# Supplementary material for: AutoLEI: An XDS-based pipeline with graphical user interface for automated real-time and offline batch 3D ED/microED data processing
Source: IUCrJ. 2026 Jan 1;13(Pt 1):105–15. doi: 10.1107/S2052252525010784 (PMC12809502; doi:10.1107/S2052252525010784)
Supplement: Supplementary file 1 [file m-13-00105-sup1.cif]

data_SU-100
#==============================================================================

# PROCESSING SUMMARY (IUCr Office Use Only)

_journal_date_recd_electronic      2025-09-22
_journal_date_to_coeditor         ?
_journal_date_from_coeditor       ?
_journal_date_accepted     ?
_journal_date_printers_first      ?
_journal_date_printers_final      ?
_journal_date_proofs_out          ?
_journal_date_proofs_in           ?
_journal_coeditor_name            ?
_journal_coeditor_code      JF5003
_journal_coeditor_notes
?
_journal_paper_category      FA
_journal_techeditor_code      ?
_iucr_compatibility_tag          ACTA95
_journal_techeditor_notes  
;
;
_journal_coden_ASTM               ?
_journal_name_full                ?
_journal_year                     ?
_journal_volume                   ?
_journal_issue                    ?
_journal_page_first               ?
_journal_page_last                ?
_journal_suppl_publ_number        ?
_journal_suppl_publ_pages         ?

#==============================================================================

_audit_creation_date               2025-02-09
_audit_creation_method
;
Olex2 1.5
(compiled 2024.02.16 svn.r378c4104 for OlexSys, GUI svn.r6928)
;
_shelx_SHELXL_version_number       '2018/3'
_audit_contact_author_address      ?
_audit_contact_author_email        ?
_audit_contact_author_name         ''
_audit_contact_author_phone        ?
_publ_contact_author_id_orcid      ?
_publ_section_references
;
Dolomanov, O.V., Bourhis, L.J., Gildea, R.J, Howard, J.A.K. & Puschmann, H.
 (2009), J. Appl. Cryst. 42, 339-341.

Sheldrick, G.M. (2015). Acta Cryst. C71, 3-8.
;
_chemical_name_common              SU-100
_chemical_name_systematic          ?
_chemical_formula_moiety           'C15 H7 Bi O6'
_chemical_formula_sum              'C15 H7 Bi O6'
_chemical_formula_weight           492.19
_chemical_melting_point            ?
loop_
  _atom_type_symbol
  _atom_type_description
  _atom_type_scat_dispersion_real
  _atom_type_scat_dispersion_imag
  _atom_type_scat_source
 'C' 'C' 0.0000 0.0000 'International Tables Vol C Tables 4.2.6.8 and 6.1.1.4'
 'H' 'H' 0.0000 0.0000 'International Tables Vol C Tables 4.2.6.8 and 6.1.1.4'
 'Bi' 'Bi' 0.0000 0.0000 'International Tables Vol C Tables 4.2.6.8 and 6.1.1.4'
 'O' 'O' 0.0000 0.0000 'International Tables Vol C Tables 4.2.6.8 and 6.1.1.4'

_shelx_space_group_comment
;
The symmetry employed for this shelxl refinement is uniquely defined
by the following loop, which should always be used as a source of
symmetry information in preference to the above space-group names.
They are only intended as comments.
;
_space_group_crystal_system        monoclinic
_space_group_IT_number             15
_space_group_name_H-M_alt          'C 1 2/c 1'
_space_group_name_Hall             '-C 2yc'
loop_
  _space_group_symop_operation_xyz
 'x, y, z'
 '-x, y, -z+1/2'
 'x+1/2, y+1/2, z'
 '-x+1/2, y+1/2, -z+1/2'
 '-x, -y, -z'
 'x, -y, z-1/2'
 '-x+1/2, -y+1/2, -z'
 'x+1/2, -y+1/2, z-1/2'

_cell_length_a                     26.44(3)
_cell_length_b                     10.049(17)
_cell_length_c                     18.135(17)
_cell_angle_alpha                  90
_cell_angle_beta                   127.28(9)
_cell_angle_gamma                  90
_cell_volume                       3833(9)
_cell_formula_units_Z              8
_cell_measurement_reflns_used      24457
_cell_measurement_temperature      100(3)
_cell_measurement_theta_max        1.2188
_cell_measurement_theta_min        0.0360
_shelx_estimated_absorpt_T_max     ?
_shelx_estimated_absorpt_T_min     ?
_exptl_absorpt_coefficient_mu      0.000
_exptl_absorpt_correction_T_max    ?
_exptl_absorpt_correction_T_min    ?
_exptl_absorpt_correction_type     none
_exptl_absorpt_process_details     ?
_exptl_absorpt_special_details     ?
_exptl_crystal_colour              ?
_exptl_crystal_density_diffrn      1.706
_exptl_crystal_density_meas        ?
_exptl_crystal_density_method      ?
_exptl_crystal_description         nano-crystal
_exptl_crystal_F_000               530
_exptl_crystal_size_max            ?
_exptl_crystal_size_mid            ?
_exptl_crystal_size_min            ?
_exptl_transmission_factor_max     ?
_exptl_transmission_factor_min     ?
_diffrn_reflns_av_R_equivalents    0.3566
_diffrn_reflns_av_unetI/netI       0.1715
_diffrn_reflns_Laue_measured_fraction_full  0.949
_diffrn_reflns_Laue_measured_fraction_max  0.854
_diffrn_reflns_limit_h_max         42
_diffrn_reflns_limit_h_min         -42
_diffrn_reflns_limit_k_max         15
_diffrn_reflns_limit_k_min         -14
_diffrn_reflns_limit_l_max         26
_diffrn_reflns_limit_l_min         -28
_diffrn_reflns_number              95728
_diffrn_reflns_point_group_measured_fraction_full  0.949
_diffrn_reflns_point_group_measured_fraction_max  0.854
_diffrn_reflns_theta_full          0.862
_diffrn_reflns_theta_max           1.159
_diffrn_reflns_theta_min           0.068
_diffrn_ambient_environment        vacuum
_diffrn_ambient_temperature        100(3)
_diffrn_detector                   TimePix-SU
_diffrn_detector_area_resol_mean   18.1818
_diffrn_measured_fraction_theta_full  0.949
_diffrn_measured_fraction_theta_max  0.854
_diffrn_measurement_details
;
List of Samples for Merging (Abbr. = Camera Length, Resolution):
 #   Type  Start     End       Step    t~exp~     #Frames  CL        Reso.  ISa    CC1/2
-----------------------------------------------------------------------------------------
 1   /a    -16.82    40.6374   0.2326  0.5        248      439.48    0.62   2.93   98.1 
 2   /a    -51.78    57.6676   0.2324  0.5        472      439.48    0.55   3.26   98.2 
 3   /a    -56.68    35.786    0.2323  0.5        399      439.48    0.68   2.3    97.8 
 4   /a    -50.47    19.5175   0.2325  0.5        302      439.48    0.55   4.19   98.6 
 5   /a    -57.04    23.8077   0.2323  0.5        349      439.48    0.54   3.64   97.8 
 6   /a    -48.75    61.5573   0.2327  0.5        475      439.48    0.66   2.16   97.2 
 7   /a    -54.26    26.948    0.232   0.5        351      439.48    0.74   2.51   95.3 
 8   /a    -53.95    54.1775   0.2325  0.5        466      439.48    0.72   2.05   95.6 
 9   /a    -51.83    52.5575   0.2325  0.5        450      439.48    0.55   2.87   98.4 
 10  /a    -49.31    53.5672   0.2328  0.5        443      439.48    0.55   2.24   98.6 
 11  /a    -39.3     47.4574   0.2326  0.5        374      439.48    0.7    3.06   99.4 
;
_diffrn_measurement_device         TEM
_diffrn_measurement_device_type    JEOL-2100
_diffrn_measurement_method         'Continuous Rotation Electron Diffraction'
_diffrn_radiation_monochromator    graphite
_diffrn_radiation_probe            electron
_diffrn_radiation_type             electron
_diffrn_radiation_wavelength       0.02508
_diffrn_source                     'electron microscope'
_diffrn_source_voltage             200
_diffrn_standards_number           0
_reflns_Friedel_coverage           0.000
_reflns_Friedel_fraction_full      .
_reflns_Friedel_fraction_max       .
_reflns_number_gt                  4231
_reflns_number_total               7193
_reflns_special_details
;
 Reflections were merged by SHELXL according to the crystal
 class for the calculation of statistics and refinement.
 
 _reflns_Friedel_fraction is defined as the number of unique
 Friedel pairs measured divided by the number that would be
 possible theoretically, ignoring centric projections and
 systematic absences.
;
_reflns_threshold_expression       'I > 2\s(I)'
_computing_cell_refinement         'XDS (Kabsch et al., 2010)'
_computing_data_collection         'Instamatic (Wang et al., 2019)'
_computing_data_reduction          'XDS (Kabsch et al., 2010)'
_computing_molecular_graphics      'Olex2 1.5 (Dolomanov et al., 2009)'
_computing_publication_material    'Olex2 1.5 (Dolomanov et al., 2009)'
_computing_structure_refinement    'SHELXL-97 (Sheldrick, 2008)'
_computing_structure_solution      'SHELXS-97 (Sheldrick, 2008)'
_refine_diff_density_max           0.558
_refine_diff_density_min           -0.331
_refine_diff_density_rms           0.080
_refine_ls_extinction_coef         637(55)
_refine_ls_extinction_expression  
 'Fc^*^=kFc[1+0.001xFc^2^\l^3^/sin(2\q)]^-1/4^'
_refine_ls_extinction_method       'SHELXL-2018/3 (Sheldrick 2018)'
_refine_ls_goodness_of_fit_ref     1.103
_refine_ls_hydrogen_treatment      constr
_refine_ls_matrix_type             full
_refine_ls_number_parameters       200
_refine_ls_number_reflns           7193
_refine_ls_number_restraints       0
_refine_ls_R_factor_all            0.2572
_refine_ls_R_factor_gt             0.1946
_refine_ls_restrained_S_all        1.103
_refine_ls_shift/su_max            0.000
_refine_ls_shift/su_mean           0.000
_refine_ls_structure_factor_coef   Fsqd
_refine_ls_weighting_details      
 'w=1/[\s^2^(Fo^2^)+(0.1653P)^2^+7.8881P] where P=(Fo^2^+2Fc^2^)/3'
_refine_ls_weighting_scheme        calc
_refine_ls_wR_factor_gt            0.4533
_refine_ls_wR_factor_ref           0.4865
_refine_special_details            ?
_olex2_refinement_description
;
1. Others
 Fixed Uiso: H6(0.048) H11(0.041) H16(0.053) H20(0.051) H21(0.04) H3(0.05)
 H2(0.046)
 Fixed X: H6(0.012355) H11(-0.121463) H16(0.059135) H20(0.151052)
 H21(0.027378) H3(0.116742) H2(0.208487)
 Fixed Y: H6(1.132806) H11(1.009982) H16(1.476108) H20(1.614498) H21(1.298714)
 H3(1.178328) H2(1.321878)
 Fixed Z: H6(0.330113) H11(0.380847) H16(0.530162) H20(0.575528) H21(0.566257)
 H3(0.423912) H2(0.464579)
;
_atom_sites_solution_hydrogens     geom
_atom_sites_solution_primary       ?
_atom_sites_solution_secondary     ?
loop_
  _atom_site_label
  _atom_site_type_symbol
  _atom_site_fract_x
  _atom_site_fract_y
  _atom_site_fract_z
  _atom_site_U_iso_or_equiv
  _atom_site_adp_type
  _atom_site_occupancy
  _atom_site_site_symmetry_order
  _atom_site_calc_flag
  _atom_site_refinement_flags_posn
  _atom_site_refinement_flags_adp
  _atom_site_refinement_flags_occupancy
  _atom_site_disorder_assembly
  _atom_site_disorder_group
 Bi2 Bi -0.14106(6) 1.18664(18) 0.60987(9) 0.0328(5) Uani 1 1 d . . . . .
 O1 O 0.2375(4) 1.6974(13) 0.5625(6) 0.041(3) Uani 1 1 d . . . . .
 O3 O -0.1294(4) 0.8850(11) 0.2536(6) 0.036(2) Uani 1 1 d . . . . .
 C4 C -0.0473(4) 1.1526(12) 0.4836(7) 0.030(2) Uani 1 1 d . . . . .
 O5 O -0.0773(3) 0.9791(10) 0.2057(5) 0.031(2) Uani 1 1 d . . . . .
 C8 C 0.0820(5) 1.3205(14) 0.4744(8) 0.037(3) Uani 1 1 d . . . . .
 C6 C -0.0047(4) 1.1405(14) 0.3713(7) 0.040(3) Uani 1 1 d . . . . .
 H6 H 0.012355 1.132806 0.330113 0.048 Uiso 1 1 calc R U . . .
 O7 O -0.0401(4) 1.2293(11) 0.6156(6) 0.035(2) Uani 1 1 d . . . . .
 C9 C 0.0270(5) 1.2272(13) 0.4502(7) 0.033(3) Uani 1 1 d . . . . .
 O10 O 0.2872(3) 1.5217(11) 0.5509(6) 0.035(2) Uani 1 1 d . . . . .
 C11 C -0.0805(4) 1.0683(13) 0.4006(6) 0.034(3) Uani 1 1 d . . . . .
 H11 H -0.121463 1.009982 0.380847 0.041 Uiso 1 1 calc R U . . .
 C12 C -0.0703(4) 1.1604(12) 0.5425(7) 0.030(3) Uani 1 1 d . . . . .
 O15 O -0.1217(4) 1.0944(11) 0.5156(6) 0.036(2) Uani 1 1 d . . . . .
 C16 C 0.0914(5) 1.4420(14) 0.5162(9) 0.044(3) Uani 1 1 d . . . . .
 H16 H 0.059135 1.476108 0.530162 0.053 Uiso 1 1 calc R U . . .
 C17 C -0.0581(4) 1.0646(13) 0.3468(6) 0.033(3) Uani 1 1 d . . . . .
 C18 C 0.2388(4) 1.5731(14) 0.5460(8) 0.038(3) Uani 1 1 d . . . . .
 C19 C -0.0908(4) 0.9715(12) 0.2649(7) 0.030(2) Uani 1 1 d . . . . .
 C20 C 0.1429(5) 1.5208(14) 0.5404(9) 0.042(3) Uani 1 1 d . . . . .
 H20 H 0.151052 1.614498 0.575528 0.051 Uiso 1 1 calc R U . . .
 C21 C 0.0045(4) 1.2330(13) 0.5068(7) 0.033(3) Uani 1 1 d . . . . .
 H21 H 0.027378 1.298714 0.566257 0.040 Uiso 1 1 calc R U . . .
 C3 C 0.1242(5) 1.2748(15) 0.4557(8) 0.042(3) Uani 1 1 d . . . . .
 H3 H 0.116742 1.178328 0.423912 0.050 Uiso 1 1 calc R U . . .
 C2 C 0.1762(4) 1.3559(13) 0.4786(8) 0.038(3) Uani 1 1 d . . . . .
 H2 H 0.208487 1.321878 0.464579 0.046 Uiso 1 1 calc R U . . .
 C5 C 0.1850(4) 1.4811(12) 0.5199(7) 0.032(3) Uani 1 1 d . . . . .

loop_
  _atom_site_aniso_label
  _atom_site_aniso_U_11
  _atom_site_aniso_U_22
  _atom_site_aniso_U_33
  _atom_site_aniso_U_23
  _atom_site_aniso_U_13
  _atom_site_aniso_U_12
 Bi2 0.0243(6) 0.0537(11) 0.0304(7) -0.0019(7) 0.0217(5) -0.0023(6)
 O1 0.029(4) 0.062(9) 0.037(4) -0.001(5) 0.023(3) -0.005(4)
 O3 0.039(4) 0.047(7) 0.039(4) 0.005(4) 0.032(4) -0.003(4)
 C4 0.022(4) 0.041(8) 0.033(5) -0.007(5) 0.020(4) -0.009(4)
 O5 0.023(3) 0.051(6) 0.029(3) -0.001(4) 0.020(3) 0.000(3)
 C8 0.028(4) 0.044(8) 0.041(5) -0.005(6) 0.023(4) 0.005(5)
 C6 0.028(4) 0.066(10) 0.033(5) 0.005(5) 0.022(4) -0.013(5)
 O7 0.029(3) 0.051(7) 0.031(4) -0.007(4) 0.022(3) -0.011(4)
 C9 0.034(5) 0.041(8) 0.044(6) -0.001(5) 0.033(5) 0.000(4)
 O10 0.016(3) 0.055(7) 0.037(4) 0.001(4) 0.017(3) 0.003(3)
 C11 0.026(4) 0.054(9) 0.031(5) -0.002(5) 0.021(4) -0.010(4)
 C12 0.025(4) 0.040(8) 0.034(5) 0.008(5) 0.022(4) 0.004(4)
 O15 0.031(3) 0.056(7) 0.036(4) -0.004(4) 0.028(3) -0.005(4)
 C16 0.044(6) 0.049(9) 0.072(8) -0.004(7) 0.053(6) -0.011(5)
 C17 0.016(4) 0.056(9) 0.027(4) 0.000(5) 0.013(3) 0.002(4)
 C18 0.021(4) 0.053(9) 0.048(6) 0.007(6) 0.026(4) -0.001(4)
 C19 0.030(4) 0.037(8) 0.032(5) 0.003(5) 0.023(4) -0.004(4)
 C20 0.037(5) 0.046(9) 0.066(7) -0.006(6) 0.043(6) -0.008(5)
 C21 0.025(4) 0.048(8) 0.032(5) -0.001(5) 0.020(4) -0.008(4)
 C3 0.026(4) 0.060(10) 0.055(7) 0.001(6) 0.032(5) 0.000(5)
 C2 0.025(4) 0.047(8) 0.054(6) -0.009(6) 0.031(5) -0.004(4)
 C5 0.028(4) 0.039(8) 0.046(5) -0.003(5) 0.031(4) -0.004(4)

_geom_special_details
;
 All esds (except the esd in the dihedral angle between two l.s. planes)
 are estimated using the full covariance matrix.  The cell esds are taken
 into account individually in the estimation of esds in distances, angles
 and torsion angles; correlations between esds in cell parameters are only
 used when they are defined by crystal symmetry.  An approximate (isotropic)
 treatment of cell esds is used for estimating esds involving l.s. planes.
;
loop_
  _geom_bond_atom_site_label_1
  _geom_bond_atom_site_label_2
  _geom_bond_distance
  _geom_bond_site_symmetry_2
  _geom_bond_publ_flag
 Bi2 O3 2.536(9) 6_576 ?
 Bi2 O5 2.255(10) 6_576 ?
 Bi2 O10 2.242(10) 3_445 ?
 Bi2 O15 2.259(8) . ?
 O1 C18 1.290(17) . ?
 O3 C19 1.258(14) . ?
 C4 C11 1.467(15) . ?
 C4 C12 1.517(13) . ?
 C4 C21 1.416(14) . ?
 O5 C19 1.324(11) . ?
 C8 C9 1.553(16) . ?
 C8 C16 1.378(18) . ?
 C8 C3 1.424(14) . ?
 C6 H6 1.0830 . ?
 C6 C9 1.435(17) . ?
 C6 C17 1.419(14) . ?
 O7 C12 1.262(14) . ?
 C9 C21 1.468(13) . ?
 O10 C18 1.333(12) . ?
 C11 H11 1.0830 . ?
 C11 C17 1.417(12) . ?
 C12 O15 1.312(13) . ?
 C16 H16 1.0830 . ?
 C16 C20 1.395(15) . ?
 C17 C19 1.507(16) . ?
 C18 C5 1.512(15) . ?
 C20 H20 1.0830 . ?
 C20 C5 1.426(13) . ?
 C21 H21 1.0830 . ?
 C3 H3 1.0830 . ?
 C3 C2 1.427(15) . ?
 C2 H2 1.0830 . ?
 C2 C5 1.410(17) . ?

loop_
  _geom_angle_atom_site_label_1
  _geom_angle_atom_site_label_2
  _geom_angle_atom_site_label_3
  _geom_angle
  _geom_angle_site_symmetry_1
  _geom_angle_site_symmetry_3
  _geom_angle_publ_flag
 O5 Bi2 O3 55.2(3) 6_576 6_576 ?
 O5 Bi2 O15 82.7(3) 6_576 . ?
 O10 Bi2 O3 79.7(3) 3_445 6_576 ?
 O10 Bi2 O5 81.0(4) 3_445 6_576 ?
 O10 Bi2 O15 81.4(3) 3_445 . ?
 O15 Bi2 O3 136.0(4) . 6_576 ?
 C19 O3 Bi2 86.9(6) . 6_575 ?
 C11 C4 C12 120.4(8) . . ?
 C21 C4 C11 120.3(8) . . ?
 C21 C4 C12 119.2(9) . . ?
 C19 O5 Bi2 98.0(7) . 6_575 ?
 C16 C8 C9 121.1(8) . . ?
 C16 C8 C3 120.7(11) . . ?
 C3 C8 C9 118.2(11) . . ?
 C9 C6 H6 119.7 . . ?
 C17 C6 H6 119.7 . . ?
 C17 C6 C9 120.5(9) . . ?
 C6 C9 C8 121.9(8) . . ?
 C6 C9 C21 118.9(9) . . ?
 C21 C9 C8 119.1(10) . . ?
 C18 O10 Bi2 104.3(8) . 3 ?
 C4 C11 H11 120.6 . . ?
 C17 C11 C4 118.8(8) . . ?
 C17 C11 H11 120.6 . . ?
 O7 C12 C4 120.1(8) . . ?
 O7 C12 O15 121.3(8) . . ?
 O15 C12 C4 118.6(9) . . ?
 C12 O15 Bi2 99.8(7) . . ?
 C8 C16 H16 120.2 . . ?
 C8 C16 C20 119.5(10) . . ?
 C20 C16 H16 120.2 . . ?
 C6 C17 C19 120.7(8) . . ?
 C11 C17 C6 121.5(10) . . ?
 C11 C17 C19 117.7(9) . . ?
 O1 C18 O10 121.3(10) . . ?
 O1 C18 C5 120.8(9) . . ?
 O10 C18 C5 118.0(12) . . ?
 O3 C19 O5 119.8(10) . . ?
 O3 C19 C17 121.0(8) . . ?
 O5 C19 C17 119.2(9) . . ?
 C16 C20 H20 119.2 . . ?
 C16 C20 C5 121.7(12) . . ?
 C5 C20 H20 119.2 . . ?
 C4 C21 C9 119.9(10) . . ?
 C4 C21 H21 120.1 . . ?
 C9 C21 H21 120.1 . . ?
 C8 C3 H3 119.9 . . ?
 C8 C3 C2 120.1(13) . . ?
 C2 C3 H3 119.9 . . ?
 C3 C2 H2 120.5 . . ?
 C5 C2 C3 118.9(9) . . ?
 C5 C2 H2 120.5 . . ?
 C20 C5 C18 118.9(11) . . ?
 C2 C5 C18 122.1(8) . . ?
 C2 C5 C20 119.0(9) . . ?

loop_
  _geom_torsion_atom_site_label_1
  _geom_torsion_atom_site_label_2
  _geom_torsion_atom_site_label_3
  _geom_torsion_atom_site_label_4
  _geom_torsion
  _geom_torsion_site_symmetry_1
  _geom_torsion_site_symmetry_2
  _geom_torsion_site_symmetry_3
  _geom_torsion_site_symmetry_4
  _geom_torsion_publ_flag
 Bi2 O3 C19 O5 -0.8(10) 6_575 . . . ?
 Bi2 O3 C19 C17 -178.9(10) 6_575 . . . ?
 Bi2 O5 C19 O3 0.9(12) 6_575 . . . ?
 Bi2 O5 C19 C17 179.0(8) 6_575 . . . ?
 Bi2 O10 C18 O1 7.8(12) 3 . . . ?
 Bi2 O10 C18 C5 -172.4(8) 3 . . . ?
 O1 C18 C5 C20 -18.7(16) . . . . ?
 O1 C18 C5 C2 163.2(11) . . . . ?
 C4 C11 C17 C6 -0.2(17) . . . . ?
 C4 C11 C17 C19 176.7(10) . . . . ?
 C4 C12 O15 Bi2 -167.1(8) . . . . ?
 C8 C9 C21 C4 177.5(11) . . . . ?
 C8 C16 C20 C5 2.3(19) . . . . ?
 C8 C3 C2 C5 0.0(17) . . . . ?
 C6 C9 C21 C4 0.7(17) . . . . ?
 C6 C17 C19 O3 165.5(11) . . . . ?
 C6 C17 C19 O5 -12.6(16) . . . . ?
 O7 C12 O15 Bi2 12.9(13) . . . . ?
 C9 C8 C16 C20 177.4(11) . . . . ?
 C9 C8 C3 C2 -178.6(10) . . . . ?
 C9 C6 C17 C11 -2.2(18) . . . . ?
 C9 C6 C17 C19 -179.0(11) . . . . ?
 O10 C18 C5 C20 161.6(10) . . . . ?
 O10 C18 C5 C2 -16.5(16) . . . . ?
 C11 C4 C12 O7 177.4(11) . . . . ?
 C11 C4 C12 O15 -2.5(16) . . . . ?
 C11 C4 C21 C9 -3.0(17) . . . . ?
 C11 C17 C19 O3 -11.4(16) . . . . ?
 C11 C17 C19 O5 170.5(10) . . . . ?
 C12 C4 C11 C17 179.3(10) . . . . ?
 C12 C4 C21 C9 -179.6(10) . . . . ?
 C16 C8 C9 C6 148.0(12) . . . . ?
 C16 C8 C9 C21 -28.7(17) . . . . ?
 C16 C8 C3 C2 -1.1(18) . . . . ?
 C16 C20 C5 C18 178.5(11) . . . . ?
 C16 C20 C5 C2 -3.4(18) . . . . ?
 C17 C6 C9 C8 -174.8(11) . . . . ?
 C17 C6 C9 C21 1.9(18) . . . . ?
 C21 C4 C11 C17 2.7(17) . . . . ?
 C21 C4 C12 O7 -6.0(16) . . . . ?
 C21 C4 C12 O15 174.1(11) . . . . ?
 C3 C8 C9 C6 -34.6(17) . . . . ?
 C3 C8 C9 C21 148.7(11) . . . . ?
 C3 C8 C16 C20 0.0(18) . . . . ?
 C3 C2 C5 C18 -179.7(10) . . . . ?
 C3 C2 C5 C20 2.1(17) . . . . ?

_shelx_res_file
;
TITL 2 in C2/c #15
    su-100.res
    created by SHELXL-2018/3 at 14:09:12 on 06-Feb-2025
CELL 0.02508 26.4376 10.0491 18.135 90 127.285 90
ZERR 8 0.0285 0.0169 0.017 0 0.093 0
LATT 7
SYMM -X,+Y,0.5-Z
SFAC  C 0.136 0.373 0.548 3.281 1.227 13.046 0.597 41.02 0 0 0 0 0.75 12.011
SFAC  H 0.037 0.561 0.127 3.791 0.236 13.556 0.129 37.723 0 0 0 0 0.32 1.008
SFAC  Bi 1.462 0.34 3.643 2.974 4.788 14.839 3.194 56.736 0 0 0 0 1.51 208.98
SFAC  O 0.143 0.305 0.51 2.268 0.937 8.262 0.392 25.665 0 0 0 0 0.63 15.999
UNIT 120 56 8 48

L.S. 20
PLAN  7
TEMP -173
CONF
BOND
MORE -1
BOND $H
fmap 2
acta
SHEL 99 0.62
REM <olex2.extras>
REM <HklSrc "%.\\2.hkl">
REM </olex2.extras>

WGHT    0.165300    7.888100
EXTI  637.281311
FVAR       0.85934
BI2   3   -0.141064    1.186638    0.609866    11.00000    0.02426    0.05370 =
         0.03042   -0.00185    0.02175   -0.00235
O1    4    0.237477    1.697440    0.562479    11.00000    0.02896    0.06239 =
         0.03746   -0.00062    0.02267   -0.00470
O3    4   -0.129353    0.884973    0.253600    11.00000    0.03884    0.04664 =
         0.03858    0.00507    0.03175   -0.00316
C4    1   -0.047319    1.152603    0.483595    11.00000    0.02237    0.04107 =
         0.03307   -0.00737    0.01959   -0.00888
O5    4   -0.077297    0.979074    0.205673    11.00000    0.02329    0.05143 =
         0.02854   -0.00082    0.02042   -0.00031
C8    1    0.082002    1.320475    0.474382    11.00000    0.02844    0.04440 =
         0.04074   -0.00454    0.02266    0.00523
C6    1   -0.004657    1.140461    0.371293    11.00000    0.02800    0.06601 =
         0.03260    0.00491    0.02209   -0.01299
AFIX  43  1.0830
H6    2    0.012355    1.132806    0.330113    11.00000   -1.20000
AFIX   0
O7    4   -0.040127    1.229321    0.615634    11.00000    0.02936    0.05134 =
         0.03062   -0.00741    0.02205   -0.01111
C9    1    0.027005    1.227232    0.450212    11.00000    0.03375    0.04055 =
         0.04430   -0.00124    0.03328   -0.00029
O10   4    0.287225    1.521729    0.550906    11.00000    0.01638    0.05505 =
         0.03677    0.00066    0.01743    0.00254
C11   1   -0.080537    1.068301    0.400603    11.00000    0.02554    0.05370 =
         0.03050   -0.00229    0.02098   -0.00993
AFIX  43  1.0830
H11   2   -0.121463    1.009982    0.380847    11.00000   -1.20000
AFIX   0
C12   1   -0.070291    1.160440    0.542470    11.00000    0.02491    0.04034 =
         0.03449    0.00836    0.02236    0.00379
O15   4   -0.121665    1.094409    0.515624    11.00000    0.03103    0.05601 =
         0.03595   -0.00432    0.02774   -0.00540
C16   1    0.091429    1.442013    0.516182    11.00000    0.04402    0.04913 =
         0.07219   -0.00409    0.05282   -0.01084
AFIX  43  1.0830
H16   2    0.059135    1.476108    0.530162    11.00000   -1.20000
AFIX   0
C17   1   -0.058099    1.064568    0.346758    11.00000    0.01577    0.05607 =
         0.02687    0.00031    0.01317    0.00166
C18   1    0.238768    1.573074    0.545967    11.00000    0.02150    0.05317 =
         0.04803    0.00671    0.02616   -0.00118
C19   1   -0.090835    0.971545    0.264892    11.00000    0.03011    0.03705 =
         0.03186    0.00299    0.02278   -0.00404
C20   1    0.142875    1.520809    0.540359    11.00000    0.03728    0.04579 =
         0.06623   -0.00608    0.04278   -0.00824
AFIX  43  1.0830
H20   2    0.151052    1.614498    0.575528    11.00000   -1.20000
AFIX   0
C21   1    0.004464    1.233048    0.506832    11.00000    0.02496    0.04849 =
         0.03187   -0.00144    0.02013   -0.00826
AFIX  43  1.0830
H21   2    0.027378    1.298714    0.566257    11.00000   -1.20000
AFIX   0
C3    1    0.124179    1.274805    0.455655    11.00000    0.02580    0.06012 =
         0.05486    0.00123    0.03208    0.00035
AFIX  43  1.0830
H3    2    0.116742    1.178328    0.423912    11.00000   -1.20000
AFIX   0
C2    1    0.176227    1.355927    0.478637    11.00000    0.02549    0.04669 =
         0.05423   -0.00885    0.03065   -0.00362
AFIX  43  1.0830
H2    2    0.208487    1.321878    0.464579    11.00000   -1.20000
AFIX   0
C5    1    0.184955    1.481132    0.519946    11.00000    0.02794    0.03896 =
         0.04601   -0.00288    0.03076   -0.00358
HKLF 4


REM  2 in C2/c #15
REM wR2 = 0.4865, GooF = S = 1.103, Restrained GooF = 1.103 for all data
REM R1 = 0.1946 for 4231 Fo > 4sig(Fo) and 0.2572 for all 7193 data
REM 200 parameters refined using 0 restraints

END

WGHT      0.1656      7.8608

REM Highest difference peak  0.558,  deepest hole -0.331,  1-sigma level  0.080
Q1    1  -0.1649  1.1441  0.5587  11.00000  0.05    0.56
Q2    1  -0.1168  1.1214  0.6541  11.00000  0.05    0.51
Q3    1  -0.1139  1.2304  0.6585  11.00000  0.05    0.48
Q4    1  -0.1559  1.1220  0.6091  11.00000  0.05    0.42
Q5    1  -0.1406  1.2787  0.6102  11.00000  0.05    0.40
Q6    1  -0.1122  1.2700  0.6221  11.00000  0.05    0.35
Q7    1  -0.0557  1.3443  0.7192  11.00000  0.05    0.27
;
_shelx_res_checksum                67632
_shelx_hkl_file
;
   0   0   1  499.85  137.79
   0   0   1  404.66  166.68
   0   0   1  531.25  109.69
   0   0   1  260.87   87.09
   0   0  -1  223.18   92.19
   0   0  -1  429.36  134.09
   0   0  -1  199.08   45.70
   0   0  -1  308.47  100.39
   0   0  -1  209.88   70.19
   0   0   2 3655.93 1188.58
   0   0   2 3817.62  873.71
   0   0   2 3976.90 1094.29
   0   0   2 3502.15  721.13
   0   0   2 2516.25  840.02
   0   0   2 4604.94 1399.96
   0   0   2 4633.14 1240.68
   0   0  -2 5051.59 1534.75
   0   0  -2 3334.87  686.83
   0   0  -2 3644.24  976.60
   0   0  -2 2773.62  925.81
   0   0  -2 3714.73 1528.05
   0   0  -2 3871.51 1065.49
   0   0   3   92.39   29.10
   0   0   3   53.89   13.60
   0   0   3   29.30   15.60
   0   0   3   96.39   42.00
   0   0   3  132.69   45.00
   0   0   3   82.59   28.10
   0   0  -3   98.49   43.40
   0   0  -3   60.09   55.39
   0   0  -3   45.60   16.30
   0   0  -3  122.59   41.60
   0   0  -3   32.30    9.50
   0   0  -3  148.09   49.50
   0   0  -3  107.79   32.50
   0   0  -3   45.80   16.80
   0   0   4 2711.13  620.64
   0   0   4 1926.31  792.82
   0   0   4 2532.25  775.02
   0   0   4 2334.97  779.32
   0   0   4 2717.23  883.51
   0   0  -4 1960.00  806.92
   0   0  -4 2245.48  688.03
   0   0  -4 2725.23  731.53
   0   0  -4 2491.15  810.02
   0   0  -4 2674.93  612.24
   0   0  -4 1986.90  547.55
   0   0   5   88.69   30.10
   0   0   5   27.70   64.39
   0   0   5   68.69   17.30
   0   0   5   97.39   33.80
   0   0   5   48.00   18.40
   0   0   5   89.59   40.10
   0   0  -5   83.39   38.30
   0   0  -5   54.89   52.59
   0   0  -5  163.98   54.89
   0   0  -5   35.60   16.30
   0   0  -5   96.79   30.40
   0   0  -5   53.69   13.90
   0   0   6 1271.27  350.86
   0   0   6 1050.79  464.75
   0   0   6 1548.25  513.25
   0   0   6 1341.17  436.46
   0   0   6 1406.06  469.85
   0   0  -6  999.30  249.97
   0   0  -6 1420.86  470.85
   0   0  -6 1266.37  412.46
   0   0  -6 1019.50  281.77
   0   0  -6 1227.18  542.45
   0   0   7   84.49   34.60
   0   0   7   59.49   33.80
   0   0   7   67.19   91.49
   0   0   7   39.90   12.70
   0   0   7   59.59   22.50
   0   0   7   29.80   15.80
   0   0  -7   43.80   12.40
   0   0  -7  117.09   87.29
   0   0  -7   21.90   19.80
   0   0  -7   56.69   28.90
   0   0  -7   51.99   20.10
   0   0  -7   58.59   31.60
   0   0   8 1104.69  362.36
   0   0   8 1228.48  323.97
   0   0   8 1487.55  471.25
   0   0   8  841.22  380.26
   0   0   8 1003.00  331.87
   0   0   8 1333.17  444.36
   0   0   8  820.42  241.18
   0   0  -8  757.92  342.27
   0   0  -8  884.11  221.78
   0   0  -8 1476.55  464.75
   0   0  -8  881.01  293.97
   0   0  -8 1265.77  371.26
   0   0  -8  879.81  291.87
   0   0  -8  884.11  290.67
   0   0  -8 1250.47  329.47
   0   0   9   62.59   24.70
   0   0   9   47.30   29.20
   0   0   9   23.60   80.29
   0   0   9   58.39   18.70
   0   0   9   40.30   19.20
   0   0   9   26.40   15.80
   0   0  -9   31.00   19.20
   0   0  -9   81.29   75.49
   0   0  -9   40.60   25.90
   0   0  -9   38.20   12.60
   0   0  -9   34.70   21.70
   0   0  -9   41.30   17.40
   0   0  10  514.75  163.78
   0   0  10  645.74  170.98
   0   0  10  635.94  248.18
   0   0  10  452.25  100.29
   0   0  10  688.03  217.58
   0   0  10  506.75  167.98
   0   0  10  384.06  109.99
   0   0  10  650.63  238.08
   0   0 -10  387.66  142.49
   0   0 -10  449.46   99.29
   0   0 -10  852.21  258.47
   0   0 -10  750.52  198.28
   0   0 -10  381.36  127.29
   0   0 -10  534.65  209.08
   0   0 -10  526.75  168.18
   0   0  11   14.80   18.00
   0   0  11   50.69   22.30
   0   0  11   22.80   19.80
   0   0  11    8.20   98.49
   0   0  11   23.60   16.50
   0   0  11   33.40   18.90
   0   0  11   36.20   13.90
   0   0 -11   90.69   84.59
   0   0 -11   39.10   23.10
   0   0 -11   17.50   14.10
   0   0 -11   23.00    9.30
   0   0 -11   28.60   22.10
   0   0 -11   27.10   20.60
   0   0  12  272.07  107.79
   0   0  12  356.26  114.49
   0   0  12  354.46   83.19
   0   0  12  491.05  192.78
   0   0  12  451.25  152.78
   0   0  12  271.57   76.89
   0   0  12  355.76   93.19
   0   0 -12  619.44  213.28
   0   0 -12  346.07   80.49
   0   0 -12  288.27   97.99
   0   0 -12  338.07   88.09
   0   0 -12  346.27  113.09
   0   0 -12  309.67  122.39
   0   0  13   18.50   18.10
   0   0  13   38.80   17.70
   0   0  13    6.90   23.50
   0   0  13  -21.10   99.39
   0   0  13   18.80   13.80
   0   0  13   53.29   23.30
   0   0  13   22.60   11.50
   0   0 -13  102.59   81.99
   0   0 -13   21.30   18.60
   0   0 -13   15.70   13.00
   0   0 -13   11.70    7.00
   0   0 -13    9.10   23.80
   0   0 -13   29.50   20.30
   0   0  14  118.79   38.50
   0   0  14   91.49   26.80
   0   0  14   85.79   40.00
   0   0  14  113.79  100.59
   0   0  14  116.19   33.00
   0   0  14   93.89   34.30
   0   0  14  148.09   53.09
   0   0  14  111.29   36.10
   0   0 -14   78.59   24.90
   0   0 -14  213.98  102.89
   0   0 -14  184.58   77.59
   0   0 -14   96.69   31.70
   0   0 -14   86.39   32.30
   0   0 -14  100.09   38.30
   0   0 -14  137.79   37.40
   0   0  15   -1.70   24.40
   0   0  15   27.20   15.70
   0   0  15    5.00   19.30
   0   0  15   14.70   88.79
   0   0  15    0.30   12.90
   0   0  15   21.20   22.70
   0   0  15   19.40   10.50
   0   0 -15   54.49   63.49
   0   0 -15   10.50   16.70
   0   0 -15   -2.00   12.50
   0   0 -15   11.10    7.20
   0   0 -15   12.30   25.70
   0   0 -15   19.60   22.00
   0   0  16   80.69   28.60
   0   0  16   58.29   18.50
   0   0  16   50.19   27.70
   0   0  16   31.30   56.39
   0   0  16   81.89   24.30
   0   0  16   25.70   22.60
   0   0  16   77.09   29.60
   0   0  16   65.09   21.10
   0   0 -16   87.79   25.00
   0   0 -16   61.69   51.19
   0   0 -16   72.19   33.30
   0   0 -16   55.89   18.00
   0   0 -16   79.59   30.60
   0   0 -16   68.19   32.10
   0   0 -16   75.69   22.20
   0   0  17   27.50   14.30
   0   0  17    2.30   21.40
   0   0  17  -24.10   45.90
   0   0  17    5.50   15.40
   0   0  17   -0.50   17.90
   0   0  17   14.50    7.70
   0   0 -17   11.20   15.40
   0   0 -17   28.90   32.60
   0   0 -17    5.00    6.00
   0   0 -17   14.70   13.60
   0   0 -17   10.40   16.80
   0   0 -17   13.10   23.30
   0   0  18   43.20   13.20
   0   0  18   53.99   31.80
   0   0  18  -12.00   36.80
   0   0  18   54.79   15.20
   0   0  18   27.20   21.40
   0   0 -18   55.79   21.80
   0   0 -18   81.49   23.00
   0   0 -18   15.30   28.90
   0   0 -18   60.89   29.90
   0   0 -18   46.70   13.00
   0   0 -18   48.60   14.00
   0   0 -18   53.29   24.40
   0   0  19    9.60    5.70
   0   0  19   -9.00   24.00
   0   0  19   -1.70   24.90
   0   0  19    2.30    3.90
   0   0 -19   14.90   14.90
   0   0 -19   14.60   17.50
   0   0 -19   18.50    6.30
   0   0 -19    5.40   10.20
   0   0 -19    7.50   18.00
   0   0 -19    3.50    4.60
   0   0  20   10.70    5.30
   0   0  20   -1.00   20.10
   0   0  20    5.30    4.00
   0   0 -20   18.30    5.70
   0   0 -20   26.40   17.30
   0   0 -20   14.40    5.40
   0   0 -20   15.60   15.50
   0   0  21    4.60    5.00
   0   0  21    0.20    3.20
   0   0  22   17.50    6.40
   0   0  22   23.60    6.10
   0  -2   2 1711.23  581.44
   0  -2  -2 1015.20  309.07
   0   2   2 1046.50  318.77
   0   2  -2 1556.24  528.05
   0  -2   3  893.91  186.48
   0  -2   3  857.71  289.57
   0  -2  -3  616.94  188.68
   0   2   3  737.03  225.28
   0   2  -3  882.91  184.48
   0   2  -3 1134.09  381.66
   0  -2   4 1884.01  639.64
   0  -2   4  780.52  163.58
   0  -2   4 1123.69  376.16
   0  -2  -4 1342.37  409.56
   0  -2  -4 1846.62  579.14
   0  -2  -4 1202.08  333.57
   0   2   4 1274.97  389.66
   0   2   4 2257.77  704.63
   0   2   4 1469.25  606.34
   0   2   4  996.20  276.87
   0   2  -4 1178.78  394.56
   0   2  -4 1274.37  533.55
   0   2  -4 1625.44  677.03
   0  -2   5  809.32  362.16
   0  -2   5  953.30  395.96
   0  -2   5 1243.18  257.97
   0  -2   5 1232.68  412.86
   0  -2  -5  890.81  290.37
   0  -2  -5 1540.95  481.25
   0  -2  -5 1255.37  347.57
   0  -2  -5  828.92  367.16
   0   2   5  786.72  257.77
   0   2   5 1157.98  362.36
   0   2   5  909.81  402.76
   0   2   5 1195.38  331.47
   0   2  -5 1115.69  373.36
   0   2  -5 1105.29  229.68
   0   2  -5  847.92  379.66
   0   2  -5  825.92  340.77
   0  -2   6   39.30   38.90
   0  -2   6  116.89   39.90
   0  -2   6 -114.59  322.47
   0  -2   6  365.36  123.69
   0  -2  -6   90.89   40.00
   0  -2  -6  187.68   65.89
   0  -2  -6  162.88   59.39
   0   2   6  171.58   57.39
   0   2  -6  116.59   37.10
   0   2  -6  575.94  295.17
   0   2  -6  469.45  157.48
   0   2  -6   66.49   37.70
   0  -2   7  -66.69  314.47
   0  -2   7  177.18   84.09
   0  -2   7  135.49   48.20
   0  -2  -7   66.79   27.00
   0  -2  -7   82.69   45.50
   0  -2  -7  145.69   57.59
   0  -2  -7  102.19   38.80
   0   2   7   89.39   36.40
   0   2   7   93.19   44.70
   0   2   7   79.49   28.70
   0   2   7  380.06  170.88
   0   2   7  172.08   57.99
   0   2  -7  100.79   36.60
   0   2  -7  285.67  128.99
   0  -2   8  711.93  323.17
   0  -2   8   47.10  238.28
   0  -2   8  208.58   60.59
   0  -2   8  329.87  111.19
   0  -2  -8  184.08   63.99
   0  -2  -8  429.96  195.58
   0  -2  -8  243.38   77.19
   0  -2  -8  218.08   76.99
   0   2   8  468.55  212.98
   0   2   8  231.48   82.19
   0   2   8  196.28   61.89
   0   2   8  194.88   67.59
   0   2   8  166.18   52.59
   0   2  -8  297.37  198.18
   0   2  -8  347.67  117.69
   0   2  -8  129.99   43.20
   0   2  -8  500.65  227.88
   0  -2   9 -195.88  236.38
   0  -2   9  228.38   92.89
   0  -2   9   96.39   20.50
   0  -2   9   74.79   30.60
   0  -2   9   43.40   31.00
   0  -2  -9  219.98   87.59
   0  -2  -9   77.79   26.10
   0  -2  -9   99.59   25.60
   0  -2  -9  246.08   80.99
   0   2   9  111.49   51.29
   0   2   9   89.39   30.10
   0   2   9  296.87   96.49
   0   2   9   97.99   28.00
   0   2   9  165.08   67.59
   0   2  -9  102.19   40.20
   0   2  -9   44.20   42.20
   0   2  -9  103.79  189.78
   0   2  -9  119.99   52.19
   0  -2  10  -25.30  201.18
   0  -2  10  123.69   35.20
   0  -2  10  268.97   63.69
   0  -2 -10  164.48   57.19
   0  -2 -10  364.26  108.89
   0  -2 -10  112.19   35.70
   0  -2 -10  128.59   50.79
   0   2  10  135.39   55.69
   0   2  10  164.98   51.09
   0   2  10  379.56  113.09
   0   2 -10  216.88   56.09
   0   2 -10  136.89   52.39
   0   2 -10   86.19  179.38
   0   2 -10  248.98   89.59
   0   2 -10  131.99   39.70
   0  -2  11 -149.88  259.67
   0  -2  11  121.09   54.99
   0  -2  11  116.49   33.90
   0  -2  11  180.68   51.49
   0  -2  11  135.19   47.70
   0  -2 -11  140.29   45.00
   0  -2 -11  114.19   53.79
   0  -2 -11  108.49   45.20
   0  -2 -11   80.39   27.20
   0  -2 -11   87.99   29.40
   0  -2 -11  173.18   50.69
   0   2  11  139.79   64.09
   0   2  11  192.68   51.29
   0   2  11  216.48   85.49
   0   2  11  143.49   45.90
   0   2 -11   99.19   36.10
   0   2 -11  128.09   40.00
   0   2 -11  181.68   63.89
   0   2 -11   47.60   87.99
   0   2 -11  411.56  256.87
   0   2 -11  155.88   68.79
   0  -2  12   40.40   13.60
   0  -2  12 -138.49   63.59
   0  -2  12   66.59   27.50
   0  -2  12 -235.88  279.57
   0  -2  12   35.70   14.10
   0  -2  12   50.39   21.00
   0  -2  12   16.90   13.00
   0  -2 -12   18.60    8.50
   0  -2 -12   26.60   20.10
   0  -2 -12  207.98   78.19
   0  -2 -12   41.70   33.30
   0  -2 -12   49.70   44.20
   0  -2 -12   46.40   19.30
   0   2  12   97.69   65.49
   0   2  12   15.40   15.50
   0   2  12   22.40   23.00
   0   2  12   34.90   19.20
   0   2 -12   10.20   46.40
   0   2 -12   16.20   26.90
   0   2 -12   42.40   15.00
   0   2 -12   29.80   23.70
   0   2 -12   41.20   19.10
   0   2 -12  181.78  240.18
   0  -2  13   33.60   20.90
   0  -2  13  111.29   65.59
   0  -2  13  -78.09  168.08
   0  -2  13   42.20   14.00
   0  -2  13   29.70   17.70
   0  -2 -13   42.90   15.60
   0  -2 -13  100.99   36.00
   0  -2 -13   15.80   43.20
   0  -2 -13   15.30   35.40
   0  -2 -13   11.60   42.10
   0  -2 -13   36.90   18.40
   0  -2 -13   38.90   13.00
   0   2  13   21.60   10.90
   0   2  13   23.20   57.19
   0   2  13   20.50   19.90
   0   2  13   50.69   22.20
   0   2  13   35.00   15.70
   0   2  13  -69.19   54.59
   0   2  13   90.79   33.80
   0   2 -13    7.70   20.00
   0   2 -13   42.60   19.80
   0   2 -13   20.40   22.40
   0   2 -13   39.40   65.59
   0   2 -13   78.69   43.00
   0   2 -13  211.48  165.38
   0  -2  14   67.19   24.80
   0  -2  14  -66.99  153.28
   0  -2  14   69.59   40.30
   0  -2  14   47.20   28.10
   0  -2  14   93.49   31.80
   0  -2 -14   68.29   31.20
   0  -2 -14   55.29   21.00
   0  -2 -14   49.00   45.70
   0  -2 -14   71.39   22.90
   0  -2 -14   72.89   49.30
   0  -2 -14   83.09   27.20
   0  -2 -14   14.70   43.10
   0   2  14   89.19   59.19
   0   2  14   64.19   29.00
   0   2  14   40.10   21.70
   0   2  14  112.09   35.60
   0   2  14   80.09   36.10
   0   2  14  118.59   41.50
   0   2 -14   64.79   36.90
   0   2 -14   51.49   22.50
   0   2 -14   73.49   29.20
   0   2 -14   63.09   40.30
   0   2 -14   62.99   24.90
   0   2 -14   50.59   23.30
   0   2 -14   93.89  130.89
   0  -2  15    3.30   68.19
   0  -2  15  102.09   28.80
   0  -2  15  107.99   36.90
   0  -2  15   89.29   33.20
   0  -2 -15  127.49   55.39
   0  -2 -15   73.19   46.50
   0  -2 -15   79.49   22.80
   0  -2 -15  108.29   30.30
   0  -2 -15   30.20   41.70
   0  -2 -15  134.39   41.60
   0  -2 -15   61.79   34.30
   0   2  15   69.69   51.69
   0   2  15   83.89   25.10
   0   2  15  147.59   37.90
   0   2  15   43.60   27.70
   0   2  15   70.39   34.00
   0   2  15  112.69   40.40
   0   2 -15   58.89   25.00
   0   2 -15  109.69   29.90
   0   2 -15   87.49   45.00
   0   2 -15   92.89   50.39
   0   2 -15   98.09   31.70
   0  -2  16  -67.69   33.40
   0  -2  16   29.60   15.30
   0  -2  16   37.60   17.30
   0  -2  16    7.50   45.80
   0  -2  16   -9.40   78.69
   0  -2  16   17.20    9.50
   0  -2  16   38.40   17.40
   0  -2  16   27.00   27.40
   0  -2 -16   22.40    9.20
   0  -2 -16   72.19   21.00
   0  -2 -16   66.29   45.90
   0  -2 -16   80.09   29.20
   0  -2 -16   24.10   25.00
   0  -2 -16   32.90   16.40
   0  -2 -16   26.20   10.50
   0  -2 -16   -3.00   37.50
   0   2  16   23.20   14.80
   0   2  16   36.90   44.90
   0   2  16   68.69   27.30
   0   2  16   60.49   27.90
   0   2  16   11.10    9.70
   0   2  16   85.59   34.10
   0   2 -16    5.70   20.80
   0   2 -16   69.19   46.70
   0   2 -16   14.70   32.40
   0   2 -16    1.60   40.40
   0   2 -16   54.89   62.69
   0  -2  17   -2.60   38.00
   0  -2  17   19.10    9.10
   0  -2  17  -56.39   28.90
   0  -2  17   19.00   11.80
   0  -2  17   18.00   14.70
   0  -2  17   31.40   16.70
   0  -2  17    6.30   30.00
   0  -2 -17   17.80   12.70
   0  -2 -17   19.30   28.30
   0  -2 -17   17.20   14.60
   0  -2 -17   -6.60   25.40
   0  -2 -17   16.10    7.60
   0  -2 -17   65.59   24.80
   0  -2 -17    2.40    6.50
   0  -2 -17    9.50   18.40
   0   2  17    8.60   37.20
   0   2  17   10.90    8.90
   0   2  17   26.70   15.30
   0   2  17    8.60   21.40
   0   2  17   28.10   18.50
   0   2  17   29.50   20.10
   0   2 -17   22.80   17.70
   0   2 -17  -20.90   17.10
   0   2 -17   23.90   21.70
   0   2 -17   -3.80   27.40
   0   2 -17   10.40   23.90
   0   2 -17    6.20   30.90
   0  -2  18   43.80   13.50
   0  -2  18   33.50   11.80
   0  -2  18   12.80   21.90
   0  -2  18   21.00   11.40
   0  -2  18   99.39   34.20
   0  -2 -18   40.90   10.50
   0  -2 -18    1.50   18.20
   0  -2 -18   20.50    8.00
   0  -2 -18   20.10   13.90
   0  -2 -18   51.89   14.70
   0  -2 -18   29.90   15.90
   0  -2 -18  103.79   26.70
   0   2  18   56.09   14.80
   0   2  18    6.80   38.50
   0   2  18   48.60   13.50
   0   2 -18   11.50   12.50
   0   2 -18   40.00   20.80
   0   2 -18   71.09   42.20
   0   2 -18   48.20   20.40
   0   2 -18   20.50   10.10
   0   2 -18   17.70   21.00
   0   2 -18   13.60   20.10
   0  -2  19    8.30    7.20
   0  -2  19    7.20    5.90
   0  -2  19  -20.40   32.30
   0  -2 -19   12.60   12.90
   0  -2 -19    5.90    8.30
   0  -2 -19   44.20   17.90
   0  -2 -19    3.30    4.60
   0  -2 -19    1.60    4.40
   0   2  19  -11.90   23.40
   0   2  19    9.30   17.60
   0   2  19    2.10    7.20
   0   2  19    6.30    3.70
   0   2 -19   24.30   20.30
   0   2 -19   15.20   14.90
   0   2 -19   -3.90   21.00
   0   2 -19    1.70   11.20
   0   2 -19  -13.70    9.70
   0   2 -19  -13.60   23.80
   0   2 -19  -10.10   18.30
   0  -2  20    8.30    3.30
   0  -2 -20    7.70    3.30
   0  -2 -20    6.10    3.80
   0   2  20    2.50    5.30
   0   2  20    8.60    3.50
   0   2 -20  -10.60   21.90
   0   2 -20  -20.90   19.00
   0  -2  21   21.40    7.10
   0  -2 -21    4.20    3.60
   0  -2 -21   11.50    4.10
   0   2  21    3.00    5.80
   0   2  21   14.20    4.70
   0   2 -21   -1.30    3.10
   0  -2  22    7.00    5.50
   0   2  22  -17.50    9.10
   0   2  22   -4.20    5.00
   0   2  22    6.40    2.70
   0   2 -22   -6.30    3.20
   0   2  23    2.40    1.80
   0   2  23   -9.80    4.50
   0   2 -23   -6.30    1.90
   0   2  24  -11.20    4.00
   0  -4  -3 1717.93  555.64
   0   4   3 1993.10  644.54
   0  -4   4  301.47   90.69
   0  -4   4  222.68  125.29
   0  -4  -4  155.08   55.29
   0   4   4  149.99   52.89
   0   4  -4   57.09  115.59
   0  -4   5  194.88   62.29
   0  -4   5   59.39   76.99
   0  -4  -5  212.38   74.19
   0   4   5  179.38   64.59
   0   4  -5  150.68   55.59
   0   4  -5  106.29   85.59
   0  -4   6   50.69   30.10
   0  -4   6   64.49   46.10
   0  -4  -6   56.19   23.80
   0   4   6   94.59   34.50
   0   4  -6   47.50   36.30
   0   4  -6   93.39   60.19
   0  -4   7  312.27  182.88
   0  -4   7  364.86   96.39
   0  -4   7  320.37  116.49
   0  -4  -7  347.67  110.69
   0  -4  -7  493.95  225.68
   0   4   7  354.46  113.49
   0   4  -7  292.47  106.79
   0   4  -7  353.96   98.29
   0   4  -7  701.53  332.67
   0   4  -7  366.16  291.37
   0  -4   8  345.17  175.88
   0  -4   8 -107.99  269.27
   0  -4   8  445.26  115.89
   0  -4   8  157.88   67.49
   0  -4  -8  216.98   76.49
   0  -4  -8  229.08   71.89
   0   4   8  273.17  108.99
   0   4   8  172.88   64.29
   0   4   8  206.08   82.99
   0   4  -8 -439.96  309.87
   0   4  -8  175.18   70.09
   0   4  -8  120.19   91.49
   0  -4   9  132.09   55.99
   0  -4   9   91.99  201.48
   0  -4   9   19.30   31.10
   0  -4   9    7.20   22.90
   0  -4  -9   -8.60   31.70
   0  -4  -9   13.00   22.00
   0  -4  -9  103.29   46.50
   0  -4  -9  137.09   44.10
   0   4   9   94.49   76.99
   0   4   9  116.09   36.30
   0   4  -9  -11.90   39.50
   0   4  -9  131.39   57.79
   0   4  -9   18.40   25.50
   0   4  -9 -297.47  234.28
   0  -4  10  -20.60  100.59
   0  -4  10   12.40   26.40
   0  -4  10 -212.68  224.38
   0  -4  10   39.90   28.40
   0  -4 -10  139.09   64.09
   0  -4 -10   99.89   45.90
   0  -4 -10   45.30   30.40
   0  -4 -10   23.70   24.40
   0  -4 -10   52.79   27.50
   0   4  10  -29.90   68.29
   0   4  10  160.08   56.39
   0   4  10   76.89   34.20
   0   4 -10    9.40   27.70
   0   4 -10   68.89   31.90
   0   4 -10  -25.50   98.99
   0   4 -10   15.80  216.48
   0  -4  11  276.97   70.39
   0  -4  11  101.29   71.59
   0  -4  11  200.98   72.89
   0  -4 -11  187.98   72.39
   0  -4 -11  192.68   69.69
   0  -4 -11  104.59   44.30
   0  -4 -11  264.57   81.59
   0   4  11  180.18   65.09
   0   4  11  194.88   59.89
   0   4 -11  234.08   60.69
   0   4 -11  237.18  226.68
   0   4 -11  189.58   68.39
   0   4 -11  196.88   84.69
   0  -4  12 -232.78  152.78
   0  -4  12   31.60   43.80
   0  -4  12   27.70   25.60
   0  -4 -12   94.09   45.00
   0  -4 -12   59.69   37.30
   0  -4 -12   36.60   21.70
   0  -4 -12   77.39   29.20
   0   4  12   54.59   37.40
   0   4  12   34.70   27.10
   0   4  12  226.18   86.79
   0   4  12   53.89   25.40
   0   4  12   61.49   30.50
   0   4 -12   39.70   26.50
   0   4 -12   65.99   30.50
   0   4 -12   40.20   33.00
   0   4 -12   71.39  142.19
   0  -4  13   28.00   14.10
   0  -4  13 -147.39  109.09
   0  -4  13   49.70   29.00
   0  -4 -13   34.90   14.80
   0  -4 -13   66.49   44.40
   0  -4 -13   57.79   25.80
   0  -4 -13   75.69   34.60
   0  -4 -13   76.19   29.70
   0   4  13   95.29   42.70
   0   4  13   70.99   54.79
   0   4  13   49.90   21.20
   0   4  13   87.09   37.60
   0   4  13   30.40   14.10
   0   4 -13   30.00   27.20
   0   4 -13   52.69   28.90
   0   4 -13   37.90   16.90
   0   4 -13   -7.40   98.59
   0  -4  14   11.90   34.10
   0  -4  14  -95.99   70.59
   0  -4  14   15.50   19.50
   0  -4 -14   23.80   49.70
   0  -4 -14   15.10   17.90
   0  -4 -14   52.69   31.40
   0  -4 -14  -10.30   20.20
   0  -4 -14   28.50   20.10
   0   4  14   29.00   20.30
   0   4  14   28.70   39.00
   0   4  14   15.70   16.10
   0   4  14   20.80   26.80
   0   4  14   18.30   19.30
   0   4 -14   14.70   18.90
   0   4 -14   25.20   32.90
   0   4 -14  -43.90   77.09
   0  -4  15   28.50   15.40
   0  -4  15   44.80   12.60
   0  -4  15   40.40   32.40
   0  -4 -15   24.70   36.10
   0  -4 -15   29.20   12.20
   0  -4 -15   44.00   19.30
   0  -4 -15   17.70   13.20
   0  -4 -15   33.20   18.80
   0   4  15   27.80   38.60
   0   4  15   40.10   18.10
   0   4  15   50.39   22.60
   0   4  15   23.60   11.60
   0   4 -15   40.60   23.60
   0   4 -15   24.50   14.10
   0   4 -15    3.20   47.00
   0  -4  16  -50.79   24.20
   0  -4  16   -2.40   37.00
   0  -4  16   -5.40   25.40
   0  -4  16    1.90   21.90
   0  -4  16   26.90   20.20
   0  -4 -16   24.80   31.90
   0  -4 -16   27.80   17.70
   0  -4 -16    8.50   17.50
   0  -4 -16    0.00   11.60
   0  -4 -16   26.50   20.30
   0   4  16  -11.70   41.30
   0   4  16   15.50   13.60
   0   4  16   20.40   14.00
   0   4  16   -5.30   26.20
   0   4  16   16.60   16.90
   0   4 -16   13.20   31.60
   0   4 -16   19.00   22.90
   0   4 -16  -73.29   29.00
   0   4 -16   25.60   33.10
   0  -4  17   -2.70   23.60
   0  -4  17   19.50   10.40
   0  -4  17   -5.10   25.10
   0  -4  17   37.70   17.40
   0  -4 -17   30.60   10.50
   0  -4 -17   18.00    8.70
   0  -4 -17   28.90   16.60
   0  -4 -17   31.30   18.50
   0   4  17   13.00    8.40
   0   4  17   28.10   11.60
   0   4  17   21.10   40.10
   0   4 -17   27.00   19.50
   0   4 -17   53.69   34.80
   0   4 -17   24.30   26.00
   0   4 -17   13.30    9.20
   0  -4  18   11.70   63.49
   0  -4  18  -18.30   21.00
   0  -4  18   34.00   14.10
   0  -4 -18   39.20   17.00
   0  -4 -18    3.90    7.80
   0  -4 -18   30.60   16.50
   0  -4 -18   41.30   19.10
   0   4  18   -2.50   26.40
   0   4  18   56.39   22.60
   0   4 -18   -2.20   31.90
   0   4 -18    7.10   22.70
   0   4 -18   21.10   17.60
   0   4 -18  -51.49   60.59
   0  -4  19  -18.60   17.90
   0  -4 -19   17.60   14.50
   0  -4 -19   -0.40    4.60
   0   4  19    2.40    5.80
   0   4 -19  -30.00   35.10
   0   4 -19   20.20   12.60
   0   4 -19  -38.10   20.40
   0   4 -19    3.50   21.30
   0  -4 -20   -3.10    5.20
   0   4  20    8.00    6.00
   0   4 -20  -42.30   20.50
   0  -4  21   -6.10    3.10
   0  -4 -21    2.80    5.90
   0   4  21   10.60    6.80
   0   4  24   -5.30    3.60
   0  -6   4 -193.68  105.49
   0  -6  -4  138.79   51.89
   0   6   4   86.59   37.60
   0  -6   5   88.99   62.89
   0  -6  -5   47.70   21.30
   0   6   5   44.20   23.40
   0  -6   6   94.09   41.30
   0  -6   6    1.50  126.49
   0  -6  -6  113.69   39.20
   0   6   6   86.99   30.00
   0   6  -6  -39.30  136.39
   0  -6   7   74.39   44.30
   0  -6   7 -365.66  220.78
   0  -6  -7  121.69   41.90
   0   6   7  156.48   49.99
   0   6  -7   30.10   51.99
   0   6  -7  -36.80  107.09
   0  -6   8   53.09   38.50
   0  -6   8   -6.00   85.69
   0  -6  -8  112.89   41.80
   0   6   8   67.29   27.10
   0   6  -8   44.50   49.99
   0   6  -8  -35.70   79.19
   0  -6   9   15.50   31.40
   0  -6   9  -16.40   69.79
   0  -6  -9   -1.20   18.10
   0   6   9   19.50   15.90
   0   6  -9  -48.80   53.69
   0   6  -9    9.90   73.79
   0  -6  10   41.00   34.80
   0  -6  10  116.89  107.09
   0  -6  10   93.29  119.39
   0  -6 -10   35.60   21.50
   0  -6 -10  -16.90   35.70
   0   6  10  128.59   52.49
   0   6 -10    2.20   42.70
   0   6 -10  -26.50   54.59
   0   6 -10  239.98  122.09
   0   6 -10 -147.09  149.88
   0  -6  11   91.19   94.39
   0  -6  11 -163.68  117.09
   0  -6  11  136.09   65.59
   0  -6  11  105.89   41.40
   0  -6 -11  -53.09   30.80
   0  -6 -11   50.89   31.90
   0  -6 -11  105.39   41.10
   0   6  11   74.79   39.00
   0   6  11    3.90   57.89
   0   6 -11   70.99   42.70
   0   6 -11  151.98   68.49
   0   6 -11   89.49   77.59
   0   6 -11   73.49  104.19
   0  -6  12 -102.79  100.99
   0  -6  12   10.30   88.49
   0  -6  12   45.80   35.30
   0  -6 -12   10.00   28.90
   0  -6 -12   67.79   35.80
   0  -6 -12   22.60   25.00
   0   6  12   68.69   29.30
   0   6  12   63.09   29.50
   0   6  12   73.59   39.40
   0   6 -12  100.99   46.10
   0   6 -12 -218.08  121.09
   0   6 -12   60.09   33.50
   0   6 -12 -224.48  126.39
   0  -6  13 -102.39   78.19
   0  -6  13   19.10   44.50
   0  -6  13   17.70   22.10
   0  -6  13   38.40   28.40
   0  -6 -13   -7.00   13.30
   0  -6 -13   10.90   27.90
   0  -6 -13   36.30   25.80
   0  -6 -13   99.69   44.00
   0   6  13    4.30   23.30
   0   6  13   53.99   27.90
   0   6  13   17.70   25.50
   0   6 -13   23.00   38.70
   0   6 -13   25.50   24.40
   0   6 -13  -68.29   48.70
   0  -6  14  -21.50   43.40
   0  -6  14   53.89   71.89
   0  -6  14   21.90   26.80
   0  -6  14   47.10   30.40
   0  -6 -14  -11.90   15.40
   0  -6 -14   54.39   43.30
   0  -6 -14   52.49   25.40
   0  -6 -14   33.80   19.20
   0   6  14  111.49   45.70
   0   6  14   31.80   20.30
   0   6  14   19.70   16.50
   0   6  14   34.20   16.80
   0   6 -14   33.50   27.40
   0   6 -14  -83.59   66.89
   0   6 -14   57.29   30.50
   0   6 -14  -20.00   84.29
   0  -6  15  -79.99   76.49
   0  -6  15   47.60   29.20
   0  -6  15  -10.20   26.50
   0  -6  15   62.19   31.00
   0  -6 -15  -44.40   19.80
   0  -6 -15   46.20   17.00
   0  -6 -15   34.90   19.70
   0  -6 -15   53.79   31.70
   0   6  15   17.80   18.20
   0   6  15   -8.00   29.30
   0   6  15   40.60   17.50
   0   6 -15   43.40   29.40
   0   6 -15   44.20   26.80
   0   6 -15 -107.99   75.39
   0   6 -15   31.00   37.20
   0  -6  16  -80.59   60.59
   0  -6  16  -26.10   25.30
   0  -6 -16   46.50   17.50
   0  -6 -16  -31.00   13.10
   0  -6 -16   54.69   33.90
   0  -6 -16   19.40   17.80
   0   6  16    1.70    9.60
   0   6  16  -10.90   26.00
   0   6  16   32.70   16.00
   0   6 -16    7.40   28.00
   0   6 -16   23.70   29.30
   0   6 -16  -19.60   52.39
   0   6 -16   31.60   31.90
   0  -6  17  -18.30   26.30
   0  -6 -17   31.40   16.70
   0  -6 -17   25.60   16.80
   0  -6 -17   -5.60   10.60
   0  -6 -17   49.70   30.50
   0   6  17   -5.20   24.10
   0   6  17   20.40   12.10
   0   6  17   41.00   20.90
   0   6 -17   17.20   19.30
   0   6 -17    8.30   21.80
   0   6 -17    8.90   21.50
   0   6 -17   30.30   25.10
   0  -6  18  -27.90   17.00
   0  -6 -18  -11.40    6.90
   0   6  18    8.50    9.50
   0   6 -18   35.20   22.40
   0   6 -18   12.90   13.70
   0   6 -18   23.00   17.90
   0   6  19    3.20    7.40
   0   6  20    5.40    6.80
   0   6  21    6.50    6.00
   0   6  22   -0.50    4.60
   0  -8  -5   38.50   31.30
   0   8   5   31.10   28.50
   0  -8  -6   55.19   27.60
   0   8   6  112.99   36.40
   0   8  -6  -71.39   94.69
   0  -8   7   21.00   70.79
   0  -8  -7    5.50   19.00
   0   8   7    0.00   15.80
   0   8  -7  -98.49   94.09
   0  -8   8   47.70   42.90
   0  -8   8  -35.60   93.69
   0  -8  -8   34.40   23.30
   0   8   8   38.60   18.10
   0   8  -8   13.40   86.69
   0  -8   9   22.70   45.10
   0  -8  -9   13.00   18.50
   0   8   9   25.30   15.50
   0   8  -9  -16.30   42.60
   0  -8  10   58.09   38.80
   0  -8  10 -159.68   85.29
   0  -8 -10   37.60   24.20
   0   8  10   30.10   18.50
   0   8 -10   -8.30   36.20
   0   8 -10 -256.37  113.09
   0  -8  11    7.10   40.20
   0  -8  11  -34.70   62.19
   0  -8 -11   25.70   19.50
   0   8  11   27.20   16.00
   0   8 -11    9.50   35.00
   0   8 -11  -11.70   46.20
   0  -8  12    2.50   31.90
   0  -8  12   14.00   42.60
   0  -8 -12   18.40   20.50
   0   8 -12  -36.50   40.80
   0   8 -12   29.80   49.70
   0   8 -12 -133.79   69.49
   0  -8  13  -93.89   62.59
   0  -8  13   12.80   28.10
   0  -8  13   -7.10   46.00
   0  -8 -13   10.60   11.10
   0   8 -13   21.80   39.50
   0   8 -13  -21.00   34.80
   0   8 -13   50.09   42.70
   0  -8  14   13.90   36.20
   0  -8  14    7.60   22.20
   0  -8  14   29.90   46.30
   0  -8  14   44.10   28.70
   0  -8 -14  -10.30    7.60
   0  -8 -14   25.70   19.60
   0   8  14   29.00   22.30
   0   8  14   19.40   17.00
   0   8 -14    0.40   33.90
   0   8 -14    7.50   33.40
   0   8 -14   49.00   30.00
   0   8 -14   31.70   28.20
   0  -8  15   17.10   24.80
   0  -8  15  -26.40   20.50
   0  -8  15   12.20   25.90
   0  -8 -15   25.10   19.50
   0  -8 -15   -3.20   20.40
   0   8  15    4.50   21.70
   0   8  15   12.50   14.70
   0   8  15   16.50   17.20
   0   8 -15   22.40   25.10
   0   8 -15  -10.40   35.90
   0   8 -15   -9.40   18.60
   0   8 -15  -12.00   20.40
   0  -8  16  -29.20   19.10
   0   8  16    2.90    9.90
   0   8 -16   32.90   25.20
   0   8 -16    7.20   15.70
   0   8  17   -3.80    8.60
   0   8 -17  -21.40   33.20
   0   8 -17   10.50   16.90
   0   8  18    6.10   10.20
   0 -10  -6   10.40   28.20
   0  10   6   15.40   27.70
   0 -10   7  -21.10   50.09
   0 -10  -7   13.70   22.10
   0  10   7   17.00   19.90
   0 -10   8   47.20   34.90
   0 -10  -8    2.20   14.80
   0  10   8    8.30   15.70
   0  10  -8  -44.60   32.30
   0 -10   9    0.00   32.60
   0 -10   9  -16.20   41.90
   0 -10  -9    6.60   15.40
   0  10   9    8.30   14.60
   0  10  -9  -36.40   29.00
   0 -10  10   22.50   31.50
   0 -10  10  -23.10   34.10
   0  10  10    7.00   13.10
   0  10 -10    3.10   31.10
   0 -10  11    5.40   25.30
   0  10  11   11.30   15.30
   0  10 -11  -14.60   35.40
   0 -10  12    0.30   29.10
   0 -10  12 -114.59   41.10
   0  10  12    4.10   16.50
   0  10 -12  -23.90   28.20
   0  10 -12  -64.99   32.90
   0 -10  13   11.20   20.80
   0  10 -13  -30.10   33.00
   0  10 -13  -68.69   26.10
   0  10 -14  -24.30   30.60
   0  10 -14  -20.80   21.20
   0  10 -15  -21.00   22.60
   0  10 -16    7.10   10.10
   0  12   6  -15.60   18.70
   0  12   7  -11.90   23.80
   0 -12   8   -5.10   29.90
   0  12   8   -8.50   14.70
   0  12  -9    9.70   27.90
   0 -12  10   35.70   23.70
   0  12 -11  -16.30   28.40
   0  12 -12   -8.90   20.20
   0  12 -13    2.30   10.90
   0  12 -14    3.50    9.90
  -1   1  24   -0.20    2.00
  -1  -1  23    4.80    4.70
  -1   1  23    2.80    6.00
  -1   1  23    7.00    3.00
  -1  -1  22   -2.50    5.40
  -1  -1  22    4.90    3.60
  -1   1  22   -0.30    7.20
  -1   1  22    5.60    3.30
   1  -1 -21   17.90    3.30
  -1  -1  21    4.60    5.80
  -1  -1  21   19.20    4.70
   1   1 -21    7.00    5.60
  -1   1  21   -6.10    7.80
  -1   1  21   19.10    4.40
   1  -1 -20    8.60    3.10
   1  -1 -20  -24.20   17.90
   1  -1 -20   18.40   16.10
   1  -1 -20    8.70   14.60
  -1  -1  20    9.90   17.90
  -1  -1  20    0.60    7.20
  -1  -1  20    3.10    4.00
   1   1 -20   13.30   21.00
   1   1 -20    4.20   17.50
   1   1 -20   10.80    9.90
   1   1 -20    5.10    5.00
   1   1 -20    4.00   14.40
   1   1 -20   -9.00    7.30
  -1   1  20   -9.90   10.00
  -1   1  20    8.00    3.80
  -1   1  20  -39.70   28.00
   1  -1 -19    0.80   19.50
   1  -1 -19   48.90   12.30
   1  -1 -19   56.79   19.50
   1  -1 -19   43.50   22.20
   1  -1 -19   53.19   14.10
   1  -1 -19   47.50   18.40
  -1  -1  19    5.20   22.40
  -1  -1  19   60.09   36.80
  -1  -1  19   54.89   15.70
  -1  -1  19   47.40   13.70
   1   1 -19   84.59   25.70
   1   1 -19   50.99   28.20
   1   1 -19   24.50   20.10
   1   1 -19   35.10   18.30
   1   1 -19   57.59   16.70
   1   1 -19   54.39   14.80
   1   1 -19   46.00   21.50
   1   1 -19   55.79   19.00
  -1   1  19   62.99   16.80
  -1   1  19   31.40   14.40
  -1   1  19  -24.00   38.30
   1  -1 -18    7.20   29.10
   1  -1 -18   21.00    7.90
   1  -1 -18   19.00   13.90
   1  -1 -18   -4.80   21.20
   1  -1 -18   18.60    6.50
   1  -1 -18    8.40   16.90
   1  -1 -18   13.00   11.20
  -1  -1  18   27.10   19.80
  -1  -1  18  -17.90   37.70
  -1  -1  18   15.10   11.00
  -1  -1  18  -16.70   30.60
  -1  -1  18   14.70    6.70
   1   1 -18   10.40   16.80
   1   1 -18   17.50   23.50
   1   1 -18    3.20   20.00
   1   1 -18   16.00   12.80
   1   1 -18   14.20    7.80
   1   1 -18    2.70    8.60
   1   1 -18   -3.50   24.20
  -1   1  18   -2.20   18.70
  -1   1  18   -4.30   18.50
  -1   1  18  -13.70   16.20
  -1   1  18   14.70    5.70
  -1   1  18  -40.60   51.09
   1  -1 -17   23.90    9.40
   1  -1 -17   30.70    9.70
   1  -1 -17    5.60   24.90
   1  -1 -17   21.70   42.50
   1  -1 -17   28.50   16.40
   1  -1 -17    9.80   10.40
  -1  -1  17   49.10   24.80
  -1  -1  17   13.60    9.90
  -1  -1  17    6.30   14.70
  -1  -1  17   -2.10   36.40
  -1  -1  17   40.80   18.80
  -1  -1  17   19.50    8.30
  -1  -1  17    9.30   15.50
   1   1 -17   11.60   12.90
   1   1 -17   43.50   25.10
   1   1 -17   22.10   25.50
   1   1 -17  -22.30   31.70
   1   1 -17   44.00   35.50
   1   1 -17   13.70    9.30
   1   1 -17   17.10    9.10
   1   1 -17    1.50   16.30
  -1   1  17   -2.30   19.60
  -1   1  17    6.70   20.80
  -1   1  17  -52.99   69.99
  -1   1  17   10.30    5.00
  -1   1  17  -12.90   19.90
  -1   1  17   32.30   23.10
  -1   1  17   36.90   20.20
   1  -1 -16   20.90    7.70
   1  -1 -16   56.89   25.40
   1  -1 -16   35.90   14.10
   1  -1 -16    2.80   25.20
   1  -1 -16   19.10   12.50
   1  -1 -16   18.40   14.60
  -1  -1  16    9.60   11.30
  -1  -1  16   17.90   16.30
  -1  -1  16   42.30   28.40
  -1  -1  16  -22.40   60.49
  -1  -1  16   16.90   13.90
  -1  -1  16   54.39   18.80
  -1  -1  16   17.50   18.40
   1   1 -16    9.60   17.20
   1   1 -16   59.99   46.60
   1   1 -16   17.90   25.90
   1   1 -16   20.10   13.70
   1   1 -16   10.90   12.30
   1   1 -16   15.90    9.50
   1   1 -16   -4.80   35.60
   1   1 -16   23.80   17.50
  -1   1  16   -1.20   20.70
  -1   1  16   -9.70   63.49
  -1   1  16  -20.40   27.20
  -1   1  16   19.90    8.00
  -1   1  16  -13.00   22.80
  -1   1  16   49.40   25.70
  -1   1  16   28.80   19.80
   1  -1 -15  157.98   68.19
   1  -1 -15  142.79   63.59
   1  -1 -15  125.29   45.50
   1  -1 -15  114.19   24.40
   1  -1 -15   95.09   30.90
   1  -1 -15   87.79   27.40
  -1  -1  15   28.40   81.39
  -1  -1  15   94.19   28.80
  -1  -1  15   84.39   48.10
  -1  -1  15   94.69   39.70
  -1  -1  15  136.09   42.60
  -1  -1  15   84.59   30.70
  -1  -1  15   78.09   30.40
  -1  -1  15  112.89   21.80
   1   1 -15  181.18   52.69
   1   1 -15  108.49   21.20
   1   1 -15   89.59   34.80
   1   1 -15  103.99   73.39
   1   1 -15  103.39   44.30
   1   1 -15   81.69   26.40
   1   1 -15  105.59   53.59
  -1   1  15   78.69   28.40
  -1   1  15  107.09   80.79
  -1   1  15  108.39   44.30
  -1   1  15  105.39   32.30
  -1   1  15  108.69   44.50
  -1   1  15   83.99   39.60
   1  -1 -14   63.99   36.60
   1  -1 -14   47.10   18.60
   1  -1 -14   75.59   34.60
   1  -1 -14   32.00   19.70
   1  -1 -14   45.60   44.40
   1  -1 -14   30.30   14.60
  -1  -1  14   75.09   85.19
  -1  -1  14   29.10   28.20
  -1  -1  14   63.49   22.40
  -1  -1  14   28.20   12.60
  -1  -1  14   78.89   27.70
  -1  -1  14   51.49   32.00
  -1  -1  14   54.29   25.10
  -1  -1  14   29.50   21.60
   1   1 -14   34.20   19.40
   1   1 -14   39.30   22.30
   1   1 -14  102.69   79.49
   1   1 -14   31.60   29.20
   1   1 -14   23.40   12.90
   1   1 -14   42.50   31.20
   1   1 -14   42.20   18.10
  -1   1  14   42.60   14.50
  -1   1  14   39.60   23.90
  -1   1  14   29.40   22.50
  -1   1  14   38.20   21.90
  -1   1  14  -11.70   47.00
  -1   1  14   42.80   73.29
   1  -1 -13   10.40    2.50
   1  -1 -13   69.19   45.60
   1  -1 -13   11.10    5.80
   1  -1 -13   26.90    7.50
   1  -1 -13   62.59   20.70
   1  -1 -13   63.49   31.60
   1  -1 -13   65.79   22.40
  -1  -1  13   53.39   30.00
  -1  -1  13   65.59   30.90
  -1  -1  13   10.10  105.09
  -1  -1  13   11.20    7.20
  -1  -1  13    7.70    6.60
  -1  -1  13   69.59   22.70
  -1  -1  13   28.50    8.10
  -1  -1  13   43.90   21.30
   1   1 -13   44.80   18.50
   1   1 -13   76.49   29.50
   1   1 -13   28.30   16.70
   1   1 -13   25.00    8.50
   1   1 -13   19.30   30.80
  -1   1  13   77.79   21.40
  -1   1  13   23.60   19.50
  -1   1  13   11.10    5.70
  -1   1  13   11.50    2.60
  -1   1  13   34.80   59.49
   1  -1 -12   58.29   18.60
   1  -1 -12   72.69   51.59
   1  -1 -12   26.30   18.40
   1  -1 -12   68.89   30.50
   1  -1 -12   60.39   20.90
   1  -1 -12   37.20   21.50
  -1  -1  12   48.20   31.60
  -1  -1  12   51.69   24.00
  -1  -1  12   -0.80  119.89
  -1  -1  12   39.60   38.10
  -1  -1  12   24.00   27.40
  -1  -1  12   36.50   14.70
  -1  -1  12   66.29   22.20
  -1  -1  12   68.69   27.00
   1   1 -12   38.40   17.50
   1   1 -12   72.69   92.69
   1   1 -12   49.80   17.80
   1   1 -12   48.80   21.20
   1   1 -12   27.30   28.80
   1   1 -12   22.00   27.30
  -1   1  12   41.20   18.60
  -1   1  12   12.10   48.20
  -1   1  12   38.70   21.30
  -1   1  12   67.49   20.90
  -1   1  12   46.10   54.79
  -1   1  12   30.50   18.80
   1  -1 -11  278.57   83.79
   1  -1 -11  209.38   28.50
   1  -1 -11  261.27   71.99
   1  -1 -11  154.78   64.69
   1  -1 -11  225.48   68.09
  -1  -1  11  256.07   86.59
  -1  -1  11   35.20   99.49
  -1  -1  11  221.18   58.69
  -1  -1  11  232.38   72.09
  -1  -1  11  219.78   81.69
  -1  -1  11  212.88   28.10
  -1  -1  11  201.08   56.29
   1   1 -11  218.58   68.39
   1   1 -11  209.18   28.00
   1   1 -11  128.19   84.69
   1   1 -11  206.58   55.19
   1   1 -11  189.18   55.79
   1   1 -11  203.58   75.89
   1   1 -11  266.87   88.29
  -1   1  11  223.68   67.29
  -1   1  11  291.57   97.59
  -1   1  11  212.68   28.70
  -1   1  11  212.28   61.79
  -1   1  11  234.28   70.39
  -1   1  11  147.49   67.09
  -1   1  11  280.87   87.39
   1  -1 -10   33.90   14.40
   1  -1 -10   24.10   25.00
   1  -1 -10   11.70   12.50
   1  -1 -10  -13.80   40.20
  -1  -1  10   41.10   21.30
  -1  -1  10   43.50   31.10
  -1  -1  10   14.10   24.10
  -1  -1  10   33.80   14.10
  -1  -1  10   18.50   23.10
  -1  -1  10   13.40   12.20
  -1  -1  10   65.29   33.50
  -1  -1  10    7.00   13.00
   1   1 -10  -46.60   48.30
   1   1 -10   16.10   20.60
   1   1 -10   -2.70   21.50
   1   1 -10   47.70   22.50
   1   1 -10    7.80   11.30
   1   1 -10   20.30   14.60
   1   1 -10   49.40   26.10
   1   1 -10    8.70   28.70
  -1   1  10  -22.60   26.00
  -1   1  10  -26.80   57.49
  -1   1  10   -2.00   12.20
  -1   1  10   14.70   16.00
  -1   1  10   33.20   27.20
   1  -1  -9  444.96  153.38
   1  -1  -9  269.37   93.09
   1  -1  -9  110.69   36.00
   1  -1  -9  229.18   87.09
   1  -1  -9  134.29   45.00
   1  -1  -9  115.99   35.70
  -1  -1   9  163.98   49.60
  -1  -1   9  155.58   63.99
  -1  -1   9  126.69  210.98
  -1  -1   9  363.26  137.69
  -1  -1   9   87.69   30.00
  -1  -1   9  126.99   36.60
  -1  -1   9  122.59   42.60
   1   1  -9  100.79   34.30
   1   1  -9  144.99   62.39
   1   1  -9  120.29  168.08
   1   1  -9  143.69   50.79
   1   1  -9  123.39   37.30
   1   1  -9  179.18   49.40
   1   1  -9  371.76  135.09
  -1   1   9  151.18   50.29
  -1   1   9   95.59   32.40
  -1   1   9  124.79   51.19
  -1   1   9  203.98   93.29
   1  -1  -8  116.69   56.19
   1  -1  -8  147.29   54.39
   1  -1  -8   37.40   26.40
   1  -1  -8   34.60   12.10
   1  -1  -8   44.90   45.20
   1  -1  -8   27.30   10.90
   1  -1  -8   36.70   17.60
  -1  -1   8   35.90   21.90
  -1  -1   8   53.49  131.59
  -1  -1   8   32.30   12.50
  -1  -1   8   76.99   32.10
  -1  -1   8  135.29   66.19
   1   1  -8   50.99   24.60
   1   1  -8   54.49   33.60
   1   1  -8   52.39   20.30
   1   1  -8  -28.60   97.39
   1   1  -8   29.00   22.30
  -1   1   8   24.90   24.80
  -1   1   8  157.08   58.59
  -1   1   8   41.10   35.10
  -1   1   8   39.80   14.60
  -1   1   8  108.19   61.79
   1  -1  -7 1025.60  221.28
   1  -1  -7 1080.19  353.86
   1  -1  -7 1320.97  408.76
   1  -1  -7 1477.15  486.75
  -1  -1   7 1096.69  363.16
  -1  -1   7 3658.33 1216.18
  -1  -1   7 2216.08  980.90
  -1  -1   7 1078.89  377.76
  -1  -1   7 1038.50  320.37
  -1  -1   7 1433.06  477.35
  -1  -1   7 1047.10  225.08
   1   1  -7  798.32  284.37
   1   1  -7 1524.35  380.56
   1   1  -7 1855.21  821.02
   1   1  -7 1024.40  316.87
   1   1  -7 1081.39  233.58
   1   1  -7 1619.34  531.55
   1   1  -7 4229.38 1404.26
  -1   1   7 1373.06  343.37
  -1   1   7 1103.49  238.08
  -1   1   7 1279.87  396.06
  -1   1   7 5229.88 1734.53
  -1   1   7 1086.29  357.06
   1  -1  -6  893.31  276.47
   1  -1  -6  947.21  256.07
   1  -1  -6 1107.09  230.28
   1  -1  -6  856.51  378.86
  -1  -1   6  762.22  337.47
  -1  -1   6 1948.31  542.55
  -1  -1   6 1135.29  379.36
  -1  -1   6  813.62  250.07
  -1  -1   6 1133.49  235.38
  -1  -1   6 1361.96  365.86
   1   1  -6  948.41  419.76
   1   1  -6 1083.19  225.28
   1   1  -6  869.41  234.58
   1   1  -6 1136.49  349.57
   1   1  -6 1065.49  471.65
   1   1  -6 1668.93  492.95
  -1   1   6 2467.85  591.94
  -1   1   6 1176.98  244.88
  -1   1   6 1113.89  344.87
  -1   1   6  863.31  234.08
   1  -1  -5 2887.61  893.31
   1  -1  -5 2391.26  659.23
   1  -1  -5 1824.62  406.16
   1  -1  -5 2312.27  952.10
   1  -1  -5 1863.21  500.95
  -1  -1   5 2129.69  570.94
  -1  -1   5 2235.68  746.23
  -1  -1   5 2257.17  929.41
  -1  -1   5 2907.81 1287.27
  -1  -1   5 3437.16  948.41
  -1  -1   5 1988.20  450.45
   1   1  -5 1876.01  424.86
   1   1  -5 2284.07 1010.90
   1   1  -5 2910.91  780.52
   1   1  -5 2394.96  660.43
   1   1  -5 2343.57  965.00
  -1   1   5 2079.49  643.34
  -1   1   5 2322.67  640.24
  -1   1   5 2100.29  564.74
  -1   1   5 2044.50  455.15
  -1   1   5 2237.48  921.51
   1  -1  -4 3077.49  935.01
   1  -1  -4 2263.27  475.85
   1  -1  -4 2727.03  541.45
  -1  -1   4 1980.20  815.52
  -1  -1   4 3280.27 1010.30
  -1  -1   4 2100.89  441.66
  -1  -1   4 1659.13  554.14
   1   1  -4 2247.98  925.81
   1   1  -4 2722.73  539.45
   1   1  -4 3057.29  942.91
   1   1  -4 2196.48  461.65
  -1   1   4 2719.13  540.25
  -1   1   4 2042.10  429.46
  -1   1   4 1507.25  620.64
   1  -1  -3  375.86  104.99
   1  -1  -3  494.15  152.78
   1  -1  -3  292.57  122.79
   1  -1  -3  360.06   99.29
  -1  -1   3  513.95  108.29
  -1  -1   3  638.44  235.38
  -1  -1   3  331.67   93.79
  -1  -1   3  410.26  138.19
   1   1  -3  415.86   87.49
   1   1  -3  519.65  206.18
   1   1  -3  555.24  154.48
  -1   1   3  429.66  119.99
  -1   1   3  396.46  109.09
  -1   1   3  283.17  118.19
   1  -1  -2 1743.73  480.85
   1  -1  -2 2160.98  656.13
   1  -1  -2 1083.79  447.06
  -1  -1   2  955.80  324.47
  -1  -1   2 1558.64  322.27
   1   1  -2 1689.83  550.44
   1   1  -2 1194.08  402.76
  -1   1   2 1776.22  539.45
  -1   1   2 1730.23  464.45
  -1   1   2 1649.33  455.15
   1  -1  -1 1998.60  606.94
  -1  -1   1 1735.73  358.96
  -1   1   1 1701.43  517.05
  -1   1   1 1812.32  486.55
   1  -1   0  912.31  245.88
  -1  -1   0 1614.44  503.05
   1   1   0 1741.83  542.35
  -1   1   0 1019.50  274.57
  -1   1   0 2691.53 1192.28
   1  -1   1  207.68   52.99
   1  -1   1  374.86  169.98
   1  -1   1  141.09   49.50
   1  -1   1   80.09   70.29
  -1  -1  -1  193.78   64.49
  -1  -1  -1  142.39   45.20
   1   1   1  194.28   64.49
   1   1   1  247.08   76.79
  -1   1  -1   99.89   82.89
  -1   1  -1  221.98  104.49
   1  -1   2   47.10   33.30
   1  -1   2  -15.90  230.68
   1  -1   2   89.29   37.50
   1  -1   2  306.17  102.89
  -1  -1  -2  100.59   47.80
  -1  -1  -2   82.39   31.90
   1   1   2  201.68   66.49
   1   1   2   73.69   31.20
  -1   1  -2 -143.29  249.88
  -1   1  -2  394.86  132.39
  -1   1  -2  151.68   55.59
  -1   1  -2   53.89   32.70
   1  -1   3 1755.32  509.55
   1  -1   3 1071.59  332.37
   1  -1   3 1051.99  217.98
   1  -1   3  907.41  402.06
   1  -1   3  616.94  201.78
   1  -1   3  804.42  268.97
   1  -1   3  683.73  211.28
  -1  -1  -3 1838.72  411.96
  -1  -1  -3 1073.39  333.07
  -1  -1  -3  651.93  201.98
  -1  -1  -3 1085.69  300.37
   1   1   3 1827.02  409.86
   1   1   3 1177.58  365.06
   1   1   3  827.12  256.27
  -1   1  -3  838.12  371.26
  -1   1  -3  870.61  180.48
  -1   1  -3  713.13  220.18
  -1   1  -3  835.12  272.67
  -1   1  -3 1180.08  366.16
  -1   1  -3  764.02  255.47
  -1   1  -3 1991.80  549.85
   1  -1   4  133.79   59.69
   1  -1   4  174.28   58.99
   1  -1   4   68.49   47.00
   1  -1   4  538.45  173.78
   1  -1   4  182.68   49.50
   1  -1   4  247.78   77.59
   1  -1   4  191.68   47.40
   1  -1   4  157.08   53.39
  -1  -1  -4   66.39   18.50
  -1  -1  -4  744.43  231.98
  -1  -1  -4  123.09   43.40
  -1  -1  -4  166.38   52.29
  -1  -1  -4  161.98   46.50
   1   1   4   69.29   21.10
   1   1   4  120.49   38.90
   1   1   4  153.28   44.40
   1   1   4  133.89   45.50
   1   1   4  573.64  179.18
  -1   1  -4  148.79   41.10
  -1   1  -4  133.89   45.60
  -1   1  -4  146.39   46.50
  -1   1  -4  580.24  185.48
  -1   1  -4   82.49   39.20
  -1   1  -4  124.89   55.79
   1  -1   5  651.93  213.18
   1  -1   5  595.44  249.78
   1  -1   5  546.95  126.69
   1  -1   5  546.05  241.78
   1  -1   5  671.53  297.97
   1  -1   5  574.04  176.68
   1  -1   5  521.85  110.19
   1  -1   5  721.13  241.18
   1  -1   5  645.74  173.48
  -1  -1  -5  618.84  171.58
  -1  -1  -5  795.92  352.26
  -1  -1  -5  710.13  220.98
  -1  -1  -5  562.24  131.59
  -1  -1  -5  859.61  266.27
   1   1   5  693.53  307.27
   1   1   5  529.15  127.29
   1   1   5  596.54  165.28
   1   1   5 1149.98  356.36
  -1   1  -5  531.25  235.18
  -1   1  -5  512.95  207.98
  -1   1  -5  699.03  188.08
  -1   1  -5  567.24  174.78
  -1   1  -5  730.93  244.38
  -1   1  -5  658.03  291.97
  -1   1  -5  503.95  116.89
  -1   1  -5  741.33  242.38
   1  -1   6   32.70  183.78
   1  -1   6   80.09   30.90
   1  -1   6   74.79   21.00
   1  -1   6  134.99   49.40
   1  -1   6   75.59   27.30
   1  -1   6   86.59   27.30
   1  -1   6   80.59   25.30
  -1  -1  -6   98.79   32.60
  -1  -1  -6   84.19   35.40
  -1  -1  -6  105.29   49.40
  -1  -1  -6  131.39   47.60
  -1  -1  -6   97.09   29.60
  -1  -1  -6   39.20   41.30
   1   1   6   49.90   28.20
   1   1   6   85.49   49.60
   1   1   6   77.59   26.30
   1   1   6   61.79   21.10
   1   1   6   52.59   29.30
   1   1   6   85.29   35.70
   1   1   6  102.59   37.60
  -1   1  -6  206.98  181.68
  -1   1  -6   74.69   28.00
  -1   1  -6  113.99   35.10
  -1   1  -6   80.59   25.40
  -1   1  -6   78.89   39.70
  -1   1  -6   53.29   31.90
  -1   1  -6  140.49   35.50
   1  -1   7  775.62  344.27
   1  -1   7  218.38   73.99
   1  -1   7  675.13  119.69
   1  -1   7  621.84  206.48
   1  -1   7  553.24  118.99
   1  -1   7  835.72  119.39
   1  -1   7  853.51  284.57
   1  -1   7  773.82  226.08
  -1  -1  -7  717.43  215.38
  -1  -1  -7  725.43  240.28
  -1  -1  -7  585.04  103.99
  -1  -1  -7  557.04  123.49
   1   1   7  793.42  238.28
   1   1   7  626.14  277.77
   1   1   7  820.42  270.67
   1   1   7  641.44  114.99
   1   1   7  223.38   57.49
   1   1   7  840.02  120.29
  -1   1  -7  810.02  236.48
  -1   1  -7  843.72  120.79
  -1   1  -7  854.11  284.87
  -1   1  -7  302.27   88.49
  -1   1  -7  710.13  235.68
  -1   1  -7  559.84   99.49
  -1   1  -7  709.53  234.48
  -1   1  -7  703.93  312.37
  -1   1  -7  557.44  119.89
   1  -1   8  273.17   99.39
   1  -1   8  340.57   91.19
   1  -1   8  349.27  160.48
   1  -1   8  357.46   90.69
   1  -1   8  314.87  210.88
   1  -1   8  375.06  125.89
   1  -1   8  316.97   65.69
   1  -1   8  336.67   98.49
  -1  -1  -8  329.27   99.59
  -1  -1  -8  315.27  143.59
  -1  -1  -8  195.58   77.49
  -1  -1  -8  327.67   69.99
  -1  -1  -8  328.87   88.79
   1   1   8  375.56  135.49
   1   1   8  352.16  160.48
   1   1   8  442.86  122.39
   1   1   8  331.57   71.99
   1   1   8  340.27   87.29
   1   1   8  281.67   85.99
   1   1   8  430.16  145.69
  -1   1  -8  462.05  118.29
  -1   1  -8  529.15  231.88
  -1   1  -8  383.06  112.09
  -1   1  -8  353.06   94.59
  -1   1  -8  337.47   69.09
  -1   1  -8  437.26  146.49
  -1   1  -8  326.77  149.79
  -1   1  -8  495.25  165.78
   1  -1   9  227.28   61.69
   1  -1   9  232.78   78.39
   1  -1   9  287.37  114.69
   1  -1   9  290.97   75.19
   1  -1   9  321.67  198.88
   1  -1   9  266.97   75.39
   1  -1   9  208.18   77.29
   1  -1   9  280.57   82.29
  -1  -1  -9  214.48   58.99
  -1  -1  -9  283.67  107.19
  -1  -1  -9  292.67   98.69
  -1  -1  -9  246.28   97.39
  -1  -1  -9  361.36  109.39
  -1  -1  -9  222.08   59.99
  -1  -1  -9  187.98   55.79
  -1  -1  -9  227.78   76.49
   1   1   9  300.37   77.59
   1   1   9  399.46  121.49
   1   1   9  265.27  118.59
   1   1   9  345.87  136.19
   1   1   9  227.88   65.59
   1   1   9  253.67   84.29
   1   1   9  261.37   77.49
   1   1   9  180.18   63.59
  -1   1  -9  244.48   82.29
  -1   1  -9  280.07   74.09
  -1   1  -9  343.27   95.89
  -1   1  -9  235.08   68.89
  -1   1  -9  228.08   91.69
  -1   1  -9  239.28   82.49
  -1   1  -9  271.37  100.29
  -1   1  -9  110.79  159.68
  -1   1  -9  275.17   74.39
   1  -1  10   71.19   23.90
   1  -1  10  -18.80   39.00
   1  -1  10  187.38   57.49
   1  -1  10   94.09  156.78
   1  -1  10  128.59   36.30
   1  -1  10   87.69   41.20
   1  -1  10  132.09   51.19
   1  -1  10   96.29   28.50
   1  -1  10  134.49   40.20
  -1  -1 -10  100.89   29.50
  -1  -1 -10   86.49   37.80
  -1  -1 -10   63.89   59.69
  -1  -1 -10  116.49   33.90
  -1  -1 -10   93.99   30.20
  -1  -1 -10  135.39   41.70
  -1  -1 -10  100.69   32.80
   1   1  10   79.09   26.70
   1   1  10  210.98   85.39
   1   1  10    5.40   84.89
   1   1  10  113.09   38.60
   1   1  10  125.99   40.50
   1   1  10   86.89   31.20
   1   1  10   90.99   27.90
   1   1  10   72.39   34.20
  -1   1 -10  101.49   40.10
  -1   1 -10   99.89   30.20
  -1   1 -10   90.39   27.60
  -1   1 -10  114.99   50.19
  -1   1 -10   92.59   27.30
  -1   1 -10  119.19   37.50
   1  -1  11   36.50   14.10
   1  -1  11   77.49   27.70
   1  -1  11   31.60   11.70
   1  -1  11   76.59   24.00
   1  -1  11   63.09   20.00
   1  -1  11   81.79   25.50
   1  -1  11   47.10   21.10
  -1  -1 -11   26.00    9.70
  -1  -1 -11   69.89   21.50
  -1  -1 -11   62.49   73.09
  -1  -1 -11   51.99   19.00
  -1  -1 -11   49.20   18.10
  -1  -1 -11   77.49   24.90
  -1  -1 -11   55.79   26.00
   1   1  11   80.29   99.69
   1   1  11   28.20   10.20
   1   1  11  137.19   50.09
   1   1  11   61.59   19.40
   1   1  11   45.80   21.20
   1   1  11   36.80   21.10
   1   1  11   72.89   29.20
  -1   1 -11   59.39   25.50
  -1   1 -11   -1.50  146.09
  -1   1 -11   40.40   15.00
  -1   1 -11   82.29   25.30
  -1   1 -11   53.09   22.70
  -1   1 -11   69.49   23.50
  -1   1 -11   35.90   12.70
  -1   1 -11  156.88   64.49
  -1   1 -11   63.99   21.40
   1  -1  12   14.50    6.40
   1  -1  12   14.20    8.80
   1  -1  12   29.10   24.60
   1  -1  12  -23.50   28.40
   1  -1  12   16.40   10.60
   1  -1  12   24.70   15.80
  -1  -1 -12   47.80   17.60
  -1  -1 -12   65.29   71.09
  -1  -1 -12   16.70    3.90
  -1  -1 -12   50.99   29.10
  -1  -1 -12   48.50   17.60
  -1  -1 -12   63.19   25.30
  -1  -1 -12   16.10    9.20
   1   1  12   26.30   16.60
   1   1  12   11.70   22.40
   1   1  12   12.10   16.40
   1   1  12  -88.09  116.19
   1   1  12    9.60    5.30
   1   1  12   29.10   10.60
   1   1  12   58.09   26.20
  -1   1 -12   45.40   15.80
  -1   1 -12   15.40   17.00
  -1   1 -12   18.60   19.70
  -1   1 -12   79.79   39.70
  -1   1 -12   30.80   13.10
  -1   1 -12   14.20   23.50
  -1   1 -12   13.30    6.90
  -1   1 -12   22.30   10.20
  -1   1 -12   32.90  109.39
   1  -1  13  293.57   88.09
   1  -1  13  145.69   40.90
   1  -1  13   59.39   19.60
   1  -1  13  155.88   41.70
   1  -1  13  138.99  111.49
   1  -1  13  158.38   51.39
   1  -1  13  190.28   67.49
  -1  -1 -13  209.58   58.99
  -1  -1 -13  466.05  111.59
  -1  -1 -13  149.49   89.19
  -1  -1 -13  201.98   60.19
  -1  -1 -13   57.49   18.60
  -1  -1 -13  123.89   34.40
  -1  -1 -13  184.58   45.90
  -1  -1 -13  181.18   57.79
   1   1  13   44.60   14.80
   1   1  13   42.10  114.49
   1   1  13  169.58   53.99
   1   1  13  148.99   46.00
   1   1  13  183.48   58.19
   1   1  13  151.88   41.60
   1   1  13  201.88   61.69
  -1   1 -13   69.19   89.59
  -1   1 -13  186.78   51.59
  -1   1 -13  140.39   39.50
  -1   1 -13  187.48   60.29
  -1   1 -13  124.89   37.70
  -1   1 -13   63.99   20.80
  -1   1 -13  332.77   96.79
   1  -1  14    7.90   28.60
   1  -1  14   26.10    7.10
   1  -1  14   51.19   19.40
   1  -1  14   57.09   23.20
   1  -1  14   36.40   99.59
   1  -1  14   18.60   31.00
   1  -1  14   61.09   25.90
  -1  -1 -14   38.10   27.30
  -1  -1 -14  149.59   35.90
  -1  -1 -14   46.80   20.30
  -1  -1 -14   57.79   19.80
  -1  -1 -14   40.00   22.70
  -1  -1 -14   60.09   72.59
  -1  -1 -14   51.39   17.60
  -1  -1 -14   29.10    5.90
   1   1  14   40.00   14.30
   1   1  14   36.70   22.40
   1   1  14  -40.00  107.49
   1   1  14  122.49   35.90
   1   1  14   26.20    7.60
   1   1  14   37.50   18.30
   1   1  14   25.30   22.40
  -1   1 -14   28.90   20.60
  -1   1 -14   46.40   68.39
  -1   1 -14   30.20    7.70
  -1   1 -14   48.70   17.60
  -1   1 -14  128.49   33.20
  -1   1 -14   54.09   33.90
  -1   1 -14   38.00   21.80
  -1   1 -14   41.80   30.30
  -1   1 -14   41.10   16.30
   1  -1  15   34.20   28.40
   1  -1  15   13.10    5.90
   1  -1  15    9.00    4.00
   1  -1  15   49.20   20.40
   1  -1  15    4.50   55.79
   1  -1  15    7.90   25.80
   1  -1  15   36.00   17.60
  -1  -1 -15   14.50   60.99
  -1  -1 -15   58.89   23.50
  -1  -1 -15   27.30   15.80
  -1  -1 -15   13.40   22.10
  -1  -1 -15   15.00    3.80
  -1  -1 -15   19.80   14.40
  -1  -1 -15    9.70    2.40
   1   1  15   21.40   16.90
   1   1  15   32.30   19.00
   1   1  15   13.40   12.00
   1   1  15  -76.79   77.49
   1   1  15   10.70    6.00
   1   1  15    1.80   23.70
   1   1  15    9.10    2.30
   1   1  15   62.89   27.20
  -1   1 -15    8.50    3.50
  -1   1 -15    0.00    9.00
  -1   1 -15   21.90   18.10
  -1   1 -15   25.10   12.90
  -1   1 -15   71.19   40.10
  -1   1 -15   19.30   17.80
  -1   1 -15   25.60   22.20
  -1   1 -15   53.39   48.70
  -1   1 -15   15.70    5.90
   1  -1  16   11.40   18.00
   1  -1  16   17.60    8.50
   1  -1  16    7.90   11.90
   1  -1  16   -8.70   24.40
   1  -1  16   15.50   72.89
   1  -1  16   26.10   38.80
   1  -1  16    6.50   12.10
  -1  -1 -16   87.49   33.20
  -1  -1 -16  -20.50   25.90
  -1  -1 -16  -13.50   48.60
  -1  -1 -16   18.40    8.10
  -1  -1 -16   11.10    5.20
  -1  -1 -16   32.80   15.00
   1   1  16  -78.39   71.09
   1   1  16   66.09   32.30
   1   1  16   21.00   17.00
   1   1  16   10.90    6.50
   1   1  16  -16.50   23.00
   1   1  16   21.80   28.10
   1   1  16    5.50    9.50
   1   1  16    1.70   15.10
  -1   1 -16    7.60   17.60
  -1   1 -16   47.30   37.90
  -1   1 -16    7.20    5.40
  -1   1 -16   28.00   12.70
  -1   1 -16   -7.10   18.50
  -1   1 -16   36.40   46.70
  -1   1 -16   15.20   31.90
  -1   1 -16   -7.60   10.40
   1  -1  17   15.50   18.00
   1  -1  17   60.99   19.90
   1  -1  17  260.17  102.39
   1  -1  17   73.09   21.00
   1  -1  17   18.30   29.10
   1  -1  17   40.90    8.30
  -1  -1 -17  261.17   78.89
  -1  -1 -17   11.80   21.00
  -1  -1 -17   58.09   20.20
  -1  -1 -17   13.30   39.20
  -1  -1 -17   77.59   23.50
  -1  -1 -17   43.60    8.10
  -1  -1 -17   45.30   13.00
   1   1  17  291.47   89.79
   1   1  17  -66.09   54.39
   1   1  17   40.00    7.50
   1   1  17   94.59   26.30
   1   1  17   60.29   20.70
   1   1  17   32.70   14.40
   1   1  17   32.50   28.60
   1   1  17   62.99   24.60
  -1   1 -17   49.60   18.60
  -1   1 -17   38.10   18.80
  -1   1 -17   31.10   24.00
  -1   1 -17   70.79   21.00
  -1   1 -17   40.10   13.80
  -1   1 -17   33.80   24.90
  -1   1 -17   42.00    8.20
  -1   1 -17  235.68   79.79
   1  -1  18    5.40    5.00
   1  -1  18  -12.30   30.20
   1  -1  18    4.60    9.10
   1  -1  18   21.20   20.70
  -1  -1 -18   12.80    5.00
  -1  -1 -18    2.30   18.10
  -1  -1 -18   12.80   13.50
  -1  -1 -18    3.10    3.60
  -1  -1 -18   44.00   17.00
   1   1  18   12.70   19.20
   1   1  18  -43.30   42.60
   1   1  18   -5.70    8.00
   1   1  18    6.20    8.70
   1   1  18    6.30    4.10
  -1   1 -18    6.80   20.60
  -1   1 -18    2.40   13.40
  -1   1 -18   20.30   19.10
  -1   1 -18   -2.40    7.70
  -1   1 -18    6.40    4.20
  -1   1 -18    6.40   19.50
  -1   1 -18    5.70   20.40
  -1   1 -18   20.40   12.10
   1  -1  19    7.80   13.40
   1  -1  19    7.80    8.10
   1  -1  19   -2.50   27.60
   1  -1  19    8.00    4.80
  -1  -1 -19   25.20    7.40
  -1  -1 -19   15.50   12.90
  -1  -1 -19   15.90   14.80
  -1  -1 -19   45.10   17.00
  -1  -1 -19    5.20    3.40
   1   1  19  -38.10   30.90
   1   1  19   15.60    7.30
   1   1  19   12.40   18.20
   1   1  19    7.80    7.30
   1   1  19    8.20    4.30
  -1   1 -19   21.80   19.70
  -1   1 -19   25.70   12.90
  -1   1 -19   10.60   10.80
  -1   1 -19    4.90    8.20
  -1   1 -19  -12.50   19.20
  -1   1 -19   17.10    5.60
  -1   1 -19    5.20   17.10
   1  -1  20    8.20    7.60
   1  -1  20    5.20    2.00
  -1  -1 -20    7.30    1.40
   1   1  20   19.00    8.30
   1   1  20   21.70    7.90
   1   1  20    7.50    1.50
  -1   1 -20   58.89   18.00
   1  -1  21    6.40    5.60
   1  -1  21    6.20    4.40
   1   1  21   14.30    6.90
   1   1  21   21.10    6.30
   1  -1  22    0.20    4.60
   1   1  22    3.10    2.70
  -1  -3  24    1.10    2.50
  -1   3  24   -3.20    3.90
  -1  -3  23    3.30    2.80
  -1   3  23   -2.00    4.30
   1  -3 -22    3.90    3.30
  -1  -3  22    6.80    3.30
  -1  -3  22    7.20    4.90
  -1   3  22    5.40    5.00
   1  -3 -21   -0.20    3.40
  -1  -3  21    4.90    3.20
  -1  -3  21    1.60    6.10
  -1   3  21    0.00    4.40
   1  -3 -20    2.50    3.40
   1  -3 -20   43.60   20.00
  -1  -3  20   10.60    6.90
   1   3 -20   16.60   23.20
   1   3 -20  -27.60   27.30
  -1   3  20    0.00    4.90
   1  -3 -19   12.40   11.30
   1  -3 -19    0.70   24.10
   1  -3 -19   10.50    5.80
   1  -3 -19   19.00   13.00
   1  -3 -19   17.70   11.40
   1  -3 -19   49.00   21.30
   1  -3 -19   -0.70    4.70
  -1  -3  19  -22.50   23.10
  -1  -3  19   -3.10   36.40
   1   3 -19    5.20   12.50
   1   3 -19   20.10   19.60
   1   3 -19  -22.80   25.80
   1   3 -19   -0.20   18.20
   1   3 -19    9.60   18.20
   1   3 -19  -12.80   26.80
  -1   3  19   -5.70    6.50
  -1   3  19   14.90   15.40
  -1   3  19   14.70   28.00
   1  -3 -18   44.00   17.40
   1  -3 -18   21.70   14.00
   1  -3 -18   13.90    6.20
   1  -3 -18   28.50   28.70
   1  -3 -18   54.39   22.30
  -1  -3  18  -18.60   27.40
  -1  -3  18   53.99   40.00
  -1  -3  18   28.40   17.90
   1   3 -18    2.30   27.70
   1   3 -18   17.40   25.50
   1   3 -18    4.70   26.20
   1   3 -18  -18.50   23.30
   1   3 -18   16.10   26.90
  -1   3  18   32.20   19.50
  -1   3  18   12.10   29.70
  -1   3  18   32.30   10.00
   1  -3 -17   25.20   28.20
   1  -3 -17   29.20   14.80
   1  -3 -17   10.50   11.10
   1  -3 -17   13.90   27.50
   1  -3 -17    6.40    7.20
   1  -3 -17   36.20   16.70
  -1  -3  17  -39.10   34.30
  -1  -3  17   13.20   36.60
  -1  -3  17  -38.00   20.60
  -1  -3  17   33.30   19.70
  -1  -3  17    8.50   19.40
   1   3 -17    6.00   15.60
   1   3 -17   27.90   32.90
   1   3 -17  -25.20   28.60
   1   3 -17    3.40   30.90
   1   3 -17  -36.30   24.00
  -1   3  17   16.40   10.50
  -1   3  17   20.20   14.90
  -1   3  17    7.00   15.40
  -1   3  17  -10.60   41.20
   1  -3 -16  120.79   38.00
   1  -3 -16   90.29   37.10
   1  -3 -16  106.59   30.80
   1  -3 -16  108.09   25.80
   1  -3 -16  101.69   51.99
   1  -3 -16  113.19   33.30
  -1  -3  16   94.49   49.50
  -1  -3  16  -30.10   54.49
  -1  -3  16  109.09   40.90
  -1  -3  16  206.58   55.69
  -1  -3  16  138.69   34.80
   1   3 -16   84.39   33.80
   1   3 -16   67.19   60.39
   1   3 -16  -19.00   73.29
   1   3 -16   78.49   33.50
   1   3 -16  131.59   48.30
   1   3 -16   79.09   43.30
  -1   3  16  113.69   46.80
  -1   3  16   43.20   42.00
  -1   3  16  115.59   30.30
  -1   3  16  115.79   34.00
   1  -3 -15   45.20   22.90
   1  -3 -15   31.90   29.30
   1  -3 -15    6.50   10.20
   1  -3 -15   13.20   39.00
   1  -3 -15   48.60   16.10
  -1  -3  15    5.80   32.90
  -1  -3  15   36.50   26.70
  -1  -3  15    7.60   12.20
  -1  -3  15 -105.59   54.09
  -1  -3  15   28.50   29.50
   1   3 -15   64.79   89.89
   1   3 -15   36.40   14.60
   1   3 -15   14.70   53.89
   1   3 -15  -10.60   33.80
   1   3 -15   17.60   16.20
  -1   3  15    6.30   15.50
  -1   3  15   11.30   14.70
  -1   3  15   34.90   20.80
  -1   3  15   13.20   42.20
   1  -3 -14  100.89   33.80
   1  -3 -14   39.10   17.50
   1  -3 -14   34.80   16.70
   1  -3 -14   33.80   34.70
   1  -3 -14   68.59   29.90
  -1  -3  14   98.29   42.80
  -1  -3  14  -59.49  137.29
  -1  -3  14   68.89   24.00
  -1  -3  14   31.40   18.00
  -1  -3  14   -7.20   26.80
   1   3 -14  111.49  145.49
   1   3 -14   30.80   37.90
   1   3 -14  -83.49   50.99
   1   3 -14  -28.00   30.80
   1   3 -14   36.80   20.50
   1   3 -14   95.39   46.70
  -1   3  14   85.39   29.20
  -1   3  14   65.89   25.40
  -1   3  14   50.39   21.90
  -1   3  14   56.59   28.30
   1  -3 -13   20.90   15.90
   1  -3 -13   34.70   21.80
   1  -3 -13   39.80   22.00
   1  -3 -13   48.60   36.80
  -1  -3  13 -265.87  179.68
  -1  -3  13   62.69   39.00
  -1  -3  13   18.30   21.50
  -1  -3  13   93.69   37.30
  -1  -3  13  -29.60   37.90
   1   3 -13   85.69   35.90
   1   3 -13  -45.00  206.68
   1   3 -13   80.59   47.20
   1   3 -13  -45.10   36.40
   1   3 -13  -53.99   42.00
  -1   3  13    7.40   37.10
  -1   3  13   25.10   21.30
  -1   3  13   34.80   19.10
   1  -3 -12   76.79   28.80
   1  -3 -12  109.39   45.00
   1  -3 -12  163.28   76.29
   1  -3 -12   60.09   23.00
  -1  -3  12 -240.98  261.07
  -1  -3  12   84.39   45.30
  -1  -3  12  127.39   48.80
  -1  -3  12   41.50   60.79
  -1  -3  12  103.79   37.10
   1   3 -12   62.39   37.80
   1   3 -12  123.49  227.78
   1   3 -12   97.19   47.40
   1   3 -12  119.99   58.39
   1   3 -12   89.19   44.70
   1   3 -12  106.39   41.50
  -1   3  12  119.89   56.19
  -1   3  12  105.99   36.80
  -1   3  12   88.99   37.20
  -1   3  12   78.69   28.40
   1  -3 -11  399.06  130.19
   1  -3 -11   94.89   36.60
   1  -3 -11   67.19   25.00
   1  -3 -11  111.69   42.40
  -1  -3  11   73.19   46.20
  -1  -3  11   66.69   32.20
  -1  -3  11 -141.39  255.17
   1   3 -11  141.59  219.28
   1   3 -11   98.89   39.30
   1   3 -11   80.29   47.40
  -1   3  11  225.68   80.19
  -1   3  11   86.89   32.40
  -1   3  11  116.89   44.20
  -1   3  11   62.59   31.10
   1  -3 -10  134.09   56.89
   1  -3 -10   83.99   33.60
   1  -3 -10   64.79   33.60
  -1  -3  10  164.58   77.59
  -1  -3  10  122.59   52.69
   1   3 -10   33.30  222.18
   1   3 -10  125.29   43.40
   1   3 -10   40.10   34.00
   1   3 -10  123.69   49.30
  -1   3  10   57.79   33.10
  -1   3  10   97.39   35.00
  -1   3  10  208.58   83.79
  -1   3  10   82.99   34.10
   1  -3  -9   83.59   37.90
   1  -3  -9   57.89   32.60
   1  -3  -9   11.30   46.60
   1  -3  -9   83.29   36.40
  -1  -3   9   61.99   29.50
  -1  -3   9 -107.99  323.37
  -1  -3   9   66.69   36.20
  -1  -3   9  201.58  103.59
   1   3  -9   77.09   33.30
   1   3  -9   67.29  242.78
   1   3  -9  106.69   58.29
   1   3  -9   87.69   37.00
  -1   3   9  144.99   52.89
  -1   3   9  158.28   85.79
  -1   3   9   47.40   32.00
  -1   3   9  124.89   52.39
   1  -3  -8 1235.78  418.76
   1  -3  -8 1415.96  448.16
   1  -3  -8 1622.44  497.05
  -1  -3   8 1369.36  468.55
  -1  -3   8 1817.22  443.86
  -1  -3   8 1490.05  497.15
  -1  -3   8 1583.14  584.14
   1   3  -8 2105.79  717.43
   1   3  -8 1844.82  450.35
   1   3  -8 1403.06  468.35
   1   3  -8 1007.30  345.77
  -1   3   8 1555.64  475.85
  -1   3   8 1787.82  494.35
  -1   3   8 1794.52  567.64
  -1   3   8 1116.89  378.66
   1  -3  -7  222.18   79.29
   1  -3  -7  258.27  119.59
   1  -3  -7  210.08   75.09
   1  -3  -7  281.07   96.99
  -1  -3   7  261.47  145.49
  -1  -3   7  149.88  326.07
  -1  -3   7  251.27   69.39
   1   3  -7  162.58   58.59
   1   3  -7  559.44  332.97
   1   3  -7  182.78   55.39
   1   3  -7  188.48  108.39
  -1   3   7  266.07   94.19
  -1   3   7  211.28   70.49
  -1   3   7  210.48   78.79
  -1   3   7  218.38  101.99
   1  -3  -6  718.03  320.97
   1  -3  -6 1038.50  338.27
   1  -3  -6 1166.58  385.16
  -1  -3   6 1247.48  577.24
  -1  -3   6 1201.48  404.96
  -1  -3   6  604.34  290.17
  -1  -3   6  930.71  235.68
   1   3  -6  249.88  365.56
   1   3  -6  862.01  289.97
   1   3  -6  906.81  411.46
  -1   3   6 1371.76  452.35
   1  -3  -5  847.32  254.27
   1  -3  -5 1394.46  459.65
   1  -3  -5 1262.17  408.96
  -1  -3   5 1422.06  355.86
  -1  -3   5  741.33  438.16
  -1  -3   5 1192.28  406.06
   1   3  -5 1590.54  648.24
   1   3  -5 1292.77  439.16
  -1   3   5 1515.75  498.65
   1  -3  -4  336.57  104.99
  -1  -3   4  286.87   65.89
  -1  -3   4  397.76  161.08
   1   3  -4  334.57   77.89
   1   3  -4  391.76  155.48
  -1   3   4  442.26  137.09
   1  -3  -3  157.78   53.09
  -1  -3   3  211.18   59.69
   1   3  -3  135.99   59.89
  -1   3   3  149.79   52.79
   1  -3  -2  113.39   40.00
  -1  -3   2   36.10   60.29
  -1   3   2   66.69   28.80
   1  -3   2 2453.15  827.72
  -1  -3  -2 2560.44  778.12
   1   3   2 2504.65  762.22
  -1   3  -2 3024.80 1018.90
   1  -3   3  794.02  170.48
   1  -3   3  677.03  237.48
  -1  -3  -3  828.92  253.47
   1   3   3  963.10  294.27
  -1   3  -3  610.14  215.08
   1  -3   4  366.46   97.99
   1  -3   4  318.87  111.89
  -1  -3  -4  333.37  110.29
  -1  -3  -4  197.38   92.59
   1   3   4  398.16  155.68
   1   3   4  304.67  101.49
  -1   3  -4  424.46  115.29
  -1   3  -4  193.18   70.99
  -1   3  -4  200.68  119.69
   1  -3   5  263.67  144.59
   1  -3   5  455.55  120.89
   1  -3   5  328.27  112.49
  -1  -3  -5  338.57  115.09
  -1  -3  -5  340.37  118.79
  -1  -3  -5  310.37  143.49
   1   3   5  495.15  166.78
   1   3   5  361.76  121.99
   1   3   5  326.87  149.79
  -1   3  -5  477.55  126.39
  -1   3  -5  331.47  113.49
  -1   3  -5  445.86  210.98
  -1   3  -5 -343.87  436.16
   1  -3   6 1602.74  548.55
   1  -3   6  812.42  472.55
   1  -3   6 1017.10  339.97
   1  -3   6  868.81  220.18
  -1  -3  -6 1017.70  333.47
  -1  -3  -6 1594.24  541.05
   1   3   6 1025.00  334.77
   1   3   6 1478.45  501.45
  -1   3  -6 1073.39  358.66
  -1   3  -6 1012.20  494.95
  -1   3  -6 1474.75  504.95
   1  -3   7  523.95  249.58
   1  -3   7  393.56  101.69
   1  -3   7  407.36  322.87
   1  -3   7  398.56  134.69
  -1  -3  -7  260.97   85.59
  -1  -3  -7  344.57  118.89
   1   3   7  459.55  208.98
  -1   3  -7  425.46  109.09
  -1   3  -7 -264.27  305.57
  -1   3  -7  367.66  124.49
  -1   3  -7  598.24  280.07
   1  -3   8  689.93  273.47
   1  -3   8   59.59   29.70
   1  -3   8  -70.79  320.97
   1  -3   8  285.27  107.79
  -1  -3  -8   77.09   40.20
  -1  -3  -8  151.18   50.49
  -1  -3  -8   93.69   40.70
  -1  -3  -8  629.84  245.68
   1   3   8  147.09   53.89
   1   3   8   44.00   28.90
   1   3   8  532.25  208.18
  -1   3  -8   58.69   32.00
  -1   3  -8  196.28   74.39
  -1   3  -8  628.64  247.88
  -1   3  -8  206.58  255.27
   1  -3   9  254.27  106.09
   1  -3   9 -255.27  341.27
   1  -3   9  315.67   75.89
   1  -3   9  142.19   56.69
  -1  -3  -9  365.86  118.19
  -1  -3  -9  316.67  104.49
  -1  -3  -9  234.08   78.79
  -1  -3  -9  225.48   90.79
   1   3   9  239.18   79.39
   1   3   9  260.67   84.89
   1   3   9  260.37  103.79
   1   3   9  201.38   67.59
  -1   3  -9  231.58   58.49
  -1   3  -9  196.38   83.29
  -1   3  -9  129.29   51.89
  -1   3  -9  524.75  314.47
   1  -3  10 -371.86  289.37
   1  -3  10  121.89   60.29
   1  -3  10  100.19   40.00
  -1  -3 -10  154.18   64.09
  -1  -3 -10   87.59   46.00
  -1  -3 -10   97.39   38.60
   1   3  10   71.79   45.30
   1   3  10   61.99   28.80
   1   3  10  275.07  109.09
  -1   3 -10   98.99   37.30
  -1   3 -10  102.79  240.98
  -1   3 -10   81.99   34.50
   1  -3  11 -365.06  245.68
   1  -3  11   82.69   44.10
   1  -3  11  124.19   39.90
   1  -3  11   67.59   29.20
  -1  -3 -11   -9.60   14.90
  -1  -3 -11   -2.40   40.00
  -1  -3 -11   23.40   18.20
  -1  -3 -11   34.60   23.60
   1   3  11   14.00   18.60
   1   3  11   -1.50   51.29
   1   3  11   -3.40   19.80
   1   3  11   77.79   27.40
  -1   3 -11   75.69   33.70
  -1   3 -11   -8.60   23.60
  -1   3 -11   73.49   43.40
  -1   3 -11 -188.38  260.07
   1  -3  12   15.00   18.60
   1  -3  12   66.29   37.10
   1  -3  12   31.90   19.40
   1  -3  12  -24.30   40.10
  -1  -3 -12   67.29   31.00
  -1  -3 -12   -1.20   14.80
  -1  -3 -12   30.60   37.80
  -1  -3 -12   62.39   31.60
  -1  -3 -12   12.70   16.20
   1   3  12   32.40   38.40
   1   3  12   26.70   22.20
   1   3  12   46.40   22.80
   1   3  12   24.80   15.20
  -1   3 -12  -46.30   31.70
  -1   3 -12   18.00   17.30
  -1   3 -12   50.09   36.90
  -1   3 -12   26.20  130.29
  -1   3 -12  -45.10   25.50
   1  -3  13 -100.99   94.39
   1  -3  13  -80.49   45.30
   1  -3  13   27.10   29.80
   1  -3  13   27.00   13.40
   1  -3  13   10.90   15.40
   1  -3  13  -38.80   30.70
  -1  -3 -13   21.80   18.40
  -1  -3 -13   40.70   33.00
  -1  -3 -13   29.30   25.60
  -1  -3 -13   -3.80   11.60
  -1  -3 -13   12.90   18.20
   1   3  13   28.80   17.00
   1   3  13  -11.10   40.30
   1   3  13   15.90   14.20
  -1   3 -13    5.10   37.20
  -1   3 -13  -49.80   29.30
  -1   3 -13   30.50   18.00
  -1   3 -13    6.00   13.40
  -1   3 -13   25.70  109.19
   1  -3  14  129.39   69.69
   1  -3  14  -19.90   40.70
   1  -3  14   61.89   31.40
   1  -3  14  -27.50   81.49
   1  -3  14  138.49   39.50
   1  -3  14   64.69   24.30
   1  -3  14  105.29   39.30
  -1  -3 -14   82.49   45.20
  -1  -3 -14  126.19   42.50
  -1  -3 -14   54.99   40.30
  -1  -3 -14   82.59   37.40
   1   3  14   59.49   45.70
   1   3  14   56.79   22.80
   1   3  14   97.99   34.90
  -1   3 -14   75.59   45.70
  -1   3 -14   65.59   98.79
  -1   3 -14  106.39   62.29
  -1   3 -14  128.89   47.20
   1  -3  15   42.50   59.29
   1  -3  15  -16.10   32.60
   1  -3  15   29.20   24.70
   1  -3  15  -67.59   52.69
   1  -3  15   30.20   15.80
   1  -3  15   17.90   13.50
   1  -3  15  -21.50   16.30
  -1  -3 -15   59.09   21.70
  -1  -3 -15   52.79   25.20
  -1  -3 -15   28.80   31.30
  -1  -3 -15    5.10    8.50
  -1  -3 -15   13.90   22.20
  -1  -3 -15   14.30   26.40
   1   3  15   -4.40   11.20
   1   3  15   20.00   47.10
   1   3  15   18.30   15.90
   1   3  15    3.30   17.50
   1   3  15   47.50   21.00
  -1   3 -15    7.70   35.00
  -1   3 -15   17.10   62.99
  -1   3 -15   23.10   30.90
  -1   3 -15  -37.90   24.80
  -1   3 -15   18.50   16.30
  -1   3 -15  -45.80   71.49
   1  -3  16  -35.10   27.90
   1  -3  16   19.90    9.10
   1  -3  16   11.10   33.10
   1  -3  16   53.29   21.90
   1  -3  16  -38.40   35.60
   1  -3  16   43.30   19.80
   1  -3  16   45.30   17.30
   1  -3  16    5.40   10.60
  -1  -3 -16   43.50   26.60
  -1  -3 -16   34.00   11.90
  -1  -3 -16   54.39   25.10
  -1  -3 -16   39.80   15.60
  -1  -3 -16   38.00   18.50
  -1  -3 -16   35.20   29.10
  -1  -3 -16   38.90   21.20
   1   3  16   40.70   14.10
   1   3  16   22.70   46.00
   1   3  16   50.19   25.20
   1   3  16   39.00   17.90
   1   3  16    1.00   16.00
  -1   3 -16    2.10   26.60
  -1   3 -16   42.40   15.30
  -1   3 -16  -19.60   20.00
  -1   3 -16   26.70   17.90
  -1   3 -16   48.50   38.00
  -1   3 -16   21.70   31.70
  -1   3 -16  -26.30   26.30
   1  -3  17   38.90   17.20
   1  -3  17   25.10   35.30
   1  -3  17   22.20    9.00
   1  -3  17   25.30   13.60
   1  -3  17   -1.20   25.00
   1  -3  17    6.90    6.70
  -1  -3 -17   21.90   18.50
  -1  -3 -17   11.80    6.60
  -1  -3 -17   27.80   15.20
  -1  -3 -17   27.70   16.20
  -1  -3 -17   30.00   14.80
  -1  -3 -17   13.30   15.40
   1   3  17   -9.20   38.20
   1   3  17    9.10    8.30
   1   3  17   37.90   20.30
  -1   3 -17   22.50   24.90
  -1   3 -17   41.90   35.50
  -1   3 -17   29.10    8.30
  -1   3 -17   28.60   16.90
  -1   3 -17   38.40   33.90
  -1   3 -17  -20.40   24.20
   1  -3  18   12.90   12.70
   1  -3  18   17.30   33.00
   1  -3  18    9.00    6.30
   1  -3  18    7.00    5.20
  -1  -3 -18   51.79   20.10
  -1  -3 -18    3.00    6.00
  -1  -3 -18   28.30   15.10
  -1  -3 -18   24.30   21.00
  -1  -3 -18   33.70   15.50
   1   3  18    0.70   24.50
   1   3  18    9.90    7.80
  -1   3 -18  -58.69   23.40
  -1   3 -18   16.30   13.40
  -1   3 -18   18.00   21.60
  -1   3 -18  -19.10   21.30
  -1   3 -18   19.60   22.60
  -1   3 -18   19.80    5.70
   1  -3  19    8.00    7.50
   1  -3  19   12.90    6.50
   1  -3  19   -7.50   17.60
   1  -3  19    1.30    2.60
  -1  -3 -19    7.10   19.40
  -1  -3 -19   53.89   19.00
  -1  -3 -19   -1.90    3.80
   1   3  19    3.70   17.50
   1   3  19    2.10    5.90
   1   3  19  -22.70    9.90
  -1   3 -19   27.70   24.80
  -1   3 -19   10.00    3.20
  -1   3 -19   11.30   12.90
  -1   3 -19   20.30   17.90
  -1   3 -19  -23.80   18.90
   1  -3  20   12.50    3.30
  -1  -3 -20    3.40    4.30
   1   3  20    7.50    5.50
  -1   3 -20    5.90    2.50
  -1   3 -20  -16.10   17.70
   1  -3  21    7.60    5.60
   1  -3  21    5.90    1.80
   1   3  21    4.30    3.30
   1   3  21   -1.50    4.80
  -1   3 -21    3.00    1.90
   1   3  22   -6.80    5.10
  -1   3 -22    0.10    1.40
   1   3  23   -3.80    4.40
  -1   3 -23    2.90    0.90
  -1   5  23   -0.30    4.90
  -1   5  22    7.00    6.30
   1  -5 -20   -7.10    5.60
   1   5 -20  -35.30   20.60
  -1   5  20    2.50    5.60
   1  -5 -19  -14.30    6.70
  -1  -5  19   -2.70   14.10
   1   5 -19    8.30   16.00
   1   5 -19   13.20   14.40
  -1   5  19    8.50    6.80
   1  -5 -18   20.00   15.30
   1  -5 -18   -4.10    7.40
   1  -5 -18   38.80   17.20
   1  -5 -18   29.20   18.00
  -1  -5  18   35.90   25.70
   1   5 -18   10.00   22.00
   1   5 -18   19.40   16.20
   1   5 -18   18.70   18.10
  -1   5  18   22.50   11.10
  -1   5  18   39.10   20.00
  -1   5  18    4.10   27.80
   1  -5 -17   22.20   15.80
   1  -5 -17   26.60   18.50
   1  -5 -17   -7.10    9.40
  -1  -5  17  -14.20   23.00
  -1  -5  17   30.90   28.70
   1   5 -17   33.00   31.90
   1   5 -17   10.40   24.70
   1   5 -17   12.10   21.10
   1   5 -17   18.20   25.20
  -1   5  17   10.60   12.90
  -1   5  17  -14.10   42.60
   1  -5 -16   67.29   30.10
   1  -5 -16   -1.30   14.60
   1  -5 -16   26.70   28.90
   1  -5 -16   60.59   23.80
  -1  -5  16   64.49   47.30
  -1  -5  16   34.20   27.70
  -1  -5  16  -50.19   29.70
   1   5 -16  -19.00   36.90
   1   5 -16   36.50   24.40
   1   5 -16   44.20   30.90
   1   5 -16   74.59   41.60
  -1   5  16   19.40   17.80
  -1   5  16   43.50   41.30
  -1   5  16   40.50   26.50
  -1   5  16   39.40   16.20
  -1   5  16   55.89   26.80
   1  -5 -15   42.30   17.40
   1  -5 -15   44.40   24.90
   1  -5 -15  -72.09   30.50
   1  -5 -15   32.40   36.30
   1  -5 -15   54.59   34.60
  -1  -5  15   14.90   26.00
  -1  -5  15  -72.09   43.10
  -1  -5  15  -10.50   62.89
  -1  -5  15   55.59   30.20
   1   5 -15    4.10   52.89
   1   5 -15   22.40   28.60
   1   5 -15    9.60   24.70
  -1   5  15  -14.20   23.40
  -1   5  15   38.40   17.50
  -1   5  15   33.70   24.70
  -1   5  15   35.60   37.90
  -1   5  15   43.30   18.80
   1  -5 -14   56.69   26.90
   1  -5 -14  -17.80   30.00
   1  -5 -14   28.60   16.50
   1  -5 -14  -44.40   28.10
   1  -5 -14   25.30   31.10
  -1  -5  14  -99.39   67.09
  -1  -5  14  -88.59   69.89
  -1  -5  14   27.90   26.80
  -1  -5  14    9.50   24.00
   1   5 -14   59.99   65.59
   1   5 -14  -47.50   55.29
   1   5 -14   23.80   23.30
  -1   5  14   24.10   27.80
  -1   5  14   29.50   17.90
  -1   5  14    3.10   21.30
  -1   5  14    1.80   30.10
  -1   5  14   18.60   17.40
   1  -5 -13   44.60   23.50
   1  -5 -13   40.30   25.70
   1  -5 -13  -15.20   27.60
   1  -5 -13   83.59   42.40
   1  -5 -13   41.60   33.00
  -1  -5  13 -201.08  130.49
  -1  -5  13   67.59   36.90
  -1  -5  13    6.80   27.90
  -1  -5  13   56.39   87.29
   1   5 -13   57.69  105.99
   1   5 -13  -79.79   96.59
   1   5 -13   20.60   26.80
   1   5 -13   74.29   34.90
  -1   5  13   28.50   26.30
  -1   5  13   41.10   32.30
  -1   5  13   39.60   24.30
  -1   5  13   25.00   26.60
   1  -5 -12  -68.19   36.80
   1  -5 -12  106.99   38.70
   1  -5 -12   99.39   44.20
   1  -5 -12  207.58   55.39
   1  -5 -12   72.89   34.20
  -1  -5  12   -5.70  202.98
  -1  -5  12  153.38  103.09
  -1  -5  12  134.59   53.09
  -1  -5  12  125.29   40.70
   1   5 -12  218.08  225.58
   1   5 -12  108.59   45.60
   1   5 -12  138.59  109.49
  -1   5  12   68.69   57.99
  -1   5  12  122.59   52.99
  -1   5  12  196.58   56.09
  -1   5  12  111.59   44.70
   1  -5 -11   25.90   27.90
   1  -5 -11   69.29   35.60
   1  -5 -11   73.29   39.50
   1  -5 -11   43.40   26.90
   1  -5 -11  -66.79   34.00
  -1  -5  11   39.80   37.90
  -1  -5  11  112.49  129.49
  -1  -5  11  120.39  116.19
  -1  -5  11   32.00   33.40
   1   5 -11 -184.88  160.98
   1   5 -11   36.80   27.20
   1   5 -11   29.20   43.10
   1   5 -11 -149.19  128.39
  -1   5  11   67.49   31.10
  -1   5  11   43.90   28.60
  -1   5  11   32.20   22.90
   1  -5 -10   83.49   40.70
   1  -5 -10   78.09   42.50
   1  -5 -10   63.89   33.00
   1  -5 -10   87.79   41.00
  -1  -5  10   88.79   60.49
  -1  -5  10   24.20  158.28
  -1  -5  10  153.68   50.59
  -1  -5  10  121.59  124.19
   1   5 -10  110.89   55.19
   1   5 -10 -432.36  229.78
   1   5 -10   50.89   85.49
  -1   5  10   37.20   34.80
  -1   5  10   43.20   26.00
  -1   5  10  137.29   58.59
   1  -5  -9  253.67  103.79
   1  -5  -9   50.39   25.90
   1  -5  -9   24.50   32.60
  -1  -5   9  -26.80   69.99
  -1  -5   9 -227.38  210.38
  -1  -5   9   52.69   33.70
  -1  -5   9  208.48  160.98
   1   5  -9   26.00  165.88
   1   5  -9    2.40   48.30
   1   5  -9  -28.00   50.49
   1   5  -9  329.77  159.28
  -1   5   9  283.87  112.89
  -1   5   9   71.29   41.70
   1  -5  -8  227.68   69.39
  -1  -5   8  321.27  228.38
  -1  -5   8  207.38   55.09
  -1  -5   8  319.47  148.09
   1   5  -8  196.58   62.89
   1   5  -8  249.08  123.69
   1  -5  -7   31.40   23.40
  -1  -5   7   30.50   29.20
  -1  -5   7  -86.29  106.29
   1   5  -7    2.90   37.20
   1   5  -7 -169.28  135.19
   1  -5  -6   17.00   17.10
  -1  -5   6   41.20   34.90
  -1  -5   6   12.70  103.09
   1   5  -6  -13.80   92.29
   1  -5  -5  142.59   49.99
  -1  -5   5   90.89   44.10
  -1   5   5  232.48   76.49
   1  -5  -4  845.52  259.57
  -1  -5   4  431.86  142.29
  -1   5   4  648.84  200.88
  -1   5   3   84.39   38.10
  -1  -5  -3  178.88   60.59
   1   5   3  147.39   50.69
   1  -5   4   29.00  109.09
  -1  -5  -4   66.39   28.00
   1   5   4   49.20   24.20
  -1   5  -4  -18.50   96.89
   1  -5   5   99.09   47.80
   1  -5   5 -202.68  154.38
  -1  -5  -5   77.59   32.20
   1   5   5   57.39   23.70
  -1   5  -5  -54.59   81.39
   1  -5   6  207.98   63.09
   1  -5   6  775.62  300.17
  -1  -5  -6  -27.60   61.89
  -1  -5  -6  261.47   84.29
   1   5   6  162.88   54.49
  -1   5  -6  508.65  205.78
   1  -5   7   27.50   30.70
   1  -5   7   51.19   61.79
  -1  -5  -7   54.29   22.20
   1   5   7   50.99   21.80
  -1   5  -7   13.80   40.60
  -1   5  -7   49.00   52.09
  -1   5  -7  147.99  105.19
   1  -5   8  259.07  157.38
   1  -5   8   29.70   28.70
   1  -5   8   60.79   59.19
  -1  -5  -8 -107.69   53.09
   1   5   8   50.19   61.09
  -1   5  -8   22.50   41.30
  -1   5  -8  104.49   66.49
  -1   5  -8  361.86  162.68
   1  -5   9  123.29  112.09
   1  -5   9   59.19   40.50
   1  -5   9   85.99   41.20
  -1  -5  -9  178.28   64.49
  -1  -5  -9   38.90   38.50
  -1  -5  -9  102.39   50.59
   1   5   9  167.68   91.79
   1   5   9  118.79   51.69
   1   5   9  175.58   60.09
  -1   5  -9   81.69   51.29
  -1   5  -9  111.49   47.80
  -1   5  -9  194.38  156.18
   1  -5  10  107.89   97.79
   1  -5  10 -176.78  165.58
   1  -5  10  150.58   58.59
  -1  -5 -10   88.19   56.89
  -1  -5 -10  134.89   58.39
  -1  -5 -10  109.59   41.30
   1   5  10   53.39   78.39
   1   5  10  216.58   83.49
  -1   5 -10  138.09   52.69
  -1   5 -10   59.99   91.49
  -1   5 -10 -253.37  150.38
   1  -5  11   17.70  113.39
   1  -5  11   24.00   86.79
   1  -5  11  207.28   77.29
   1  -5  11   61.69   37.50
  -1  -5 -11   91.19   43.20
  -1  -5 -11   82.19   36.30
   1   5  11   44.80   24.40
   1   5  11   91.99   34.40
  -1   5 -11  218.08   79.19
  -1   5 -11   57.49   38.90
  -1   5 -11 -103.29  136.09
  -1   5 -11 -334.37  147.39
   1  -5  12  -52.39   79.59
   1  -5  12   45.10   88.69
   1  -5  12  -18.40   33.10
   1  -5  12   27.90   26.10
  -1  -5 -12   30.80   26.90
  -1  -5 -12   41.90   25.10
  -1  -5 -12   10.20   22.80
   1   5  12   11.30   30.60
   1   5  12   26.90   23.50
   1   5  12   55.89   29.00
  -1   5 -12   -1.90   36.80
  -1   5 -12 -115.49  107.69
  -1   5 -12  -75.39   85.09
  -1   5 -12   31.40   27.50
   1  -5  13  -97.39   74.79
   1  -5  13  -37.20   33.60
   1  -5  13  -24.90   71.39
   1  -5  13   20.30   24.40
  -1  -5 -13    0.30   19.60
  -1  -5 -13   14.40   33.90
  -1  -5 -13    9.70   21.20
  -1  -5 -13   22.50   16.60
   1   5  13   44.80   34.50
   1   5  13   52.99   33.20
   1   5  13   17.60   18.10
   1   5  13    4.10   15.90
  -1   5 -13  -31.60   31.20
  -1   5 -13   -0.70   23.50
  -1   5 -13    8.90   41.20
  -1   5 -13   49.30   73.19
   1  -5  14   38.00   45.80
   1  -5  14  -50.09   45.10
   1  -5  14   43.00   27.20
  -1  -5 -14   47.00   24.40
  -1  -5 -14   32.30   33.90
  -1  -5 -14   19.50   17.30
  -1  -5 -14   53.89   24.30
   1   5  14   46.90   21.40
   1   5  14   31.40   22.40
   1   5  14   23.40   41.90
   1   5  14   52.49   25.70
  -1   5 -14  100.09   35.40
  -1   5 -14   33.50   22.50
  -1   5 -14  102.59   51.49
  -1   5 -14   30.30   56.59
   1  -5  15   25.50   34.00
   1  -5  15  -50.69   36.10
   1  -5  15  -11.60   31.50
   1  -5  15   24.40   24.90
  -1  -5 -15  -21.00   15.00
  -1  -5 -15    8.20   32.20
  -1  -5 -15   24.60   18.20
  -1  -5 -15   29.40   16.90
   1   5  15   15.80   48.70
   1   5  15    8.10   15.20
   1   5  15   22.00   18.90
   1   5  15   14.70   12.80
  -1   5 -15    6.00   28.20
  -1   5 -15   23.50   28.60
  -1   5 -15    9.10   27.50
  -1   5 -15   41.20   37.80
   1  -5  16   41.40   30.80
   1  -5  16    1.20   28.20
   1  -5  16  -47.40   27.50
  -1  -5 -16   53.59   27.90
  -1  -5 -16  -14.00   10.30
  -1  -5 -16   23.60   17.30
  -1  -5 -16   26.10   16.40
   1   5  16    9.20   10.60
   1   5  16   -1.50   31.40
   1   5  16   25.40   17.50
  -1   5 -16   23.20   27.10
  -1   5 -16   14.00   17.50
  -1   5 -16   12.70   24.00
  -1   5 -16   15.10   27.80
   1  -5  17   47.80   29.10
   1  -5  17  -29.50   21.00
  -1  -5 -17   33.80   18.80
  -1  -5 -17   18.10    9.90
  -1  -5 -17   41.20   23.20
  -1  -5 -17   46.10   17.60
   1   5  17   29.20   13.80
   1   5  17    7.60   26.00
   1   5  17   54.39   26.60
  -1   5 -17   38.20   20.10
  -1   5 -17   31.90   29.60
  -1   5 -17   36.80   27.80
  -1   5 -17   -0.60   20.50
   1  -5  18  -18.90   14.60
  -1  -5 -18   26.20   15.30
   1   5  18   13.70   10.10
  -1   5 -18    6.90   14.00
  -1   5 -18   36.20   17.40
  -1  -5 -19   -0.80    5.60
   1   5  19    0.80    6.90
   1   5  20   10.80    7.30
   1   5  21   -5.10    6.90
  -1   7  21   -8.70    5.60
  -1   7  20  -17.00    7.90
  -1   7  19   -7.90   11.90
   1   7 -18   20.50   27.30
   1   7 -18   11.60   18.00
  -1   7  18   -6.90   10.00
   1  -7 -17   24.70   16.50
   1  -7 -17   10.40   12.70
   1  -7 -17   75.49   38.90
  -1  -7  17  -35.50   26.70
  -1  -7  17    8.40   16.00
   1   7 -17   14.80   24.90
   1   7 -17   13.10   17.70
   1   7 -17  -48.70   29.90
  -1   7  17    2.30    9.00
  -1   7  17    6.70   17.20
  -1   7  17   11.00   13.00
   1  -7 -16   30.30   19.60
   1  -7 -16  -21.50    9.70
   1  -7 -16    3.50   22.10
   1  -7 -16   53.49   35.30
  -1  -7  16    4.10   17.40
  -1  -7  16   -5.10   29.90
  -1  -7  16  -38.40   28.10
   1   7 -16  -15.90   36.60
   1   7 -16  -54.09   31.00
   1   7 -16   -4.90   25.50
   1   7 -16    8.40   20.60
  -1   7  16   -9.30   24.80
  -1   7  16    4.10   11.70
   1  -7 -15   99.89   43.50
   1  -7 -15  -19.40    9.70
   1  -7 -15   54.19   25.50
   1  -7 -15   45.50   34.90
  -1  -7  15   26.80   29.50
   1   7 -15   35.90   27.40
   1   7 -15   41.80   33.40
   1   7 -15  -48.40   29.90
  -1   7  15   62.59   29.20
  -1   7  15   18.80   23.30
   1  -7 -14   21.90   22.60
   1  -7 -14   11.70   19.80
   1  -7 -14   14.60   22.30
   1  -7 -14  -11.00   10.60
   1  -7 -14   25.90   33.80
  -1  -7  14   24.40   26.40
  -1  -7  14  -33.10   41.20
  -1  -7  14   31.30   48.60
  -1  -7  14   34.60   33.90
   1   7 -14   43.50   39.80
   1   7 -14   49.30   34.80
   1   7 -14 -122.29   59.69
   1   7 -14  -68.59   48.30
  -1   7  14    4.50   26.80
  -1   7  14   11.10   19.00
  -1   7  14   29.70   21.00
   1  -7 -13   77.49   33.30
   1  -7 -13   52.99   21.30
  -1  -7  13   50.99   36.70
  -1  -7  13   76.99   35.00
  -1  -7  13  -72.79   41.70
  -1  -7  13   -1.30   51.69
   1   7 -13  -49.10   36.50
   1   7 -13  106.39   44.50
   1   7 -13   38.40   44.60
   1   7 -13   60.29   32.60
  -1   7  13   86.49   32.80
  -1   7  13   60.99   23.20
   1  -7 -12   12.80   19.40
   1  -7 -12   21.60   24.70
  -1  -7  12   11.90   33.40
  -1  -7  12 -114.69   98.99
  -1  -7  12  -43.10   69.49
   1   7 -12   61.79   51.49
   1   7 -12   26.90   42.70
  -1   7  12   34.40   22.60
  -1   7  12   15.10   23.90
   1  -7 -11   39.00   23.60
  -1  -7  11   -9.10   34.70
  -1  -7  11   18.00   56.49
   1   7 -11  -16.60   40.50
   1   7 -11  -13.20   63.69
   1   7 -11 -173.98  111.19
   1  -7 -10   29.50   20.30
  -1  -7  10    5.90   41.90
  -1  -7  10  -82.79   85.59
   1   7 -10  -14.10   53.99
   1   7 -10  -73.29   69.59
   1  -7  -9   37.10   23.40
  -1  -7   9   91.19   48.40
  -1  -7   9 -332.77  178.88
   1   7  -9  100.99   51.39
   1   7  -9  -46.60   95.79
   1  -7  -8   95.59   34.50
  -1  -7   8    3.90  124.09
   1   7  -8  -15.70   53.79
   1   7  -8   23.70   98.19
  -1   7   8  138.59   42.90
   1  -7  -7  238.98   77.49
  -1  -7   7  108.59   59.99
  -1   7   7  198.78   64.79
   1  -7  -6   17.10   18.40
  -1  -7   6   49.10   84.49
   1   7  -6 -126.89  111.59
  -1   7   6   21.40   18.30
   1  -7  -5  329.37  100.19
  -1  -7   5   94.49   82.19
   1   7  -5  113.09   90.89
  -1   7   5  217.18   70.19
  -1   7   4   90.59   34.80
  -1  -7  -4   24.60   28.80
   1   7   4   69.99   35.60
   1  -7   5  262.47   96.39
  -1  -7  -5  202.58   63.79
   1   7   5  249.58   77.59
  -1   7  -5   32.90   87.09
   1  -7   6   77.49   82.29
   1  -7   6    4.20  142.39
  -1  -7  -6   44.80   24.70
   1   7   6   37.00   22.20
  -1   7  -6  -32.90   91.69
  -1   7  -6   34.80   85.29
   1  -7   7   80.79   59.09
   1  -7   7 -102.99  137.39
  -1  -7  -7    9.00   15.80
   1   7   7   33.40   19.20
  -1   7  -7   13.70   90.89
   1  -7   8  -79.19  101.89
  -1  -7  -8    8.40   17.70
   1   7   8    7.70   18.10
  -1   7  -8  -86.29   63.59
  -1   7  -8 -136.99   98.29
   1  -7   9   52.39   45.30
   1  -7   9   55.69   89.19
  -1  -7  -9   32.10   36.80
  -1  -7  -9   98.79   34.40
   1   7   9   55.49   22.40
  -1   7  -9    0.60   45.00
  -1   7  -9   28.30   58.59
   1  -7  10   36.80   33.10
   1  -7  10  -28.10   72.89
  -1  -7 -10  -45.80   24.80
  -1  -7 -10   34.80   19.80
   1   7  10   26.10   16.30
  -1   7 -10   -5.60   37.90
  -1   7 -10   50.89   51.89
  -1   7 -10 -140.89  100.69
   1  -7  11  -63.69   86.69
   1  -7  11   24.80   30.00
   1  -7  11   26.60   79.49
  -1  -7 -11   30.70   21.90
   1   7  11   25.20   18.20
   1   7  11   17.40   26.70
  -1   7 -11   54.59   36.10
  -1   7 -11  -53.09   52.89
  -1   7 -11  108.99   81.69
   1  -7  12   58.79   61.29
   1  -7  12   27.20   29.00
   1  -7  12   71.49   48.60
   1  -7  12    7.80   35.70
  -1  -7 -12   17.30   22.70
  -1  -7 -12  -25.00   14.10
  -1  -7 -12   34.00   22.90
   1   7  12   21.00   21.40
   1   7  12   48.10   27.60
  -1   7 -12  112.69   54.79
  -1   7 -12   36.00   46.20
  -1   7 -12  -11.70   37.60
   1  -7  13  -27.60   41.50
   1  -7  13   30.70   43.00
   1  -7  13   14.00   27.40
  -1  -7 -13   53.39   31.60
  -1  -7 -13   -9.30   10.00
  -1  -7 -13   27.10   21.50
   1   7  13   14.70   17.50
  -1   7 -13   55.09   34.60
  -1   7 -13    2.80   35.80
  -1   7 -13   76.29   53.29
  -1   7 -13 -129.29   67.19
   1  -7  14   -1.10   33.40
   1  -7  14  -40.90   28.80
   1  -7  14  -85.19   50.89
   1  -7  14    6.30   22.40
  -1  -7 -14   -9.70   10.00
  -1  -7 -14   18.00   19.40
   1   7  14   11.30   15.70
   1   7  14   11.60   17.10
   1   7  14    2.60   24.40
  -1   7 -14   16.90   33.60
  -1   7 -14  -69.89   33.80
  -1   7 -14  -71.79   40.00
   1  -7  15    1.60   18.00
   1  -7  15   29.70   31.50
   1  -7  15  -39.20   29.30
  -1  -7 -15  -20.20    9.10
  -1  -7 -15   23.50   22.20
  -1  -7 -15   51.09   26.50
   1   7  15    1.90   13.20
   1   7  15   -7.20   24.30
   1   7  15    7.40   13.00
  -1   7 -15   12.10   22.20
  -1   7 -15  -26.40   35.50
  -1   7 -15  -54.69   27.40
  -1   7 -15  -41.80   28.50
   1  -7  16   -8.70   23.60
  -1  -7 -16   18.50   15.50
  -1  -7 -16   19.70   18.60
   1   7  16    4.10   13.90
   1   7  16   -9.50    9.20
  -1   7 -16   -6.20   27.50
  -1   7 -16  -15.40   18.30
  -1   7 -16   16.60   17.80
  -1   7 -16  -44.00   26.80
   1   7  17   11.80    8.60
  -1   7 -17    9.40   34.70
  -1   7 -17   43.10   19.70
   1   7  18    1.10   11.00
  -1   7 -18    9.20   14.90
   1   7  19    5.60    8.60
   1   9 -16   -2.90   32.20
   1   9 -16  -52.99   22.60
  -1  -9  15   14.90   14.60
  -1  -9  15   13.40   19.30
  -1  -9  15  -51.59   34.20
   1   9 -15   -0.20   18.50
   1   9 -15   -2.90   31.10
   1   9 -15   18.60   20.30
   1   9 -15   21.60   20.40
  -1   9  15   14.20   16.90
  -1  -9  14  -12.20   28.60
   1   9 -14  -28.10   36.50
   1   9 -14  -10.10   26.40
   1   9 -14  -55.29   25.30
  -1   9  14    3.80   14.40
  -1  -9  13    7.20   30.50
  -1  -9  13  -34.70   33.40
   1   9 -13  -41.90   35.50
  -1  -9  12   -4.80   30.50
  -1  -9  12 -107.19   47.70
   1   9 -12  -14.00   34.70
   1   9 -12 -146.19   59.39
   1  -9 -11   14.20   17.40
  -1  -9  11   35.90   28.30
   1  -9 -10   12.70   16.90
  -1  -9  10   12.10   38.50
  -1  -9  10  -45.20   61.89
   1   9 -10  -21.30   42.00
   1   9 -10   24.10   50.79
  -1   9  10    4.60   11.30
   1  -9  -9   83.69   34.80
  -1  -9   9   25.40   33.50
  -1  -9   9  -44.90   80.59
  -1   9   9   60.99   26.90
   1  -9  -8   23.80   18.10
  -1  -9   8   12.00   51.09
   1   9  -8  -60.19   50.59
  -1   9   8   29.50   17.70
   1  -9  -7   41.60   23.30
   1   9  -7  -10.60   42.40
  -1   9   7   26.80   16.40
   1  -9  -6  -20.60   27.00
  -1  -9   6 -152.38   75.49
  -1   9   6   -8.50   26.00
  -1   9   5   42.10   24.50
  -1  -9  -5   36.60   26.70
   1   9   5   -9.50   31.60
   1  -9   6 -106.29   66.79
  -1  -9  -6   42.40   25.30
   1   9   6   13.10   15.60
  -1  -9  -7   44.70   22.30
   1   9   7   27.60   18.20
  -1   9  -7   -5.30   44.70
   1  -9   8    2.50   42.70
   1  -9   8   -4.80   81.19
  -1  -9  -8   12.30   18.40
   1   9   8   19.80   16.30
  -1   9  -8  -65.89   41.90
  -1   9  -8    1.90   67.49
   1  -9   9   27.00   35.60
  -1  -9  -9   28.50   19.80
   1   9   9   20.50   16.30
   1  -9  10   18.10   25.70
   1  -9  10 -191.38   76.19
  -1  -9 -10   18.80   17.80
   1   9  10   -0.10   14.20
  -1   9 -10  -57.89   37.40
  -1   9 -10 -134.39   62.09
   1  -9  11   44.90   32.90
   1  -9  11  -76.29   41.20
   1   9  11    2.10   14.40
  -1   9 -11  -95.49   46.90
   1  -9  12   17.00   28.50
   1  -9  12  -10.10   35.00
   1   9  12    3.20   17.60
  -1   9 -12  -19.00   29.80
  -1   9 -12   -7.70   29.50
   1  -9  13   27.30   24.70
   1  -9  13  -46.00   40.10
   1   9  13   12.20   15.90
  -1   9 -13   35.00   28.30
  -1   9 -13   14.80   23.70
  -1   9 -13  -52.29   29.70
   1  -9  14  -54.49   35.00
  -1   9 -14  -28.40   32.30
  -1   9 -14  -62.09   27.90
  -1   9 -14  -26.00   19.30
   1   9  15    3.20   11.00
  -1   9 -15   -3.60   28.10
  -1   9 -15   -4.80   17.60
  -1   9 -16    7.40   16.80
   1  11 -14  -40.00   19.80
  -1 -11  13   14.60   24.70
   1  11 -13  -55.69   31.30
   1  11 -13   11.60   21.90
  -1 -11  12    6.30   23.70
   1  11 -12  -53.89   29.50
   1  11 -12   23.30   24.00
  -1 -11  11   -8.20   27.20
  -1 -11  11   -6.80   28.60
  -1  11  11    2.40   12.00
  -1 -11  10   33.90   31.00
   1  11 -10  -53.69   34.00
  -1  11  10   -0.10   14.60
  -1 -11   9   -6.50   37.70
  -1  11   9    5.80   13.90
  -1 -11   8   44.10   28.10
   1  11  -8   27.40   31.10
  -1  11   8   16.00   17.70
  -1 -11   7  -45.90   46.90
  -1  11   7  -28.50   27.80
  -1  11   6  -12.70   19.50
   1  11   6    9.00   29.40
   1 -11   7  -53.59   41.70
   1  11   7  -24.60   19.50
   1 -11   8   48.90   31.80
   1  11   8   18.40   16.60
  -1  11  -8    3.40   28.00
   1 -11   9   55.59   35.40
   1 -11   9  -38.80   32.70
   1  11   9  -10.10   14.30
   1 -11  10   18.30   28.80
   1 -11  10   -5.80   27.40
   1  11  10   31.10   18.60
  -1  11 -10  -15.50   25.10
  -1  11 -10    8.70   27.20
   1 -11  11   32.10   28.10
   1 -11  11  -35.50   25.70
  -1  11 -11    6.10   23.60
  -1  11 -12  -53.99   32.50
  -1  11 -12   -6.10   20.60
  -1  11 -13  -88.59   29.90
  -1  11 -14  -36.30   13.60
  -1  11 -15  -16.80   12.40
  -1 -13   9   -4.00   26.40
  -1  13 -12    1.30    8.80
  -1  13 -13    5.60    9.40
  -2   0  24    7.70    4.10
  -2   0  24    6.50    2.90
  -2   0  23    5.00    4.20
  -2   0  23    0.00    2.70
  -2   0  22   18.70    6.40
  -2   0  22    2.40    3.40
   2   0 -21    4.80    3.40
   2   0 -21    7.40   17.80
   2   0 -21    6.20    3.40
  -2   0  21    3.00    3.50
  -2   0  21    6.90    5.00
   2   0 -20   33.20   23.00
   2   0 -20   42.20   25.00
   2   0 -20   34.10   15.80
   2   0 -20   46.40   11.50
   2   0 -20   41.40   11.60
   2   0 -20   57.99   20.70
  -2   0  20   -9.90   25.90
  -2   0  20   31.60   25.50
  -2   0  20   30.80    9.20
  -2   0  20   36.70   10.60
   2   0 -19    5.60   17.20
   2   0 -19    2.60   19.80
   2   0 -19   14.20   18.40
   2   0 -19  -19.90   28.90
   2   0 -19    4.20    4.10
   2   0 -19   10.60    4.40
   2   0 -19   20.70   14.40
  -2   0  19  -30.90   36.80
  -2   0  19    9.40    5.50
  -2   0  19   12.60    5.60
  -2   0  19    7.60   26.00
   2   0 -18   46.50   25.90
   2   0 -18   65.19   17.40
   2   0 -18   26.90   19.00
   2   0 -18  -12.90   41.10
   2   0 -18   10.00    5.60
   2   0 -18   24.10   13.40
   2   0 -18   42.00   16.20
  -2   0  18   70.29   21.00
  -2   0  18  -51.29   49.80
  -2   0  18   29.90   24.40
  -2   0  18   10.10    6.70
  -2   0  18    5.90   18.50
  -2   0  18   91.69   31.10
  -2   0  18   39.40   12.20
   2   0 -17   12.50    6.00
   2   0 -17  -15.90   55.49
   2   0 -17    5.00   15.30
   2   0 -17    7.90   26.90
   2   0 -17   30.90   14.80
   2   0 -17   -2.80   16.10
   2   0 -17   10.00    6.40
  -2   0  17    4.80   17.20
  -2   0  17    8.70   22.40
  -2   0  17    8.70   16.00
  -2   0  17   -2.80   12.80
  -2   0  17   21.40    9.10
  -2   0  17   51.19   21.80
  -2   0  17    7.80    7.70
   2   0 -16   99.69   40.60
   2   0 -16   92.09   26.00
   2   0 -16  119.89   54.79
   2   0 -16   99.89   26.60
   2   0 -16   94.09   77.89
   2   0 -16   63.99   20.70
   2   0 -16   67.99   24.20
  -2   0  16  153.38   70.29
  -2   0  16   84.79   24.70
  -2   0  16  113.49   41.60
  -2   0  16   84.99   25.20
  -2   0  16   73.19   23.20
  -2   0  16   69.49   26.50
  -2   0  16  147.09   49.20
   2   0 -15   16.50    7.20
   2   0 -15   66.59   88.49
   2   0 -15    9.00   25.50
   2   0 -15   16.00    9.60
   2   0 -15   30.80   15.00
   2   0 -15   19.50   19.60
   2   0 -15    7.00   16.20
  -2   0  15    9.30   23.30
  -2   0  15   10.50   18.30
  -2   0  15  -99.29  120.59
  -2   0  15    6.50   12.70
  -2   0  15   25.80   15.10
  -2   0  15   20.70    9.10
  -2   0  15   36.60   20.30
  -2   0  15   16.30    9.90
   2   0 -14  137.69   46.70
   2   0 -14  122.69   33.20
   2   0 -14  146.79   57.49
   2   0 -14  458.95  103.39
   2   0 -14  342.67  140.99
   2   0 -14  214.38   68.89
   2   0 -14  175.58   50.09
  -2   0  14  372.56   85.89
  -2   0  14  202.08  124.29
  -2   0  14  157.68   56.19
  -2   0  14  158.68   62.39
  -2   0  14  173.58   47.00
  -2   0  14  154.18   49.30
  -2   0  14  171.58   48.70
  -2   0  14  198.58   61.59
   2   0 -13  130.99  101.59
   2   0 -13   21.50    8.50
   2   0 -13   13.20   17.10
   2   0 -13    4.40   24.10
   2   0 -13   16.20   21.00
   2   0 -13   21.40   12.50
   2   0 -13   50.59   18.70
  -2   0  13   31.40   22.40
  -2   0  13    4.40   18.30
  -2   0  13  -38.80  128.99
  -2   0  13   36.80   15.70
  -2   0  13   20.50   15.50
  -2   0  13   28.50   10.80
  -2   0  13   50.89   23.80
  -2   0  13   17.00    9.80
   2   0 -12  437.86  141.49
   2   0 -12  376.36   97.89
   2   0 -12  320.57  126.19
   2   0 -12  345.87   78.49
   2   0 -12  496.55  183.28
   2   0 -12  316.67   95.89
   2   0 -12  277.87   77.29
  -2   0  12  259.37  146.59
  -2   0  12  362.86   81.99
  -2   0  12  311.27  105.99
  -2   0  12  156.38   80.99
  -2   0  12  340.77   88.99
  -2   0  12  320.77   96.59
  -2   0  12  443.46  143.49
  -2   0  12  299.07  117.69
  -2   0  12  275.17   76.49
   2   0 -11   -2.10   21.40
   2   0 -11   32.20   10.60
   2   0 -11   -2.20   20.90
   2   0 -11   96.39   76.59
   2   0 -11   37.90   18.10
   2   0 -11   21.90   16.60
  -2   0  11   29.50   16.10
  -2   0  11   88.19   69.19
  -2   0  11    1.80   91.39
  -2   0  11   10.00   16.40
  -2   0  11   38.30   17.10
  -2   0  11    3.40   15.10
  -2   0  11   47.70   18.60
  -2   0  11   33.60   22.40
  -2   0  11   18.60    9.50
   2   0 -10  -19.80   57.09
   2   0 -10  113.79   30.70
   2   0 -10  446.06  163.98
   2   0 -10  106.59   39.00
   2   0 -10   90.29   32.60
   2   0 -10  525.65  130.69
  -2   0  10  643.34  158.98
  -2   0  10  334.07  144.29
  -2   0  10   68.09   64.39
  -2   0  10   65.39   23.80
  -2   0  10   90.59   36.20
  -2   0  10  152.58   51.39
  -2   0  10  152.38   72.49
  -2   0  10  116.09   31.70
   2   0  -9   73.29   63.79
   2   0  -9  -28.50   58.79
   2   0  -9   40.40   22.40
   2   0  -9   24.00   21.50
   2   0  -9   42.40   12.20
   2   0  -9   19.20   24.50
  -2   0   9   30.00   25.40
  -2   0   9   28.00   18.00
  -2   0   9  -35.40   49.20
  -2   0   9  -12.90   83.69
  -2   0   9   28.70   10.20
   2   0  -8 1554.34  686.83
   2   0  -8 2079.49  680.73
   2   0  -8  727.83  245.48
   2   0  -8  902.51  227.28
   2   0  -8 1836.82  814.92
   2   0  -8 1208.18  352.06
   2   0  -8  835.72  259.87
   2   0  -8  836.32  278.87
   2   0  -8  862.01  197.58
  -2   0   8  873.11  219.18
  -2   0   8 1341.77  595.14
  -2   0   8 1140.19  333.77
  -2   0   8  984.00  225.68
  -2   0   8 1154.28  389.16
  -2   0   8 1680.63  742.63
   2   0  -7   15.90   28.70
   2   0  -7   44.80   11.10
   2   0  -7   24.80   20.10
   2   0  -7  -78.39   51.39
   2   0  -7   40.60   44.20
   2   0  -7   42.50   17.20
   2   0  -7   27.90   23.80
   2   0  -7   38.20   16.10
  -2   0   7   39.80   56.29
  -2   0   7   22.40   19.20
  -2   0   7   21.40   32.50
  -2   0   7  -38.20   35.60
  -2   0   7   69.89   17.40
  -2   0   7   41.20   16.40
  -2   0   7   32.30   23.80
   2   0  -6 1276.87  526.35
   2   0  -6  902.51  207.28
   2   0  -6 1051.99  466.65
   2   0  -6  916.01  282.67
   2   0  -6 1087.49  292.97
   2   0  -6  977.20  300.67
   2   0  -6  802.62  268.17
  -2   0   6  916.01  282.47
  -2   0   6  847.32  375.96
  -2   0   6  735.23  153.38
  -2   0   6  919.61  284.07
  -2   0   6 1283.57  295.27
  -2   0   6 1285.37  529.95
  -2   0   6  806.92  269.87
   2   0  -5   37.20   22.60
   2   0  -5   17.10   18.20
   2   0  -5   14.80   25.90
   2   0  -5   38.60   36.20
   2   0  -5   97.29   33.40
   2   0  -5   61.59   22.80
   2   0  -5   23.90   10.80
  -2   0   5   76.19   39.20
  -2   0   5  174.58   77.49
  -2   0   5   12.10   21.50
  -2   0   5   22.40   10.10
  -2   0   5   65.09   22.80
  -2   0   5   45.60   40.70
  -2   0   5   36.00   21.40
   2   0  -4  538.85  168.68
   2   0  -4 1015.20  418.76
   2   0  -4  653.13  289.77
   2   0  -4  855.91  177.58
   2   0  -4  581.94  182.28
   2   0  -4  571.84  176.68
   2   0  -4  573.14  191.48
   2   0  -4  618.84  167.98
  -2   0   4  613.34  166.28
  -2   0   4  979.70  203.08
  -2   0   4  623.14  208.08
  -2   0   4  516.65  162.38
  -2   0   4  855.91  353.46
   2   0  -3  -18.40   29.90
   2   0  -3   72.39   33.00
   2   0  -3   40.40   10.30
   2   0  -3   49.30   15.20
   2   0  -3    3.60   10.80
   2   0  -3  105.89   48.80
   2   0  -3   26.80    9.70
   2   0  -3   49.30   18.40
   2   0  -3   57.89   19.70
  -2   0   3   13.40   17.90
  -2   0   3  145.59   65.69
  -2   0   3   67.89   23.10
  -2   0   3  -10.40   23.60
  -2   0   3   29.00   10.10
  -2   0   3   17.70   22.80
  -2   0   3   54.59   19.60
   2   0  -2 1787.22  735.23
   2   0  -2 2235.68  691.13
   2   0  -2 2228.98  986.40
   2   0  -2 1628.54  494.85
   2   0  -2 2738.13  734.03
   2   0  -2 1691.03  518.55
  -2   0   2 2159.08  667.23
  -2   0   2 2082.49  429.06
  -2   0   2 2546.95 1127.39
  -2   0   2 3254.57  872.51
  -2   0   2 2154.18  660.43
  -2   0   2 2067.79  569.74
  -2   0   2 2199.58  503.35
   2   0  -1   90.59   29.60
  -2   0   1  535.95  237.38
  -2   0   1  362.46   75.09
  -2   0   1  149.88   34.80
  -2   0   1  102.79   32.50
  -2   0   1  148.79   41.40
  -2   0   1  169.38   55.39
  -2   0   0 1432.46  589.44
  -2   0   0 1539.05  681.33
  -2   0   0 1014.00  313.87
  -2   0   0 1296.47  357.46
  -2   0   0 1108.99  340.27
  -2   0   0 1197.78  389.56
  -2   0   0 1310.57  300.17
   2   0   1  103.29  131.39
   2   0   1   18.10   11.70
   2   0   1  157.18   44.00
   2   0   1   43.20   12.30
   2   0   1   13.60   12.80
   2   0   1  169.48   77.29
   2   0   1   22.90    8.70
   2   0   1   18.40    8.80
   2   0   1   30.00    9.90
  -2   0  -1   20.60    8.20
  -2   0  -1   15.30    7.60
  -2   0  -1   35.20   16.90
  -2   0  -1  126.79   58.29
  -2   0  -1   11.30   10.90
  -2   0  -1   46.10   13.20
  -2   0  -1   77.89  118.19
  -2   0  -1   23.80   10.50
   2   0   2 2562.84 1134.69
   2   0   2 1963.70  612.24
   2   0   2 2292.07  472.25
   2   0   2 2336.77  722.33
   2   0   2 2834.32  648.84
   2   0   2 2383.36  775.02
   2   0   2 2026.20  621.24
  -2   0  -2 1990.00  610.14
  -2   0  -2 2346.57  483.45
  -2   0  -2 2385.16  737.63
  -2   0  -2 2190.98  901.91
  -2   0  -2 2415.86  553.14
  -2   0  -2 2009.00  889.61
  -2   0  -2 1889.51  587.34
   2   0   3   27.60   16.80
   2   0   3   18.70   18.00
   2   0   3   41.50   14.90
   2   0   3   51.09   15.00
   2   0   3   12.90    7.80
   2   0   3  186.18   55.99
  -2   0  -3  239.38   67.99
  -2   0  -3   21.90   15.00
  -2   0  -3   11.80   15.40
  -2   0  -3  100.09  109.59
   2   0   4  613.94  253.67
   2   0   4  635.34  175.38
   2   0   4  643.34  133.79
   2   0   4  667.23  207.48
   2   0   4  962.50  221.08
   2   0   4  737.63  240.08
   2   0   4  508.75  156.38
  -2   0  -4  546.25  167.98
  -2   0  -4  667.23  138.69
  -2   0  -4  633.54  196.88
  -2   0  -4  402.26  164.98
  -2   0  -4  595.24  193.88
  -2   0  -4  857.71  197.08
  -2   0  -4  674.53  278.57
  -2   0  -4  573.24  158.28
   2   0   5  109.09  119.99
   2   0   5   13.50   12.30
   2   0   5   16.60   19.00
   2   0   5   78.09   29.90
   2   0   5   13.30   11.00
   2   0   5   70.49   22.70
   2   0   5   24.50   10.10
  -2   0  -5   50.59   17.60
  -2   0  -5    2.70   18.00
  -2   0  -5   73.39   26.90
  -2   0  -5   53.19   86.19
  -2   0  -5   38.20   14.00
  -2   0  -5   25.90   10.70
  -2   0  -5  158.18   72.39
  -2   0  -5   21.50   12.30
   2   0   6   92.29   34.60
   2   0   6  110.69   28.20
   2   0   6  112.69   53.79
   2   0   6  235.08   62.19
   2   0   6   12.50  113.79
   2   0   6   78.39   26.60
   2   0   6   74.29   24.80
  -2   0  -6   84.09   28.20
  -2   0  -6   47.40   83.29
  -2   0  -6  179.78   49.50
  -2   0  -6  133.99   32.50
  -2   0  -6   91.09   30.80
  -2   0  -6  106.89   36.60
  -2   0  -6   78.19   31.40
   2   0   7    7.40   12.50
   2   0   7   11.00  102.89
   2   0   7   24.10   23.20
   2   0   7   20.40    9.10
   2   0   7   46.10   23.80
   2   0   7   34.70   18.80
  -2   0  -7   20.90   19.60
  -2   0  -7   58.39   32.00
  -2   0  -7    6.90   78.39
  -2   0  -7  102.29   37.90
  -2   0  -7   -3.20   13.30
  -2   0  -7   38.70   14.70
  -2   0  -7   11.00   21.40
  -2   0  -7   21.10   11.20
   2   0   8  255.77  117.79
   2   0   8  105.89   39.00
   2   0   8  276.57   71.09
   2   0   8   91.29   84.19
   2   0   8  136.49   38.70
   2   0   8  148.39   46.60
  -2   0  -8  127.09   39.40
  -2   0  -8  140.39   48.80
  -2   0  -8  130.19   78.19
  -2   0  -8  267.37  122.59
  -2   0  -8  122.49   34.60
  -2   0  -8  121.99   37.20
  -2   0  -8  194.78   65.39
   2   0   9   -7.30   19.10
   2   0   9   10.70   12.80
   2   0   9   -8.40   89.29
   2   0   9   51.19   26.30
   2   0   9   56.49   20.10
   2   0   9   65.69   25.40
  -2   0  -9   43.50   22.80
  -2   0  -9   37.00   66.69
  -2   0  -9   15.80   14.50
  -2   0  -9   16.10   10.50
  -2   0  -9   33.20   13.20
  -2   0  -9   28.90   25.90
  -2   0  -9   55.79   20.50
   2   0  10  221.68   59.39
   2   0  10  122.19  110.29
   2   0  10  354.96  139.19
   2   0  10  243.68   79.39
   2   0  10  245.98   74.29
   2   0  10  254.47   71.39
   2   0  10  380.76  140.39
  -2   0 -10  273.97   63.69
  -2   0 -10  175.38   95.49
  -2   0 -10  253.07   99.99
  -2   0 -10  316.07   85.89
  -2   0 -10  258.37   95.59
  -2   0 -10  260.47   78.79
  -2   0 -10  299.87   98.49
  -2   0 -10  237.68   62.99
   2   0  11   18.90   16.60
   2   0  11   16.40   11.80
   2   0  11  -40.90  108.69
   2   0  11   10.90   18.30
   2   0  11   37.80   13.40
   2   0  11   80.29   29.80
   2   0  11   18.40   12.70
  -2   0 -11   23.60   14.70
  -2   0 -11   25.40   22.70
  -2   0 -11   15.60   19.50
  -2   0 -11   48.90   18.30
  -2   0 -11   16.90    8.40
  -2   0 -11   24.80   26.20
  -2   0 -11   12.00    8.80
   2   0  12  187.68   56.39
   2   0  12  225.88   61.19
   2   0  12   81.89   82.09
   2   0  12  238.48   90.69
   2   0  12  287.67   91.09
   2   0  12  505.95  171.38
   2   0  12  310.67   88.09
  -2   0 -12  256.47   97.19
  -2   0 -12  122.59   35.90
  -2   0 -12  174.48   86.79
  -2   0 -12  340.37  115.59
  -2   0 -12  201.98   56.39
  -2   0 -12  296.77   93.69
  -2   0 -12  217.88   68.49
  -2   0 -12  212.98   57.39
   2   0  13    6.70   18.50
   2   0  13   18.50   14.40
   2   0  13    8.80   24.10
   2   0  13   -3.80   81.69
   2   0  13   10.60   10.60
   2   0  13   30.30   12.20
   2   0  13   19.80   13.50
  -2   0 -13    3.10   12.10
  -2   0 -13   12.40   19.10
  -2   0 -13   32.00   60.79
  -2   0 -13   48.20   16.70
  -2   0 -13    4.60    8.10
  -2   0 -13   12.10   17.20
  -2   0 -13   27.50   30.80
   2   0  14   66.19   24.30
   2   0  14  202.58   56.59
   2   0  14   15.50   71.69
   2   0  14   39.50   26.00
   2   0  14   32.20   12.00
   2   0  14  130.89   47.10
  -2   0 -14   48.30   15.80
  -2   0 -14   51.89   53.99
  -2   0 -14   33.00   23.00
  -2   0 -14  192.28   53.39
  -2   0 -14   97.19   36.10
   2   0  15   18.70   10.00
   2   0  15    7.80    6.70
   2   0  15   10.60   14.10
   2   0  15  -12.90   59.29
   2   0  15    7.60   21.70
   2   0  15    6.70   12.50
   2   0  15   -6.00   26.00
   2   0  15    5.50   20.60
  -2   0 -15   13.90   16.80
  -2   0 -15   20.70   19.30
  -2   0 -15   29.00   43.50
  -2   0 -15   38.30   14.60
  -2   0 -15   -2.00   13.40
  -2   0 -15   24.50    9.10
  -2   0 -15   -6.90   30.80
  -2   0 -15    9.00    8.10
   2   0  16   -7.70   42.50
   2   0  16  118.59   31.70
   2   0  16   90.59   43.10
   2   0  16   43.10   17.40
   2   0  16   49.99   15.60
   2   0  16   29.10   30.90
   2   0  16   96.29   35.70
   2   0  16   99.59   26.40
  -2   0 -16   66.29   37.60
  -2   0 -16  125.39   53.69
  -2   0 -16   60.69   19.10
  -2   0 -16   82.39   23.40
  -2   0 -16   57.69   24.40
  -2   0 -16   55.79   16.80
  -2   0 -16   24.50   27.80
  -2   0 -16  103.29   27.70
   2   0  17    9.90    6.90
   2   0  17   16.50   25.40
   2   0  17   13.50   10.50
   2   0  17    8.50    4.80
   2   0  17  -28.90   26.90
  -2   0 -17   15.60   15.00
  -2   0 -17   12.30   17.10
  -2   0 -17   10.90   21.50
  -2   0 -17   -7.70   23.70
  -2   0 -17   39.70   15.00
  -2   0 -17   -2.90   13.40
  -2   0 -17    2.20    5.90
  -2   0 -17    7.50    4.10
   2   0  18   30.20    9.40
   2   0  18   35.30   10.20
   2   0  18   47.40   29.10
  -2   0 -18    9.00   19.40
  -2   0 -18   24.40   17.20
  -2   0 -18   26.80   18.40
  -2   0 -18   43.20   15.30
  -2   0 -18   38.40   16.10
  -2   0 -18   38.90   11.00
  -2   0 -18   20.60    6.90
   2   0  19    4.00    3.70
   2   0  19    8.90    4.90
  -2   0 -19   22.10   18.80
  -2   0 -19    1.10   20.60
  -2   0 -19    1.70    9.90
  -2   0 -19   29.40   14.30
   2   0  20   34.60   10.40
   2   0  20   20.90    7.30
   2   0  21    6.30    5.00
   2   0  21   -2.00    2.90
  -2   2  25   -4.20    3.10
  -2   2  25    2.50    1.40
  -2  -2  24   10.00    4.00
  -2   2  24   -0.20    3.40
  -2   2  24    6.70    2.30
  -2  -2  23    3.70    4.20
  -2   2  23   10.80    4.70
  -2   2  23   11.10    3.10
   2  -2 -22    2.60    2.10
  -2  -2  22    6.40    4.90
  -2  -2  22    9.90    4.90
  -2   2  22    1.20    4.70
  -2   2  22    4.00    2.60
   2  -2 -21   11.10    3.70
   2  -2 -21   24.20   16.90
  -2  -2  21    4.00    6.00
   2   2 -21   18.40   22.00
   2   2 -21   30.30   22.90
   2   2 -21  -15.90    7.30
  -2   2  21   12.30    4.20
  -2   2  21  -28.50    9.30
  -2   2  21    4.80    5.00
   2  -2 -20   -3.20    8.50
   2  -2 -20   21.60   14.90
   2  -2 -20   35.50   16.90
   2  -2 -20    8.90    3.70
   2  -2 -20   24.90   14.60
  -2  -2  20  -18.60   33.70
  -2  -2  20   12.70   16.30
  -2  -2  20   10.30    6.90
   2   2 -20  -31.90   11.90
   2   2 -20   25.40   16.50
   2   2 -20   -0.10   24.60
   2   2 -20  -25.20   27.20
   2   2 -20   35.10   19.40
   2   2 -20   11.60   15.80
   2   2 -20   12.40   12.20
  -2   2  20    5.00    5.80
  -2   2  20  -29.10   10.90
  -2   2  20   16.80    5.10
  -2   2  20   -8.50   19.60
  -2   2  20   41.80   22.50
   2  -2 -19   10.20    4.60
   2  -2 -19   -6.50   14.10
   2  -2 -19    5.90   12.00
   2  -2 -19   22.90   17.10
   2  -2 -19   22.80   13.70
  -2  -2  19    5.60    7.60
  -2  -2  19  -18.50   36.00
  -2  -2  19    0.10   24.00
  -2  -2  19   16.10   10.30
  -2  -2  19   -1.40   15.60
   2   2 -19    8.50   18.10
   2   2 -19   14.10   18.20
   2   2 -19   13.70   21.10
   2   2 -19  -21.10   11.40
   2   2 -19  -17.90   27.00
   2   2 -19  -30.20   13.90
   2   2 -19   26.00   21.10
  -2   2  19    6.00   34.40
  -2   2  19   14.60    5.20
  -2   2  19   10.10   16.30
  -2   2  19   22.40    9.20
   2  -2 -18   16.30   15.60
   2  -2 -18   -1.30   23.00
   2  -2 -18   13.50    5.70
   2  -2 -18   32.50   39.80
   2  -2 -18   16.70   12.60
   2  -2 -18    7.70   15.20
   2  -2 -18   27.70   12.90
   2  -2 -18    4.50    4.60
  -2  -2  18    1.40   10.70
  -2  -2  18    6.60   28.70
  -2  -2  18   21.90   21.80
  -2  -2  18   13.00   14.30
  -2  -2  18    6.20   13.60
   2   2 -18  -19.90   13.10
   2   2 -18   31.60   18.20
   2   2 -18   35.80   23.30
   2   2 -18   -6.10   30.70
   2   2 -18   -6.90   15.50
   2   2 -18  -15.30   32.10
  -2   2  18   -6.50   13.60
  -2   2  18   18.70   37.50
  -2   2  18   -1.10   19.60
  -2   2  18   16.90   16.70
  -2   2  18    5.00    7.00
  -2   2  18   27.00   18.90
   2  -2 -17   49.80   23.20
   2  -2 -17    6.50   28.10
   2  -2 -17    9.00    5.50
   2  -2 -17   13.60   14.60
   2  -2 -17   20.90    7.80
   2  -2 -17   43.70   36.80
   2  -2 -17   22.70   11.60
  -2  -2  17   30.60   35.20
  -2  -2  17   35.10   24.00
  -2  -2  17   23.80   41.40
  -2  -2  17   11.40   17.10
  -2  -2  17   38.10   16.60
  -2  -2  17   27.50   16.70
  -2  -2  17    1.00   27.00
  -2  -2  17   13.20   13.40
   2   2 -17   22.70   14.60
   2   2 -17    6.90   16.70
   2   2 -17   27.60   34.70
   2   2 -17   26.70   30.40
   2   2 -17  -13.50   20.70
   2   2 -17    4.40   29.90
   2   2 -17   30.80   20.40
  -2   2  17    1.00   17.80
  -2   2  17   18.30   21.20
  -2   2  17   -0.30   15.50
  -2   2  17    9.50    7.90
  -2   2  17    2.50   50.39
   2  -2 -16   50.09   15.60
   2  -2 -16   20.80   42.70
   2  -2 -16  160.48   61.79
   2  -2 -16  179.38   40.90
   2  -2 -16  176.48   47.70
   2  -2 -16  187.88   56.79
   2  -2 -16  115.39   25.80
  -2  -2  16   75.39   23.90
  -2  -2  16   40.00   56.19
  -2  -2  16  135.39   28.00
  -2  -2  16  138.69   42.00
  -2  -2  16   49.60   36.30
   2   2 -16  209.08   49.10
   2   2 -16  180.78   63.99
   2   2 -16   83.29   57.09
   2   2 -16  108.39   25.00
   2   2 -16   52.89   18.70
   2   2 -16  164.28   61.59
  -2   2  16  243.58   53.59
  -2   2  16  132.19   34.20
  -2   2  16   61.99   19.30
  -2   2  16   88.59   59.99
  -2   2  16  215.78   58.29
   2  -2 -15   -5.40   40.60
   2  -2 -15   29.60    9.20
   2  -2 -15   48.40   16.00
   2  -2 -15   27.90   34.80
   2  -2 -15   88.19   33.20
   2  -2 -15   39.10   19.10
  -2  -2  15   40.90  105.99
  -2  -2  15   35.60   65.09
  -2  -2  15   30.60   16.00
  -2  -2  15   37.50   17.70
  -2  -2  15   32.90    6.30
   2   2 -15   22.70   92.99
   2   2 -15   24.20    5.60
   2   2 -15  -24.90   27.40
   2   2 -15   43.70   37.10
   2   2 -15   25.50   15.60
   2   2 -15   42.40   65.09
  -2   2  15    5.60   16.50
  -2   2  15   16.30   11.60
  -2   2  15   72.29   32.80
  -2   2  15   56.49   28.40
  -2   2  15   39.20   14.40
  -2   2  15   50.19   48.30
   2  -2 -14   48.20   13.50
   2  -2 -14   49.50   20.30
   2  -2 -14   74.09   33.10
   2  -2 -14   28.80   10.60
   2  -2 -14   41.40   36.50
   2  -2 -14   82.89   46.80
  -2  -2  14    6.50  130.59
  -2  -2  14   35.20   15.80
  -2  -2  14   32.50   29.20
  -2  -2  14   57.39   31.50
  -2  -2  14   33.80   10.20
  -2  -2  14   35.60   17.20
  -2  -2  14  -68.59   46.10
  -2  -2  14   31.00   16.20
   2   2 -14   39.00   34.60
   2   2 -14   25.50   13.80
   2   2 -14    5.10  107.29
   2   2 -14   37.80   32.00
   2   2 -14   48.80   35.30
   2   2 -14   32.60   16.80
   2   2 -14   20.10    9.20
   2   2 -14   40.90   37.70
  -2   2  14   23.60   17.90
  -2   2  14   64.99   16.20
  -2   2  14   30.00   42.40
  -2   2  14   45.00   24.90
  -2   2  14   29.20   11.00
   2  -2 -13  129.49   53.39
   2  -2 -13  181.08   56.69
   2  -2 -13  129.19   41.00
   2  -2 -13   77.59   15.30
  -2  -2  13  104.29   40.60
  -2  -2  13  103.19   46.20
  -2  -2  13   75.19   12.40
  -2  -2  13  101.69   33.60
  -2  -2  13  104.09   31.20
  -2  -2  13  115.79   41.40
   2   2 -13  112.99   44.20
   2   2 -13  119.39   36.90
   2   2 -13  201.08   75.59
   2   2 -13  170.68   59.99
   2   2 -13  106.09   16.30
   2   2 -13  156.38   65.89
   2   2 -13  163.08   54.19
   2   2 -13  -39.30  120.49
  -2   2  13  104.09   18.00
  -2   2  13  104.49   41.90
  -2   2  13  195.68   50.59
  -2   2  13   99.69   32.10
  -2   2  13  135.19   56.79
   2  -2 -12  198.18   78.89
   2  -2 -12  290.47  100.59
   2  -2 -12  369.66  122.29
   2  -2 -12  294.67   70.79
   2  -2 -12  250.67   77.79
   2  -2 -12  293.87   81.49
  -2  -2  12  185.48   78.39
  -2  -2  12  196.88   58.59
  -2  -2  12  258.47   99.59
  -2  -2  12  268.57  208.28
  -2  -2  12  383.96  105.49
  -2  -2  12  284.17   67.99
  -2  -2  12  324.87  110.99
   2   2 -12  304.17   73.39
   2   2 -12  283.17   96.79
   2   2 -12  261.17  100.69
   2   2 -12  201.78   85.09
   2   2 -12   24.10  163.38
   2   2 -12  315.97  113.69
  -2   2  12  267.27   64.79
  -2   2  12  349.77  100.69
  -2   2  12  264.17   87.59
  -2   2  12  293.27  102.49
  -2   2  12  204.28   81.09
  -2   2  12  264.67   82.39
   2  -2 -11   52.59   34.00
   2  -2 -11   39.90   30.60
   2  -2 -11   43.90   23.60
   2  -2 -11   72.79   26.90
  -2  -2  11   53.19   24.60
  -2  -2  11   99.89  222.18
  -2  -2  11  117.39   53.19
  -2  -2  11   46.20   18.50
  -2  -2  11   95.99   29.60
  -2  -2  11   31.70   18.10
  -2  -2  11 -204.68  109.59
   2   2 -11 -155.08  196.88
   2   2 -11   72.19   45.20
   2   2 -11   38.30   21.10
   2   2 -11  115.09   52.79
   2   2 -11   42.60   22.10
  -2   2  11   55.39   26.90
  -2   2  11   99.29   41.40
  -2   2  11   22.40   31.10
   2  -2 -10  369.06  108.39
   2  -2 -10  560.34  164.08
   2  -2 -10  481.55  100.09
   2  -2 -10  488.85  159.18
   2  -2 -10  429.86  129.99
  -2  -2  10  463.95  187.08
  -2  -2  10  388.86  114.79
  -2  -2  10  451.75  154.28
  -2  -2  10  551.34  254.47
  -2  -2  10  628.64  230.28
  -2  -2  10  512.75  129.49
  -2  -2  10  448.66   92.29
   2   2 -10  836.92  292.37
   2   2 -10  433.46  112.39
   2   2 -10  412.66  166.28
   2   2 -10  540.05  175.08
   2   2 -10  505.75  105.29
   2   2 -10  618.84  226.98
   2   2 -10  321.97   95.19
  -2   2  10  598.84  174.68
  -2   2  10  339.57   99.79
  -2   2  10  474.75  103.39
  -2   2  10  591.84  179.48
   2  -2  -9  302.77  138.59
   2  -2  -9  317.57  104.29
   2  -2  -9  460.95  145.19
   2  -2  -9  250.87   87.99
  -2  -2   9  225.98  231.58
  -2  -2   9  311.57  147.09
  -2  -2   9  310.57  125.69
  -2  -2   9  278.47   94.89
  -2  -2   9  173.88   52.99
  -2  -2   9  296.57   85.39
   2   2  -9  198.48   64.39
   2   2  -9  232.08   94.09
   2   2  -9  234.78   72.49
   2   2  -9  156.88   61.19
   2   2  -9  258.87   88.29
   2   2  -9  385.16  214.78
  -2   2   9  324.87  105.29
  -2   2   9  232.18   88.79
  -2   2   9  342.27  156.08
   2  -2  -8  348.47   90.59
   2  -2  -8  315.97  108.39
   2  -2  -8  225.38   80.29
   2  -2  -8  258.57   81.29
  -2  -2   8  290.37  100.69
  -2  -2   8   69.99  242.78
  -2  -2   8  364.26  123.79
  -2  -2   8  344.57  102.09
  -2  -2   8  335.37  101.89
   2   2  -8  723.63  319.37
   2   2  -8  245.18   81.29
   2   2  -8  391.46  111.29
   2   2  -8  408.96  137.59
   2   2  -8  271.17   82.19
   2   2  -8  322.17  110.49
  -2   2   8  380.26   98.39
  -2   2   8  295.17  101.49
   2  -2  -7 1482.65  655.53
   2  -2  -7  782.42  256.57
   2  -2  -7  310.47  105.49
  -2  -2   7  399.86  134.89
  -2  -2   7  689.23  309.87
  -2  -2   7  388.06  254.37
  -2  -2   7  445.26  149.69
   2   2  -7  688.03  302.47
   2   2  -7 1123.69  499.05
   2   2  -7  280.67  100.79
  -2   2   7  952.70  311.17
  -2   2   7  315.27   99.69
  -2   2   7  374.76  125.89
   2  -2  -6  346.17   97.99
   2  -2  -6  380.76  127.69
  -2  -2   6  492.75  166.48
  -2  -2   6  338.47  238.68
  -2  -2   6  501.75  128.89
  -2  -2   6  278.27   96.59
   2   2  -6  529.75  246.78
   2   2  -6  274.57   95.19
   2   2  -6  447.26  115.29
  -2   2   6  360.26  111.29
  -2   2   6  418.46  140.59
  -2   2   6  275.17   92.99
  -2   2   6  368.26  103.99
   2  -2  -5  201.48   59.79
   2  -2  -5  127.29   56.09
   2  -2  -5  120.79   29.30
   2  -2  -5  238.68   68.39
  -2  -2   5  133.99   51.99
  -2  -2   5  163.18   38.70
  -2  -2   5  109.19   71.59
  -2  -2   5   94.49  101.09
   2   2  -5  162.68   61.09
   2   2  -5  157.28   37.60
   2   2  -5  179.28  106.69
  -2   2   5  251.27   72.69
  -2   2   5  233.58   68.39
  -2   2   5  150.08   36.00
   2  -2  -4  541.85  166.38
   2  -2  -4  501.75  137.59
   2  -2  -4  437.86  183.28
  -2  -2   4  455.75  233.78
  -2  -2   4  420.46  159.78
  -2  -2   4  444.66   95.79
   2   2  -4  354.36   78.19
   2   2  -4 1082.59  409.76
  -2   2   4  347.97   96.89
  -2   2   4  566.44  158.88
  -2   2   4  457.55  191.18
   2  -2  -3  552.14  170.78
   2  -2  -3  450.95  123.99
  -2  -2   3  527.05  111.99
   2   2  -3  397.46  368.66
   2   2  -3  534.35  113.99
  -2   2   3  560.04  153.68
  -2   2   3  539.15  156.28
   2  -2  -2  572.64  176.78
   2  -2  -2  449.46  123.29
  -2  -2   2  293.77   73.79
   2   2  -2  299.67   74.89
  -2   2   2  299.57   83.49
  -2  -2   1  726.03  252.97
   2   2  -1 1105.89  359.06
  -2   2   1 1409.76  380.66
   2  -2   0  556.54  152.88
  -2  -2   0  481.95  176.08
   2   2   0  377.96  147.99
  -2   2   0  574.34  156.68
  -2   2   0 1351.56  602.84
   2  -2   1 3194.58 1415.96
   2  -2   1 6463.85 2159.68
  -2  -2  -1 9999.00 3094.69
   2   2   1 8075.19 2499.15
   2   2   1 3751.42 1137.79
  -2   2  -1 4637.44 1550.74
  -2   2  -1 4362.96 1932.41
   2  -2   2 3516.85 1558.04
   2  -2   2 2417.06  501.35
   2  -2   2 4694.43 1567.84
  -2  -2  -2 5916.11 1794.52
  -2  -2  -2 4489.75 1388.96
   2   2   2 4544.25 1406.06
   2   2   2 4407.06 1337.47
  -2   2  -2 4198.68 1402.46
  -2   2  -2 6629.24 2731.93
  -2   2  -2 4555.34 2017.60
   2  -2   3 1396.96  620.04
   2  -2   3 1260.87  261.57
   2  -2   3 1036.10  346.57
  -2  -2  -3 1296.47  395.26
  -2  -2  -3 1137.79  353.86
   2   2   3 1318.47  409.86
   2   2   3 1073.39  327.67
   2   2   3 1151.28  357.56
  -2   2  -3 1190.48  397.96
  -2   2  -3 1144.49  356.06
   2  -2   4 1947.11  649.43
   2  -2   4 3776.62 1029.90
   2  -2   4 1841.72  816.12
   2  -2   4 1051.39  352.06
   2  -2   4 1646.94  507.95
   2  -2   4 1445.96  300.17
  -2  -2  -4 3665.73  867.61
  -2  -2  -4 2781.62  861.41
  -2  -2  -4 2328.17  773.22
   2   2   4 3796.22  900.01
   2   2   4 2056.19  682.53
  -2   2  -4 2211.18  979.70
  -2   2  -4  906.81  303.47
  -2   2  -4 1181.28  365.36
  -2   2  -4 2467.85  821.02
   2  -2   5  357.66  339.87
   2  -2   5   83.09   45.70
   2  -2   5   48.50   24.70
   2  -2   5  103.99   52.69
   2  -2   5   47.60   22.50
   2  -2   5   93.09   39.70
   2  -2   5   98.99   35.90
  -2  -2  -5   52.39   20.50
  -2  -2  -5   78.69   39.40
  -2  -2  -5   48.00   30.30
   2   2   5   66.19   25.70
   2   2   5   59.49   36.50
   2   2   5   97.89   47.80
  -2   2  -5 -514.75  489.55
  -2   2  -5   65.59   32.40
  -2   2  -5   89.19   46.50
  -2   2  -5   84.99   31.40
  -2   2  -5  178.48   82.79
   2  -2   6   53.79   27.10
   2  -2   6   91.59   35.40
   2  -2   6   64.89   37.40
   2  -2   6  -62.09  272.97
   2  -2   6   21.30   24.40
   2  -2   6   36.00   23.50
   2  -2   6  121.49   42.30
  -2  -2  -6   87.09   43.90
  -2  -2  -6   43.60   18.00
  -2  -2  -6   60.59   41.40
  -2  -2  -6   29.30   29.00
  -2  -2  -6   27.90   36.90
   2   2   6  135.99   58.99
   2   2   6   46.80   20.10
   2   2   6   49.90   33.10
   2   2   6   42.10   29.90
  -2   2  -6   89.99   33.80
  -2   2  -6  142.19   49.70
  -2   2  -6    4.20   20.10
  -2   2  -6   80.29   42.50
  -2   2  -6  148.29  205.58
  -2   2  -6   77.89   30.70
   2  -2   7  268.57  108.69
   2  -2   7  232.68   79.79
   2  -2   7  215.48  101.19
   2  -2   7  233.48  285.47
   2  -2   7  135.89   40.20
   2  -2   7  302.17  101.69
   2  -2   7  399.96  119.69
  -2  -2  -7  332.57  111.09
  -2  -2  -7  333.17  153.18
  -2  -2  -7  197.68   72.59
  -2  -2  -7  403.86  122.99
  -2  -2  -7  264.67   90.79
   2   2   7  440.96  133.79
   2   2   7  469.65  213.98
   2   2   7  121.89   74.59
   2   2   7  305.87  103.09
  -2   2  -7  286.47  115.89
  -2   2  -7  354.76  105.19
  -2   2  -7  283.87   95.69
  -2   2  -7  297.87  137.49
  -2   2  -7  529.95  282.57
  -2   2  -7  308.47  104.49
   2  -2   8   79.09   33.10
   2  -2   8 -280.77  276.67
   2  -2   8   54.69   22.80
   2  -2   8   29.60   16.10
   2  -2   8  -37.60   41.40
  -2  -2  -8  259.77  119.99
  -2  -2  -8  167.08   65.29
  -2  -2  -8   46.50   21.90
  -2  -2  -8   29.90   48.80
   2   2   8   18.80   60.19
   2   2   8   38.70   23.30
   2   2   8  226.48  105.29
  -2   2  -8  121.99   49.80
  -2   2  -8   36.50   18.30
  -2   2  -8   10.40  221.98
  -2   2  -8   45.10   17.90
   2  -2   9  275.67   76.49
   2  -2   9  491.05  164.58
   2  -2   9  586.64  174.48
   2  -2   9  313.17   74.39
   2  -2   9  462.75  186.48
   2  -2   9  304.07   91.09
   2  -2   9  387.16  103.29
   2  -2   9  502.65  183.98
  -2  -2  -9  565.84  166.48
  -2  -2  -9  345.17  109.39
  -2  -2  -9  436.16  139.59
   2   2   9  410.56  129.89
   2   2   9  349.47  115.89
   2   2   9  459.75  147.29
  -2   2  -9  512.65  187.88
  -2   2  -9  404.16  162.88
  -2   2  -9  401.66   98.49
  -2   2  -9  439.76  117.69
  -2   2  -9  546.05  163.08
  -2   2  -9  472.85  139.29
  -2   2  -9  309.57  195.78
  -2   2  -9  461.65  155.18
   2  -2  10  114.49   36.80
   2  -2  10  126.79   40.70
   2  -2  10  482.85  189.38
   2  -2  10  654.93  251.77
   2  -2  10  182.38  452.35
   2  -2  10  115.49   35.80
   2  -2  10  184.18   48.10
   2  -2  10  175.38   60.69
   2  -2  10  123.09   34.00
  -2  -2 -10  820.42  317.07
  -2  -2 -10  395.66  118.79
  -2  -2 -10  186.58   62.39
  -2  -2 -10  132.59   52.09
  -2  -2 -10  120.99   39.30
   2   2  10  147.99   50.59
   2   2  10  360.46  116.69
   2   2  10  162.38   52.89
  -2   2 -10  751.72  288.97
  -2   2 -10  131.39   43.70
  -2   2 -10  104.59   32.60
  -2   2 -10  141.19   44.30
  -2   2 -10  153.28   53.69
  -2   2 -10  131.69  397.36
  -2   2 -10  106.59   35.00
  -2   2 -10  101.39   35.00
   2  -2  11   73.49   29.10
   2  -2  11   38.10   20.70
   2  -2  11   62.69   14.00
   2  -2  11 -174.58  248.38
   2  -2  11   85.49   41.60
   2  -2  11  -74.09   52.99
   2  -2  11   85.79   23.60
   2  -2  11   20.90    6.00
   2  -2  11   42.80   14.60
  -2  -2 -11   59.49   15.80
  -2  -2 -11   68.99   29.00
  -2  -2 -11   36.00   47.50
  -2  -2 -11   76.19   32.60
  -2  -2 -11   84.89   25.10
  -2  -2 -11   22.30   40.60
  -2  -2 -11   44.00   17.20
   2   2  11    8.90   12.60
   2   2  11   39.50   18.00
   2   2  11   52.19   50.79
   2   2  11   -7.20   61.59
   2   2  11   62.59   23.40
   2   2  11   83.99   34.60
  -2   2 -11   58.39   20.00
  -2   2 -11   83.59   24.60
  -2   2 -11   18.10    6.30
  -2   2 -11   73.29   28.60
  -2   2 -11   82.59  228.08
  -2   2 -11   17.90   20.70
  -2   2 -11   53.29   14.50
  -2   2 -11   71.39   28.20
   2  -2  12   22.60   48.40
   2  -2  12   51.99   21.00
   2  -2  12   58.79   21.30
   2  -2  12 -239.78  178.08
   2  -2  12   31.30   31.00
   2  -2  12   42.90   19.20
   2  -2  12   86.59   30.50
   2  -2  12   43.80   14.90
   2  -2  12   54.79   17.20
   2  -2  12   43.80   22.10
  -2  -2 -12  116.39   37.10
  -2  -2 -12   21.40   42.00
  -2  -2 -12   36.10   18.40
  -2  -2 -12   72.59   36.70
  -2  -2 -12   84.89   33.10
  -2  -2 -12   71.29   23.80
  -2  -2 -12   33.80   23.60
   2   2  12  107.19   34.00
   2   2  12   33.80   24.20
   2   2  12    6.50   58.19
   2   2  12   42.70   18.30
   2   2  12   32.70   17.90
  -2   2 -12   60.29   22.40
  -2   2 -12   61.09   19.40
  -2   2 -12   92.69   32.10
  -2   2 -12   43.10   22.20
  -2   2 -12   93.29  168.08
  -2   2 -12   21.50   29.50
  -2   2 -12   67.59   27.90
  -2   2 -12   61.79   42.10
   2  -2  13  104.49   34.70
   2  -2  13   29.40   16.90
   2  -2  13  -90.29  136.99
   2  -2  13   56.09   39.00
   2  -2  13  105.99   21.90
   2  -2  13   45.70   23.90
   2  -2  13   79.49   23.90
   2  -2  13   78.99   30.60
   2  -2  13   62.29   14.40
  -2  -2 -13   94.49   30.10
  -2  -2 -13   57.59   26.80
  -2  -2 -13   77.29   48.90
  -2  -2 -13   94.09   41.20
  -2  -2 -13  114.29   32.00
  -2  -2 -13   74.09   22.70
   2   2  13   61.89   24.50
   2   2  13   13.50   65.69
   2   2  13   90.99   31.30
   2   2  13   38.80   22.90
   2   2  13   77.69   27.50
   2   2  13   66.99   30.70
  -2   2 -13  114.69   24.80
  -2   2 -13   83.19   29.50
  -2   2 -13   94.09   27.80
  -2   2 -13   95.99   34.10
  -2   2 -13   68.19   17.20
  -2   2 -13   78.89   43.70
  -2   2 -13  213.68  152.48
   2  -2  14   11.20   13.30
   2  -2  14   11.90    8.80
   2  -2  14 -150.98   57.19
   2  -2  14  -47.60  101.99
   2  -2  14  -17.60   36.60
   2  -2  14   38.50   15.60
   2  -2  14   19.30    6.70
   2  -2  14   11.00   12.60
  -2  -2 -14   19.00    9.10
  -2  -2 -14  -11.50   43.30
  -2  -2 -14   11.60   18.00
  -2  -2 -14   30.80   10.60
  -2  -2 -14   52.19   29.00
  -2  -2 -14   31.50   38.40
   2   2  14    8.50   14.00
   2   2  14   28.20   12.40
   2   2  14   -1.00   25.50
   2   2  14  -97.39   56.29
   2   2  14   26.80   55.59
   2   2  14    7.30   11.10
  -2   2 -14   15.10   23.10
  -2   2 -14   86.49   85.29
  -2   2 -14    7.70    9.50
  -2   2 -14    1.30   14.00
  -2   2 -14   16.00    6.10
  -2   2 -14    0.70   32.40
  -2   2 -14 -106.69   50.19
  -2   2 -14  -14.70   17.30
   2  -2  15   39.20   14.40
   2  -2  15  -64.59   58.69
   2  -2  15   12.90   35.70
   2  -2  15  -61.29   29.30
   2  -2  15   31.50   15.00
   2  -2  15   30.30   19.30
   2  -2  15   30.00    9.20
   2  -2  15   37.60   16.40
   2  -2  15   30.80   16.40
  -2  -2 -15   27.90   15.80
  -2  -2 -15  -24.40   35.40
  -2  -2 -15   26.40   10.50
  -2  -2 -15   33.00   34.20
  -2  -2 -15   24.20   14.50
  -2  -2 -15   32.60   13.10
  -2  -2 -15   46.80   21.20
  -2  -2 -15   31.20   16.30
   2   2  15   38.70   15.50
   2   2  15   48.80   30.80
   2   2  15   -3.60   57.49
   2   2  15   12.10   14.50
   2   2  15  -20.40   35.00
  -2   2 -15   26.90   18.30
  -2   2 -15   25.50    8.30
  -2   2 -15    6.20   17.50
  -2   2 -15   37.00   54.69
  -2   2 -15  -46.30   35.80
  -2   2 -15   18.90   15.50
  -2   2 -15   36.10   14.50
  -2   2 -15   50.39   17.80
  -2   2 -15   23.70   31.30
   2  -2  16   38.90    8.30
   2  -2  16  -29.10   39.00
   2  -2  16   32.60   39.90
   2  -2  16  -69.39   31.30
   2  -2  16   33.40   13.40
   2  -2  16   44.20   18.70
   2  -2  16   45.70   12.80
   2  -2  16   28.30    8.60
   2  -2  16   34.90   16.00
  -2  -2 -16   95.29   25.10
  -2  -2 -16  -22.30   33.40
  -2  -2 -16   36.90   11.70
  -2  -2 -16   27.30   32.50
  -2  -2 -16   73.49   31.10
  -2  -2 -16   36.00   11.40
  -2  -2 -16   39.10    9.70
  -2  -2 -16   43.70   16.20
   2   2  16   33.80   17.10
   2   2  16   16.80   16.90
   2   2  16   42.20   14.90
   2   2  16   -5.60   56.49
   2   2  16   48.60   24.40
   2   2  16   -7.40   27.00
  -2   2 -16   43.20   12.50
  -2   2 -16   56.79   22.00
  -2   2 -16   33.20   15.30
  -2   2 -16   35.60   18.40
  -2   2 -16   30.40    7.50
  -2   2 -16   61.29   39.20
  -2   2 -16   37.90    8.40
  -2   2 -16   -4.60   30.00
  -2   2 -16   20.10   31.40
   2  -2  17  -21.60   26.60
   2  -2  17   10.40    5.70
   2  -2  17   15.00    9.50
   2  -2  17   16.70   24.20
   2  -2  17   20.50    5.60
   2  -2  17  -33.10   79.59
  -2  -2 -17  -10.40   23.10
  -2  -2 -17   22.90   11.30
  -2  -2 -17   98.69   34.10
  -2  -2 -17   44.60   14.10
  -2  -2 -17   18.90   15.60
  -2  -2 -17   -1.50    6.40
  -2  -2 -17    3.20    4.90
   2   2  17  106.59   39.70
   2   2  17    9.40    8.90
   2   2  17  -65.99   42.50
   2   2  17   15.20   17.10
  -2   2 -17   14.00    4.50
  -2   2 -17   -4.10   23.40
  -2   2 -17    9.40   21.30
  -2   2 -17   -4.30   14.70
  -2   2 -17   13.90   24.10
  -2   2 -17   27.50   47.60
  -2   2 -17   -6.80   20.60
  -2   2 -17    8.50    5.70
  -2   2 -17   -7.90   11.90
   2  -2  18    6.50    7.20
   2  -2  18   13.20    4.30
   2  -2  18  -19.60   22.80
   2  -2  18  -30.40   34.40
   2  -2  18    8.60   21.10
   2  -2  18   16.80    5.10
  -2  -2 -18   11.20   11.00
  -2  -2 -18    4.20    7.60
  -2  -2 -18   27.60   11.50
  -2  -2 -18    1.20    5.10
   2   2  18  -48.30   30.10
   2   2  18   22.40   17.60
   2   2  18    4.40    6.60
   2   2  18   10.30    7.20
   2   2  18  -24.00   15.50
  -2   2 -18   -6.80   22.00
  -2   2 -18    1.90   17.60
  -2   2 -18    8.20    3.60
  -2   2 -18   -1.50   12.70
  -2   2 -18   -3.30   23.70
  -2   2 -18  -17.70   17.20
  -2   2 -18   -8.90   10.00
   2  -2  19   18.20    4.40
   2  -2  19   16.10    3.90
  -2  -2 -19   19.50    6.20
  -2  -2 -19   16.00    4.60
   2   2  19    8.70    6.90
   2   2  19   16.60    4.50
  -2   2 -19   17.60   11.70
  -2   2 -19   14.40    4.20
  -2   2 -19   16.30   14.20
   2  -2  20    9.30    4.80
   2  -2  20    6.30    6.80
   2  -2  20   13.90    3.50
   2   2  20  -17.60   11.00
   2   2  20   12.90    4.60
   2   2  20    1.00    5.90
  -2   2 -20   11.30    3.90
  -2   2 -20   12.10   12.60
   2  -2  21    7.40    5.70
   2  -2  21    9.20    2.50
   2   2  21   -4.10    5.10
   2   2  21    2.50    2.40
  -2   2 -21    2.90    2.80
   2   2  22    6.50    2.50
   2   2  22    1.70    5.10
  -2   2 -22    3.00    2.10
  -2  -4  24   -4.60    2.20
  -2   4  24   -6.10    4.30
  -2  -4  23   -3.00    2.30
  -2   4  23   -0.10    4.00
   2  -4 -22   -7.80    3.70
  -2  -4  22   -9.00    3.40
   2   4 -22    1.90    2.40
  -2   4  22    1.90    4.20
   2  -4 -21   -4.90    4.10
   2   4 -21   11.80    4.10
  -2   4  21   -5.50    5.80
   2   4 -20  -24.80   26.50
   2   4 -20    5.30    3.20
   2   4 -20  -38.80   21.10
  -2   4  20    6.30    6.10
   2  -4 -19   10.20    7.10
   2  -4 -19   -1.90   17.70
  -2  -4  19   26.40   28.40
   2   4 -19   14.80   20.30
   2   4 -19    7.80    4.20
   2   4 -19   14.60   18.50
   2   4 -19   17.20   24.60
   2   4 -19  -60.29   25.30
   2   4 -19    8.60   26.40
  -2   4  19    1.90    8.20
  -2   4  19   16.80   13.10
  -2   4  19  -12.10   27.40
   2  -4 -18   17.40   17.70
   2  -4 -18   27.00   16.30
   2  -4 -18   -6.10    7.30
   2  -4 -18   35.40   17.00
  -2  -4  18   24.00   23.90
  -2  -4  18  -13.30   24.20
  -2  -4  18   36.80   31.30
  -2  -4  18   24.70   16.00
   2   4 -18   26.70   21.00
   2   4 -18   28.60   29.90
   2   4 -18   36.50   33.50
   2   4 -18  -66.49   32.80
   2   4 -18   28.80   30.60
  -2   4  18   34.30   18.90
  -2   4  18   -5.60   34.60
  -2   4  18   17.40    9.60
   2  -4 -17   14.80   35.40
   2  -4 -17   52.89   23.50
   2  -4 -17   48.30   23.50
   2  -4 -17   -3.30   12.90
   2  -4 -17   35.00   17.20
  -2  -4  17  -41.60   37.10
  -2  -4  17   74.29   49.80
  -2  -4  17   46.60   26.10
  -2  -4  17   -7.50   26.00
   2   4 -17   26.00   37.30
   2   4 -17   29.90   21.00
   2   4 -17  -26.90   27.30
   2   4 -17   28.80   30.90
   2   4 -17  -34.70   34.40
  -2   4  17   31.50   17.10
  -2   4  17   14.70   21.90
  -2   4  17   28.60   14.30
  -2   4  17   10.30   36.00
   2  -4 -16   51.79   25.30
   2  -4 -16   24.00   19.30
   2  -4 -16   -4.20   13.90
   2  -4 -16   48.40   46.60
   2  -4 -16   26.90   15.20
  -2  -4  16  -49.40   53.09
  -2  -4  16   30.30   39.10
  -2  -4  16  -12.40   38.60
  -2  -4  16   27.70   20.60
  -2  -4  16   50.19   28.60
   2   4 -16   15.10   33.10
   2   4 -16   13.70   19.70
   2   4 -16  -21.20   30.90
   2   4 -16  -46.40   30.40
  -2   4  16   22.80   20.90
  -2   4  16    8.20   14.20
  -2   4  16   -5.60   22.00
  -2   4  16   10.40   12.50
  -2   4  16  107.99   55.19
   2  -4 -15  -14.40   22.30
   2  -4 -15   41.60   23.80
   2  -4 -15   31.30   13.40
   2  -4 -15   50.29   44.80
  -2  -4  15  -29.40   67.89
  -2  -4  15   28.00   13.20
  -2  -4  15   47.30   26.80
  -2  -4  15   69.59   35.60
  -2  -4  15    9.60   38.60
  -2  -4  15  -62.79   55.59
   2   4 -15   23.30   78.69
   2   4 -15   33.20   24.30
   2   4 -15   34.60   14.70
  -2   4  15   12.10   27.00
  -2   4  15   51.29   47.20
  -2   4  15   72.59   31.50
  -2   4  15   66.19   25.20
  -2   4  15   31.10   13.00
   2  -4 -14   42.10   22.70
   2  -4 -14   50.89   21.20
   2  -4 -14   20.30   30.90
   2  -4 -14  -54.59   46.30
  -2  -4  14   26.60   40.90
  -2  -4  14   52.89   34.10
  -2  -4  14  -85.49  103.59
   2   4 -14  113.69  115.09
   2   4 -14   49.10   25.80
   2   4 -14   51.59   39.60
  -2   4  14   41.50   20.70
  -2   4  14   61.89   47.00
  -2   4  14   44.70   39.10
  -2   4  14   32.30   18.20
  -2   4  14   29.00   20.60
   2  -4 -13  105.89   34.50
   2  -4 -13  182.18   56.69
   2  -4 -13    3.70   36.40
   2  -4 -13  231.28   61.89
   2  -4 -13  121.89   38.60
  -2  -4  13  107.79   41.90
  -2  -4  13  133.39   51.79
   2   4 -13  144.99   54.69
   2   4 -13  129.99  207.48
   2   4 -13  184.98   51.99
  -2   4  13  154.78   49.80
  -2   4  13   88.79   50.29
  -2   4  13  153.68   48.60
  -2   4  13  103.59   34.20
  -2   4  13  237.88   62.69
   2  -4 -12   32.00   33.30
   2  -4 -12   37.20   21.50
   2  -4 -12   87.09   31.50
   2  -4 -12   67.59   42.30
  -2  -4  12   14.20   32.40
  -2  -4  12 -325.87  233.08
  -2  -4  12  -55.09  153.98
  -2  -4  12   33.10   25.20
   2   4 -12 -182.68  221.08
   2   4 -12   57.89   29.50
   2   4 -12  -25.60  129.99
   2   4 -12   14.80   27.60
  -2   4  12   79.19   32.00
  -2   4  12   96.39   31.80
  -2   4  12   84.89   35.50
   2  -4 -11   48.20   26.90
   2  -4 -11  116.59   48.70
   2  -4 -11   78.09   43.90
   2  -4 -11   30.30   20.50
  -2  -4  11  103.69   88.09
  -2  -4  11   82.49   37.40
  -2  -4  11 -307.47  291.07
  -2  -4  11   11.30   25.60
   2   4 -11   54.39   29.60
   2   4 -11   90.69  238.18
   2   4 -11   34.10  105.29
   2   4 -11   53.19   28.50
  -2   4  11   44.40   30.30
  -2   4  11   45.60   24.50
  -2   4  11   84.09   37.00
   2  -4 -10  168.58   61.49
   2  -4 -10  189.98   58.79
   2  -4 -10  101.19   39.20
   2  -4 -10  110.79   41.90
  -2  -4  10 -177.08  305.27
  -2  -4  10  233.18  127.29
  -2  -4  10   98.49   47.70
  -2  -4  10  160.48   44.10
   2   4 -10  111.09   48.50
   2   4 -10  456.65  273.57
   2   4 -10  190.18   51.29
   2   4 -10  119.79  125.19
  -2   4  10   83.59   35.20
  -2   4  10  112.39   44.80
  -2   4  10  146.39   53.29
  -2   4  10  180.78   54.49
   2  -4  -9  310.17   98.49
   2  -4  -9  316.37  104.29
   2  -4  -9  753.62  159.38
   2  -4  -9  525.85  155.68
  -2  -4   9  -37.00  551.04
  -2  -4   9  477.05  193.58
  -2  -4   9  480.15  184.18
  -2  -4   9  383.16   90.29
   2   4  -9  743.83  495.45
   2   4  -9  415.46   97.79
   2   4  -9  459.55  166.88
   2   4  -9  472.65  179.68
  -2   4   9  400.56  119.39
  -2   4   9  655.53  139.59
  -2   4   9  379.56  112.19
  -2   4   9  340.57  113.69
   2  -4  -8  356.56  164.68
   2  -4  -8  104.39   45.20
   2  -4  -8  151.88   52.89
  -2  -4   8  427.06  238.08
  -2  -4   8  306.87  279.57
  -2  -4   8   74.29   56.69
  -2  -4   8  212.78   61.59
   2   4  -8 -442.26  317.77
   2   4  -8  510.05  255.77
   2   4  -8   94.09   55.19
  -2   4   8  156.28   55.89
  -2   4   8  140.39   48.20
  -2   4   8  194.88   90.89
  -2   4   8  144.39   55.99
   2  -4  -7  166.48   55.49
   2  -4  -7   65.39   42.40
  -2  -4   7 -205.68  334.27
  -2  -4   7   53.09   32.80
  -2  -4   7   49.99   69.09
   2   4  -7   45.10   40.10
   2   4  -7   20.50  310.47
   2   4  -7  -13.40   73.79
  -2   4   7   87.29   36.60
  -2   4   7   67.49   45.90
  -2   4   7  115.89   41.80
   2  -4  -6   44.70   46.20
   2  -4  -6  270.07   92.69
   2  -4  -6  336.57  112.69
  -2  -4   6  207.98  369.06
  -2  -4   6   50.39   33.30
  -2  -4   6   20.00  104.89
   2   4  -6   59.49   41.60
   2   4  -6 -495.95  412.06
   2   4  -6  -34.00  104.19
  -2   4   6  208.08   71.39
   2  -4  -5  523.45  164.58
  -2  -4   5  515.75  136.29
   2   4  -5  513.85  138.99
   2  -4  -4  184.28   64.79
  -2  -4   4  117.79   54.89
   2   4  -4   51.49   65.09
   2  -4  -3   86.89   38.40
  -2  -4   3  192.68   87.99
   2   4  -3   19.10  114.49
   2  -4   2   90.59   93.69
  -2  -4  -2  -41.00  111.59
   2   4   2 -158.78  154.18
   2   4   2   40.20   21.80
   2  -4   3  330.87  113.49
   2  -4   3  174.48  124.39
   2   4   3   85.49   31.70
  -2   4  -3  157.48  111.29
  -2   4  -3  124.29   90.99
   2  -4   4  284.97   84.89
   2  -4   4   52.09   57.79
  -2  -4  -4  113.39   41.30
   2   4   4  148.89  111.79
   2   4   4  137.29   48.10
  -2   4  -4   53.39   55.59
   2  -4   5  380.36  101.49
   2  -4   5  157.78  130.79
  -2  -4  -5  381.76  119.29
   2   4   5  430.16  134.69
  -2   4  -5  452.85  119.69
  -2   4  -5  351.46  122.69
  -2   4  -5  246.48  146.99
   2  -4   6  177.28  135.69
   2  -4   6   92.29   39.20
   2  -4   6  126.39   49.80
  -2  -4  -6   72.59   31.10
   2   4   6   44.10   26.60
  -2   4  -6   90.39   41.70
  -2   4  -6  181.28   65.89
  -2   4  -6  140.79  104.19
   2  -4   7  142.69   96.69
   2  -4   7   35.00   33.00
   2  -4   7   28.90   25.40
  -2  -4  -7   47.40   26.20
  -2  -4  -7  185.38   77.69
   2   4   7   31.30   26.30
   2   4   7   55.69   29.10
  -2   4  -7   15.90   43.30
  -2   4  -7 -513.55  319.07
  -2   4  -7   32.10   29.40
  -2   4  -7  -13.00   82.39
   2  -4   8 -254.97  243.18
   2  -4   8   61.79   72.89
   2  -4   8  125.19   41.20
  -2  -4  -8   84.39   35.90
  -2  -4  -8   65.99   37.50
  -2  -4  -8   85.29   45.60
   2   4   8  143.09   64.09
   2   4   8   44.70   26.00
  -2   4  -8  115.79   48.30
  -2   4  -8  132.79   49.70
  -2   4  -8  195.38  224.18
  -2   4  -8  -67.09  109.79
   2  -4   9  190.38  100.09
   2  -4   9   52.19  149.79
   2  -4   9  123.69   41.60
   2  -4   9  120.59   47.50
  -2  -4  -9   98.29   42.60
  -2  -4  -9   57.69   38.20
  -2  -4  -9  185.08   65.79
  -2  -4  -9  197.78   79.79
   2   4   9  199.48   74.09
   2   4   9  127.49   52.69
   2   4   9  182.78   73.09
  -2   4  -9  171.78   54.39
  -2   4  -9  125.09   74.99
  -2   4  -9  101.69   40.20
  -2   4  -9 -345.17  238.98
   2  -4  10  -61.59   53.79
   2  -4  10   19.50  162.88
   2  -4  10   10.30   25.30
   2  -4  10   42.30   32.50
  -2  -4 -10    1.10   37.60
  -2  -4 -10  -18.10   20.30
  -2  -4 -10    9.90   24.10
  -2  -4 -10   20.60   19.20
   2   4  10   12.40   22.70
   2   4  10   23.50   37.50
   2   4  10   29.20   19.10
  -2   4 -10 -342.77  198.18
  -2   4 -10   -8.00   34.40
  -2   4 -10   85.29   35.20
  -2   4 -10   10.80   33.80
   2  -4  11   48.30   33.40
   2  -4  11  -77.89  137.69
   2  -4  11    7.00   39.10
   2  -4  11   46.60   29.70
  -2  -4 -11  -19.50   24.50
  -2  -4 -11  -14.90   40.50
  -2  -4 -11   46.80   23.60
  -2  -4 -11    8.20   23.80
   2   4  11   62.09   35.20
   2   4  11   33.40   35.10
   2   4  11   25.60   19.20
  -2   4 -11    7.20   28.20
  -2   4 -11   42.70   26.90
  -2   4 -11   17.50   24.20
  -2   4 -11   96.79  137.59
  -2   4 -11  -25.20   29.60
   2  -4  12 -179.68  119.29
   2  -4  12   27.40   29.30
   2  -4  12   31.50   23.00
   2  -4  12    5.70   31.60
  -2  -4 -12   19.40   33.50
  -2  -4 -12   22.00   18.70
  -2  -4 -12   30.10   22.60
   2   4  12   31.00   33.20
   2   4  12   43.10   21.70
   2   4  12   22.70   18.70
  -2   4 -12   19.00   21.30
  -2   4 -12    1.10   25.00
  -2   4 -12  -21.70   24.50
  -2   4 -12    7.80   28.70
  -2   4 -12   72.49  105.29
   2  -4  13  -49.90   79.19
   2  -4  13   48.90   20.40
  -2  -4 -13   55.49   21.10
  -2  -4 -13  123.79   52.79
  -2  -4 -13  117.59   40.20
   2   4  13   99.69   33.00
   2   4  13  143.99   57.99
   2   4  13  127.79   42.20
   2   4  13   51.49   19.80
  -2   4 -13  -11.00   21.60
  -2   4 -13  132.79   39.80
  -2   4 -13   59.69   24.00
  -2   4 -13  160.08   59.09
  -2   4 -13  120.99   98.29
   2  -4  14   -3.60   15.30
   2  -4  14   20.00   32.30
   2  -4  14  -53.79   43.70
   2  -4  14   61.89   27.80
   2  -4  14    6.20   23.50
  -2  -4 -14    9.70   13.50
  -2  -4 -14   -2.40   35.00
  -2  -4 -14   25.30   18.30
  -2  -4 -14   17.80   15.10
   2   4  14    7.30   40.70
   2   4  14   21.60   15.80
   2   4  14   19.40   16.70
   2   4  14   20.10   18.40
  -2   4 -14    0.50   29.70
  -2   4 -14  -19.90   18.30
  -2   4 -14   31.70   22.90
  -2   4 -14   10.20   32.80
  -2   4 -14    6.20   49.99
   2  -4  15   21.30   14.40
   2  -4  15   49.20   39.20
   2  -4  15  -36.90   31.00
   2  -4  15   54.49   20.80
   2  -4  15   26.00   34.00
   2  -4  15    8.50   14.30
   2  -4  15   42.60   21.40
  -2  -4 -15   31.50   15.30
  -2  -4 -15   50.29   36.20
  -2  -4 -15   55.89   22.70
  -2  -4 -15   58.99   29.50
  -2  -4 -15   61.39   29.60
   2   4  15   42.30   23.70
   2   4  15   54.69   23.10
   2   4  15   37.60   39.30
   2   4  15   33.80   18.00
  -2   4 -15  -26.80   39.10
  -2   4 -15   46.50   24.20
  -2   4 -15   10.60   13.00
  -2   4 -15   44.10   34.70
   2  -4  16   13.20   33.50
   2  -4  16  -10.50   20.20
   2  -4  16    3.10    9.70
   2  -4  16   21.60   15.40
   2  -4  16  -17.30   12.60
  -2  -4 -16   -2.60    9.80
  -2  -4 -16   49.00   25.40
  -2  -4 -16   33.10   18.60
  -2  -4 -16   15.50   13.80
   2   4  16   -4.30   12.10
   2   4  16  -22.80   34.20
   2   4  16   20.70   12.80
   2   4  16   18.50   16.70
  -2   4 -16    4.80    8.90
  -2   4 -16   17.90   19.40
  -2   4 -16    0.00   35.10
  -2   4 -16    4.70   25.00
   2  -4  17   95.69   68.89
   2  -4  17   32.10   12.00
   2  -4  17   49.50   15.50
   2  -4  17   12.10    8.40
  -2  -4 -17   85.29   28.60
  -2  -4 -17   14.40    8.30
  -2  -4 -17   34.60   14.90
  -2  -4 -17   57.29   25.30
   2   4  17   21.70   10.00
   2   4  17   21.90   26.90
   2   4  17   83.99   30.00
  -2   4 -17   59.49   23.00
  -2   4 -17    8.40   32.00
  -2   4 -17   15.70   19.40
  -2   4 -17   48.60   58.39
  -2   4 -17   51.79   17.10
   2  -4  18    4.60    5.20
   2  -4  18   -1.40   14.60
   2  -4  18   16.20    7.30
   2  -4  18   -7.30    5.00
   2  -4  18    0.90    7.30
  -2  -4 -18   -4.40    5.20
  -2  -4 -18   21.70   12.90
   2   4  18    6.30    7.90
  -2   4 -18    9.60    5.80
  -2   4 -18  -49.30   21.30
  -2   4 -18   14.20   16.40
  -2   4 -18   10.60   12.50
   2  -4  19   12.40    5.30
   2  -4  19    0.10    3.60
  -2  -4 -19    4.90    6.10
   2   4  19   10.60    8.20
  -2   4 -19   15.90    5.20
  -2   4 -19  -16.50   16.90
   2  -4  20   -3.50    2.90
   2   4  20   -1.70    5.60
  -2   4 -20   12.60    4.40
   2   4  21    2.60    5.20
  -2   6  23   -3.80    5.40
  -2   6  22    2.60    5.80
  -2   6  21   -6.80    5.30
  -2   6  20  -10.00    7.70
   2  -6 -19  -26.10    8.80
   2   6 -19    8.80   24.10
   2   6 -19   22.50   16.60
  -2   6  19  -10.00    9.20
   2  -6 -18   24.20   15.60
   2  -6 -18   22.40   21.40
   2  -6 -18  -17.40    8.20
  -2  -6  18  -40.70   20.70
  -2  -6  18  -38.60   31.50
   2   6 -18   -9.70   26.20
   2   6 -18    2.90   20.00
   2   6 -18    4.30   24.00
   2   6 -18   -7.40   20.30
  -2   6  18    1.40    9.60
  -2   6  18   46.50   23.50
  -2   6  18   -5.30   23.40
   2  -6 -17   72.09   24.30
   2  -6 -17  -12.70    8.80
   2  -6 -17   39.30   18.30
   2  -6 -17   47.80   31.90
  -2  -6  17  -45.80   25.60
  -2  -6  17   17.40   33.00
  -2  -6  17  -33.40   58.29
   2   6 -17   36.00   22.60
   2   6 -17   -1.50   25.10
   2   6 -17   17.10   28.00
  -2   6  17   76.69   26.30
  -2   6  17  -10.80   26.10
  -2   6  17    1.50   11.60
   2  -6 -16   26.60   18.70
   2  -6 -16   50.19   18.20
   2  -6 -16  -23.40   11.80
   2  -6 -16   27.70   29.30
  -2  -6  16  -35.80   70.89
  -2  -6  16  -59.19   30.50
   2   6 -16   53.39   37.30
   2   6 -16   49.90   29.30
   2   6 -16    9.50   28.90
   2   6 -16  -52.79   71.59
  -2   6  16   30.20   33.60
  -2   6  16   21.30   21.90
  -2   6  16   33.70   15.80
   2  -6 -15   21.90   17.40
   2  -6 -15    2.00   28.00
   2  -6 -15  -27.60   11.40
   2  -6 -15   26.20   21.40
  -2  -6  15  -62.59   40.90
  -2  -6  15    8.80   24.40
  -2  -6  15   14.20   30.80
  -2  -6  15  -49.99   46.60
   2   6 -15   54.79   50.99
   2   6 -15  -94.19   59.19
   2   6 -15  -17.00   31.10
   2   6 -15   -5.10   23.50
  -2   6  15   62.99   32.60
  -2   6  15   26.90   18.00
  -2   6  15  -14.00   37.50
   2  -6 -14   48.20   35.80
   2  -6 -14   20.60   25.70
   2  -6 -14    9.10   14.60
   2  -6 -14   51.49   25.50
  -2  -6  14 -154.98   99.09
  -2  -6  14  -24.80   42.90
  -2  -6  14   14.40   28.80
  -2  -6  14  -10.50   33.70
   2   6 -14   52.09   55.89
   2   6 -14   13.50   23.90
   2   6 -14 -209.38  106.99
   2   6 -14  -16.20   32.40
  -2   6  14    3.80   21.80
  -2   6  14   55.19   26.40
  -2   6  14   22.60   26.30
   2  -6 -13   38.70   30.80
   2  -6 -13   36.50   26.70
   2  -6 -13   60.09   30.90
   2  -6 -13   52.79   35.50
  -2  -6  13   13.60   87.19
  -2  -6  13   69.19   83.59
  -2  -6  13   93.19   48.30
  -2  -6  13   56.09   38.40
   2   6 -13   -3.90   39.40
   2   6 -13  -23.40   85.69
   2   6 -13  201.98   81.09
   2   6 -13 -265.77  147.39
  -2   6  13   36.80   23.00
  -2   6  13   61.89   34.30
  -2   6  13   23.00   23.60
  -2   6  13   52.59   28.60
   2  -6 -12   64.09   36.60
   2  -6 -12  110.09   40.90
   2  -6 -12   34.30   18.90
   2  -6 -12  101.79   41.10
  -2  -6  12   31.40   25.20
  -2  -6  12   83.89   43.80
  -2  -6  12   31.10   96.79
  -2  -6  12   17.60   67.19
   2   6 -12   38.30   51.49
   2   6 -12   40.80   22.90
  -2   6  12  121.79   47.90
  -2   6  12   67.99   28.90
  -2   6  12   67.99   36.60
   2  -6 -11   79.99   40.30
   2  -6 -11   76.99   30.30
   2  -6 -11   96.89   45.90
  -2  -6  11   73.79   47.00
  -2  -6  11 -122.89  138.09
  -2  -6  11   33.00   66.69
  -2  -6  11 -212.98  134.59
   2   6 -11   97.09   59.39
   2   6 -11   48.30   43.50
   2   6 -11   65.69   99.79
  -2   6  11   74.99   28.30
  -2   6  11   90.69   40.00
  -2   6  11  177.58   76.69
   2  -6 -10   65.79   37.50
   2  -6 -10   84.89   21.40
  -2  -6  10   11.40   92.89
  -2  -6  10   59.69   38.40
   2   6 -10   50.59   40.50
   2   6 -10   45.30   70.99
   2   6 -10   85.49   54.59
  -2   6  10   80.49   19.50
  -2  -6   9  167.18   51.59
  -2  -6   9  -95.99   98.49
   2   6  -9   84.09   45.70
   2  -6  -8   65.49   31.80
  -2  -6   8   59.59   34.20
  -2  -6   8   29.20  116.79
   2   6  -8   23.30   49.40
   2   6  -8   37.90   92.89
  -2  -6   7  -10.80   41.10
   2   6  -7  -21.90   47.20
   2  -6  -6  193.28   59.99
  -2  -6   6  112.59   46.10
   2  -6  -5  459.55  146.29
  -2  -6   5  399.26  124.69
  -2  -6   4 -123.69   96.89
   2   6   3   69.99   34.70
   2  -6   4 -178.88   88.79
   2  -6   4  132.49  125.19
   2   6   4  266.57   80.09
   2  -6   5  124.29   72.89
   2  -6   5 -124.89  143.99
  -2  -6  -5  135.49   71.59
  -2   6  -5   26.20   98.09
   2  -6   6  138.29   52.69
   2  -6   6  -27.70   98.29
  -2  -6  -6  -64.69   45.70
  -2  -6  -6  202.98   63.09
   2   6   6   95.69   97.39
   2   6   6  190.88   59.19
  -2   6  -6  -68.99   97.69
   2  -6   7   60.49   55.09
   2  -6   7   58.89   76.69
  -2  -6  -7   46.00   22.60
   2   6   7  111.59   92.39
   2   6   7   59.09   25.00
  -2   6  -7   -8.60   59.49
  -2   6  -7  109.39   84.29
   2  -6   8   62.09   41.70
   2  -6   8  113.09   78.89
  -2  -6  -8   88.99   34.70
  -2  -6  -8 -106.69   54.49
   2   6   8  119.19   42.10
  -2   6  -8   65.79   49.99
  -2   6  -8   46.40   48.60
  -2   6  -8  110.69   92.89
   2  -6   9  102.69  123.79
   2  -6   9   57.09   34.30
   2  -6   9   60.79   56.79
  -2  -6  -9   71.59   28.80
  -2  -6  -9   27.00   40.60
   2   6   9  101.99   73.19
   2   6   9  119.99   40.20
  -2   6  -9    5.70   39.90
  -2   6  -9  117.49   65.89
  -2   6  -9  166.88   92.29
   2  -6  10  111.79   91.99
   2  -6  10  -26.10   41.40
   2  -6  10   46.30   35.60
  -2  -6 -10   30.70   22.80
  -2  -6 -10  -30.80   42.80
  -2  -6 -10   56.19   33.60
   2   6  10  -17.70   62.39
   2   6  10   30.40   20.20
   2   6  10   88.69   42.00
  -2   6 -10  -17.00   45.10
  -2   6 -10   48.30   32.90
  -2   6 -10   17.50   71.79
  -2   6 -10 -266.87  124.29
   2  -6  11   50.99   90.89
   2  -6  11    8.60   35.90
   2  -6  11  -60.69  102.89
   2  -6  11   32.30   27.30
  -2  -6 -11    8.30   22.20
  -2  -6 -11  -23.30   32.40
  -2  -6 -11   39.40   31.10
   2   6  11  -18.20   33.00
   2   6  11    8.90   21.40
  -2   6 -11   26.60   45.10
  -2   6 -11 -184.08  117.79
  -2   6 -11   22.10   26.60
  -2   6 -11  102.09  100.89
   2  -6  12  -69.99   48.00
   2  -6  12   28.00   29.50
   2  -6  12  -96.69   79.59
   2  -6  12   63.89   32.70
  -2  -6 -12   25.40   23.10
   2   6  12   23.60   20.20
  -2   6 -12    7.60   39.40
  -2   6 -12  -59.59   51.69
  -2   6 -12 -183.28  103.89
  -2   6 -12   57.09   29.40
   2  -6  13   14.90   96.29
   2  -6  13  -19.30   37.00
   2  -6  13   65.19   34.90
   2  -6  13   55.69   30.10
  -2  -6 -13   22.40   18.40
  -2  -6 -13   30.80   30.20
  -2  -6 -13   67.79   24.80
  -2  -6 -13   66.69   29.60
   2   6  13   58.29   25.90
   2   6  13   49.40   20.30
  -2   6 -13   -1.00   32.60
  -2   6 -13   65.69   33.00
  -2   6 -13 -268.07  130.79
  -2   6 -13 -139.49   63.49
   2  -6  14  -54.39   38.00
   2  -6  14   14.00   27.30
   2  -6  14   12.20   22.50
  -2  -6 -14   16.50   13.70
  -2  -6 -14   -4.50   11.80
  -2  -6 -14    2.70   19.10
   2   6  14  -10.70   27.90
   2   6  14   43.80   23.00
   2   6  14    5.60   14.70
   2   6  14   12.70   12.70
  -2   6 -14   27.80   29.60
  -2   6 -14  -27.30   32.60
  -2   6 -14  -68.09   40.00
  -2   6 -14  -62.89   42.70
   2  -6  15 -101.69   74.59
   2  -6  15    8.80   20.40
   2  -6  15   23.80   25.00
   2  -6  15   26.80   24.30
  -2  -6 -15   -5.60   10.60
  -2  -6 -15   24.30   18.60
  -2  -6 -15   57.49   20.00
   2   6  15   11.90   11.50
   2   6  15   -7.50   33.00
   2   6  15   50.29   19.90
  -2   6 -15   21.50   26.40
  -2   6 -15   14.60   26.80
  -2   6 -15    1.00   26.60
  -2   6 -15   68.09   54.69
   2  -6  16   -0.90   17.80
   2  -6  16    8.30   23.90
  -2  -6 -16  -13.60    8.10
  -2  -6 -16   43.10   20.30
  -2  -6 -16   37.10   18.20
   2   6  16  -13.10   27.50
   2   6  16   12.40   10.40
  -2   6 -16   19.70   33.10
  -2   6 -16    5.90   17.90
  -2   6 -16   28.40   20.40
  -2   6 -16   35.60   25.90
   2  -6  17  -12.20   17.90
   2   6  17    6.00    7.80
  -2   6 -17   12.50   25.00
  -2   6 -17    7.60   13.50
  -2   6 -17    9.40   18.10
   2   6  18   34.60   12.30
  -2   6 -18   10.60   14.90
   2   6  19    0.50    8.40
   2   6  20    0.90    8.50
   2   8 -18   22.30   16.30
   2  -8 -17   47.80   36.80
  -2  -8  17    5.00   20.50
   2   8 -17  -26.20   31.40
   2   8 -17  -28.50   21.30
   2   8 -17   17.20   16.60
   2  -8 -16   30.60   21.00
   2  -8 -16   29.00   20.40
   2  -8 -16   47.30   35.70
  -2  -8  16   31.30   24.80
  -2  -8  16   -2.40   16.00
  -2  -8  16   43.70   31.50
   2   8 -16   -4.40   27.00
   2   8 -16  -39.00   23.40
   2   8 -16   19.10   19.60
  -2   8  16    3.30   20.00
  -2   8  16   32.60   20.50
   2  -8 -15    1.90   23.30
   2  -8 -15   35.60   22.90
   2  -8 -15   70.79   40.60
  -2  -8  15  -33.90   23.30
  -2  -8  15   26.50   38.00
  -2  -8  15   15.80   34.70
   2   8 -15  -65.29   30.50
   2   8 -15  -58.09   34.30
   2   8 -15   27.70   24.50
   2   8 -15  -29.70   47.00
  -2   8  15   26.00   19.40
  -2   8  15   -7.50   18.40
   2  -8 -14   49.10   36.70
  -2  -8  14   -0.90   29.70
  -2  -8  14  -37.20   27.40
  -2  -8  14  -63.69   58.79
  -2  -8  14  -31.60   41.40
   2   8 -14  -68.99   41.90
   2   8 -14   15.70   29.20
   2   8 -14   -8.20   39.20
   2   8 -14    1.60   31.00
  -2   8  14    5.50   17.90
  -2   8  14    9.40   19.50
   2  -8 -13   30.40   23.90
   2  -8 -13   16.60   17.90
  -2  -8  13  -21.20   33.20
  -2  -8  13   26.10   39.60
  -2  -8  13   -7.30   43.90
   2   8 -13  -19.90   36.30
   2   8 -13   15.30   31.10
   2   8 -13   -0.70   43.30
  -2   8  13   25.50   17.90
   2  -8 -12   31.00   23.70
  -2  -8  12    7.60   37.20
  -2  -8  12  -88.09   55.49
   2   8 -12  -12.00   42.30
   2   8 -12 -136.99   65.59
   2   8 -12  -69.39   40.30
  -2   8  12   28.30   18.40
   2  -8 -11    2.40   18.00
  -2  -8  11    8.70   34.90
   2   8 -11  -30.00   42.60
  -2   8  11   38.60   22.80
   2  -8 -10   40.10   22.40
  -2  -8  10   75.09   41.10
  -2  -8  10   15.00   80.19
   2   8 -10   79.89   43.40
   2   8 -10   44.10   74.39
   2  -8  -9    8.00   23.40
  -2  -8   9   39.00   39.10
  -2  -8   9   -8.10   87.19
   2   8  -9  -42.00   47.00
   2  -8  -8   83.89   34.10
  -2  -8   8   38.70   49.70
   2  -8  -7   54.69   25.30
  -2  -8   7   -9.80   75.59
   2   8  -7 -140.89  101.19
   2  -8  -6  233.48   75.59
   2   8  -6   60.19   94.09
   2   8   4   43.10   30.10
   2   8   5    9.90   13.90
   2  -8   6  -16.70  147.99
   2   8   6   37.50   20.30
  -2   8  -6  -42.10   81.29
  -2   8  -6   25.30   83.09
   2  -8   7    8.10   64.59
   2  -8   7  -76.39  106.79
  -2  -8  -7   46.60   23.50
   2   8   7    0.60   12.20
  -2   8  -7  -53.69   62.19
  -2   8  -7   -7.00   79.19
   2  -8   8   36.70   45.30
   2  -8   8 -302.07  130.39
  -2  -8  -8   35.90   27.90
  -2  -8  -8   22.60   19.10
   2   8   8   59.09   24.40
  -2   8  -8 -197.28   99.19
   2  -8   9  -12.70   36.90
   2  -8   9  -58.59   73.89
  -2  -8  -9   -6.30   17.60
  -2  -8  -9    0.00   19.40
   2   8   9   11.90   13.70
  -2   8  -9  -21.90   40.90
  -2   8  -9  -72.69   72.09
   2  -8  10  -14.40   50.39
  -2  -8 -10  -30.00   17.60
  -2  -8 -10   16.90   16.70
   2   8  10   16.90   31.50
   2   8  10   18.60   15.70
  -2   8 -10   -9.60   56.09
   2  -8  11  -18.00   34.70
   2  -8  11   -0.60   53.99
  -2  -8 -11    9.90   16.50
   2   8  11   12.40   21.50
   2   8  11    7.90   16.30
  -2   8 -11   -2.20   35.80
  -2   8 -11   30.70   42.40
  -2   8 -11  -68.49   52.39
   2  -8  12  -34.30   51.89
   2  -8  12   43.40   27.70
   2  -8  12    4.60   50.19
  -2  -8 -12  -21.10   10.70
   2   8  12   32.00   21.80
   2   8  12   11.70   15.10
  -2   8 -12    1.40   36.40
  -2   8 -12    6.70   39.10
  -2   8 -12   54.89   39.50
   2  -8  13    9.60   10.00
   2  -8  13    6.90   28.80
   2  -8  13   53.29   39.00
   2   8  13   -0.80   16.20
   2   8  13    0.00   13.30
  -2   8 -13  -10.10   35.10
  -2   8 -13   51.19   38.30
  -2   8 -13   10.90    7.80
   2  -8  14   18.40   17.40
   2  -8  14   25.90   24.20
  -2  -8 -14   28.30   19.80
   2   8  14    1.00   18.80
   2   8  14    5.90   13.50
   2   8  14   10.20   15.70
  -2   8 -14   22.20   23.70
  -2   8 -14   -6.50   20.00
  -2   8 -14  -61.79   32.00
   2  -8  15    6.50   18.90
   2   8  15  -11.10   10.20
  -2   8 -15   -9.00   35.10
  -2   8 -15   21.30   15.70
  -2   8 -15   31.20   21.50
   2   8  16  -13.20    9.10
  -2   8 -16   24.70   33.10
  -2   8 -16   17.60   16.70
  -2   8 -17   10.10   14.80
   2  10 -16  -30.80   21.20
   2  10 -15  -24.50   35.60
   2  10 -15  -64.49   25.20
  -2 -10  14   -5.10   26.70
   2  10 -14   -4.80   27.60
   2  10 -14 -108.29   35.80
  -2 -10  13   22.90   25.00
   2  10 -13  -13.80   31.90
   2  10 -13   24.50   24.80
  -2  10  13   18.50   17.80
  -2 -10  12    3.70   27.70
  -2 -10  12  -12.90   34.70
   2  10 -12    3.70   24.80
   2  10 -12    4.90   34.20
  -2 -10  11   20.30   23.80
  -2 -10  11  -18.10   42.50
   2  10 -11    4.20   29.40
  -2 -10  10   10.50   26.90
   2 -10  -9   47.90   24.30
  -2 -10   9  -16.00   34.60
   2  10  -9  -23.10   29.60
   2 -10  -8    1.80   23.30
  -2 -10   8   35.10   38.70
   2 -10  -7   -3.10   28.80
  -2 -10   7   10.30   46.50
   2  10  -7   52.49   44.30
   2  10   5   38.50   31.90
   2  10   6    8.40   19.70
   2 -10   7   23.20   40.70
   2  10   7   12.50   16.40
   2 -10   8   35.90   30.00
   2 -10   8   -1.00   46.70
   2  10   8   12.50   14.50
  -2  10  -8  -18.40   27.80
  -2  10  -8   23.80   38.60
   2 -10   9    1.50   28.00
   2 -10   9  -22.70   35.30
   2  10   9   27.00   17.40
  -2  10  -9   -8.70   24.40
  -2  10  -9   22.30   32.40
   2 -10  10   22.10   23.20
   2  10  10   16.60   17.30
   2 -10  11   21.20   27.00
   2 -10  11  -60.39   29.00
   2  10  11    9.10   19.20
  -2  10 -11  -27.40   32.60
  -2  10 -11 -103.39   40.70
   2 -10  12   33.80   19.90
  -2  10 -12    1.00   20.90
  -2  10 -12  -14.00   23.50
  -2  10 -13   -9.30   27.10
  -2  10 -13    8.20   20.80
  -2  10 -14    7.40   16.30
   2  12 -14    6.20   13.30
  -2 -12  12    5.80   21.50
   2  12 -11  -24.20   30.30
  -2 -12  10   31.90   21.20
   2  12  -9   33.10   28.70
  -2 -12   8   22.70   35.00
   2  12   6  -26.00   21.70
   2  12   7  -15.20   17.70
   2 -12   8  -16.90   27.80
   2 -12   9  -12.50   24.80
  -2  12  -9  -14.00   27.80
   2 -12  10    5.00   23.30
   2 -12  10    5.30   24.10
  -2  12 -10    3.10   20.40
  -2  12 -11   25.30   21.60
  -2  12 -12   -0.90   12.10
  -3  -1  25    4.50    3.70
  -3   1  25    7.70    2.60
  -3  -1  24   -2.70    3.70
  -3  -1  24    4.20    3.10
  -3   1  24  -13.20    6.70
  -3   1  24    5.70    2.40
   3  -1 -23    5.90    1.20
  -3  -1  23    1.40    4.50
  -3  -1  23    6.70    2.10
  -3   1  23  -19.10    8.60
  -3   1  23    6.30    1.30
   3  -1 -22   12.30    2.20
  -3  -1  22    6.50    5.30
  -3  -1  22   -7.20    6.80
  -3  -1  22   13.50    3.20
   3   1 -22   -1.80    5.20
  -3   1  22  -24.80    9.90
  -3   1  22   12.70    2.20
   3  -1 -21   26.30    7.50
   3  -1 -21   24.50    6.60
   3  -1 -21   48.80   18.70
  -3  -1  21    4.90   19.80
  -3  -1  21   -4.50    8.10
  -3  -1  21   26.80    8.90
  -3  -1  21   18.50    6.40
   3   1 -21   47.10   20.50
   3   1 -21   39.70   21.80
   3   1 -21   26.60    8.50
   3   1 -21   15.90   18.70
  -3   1  21   -5.10   18.70
  -3   1  21   20.20    5.80
   3  -1 -20  -11.80   20.30
   3  -1 -20   17.40    7.00
   3  -1 -20   26.40   20.80
   3  -1 -20   16.70   16.00
   3  -1 -20   21.60    6.40
   3  -1 -20   40.80   19.70
  -3  -1  20   -3.40    9.10
  -3  -1  20   -9.80   33.30
  -3  -1  20    0.20   26.70
  -3  -1  20   16.30    8.20
   3   1 -20   23.40   21.10
   3   1 -20   15.50   21.40
   3   1 -20    3.50    6.10
   3   1 -20   16.20   15.30
   3   1 -20   19.90   12.20
   3   1 -20    6.80   21.00
   3   1 -20   -9.10   21.60
  -3   1  20   25.90   22.10
  -3   1  20   -0.60   23.80
  -3   1  20   17.20    5.50
   3  -1 -19   10.60    6.40
   3  -1 -19   13.90    8.40
   3  -1 -19   16.70   15.50
   3  -1 -19   28.60   27.20
   3  -1 -19    0.60   22.10
  -3  -1  19    7.70   10.60
  -3  -1  19    0.20   33.40
  -3  -1  19  -25.60   38.40
  -3  -1  19    7.00   14.50
  -3  -1  19   12.10    5.30
  -3  -1  19    8.10    8.50
   3   1 -19   10.50    5.50
   3   1 -19   -2.80   12.50
   3   1 -19   43.70   30.50
   3   1 -19    2.20    7.80
   3   1 -19  -11.60   14.50
   3   1 -19   16.10    8.70
   3   1 -19   11.00   25.50
   3   1 -19    3.60   24.10
   3   1 -19   11.70   11.70
  -3   1  19    4.90    8.50
  -3   1  19   28.20   21.50
  -3   1  19    2.90   43.90
   3  -1 -18   30.30   19.00
   3  -1 -18   36.50   11.00
   3  -1 -18   12.10   38.70
   3  -1 -18   -7.30   25.50
   3  -1 -18   15.80   12.60
  -3  -1  18  -29.30   24.00
  -3  -1  18   32.00   17.90
  -3  -1  18   34.20   43.20
  -3  -1  18   20.60   35.80
  -3  -1  18   11.80    8.20
  -3  -1  18   10.90   14.60
   3   1 -18   52.59   39.00
   3   1 -18   36.00   13.10
   3   1 -18   13.10   18.10
   3   1 -18  -14.00   15.10
   3   1 -18   20.40   17.00
   3   1 -18   -5.20   28.10
   3   1 -18  -15.00   31.70
   3   1 -18    7.40    8.50
   3   1 -18   10.90   16.90
  -3   1  18   19.90    6.90
  -3   1  18    0.90   21.30
  -3   1  18   52.19   28.90
  -3   1  18    5.90   22.20
  -3   1  18   24.70   19.10
  -3   1  18   -6.30   47.00
   3  -1 -17   94.99   19.40
   3  -1 -17   30.20   27.50
   3  -1 -17   35.20   22.30
   3  -1 -17  113.49   46.10
   3  -1 -17   50.99   44.40
  -3  -1  17  113.69   55.89
  -3  -1  17  -13.10   23.10
  -3  -1  17   78.19   68.69
  -3  -1  17   65.59   26.50
  -3  -1  17   30.70   17.30
  -3  -1  17   54.89   23.80
   3   1 -17  113.99   62.69
   3   1 -17   76.89   28.90
   3   1 -17   56.59   37.90
   3   1 -17    5.80   20.60
   3   1 -17   62.29   19.90
   3   1 -17   29.10   18.80
   3   1 -17   38.70   14.90
   3   1 -17   41.80   36.10
  -3   1  17   69.39   29.50
  -3   1  17   82.69   19.60
  -3   1  17  135.09   56.29
  -3   1  17  -13.00   23.50
  -3   1  17   22.80   50.49
   3  -1 -16   90.29   40.90
   3  -1 -16  112.79   61.59
   3  -1 -16   61.79   32.10
   3  -1 -16   80.79   27.20
  -3  -1  16   69.09   42.20
  -3  -1  16   63.49   22.50
  -3  -1  16   36.50   25.30
  -3  -1  16  113.69   95.19
  -3  -1  16   48.90   28.70
  -3  -1  16   51.59   16.80
  -3  -1  16   80.59   31.80
  -3  -1  16   55.59   24.50
   3   1 -16  182.68   94.39
   3   1 -16   65.69   27.60
   3   1 -16   75.49   23.80
   3   1 -16  -14.30   23.30
   3   1 -16   62.29   20.20
   3   1 -16   80.49   44.30
   3   1 -16  105.59   57.09
   3   1 -16   41.60   27.70
   3   1 -16   51.29   21.60
  -3   1  16   60.29   25.30
  -3   1  16   72.79   32.00
  -3   1  16   78.09   40.00
  -3   1  16   13.90   50.39
   3  -1 -15   45.30   36.20
   3  -1 -15   47.30   21.90
   3  -1 -15   40.20   21.20
   3  -1 -15   35.70   47.90
   3  -1 -15   19.80   32.80
  -3  -1  15   41.00   29.50
  -3  -1  15  180.58  112.29
  -3  -1  15   43.50   27.80
  -3  -1  15   31.70   12.30
  -3  -1  15  -28.40   26.60
  -3  -1  15   45.90   21.40
  -3  -1  15   29.50   22.70
  -3  -1  15   13.00   16.60
   3   1 -15  273.67  118.29
   3   1 -15   16.70   21.70
   3   1 -15   29.30   23.70
   3   1 -15   36.00   15.20
   3   1 -15   40.20   18.90
   3   1 -15   50.89   37.20
   3   1 -15   68.69   38.20
   3   1 -15   29.40   12.30
  -3   1  15   29.90   23.40
  -3   1  15   35.80   52.49
   3  -1 -14  100.99   32.20
   3  -1 -14   80.49   33.60
   3  -1 -14   79.29   37.20
   3  -1 -14  134.59   48.80
   3  -1 -14  118.09   59.29
   3  -1 -14   77.69   29.00
  -3  -1  14   77.29   38.00
  -3  -1  14  189.58  123.19
  -3  -1  14  103.39   38.00
  -3  -1  14   50.89   29.70
  -3  -1  14   68.69   26.90
  -3  -1  14   61.19   26.60
  -3  -1  14   85.89   28.00
  -3  -1  14   67.29   20.70
  -3  -1  14   93.79   35.20
   3   1 -14   52.99   23.80
   3   1 -14   30.60   29.50
   3   1 -14  223.98  107.49
   3   1 -14   61.09   21.60
   3   1 -14  107.79   40.00
   3   1 -14   89.99   28.30
   3   1 -14   76.79   39.20
   3   1 -14   60.19   36.10
  -3   1  14   82.39   30.20
  -3   1  14   64.59   29.10
  -3   1  14  103.09   61.19
  -3   1  14   81.59   26.10
   3  -1 -13  196.08   58.29
   3  -1 -13  119.99   65.29
   3  -1 -13  158.48   47.80
   3  -1 -13  132.49   37.80
   3  -1 -13  268.07   94.19
   3  -1 -13  138.09   56.49
  -3  -1  13  139.29   60.09
  -3  -1  13  194.68   48.80
  -3  -1  13  131.39   52.89
  -3  -1  13  314.27  158.78
  -3  -1  13  232.68   69.19
  -3  -1  13  200.38   62.39
  -3  -1  13  174.48   60.39
  -3  -1  13  202.58   53.99
   3   1 -13  165.68   67.49
   3   1 -13  232.18   69.99
   3   1 -13  190.78   67.49
   3   1 -13  156.38   41.60
   3   1 -13  150.88   65.19
   3   1 -13  180.68   52.89
   3   1 -13  288.37  135.79
  -3   1  13  190.08   48.70
  -3   1  13  159.08   64.19
  -3   1  13  161.28   77.89
  -3   1  13  186.08   55.89
   3  -1 -12  263.67   74.69
   3  -1 -12  203.48   73.19
   3  -1 -12  146.59   59.79
   3  -1 -12  265.17   62.29
  -3  -1  12  160.18   66.49
  -3  -1  12  192.18   46.50
  -3  -1  12  355.46   95.19
  -3  -1  12  184.08  120.79
  -3  -1  12  194.68   52.19
  -3  -1  12  191.18   58.89
  -3  -1  12  226.68   84.09
   3   1 -12  240.08   71.69
   3   1 -12  361.46   97.99
   3   1 -12  247.68  116.59
   3   1 -12  207.18   84.69
   3   1 -12  264.07   88.49
   3   1 -12  228.28   64.39
   3   1 -12  249.88   60.29
  -3   1  12  168.88   67.49
  -3   1  12  351.76  158.98
   3  -1 -11   77.39   41.60
   3  -1 -11   51.09   25.80
   3  -1 -11   36.40   23.00
   3  -1 -11   68.39   24.80
  -3  -1  11   33.40   19.20
  -3  -1  11   42.30   26.60
  -3  -1  11   45.10   22.10
  -3  -1  11   45.30   35.30
  -3  -1  11   67.79   22.90
   3   1 -11   48.90   27.90
   3   1 -11   41.40   21.50
   3   1 -11   28.30   24.90
   3   1 -11   39.60   12.80
   3   1 -11   16.80   22.00
   3   1 -11   33.90   19.20
  -3   1  11   78.19   34.10
  -3   1  11   29.20   19.70
  -3   1  11   23.80   97.89
  -3   1  11   43.80   37.10
   3  -1 -10   39.00   80.89
   3  -1 -10  163.68   54.49
   3  -1 -10   42.90   17.90
   3  -1 -10   54.49   17.40
   3  -1 -10   95.59   47.20
   3  -1 -10  127.39   39.30
   3  -1 -10  121.59   38.10
  -3  -1  10  134.49   46.20
  -3  -1  10  185.88   88.39
  -3  -1  10   65.59   31.00
  -3  -1  10   46.70   14.00
  -3  -1  10   91.59   38.10
  -3  -1  10  109.59   33.10
  -3  -1  10  124.19   38.10
   3   1 -10   90.09   30.60
   3   1 -10  107.99   45.10
   3   1 -10  153.58   48.80
   3   1 -10  117.29   34.90
   3   1 -10  161.38   55.19
   3   1 -10   53.99   14.60
   3   1 -10  109.89   54.99
  -3   1  10  122.69   38.20
  -3   1  10  119.99   57.69
  -3   1  10  233.88  115.29
  -3   1  10   44.70   15.70
  -3   1  10  128.39   42.70
   3  -1  -9  667.23  301.37
   3  -1  -9  457.75  156.88
   3  -1  -9  446.56  191.58
   3  -1  -9  349.17  115.39
   3  -1  -9  681.33  200.58
  -3  -1   9  563.24  188.18
  -3  -1   9  524.85  153.48
  -3  -1   9  595.44  270.47
  -3  -1   9  667.83  221.48
  -3  -1   9  456.05  136.19
  -3  -1   9  427.56  109.99
   3   1  -9  395.86  102.39
   3   1  -9  522.25  174.78
   3   1  -9  463.05  210.58
   3   1  -9  490.25  162.78
   3   1  -9  458.85  134.19
   3   1  -9  613.34  186.18
  -3   1   9  384.86  134.29
  -3   1   9  985.20  444.36
  -3   1   9  444.56  148.39
  -3   1   9  473.55  200.98
   3  -1  -8  770.12  340.97
   3  -1  -8  175.88   75.79
   3  -1  -8   43.00   32.80
   3  -1  -8   38.20   32.40
   3  -1  -8 1099.79  343.47
   3  -1  -8   42.30   18.00
  -3  -1   8  262.17  140.29
  -3  -1   8  982.70  296.67
  -3  -1   8   48.90   26.70
  -3  -1   8   41.80   16.50
  -3  -1   8  751.72  334.17
  -3  -1   8   52.89   23.80
  -3  -1   8   71.79   36.30
   3   1  -8   50.49   18.60
   3   1  -8   68.29   31.00
   3   1  -8 1211.88  365.76
   3   1  -8  427.06  191.38
   3   1  -8   24.60   24.50
   3   1  -8   49.80   25.40
  -3   1   8    0.50   33.60
  -3   1   8   65.69   46.90
  -3   1   8  618.24  274.17
  -3   1   8 1079.59  336.47
  -3   1   8   13.70   31.00
   3  -1  -7 2567.14  841.82
   3  -1  -7 2438.46  738.33
   3  -1  -7 4765.42 1129.79
   3  -1  -7 2837.32  924.51
   3  -1  -7 2140.09  621.24
   3  -1  -7 2372.36  335.67
   3  -1  -7 2980.70  988.90
   3  -1  -7 2041.50  631.64
  -3  -1   7 3078.69 1022.00
  -3  -1   7 2395.56  338.37
  -3  -1   7 2353.36  709.53
  -3  -1   7 4398.46 1062.39
  -3  -1   7 2352.66  721.73
  -3  -1   7 2141.29  715.63
  -3  -1   7 1655.43  542.35
   3   1  -7 2632.14  764.62
   3   1  -7 2314.77  757.32
   3   1  -7 2288.37  689.93
   3   1  -7 2544.45  780.52
   3   1  -7 5158.18 1235.78
   3   1  -7 2861.81  949.71
   3   1  -7 2082.49  695.43
  -3   1   7 2417.66  341.97
  -3   1   7 3197.58 1047.70
  -3   1   7 2210.58  668.43
  -3   1   7 2225.28  725.43
  -3   1   7 2959.30  981.50
  -3   1   7 4736.03 1126.09
  -3   1   7 2760.12  802.02
   3  -1  -6 1862.51  606.04
   3  -1  -6  360.66   81.89
   3  -1  -6  831.42  232.78
   3  -1  -6  761.52  236.18
   3  -1  -6  920.91  248.58
   3  -1  -6  735.23   87.89
   3  -1  -6  637.24  285.47
  -3  -1   6  754.22   89.29
  -3  -1   6  634.74  281.17
  -3  -1   6  393.16   91.99
  -3  -1   6  778.72  242.48
  -3  -1   6 1028.10  284.77
  -3  -1   6  750.52  230.38
  -3  -1   6  802.62  268.77
  -3  -1   6  728.53  196.98
   3   1  -6  822.82  252.67
   3   1  -6  404.96   94.09
   3   1  -6  712.53   84.49
   3   1  -6  661.13  221.28
   3   1  -6  647.04  286.57
   3   1  -6  730.93  202.88
   3   1  -6  745.63  232.28
   3   1  -6  863.31  233.48
  -3   1   6 1034.80  287.67
  -3   1   6  730.93   87.29
  -3   1   6  966.20  314.47
  -3   1   6  440.26   99.29
  -3   1   6  762.22  236.58
  -3   1   6  833.92  225.18
   3  -1  -5 -121.09   78.79
   3  -1  -5   58.89   32.00
   3  -1  -5   16.30   26.10
   3  -1  -5   56.99   27.50
   3  -1  -5   91.19   31.80
  -3  -1   5   29.80   51.69
  -3  -1   5  -12.20   13.70
  -3  -1   5   58.09   39.00
  -3  -1   5   27.10   14.00
  -3  -1   5   34.00   19.90
  -3  -1   5  -19.40  109.59
   3   1  -5  178.98   81.19
   3   1  -5  -13.50   80.39
   3   1  -5   37.30   19.70
   3   1  -5   14.80   21.60
   3   1  -5   95.59   24.00
   3   1  -5   15.30   14.60
   3   1  -5   12.50   11.70
   3   1  -5   60.79   42.20
  -3   1   5  -55.89   59.79
  -3   1   5  108.89   37.70
  -3   1   5   25.50   26.30
  -3   1   5   21.30   16.70
  -3   1   5   15.10    9.70
  -3   1   5   66.69   30.70
   3  -1  -4  928.21  288.87
   3  -1  -4  972.90  317.27
   3  -1  -4  792.82  242.98
   3  -1  -4  426.66  132.49
  -3  -1   4 1368.76  430.46
  -3  -1   4  948.41  266.97
  -3  -1   4  700.33  222.58
  -3  -1   4  400.86  126.09
  -3  -1   4 1174.48  394.96
  -3  -1   4  615.14  130.79
  -3  -1   4 1016.40  312.27
   3   1  -4 1350.96  599.14
   3   1  -4  802.62  255.67
   3   1  -4  526.25  164.88
   3   1  -4  733.43  225.58
   3   1  -4 1222.28  411.36
   3   1  -4 1009.10  318.37
   3   1  -4  861.41  234.08
  -3   1   4  847.32  378.26
  -3   1   4  828.92  223.28
  -3   1   4 1034.20  321.87
  -3   1   4  827.12  253.37
  -3   1   4  896.41  248.78
   3  -1  -3 2518.75  765.22
   3  -1  -3 3788.82 1143.29
   3  -1  -3 2882.71  885.91
   3  -1  -3 2308.57  950.30
  -3  -1   3 2810.42  855.91
  -3  -1   3 3466.55  714.43
  -3  -1   3 3019.30  935.01
  -3  -1   3 3950.00 1191.08
  -3  -1   3 1595.44  446.06
   3   1  -3 3487.35 1051.99
   3   1  -3 3201.28  991.30
   3   1  -3 3451.85  711.33
   3   1  -3 2204.48  675.83
   3   1  -3 2547.55  776.92
   3   1  -3 1988.20  550.04
  -3   1   3 2357.56  970.50
  -3   1   3 2458.65  678.23
  -3   1   3 2218.58  682.53
  -3   1   3 2235.68  679.43
  -3   1   3 2183.58  585.64
  -3   1   3 3638.14 1097.89
   3  -1  -2  868.81  283.87
   3  -1  -2 1075.89  328.57
   3  -1  -2 1255.97  337.57
  -3  -1   2 1003.00  307.57
  -3  -1   2 1291.57  359.06
  -3  -1   2 1168.98  358.96
  -3  -1   2 1390.76  322.17
  -3  -1   2 1171.48  242.48
  -3  -1   2 1179.38  366.16
   3   1  -2 1178.18  361.66
   3   1  -2 1096.09  227.08
   3   1  -2 1148.19  266.67
  -3   1   2 1004.80  446.16
  -3   1   2 1207.58  324.37
  -3   1   2 1444.76  445.46
  -3   1   2 1093.69  333.57
  -3   1   2 1014.00  330.77
   3  -1  -1  545.15  152.38
   3  -1  -1  609.64  164.98
   3  -1  -1  765.22  256.37
   3  -1  -1  851.01  278.57
  -3  -1   1  750.52  232.08
  -3  -1   1  811.82  224.88
  -3  -1   1  689.23  162.38
  -3  -1   1  606.54  186.98
  -3  -1   1  531.55  112.99
  -3  -1   1  735.23  229.28
   3   1  -1  542.75  115.49
   3   1  -1  523.25  145.19
  -3   1   1  768.92  207.48
  -3   1   1  447.26  141.59
  -3   1   1  626.74  209.88
  -3   1   1  509.55  143.79
  -3   1   1  679.43  222.68
  -3   1   1  620.64  275.67
   3  -1   0  406.56  181.38
   3  -1   0  304.97   82.89
   3  -1   0  570.54  237.18
   3  -1   0  237.58   74.59
   3  -1   0  307.87   97.29
   3  -1   0  535.85  179.28
  -3  -1   0  300.57   73.19
  -3  -1   0  364.26  114.49
  -3  -1   0  315.07   98.69
   3   1   0  238.68   74.79
   3   1   0  359.26  113.09
  -3   1   0  425.36  189.98
  -3   1   0  631.04  262.37
  -3   1   0  330.57  106.29
  -3   1   0  397.56  133.09
  -3   1   0  252.87   69.09
  -3   1   0  281.37   86.59
  -3   1   0  312.37  104.69
   3  -1   1 1503.55  345.17
   3  -1   1 2352.06  630.44
   3  -1   1 2062.89  913.51
   3  -1   1 1736.33  537.25
   3  -1   1 2356.96  723.63
   3  -1   1 2131.49  711.33
  -3  -1  -1 1956.90  449.26
  -3  -1  -1 1806.82  559.84
  -3  -1  -1 2820.22  873.11
  -3  -1  -1 2371.66  727.83
   3   1   1 1683.03  516.85
   3   1   1 3836.62 1167.18
   3   1   1 3565.84 1102.79
   3   1   1 2119.29  486.45
  -3   1  -1 2197.68  972.90
  -3   1  -1 1881.51  582.14
  -3   1  -1 1767.02  473.65
  -3   1  -1 1498.05  461.45
  -3   1  -1 1104.09  360.96
  -3   1  -1 2168.28  723.63
  -3   1  -1 1868.71  428.96
   3  -1   2  271.87   43.60
   3  -1   2  243.78   83.39
   3  -1   2  188.08   50.99
   3  -1   2  164.18   38.60
   3  -1   2  159.38   72.09
   3  -1   2  350.06  110.39
   3  -1   2  241.68   51.09
   3  -1   2  259.67   87.09
  -3  -1  -2  282.17   46.50
  -3  -1  -2  364.76  114.49
  -3  -1  -2  282.17   60.59
  -3  -1  -2  349.57  119.39
  -3  -1  -2  192.88   60.99
   3   1   2  146.89   47.30
   3   1   2  234.38   50.49
   3   1   2  263.07   43.60
   3   1   2  460.65  157.68
  -3   1  -2  187.58   43.40
  -3   1  -2  272.17   57.29
  -3   1  -2  207.08   56.39
  -3   1  -2  303.57  103.09
  -3   1  -2  239.58   80.49
  -3   1  -2  381.16  120.29
   3  -1   3   24.00   15.40
   3  -1   3  588.04  192.98
   3  -1   3 -178.38  246.58
   3  -1   3   50.19   17.40
   3  -1   3   79.39   21.80
   3  -1   3   36.30   16.10
   3  -1   3   69.49   24.50
   3  -1   3   72.99   24.00
  -3  -1  -3  117.19   66.89
  -3  -1  -3   71.69   20.80
   3   1   3  116.99   73.19
   3   1   3   37.10   16.20
   3   1   3   32.40   17.20
  -3   1  -3    7.20   12.50
  -3   1  -3   60.69  243.38
  -3   1  -3   47.80   16.90
  -3   1  -3   50.09   17.90
  -3   1  -3   62.79   17.70
  -3   1  -3   71.09   21.60
  -3   1  -3  710.73  233.48
   3  -1   4   78.79   40.10
   3  -1   4   68.09   19.50
   3  -1   4   20.70  198.88
   3  -1   4   63.69   29.60
   3  -1   4   66.89   29.50
   3  -1   4   54.89   19.90
   3  -1   4   55.79   19.00
  -3  -1  -4  106.69   74.39
  -3  -1  -4   40.60   16.10
   3   1   4   36.50   15.30
   3   1   4   87.39   76.59
   3   1   4   68.29   21.30
  -3   1  -4   59.99   20.00
  -3   1  -4   56.79   20.40
  -3   1  -4  164.58  191.48
  -3   1  -4   67.59   35.20
  -3   1  -4   66.19   31.00
   3  -1   5  946.01  418.86
   3  -1   5  713.13  164.38
   3  -1   5  692.33  306.57
   3  -1   5 2055.59  650.63
   3  -1   5  619.44  203.08
   3  -1   5  959.50  294.77
   3  -1   5  742.63  187.48
   3  -1   5  943.51  314.57
  -3  -1  -5  673.93  220.98
  -3  -1  -5 2265.67  561.44
  -3  -1  -5  713.83  164.48
  -3  -1  -5  864.51  269.07
   3   1   5 2156.08  538.15
   3   1   5  807.52  357.66
   3   1   5  810.02  187.08
   3   1   5  790.32  245.28
   3   1   5  741.93  243.18
  -3   1  -5  747.53  331.07
  -3   1  -5  768.92  195.48
  -3   1  -5  549.74  181.68
  -3   1  -5  917.81  282.07
  -3   1  -5  851.01  283.77
  -3   1  -5 2429.86  690.53
  -3   1  -5  860.21  381.06
  -3   1  -5  821.62  189.18
   3  -1   6  185.48   62.59
   3  -1   6  261.97   70.79
   3  -1   6  200.18  241.88
   3  -1   6  472.65  121.09
   3  -1   6  280.07  113.19
   3  -1   6  362.66  106.29
   3  -1   6  218.58   74.29
   3  -1   6  313.67  105.49
  -3  -1  -6  192.68   64.89
  -3  -1  -6  357.96  108.79
  -3  -1  -6  506.55  194.18
  -3  -1  -6  352.16  116.49
  -3  -1  -6  233.78   63.19
   3   1   6  401.86  121.89
   3   1   6  359.26   97.29
   3   1   6  410.96  106.09
   3   1   6  334.07  110.69
   3   1   6  172.88   58.49
  -3   1  -6  250.77  101.49
  -3   1  -6  272.17   92.99
  -3   1  -6  180.48   61.29
  -3   1  -6  324.77   95.49
  -3   1  -6  308.77   83.19
  -3   1  -6  329.57  110.79
  -3   1  -6  191.48  216.88
   3  -1   7  168.08   46.80
   3  -1   7  394.96  131.69
   3  -1   7  446.86  160.88
   3  -1   7  160.88   45.00
   3  -1   7   89.99  192.08
   3  -1   7  216.78   61.89
   3  -1   7  138.19   41.20
  -3  -1  -7  438.86  150.48
  -3  -1  -7  146.99   53.29
  -3  -1  -7  139.29   43.80
  -3  -1  -7  560.24  203.38
  -3  -1  -7  150.08   41.40
  -3  -1  -7  241.48   80.89
   3   1   7  181.58   56.49
   3   1   7  492.95  177.68
   3   1   7  180.88   50.69
   3   1   7  147.89   51.29
  -3   1  -7  120.69   37.80
  -3   1  -7  180.48   62.09
  -3   1  -7  283.47   95.79
  -3   1  -7  259.57  181.18
  -3   1  -7  171.58   50.99
  -3   1  -7  139.59   39.40
  -3   1  -7  150.68   42.70
  -3   1  -7  436.16  153.38
   3  -1   8   85.49   39.60
   3  -1   8   66.19   35.80
   3  -1   8   79.19   24.90
   3  -1   8   59.19   23.70
   3  -1   8   91.99   39.70
   3  -1   8 -175.58  226.88
   3  -1   8  210.88   45.20
   3  -1   8  111.19   42.80
   3  -1   8  107.39   32.40
   3  -1   8   81.39   25.00
  -3  -1  -8   79.99   34.30
  -3  -1  -8   69.09   23.30
  -3  -1  -8  190.98   43.60
  -3  -1  -8  152.28   99.99
  -3  -1  -8   36.00   30.70
  -3  -1  -8   54.79   23.80
  -3  -1  -8   80.29   24.00
   3   1   8   70.69   26.70
   3   1   8   67.39   25.30
   3   1   8  112.99   90.89
   3   1   8   90.39   35.00
   3   1   8  136.79   39.20
   3   1   8  196.48   42.50
   3   1   8   85.39   37.00
  -3   1  -8   77.69   24.70
  -3   1  -8  151.08   43.20
  -3   1  -8   64.59   20.20
  -3   1  -8   78.49   36.10
  -3   1  -8  -21.00  169.68
  -3   1  -8  139.59   57.49
  -3   1  -8  123.89   48.50
   3  -1   9  393.56   70.89
   3  -1   9  380.46  114.69
   3  -1   9  279.07   95.09
   3  -1   9  430.16  169.58
   3  -1   9  349.47   94.39
   3  -1   9  380.86  112.89
   3  -1   9  783.62  374.06
   3  -1   9  329.67  121.49
   3  -1   9  325.37   73.69
  -3  -1  -9  456.45  178.48
  -3  -1  -9  248.18   84.59
  -3  -1  -9 1116.29  290.77
  -3  -1  -9  372.06  115.69
  -3  -1  -9  298.17   90.59
  -3  -1  -9  427.76   76.69
   3   1   9 1102.79  281.07
   3   1   9  557.74  217.98
   3   1   9  285.47   85.89
   3   1   9  328.97  103.29
   3   1   9  392.36   87.79
   3   1   9  336.77  109.49
   3   1   9  374.16   67.99
  -3   1  -9  681.33  328.57
  -3   1  -9  338.77   90.59
  -3   1  -9  389.06  115.59
  -3   1  -9  480.25  176.98
  -3   1  -9  241.38   73.89
  -3   1  -9  388.06  153.08
  -3   1  -9  231.88   80.49
  -3   1  -9  403.36   72.89
   3  -1  10   19.30   14.60
   3  -1  10   -0.40  212.58
   3  -1  10   23.40   24.90
   3  -1  10    8.40   19.40
   3  -1  10   24.40    9.80
   3  -1  10   78.39   31.50
  -3  -1 -10  137.59  109.59
  -3  -1 -10   26.60   18.90
  -3  -1 -10    8.30    9.80
  -3  -1 -10   17.00   10.20
  -3  -1 -10   13.10    9.60
   3   1  10  -10.40   21.60
   3   1  10   32.20  100.99
   3   1  10   -4.40   21.90
   3   1  10  102.79   43.70
   3   1  10   16.60   14.90
   3   1  10   13.70    6.90
   3   1  10   27.40   24.90
  -3   1 -10    0.80   22.30
  -3   1 -10    5.90    6.90
  -3   1 -10   36.80   19.30
  -3   1 -10    7.80   13.00
  -3   1 -10  391.96  233.28
  -3   1 -10  145.29   61.89
   3  -1  11  112.19   32.10
   3  -1  11  141.39   42.40
   3  -1  11  186.18   51.09
   3  -1  11  222.48   67.69
   3  -1  11   31.50  229.28
   3  -1  11  206.48   71.59
   3  -1  11  204.38   61.19
  -3  -1 -11  408.26  170.48
  -3  -1 -11  168.48   45.20
  -3  -1 -11   99.29   28.40
  -3  -1 -11  135.39   43.30
  -3  -1 -11  240.28   73.39
  -3  -1 -11  222.68   70.09
   3   1  11  233.48   75.09
   3   1  11   95.99   27.50
   3   1  11  157.18  104.99
   3   1  11  186.68   51.89
   3   1  11  223.98   67.89
   3   1  11  162.08   50.29
  -3   1 -11  181.48   46.70
  -3   1 -11  355.76  238.88
  -3   1 -11  187.68   50.79
  -3   1 -11  255.17   76.29
  -3   1 -11  147.39   52.59
  -3   1 -11   86.29   25.00
  -3   1 -11  125.69   54.39
  -3   1 -11  234.38   63.39
   3  -1  12   27.00    7.90
   3  -1  12   36.60   22.30
   3  -1  12  -47.30   29.20
   3  -1  12  -84.89  176.68
   3  -1  12   47.50   31.20
   3  -1  12   29.90   19.10
   3  -1  12   18.60   15.90
  -3  -1 -12   32.50   20.40
  -3  -1 -12   91.09   88.69
  -3  -1 -12   54.89   27.00
  -3  -1 -12   54.79   23.90
  -3  -1 -12   53.29   21.60
  -3  -1 -12   44.20   16.00
  -3  -1 -12   28.30    5.80
   3   1  12   27.10   23.20
   3   1  12   10.30   18.80
   3   1  12   64.79   78.89
   3   1  12   81.59   26.90
   3   1  12   36.10   22.30
   3   1  12   20.40    6.10
  -3   1 -12   55.99   17.40
  -3   1 -12   94.09   29.20
  -3   1 -12   18.40   18.10
  -3   1 -12   80.89   27.20
  -3   1 -12   43.90   32.10
  -3   1 -12   25.00   22.20
  -3   1 -12  166.08  139.09
  -3   1 -12   25.40    7.80
   3  -1  13   -3.00   25.50
   3  -1  13   21.20   19.80
   3  -1  13   12.70    5.90
   3  -1  13   32.90   21.20
   3  -1  13  -26.80  157.48
   3  -1  13    9.10   12.80
   3  -1  13  -96.39   41.30
   3  -1  13   19.70    8.10
  -3  -1 -13    9.90   20.90
  -3  -1 -13   16.90   16.30
  -3  -1 -13  237.38  117.49
  -3  -1 -13   19.90   10.20
  -3  -1 -13   16.20   10.20
  -3  -1 -13   44.60   23.30
  -3  -1 -13    7.90   17.60
  -3  -1 -13   13.20    3.10
   3   1  13   18.50   22.00
   3   1  13   98.79   83.49
   3   1  13   -1.90   19.70
   3   1  13   11.60    4.20
   3   1  13    8.10   15.10
   3   1  13   17.30    8.40
  -3   1 -13   28.20   12.20
  -3   1 -13    7.10   19.50
  -3   1 -13    8.10   18.30
  -3   1 -13    9.30    6.90
  -3   1 -13    0.20   31.70
  -3   1 -13  -13.30   23.80
  -3   1 -13    4.40  115.39
  -3   1 -13    1.30    5.10
   3  -1  14  -47.30   76.29
   3  -1  14   26.90   11.10
   3  -1  14   -0.80   25.20
   3  -1  14  -75.39   37.40
   3  -1  14   11.10    5.90
   3  -1  14   -1.70   19.10
   3  -1  14   -9.20   14.60
   3  -1  14    7.80   18.00
  -3  -1 -14   -4.50   19.70
  -3  -1 -14   55.59   61.29
  -3  -1 -14   31.00   11.50
  -3  -1 -14    6.10   18.90
  -3  -1 -14    9.70    2.60
  -3  -1 -14   57.99   26.60
  -3  -1 -14    3.70    8.20
   3   1  14  -18.50   56.59
   3   1  14   -5.00   26.70
   3   1  14  -15.10   20.80
   3   1  14   -4.70   15.70
   3   1  14   10.30    7.40
   3   1  14    9.50    3.80
   3   1  14   10.70   13.60
  -3   1 -14   -0.50    5.10
  -3   1 -14    0.70   21.00
  -3   1 -14    4.80   22.20
  -3   1 -14   22.50   11.50
  -3   1 -14   11.20   30.50
   3  -1  15  110.19   32.30
   3  -1  15    9.20   49.00
   3  -1  15   74.59   40.40
   3  -1  15    4.40   24.50
   3  -1  15   67.49   23.70
   3  -1  15  107.19   28.00
   3  -1  15   64.89   18.40
   3  -1  15   76.39   31.30
   3  -1  15   45.80   20.10
  -3  -1 -15   56.09   21.40
  -3  -1 -15   18.20   19.80
  -3  -1 -15   59.69   16.80
  -3  -1 -15   41.40   48.40
  -3  -1 -15   92.69   40.40
  -3  -1 -15   72.09   24.00
  -3  -1 -15   90.19   26.70
  -3  -1 -15   62.09   18.80
   3   1  15   57.19   33.70
   3   1  15   50.79   21.60
   3   1  15  102.99   29.80
   3   1  15   21.80   43.80
   3   1  15   63.19   29.70
   3   1  15  112.89   32.90
   3   1  15   81.69   28.00
   3   1  15   60.19   21.40
  -3   1 -15   55.99   16.80
  -3   1 -15   48.20   18.00
  -3   1 -15   63.79   21.30
  -3   1 -15   48.10   24.90
  -3   1 -15   69.99   20.60
  -3   1 -15   99.89   45.10
  -3   1 -15    7.20   41.40
  -3   1 -15   47.10   27.40
   3  -1  16  -11.60   23.90
   3  -1  16   15.60    7.30
   3  -1  16   -5.50   32.90
   3  -1  16   38.30   17.50
   3  -1  16    9.00   25.30
   3  -1  16  -25.40   20.00
   3  -1  16    1.70    4.70
  -3  -1 -16    4.10   32.20
  -3  -1 -16   69.39   30.10
  -3  -1 -16    5.10    1.70
  -3  -1 -16   29.20   13.20
  -3  -1 -16   15.20    7.40
  -3  -1 -16    5.50   19.60
   3   1  16   58.19   27.50
   3   1  16  -22.10   37.50
   3   1  16   -6.00   11.20
   3   1  16    5.50    2.70
   3   1  16    9.10    5.50
   3   1  16   -9.50   24.10
   3   1  16   24.90   16.40
  -3   1 -16   24.40   11.40
  -3   1 -16    1.50   21.90
  -3   1 -16   17.00   15.80
  -3   1 -16   -4.70   18.70
  -3   1 -16   23.70   19.30
  -3   1 -16   -4.00    4.30
  -3   1 -16   17.70   23.80
  -3   1 -16   24.80    9.10
   3  -1  17   17.60   10.20
   3  -1  17   30.90    9.60
   3  -1  17   26.90   29.20
   3  -1  17   88.49   59.89
   3  -1  17   -9.10   20.20
   3  -1  17   18.30    6.20
  -3  -1 -17   18.30   15.00
  -3  -1 -17   17.80    6.40
  -3  -1 -17   10.10    6.20
  -3  -1 -17  107.19   38.30
  -3  -1 -17   36.60   15.00
   3   1  17   24.30    8.20
   3   1  17   85.79   37.10
   3   1  17    9.60    9.40
   3   1  17   -2.60   29.60
   3   1  17   14.40    8.70
  -3   1 -17   25.60   19.90
  -3   1 -17    9.70   19.50
  -3   1 -17   34.90   15.10
  -3   1 -17    0.20   19.20
  -3   1 -17    0.50    7.80
  -3   1 -17   10.50    6.50
  -3   1 -17   15.70   13.80
  -3   1 -17   97.09   50.99
  -3   1 -17   19.60    6.90
   3  -1  18    6.00    8.20
   3  -1  18   21.70    7.10
   3  -1  18   24.10   20.50
   3  -1  18    6.30   21.50
  -3  -1 -18    8.40    5.50
  -3  -1 -18    7.00   13.30
  -3  -1 -18   14.90   12.00
  -3  -1 -18   43.40   16.60
  -3  -1 -18   12.80    5.20
   3   1  18   12.70   15.50
   3   1  18   -5.20   23.10
   3   1  18   14.50    8.20
   3   1  18    8.80    7.30
   3   1  18   14.40    5.60
  -3   1 -18   18.70   18.40
  -3   1 -18    1.40    5.20
  -3   1 -18   14.50   11.90
  -3   1 -18  -16.30   16.90
  -3   1 -18   16.60   12.20
   3  -1  19   26.80    8.20
   3  -1  19    8.00    7.60
   3   1  19   15.90    6.30
   3   1  19   10.20    7.20
   3   1  19   10.00    6.90
  -3   1 -19    8.20   12.30
  -3   1 -19    6.60   10.50
  -3   1 -19    3.00    4.90
  -3   1 -19   36.10   17.90
   3  -1  20   -0.70    6.40
   3  -1  20    3.60    3.60
   3   1  20    6.90    6.40
   3   1  20   -3.80    6.10
   3   1  20    0.80    4.00
  -3   1 -20   -9.20    5.00
   3   1  21   -0.90    5.40
   3   1  21    4.00    2.70
  -3   3  25   -5.60    2.70
   3  -3 -24    1.10    2.40
  -3  -3  24   10.40    3.70
  -3   3  24    1.10    3.60
   3  -3 -23    1.30    2.50
   3  -3 -23   -0.30    2.00
  -3  -3  23    4.40    3.20
  -3  -3  23    5.70    4.00
   3   3 -23   -5.90    4.00
  -3   3  23   -1.40    3.40
   3  -3 -22    1.40    2.90
  -3  -3  22    3.90    3.20
   3   3 -22    3.50    3.90
  -3   3  22    3.40    4.10
   3  -3 -21   50.09   18.00
   3  -3 -21    0.10    3.00
  -3  -3  21   -0.20    4.00
   3   3 -21   29.20   20.50
   3   3 -21  -35.60   28.80
   3   3 -21  -11.70    6.10
  -3   3  21   -1.60    4.30
   3  -3 -20  -13.00   30.80
   3  -3 -20   18.80    5.20
  -3  -3  20   -5.20   35.80
  -3  -3  20    5.50    4.30
  -3  -3  20    8.00   20.70
  -3  -3  20   13.60    3.50
   3   3 -20    9.70    6.10
   3   3 -20   16.60   18.80
   3   3 -20   25.30   16.60
   3   3 -20   14.60   14.30
   3   3 -20   -9.50   28.20
   3   3 -20   -9.00   26.10
   3   3 -20   15.10   19.40
  -3   3  20   14.70    5.50
  -3   3  20   -7.60   23.70
  -3   3  20   15.90   14.90
   3  -3 -19   18.40   14.40
   3  -3 -19    1.80   27.40
   3  -3 -19   57.99   11.30
   3  -3 -19    4.80    5.10
   3  -3 -19   35.70   18.00
  -3  -3  19    6.10   23.40
  -3  -3  19   21.10    5.70
  -3  -3  19    8.00   15.40
  -3  -3  19   58.89   21.70
   3   3 -19   63.09   25.60
   3   3 -19    7.30   13.50
   3   3 -19   11.20   20.20
   3   3 -19  -12.10   32.70
   3   3 -19   -3.90   25.60
   3   3 -19  -44.80   23.40
  -3   3  19   -6.50   32.80
  -3   3  19   28.00   17.80
  -3   3  19    1.20    6.00
   3  -3 -18   27.80   15.20
   3  -3 -18   38.80   33.20
   3  -3 -18   26.50    9.30
   3  -3 -18   39.60   19.10
   3  -3 -18   22.40   29.90
  -3  -3  18   -8.20   33.20
  -3  -3  18   66.99   24.00
  -3  -3  18   60.09   40.00
  -3  -3  18   59.99   28.00
  -3  -3  18   32.00    9.30
  -3  -3  18   28.20   18.20
   3   3 -18   15.70   21.50
   3   3 -18   56.09   20.60
   3   3 -18    0.70   29.50
   3   3 -18   -9.20   29.60
   3   3 -18   27.20   24.90
   3   3 -18    1.40   30.00
   3   3 -18   35.80   19.10
  -3   3  18   -0.20   16.20
  -3   3  18   77.79   33.60
  -3   3  18    7.70   35.60
  -3   3  18   28.70   12.80
  -3   3  18   33.40   16.60
   3  -3 -17   98.69   50.29
   3  -3 -17  108.89   48.30
   3  -3 -17   64.59   28.50
   3  -3 -17   75.09   24.50
   3  -3 -17  103.69   25.50
   3  -3 -17  121.49   31.60
  -3  -3  17  110.19   29.50
  -3  -3  17   25.90   48.00
  -3  -3  17   83.49   46.60
  -3  -3  17  129.49   38.20
  -3  -3  17   72.59   19.70
  -3  -3  17   99.29   37.40
   3   3 -17   95.59   33.90
   3   3 -17   93.79   37.90
   3   3 -17   90.09   39.40
   3   3 -17   79.09   36.40
   3   3 -17   79.99   32.80
   3   3 -17    1.60   60.39
  -3   3  17  109.79   50.79
  -3   3  17   66.69   25.30
  -3   3  17  107.49   29.00
   3  -3 -16  161.48   48.50
   3  -3 -16   89.79   36.80
   3  -3 -16   91.39   45.70
   3  -3 -16   79.09   22.90
   3  -3 -16  125.49   36.10
   3  -3 -16  138.99   51.99
  -3  -3  16  138.09   37.20
  -3  -3  16  -39.90   79.49
  -3  -3  16   89.69   46.70
  -3  -3  16  107.09   30.20
  -3  -3  16   90.19   34.80
  -3  -3  16  118.89   46.50
  -3  -3  16  150.08   47.10
   3   3 -16  100.99   39.30
   3   3 -16  -19.00   79.79
   3   3 -16  100.09   34.40
   3   3 -16  126.69   50.39
   3   3 -16   90.69   36.40
   3   3 -16   69.09   40.00
   3   3 -16  126.99   52.79
  -3   3  16  125.19   37.90
  -3   3  16   83.49   31.30
  -3   3  16  120.39   56.89
  -3   3  16  123.99   55.89
  -3   3  16   86.29   36.50
   3  -3 -15   29.00   11.20
   3  -3 -15   50.39   20.70
   3  -3 -15   34.80   35.00
   3  -3 -15   30.50   29.20
  -3  -3  15  -83.49   58.09
  -3  -3  15   25.20   11.90
  -3  -3  15  -87.89  170.18
  -3  -3  15   47.20   21.90
  -3  -3  15   20.20    8.30
  -3  -3  15   83.09   33.80
  -3  -3  15    5.30   10.00
   3   3 -15  -44.90   39.60
   3   3 -15  117.89  135.09
   3   3 -15   26.70   12.20
   3   3 -15   34.80   39.80
   3   3 -15  -38.50   34.40
   3   3 -15   86.19   34.90
   3   3 -15   43.80   17.40
  -3   3  15   30.20   17.80
  -3   3  15   15.40    8.30
  -3   3  15   14.60   39.90
  -3   3  15   16.90   35.20
   3  -3 -14  119.89   42.20
   3  -3 -14  192.58   74.09
   3  -3 -14  170.18   49.99
   3  -3 -14   42.70   35.90
  -3  -3  14  121.69   37.40
  -3  -3  14  153.38   72.19
  -3  -3  14   -1.00  171.68
  -3  -3  14  153.38   63.59
  -3  -3  14  138.29   52.69
  -3  -3  14  210.08   62.19
   3   3 -14  168.48   68.89
   3   3 -14  108.29   45.20
   3   3 -14  159.58   58.69
   3   3 -14  281.17  174.88
   3   3 -14  101.49   59.59
   3   3 -14  219.58   95.29
  -3   3  14  123.39   54.69
  -3   3  14  130.09   41.80
  -3   3  14  195.48   70.59
  -3   3  14  242.68   83.59
  -3   3  14  138.39   58.19
   3  -3 -13   16.60   16.90
   3  -3 -13  -68.19   42.30
   3  -3 -13   21.90   19.60
   3  -3 -13  101.19   48.40
  -3  -3  13 -359.66  288.17
  -3  -3  13   30.70   29.80
  -3  -3  13 -211.48   95.29
  -3  -3  13   17.10   24.10
  -3  -3  13   38.30   25.70
  -3  -3  13  -46.50   36.80
   3   3 -13   15.60   16.30
   3   3 -13   14.20   45.70
   3   3 -13   72.89  198.98
   3   3 -13  -51.99   39.70
   3   3 -13   54.79   26.60
   3   3 -13  -56.39   54.19
   3   3 -13    0.60   31.00
  -3   3  13   92.29   49.60
  -3   3  13   88.49   45.70
   3  -3 -12  118.69   41.40
   3  -3 -12   18.00   33.30
  -3  -3  12  -86.49   72.39
  -3  -3  12   45.00   76.29
  -3  -3  12   54.59   27.20
  -3  -3  12   70.79   38.20
   3   3 -12  294.97  262.27
   3   3 -12   52.59   72.09
   3   3 -12  110.29   42.20
   3   3 -12   -8.70   34.60
   3   3 -12   54.89   41.50
   3   3 -12 -188.98   80.99
  -3   3  12   11.10   33.90
  -3   3  12    4.20   27.40
  -3   3  12   67.69   26.20
   3  -3 -11   53.49   28.10
   3  -3 -11   28.90   28.90
  -3  -3  11 -133.99  253.37
  -3  -3  11   28.60   49.90
  -3  -3  11   37.90   25.20
  -3  -3  11   52.89   33.10
  -3  -3  11  112.19   61.99
   3   3 -11   68.69  222.08
   3   3 -11   13.80   40.70
   3   3 -11   44.00   24.20
  -3   3  11   36.90   29.20
  -3   3  11   60.49   29.60
  -3   3  11   34.60   22.50
   3  -3 -10  344.67  112.59
   3  -3 -10  265.57  106.09
   3  -3 -10  245.28   76.79
  -3  -3  10  254.67  121.69
  -3  -3  10  270.67  102.09
  -3  -3  10   14.00  227.68
  -3  -3  10  416.96  141.09
   3   3 -10  334.57  194.38
   3   3 -10  359.66   99.19
   3   3 -10  277.07  103.99
   3   3 -10  259.67  123.99
  -3   3  10  316.17   95.19
  -3   3  10  369.06  113.79
  -3   3  10  383.66  124.39
  -3   3  10  234.08   93.39
   3  -3  -9  291.67   96.09
   3  -3  -9  564.24  133.29
   3  -3  -9  429.66  125.79
  -3  -3   9  252.47  482.15
  -3  -3   9  298.27  103.39
  -3  -3   9  446.36  220.78
  -3  -3   9  445.66  114.99
   3   3  -9  393.56  101.79
   3   3  -9  754.22  390.76
   3   3  -9  339.17  176.78
  -3   3   9  353.56  114.89
  -3   3   9  433.06  127.89
  -3   3   9  287.47  131.79
  -3   3   9  568.14  134.69
   3  -3  -8   48.50   28.30
   3  -3  -8  994.40  448.76
   3  -3  -8   71.09   31.70
   3  -3  -8   56.09   28.40
  -3  -3   8   26.80   36.90
  -3  -3   8  553.84  277.97
  -3  -3   8  -98.69  318.67
  -3  -3   8   74.89   32.80
   3   3  -8   -0.70  276.17
   3   3  -8   69.99   42.00
   3   3  -8   63.99   28.80
  -3   3   8   65.29   30.40
  -3   3   8   18.10   22.90
  -3   3   8   49.60   30.60
  -3   3   8  800.82  361.76
   3  -3  -7   33.40   20.90
   3  -3  -7   70.79   30.80
   3  -3  -7  179.58   87.89
  -3  -3   7  435.96  230.88
  -3  -3   7   11.50   26.10
  -3  -3   7 -429.16  428.36
  -3  -3   7   83.59   50.19
   3   3  -7   66.09   62.49
   3   3  -7  168.88  258.87
   3   3  -7  139.29  102.49
  -3   3   7   99.19   42.90
  -3   3   7   61.49   28.40
  -3   3   7   29.60   22.70
   3  -3  -6  890.81  262.47
   3  -3  -6  674.53  301.37
   3  -3  -6  676.43  221.08
  -3  -3   6  651.33  167.58
  -3  -3   6  274.17  143.59
  -3  -3   6  399.26  357.66
   3   3  -6  726.03  357.66
   3   3  -6  425.96  168.38
   3   3  -6  710.73  183.08
  -3   3   6  571.24  187.28
  -3   3   6 1037.90  305.27
  -3   3   6  778.12  257.67
  -3   3   6  610.04  272.67
   3  -3  -5   42.40   38.10
   3  -3  -5   81.79   32.00
   3  -3  -5   37.80   18.20
  -3  -3   5   77.39  353.86
  -3  -3   5   47.30   27.90
   3   3  -5   29.30   41.80
   3   3  -5 -129.69  422.06
  -3   3   5   43.30   31.00
  -3   3   5   37.40   19.90
   3  -3  -4  221.18   73.99
   3  -3  -4  275.07   78.69
  -3  -3   4  307.17   68.89
   3   3  -4  341.97   78.19
  -3   3   4  265.37   75.59
  -3   3   4  230.48   74.39
   3  -3  -3  120.49   45.50
   3  -3  -3  128.99   40.50
  -3  -3   3  138.49   49.20
   3   3  -3   81.79   47.70
  -3   3   3   73.99   26.40
  -3   3   3  226.58   75.39
   3  -3  -2  389.36  110.09
  -3  -3   2  129.89  164.38
  -3  -3   2  161.68   66.59
   3   3  -2  -14.70  116.69
  -3   3   2  316.97   88.49
  -3   3   1    8.40   88.49
  -3   3   1   73.39   28.50
   3  -3   0 1023.80  458.15
   3  -3   0  498.65  139.79
  -3  -3   0   86.49  112.39
  -3   3   0  519.65  142.99
  -3   3   0 1001.70  449.06
   3  -3   1   99.89   37.70
   3  -3   1  323.47  137.39
  -3  -3  -1  352.06  143.29
  -3  -3  -1  372.66  115.49
   3   3   1  374.06  133.79
   3   3   1  357.96  111.69
  -3   3  -1  280.37  120.29
  -3   3  -1  168.08   93.89
   3  -3   2  364.66  170.38
   3  -3   2  -26.90   64.29
   3  -3   2  582.34  198.18
   3   3   2  539.95  165.38
  -3   3  -2  335.07  156.88
  -3   3  -2  644.54  219.08
   3  -3   3  301.37  147.69
   3  -3   3  214.48   72.09
   3  -3   3  261.77   91.19
   3   3   3  231.28   81.59
   3   3   3  311.27  103.89
  -3   3  -3  184.88  101.79
  -3   3  -3  363.16  183.78
  -3   3  -3  268.57   93.19
   3  -3   4 1149.98  522.85
   3  -3   4  669.63  305.67
   3  -3   4  876.71  293.27
   3  -3   4  722.93  184.18
  -3  -3  -4  851.01  266.97
  -3  -3  -4  779.32  255.27
   3   3   4  740.73  232.98
   3   3   4  718.03  235.18
  -3   3  -4  828.92  211.58
  -3   3  -4  827.72  276.77
  -3   3  -4  787.32  356.26
   3  -3   5   34.00   32.00
   3  -3   5   31.30   51.39
   3  -3   5  -37.90   56.29
   3  -3   5   52.69   23.90
  -3  -3  -5   41.50   26.10
  -3  -3  -5   27.10   20.80
  -3  -3  -5   31.00   28.80
   3   3   5   27.40   21.30
   3   3   5   44.80   27.20
   3   3   5   29.30   23.00
  -3   3  -5   59.49   36.90
  -3   3  -5   63.99   26.80
  -3   3  -5   19.20   28.80
  -3   3  -5   33.70   43.00
   3  -3   6   24.60   54.09
   3  -3   6   41.10   38.60
   3  -3   6   45.60  302.77
   3  -3   6   77.69   30.40
   3  -3   6  139.19   50.79
   3  -3   6  -27.60   46.00
  -3  -3  -6   11.50   21.50
  -3  -3  -6   42.40   30.90
   3   3   6   60.39   41.50
   3   3   6  139.19   66.49
  -3   3  -6   72.49   41.90
  -3   3  -6   47.60   29.40
  -3   3  -6  176.98   61.29
  -3   3  -6  189.88   95.99
  -3   3  -6   28.30  271.57
  -3   3  -6  -22.60   34.50
   3  -3   7  107.39   52.69
   3  -3   7 -226.08  262.57
   3  -3   7   53.69   34.40
   3  -3   7   -5.80   42.10
   3  -3   7   72.09   32.70
  -3  -3  -7   91.89   43.10
  -3  -3  -7   19.50   16.20
  -3  -3  -7  138.39   57.19
   3   3   7   10.10   31.90
   3   3   7  106.69   45.60
   3   3   7   53.89   28.00
  -3   3  -7   31.00   29.30
  -3   3  -7   12.30   27.90
  -3   3  -7  178.58   75.89
  -3   3  -7   42.80   32.40
  -3   3  -7 -380.66  307.77
  -3   3  -7   36.20   21.50
   3  -3   8  196.18  196.58
   3  -3   8  298.27  122.79
   3  -3   8  315.97   74.29
   3  -3   8  209.58   87.19
   3  -3   8  288.67   89.29
   3  -3   8  317.67  118.39
   3  -3   8  260.97   84.89
  -3  -3  -8  235.68   80.59
  -3  -3  -8  244.78   79.39
  -3  -3  -8  362.66  114.79
  -3  -3  -8  193.28   78.19
   3   3   8  281.87   89.29
   3   3   8  250.37   86.59
   3   3   8  237.78   96.09
  -3   3  -8  307.97   74.69
  -3   3  -8  206.88   85.99
  -3   3  -8  246.78  102.49
  -3   3  -8  206.48   73.49
  -3   3  -8  300.87  112.29
  -3   3  -8 -236.18  225.98
   3  -3   9   45.50   16.00
   3  -3   9  132.39   43.60
   3  -3   9    5.70   20.70
   3  -3   9  -58.89  186.58
   3  -3   9  -17.20   29.50
   3  -3   9  144.19   51.99
   3  -3   9  -12.40   32.60
  -3  -3  -9   51.59   47.20
  -3  -3  -9   17.00   13.60
  -3  -3  -9   24.50   14.00
  -3  -3  -9   13.70   46.00
  -3  -3  -9   32.70   26.80
   3   3   9   32.80   14.70
   3   3   9   38.10   30.10
   3   3   9   21.80   24.20
  -3   3  -9   -6.50   29.10
  -3   3  -9   -5.70   17.00
  -3   3  -9   71.59   34.30
  -3   3  -9  109.59   42.90
  -3   3  -9  239.58  206.98
  -3   3  -9   22.30   10.10
   3  -3  10  140.49   45.70
   3  -3  10   85.49   37.20
   3  -3  10   80.09   35.70
   3  -3  10   72.29   28.80
   3  -3  10  163.48   67.09
  -3  -3 -10   63.29   30.20
  -3  -3 -10  229.18   88.19
  -3  -3 -10  103.99   50.89
  -3  -3 -10  102.39   38.30
  -3  -3 -10   45.00   53.09
   3   3  10   65.09   27.40
   3   3  10   12.30   53.19
   3   3  10   72.29   31.10
  -3   3 -10   63.69   25.40
  -3   3 -10   78.39   31.50
  -3   3 -10   67.79   31.90
  -3   3 -10   54.99   24.40
  -3   3 -10   74.79   40.90
  -3   3 -10  219.18  231.28
  -3   3 -10  107.19   36.10
   3  -3  11   50.79   32.70
   3  -3  11   26.50   15.30
   3  -3  11    9.40   15.40
   3  -3  11 -235.38  167.78
   3  -3  11   45.10   18.20
   3  -3  11    0.00   18.90
   3  -3  11   10.10   14.90
  -3  -3 -11   -1.40   12.40
  -3  -3 -11   -1.10   23.00
  -3  -3 -11   36.30   37.30
  -3  -3 -11   55.39   47.60
  -3  -3 -11   33.50   19.50
   3   3  11   26.20   22.90
   3   3  11   -4.60   47.80
   3   3  11 -106.59   68.09
   3   3  11   25.70   17.30
   3   3  11   14.60   17.00
  -3   3 -11   21.00   13.30
  -3   3 -11   21.60   15.90
  -3   3 -11   44.50   18.10
  -3   3 -11  128.79  149.99
  -3   3 -11   19.20   15.00
   3  -3  12   25.30   15.70
   3  -3  12   12.50   70.99
   3  -3  12 -150.68   97.69
   3  -3  12   11.80   13.20
   3  -3  12  -28.90   43.20
  -3  -3 -12   88.69   34.00
  -3  -3 -12   59.79   40.90
  -3  -3 -12   28.60   36.70
  -3  -3 -12   44.20   17.40
  -3  -3 -12   23.00   16.50
   3   3  12   27.10   18.90
   3   3  12    2.40   50.19
   3   3  12   25.50   16.00
   3   3  12  -18.80   46.40
   3   3  12   87.29   31.70
  -3   3 -12   46.80   69.49
  -3   3 -12   18.10   14.70
  -3   3 -12   18.30   11.30
  -3   3 -12  -59.29  102.49
   3  -3  13   25.90   18.40
   3  -3  13   26.30   12.50
   3  -3  13   21.10   12.70
   3  -3  13  -67.19   72.29
   3  -3  13   17.40   10.30
   3  -3  13  -52.29   44.30
   3  -3  13    7.60   13.30
   3  -3  13   43.10   16.10
   3  -3  13   37.80   17.90
  -3  -3 -13   13.30    9.60
  -3  -3 -13   52.69   45.40
  -3  -3 -13   11.60    9.90
  -3  -3 -13   28.10   16.80
   3   3  13   26.90   13.70
   3   3  13   35.80   51.99
   3   3  13   37.40   16.60
   3   3  13  -35.30   40.10
   3   3  13   14.60    8.80
  -3   3 -13   17.90   17.90
  -3   3 -13   19.40   36.20
  -3   3 -13   26.80   11.80
  -3   3 -13   25.50   14.30
  -3   3 -13   13.00   11.00
  -3   3 -13  -18.30   78.69
  -3   3 -13   16.80    8.90
   3  -3  14   74.09   24.80
   3  -3  14   50.19   20.60
   3  -3  14   41.30   18.20
   3  -3  14   10.90   25.00
   3  -3  14   53.29   22.50
   3  -3  14   68.69   23.70
  -3  -3 -14   68.09   23.60
  -3  -3 -14   42.00   14.60
  -3  -3 -14  110.89   59.19
  -3  -3 -14   26.70   30.90
  -3  -3 -14   47.60   20.80
   3   3  14   34.70   15.10
   3   3  14  102.79   70.39
   3   3  14  -42.10   30.00
   3   3  14   53.39   20.80
   3   3  14   36.30   13.40
  -3   3 -14  114.49   33.80
  -3   3 -14   15.30   31.90
  -3   3 -14   44.40   21.10
  -3   3 -14   82.39   86.39
  -3   3 -14   39.30   18.00
  -3   3 -14   55.29   22.00
  -3   3 -14   80.49   27.90
   3  -3  15   24.10   10.20
   3  -3  15   17.60    8.80
   3  -3  15   23.20   15.60
   3  -3  15   27.80   35.50
   3  -3  15    2.80   23.00
   3  -3  15    8.40    8.70
   3  -3  15   28.90   16.40
   3  -3  15   25.00   24.10
   3  -3  15   20.90   11.50
  -3  -3 -15   46.10   23.50
  -3  -3 -15    4.40    7.20
  -3  -3 -15   38.60   31.80
  -3  -3 -15   32.80   14.40
  -3  -3 -15    7.70   23.30
  -3  -3 -15   31.60   18.80
   3   3  15    7.60   10.10
   3   3  15   -6.50   45.00
   3   3  15  -38.60   25.20
   3   3  15   34.30   20.50
   3   3  15   32.90   15.20
  -3   3 -15   21.60    9.70
  -3   3 -15   60.79   30.70
  -3   3 -15   20.10   16.30
  -3   3 -15   17.00   31.80
  -3   3 -15   25.70   33.70
  -3   3 -15  -22.80   17.90
  -3   3 -15   26.30   12.20
   3  -3  16   29.70    6.60
   3  -3  16   -6.70   22.90
   3  -3  16   27.30   15.00
   3  -3  16   32.70   33.30
   3  -3  16   82.39   25.80
   3  -3  16   19.50    6.60
   3  -3  16   42.80   18.80
  -3  -3 -16   33.00   14.70
  -3  -3 -16   24.60   17.60
  -3  -3 -16   22.60    8.60
  -3  -3 -16   49.90   22.80
  -3  -3 -16   30.70   12.40
  -3  -3 -16   65.49   26.50
  -3  -3 -16   25.70   19.30
   3   3  16   33.60   13.10
   3   3  16   17.00   33.50
   3   3  16   37.80   20.10
   3   3  16   32.90   14.60
  -3   3 -16   -1.70   26.20
  -3   3 -16   29.20    9.70
  -3   3 -16   30.20   17.50
  -3   3 -16   83.79   26.30
  -3   3 -16   34.30    7.90
  -3   3 -16    9.50   15.80
  -3   3 -16   13.50   24.30
  -3   3 -16    2.30   16.40
   3  -3  17    9.10    5.10
   3  -3  17   -5.90   18.60
   3  -3  17    1.20    4.90
   3  -3  17    0.80   10.20
   3  -3  17   -9.30   34.00
   3  -3  17    3.30    4.30
  -3  -3 -17    4.30   10.70
  -3  -3 -17   25.90   15.80
  -3  -3 -17   -5.40    6.40
  -3  -3 -17   38.20   20.20
  -3  -3 -17    6.90   15.60
   3   3  17   -3.30   23.10
   3   3  17   10.20   14.50
   3   3  17   -2.10    6.80
  -3   3 -17  -19.20   28.00
  -3   3 -17    6.60   13.60
  -3   3 -17    5.50    5.80
  -3   3 -17  -27.20   30.00
  -3   3 -17  -15.10   14.50
  -3   3 -17    7.00    4.60
   3  -3  18   18.50    6.80
   3  -3  18  -16.20   15.60
   3  -3  18   35.30   12.00
   3  -3  18   10.80   10.00
   3  -3  18   17.90    5.40
  -3  -3 -18   19.50    7.20
  -3  -3 -18   30.40   18.90
  -3  -3 -18   59.89   16.50
   3   3  18    8.20    6.90
  -3   3 -18   24.70   14.50
  -3   3 -18   17.40    5.70
  -3   3 -18    2.80   14.60
  -3   3 -18    0.90   15.30
   3  -3  19  -11.00    5.90
   3  -3  19    2.20    2.50
   3   3  19   -4.40    5.30
   3   3  19   -1.30    5.00
  -3   3 -19    1.30    3.00
  -3   3 -19   -6.80   18.30
   3  -3  20  -17.50    7.10
   3  -3  20    2.00    2.20
   3   3  20   -2.70    3.90
   3   3  20   -0.80    6.30
  -3   3 -20    6.20    2.80
   3  -3  21  -26.20    8.30
   3  -3  21    2.50    1.80
   3   3  21   -2.50    5.90
  -3   3 -21    3.50    2.10
   3  -3  22    8.10    1.80
  -3   5  24    0.50    4.10
   3   5 -23   -3.70    2.70
  -3   5  23   -3.30    4.60
   3  -5 -22  -15.80    5.30
   3   5 -22    4.00    2.90
  -3   5  22    3.70    5.30
   3  -5 -21  -10.60    5.00
  -3   5  21    8.20    6.20
   3  -5 -20   -2.70    5.90
   3   5 -20   25.30   33.60
   3   5 -20  -25.20   25.60
  -3   5  20   -2.00    6.80
   3  -5 -19    8.10    8.40
   3  -5 -19  -17.80    8.50
   3  -5 -19   12.20   15.00
  -3  -5  19    9.80    6.80
  -3  -5  19  -22.70   21.10
   3   5 -19   14.10   23.10
   3   5 -19   16.90   17.60
   3   5 -19    3.80   18.20
   3   5 -19    5.90    5.50
  -3   5  19  -24.40   27.90
  -3   5  19    4.20    7.00
   3  -5 -18   16.10   13.60
   3  -5 -18   45.80   22.90
   3  -5 -18  -17.10    9.20
   3  -5 -18   37.20   19.00
  -3  -5  18  -25.60   24.00
  -3  -5  18   89.09   48.10
  -3  -5  18  -24.60   18.20
   3   5 -18   16.30   28.10
   3   5 -18   14.60   17.90
   3   5 -18   22.00   21.40
  -3   5  18    2.60   10.80
  -3   5  18   32.40   18.80
  -3   5  18  -23.30   33.30
   3  -5 -17   12.90   16.40
   3  -5 -17   30.80   18.90
   3  -5 -17   20.00   30.10
   3  -5 -17   36.30   18.10
   3  -5 -17  -12.10   11.20
  -3  -5  17  -17.20   24.20
  -3  -5  17   -9.80   37.10
   3   5 -17   26.10   29.70
   3   5 -17   25.20   30.40
   3   5 -17   24.40   23.30
   3   5 -17   30.00   28.80
  -3   5  17    7.00   37.70
  -3   5  17   20.30   18.40
   3  -5 -16   50.69   25.70
   3  -5 -16   36.10   20.10
   3  -5 -16   33.60   32.50
   3  -5 -16  -31.10   12.10
   3  -5 -16   39.30   19.30
  -3  -5  16  -26.90   48.70
  -3  -5  16   28.70   25.20
   3   5 -16    3.90   48.10
   3   5 -16   20.10   29.10
   3   5 -16   30.40   36.60
   3   5 -16   26.80   33.30
  -3   5  16   45.10   24.70
  -3   5  16    3.90   34.50
  -3   5  16   33.20   20.40
  -3   5  16   30.30   15.70
   3  -5 -15   12.00   20.20
   3  -5 -15  -30.40   16.20
   3  -5 -15   24.30   34.90
  -3  -5  15  -64.19   71.49
  -3  -5  15   48.10   31.40
  -3  -5  15  -61.29   47.00
  -3  -5  15  -12.60   33.30
   3   5 -15    6.80   31.30
   3   5 -15  -19.80   56.19
   3   5 -15  -65.49   68.99
   3   5 -15   29.70   24.80
  -3   5  15   20.80   19.00
  -3   5  15   40.60   23.00
  -3   5  15   16.90   28.90
   3  -5 -14  127.99   46.40
   3  -5 -14  122.49   53.59
   3  -5 -14  111.69   46.80
   3  -5 -14   92.89   32.10
  -3  -5  14 -152.98  105.89
  -3  -5  14   69.99   68.79
  -3  -5  14   81.99   36.20
  -3  -5  14  116.09   39.70
   3   5 -14  168.78   46.30
   3   5 -14   30.30  102.49
   3   5 -14   84.99   39.20
   3   5 -14   -4.80   95.69
  -3   5  14   49.90   24.90
  -3   5  14   92.29   33.70
  -3   5  14  117.19   46.90
   3  -5 -13   41.40   22.10
   3  -5 -13   58.49   26.80
   3  -5 -13   36.60   20.50
   3  -5 -13   17.70   22.20
  -3  -5  13 -143.59  105.79
  -3  -5  13  -68.39   97.49
  -3  -5  13   46.70   29.90
  -3  -5  13   12.50   30.20
   3   5 -13   46.00   28.70
   3   5 -13   51.79   96.79
   3   5 -13   18.30   25.00
   3   5 -13 -193.38  139.99
  -3   5  13   29.10   24.70
  -3   5  13   46.30   25.50
  -3   5  13   56.79   29.90
  -3   5  13   54.59   28.60
   3  -5 -12   10.20   26.80
   3  -5 -12   40.40   22.60
   3  -5 -12   12.00   22.10
   3  -5 -12   17.30   20.30
  -3  -5  12  -11.00  113.19
  -3  -5  12  139.39   64.09
  -3  -5  12    4.30   32.40
   3   5 -12  200.68  173.88
   3   5 -12  -14.00   44.10
   3   5 -12 -310.37  172.98
   3   5 -12  171.98   72.09
  -3   5  12   17.20   20.00
  -3   5  12   36.60   23.60
  -3   5  12   32.60   25.30
   3  -5 -11  149.99   50.49
   3  -5 -11  171.28   69.39
   3  -5 -11  299.57   74.29
   3  -5 -11  138.99   48.40
  -3  -5  11  147.69  124.49
  -3  -5  11  184.58   54.29
  -3  -5  11 -583.24  430.36
   3   5 -11  106.09   52.29
   3   5 -11  285.47  426.16
   3   5 -11  203.28  116.69
   3   5 -11   84.69   59.89
  -3   5  11  182.78   60.59
  -3   5  11  287.27   69.69
  -3   5  11  304.77  115.49
  -3   5  11  181.98   61.19
   3  -5 -10  136.19   51.99
   3  -5 -10  157.18   68.19
   3  -5 -10  235.58   57.49
  -3  -5  10 -145.59  154.18
  -3  -5  10  233.38  328.37
  -3  -5  10  124.59   75.19
  -3  -5  10   98.29   40.40
   3   5 -10 -266.77  318.47
   3   5 -10  126.19  102.79
   3   5 -10  184.08   95.59
  -3   5  10  216.88   52.49
  -3   5  10  175.18   59.59
  -3   5  10  180.38   74.39
  -3   5  10  180.88   67.39
   3  -5  -9   97.99   45.70
   3  -5  -9   60.59   25.00
  -3  -5   9   10.50   32.50
  -3  -5   9  -42.20  202.28
  -3  -5   9  -69.69  113.09
   3   5  -9   46.50   42.50
   3   5  -9 -123.79  109.39
   3   5  -9 -364.36  244.88
  -3   5   9   46.40   20.20
   3  -5  -8  152.48   58.79
   3  -5  -8  100.19   45.60
   3  -5  -8   78.29   31.40
  -3  -5   8 -192.78  254.37
  -3  -5   8 -124.29  148.09
  -3  -5   8   47.20   29.60
   3   5  -8   71.09   41.60
   3   5  -8  473.45  272.17
   3   5  -8   -6.90  105.89
  -3   5   8  121.29   44.90
  -3   5   8   81.69   43.90
  -3   5   8   83.19   31.70
   3  -5  -7  122.09   50.39
   3  -5  -7  199.28   66.99
   3  -5  -7  188.78   67.49
  -3  -5   7  223.98   65.59
  -3  -5   7   71.09   99.69
   3   5  -7  223.98   70.19
  -3   5   7  179.98   59.49
  -3   5   7  216.28   70.19
   3  -5  -6 1148.79  352.46
   3  -5  -6  494.35  148.69
  -3  -5   6  790.32  198.78
   3   5  -6  703.93  181.28
  -3   5   6  596.54  171.88
  -3   5   6  973.60  299.47
   3  -5  -5  212.28   70.39
   3  -5  -5  169.98   72.39
  -3  -5   5  209.08   67.89
  -3   5   5  200.38   69.89
  -3   5   5  183.58   61.99
   3  -5  -4 1031.80  337.07
   3  -5  -4  356.36  121.09
  -3  -5   4 1119.39  296.57
  -3   5   4 1625.44  528.95
  -3  -5  -1   78.09  105.89
  -3  -5  -2 -108.09  101.49
  -3  -5  -2  397.36  125.19
   3   5   2  216.18  131.89
   3   5   2  431.66  134.69
   3  -5   3  603.64  226.78
  -3  -5  -3  792.82  244.08
   3   5   3  630.44  220.38
   3   5   3  672.73  207.48
  -3   5  -3  678.23  246.08
   3  -5   4  365.36  146.09
   3   5   4  443.46  138.19
  -3   5  -4  370.36  144.09
   3  -5   5  199.28   63.29
   3  -5   5   59.19   52.69
   3   5   5  127.99   91.49
   3   5   5   81.09   31.20
  -3   5  -5   97.39   61.49
   3  -5   6 -124.59  143.09
   3  -5   6   41.10   35.90
   3  -5   6   16.40   59.79
  -3  -5  -6   69.89   27.30
  -3  -5  -6 -108.99   67.99
   3   5   6    0.20   70.59
   3   5   6   18.30   17.60
  -3   5  -6    5.80   40.80
  -3   5  -6   12.60   43.40
  -3   5  -6   84.29   84.99
   3  -5   7  172.98  119.49
   3  -5   7  126.79   43.80
   3  -5   7  218.18   88.49
  -3  -5  -7  128.99   44.40
   3   5   7  147.69   50.79
  -3   5  -7   99.39   47.40
  -3   5  -7  234.58   93.09
  -3   5  -7  235.68  115.79
   3  -5   8  103.59   53.49
   3  -5   8  192.58   56.19
   3  -5   8  262.07   94.19
  -3  -5  -8  159.68   57.19
  -3  -5  -8  128.79   44.80
   3   5   8  218.38   72.89
   3   5   8  109.39   36.40
  -3   5  -8  178.18   61.39
  -3   5  -8  166.88   62.39
  -3   5  -8  136.19   54.19
   3  -5   9   84.69  100.89
   3  -5   9   -0.60   41.50
   3  -5   9  236.78   85.59
  -3  -5  -9  129.19   63.09
  -3  -5  -9  155.18   65.09
   3   5   9  220.48   94.39
   3   5   9  113.49   48.50
  -3   5  -9  -48.60   50.99
  -3   5  -9  216.58   77.39
  -3   5  -9   49.70  100.39
   3  -5  10  153.68  248.98
   3  -5  10 -113.39  123.69
   3  -5  10   68.29   35.70
   3  -5  10  116.39   45.40
  -3  -5 -10   33.50   25.30
  -3  -5 -10  314.37   98.29
  -3  -5 -10   45.90   32.10
   3   5  10   45.20   48.90
   3   5  10   19.50   27.70
   3   5  10  338.87  103.89
  -3   5 -10   78.89   38.90
  -3   5 -10   10.30   40.00
  -3   5 -10  -25.10   34.80
  -3   5 -10  101.49  116.99
   3  -5  11 -138.49  115.29
   3  -5  11    2.40   30.80
   3  -5  11  -50.39   68.89
   3  -5  11   18.20   24.10
  -3  -5 -11    5.50   27.70
  -3  -5 -11   -7.70   17.80
  -3  -5 -11   15.10   19.50
   3   5  11   20.90   16.40
   3   5  11   31.10   34.20
   3   5  11   11.50   27.80
  -3   5 -11   13.00   19.70
  -3   5 -11   -5.10   40.10
  -3   5 -11  -23.90   50.99
  -3   5 -11 -321.57  138.69
  -3   5 -11  -32.30   31.00
   3  -5  12  -19.00   69.39
   3  -5  12   36.00   59.09
   3  -5  12   53.49   34.90
   3  -5  12   67.49   31.80
  -3  -5 -12   23.50   34.70
  -3  -5 -12   52.19   21.00
  -3  -5 -12   54.19   27.50
   3   5  12   25.30   21.90
   3   5  12   59.79   23.60
  -3   5 -12   24.00   26.90
  -3   5 -12   57.89   27.90
  -3   5 -12   62.79   56.39
  -3   5 -12 -170.98   87.19
  -3   5 -12  -30.00   24.20
   3  -5  13    5.60   11.70
   3  -5  13   18.10   32.10
   3  -5  13   12.60   30.30
   3  -5  13   12.20   19.90
  -3  -5 -13  -32.20   18.00
  -3  -5 -13   10.90   35.90
  -3  -5 -13   18.40   23.00
  -3  -5 -13    7.10    7.30
   3   5  13   29.40   22.80
   3   5  13   48.50   39.20
   3   5  13    8.00    9.40
   3   5  13   11.10   17.30
  -3   5 -13    9.30   21.20
  -3   5 -13   18.30   31.30
  -3   5 -13    9.40    8.30
  -3   5 -13  -70.19   35.30
  -3   5 -13  -17.20   41.40
   3  -5  14   23.50   31.50
   3  -5  14  -15.50   34.60
   3  -5  14   10.00   34.40
   3  -5  14   50.89   27.30
  -3  -5 -14   10.90   12.20
  -3  -5 -14   40.90   41.10
  -3  -5 -14   13.70   20.00
  -3  -5 -14   13.60   12.20
   3   5  14   15.40   19.10
   3   5  14   15.90   34.50
   3   5  14   24.20   15.10
   3   5  14   25.10   18.40
  -3   5 -14    2.00   34.10
  -3   5 -14   22.00   21.20
  -3   5 -14   20.30   29.10
  -3   5 -14   30.90   39.40
  -3   5 -14  -13.40   17.30
   3  -5  15  -15.30   25.90
   3  -5  15   36.40   29.90
   3  -5  15   38.50   22.80
   3  -5  15   14.60   13.40
  -3  -5 -15   10.70   11.70
  -3  -5 -15   16.00   15.50
   3   5  15   16.40   11.90
   3   5  15   -8.60   29.10
   3   5  15   22.10   17.10
  -3   5 -15   -1.30   27.10
  -3   5 -15  -28.40   15.40
  -3   5 -15   38.10   31.70
  -3   5 -15   28.50   22.30
   3  -5  16   30.30   24.20
   3  -5  16   -0.70    9.50
   3  -5  16  -15.10    7.90
  -3  -5 -16   -1.10    9.10
  -3  -5 -16   46.10   22.00
  -3  -5 -16   27.20   15.10
   3   5  16   11.20   10.30
   3   5  16   12.80   13.40
  -3   5 -16   -6.80   28.00
  -3   5 -16  -23.80   12.50
  -3   5 -16   19.40   22.00
  -3   5 -16   12.70   22.80
  -3   5 -16   35.10   19.70
   3  -5  17  -26.00   16.80
   3  -5  17    4.50    8.00
   3  -5  17   -2.70    9.50
   3  -5  17   -9.30    5.40
  -3  -5 -17    1.80    6.60
  -3  -5 -17   21.60   15.10
   3   5  17   11.20    9.70
  -3   5 -17    8.40   16.30
  -3   5 -17    9.10   24.00
  -3   5 -17   16.00    8.60
  -3   5 -17   25.20   16.00
   3  -5  18    4.50    5.00
   3  -5  18   25.10    9.60
  -3   5 -18   31.10   16.30
   3  -5  19    7.70    6.20
   3  -5  19   -7.00    4.80
   3   5  19   -0.30    6.40
   3  -5  20   -4.50    5.30
   3  -5  20   -9.00    4.10
   3   5  20   -1.10    5.20
   3  -5  21    8.00    4.40
   3  -5  21   -8.30    2.40
  -3   7  22   -3.10    6.10
   3   7 -19  -40.30   30.20
   3  -7 -18   -7.30    5.90
   3  -7 -18   64.49   33.10
   3   7 -18   13.30   26.80
   3   7 -18   10.60   18.60
   3   7 -18   17.60   22.90
   3  -7 -17   20.70   20.00
   3  -7 -17   49.30   23.40
   3  -7 -17   33.00   30.50
  -3  -7  17  -24.80   21.00
  -3  -7  17  -37.00   30.30
  -3  -7  17    1.40   29.00
   3   7 -17   29.30   28.20
   3   7 -17   19.10   20.70
  -3   7  17   45.20   22.30
  -3   7  17   21.70   24.00
   3  -7 -16   22.00   19.50
   3  -7 -16   59.69   37.80
   3  -7 -16   35.90   21.40
  -3  -7  16  -26.40   26.10
  -3  -7  16   11.80   36.90
  -3  -7  16   -5.90   31.30
   3   7 -16   -7.20   33.80
   3   7 -16   27.00   36.00
   3   7 -16   24.90   32.80
  -3   7  16    9.60   12.10
  -3   7  16    2.70   22.90
  -3   7  16   -0.40   21.10
   3  -7 -15   20.20   22.80
   3  -7 -15   21.50   21.70
   3  -7 -15   28.20   25.40
  -3  -7  15  -27.00   50.29
  -3  -7  15   -5.50   35.80
  -3  -7  15  -14.80   35.90
  -3  -7  15   52.89   48.80
   3   7 -15   21.00   48.20
   3   7 -15   -2.30   34.00
   3   7 -15    2.60   39.30
   3   7 -15   28.30   34.50
  -3   7  15   10.70   25.40
  -3   7  15   76.79   36.10
  -3   7  15   18.60   17.20
  -3   7  15   27.80   18.20
   3  -7 -14   41.50   33.50
   3  -7 -14   26.90   15.80
   3  -7 -14   60.49   32.00
  -3  -7  14   13.50   24.30
  -3  -7  14   15.90   45.30
  -3  -7  14  -20.80   57.79
  -3  -7  14   10.80   36.40
   3   7 -14  -57.09   42.60
   3   7 -14  -12.00   38.20
   3   7 -14  -19.50   39.70
   3   7 -14   29.80   17.80
  -3   7  14   23.80   19.90
  -3   7  14   15.60   26.90
  -3   7  14    1.10   21.80
   3  -7 -13   48.40   37.20
   3  -7 -13   90.09   36.40
   3  -7 -13   44.10   26.00
  -3  -7  13 -112.09  104.49
  -3  -7  13   70.39   37.00
  -3  -7  13   11.00   48.00
   3   7 -13   32.50   48.40
   3   7 -13   24.50   68.39
   3   7 -13   36.20   39.40
  -3   7  13   68.39   30.50
  -3   7  13   72.49   29.00
  -3   7  13   57.99   33.90
  -3   7  13   66.69   33.60
   3  -7 -12   34.00   33.70
   3  -7 -12   10.30   17.40
   3  -7 -12   23.70   28.90
  -3  -7  12   28.90   30.90
  -3  -7  12 -161.08  106.39
  -3  -7  12  -85.69   71.59
   3   7 -12   24.20   91.89
   3   7 -12  -34.30   53.99
   3   7 -12  -54.19   64.39
  -3   7  12   30.70   23.30
  -3   7  12   23.60   27.30
  -3   7  12   37.80   20.00
   3  -7 -11  126.89   49.00
   3  -7 -11   63.59   36.00
  -3  -7  11   84.59  100.79
  -3  -7  11  115.19   44.20
  -3  -7  11 -260.27  112.99
   3   7 -11   78.49   45.00
   3   7 -11    2.80  100.69
   3   7 -11 -189.88  102.89
  -3   7  11  141.49   43.70
  -3   7  11   73.99   40.10
   3  -7 -10   62.99   38.50
   3  -7 -10  119.29   42.40
  -3  -7  10  102.79   42.60
  -3  -7  10   73.59  103.09
   3   7 -10   76.69   87.09
  -3   7  10  109.59   36.00
   3  -7  -9   97.99   46.00
   3  -7  -9   38.20   22.00
  -3  -7   9   46.30   48.90
  -3  -7   9   90.29  113.99
   3   7  -9   46.30   55.59
  -3   7   9   54.09   21.10
   3  -7  -8   39.50   25.60
   3   7  -8  -11.10   59.89
  -3   7   8   57.39   25.00
   3  -7  -7  161.98   54.49
  -3  -7   7  220.78   70.69
  -3   7   7  157.78   51.39
   3  -7  -6   53.29   36.30
  -3  -7   6   57.69   79.39
   3   7  -6 -113.99  100.89
  -3   7   6   45.30   28.40
   3  -7  -5   24.00   25.70
  -3  -7   5   55.09   78.99
   3   7  -5   46.60   74.09
  -3   7   5   13.50   22.60
  -3  -7  -3   81.89   33.60
   3   7   3   47.80   31.40
   3  -7   4   15.10  119.69
  -3  -7  -4  126.49   75.49
  -3  -7  -4   15.50   14.40
   3   7   4   25.60   18.40
   3  -7   5   91.29   88.79
   3  -7   5  154.48  121.39
  -3  -7  -5  -49.80   55.59
  -3  -7  -5  216.48   70.49
   3   7   5  -66.69  116.49
   3   7   5  152.58   52.29
  -3   7  -5  112.99   92.99
  -3   7  -5  103.39  102.89
   3  -7   6  100.69   83.89
   3  -7   6 -153.28  111.99
   3   7   6   78.99   96.59
   3   7   6   23.20   14.50
  -3   7  -6  -12.30   78.59
  -3   7  -6 -168.48  131.29
   3  -7   7   55.19   55.19
   3  -7   7   46.60   87.39
   3   7   7  107.79   80.59
   3   7   7  115.79   37.00
  -3   7  -7  114.39   78.69
   3  -7   8   17.50   69.29
  -3  -7  -8  -77.69   39.60
  -3  -7  -8   84.99   30.80
   3   7   8   45.30   66.89
   3   7   8  127.29   40.30
  -3   7  -8  -45.90   52.89
  -3   7  -8   66.89   62.59
   3  -7   9   52.89   38.50
  -3  -7  -9   -3.60   27.90
  -3  -7  -9   13.70   17.90
   3   7   9   72.69   54.69
   3   7   9   16.90   17.00
  -3   7  -9  -14.20   37.80
  -3   7  -9  -93.69   65.39
  -3   7  -9  -34.50   70.79
   3  -7  10   66.79   82.49
   3  -7  10    8.40   32.20
   3  -7  10   53.09   51.99
  -3  -7 -10   20.10   17.90
  -3  -7 -10  -16.00   23.10
   3   7  10   13.30   30.20
   3   7  10   45.20   23.50
  -3   7 -10  -56.89   36.20
  -3   7 -10   52.99   48.10
  -3   7 -10   98.99   69.29
   3  -7  11   61.19   59.99
   3  -7  11   32.70   31.90
   3  -7  11   91.49   43.20
  -3  -7 -11  -30.10   21.80
  -3  -7 -11  151.08   53.69
   3   7  11  -13.80   24.50
   3   7  11  116.99   42.70
   3   7  11   79.79   37.60
  -3   7 -11   75.99   39.50
  -3   7 -11   92.49   44.70
  -3   7 -11   12.20   43.10
   3  -7  12  -23.90   54.09
   3  -7  12   19.30   23.70
   3  -7  12   32.10   30.50
  -3  -7 -12   45.80   26.40
  -3  -7 -12  -35.60   18.90
  -3  -7 -12   15.70   19.30
   3   7  12   11.20   15.90
   3   7  12   -6.50   21.80
   3   7  12   16.00   22.30
  -3   7 -12   -1.40   37.30
  -3   7 -12   37.00   28.50
  -3   7 -12 -123.49   60.79
  -3   7 -12  -97.19   61.19
   3  -7  13  -75.89   46.60
   3  -7  13   39.80   27.50
   3  -7  13    7.10   27.70
  -3  -7 -13  -31.80   16.50
  -3  -7 -13   11.90   16.40
   3   7  13   18.20   17.60
   3   7  13   19.90   18.30
   3   7  13   -7.60   23.30
  -3   7 -13  -21.60   39.20
  -3   7 -13    9.90   26.90
  -3   7 -13   45.40   31.30
   3  -7  14  -19.00   29.70
   3  -7  14  -26.50   21.50
   3  -7  14   26.90   26.50
  -3  -7 -14   12.50   16.80
  -3  -7 -14   -5.70   10.00
   3   7  14   10.50   13.50
   3   7  14    9.40   14.80
  -3   7 -14   52.29   37.90
  -3   7 -14   21.30   24.30
  -3   7 -14  -64.99   38.30
  -3   7 -14    5.50   22.60
   3  -7  15  -70.69   49.50
   3  -7  15  -22.80   18.70
  -3  -7 -15   53.39   20.30
  -3  -7 -15   27.90   19.10
   3   7  15   16.90   13.80
   3   7  15   31.90   15.80
  -3   7 -15   22.90   18.90
  -3   7 -15  -53.29   34.10
  -3   7 -15  -36.00   41.50
  -3   7 -15  -36.70   22.40
   3  -7  16   11.90   14.90
   3   7  16    7.80    9.10
  -3   7 -16    2.20   29.20
  -3   7 -16    9.10   15.70
  -3   7 -16  -23.70   14.70
   3   7  17    1.10    8.60
  -3   7 -17   10.90   14.40
   3   7  18   10.70    8.10
   3  -9 -17   75.59   42.20
   3   9 -17    6.20   36.50
   3   9 -17   10.70   14.40
   3  -9 -16   58.19   41.00
  -3  -9  16   11.70   22.20
  -3  -9  16  -31.00   19.60
   3   9 -16  -12.00   33.80
   3   9 -16  -26.60   19.80
   3  -9 -15   11.10   23.60
   3  -9 -15   31.30   32.70
  -3  -9  15   -3.70   19.40
  -3  -9  15   -1.20   32.50
   3   9 -15  -29.30   41.50
   3   9 -15  -18.10   24.50
   3   9 -15   51.59   24.80
  -3   9  15    9.10   15.00
   3  -9 -14   18.10   20.50
   3  -9 -14   28.20   29.90
  -3  -9  14   -0.90   28.10
   3   9 -14   -5.40   36.90
   3   9 -14 -114.19   46.30
  -3   9  14    3.50   14.00
  -3  -9  13   41.80   29.70
  -3   9  13   31.40   23.50
   3  -9 -12   -7.60   17.20
  -3  -9  12   12.60   31.10
  -3  -9  12    5.30   39.80
   3   9 -12  -21.90   36.40
   3   9 -12   20.40   37.80
  -3   9  12   21.10   17.30
   3  -9 -11   31.20   22.00
  -3  -9  11   50.49   37.30
  -3  -9  11  -29.80   68.89
   3   9 -11  -18.80   38.30
  -3   9  11   27.10   17.00
   3  -9 -10   10.90   21.50
  -3  -9  10    4.10   43.50
   3   9 -10  -60.99   48.50
  -3   9  10   40.80   22.80
   3  -9  -9   37.60   22.40
  -3  -9   9   43.30   34.20
  -3   9   9   56.79   23.50
   3  -9  -8   23.60   21.70
  -3  -9   8    1.90   50.69
   3   9  -8  -54.29   49.99
  -3   9   8   22.00   14.80
   3  -9  -7  105.89   50.29
   3   9  -7   10.20   51.09
  -3   9   7  125.49   47.90
  -3  -9   6 -113.89   83.29
  -3   9   6   23.50   22.60
  -3  -9  -4  107.49   39.20
   3   9   4   33.60   28.90
  -3  -9  -5   59.69   26.80
   3   9   5   45.00   22.00
   3  -9   6  -38.00   53.69
   3  -9   6  -23.90  105.29
  -3  -9  -6   21.00   15.10
   3   9   6   25.10   17.80
   3  -9   7  -11.20   79.59
  -3  -9  -7   49.60   25.60
   3   9   7   28.70   17.00
  -3   9  -7   -5.30   38.70
  -3   9  -7   41.70   55.99
   3  -9   8  -32.40   44.00
  -3  -9  -8    5.60   13.40
   3   9   8    0.60   12.60
  -3   9  -8  -39.70   36.50
   3  -9   9    1.90   31.30
   3  -9   9  -80.89   52.29
  -3  -9  -9  -10.20   11.50
   3   9   9   13.70   24.40
   3   9   9   10.10   16.50
  -3   9  -9 -124.29   60.39
   3  -9  10    5.40   22.60
   3  -9  10  -33.00   42.90
   3   9  10   42.00   24.30
   3   9  10   10.70   13.50
  -3   9 -10  -56.29   34.30
  -3   9 -10  -15.60   33.80
   3  -9  11   19.70   30.00
   3  -9  11   -0.90   33.00
   3   9  11    3.00   17.00
   3   9  11   37.80   20.90
  -3   9 -11   26.80   32.50
   3  -9  12   31.40   23.90
   3  -9  12   -1.00   39.30
   3   9  12  -12.40   15.00
   3   9  12    6.80   17.00
  -3   9 -12  -10.90   32.00
  -3   9 -12   -0.70   27.60
  -3   9 -12  -36.50   25.80
   3  -9  13  -20.90   27.40
   3  -9  13   12.90   30.50
   3   9  13   -1.50   14.30
  -3   9 -13  -17.30   27.10
  -3   9 -13  -20.60   23.50
   3   9  14   11.60   11.60
  -3   9 -14  -30.00   32.70
  -3   9 -14   16.50   18.40
  -3   9 -15   15.30   14.70
  -3   9 -16    9.60    8.60
   3  11 -15   12.60   17.70
  -3 -11  14   12.00   26.10
   3  11 -14   -8.10   29.30
   3  11 -14   12.80   21.20
  -3 -11  13   33.70   25.80
   3  11 -13  -12.20   28.60
  -3 -11  12   28.20   24.20
   3  11 -12  -33.90   26.70
  -3  11  12   12.00   15.20
  -3 -11  11   49.70   27.90
  -3  11  11    2.80   13.60
  -3 -11  10   15.50   34.90
   3  11 -10  -11.20   37.20
  -3  11  10   38.30   19.90
  -3 -11   9   63.09   33.80
  -3 -11   8   23.30   24.70
   3  11  -8    2.30   30.00
  -3  11   8   10.70   26.70
  -3  11   7   12.90   24.70
   3  11   5   -7.90   23.70
   3  11   6  -34.80   20.30
   3 -11   7  -70.59   44.60
   3  11   7   -4.10   14.70
   3 -11   8   -6.00   25.90
   3 -11   8   -4.00   35.60
   3  11   8   63.79   27.60
  -3  11  -8   17.90   30.20
   3 -11   9   29.00   27.10
   3 -11   9  -12.40   27.40
   3  11   9   11.30   14.60
  -3  11  -9   15.10   28.60
   3 -11  10   23.40   18.90
  -3  11 -10  -55.89   25.60
  -3  11 -12  -56.79   24.10
  -3  11 -13   -7.10   18.60
  -3  11 -14   -3.10   12.00
  -3  11 -15   15.40    8.00
  -3 -13   9   12.60   22.50
   3 -13   9  -15.60   19.80
  -3  13 -11   15.10    9.70
  -3  13 -12    4.90    8.70
  -4   0  25    5.10    3.60
  -4   0  25    4.00    2.50
  -4   0  24   12.20    4.30
  -4   0  24    5.00    3.00
   4   0 -23    5.90    3.10
  -4   0  23    7.00    4.50
  -4   0  23    4.80    3.30
   4   0 -22   33.40    8.20
   4   0 -22   67.59   23.10
  -4   0  22   19.80   11.40
  -4   0  22   67.49   17.00
  -4   0  22   47.00   11.70
   4   0 -21    0.60   18.20
   4   0 -21   13.80   17.90
   4   0 -21   23.00   21.00
   4   0 -21    5.20   22.20
   4   0 -21   25.30   19.40
   4   0 -21    9.50    3.70
   4   0 -21   11.50    8.40
  -4   0  21  -23.40   26.40
  -4   0  21   -2.70   10.20
  -4   0  21    9.30    5.40
  -4   0  21    3.60    4.00
  -4   0  21   -4.30   22.30
   4   0 -20    9.30   20.10
   4   0 -20    6.80   19.20
   4   0 -20   75.19   24.10
   4   0 -20   16.30   31.10
   4   0 -20    5.80   15.00
   4   0 -20   26.90    7.10
   4   0 -20   38.40   14.70
  -4   0  20  -44.20   37.90
  -4   0  20  -13.20   13.70
  -4   0  20   21.70    7.90
  -4   0  20    7.20    5.40
  -4   0  20   25.30   25.30
   4   0 -19    2.80   18.30
   4   0 -19    7.00   22.50
   4   0 -19    7.10   31.90
   4   0 -19  -36.30   20.80
   4   0 -19   10.90    4.80
   4   0 -19   -3.00   13.20
   4   0 -19   16.40   17.10
   4   0 -19   11.00   10.00
  -4   0  19  -19.40   18.40
  -4   0  19   26.80   19.10
  -4   0  19  -63.89   47.50
  -4   0  19    6.70    5.50
  -4   0  19   -0.30   15.90
  -4   0  19   -9.70   23.60
  -4   0  19   11.50    7.70
   4   0 -18   23.90   25.90
   4   0 -18  -13.70   19.00
   4   0 -18   20.60   41.00
   4   0 -18   31.50   16.20
   4   0 -18  127.69   30.10
  -4   0  18  175.08   38.40
  -4   0  18    7.00   17.10
  -4   0  18  -30.10   65.29
  -4   0  18   14.80   17.50
  -4   0  18   19.60   15.00
  -4   0  18   81.39   40.50
  -4   0  18   24.30   10.60
   4   0 -17   41.10   46.00
   4   0 -17  -17.60   32.00
   4   0 -17   15.20   14.30
   4   0 -17  -39.00   27.40
   4   0 -17   16.20    6.50
   4   0 -17   13.60   14.40
   4   0 -17   86.19   35.90
  -4   0  17   22.80   22.60
  -4   0  17   16.00   19.00
  -4   0  17   -2.00   13.00
  -4   0  17    7.60   18.70
  -4   0  17   24.00   11.50
  -4   0  17  -58.79   71.09
  -4   0  17    2.40   21.90
   4   0 -16   77.19   34.90
   4   0 -16   42.10   12.40
   4   0 -16   50.39   35.40
   4   0 -16  143.59   65.29
   4   0 -16   34.10   18.00
   4   0 -16   60.39   33.90
   4   0 -16  242.98   56.39
  -4   0  16  306.87   70.59
  -4   0  16  148.39   66.39
  -4   0  16  -25.70   87.99
  -4   0  16   56.09   27.60
  -4   0  16   36.10   17.60
  -4   0  16   84.89   44.20
  -4   0  16   38.00   15.00
   4   0 -15    6.60   26.90
   4   0 -15   25.60   19.50
   4   0 -15   36.40   59.09
   4   0 -15   11.70   19.40
   4   0 -15    7.30   11.10
   4   0 -15   40.20   27.20
   4   0 -15   29.60    9.10
   4   0 -15    0.60   35.50
  -4   0  15   35.90   21.50
  -4   0  15   42.80   35.60
  -4   0  15   39.80   18.00
  -4   0  15   25.60   15.70
  -4   0  15  -11.70   75.19
  -4   0  15   14.70   24.40
   4   0 -14  996.80  289.57
   4   0 -14  597.24  154.68
   4   0 -14  841.82  310.87
   4   0 -14  431.26   99.59
   4   0 -14  552.84  158.28
   4   0 -14  661.13  197.48
   4   0 -14  667.83  224.88
   4   0 -14  746.23  199.38
  -4   0  14  650.63  191.98
  -4   0  14  931.91  247.08
  -4   0  14  476.95  109.09
  -4   0  14  708.23  216.98
  -4   0  14  832.62  307.47
  -4   0  14  691.73  180.18
   4   0 -13    9.70   19.70
   4   0 -13   20.00   28.60
   4   0 -13   32.00    9.60
   4   0 -13   18.50   21.70
   4   0 -13  -96.89   60.29
   4   0 -13   30.40   51.69
   4   0 -13   19.90   13.50
   4   0 -13   40.80   19.50
   4   0 -13   23.00   11.70
  -4   0  13   27.80   19.50
  -4   0  13   16.10   15.60
  -4   0  13   17.40   31.70
  -4   0  13   35.30   32.20
  -4   0  13   13.20   10.70
  -4   0  13    9.70   19.20
  -4   0  13  -38.60   47.40
   4   0 -12   75.09   20.80
   4   0 -12  -19.20   37.60
   4   0 -12   49.20   28.30
   4   0 -12   55.49   56.39
   4   0 -12   60.29   30.80
   4   0 -12   51.89   21.90
   4   0 -12   53.19   21.40
   4   0 -12   74.59   26.00
  -4   0  12  -19.80   52.39
  -4   0  12   66.49   38.30
  -4   0  12  276.97   63.29
  -4   0  12   41.70   29.30
  -4   0  12   82.29   33.30
  -4   0  12   45.00   24.40
  -4   0  12   58.19   21.00
   4   0 -11   53.89   29.60
   4   0 -11   20.10   55.59
   4   0 -11   11.80   13.70
   4   0 -11   37.20   17.60
   4   0 -11  -15.00   30.00
  -4   0  11   36.00   18.60
  -4   0  11    2.70   27.60
  -4   0  11   27.00   22.20
  -4   0  11    9.60   18.00
  -4   0  11   12.80   48.00
   4   0 -10  478.95  217.78
   4   0 -10  348.47  101.09
   4   0 -10  325.17  115.09
   4   0 -10  401.16  163.98
   4   0 -10  432.16  144.59
   4   0 -10  469.55  138.39
  -4   0  10  386.96  157.78
  -4   0  10  619.44  153.38
  -4   0  10  302.87  110.99
  -4   0  10  441.36  147.79
  -4   0  10  335.47  101.19
  -4   0  10  532.05  241.78
   4   0  -9   17.10   18.70
   4   0  -9   50.19   26.30
   4   0  -9   42.70   54.39
   4   0  -9    9.30   16.00
   4   0  -9   52.29   19.50
   4   0  -9   49.90   20.40
   4   0  -9   14.50   22.10
  -4   0   9   24.30   20.60
  -4   0   9   40.80   22.60
  -4   0   9    3.70   19.80
  -4   0   9   10.20   21.40
  -4   0   9   42.80   57.89
   4   0  -8 1795.82  584.54
   4   0  -8 2007.20  885.91
   4   0  -8 2108.29  654.33
   4   0  -8 2042.10  904.31
   4   0  -8 1972.80  491.45
   4   0  -8 1249.28  384.96
   4   0  -8 1710.63  569.64
   4   0  -8 1829.52  534.65
  -4   0   8 1721.03  428.86
  -4   0   8 1746.13  541.35
  -4   0   8 2225.28  648.84
  -4   0   8 1626.04  500.35
  -4   0   8 2081.29  921.51
  -4   0   8 1686.73  550.74
   4   0  -7   41.80   36.30
   4   0  -7   24.10   19.60
   4   0  -7   21.10   19.90
   4   0  -7   13.40   20.10
   4   0  -7   47.90   12.30
   4   0  -7   26.90   13.00
   4   0  -7   32.40   12.90
   4   0  -7   85.39   29.50
  -4   0   7   31.60   17.50
  -4   0   7    4.10   17.20
  -4   0   7   45.10   19.20
  -4   0   7   57.89   14.30
  -4   0   7   15.40   37.80
  -4   0   7   18.60   19.30
   4   0  -6   36.30   16.30
   4   0  -6   67.19   16.50
   4   0  -6   55.49   28.10
   4   0  -6   57.19   33.50
   4   0  -6  177.58   80.49
   4   0  -6   53.09   18.60
   4   0  -6   36.10   16.00
   4   0  -6  122.09   30.80
   4   0  -6   47.60   16.30
  -4   0   6  154.98   70.49
  -4   0   6  130.19   32.50
  -4   0   6   69.89   36.90
  -4   0   6   66.19   20.40
  -4   0   6   40.20   17.30
  -4   0   6   73.39   17.70
  -4   0   6   62.89   30.90
  -4   0   6   60.09   24.40
   4   0  -5   31.20    9.40
   4   0  -5   63.69   23.30
   4   0  -5  -16.00   23.20
   4   0  -5   34.30   30.70
   4   0  -5   83.99   40.00
   4   0  -5   17.40   10.00
   4   0  -5   85.69   29.00
   4   0  -5  136.29   40.40
   4   0  -5   33.10   25.30
  -4   0   5    6.30   22.30
  -4   0   5   16.30   32.20
  -4   0   5   19.30   11.60
  -4   0   5  119.39   40.10
  -4   0   5   32.90   10.20
  -4   0   5  100.59   30.00
   4   0  -4 1623.64  502.25
   4   0  -4 1622.44  371.46
   4   0  -4 1366.26  562.74
   4   0  -4 1214.38  371.16
   4   0  -4 2045.80  905.51
   4   0  -4 1651.23  506.85
   4   0  -4 1465.55  302.87
   4   0  -4 1532.95  511.65
  -4   0   4 1628.54  336.37
  -4   0   4 1857.01  574.44
  -4   0   4 1710.63  757.92
  -4   0   4 1286.07  392.16
  -4   0   4 2111.29  567.84
  -4   0   4 1709.43  524.85
  -4   0   4 1646.94  549.74
  -4   0   4 1335.07  549.74
  -4   0   4 1135.29  314.27
  -4   0   4 1274.37  291.97
   4   0  -3   27.20   20.30
   4   0  -3  209.68   90.39
   4   0  -3   41.30   20.50
   4   0  -3    4.60   14.40
   4   0  -3   -0.30   10.80
   4   0  -3   23.30   19.80
   4   0  -3   15.60    7.70
   4   0  -3    9.70    9.00
   4   0  -3   37.40   14.30
   4   0  -3   22.10   12.30
  -4   0   3   11.20   16.20
  -4   0   3   -5.90   17.40
  -4   0   3    3.70   10.00
  -4   0   3    9.30    9.20
  -4   0   3   11.50    8.20
  -4   0   3   19.30    8.90
  -4   0   3   13.20   25.70
  -4   0   3   24.70   13.00
  -4   0   3  192.28   82.69
   4   0  -2  845.52  258.87
   4   0  -2  745.03  154.08
  -4   0   2  825.92  170.98
  -4   0   2  708.23  314.17
  -4   0   2 1149.98  356.36
  -4   0   2  670.23  205.28
  -4   0   2  824.02  222.38
  -4   0   2 1057.49  325.17
  -4   0   2  666.03  153.08
  -4   0   2 1033.60  336.57
   4   0  -1   21.80   14.60
   4   0  -1   13.50    8.00
  -4   0   1   30.50   19.20
  -4   0   1   20.70   10.10
  -4   0   1    5.40   10.00
  -4   0   1    6.30    9.10
   4   0   0 2808.52 1155.48
   4   0   0 2312.27  637.24
   4   0   0 1952.60  604.64
   4   0   0 3564.64 1577.64
   4   0   0 2201.38  504.25
   4   0   0 2174.38  707.63
   4   0   0 2171.38  666.03
  -4   0   0 3398.56 1504.15
  -4   0   0 2060.49  472.15
  -4   0   0 2610.04  807.52
  -4   0   0 2337.97  760.32
  -4   0   0 3359.36 1382.26
  -4   0   0 2068.99  634.74
   4   0   1   33.20   18.50
   4   0   1   62.69   28.80
   4   0   1   63.49   34.30
   4   0   1   15.00    8.40
   4   0   1    4.30   21.00
   4   0   1   30.20   12.50
   4   0   1   48.10   14.60
   4   0   1  300.37   98.39
  -4   0  -1   69.39   35.60
  -4   0  -1   43.00   16.90
  -4   0  -1   39.30   12.20
  -4   0  -1   22.00   17.50
  -4   0  -1   49.70   24.70
  -4   0  -1   48.40   15.40
  -4   0  -1  284.37   93.49
  -4   0  -1  -12.80  205.88
  -4   0  -1   -4.00   14.20
   4   0   2  396.76  110.09
   4   0   2  491.75  219.68
   4   0   2  445.16  184.28
   4   0   2  602.94  188.58
   4   0   2  516.25  168.48
   4   0   2  408.26  125.99
   4   0   2  433.46  100.49
   4   0   2  458.05  204.78
  -4   0  -2  525.95  234.08
  -4   0  -2  368.76   77.19
  -4   0  -2  638.44  199.08
  -4   0  -2  416.06   96.39
  -4   0  -2  460.15  150.58
  -4   0  -2  332.07   92.19
  -4   0  -2  382.76  191.28
  -4   0  -2  313.67  130.29
   4   0   3  -11.20   22.50
   4   0   3    5.40   40.40
   4   0   3 -113.99  178.68
   4   0   3   24.20   11.40
   4   0   3   21.50    9.00
   4   0   3   29.90   12.40
  -4   0  -3    2.20   12.70
  -4   0  -3   28.00  125.69
  -4   0  -3   34.00   13.20
  -4   0  -3   24.10   11.40
  -4   0  -3    9.10   16.20
   4   0   4  201.18   48.30
   4   0   4  188.98   85.49
   4   0   4  191.98   63.09
   4   0   4  154.08   48.60
   4   0   4  216.08   71.19
  -4   0  -4  279.37   91.79
  -4   0  -4  250.77   79.89
  -4   0  -4  176.68   47.50
  -4   0  -4  177.48   55.59
  -4   0  -4  180.58   81.89
  -4   0  -4  379.16  184.88
   4   0   5   20.80   19.30
   4   0   5   41.30   19.00
   4   0   5   20.90   17.80
   4   0   5  -10.40   22.70
   4   0   5   12.80   10.60
   4   0   5   22.60   13.50
  -4   0  -5   47.20   21.60
  -4   0  -5   24.40   19.20
  -4   0  -5   20.20   10.90
  -4   0  -5   30.80   11.80
  -4   0  -5   13.40   17.20
  -4   0  -5   70.69  165.48
   4   0   6  964.40  316.87
   4   0   6 1578.24  416.46
   4   0   6  879.21  396.76
   4   0   6 1274.37  382.86
   4   0   6  802.02  303.27
   4   0   6  909.21  265.57
   4   0   6 1401.86  463.95
   4   0   6 1379.16  343.37
  -4   0  -6 1170.88  396.26
  -4   0  -6 1484.55  369.66
  -4   0  -6 1294.57  388.86
  -4   0  -6 1386.46  458.85
  -4   0  -6 1146.99  334.87
  -4   0  -6 1411.06  372.36
  -4   0  -6 1048.30  472.55
  -4   0  -6  853.51  280.07
   4   0   7   46.90   27.30
   4   0   7   37.80   18.90
   4   0   7   20.50   16.60
   4   0   7 -109.39  206.18
   4   0   7   31.20   15.00
   4   0   7   22.20   10.80
   4   0   7   40.20   14.40
  -4   0  -7   73.29   23.30
  -4   0  -7   20.40   17.90
  -4   0  -7  -17.30  157.18
  -4   0  -7   42.70   16.70
  -4   0  -7   29.70   13.10
  -4   0  -7   50.89   28.60
  -4   0  -7   95.49   36.50
   4   0   8  647.64  252.97
   4   0   8  381.86  121.99
   4   0   8  331.17  181.38
   4   0   8  216.58   56.19
   4   0   8  266.97   83.29
   4   0   8  343.97  114.59
   4   0   8  260.37   77.09
   4   0   8  359.26   96.79
  -4   0  -8  253.37   75.89
  -4   0  -8  325.07   99.49
  -4   0  -8  203.58   53.99
  -4   0  -8  275.17   74.39
  -4   0  -8  326.77  108.99
  -4   0  -8  257.77   83.19
  -4   0  -8  126.19  136.89
  -4   0  -8  556.24  216.88
   4   0   9   11.40   18.00
   4   0   9   21.40   19.40
   4   0   9    0.10   21.80
   4   0   9   15.10    8.70
   4   0   9  103.39  167.48
   4   0   9   22.50   13.70
  -4   0  -9   14.70   21.00
  -4   0  -9   56.09   22.70
  -4   0  -9   19.90  140.39
  -4   0  -9   17.40   11.60
  -4   0  -9   16.70    8.90
  -4   0  -9   54.29   26.70
  -4   0  -9   32.90   18.80
   4   0  10  350.86  137.59
   4   0  10  324.37  104.79
   4   0  10  381.26  223.88
   4   0  10  217.08   53.59
   4   0  10  308.17   98.89
   4   0  10  296.17   78.69
   4   0  10  307.67   93.09
   4   0  10  274.77   83.29
  -4   0 -10  280.87   74.29
  -4   0 -10  163.18  122.49
  -4   0 -10  221.58   54.59
  -4   0 -10  353.26  119.89
  -4   0 -10  305.87   92.59
  -4   0 -10  236.18   77.29
  -4   0 -10  229.38   71.29
  -4   0 -10  273.47  107.59
   4   0  11   21.90   18.70
   4   0  11   -3.70   16.50
   4   0  11   53.39  149.29
   4   0  11   10.50   28.50
   4   0  11    0.40   22.40
   4   0  11    5.20   11.80
   4   0  11   20.90    9.90
  -4   0 -11   44.40   89.69
  -4   0 -11   10.40   12.10
  -4   0 -11   55.89   22.60
  -4   0 -11   12.10   19.80
  -4   0 -11    4.20    9.30
  -4   0 -11   30.40   18.30
  -4   0 -11    9.90    8.80
   4   0  12  -17.80   20.00
   4   0  12   56.99   19.30
   4   0  12   10.60   18.10
   4   0  12   20.80   20.20
   4   0  12   42.60  103.29
   4   0  12   49.20   18.50
   4   0  12   17.20    8.50
  -4   0 -12   14.90   18.70
  -4   0 -12   33.10   17.70
  -4   0 -12   49.70   69.99
  -4   0 -12   20.80   14.90
  -4   0 -12   67.29   20.20
  -4   0 -12    8.20    9.00
  -4   0 -12   12.70   22.10
  -4   0 -12   65.19   24.90
   4   0  13  -45.00   23.60
   4   0  13    9.50   10.30
   4   0  13   22.20   86.59
   4   0  13    7.60   19.50
   4   0  13    9.70    7.10
   4   0  13   16.60    9.10
  -4   0 -13  -11.90   25.60
  -4   0 -13   53.99   55.89
  -4   0 -13   -4.90   14.10
  -4   0 -13   38.30   21.00
  -4   0 -13    9.30    7.10
  -4   0 -13    2.10   15.20
  -4   0 -13    0.20    7.40
   4   0  14   12.80   46.80
   4   0  14   54.99   18.30
   4   0  14   37.80   22.90
   4   0  14    0.20   17.10
   4   0  14   45.40   16.40
   4   0  14   13.00   24.30
  -4   0 -14   44.70   29.00
  -4   0 -14  118.39   30.60
  -4   0 -14   54.79   39.40
  -4   0 -14   29.40   16.90
  -4   0 -14   41.60   20.00
  -4   0 -14   69.79   23.00
  -4   0 -14   55.59   18.10
  -4   0 -14   73.29   23.60
   4   0  15  -13.70   15.30
   4   0  15    7.10    8.20
   4   0  15    2.40   18.40
   4   0  15   14.00   23.40
   4   0  15    8.80   44.10
   4   0  15    8.40    5.50
   4   0  15    5.00   24.50
  -4   0 -15  -11.30   12.80
  -4   0 -15   42.90   27.50
  -4   0 -15   18.40   14.30
  -4   0 -15    4.40   14.70
  -4   0 -15   -0.70    7.80
  -4   0 -15   19.60    7.90
  -4   0 -15   -6.00   25.30
  -4   0 -15   43.10   16.00
   4   0  16   39.10   25.20
   4   0  16   34.50   11.40
   4   0  16    9.70   13.20
   4   0  16   33.70   11.90
   4   0  16   42.80   28.30
   4   0  16   20.50   30.10
  -4   0 -16   27.00   17.00
  -4   0 -16   26.50   21.90
  -4   0 -16   20.30   19.40
  -4   0 -16    1.60   11.30
  -4   0 -16   51.59   21.60
  -4   0 -16   42.50   15.20
  -4   0 -16   34.90   11.60
  -4   0 -16   30.40   10.10
   4   0  17    9.70    6.10
   4   0  17   13.80   23.40
   4   0  17   18.30   23.40
   4   0  17    6.20    4.70
  -4   0 -17   -7.40    8.40
  -4   0 -17    2.80   11.10
  -4   0 -17   12.80   17.60
  -4   0 -17   -0.30   18.90
  -4   0 -17    2.30    3.60
  -4   0 -17   35.30   13.30
  -4   0 -17    0.70    5.30
   4   0  18   20.60    7.10
   4   0  18   14.00    5.80
   4   0  18    3.70   16.50
  -4   0 -18   -9.40   17.30
  -4   0 -18    9.90   11.00
  -4   0 -18   -5.60    6.40
  -4   0 -18   56.49   18.90
   4   0  19    5.90    5.10
   4   0  19   -1.80    4.40
  -4   0 -19   -1.90    5.00
   4   0  20   13.40    5.50
   4   2 -26   -5.50    4.50
  -4   2  26    4.10    1.50
  -4  -2  25    3.00    2.80
   4   2 -25  -12.40    5.50
  -4   2  25    2.60    1.50
   4  -2 -24    2.00    1.30
  -4  -2  24    4.10    3.40
   4   2 -24  -12.90    6.20
   4   2 -24   -0.90    2.30
  -4   2  24    2.40    1.70
   4  -2 -23    6.00    2.20
  -4  -2  23    5.50    4.90
  -4  -2  23    1.20    4.60
   4   2 -23   -5.60    6.00
   4   2 -23    4.80    2.90
  -4   2  23    3.80    2.30
   4  -2 -22   15.60    7.10
   4  -2 -22    2.90    1.70
  -4  -2  22    9.20    5.30
  -4  -2  22  -10.20    5.30
   4   2 -22   -5.60    6.30
   4   2 -22    5.50    3.20
  -4   2  22    7.00    2.70
   4  -2 -21   21.50   16.70
   4  -2 -21   11.60    3.60
  -4  -2  21   -4.20   18.30
  -4  -2  21    6.70    6.10
  -4  -2  21   12.10    7.80
   4   2 -21    7.90   23.30
   4   2 -21   -9.90    7.80
   4   2 -21  -11.60   18.20
   4   2 -21   23.20   16.20
  -4   2  21  -12.90   20.70
  -4   2  21   11.50    3.70
   4  -2 -20    4.10    2.40
   4  -2 -20   33.00   24.50
  -4  -2  20   12.40    9.20
  -4  -2  20  -10.10   33.20
  -4  -2  20    8.80    7.60
  -4  -2  20    1.00    7.60
  -4  -2  20   -1.20   24.10
   4   2 -20   11.70   20.80
   4   2 -20  -13.60    9.90
   4   2 -20   29.80   20.90
   4   2 -20   -6.90   22.70
   4   2 -20    6.40    3.50
   4   2 -20   -0.40   12.30
   4   2 -20  -31.10   31.60
  -4   2  20    7.80    5.90
  -4   2  20    8.70   16.50
  -4   2  20   20.80   25.20
  -4   2  20    9.60    3.70
   4  -2 -19   10.50   23.80
   4  -2 -19   14.70    5.10
   4  -2 -19   24.70   17.00
   4  -2 -19   22.60   15.20
   4  -2 -19   30.30   29.20
   4  -2 -19   72.29   27.30
  -4  -2  19   14.00   18.40
  -4  -2  19   13.40   33.40
  -4  -2  19    7.50    9.50
  -4  -2  19    5.00   26.20
  -4  -2  19   21.50   14.70
  -4  -2  19   -0.20    9.40
   4   2 -19   15.80   14.10
   4   2 -19    9.90   10.20
   4   2 -19   24.30   23.80
   4   2 -19    3.70   26.40
   4   2 -19    0.20   18.70
   4   2 -19   19.60    6.40
   4   2 -19   21.00   18.70
   4   2 -19  -12.30   29.00
  -4   2  19    4.10   19.90
  -4   2  19   21.40   17.10
  -4   2  19   17.90    6.00
  -4   2  19    3.80    6.10
  -4   2  19   26.50   39.60
   4  -2 -18   17.50   27.00
   4  -2 -18   23.30    7.60
   4  -2 -18   18.30    7.50
   4  -2 -18   30.60   16.90
   4  -2 -18   30.40   32.90
   4  -2 -18   95.19   31.50
  -4  -2  18   27.50   17.70
  -4  -2  18   33.20   13.60
  -4  -2  18    7.20   33.50
  -4  -2  18    5.10   24.70
  -4  -2  18   29.50   13.60
  -4  -2  18   15.30   14.90
  -4  -2  18   25.70    8.70
   4   2 -18   10.10   10.90
   4   2 -18   35.60   19.20
   4   2 -18   49.99   35.40
   4   2 -18    9.50   32.50
   4   2 -18    9.10   22.10
   4   2 -18   27.50    8.40
   4   2 -18   49.10   19.80
  -4   2  18   28.10   17.30
  -4   2  18   29.00    9.70
  -4   2  18   18.60   19.90
  -4   2  18   21.40   16.60
  -4   2  18   34.20   40.30
  -4   2  18   23.30    9.50
   4  -2 -17   22.90    7.80
   4  -2 -17   14.40    7.10
   4  -2 -17   14.20   16.90
   4  -2 -17   18.50   31.70
   4  -2 -17   31.90   17.30
  -4  -2  17   65.29   39.90
  -4  -2  17   41.50   17.80
  -4  -2  17   39.80   18.50
  -4  -2  17   23.40   53.69
  -4  -2  17   23.00    4.80
  -4  -2  17   57.09   22.10
  -4  -2  17   23.00    8.90
   4   2 -17   57.69   24.50
   4   2 -17    9.90    4.60
   4   2 -17   45.40   47.60
   4   2 -17   41.10   12.40
   4   2 -17   25.10   11.40
   4   2 -17    0.70   26.00
   4   2 -17   24.50   28.90
   4   2 -17   43.30   20.30
  -4   2  17   13.60    9.00
  -4   2  17   38.00   41.90
  -4   2  17   36.00   20.80
  -4   2  17   17.10    7.20
  -4   2  17   17.90   10.80
   4  -2 -16   75.59   23.20
   4  -2 -16   45.40   43.00
   4  -2 -16   -9.20   41.50
   4  -2 -16   44.00   23.00
   4  -2 -16   59.39   22.60
  -4  -2  16   47.20   37.50
  -4  -2  16   55.99   23.30
  -4  -2  16  137.39   53.59
  -4  -2  16   33.70   81.69
  -4  -2  16   56.89   24.00
  -4  -2  16   57.49   23.60
  -4  -2  16   67.59   19.40
   4   2 -16   95.69   38.30
   4   2 -16  102.99   32.00
   4   2 -16   74.89   30.60
   4   2 -16  111.79   75.99
   4   2 -16   10.20   35.70
   4   2 -16   64.99   37.70
   4   2 -16   65.79   41.60
   4   2 -16   57.79   17.00
  -4   2  16   59.09   30.10
  -4   2  16   32.10   40.10
   4  -2 -15   77.29   41.70
   4  -2 -15   48.10   12.80
   4  -2 -15   -9.80   40.70
   4  -2 -15   71.69   32.40
  -4  -2  15   48.30   11.80
  -4  -2  15   33.50   31.70
  -4  -2  15   40.20   43.00
  -4  -2  15   25.90  101.99
  -4  -2  15   52.39   22.40
  -4  -2  15   49.10   14.80
  -4  -2  15   82.29   31.60
   4   2 -15   29.10   33.20
   4   2 -15   57.49   18.10
   4   2 -15   60.39   24.90
   4   2 -15   34.00   32.80
   4   2 -15   74.09   39.70
  -4   2  15   50.29   13.80
  -4   2  15   58.39   45.80
  -4   2  15   65.39   28.90
  -4   2  15   54.59   32.20
  -4   2  15   40.90   24.40
   4  -2 -14  299.17   86.09
   4  -2 -14  184.88   58.69
   4  -2 -14  164.48   48.50
  -4  -2  14  177.58   62.69
  -4  -2  14  144.19   59.09
  -4  -2  14   62.09  238.98
  -4  -2  14   99.09   30.80
  -4  -2  14  187.28   53.99
  -4  -2  14  182.38   65.09
  -4  -2  14  136.89   49.00
   4   2 -14  300.97  176.18
   4   2 -14  126.19   52.19
   4   2 -14  133.69   39.60
   4   2 -14  189.48   60.69
   4   2 -14  155.48   58.49
   4   2 -14   94.19   37.30
  -4   2  14  136.99   38.20
  -4   2  14   62.09   25.70
  -4   2  14  158.98   47.80
  -4   2  14  281.27   85.69
   4  -2 -13   73.99   46.00
   4  -2 -13   70.29   31.90
   4  -2 -13  105.09   56.29
   4  -2 -13   94.49   32.60
  -4  -2  13  104.89   31.50
  -4  -2  13   37.10  136.29
  -4  -2  13   45.50   30.30
  -4  -2  13   76.39   26.60
  -4  -2  13   72.79   22.50
  -4  -2  13   44.00   20.60
   4   2 -13   79.79   96.19
   4   2 -13   99.39   53.39
   4   2 -13   93.29   31.20
   4   2 -13   59.79   19.90
   4   2 -13   70.39   41.20
   4   2 -13  147.89   47.90
  -4   2  13   71.29   27.20
  -4   2  13   45.60   23.50
  -4   2  13   69.69   45.80
  -4   2  13   46.30   22.70
   4  -2 -12  150.38   32.70
   4  -2 -12  352.06   46.30
   4  -2 -12  422.16  142.69
  -4  -2  12  323.87  129.39
  -4  -2  12  633.54  256.67
  -4  -2  12  361.56   45.90
  -4  -2  12  311.17  119.99
  -4  -2  12  168.78   34.20
  -4  -2  12  296.47   88.09
  -4  -2  12  462.25  170.58
   4   2 -12  271.37  104.69
   4   2 -12  350.76  104.49
   4   2 -12  332.57   43.10
   4   2 -12  496.25  163.18
   4   2 -12  182.68   37.50
   4   2 -12  440.96  174.28
   4   2 -12  562.04  202.58
  -4   2  12  342.17   44.70
  -4   2  12  203.68   43.40
  -4   2  12  760.32  173.78
  -4   2  12  375.46  125.39
   4  -2 -11  295.07   86.29
   4  -2 -11  221.98   88.09
   4  -2 -11  318.77  157.98
   4  -2 -11  350.76   80.69
   4  -2 -11  334.57  103.29
   4  -2 -11  256.67   66.89
  -4  -2  11  334.57  148.69
  -4  -2  11  246.88  103.09
  -4  -2  11  345.07   78.49
  -4  -2  11  429.36  158.68
  -4  -2  11  358.26  105.09
  -4  -2  11  261.17  105.79
  -4  -2  11  244.28   71.29
   4   2 -11  300.17  121.39
   4   2 -11  257.87  112.29
   4   2 -11  298.37   89.29
   4   2 -11  297.97   87.79
   4   2 -11  390.06   89.19
   4   2 -11  258.17  106.19
   4   2 -11  262.57   65.19
  -4   2  11  363.86  182.18
  -4   2  11  277.27   82.49
  -4   2  11  268.87   67.29
  -4   2  11  358.76  110.99
   4  -2 -10   82.69   41.30
   4  -2 -10   73.29   37.00
   4  -2 -10  -18.80  105.59
   4  -2 -10   10.60   31.30
  -4  -2  10   24.40   19.70
  -4  -2  10  171.28   86.89
  -4  -2  10   13.50  129.99
  -4  -2  10  -16.60   60.79
  -4  -2  10  222.98   77.99
  -4  -2  10   44.50   21.60
   4   2 -10   56.59   91.69
   4   2 -10   -2.30   30.80
   4   2 -10  116.39   53.99
   4   2 -10  -21.20   29.70
   4   2 -10   51.49   37.60
  -4   2  10   33.60   88.79
  -4   2  10   35.00   28.40
  -4   2  10  162.38   75.29
  -4   2  10   48.20   30.00
   4  -2  -9  691.13  204.38
   4  -2  -9  540.75  169.88
   4  -2  -9  492.55  165.68
  -4  -2   9  880.41  303.77
  -4  -2   9  467.75  120.09
  -4  -2   9  718.73  197.58
  -4  -2   9  714.43  269.97
  -4  -2   9  491.15  107.99
  -4  -2   9  587.84  171.98
  -4  -2   9  729.13  244.08
   4   2  -9  460.95  177.08
   4   2  -9  667.23  223.68
   4   2  -9  774.42  212.68
   4   2  -9  704.63  206.28
   4   2  -9  551.34  143.79
   4   2  -9  873.11  299.27
   4   2  -9  528.35  117.79
  -4   2   9  509.75  112.59
  -4   2   9  815.52  235.78
  -4   2   9  874.91  296.77
  -4   2   9  497.15  156.58
  -4   2   9  509.25  169.78
   4  -2  -8  138.39   53.99
   4  -2  -8  121.59   43.90
   4  -2  -8   97.89   43.00
   4  -2  -8  -34.90   86.39
  -4  -2   8  156.78  195.38
  -4  -2   8   79.59   68.29
  -4  -2   8  -89.19  107.79
  -4  -2   8  103.89   33.60
  -4  -2   8   67.29   45.40
  -4  -2   8  131.79   48.50
   4   2  -8   99.79   54.89
   4   2  -8   11.20   21.30
   4   2  -8   -4.90  135.79
   4   2  -8  200.08   71.09
   4   2  -8   98.29   32.60
   4   2  -8  170.98   61.39
   4   2  -8   80.99   61.29
  -4   2   8  142.69   57.19
  -4   2   8  142.19   47.50
  -4   2   8  128.69   51.79
   4  -2  -7  615.14  273.37
   4  -2  -7 1067.89  348.77
  -4  -2   7  752.42  254.67
  -4  -2   7  770.72  350.86
  -4  -2   7  917.21  407.56
  -4  -2   7  991.90  381.66
   4   2  -7 1583.74  520.15
   4   2  -7  790.32  243.88
   4   2  -7  952.10  422.76
   4   2  -7  565.54  258.37
   4   2  -7  715.03  241.78
  -4   2   7 1005.40  331.07
  -4   2   7  563.14  250.87
  -4   2   7  839.42  275.57
   4  -2  -6  150.98   53.39
   4  -2  -6   90.39   80.59
   4  -2  -6  210.48   63.59
  -4  -2   6  144.09   36.90
  -4  -2   6   18.60  166.88
  -4  -2   6  166.38   78.99
  -4  -2   6  134.69   43.70
   4   2  -6  105.99   36.30
   4   2  -6  315.57  176.48
   4   2  -6  139.19   70.49
   4   2  -6  117.99   31.70
   4   2  -6   96.19   35.70
   4   2  -6  -47.30  107.89
  -4   2   6   35.80   66.49
  -4   2   6  164.78   49.50
  -4   2   6  284.37   82.19
  -4   2   6  138.09   49.50
  -4   2   6  133.59   62.89
   4  -2  -5  272.67   78.99
   4  -2  -5  248.78   82.39
   4  -2  -5  430.26  179.68
   4  -2  -5  395.46  123.99
   4  -2  -5  207.38   61.89
   4  -2  -5  364.16  172.08
  -4  -2   5  302.27   65.89
  -4  -2   5  426.56  191.18
  -4  -2   5  335.67  173.68
  -4  -2   5  464.75  130.59
  -4  -2   5  426.26  132.29
   4   2  -5  499.85  155.28
   4   2  -5  291.47   63.79
   4   2  -5  493.55  200.98
   4   2  -5  269.67   77.29
  -4   2   5  278.07   79.49
  -4   2   5  309.67   88.19
  -4   2   5  403.76  187.78
   4  -2  -4 1093.69  303.67
   4  -2  -4  698.43  191.38
   4  -2  -4  863.31  281.87
   4  -2  -4  733.43  156.08
   4  -2  -4 1092.99  244.58
  -4  -2   4 1014.00  259.57
  -4  -2   4  520.75  184.78
  -4  -2   4  770.12  161.88
  -4  -2   4  846.12  174.58
   4   2  -4  693.53  146.69
   4   2  -4  493.35  168.98
   4   2  -4 1187.38  299.37
   4   2  -4  685.63  141.59
   4   2  -4  887.21  245.68
  -4   2   4  804.42  219.48
  -4   2   4  792.82  169.48
  -4   2   4  988.90  274.47
  -4   2   4 1079.59  241.68
  -4   2   4 1023.20  458.65
  -4   2   4  703.93  229.78
   4  -2  -3  188.08   98.89
   4  -2  -3  118.69   45.70
   4  -2  -3  146.89   38.80
   4  -2  -3  203.88   59.69
   4  -2  -3  167.28   66.39
  -4  -2   3  132.89   54.89
  -4  -2   3  292.57  150.58
  -4  -2   3   87.59   28.20
   4   2  -3   31.50   96.09
   4   2  -3  154.18   61.19
  -4   2   3  211.98   61.09
  -4   2   3  290.87  106.09
  -4   2   3  162.18   90.59
  -4   2   3   56.69   39.50
  -4   2   3  122.19   32.90
  -4   2   3  163.28   56.09
   4  -2  -2  238.98   80.29
   4  -2  -2  133.09   54.19
   4  -2  -2  266.57  127.99
   4  -2  -2  239.48   84.49
   4  -2  -2  335.97   94.09
  -4  -2   2  111.99   53.99
  -4  -2   2  224.08   60.39
   4   2  -2  168.48   65.79
   4   2  -2  281.77   73.19
  -4   2   2  234.08  114.69
  -4   2   2  279.67   78.19
  -4   2   2  307.97  111.29
  -4   2   2   78.69   51.69
  -4   2   2  175.38   60.19
   4  -2  -1  569.04  155.58
   4  -2  -1  473.85  155.58
   4  -2  -1  531.25  169.18
   4  -2  -1 1111.99  378.86
   4  -2  -1  791.62  353.06
  -4  -2   1  882.31  278.17
   4   2  -1  746.83  236.48
  -4   2   1  880.41  392.46
  -4   2   1  343.27  107.39
  -4   2   1  564.14  181.38
  -4   2   1  858.41  293.07
  -4   2   1  485.85  159.58
  -4   2   1  518.35  141.19
   4  -2   0  116.99   35.30
   4  -2   0   89.59   33.00
   4  -2   0   81.39   36.00
   4  -2   0  362.26  116.99
  -4  -2   0  113.39   35.80
  -4  -2   0  146.99   55.29
   4   2   0   94.09   30.30
   4   2   0  108.89   42.90
  -4   2   0  202.48   98.19
  -4   2   0  193.18   68.99
  -4   2   0  145.59   41.70
  -4   2   0  106.89   38.20
   4  -2   1 2529.15 1045.90
   4  -2   1 2508.35  673.33
   4  -2   1 3385.66 1040.30
   4  -2   1 2441.56  815.52
   4  -2   1 2298.17 1018.30
  -4  -2  -1 1934.21  447.96
  -4  -2  -1 1831.92  556.44
  -4  -2  -1 3404.66 1054.39
   4   2   1 3423.06 1059.99
   4   2   1 1778.62  540.35
  -4   2  -1 2422.56 1072.79
  -4   2  -1 2876.51  884.11
  -4   2  -1 2447.06  817.32
  -4   2  -1 3339.17 1377.36
  -4   2  -1 2032.90  661.73
  -4   2  -1 2917.61  782.42
   4  -2   2  125.79   36.20
   4  -2   2  102.59   49.90
   4  -2   2  115.19   57.59
   4  -2   2  338.17   80.79
   4  -2   2  416.66  140.19
   4  -2   2  123.79   46.50
  -4  -2  -2   54.69   42.20
  -4  -2  -2   64.49   26.20
   4   2   2  108.29   39.70
   4   2   2   52.79   22.20
   4   2   2  114.09   52.19
  -4   2  -2  111.29   31.50
  -4   2  -2  442.56  148.59
  -4   2  -2  133.29   46.00
  -4   2  -2  122.49   63.29
  -4   2  -2   76.49   39.10
   4  -2   3  421.66  108.29
   4  -2   3  493.25  161.78
   4  -2   3  394.36  176.08
   4  -2   3  384.06  129.29
   4  -2   3  609.04  164.38
  -4  -2  -3  361.96   90.19
   4   2   3  491.35  154.48
   4   2   3  340.97  115.79
   4   2   3  360.06   95.79
   4   2   3  877.41  389.86
  -4   2  -3  353.56   92.59
  -4   2  -3  393.26  132.39
  -4   2  -3  427.26  115.39
  -4   2  -3  425.86  190.08
   4  -2   4 1024.40  297.47
   4  -2   4 1041.60  462.25
   4  -2   4 1016.40  331.87
   4  -2   4 1100.99  488.05
   4  -2   4 1055.09  351.76
   4  -2   4 1090.59  337.47
  -4  -2  -4  960.10  224.78
  -4  -2  -4  902.51  296.87
  -4  -2  -4 1061.79  329.57
   4   2   4  795.92  247.38
   4   2   4  949.01  312.67
   4   2   4 1015.20  449.06
   4   2   4  755.42  182.08
  -4   2  -4 1004.80  445.36
  -4   2  -4 1062.39  267.37
  -4   2  -4 1105.89  340.97
  -4   2  -4 1020.70  340.37
  -4   2  -4  941.11  273.17
  -4   2  -4 1024.40  453.65
  -4   2  -4  973.60  317.77
   4  -2   5  101.79   37.80
   4  -2   5  107.09   45.80
   4  -2   5 -174.38  330.47
   4  -2   5   73.39   40.30
   4  -2   5   86.49   26.10
   4  -2   5   18.40   21.90
   4  -2   5   37.10   18.90
   4  -2   5   49.50   19.10
  -4  -2  -5   64.59   24.00
  -4  -2  -5   36.90   37.80
  -4  -2  -5   59.29   32.30
   4   2   5   36.90   44.80
   4   2   5   63.09   24.70
   4   2   5   40.10   47.20
  -4   2  -5   42.20   18.30
  -4   2  -5  -11.70   32.70
  -4   2  -5   60.09   22.30
  -4   2  -5  274.87  340.37
  -4   2  -5  108.69   54.29
  -4   2  -5   71.39   31.60
  -4   2  -5   77.29   23.70
   4  -2   6  131.09   53.69
   4  -2   6  161.48   31.90
   4  -2   6  249.68  301.57
   4  -2   6   56.59   22.20
   4  -2   6  136.69   43.90
   4  -2   6  123.69   42.80
   4  -2   6  117.59   37.70
   4  -2   6  441.66  147.89
  -4  -2  -6  119.09   38.20
  -4  -2  -6  109.59   50.89
  -4  -2  -6   62.49   25.30
  -4  -2  -6  175.98   36.60
   4   2   6  145.19   61.49
   4   2   6  130.29   42.10
   4   2   6   51.19   22.20
   4   2   6  134.89   35.50
  -4   2  -6  142.09   45.50
  -4   2  -6   67.59   25.10
  -4   2  -6  155.18   31.20
  -4   2  -6   56.19   21.40
  -4   2  -6  103.39   43.30
  -4   2  -6 -435.06  301.17
   4  -2   7  208.28   59.79
   4  -2   7  335.07  154.28
   4  -2   7   66.19  250.27
   4  -2   7  272.07  110.09
   4  -2   7  173.68   53.09
   4  -2   7  277.07  102.09
  -4  -2  -7  213.08   71.59
  -4  -2  -7  149.09   60.59
  -4  -2  -7  213.68   66.39
  -4  -2  -7  280.57   86.59
   4   2   7  219.78   68.19
   4   2   7  275.07  127.09
   4   2   7  263.17   87.19
   4   2   7  208.58   76.79
  -4   2  -7  257.97   72.69
  -4   2  -7  236.58   95.89
  -4   2  -7  216.88   65.89
  -4   2  -7  281.47  103.79
  -4   2  -7  228.18   65.99
  -4   2  -7  363.46  235.08
  -4   2  -7  376.86  173.18
   4  -2   8  141.99   60.09
   4  -2   8   34.00   19.60
   4  -2   8    3.40  273.17
   4  -2   8  247.08   99.99
   4  -2   8   44.30   20.70
   4  -2   8   10.70   33.50
   4  -2   8   56.89   19.80
   4  -2   8   45.90   20.80
  -4  -2  -8   35.70   43.10
  -4  -2  -8   63.29   26.00
  -4  -2  -8   49.30   19.30
   4   2   8   34.40   17.20
   4   2   8  215.38   75.69
   4   2   8   70.79   29.10
  -4   2  -8  257.67  104.19
  -4   2  -8  324.57  243.58
  -4   2  -8   37.60   14.90
  -4   2  -8   57.49   24.30
  -4   2  -8   36.30   16.90
  -4   2  -8   92.79   42.80
  -4   2  -8   71.59   32.30
   4  -2   9  136.19   59.29
   4  -2   9   39.20   18.20
   4  -2   9   11.10  217.18
   4  -2   9   42.40   20.50
   4  -2   9   23.20   10.40
   4  -2   9  -12.80   32.20
   4  -2   9  635.94  244.48
  -4  -2  -9   64.79   25.30
  -4  -2  -9   16.20   11.90
  -4  -2  -9   83.59   62.79
  -4  -2  -9   46.30   22.70
   4   2   9   31.40   17.70
   4   2   9   69.19   50.89
   4   2   9   45.00   21.20
  -4   2  -9  726.03  279.17
  -4   2  -9   55.69   19.40
  -4   2  -9   32.90   16.50
  -4   2  -9   51.09   14.50
  -4   2  -9   78.99   39.70
  -4   2  -9   19.30   21.80
  -4   2  -9  118.29  220.38
  -4   2  -9   44.00   16.90
   4  -2  10 -281.97  229.38
   4  -2  10   51.59   14.30
   4  -2  10   44.50   33.60
   4  -2  10  116.59   45.50
   4  -2  10   67.49   24.70
   4  -2  10   67.29   22.30
   4  -2  10   29.10   15.20
  -4  -2 -10   49.10   20.30
  -4  -2 -10   50.69   12.40
  -4  -2 -10   65.09   60.99
  -4  -2 -10   80.49   27.10
  -4  -2 -10   90.69   31.50
   4   2  10   -3.50   91.69
   4   2  10   54.79   21.60
   4   2  10   55.09   23.10
   4   2  10   40.00   17.80
  -4   2 -10  123.09   47.70
  -4   2 -10  -10.00  216.88
  -4   2 -10   49.30   14.30
  -4   2 -10   35.00   13.00
  -4   2 -10   48.10   17.30
  -4   2 -10   43.20   30.20
  -4   2 -10   51.89   14.90
   4  -2  11   76.29   27.10
   4  -2  11   67.69   29.00
   4  -2  11   60.89   22.20
   4  -2  11   71.39   39.20
   4  -2  11   67.19   21.30
   4  -2  11   59.89   25.00
   4  -2  11   97.49   29.20
  -4  -2 -11   94.09   30.90
  -4  -2 -11   65.59   24.00
  -4  -2 -11   70.19   61.09
  -4  -2 -11   48.10   23.10
  -4  -2 -11   81.99   27.70
   4   2  11   69.49   25.40
   4   2  11   35.40  101.29
   4   2  11   73.19   25.50
   4   2  11   65.09   23.50
   4   2  11   67.99   28.90
   4   2  11   75.19   24.80
   4   2  11   54.09   38.20
  -4   2 -11   69.39   37.30
  -4   2 -11   83.79   25.70
  -4   2 -11   66.79   30.90
  -4   2 -11   99.59   31.90
  -4   2 -11   60.49  116.09
  -4   2 -11   88.09   29.80
  -4   2 -11   75.59   31.30
  -4   2 -11   71.89   20.30
   4  -2  12   -5.50   10.50
   4  -2  12   25.70   13.20
   4  -2  12   14.40   14.10
   4  -2  12  -13.40   29.90
   4  -2  12  -28.80   86.99
   4  -2  12   17.90    7.90
   4  -2  12    1.10   24.80
   4  -2  12   51.79   20.10
   4  -2  12   11.10   13.90
  -4  -2 -12   14.30   13.60
  -4  -2 -12    6.70    9.00
  -4  -2 -12   26.80   71.59
  -4  -2 -12   20.80   15.00
  -4  -2 -12   25.80   20.80
   4   2  12  -10.90   33.00
   4   2  12  -22.30   99.09
   4   2  12   21.40   16.60
   4   2  12   18.40   13.00
   4   2  12   -0.90   22.40
   4   2  12   19.20   15.20
  -4   2 -12   26.60    9.80
  -4   2 -12   10.60   14.20
  -4   2 -12    9.60    9.40
  -4   2 -12  -14.10   34.30
  -4   2 -12    1.40   14.30
  -4   2 -12   15.20    9.00
  -4   2 -12   26.40  102.69
   4  -2  13   23.80   11.60
   4  -2  13   79.29   18.10
   4  -2  13   78.39   25.90
   4  -2  13   24.50   23.20
   4  -2  13   50.49   22.40
   4  -2  13  -72.49   73.89
   4  -2  13   55.79   22.10
   4  -2  13   63.99   26.20
   4  -2  13   64.99   19.40
  -4  -2 -13   53.29   28.90
  -4  -2 -13   74.09   65.49
  -4  -2 -13   18.60    8.30
  -4  -2 -13  100.09   27.00
  -4  -2 -13   66.39   20.50
   4   2  13   52.29   22.70
   4   2  13  -50.79   82.49
   4   2  13   63.39   22.60
   4   2  13   66.19   23.50
   4   2  13   74.29   46.00
  -4   2 -13   75.59   31.40
  -4   2 -13  101.59   22.70
  -4   2 -13   81.09   22.80
  -4   2 -13   76.39   24.90
  -4   2 -13   52.39   15.80
  -4   2 -13   31.00   13.50
  -4   2 -13   52.59   76.29
  -4   2 -13   40.40   17.70
  -4   2 -13   78.99   31.80
   4  -2  14    7.40   65.09
   4  -2  14   58.09   20.50
   4  -2  14   57.39   19.80
   4  -2  14  -21.50   49.50
   4  -2  14   29.80   15.30
   4  -2  14   83.69   69.99
   4  -2  14   55.69   16.50
   4  -2  14   65.59   22.20
   4  -2  14   61.59   24.80
  -4  -2 -14   73.19   36.10
  -4  -2 -14   25.20   55.59
  -4  -2 -14  105.19   34.70
  -4  -2 -14   59.09   18.80
  -4  -2 -14   53.39   18.50
  -4  -2 -14   45.50   17.90
  -4  -2 -14   56.59   19.50
   4   2  14   88.39   31.90
   4   2  14  -31.80   60.19
   4   2  14   28.80   26.80
   4   2  14   69.99   22.60
   4   2  14   66.29   19.60
   4   2  14   50.89   19.00
  -4   2 -14   37.10   22.50
  -4   2 -14   23.60   64.49
  -4   2 -14   53.69   15.40
  -4   2 -14   49.50   15.20
  -4   2 -14   34.00   20.80
  -4   2 -14   90.89   64.59
  -4   2 -14   42.60   19.90
  -4   2 -14   36.30   13.60
   4  -2  15   27.10   35.60
   4  -2  15   11.20    7.80
   4  -2  15    0.10    9.70
   4  -2  15  -50.69   29.70
   4  -2  15   19.80   11.20
   4  -2  15    7.50   15.60
   4  -2  15   19.50    6.90
   4  -2  15    5.30   12.20
   4  -2  15   21.40   14.60
   4  -2  15  -37.60   36.90
  -4  -2 -15  -20.60   32.50
  -4  -2 -15    7.00   36.80
  -4  -2 -15   16.00    7.60
  -4  -2 -15    7.50    8.20
  -4  -2 -15   34.30   15.70
  -4  -2 -15   26.40   11.40
   4   2  15   -8.60   21.10
   4   2  15  -68.09   48.70
   4   2  15    4.40   15.10
   4   2  15   28.70   16.10
   4   2  15   -0.40    9.60
  -4   2 -15   16.00   17.80
  -4   2 -15    4.90   40.40
  -4   2 -15   31.70   11.00
  -4   2 -15   12.10    5.50
  -4   2 -15   -4.10   17.10
  -4   2 -15  -21.70   27.10
  -4   2 -15   11.50   12.80
  -4   2 -15   14.30    7.50
   4  -2  16   -1.10    7.40
   4  -2  16  -11.90   29.70
   4  -2  16    4.00    5.70
   4  -2  16   48.40   25.00
   4  -2  16  -27.00   40.10
   4  -2  16   10.30    4.10
   4  -2  16    8.40   10.20
  -4  -2 -16  -18.50   25.80
  -4  -2 -16   28.60   14.70
  -4  -2 -16    7.40    6.20
  -4  -2 -16   28.10   16.20
  -4  -2 -16   20.10    9.20
  -4  -2 -16    4.40    6.80
  -4  -2 -16   78.39   21.00
   4   2  16  -47.00   41.10
   4   2  16   22.40   17.10
   4   2  16    3.90   16.80
   4   2  16   -4.30    8.40
  -4   2 -16   17.70   17.60
  -4   2 -16  -11.90   15.00
  -4   2 -16   10.20    4.40
  -4   2 -16   37.90   30.80
  -4   2 -16  -68.79   30.20
  -4   2 -16  -10.90   12.70
  -4   2 -16   27.40    9.10
  -4   2 -16   53.19   21.00
  -4   2 -16  -33.00   32.00
   4  -2  17   -4.40   12.80
   4  -2  17    8.60    8.70
   4  -2  17    3.40    5.40
   4  -2  17   19.20    5.80
   4  -2  17   -3.90   31.10
  -4  -2 -17   27.30   15.10
  -4  -2 -17    2.60   16.40
  -4  -2 -17   -4.10    7.00
  -4  -2 -17   61.79   23.30
  -4  -2 -17   19.60    8.10
  -4  -2 -17   29.70   15.00
   4   2  17    6.90    8.30
   4   2  17  -36.90   30.50
   4   2  17   37.10   21.90
   4   2  17   12.30    5.90
   4   2  17   -3.50   12.90
  -4   2 -17    5.70   13.10
  -4   2 -17   10.90    5.00
  -4   2 -17   21.00   10.40
  -4   2 -17  -47.60   19.50
  -4   2 -17   -2.30   21.20
   4  -2  18    4.30    4.90
   4  -2  18    9.20    8.00
   4  -2  18  -11.90   15.90
   4  -2  18   17.40    4.60
  -4  -2 -18   -1.20    4.70
   4   2  18   -6.10   10.70
   4   2  18    4.60    7.20
   4   2  18    3.60    4.40
  -4   2 -18   -5.70   11.80
  -4   2 -18   20.50   12.40
  -4   2 -18   13.20    4.40
  -4   2 -18  -35.30   18.40
   4  -2  19    4.80    6.80
   4  -2  19   12.10    3.60
   4   2  19   -2.20    8.80
   4   2  19   -0.10    6.70
   4   2  19   10.90    5.80
  -4   2 -19    5.80    3.30
  -4   2 -19   20.60   11.20
   4  -2  20    7.90    2.70
   4   2  20   10.30    6.40
   4   2  20   10.40    3.70
  -4   2 -20    6.20    3.10
   4  -2  21    9.00    2.90
   4  -2  22    8.70    1.90
   4  -2  23    6.00    1.60
   4  -4 -24   -8.10    3.00
  -4  -4  24   -0.40    2.80
   4   4 -24    1.10    2.80
  -4   4  24   -2.80    3.80
   4  -4 -23   -6.30    3.00
  -4  -4  23   -5.70    3.40
   4   4 -23    7.00    3.40
  -4   4  23    5.20    4.40
   4  -4 -22   -8.50    4.00
  -4   4  22    3.00    4.40
   4  -4 -21    0.10    4.50
   4  -4 -21   43.00   17.60
  -4  -4  21   17.30    4.60
   4   4 -21  -30.20   27.30
   4   4 -21  -10.20   19.80
  -4   4  21    8.20    5.30
   4  -4 -20   15.60   12.60
   4  -4 -20   -6.40    5.60
   4  -4 -20   32.80   19.70
  -4  -4  20    1.30   25.70
  -4  -4  20  -14.00   22.80
  -4  -4  20  -10.00    6.40
  -4  -4  20   19.00    5.30
   4   4 -20    2.60    4.30
   4   4 -20    7.90   25.70
   4   4 -20    6.30   15.90
   4   4 -20   -7.40   29.70
   4   4 -20    4.10   19.10
   4   4 -20    6.10   18.80
  -4   4  20  -11.20   24.30
  -4   4  20    5.50    6.20
  -4   4  20   11.70   12.00
   4  -4 -19   37.50   22.20
   4  -4 -19   13.00    8.80
  -4  -4  19   64.29   40.60
  -4  -4  19  -18.30   28.90
  -4  -4  19   23.00    7.10
   4   4 -19   25.20   30.30
   4   4 -19   -3.90   27.30
   4   4 -19   38.10   20.20
   4   4 -19   41.10   29.90
  -4   4  19    9.90   11.80
  -4   4  19   64.59   28.80
  -4   4  19   44.40   37.90
   4  -4 -18   25.80   16.40
   4  -4 -18   -9.30   31.00
   4  -4 -18  -17.40   13.10
   4  -4 -18   27.50   21.10
   4  -4 -18   43.80   18.90
  -4  -4  18  -14.20   25.90
  -4  -4  18  -30.30   35.20
  -4  -4  18   17.90   21.90
  -4  -4  18   51.69   45.40
   4   4 -18  -11.50    7.10
   4   4 -18  -16.30   38.30
   4   4 -18   14.20   17.70
   4   4 -18  -25.10   32.40
   4   4 -18  -48.80   35.00
   4   4 -18   10.10   34.00
  -4   4  18  -26.40   47.60
  -4   4  18   24.60   16.00
   4  -4 -17   56.19   26.40
   4  -4 -17  -10.60   11.40
   4  -4 -17   43.40   21.90
   4  -4 -17   60.99   44.60
  -4  -4  17  -41.30   46.00
  -4  -4  17   88.69   52.69
  -4  -4  17   73.39   32.40
  -4  -4  17   35.80   24.30
  -4  -4  17    6.90   29.60
   4   4 -17   62.59   23.10
   4   4 -17   28.80   33.80
   4   4 -17   47.30   53.69
   4   4 -17  -56.49   41.50
   4   4 -17  -43.00   30.60
   4   4 -17   39.80   27.80
   4   4 -17   58.49   36.60
  -4   4  17   54.99   46.70
  -4   4  17   65.59   23.80
  -4   4  17   58.09   41.70
   4  -4 -16   -6.40   29.50
   4  -4 -16   29.90   17.50
   4  -4 -16   18.60   19.40
   4  -4 -16  -41.20   16.70
  -4  -4  16  -33.70   38.20
  -4  -4  16   18.10   37.60
  -4  -4  16  -76.19   51.29
  -4  -4  16   23.20   25.40
  -4  -4  16   60.59   31.20
   4   4 -16   41.80   73.49
   4   4 -16   29.80   40.80
   4   4 -16   27.20   21.60
   4   4 -16  -29.40   39.50
   4   4 -16   15.90   29.30
   4   4 -16  -88.49   47.90
  -4   4  16   13.80   28.40
  -4   4  16   20.30   15.40
  -4   4  16   -9.40   39.80
   4  -4 -15  116.89   41.00
   4  -4 -15   55.29   20.50
   4  -4 -15   69.49   37.10
   4  -4 -15  141.69   44.90
  -4  -4  15   98.29   41.00
  -4  -4  15  -19.20  120.29
  -4  -4  15  142.49   51.99
  -4  -4  15   60.69   23.00
  -4  -4  15   40.60   52.19
   4   4 -15   96.59  132.69
   4   4 -15  120.19   46.60
   4   4 -15   76.99   26.20
  -4   4  15  108.09   48.00
  -4   4  15   80.79   39.50
  -4   4  15   52.49   19.40
   4  -4 -14    4.30   19.30
   4  -4 -14   22.60   17.20
   4  -4 -14   35.50   32.80
   4  -4 -14  112.69   39.30
  -4  -4  14 -197.08  153.38
  -4  -4  14  -93.39   86.59
  -4  -4  14   26.70   24.10
  -4  -4  14   16.30   59.49
   4   4 -14   12.10   49.90
   4   4 -14   -7.50  165.28
   4   4 -14   39.40   27.00
  -4   4  14   44.40   28.40
  -4   4  14  112.09   49.80
  -4   4  14   15.00   18.60
  -4   4  14    4.00   20.80
   4  -4 -13   16.00   18.90
   4  -4 -13   64.19   29.70
   4  -4 -13   36.50   36.10
  -4  -4  13   18.80   24.00
  -4  -4  13  -46.70  100.49
  -4  -4  13  -36.60  175.68
  -4  -4  13   30.20   72.09
   4   4 -13 -100.89  105.59
   4   4 -13   63.19  185.68
   4   4 -13   15.00   52.59
   4   4 -13    2.30   31.60
   4   4 -13   -2.70   23.00
  -4   4  13   11.40   27.10
  -4   4  13   79.39   39.70
  -4   4  13   35.40   22.90
  -4   4  13   31.50   21.50
   4  -4 -12   47.80   23.00
   4  -4 -12   29.90   25.90
   4  -4 -12    4.30   31.70
   4  -4 -12   49.30   28.10
  -4  -4  12  -36.10  217.68
  -4  -4  12    4.30   94.49
  -4  -4  12   22.60   29.80
  -4  -4  12  -23.90   37.00
   4   4 -12   41.90  220.98
   4   4 -12   35.70   25.30
   4   4 -12   -1.70   28.50
   4   4 -12 -191.48  148.49
  -4   4  12    4.50   22.30
  -4   4  12   70.29   33.10
  -4   4  12   16.10   23.90
  -4   4  12   27.20   29.50
   4  -4 -11  697.83  189.78
   4  -4 -11  465.55  181.08
   4  -4 -11  678.23  217.48
   4  -4 -11  795.92  175.38
  -4  -4  11  643.94  280.17
  -4  -4  11  552.94  123.99
  -4  -4  11  495.55  188.38
  -4  -4  11  929.41  538.55
   4   4 -11  783.62  432.36
   4   4 -11  562.74  125.89
   4   4 -11  710.13  264.77
   4   4 -11  374.96  175.88
  -4   4  11  826.52  182.18
  -4   4  11  889.01  243.88
  -4   4  11  584.34  188.88
  -4   4  11  757.92  293.27
   4  -4 -10   78.39   26.90
   4  -4 -10   87.29   33.10
   4  -4 -10   65.29   26.00
  -4  -4  10 -369.46  322.87
  -4  -4  10   76.19   60.49
  -4  -4  10   25.80   23.70
  -4  -4  10    0.10   67.89
   4   4 -10   63.09  226.18
   4   4 -10   42.70   27.80
   4   4 -10   59.39   45.00
   4   4 -10  -23.70   53.19
  -4   4  10   81.39   36.00
  -4   4  10   89.69   33.60
  -4   4  10   62.79   21.90
  -4   4  10   69.49   33.80
   4  -4  -9  336.47  134.79
   4  -4  -9  104.39   38.80
   4  -4  -9  100.29   34.80
  -4  -4   9  498.45  232.68
  -4  -4   9   52.89  313.07
   4   4  -9  121.59   91.09
   4   4  -9  158.18   52.59
   4   4  -9  559.84  358.56
   4   4  -9  194.88  114.89
  -4   4   9  128.39   45.20
  -4   4   9   92.09   36.30
  -4   4   9  210.88   73.69
  -4   4   9  345.97  136.19
   4  -4  -8  152.68   56.19
   4  -4  -8  350.76  162.18
   4  -4  -8  147.39   50.79
   4  -4  -8  133.99   43.80
  -4  -4   8 -299.97  164.18
  -4  -4   8  167.78   52.69
  -4  -4   8 -304.27  366.76
   4   4  -8  383.16  325.57
   4   4  -8  -22.00   84.39
   4   4  -8  113.49   42.50
  -4   4   8  195.58   64.19
  -4   4   8   73.79   29.90
  -4   4   8  140.79   52.39
  -4   4   8  194.38   90.69
   4  -4  -7  269.47   97.39
   4  -4  -7  115.89   40.70
   4  -4  -7  219.68   72.49
  -4  -4   7  183.18  368.06
  -4  -4   7  163.58   53.59
  -4  -4   7  155.08  107.39
   4   4  -7  172.88   60.79
   4   4  -7 -423.06  346.87
  -4   4   7  173.48   69.89
  -4   4   7  278.57   89.39
   4  -4  -6   15.40   44.30
   4  -4  -6   87.59   38.60
   4  -4  -6   42.10   24.80
  -4  -4   6   35.20   30.40
  -4  -4   6 -789.72  465.25
   4   4  -6  -27.90   51.69
   4   4  -6  222.98  349.87
  -4   4   6   28.60   21.60
  -4   4   6  109.59   43.70
   4  -4  -5  336.17  122.99
   4  -4  -5  362.06  121.39
   4  -4  -5  370.16  114.09
  -4  -4   5  414.26  112.59
   4   4  -5  492.75  134.89
  -4   4   5  392.06  131.09
  -4   4   5  293.57  105.79
  -4   4   5  313.07   96.59
   4  -4  -4  168.58   57.49
  -4  -4   4  107.99   55.79
   4   4  -4   89.19   72.99
  -4   4   4   90.99   33.50
   4  -4  -3  556.24  167.98
  -4  -4   3  474.05  142.69
   4   4  -3  479.75  160.08
  -4   4   3  499.85  149.79
   4  -4  -2  392.56  125.19
  -4  -4   2   63.19  160.08
   4   4  -2   67.29  127.19
  -4  -4   1  240.88  144.69
   4   4  -1  377.86  170.28
  -4   4   1  705.23  209.28
  -4   4   1  552.04  257.27
   4  -4   0  424.56  201.18
   4  -4   0  159.78   60.89
  -4  -4   0  -58.99  101.49
   4   4   0  166.88  119.19
  -4   4   0  399.06  190.58
  -4   4   0  174.98   58.89
   4  -4   1   32.40   33.20
   4  -4   1  179.48  100.49
   4  -4   1  212.28  117.59
  -4  -4  -1   -0.90   80.59
  -4  -4  -1  146.69   52.09
   4   4   1   80.29   32.00
  -4   4  -1  197.98  107.99
  -4   4  -1  -22.10   95.29
   4  -4   2 1200.88  409.36
  -4  -4  -2 2247.98  710.73
   4   4   2 1459.45  465.85
  -4   4  -2 1534.15  518.75
  -4   4  -2  621.84  284.37
   4  -4   3 1617.54  655.53
   4  -4   3 1938.51  492.45
   4  -4   3 1591.74  532.75
  -4  -4  -3 1577.64  510.35
   4   4   3 1335.67  432.36
  -4   4  -3 1453.85  377.56
  -4   4  -3 1247.48  418.36
  -4   4  -3 1320.97  537.05
   4  -4   4  473.85  125.99
   4  -4   4  846.72  284.57
   4   4   4  712.53  220.48
  -4   4  -4 1108.99  371.46
   4  -4   5   60.99   39.20
   4  -4   5  213.98  108.19
   4  -4   5  123.99  118.89
   4  -4   5   35.90   24.80
  -4  -4  -5   81.59   39.50
   4   4   5   62.69   40.40
   4   4   5   24.60   22.90
  -4   4  -5   61.39   39.50
  -4   4  -5   56.19   27.20
  -4   4  -5    9.80  114.29
  -4   4  -5   86.69   67.39
   4  -4   6  -26.20   84.79
   4  -4   6   27.60   61.19
   4  -4   6   75.99   36.10
  -4  -4  -6  157.28   52.29
  -4  -4  -6  136.19   50.29
  -4  -4  -6   85.19   41.60
   4   4   6  268.17   80.09
   4   4   6   53.99   37.20
   4   4   6   75.89   35.90
  -4   4  -6   85.39   36.90
  -4   4  -6   74.89   88.49
  -4   4  -6   30.10   44.90
   4  -4   7  148.59   94.29
   4  -4   7  182.98   78.69
   4  -4   7  127.09   72.69
   4  -4   7  200.58   77.49
   4  -4   7  249.38   63.99
  -4  -4  -7  172.18   56.89
  -4  -4  -7  153.88   69.69
   4   4   7  139.89   51.89
   4   4   7  164.98   57.59
   4   4   7  285.07  114.79
  -4   4  -7  182.18   70.19
  -4   4  -7  194.28   68.29
  -4   4  -7  159.28   92.79
  -4   4  -7  134.59   64.29
   4  -4   8  223.38  105.59
   4  -4   8  140.09   60.79
   4  -4   8   73.79  151.58
   4  -4   8   91.99   41.70
   4  -4   8  160.78   50.89
   4  -4   8   -2.40   56.79
  -4  -4  -8   58.69   43.00
  -4  -4  -8  196.08   81.69
  -4  -4  -8    0.20   21.00
   4   4   8  198.78   87.79
   4   4   8  126.79   53.09
  -4   4  -8  111.19   42.70
  -4   4  -8   55.59   44.30
  -4   4  -8   78.29  153.98
  -4   4  -8  211.28   91.39
  -4   4  -8   66.89   39.80
   4  -4   9  241.88   97.19
   4  -4   9 -264.17  192.78
   4  -4   9   24.60   48.40
   4  -4   9   58.69   35.70
   4  -4   9   78.69   37.60
  -4  -4  -9   58.09   49.70
  -4  -4  -9  275.97  105.49
   4   4   9   35.30   40.70
   4   4   9  320.57  120.09
  -4   4  -9   60.59   31.30
  -4   4  -9    7.40   39.30
  -4   4  -9   99.59   46.60
  -4   4  -9 -220.48  166.18
   4  -4  10   92.59   44.00
   4  -4  10   27.80   16.80
   4  -4  10   22.60   98.69
   4  -4  10   49.60   33.90
   4  -4  10   41.40   31.50
   4  -4  10   37.60   26.00
   4  -4  10   47.10   36.70
  -4  -4 -10   25.60   30.40
  -4  -4 -10   31.20   27.50
  -4  -4 -10   46.50   24.10
   4   4  10   16.90   24.40
   4   4  10   13.90   31.90
   4   4  10   47.30   23.60
  -4   4 -10  100.69   43.70
  -4   4 -10   23.00   29.70
  -4   4 -10   27.30   22.90
  -4   4 -10   36.70   28.30
  -4   4 -10 -379.46  156.58
  -4   4 -10  -24.80   27.90
   4  -4  11   61.09   38.70
   4  -4  11   40.40   18.30
   4  -4  11  104.79   49.30
   4  -4  11   65.29   90.09
   4  -4  11  101.59   43.20
   4  -4  11  147.69   57.19
  -4  -4 -11   61.19   26.70
  -4  -4 -11   63.79   37.10
  -4  -4 -11   59.69   30.50
  -4  -4 -11   61.09   30.00
   4   4  11   75.19   29.00
   4   4  11   65.39   30.90
  -4   4 -11   58.79   34.00
  -4   4 -11   61.49   27.10
  -4   4 -11   70.89   38.00
  -4   4 -11   49.40   38.70
  -4   4 -11  198.98   71.99
  -4   4 -11  -90.39  106.59
   4  -4  12   41.10   20.60
   4  -4  12   74.59   26.20
   4  -4  12   61.89   34.80
   4  -4  12   16.10   66.89
   4  -4  12   83.89   31.40
   4  -4  12   80.19   33.60
   4  -4  12  146.59   45.10
  -4  -4 -12   38.90   17.30
  -4  -4 -12  106.29   32.80
  -4  -4 -12   99.19   36.90
  -4  -4 -12   60.29   48.10
   4   4  12  115.29   40.30
   4   4  12   74.89   28.40
   4   4  12   46.20   18.40
  -4   4 -12   77.79   30.30
  -4   4 -12   57.29   28.00
  -4   4 -12  107.09   36.20
  -4   4 -12   95.39   39.80
  -4   4 -12   66.39   84.99
  -4   4 -12   45.30   20.70
   4  -4  13   38.70   22.40
   4  -4  13   21.40   12.60
   4  -4  13   24.60   11.30
   4  -4  13  -39.70   43.20
   4  -4  13   30.70   35.10
   4  -4  13   26.40   20.70
   4  -4  13   26.30   16.10
  -4  -4 -13   19.60   10.50
  -4  -4 -13   52.29   23.50
  -4  -4 -13   86.59   43.10
  -4  -4 -13   34.40   21.40
  -4  -4 -13   18.40   30.70
   4   4  13   26.90   37.80
   4   4  13   13.70   15.00
   4   4  13   23.60   15.80
   4   4  13   22.70   10.40
  -4   4 -13   66.59   23.40
  -4   4 -13   31.80   28.70
  -4   4 -13   24.00   17.20
  -4   4 -13   49.60   51.69
  -4   4 -13   18.50   10.30
  -4   4 -13   20.20   15.10
  -4   4 -13   47.30   19.40
   4  -4  14   11.50   32.50
   4  -4  14  -47.50   38.90
   4  -4  14    3.60   12.60
   4  -4  14   10.60    8.80
   4  -4  14   18.70   11.60
   4  -4  14   11.00   14.90
  -4  -4 -14    9.50   15.50
  -4  -4 -14   30.30   28.40
  -4  -4 -14   -9.10   10.50
  -4  -4 -14   51.39   22.30
   4   4  14   15.10   36.30
   4   4  14    5.00   11.40
   4   4  14   -1.10   16.60
   4   4  14   41.40   16.90
  -4   4 -14   17.20   17.60
  -4   4 -14   15.40    9.70
  -4   4 -14  -14.20   27.40
  -4   4 -14   61.39   40.20
  -4   4 -14  -10.50   35.10
  -4   4 -14   -5.60    9.90
   4  -4  15   21.00   31.60
   4  -4  15  -37.30   26.10
   4  -4  15   35.40   15.40
   4  -4  15   37.20   14.60
   4  -4  15   47.60   16.50
  -4  -4 -15   29.10   15.40
  -4  -4 -15   42.50   22.40
  -4  -4 -15   18.10   11.20
   4   4  15   35.60   38.20
   4   4  15   25.90   14.60
   4   4  15   12.80   14.70
   4   4  15   42.50   19.20
  -4   4 -15   31.00   14.10
  -4   4 -15    1.90   30.50
  -4   4 -15   30.50   28.70
  -4   4 -15   40.50   20.60
   4  -4  16   17.30    9.00
   4  -4  16  -22.00   18.90
   4  -4  16   16.00   35.60
   4  -4  16    6.60    8.00
   4  -4  16   22.60   10.10
  -4  -4 -16   11.30    9.10
  -4  -4 -16   45.80   23.10
  -4  -4 -16   32.40   13.90
   4   4  16  -24.40   13.80
   4   4  16    7.00   23.20
   4   4  16   21.30   16.30
   4   4  16   16.20   11.40
  -4   4 -16   27.60   10.70
  -4   4 -16   12.60   13.70
  -4   4 -16    1.60   30.50
  -4   4 -16    6.70   21.30
  -4   4 -16   26.70    8.40
   4  -4  17   35.20   11.00
   4  -4  17  -14.60   13.30
   4  -4  17   25.00   10.50
   4  -4  17   10.20    5.70
  -4  -4 -17    7.30    7.30
  -4  -4 -17   31.30   13.60
   4   4  17   20.80   10.00
  -4   4 -17   41.80   22.80
  -4   4 -17   32.40   11.60
  -4   4 -17   32.60   16.50
  -4   4 -17   18.60    5.70
  -4   4 -17    7.40   13.60
   4  -4  18    9.70    5.60
   4  -4  18   -6.00    3.60
   4  -4  18   12.30    6.80
   4   4  18   -2.20    7.50
  -4   4 -18   -2.60   14.00
  -4   4 -18    1.30    3.20
  -4   4 -18  -39.40   15.20
   4  -4  19    8.30    4.80
   4  -4  19    3.10    3.00
   4   4  19    8.60    7.50
  -4   4 -19    3.10    3.20
   4  -4  20    2.30    4.10
   4  -4  20   -2.30    2.50
   4   4  20   -1.00    6.10
   4  -4  21    4.90    3.30
   4  -4  21    0.10    1.50
   4  -4  22   -1.30    1.50
  -4   6  23   -0.30    4.90
   4  -6 -21  -10.30    5.70
   4  -6 -20  -14.60    5.50
   4   6 -20  -14.40   25.60
   4  -6 -19   25.90   16.00
   4  -6 -19   -9.00    5.30
   4  -6 -19   46.90   22.10
  -4  -6  19  -24.80   27.30
   4   6 -19    5.50   18.10
   4   6 -19    5.00   23.60
   4   6 -19    5.90   20.10
   4   6 -19  -14.90   21.30
  -4   6  19  -15.40   20.70
  -4   6  19   47.60   23.30
   4  -6 -18   32.20   17.40
   4  -6 -18   48.30   19.20
   4  -6 -18   45.40   22.20
  -4  -6  18  -10.10   32.50
  -4  -6  18  -20.80   17.90
  -4  -6  18  -68.09   69.99
   4   6 -18    2.90   31.30
   4   6 -18    8.60   25.60
   4   6 -18  -86.19   55.59
   4   6 -18   14.40   20.80
  -4   6  18   68.99   24.80
  -4   6  18   -1.30   27.30
   4  -6 -17   35.80   20.10
   4  -6 -17   14.50   12.50
   4  -6 -17   54.69   25.00
  -4  -6  17  -35.60   36.40
  -4  -6  17  -54.89   28.60
  -4  -6  17    4.00   28.80
   4   6 -17  -32.50   37.70
   4   6 -17   14.90   29.50
   4   6 -17   -2.80   27.30
   4   6 -17  -75.89   44.90
  -4   6  17    4.50   33.50
  -4   6  17   38.00   24.00
   4  -6 -16   23.10   18.40
   4  -6 -16   89.49   29.20
   4  -6 -16   15.30   24.40
   4  -6 -16   58.09   26.80
  -4  -6  16  -69.99   82.19
  -4  -6  16   12.30   27.50
  -4  -6  16  -68.89   34.10
   4   6 -16   11.80   32.90
   4   6 -16   -4.90   38.70
   4   6 -16   17.90   30.00
  -4   6  16   11.20   29.80
  -4   6  16    1.70   21.80
  -4   6  16   24.00   17.30
  -4   6  16   92.99   31.30
   4  -6 -15   54.69   26.80
   4  -6 -15   72.99   31.50
   4  -6 -15   92.49   42.90
   4  -6 -15   78.69   29.10
  -4  -6  15  -24.50   75.19
  -4  -6  15   32.60   32.50
  -4  -6  15   32.70   32.30
   4   6 -15   63.39   51.99
   4   6 -15   31.00   34.20
   4   6 -15   71.89   42.00
  -4   6  15   21.50   19.20
  -4   6  15   70.99   34.60
  -4   6  15   36.30   20.00
  -4   6  15   56.09   25.40
   4  -6 -14   40.40   29.00
   4  -6 -14   40.50   25.30
   4  -6 -14   45.60   28.70
   4  -6 -14   39.10   21.60
  -4  -6  14  -41.50   60.39
  -4  -6  14 -108.79   80.49
  -4  -6  14   40.30   30.10
  -4  -6  14   58.79   79.69
   4   6 -14    7.10   44.50
   4   6 -14   83.49   80.09
   4   6 -14    9.80   66.39
   4   6 -14  -13.50   35.90
  -4   6  14   54.49   27.90
  -4   6  14   52.29   27.10
  -4   6  14   23.00   19.50
  -4   6  14   38.90   20.60
   4  -6 -13   15.60   19.20
   4  -6 -13   32.60   22.20
  -4  -6  13   17.60   30.60
  -4  -6  13 -155.78  110.99
  -4  -6  13   26.80   36.20
  -4  -6  13  -74.79   80.19
   4   6 -13   10.30   43.00
   4   6 -13  -38.00   46.30
   4   6 -13   34.60   23.60
  -4   6  13    5.00   19.00
  -4   6  13   34.10   24.30
  -4   6  13  112.29   42.40
  -4   6  13   11.40   17.40
   4  -6 -12   43.20   31.20
   4  -6 -12   58.09   31.80
   4  -6 -12   64.99   27.50
   4  -6 -12   55.79   29.20
  -4  -6  12 -203.88  170.18
  -4  -6  12   33.70   57.39
  -4  -6  12   49.70  109.59
  -4  -6  12   95.29   46.40
   4   6 -12  -45.80  103.29
   4   6 -12   35.10   56.99
   4   6 -12 -111.09  113.09
  -4   6  12   57.39   23.60
  -4   6  12   76.39   33.90
  -4   6  12   82.69   35.60
  -4   6  12   56.89   33.30
   4  -6 -11   65.79   36.80
   4  -6 -11   85.89   32.00
   4  -6 -11   41.20   32.80
  -4  -6  11  -44.70   79.99
  -4  -6  11   59.79  130.39
  -4  -6  11   51.29   36.40
   4   6 -11 -273.77  145.79
   4   6 -11 -161.48   98.09
   4   6 -11   33.40   44.10
  -4   6  11   87.59   29.40
  -4   6  11   61.09   34.20
  -4   6  11   64.99   34.20
   4  -6 -10    1.50   33.10
   4  -6 -10   27.80   25.70
   4  -6 -10   60.69   35.00
  -4  -6  10  -69.49  126.79
  -4  -6  10 -369.16  216.78
  -4  -6  10   26.90   32.20
   4   6 -10  -92.99  137.99
   4   6 -10  -14.70   52.89
   4   6 -10   12.20  103.39
  -4   6  10   38.40   23.10
  -4   6  10  135.09   48.20
  -4   6  10   33.10   33.20
   4  -6  -9   54.19   29.00
   4  -6  -9   66.69   42.50
  -4  -6   9   13.30   39.10
  -4  -6   9  125.59  144.19
  -4  -6   9   17.00  131.89
   4   6  -9  -24.10  136.29
   4   6  -9   -7.00   44.30
   4   6  -9  -17.30   94.69
  -4   6   9   67.49   31.50
  -4   6   9   56.39   40.30
  -4   6   9   45.60   21.40
   4  -6  -8   65.69   40.50
   4  -6  -8  111.99   42.10
   4  -6  -8  120.19   51.19
  -4  -6   8  119.39   41.60
   4   6  -8   90.09   49.70
  -4   6   8  132.99   46.90
  -4   6   8  148.39   46.50
   4  -6  -7  117.49   40.70
   4  -6  -7   71.39   42.50
  -4  -6   7  177.88   52.59
   4   6  -7  142.69   47.00
  -4   6   7  111.09   41.50
  -4   6   7  151.58   49.10
   4  -6  -6   11.10   22.10
   4  -6  -6  205.58   74.29
  -4  -6   6   27.30   50.09
  -4   6   6   26.80   18.40
  -4   6   6  165.28   57.69
   4  -6  -5  282.07   93.89
   4  -6  -5   50.59   34.90
  -4  -6   5   92.09   78.19
   4   6  -5   26.80   83.29
  -4   6   5   66.09   32.80
  -4   6   5  193.58   68.39
   4  -6  -4  304.67   97.29
  -4  -6   4  -89.49   98.49
  -4  -6   0  143.29  110.39
  -4  -6  -1   -9.20   91.69
   4   6   1   -1.00  119.09
  -4  -6  -2 -187.28  109.79
  -4  -6  -2   45.90   27.50
   4   6   2   27.80   24.40
   4  -6   3    5.40  129.39
  -4  -6  -3 -112.39   88.19
  -4  -6  -3  114.59   36.70
   4   6   3  117.09  108.59
   4   6   3  145.49   46.90
  -4   6  -3   23.30   89.29
   4  -6   4 -135.99   84.39
   4  -6   4 -152.88  122.69
  -4  -6  -4  105.89   35.00
   4   6   4  105.69   33.60
  -4   6  -4 -186.98  139.09
   4  -6   5   88.99   74.59
  -4  -6  -5   13.60   15.20
   4   6   5   63.49   81.79
   4   6   5   18.00   14.90
  -4   6  -5   10.60   80.39
   4  -6   6  131.99   64.49
   4  -6   6  141.19   77.39
  -4  -6  -6   22.70   59.49
  -4  -6  -6  247.78   76.99
   4   6   6  -46.30   81.89
   4   6   6  143.09   46.80
  -4   6  -6  157.48   72.89
   4  -6   7   42.30   51.29
   4  -6   7  -81.59  122.89
   4  -6   7   51.59   61.79
  -4  -6  -7 -114.29   77.49
   4   6   7   71.39   74.29
   4   6   7   35.80   21.90
  -4   6  -7   50.79   54.79
  -4   6  -7   61.49   74.39
   4  -6   8  150.98  104.19
   4  -6   8   57.79   49.20
   4  -6   8   46.40   37.30
  -4   6  -8  -22.30   51.99
  -4   6  -8   68.39   39.80
  -4   6  -8  201.68   99.99
   4  -6   9   14.40   32.10
   4  -6   9  159.68   98.79
   4  -6   9   81.39   42.80
  -4  -6  -9   43.20   23.40
   4   6   9  117.59   52.39
   4   6   9   51.79   26.60
  -4   6  -9   -0.10   33.90
   4  -6  10 -132.39   98.69
   4  -6  10   30.10   30.30
   4  -6  10   92.09   41.60
  -4  -6 -10   43.80   30.10
  -4  -6 -10   71.29   36.10
  -4  -6 -10   51.39   35.90
   4   6  10   70.19   38.70
   4   6  10   75.99   33.90
   4   6  10   68.69   36.70
  -4   6 -10   23.10   32.40
  -4   6 -10   63.79   31.40
  -4   6 -10 -128.39   93.19
  -4   6 -10  -16.60   25.80
   4  -6  11   30.00   42.50
   4  -6  11   49.30   29.50
   4  -6  11   20.10   59.19
   4  -6  11   67.49   38.30
  -4  -6 -11   48.70   32.20
  -4  -6 -11   45.00   26.70
  -4  -6 -11   10.30   23.30
   4   6  11   43.40   27.10
   4   6  11   54.59   29.40
   4   6  11   32.10   24.50
  -4   6 -11   21.30   37.10
  -4   6 -11 -193.78  113.19
  -4   6 -11   46.90   28.10
  -4   6 -11  -30.00   28.60
   4  -6  12   -3.30   35.80
   4  -6  12   37.60   30.00
   4  -6  12  -95.09   65.89
   4  -6  12   17.20   28.20
  -4  -6 -12   -5.70   28.30
  -4  -6 -12    2.30   15.40
  -4  -6 -12   25.20   21.80
   4   6  12   16.80   17.40
   4   6  12   14.20   17.50
   4   6  12   -1.90   24.70
  -4   6 -12   48.00   32.50
  -4   6 -12    9.30   33.30
  -4   6 -12  -74.59   52.49
  -4   6 -12  -34.10   23.30
  -4   6 -12   52.69   44.00
   4  -6  13  -62.89   40.90
   4  -6  13  -16.70   33.70
   4  -6  13  -45.80   40.80
   4  -6  13    7.50   22.70
  -4  -6 -13   -3.00   11.20
  -4  -6 -13   14.10   14.60
   4   6  13    8.50   14.60
   4   6  13   24.20   16.00
   4   6  13   -9.30   29.20
  -4   6 -13  -16.50   34.20
  -4   6 -13  -19.70   36.50
  -4   6 -13   -5.70   25.50
  -4   6 -13  -81.79   43.20
  -4   6 -13  -34.40   21.00
   4  -6  14  -38.80   37.50
   4  -6  14    1.80   18.40
  -4  -6 -14   31.50   18.50
  -4  -6 -14   29.60   18.10
   4   6  14    8.20   10.70
   4   6  14   34.50   20.60
  -4   6 -14  -13.00   15.90
  -4   6 -14   -3.90   31.40
  -4   6 -14   20.90   20.20
  -4   6 -14   43.40   29.40
  -4   6 -14  -42.00   27.50
   4  -6  15    1.50   14.00
  -4  -6 -15  -14.80    9.60
  -4  -6 -15   25.60   14.70
  -4  -6 -15   14.40   19.80
   4   6  15    5.40   10.90
   4   6  15   -2.60   21.80
   4   6  15   11.00   13.50
  -4   6 -15  -41.20   36.30
  -4   6 -15    7.30   16.90
  -4   6 -15   14.50   16.90
  -4   6 -15  -10.40   16.40
   4  -6  16   21.40   15.20
  -4  -6 -16   24.00   15.90
   4   6  16   18.70   11.90
  -4   6 -16   20.10   23.70
  -4   6 -16   -6.50   17.00
  -4   6 -16    3.60   13.20
   4  -6  17   17.80   10.40
   4  -6  17    5.60    6.50
   4   6  17   28.20   13.00
  -4   6 -17    7.70   12.30
   4  -6  18    8.00    7.80
   4  -6  18   -9.20    5.60
   4   6  18   14.40    9.70
   4  -6  19  -10.10    4.40
   4  -6  21   -5.60    2.70
   4  -8 -18   52.39   37.90
   4   8 -18   18.90   30.30
   4   8 -18    5.30   20.80
   4  -8 -17    6.10   13.40
   4  -8 -17   16.60   32.00
  -4  -8  17   16.70   25.20
  -4  -8  17   12.10   16.50
  -4  -8  17   11.60   10.30
   4   8 -17   -3.20   30.20
   4   8 -17   12.00   22.00
   4   8 -17   11.10    7.40
   4   8 -17  -54.89   27.60
  -4   8  17    8.40   11.30
  -4   8  17   -3.00   17.90
   4  -8 -16   30.30   20.90
   4  -8 -16   16.60   33.20
  -4  -8  16   11.00   29.60
  -4  -8  16   16.90   27.00
   4   8 -16  -46.30   45.00
   4   8 -16  -34.00   22.60
   4   8 -16    5.70   27.00
   4   8 -16   24.30   21.70
  -4   8  16  -13.90   19.50
   4  -8 -15   20.60   27.80
   4  -8 -15   23.00   19.00
  -4  -8  15  -21.50   25.20
   4   8 -15  -70.99   31.90
   4   8 -15  -45.80   37.40
   4   8 -15  -41.50   42.40
   4   8 -15   -8.00   31.40
  -4   8  15   -4.10   20.10
  -4   8  15   10.10   25.60
  -4   8  15    6.70   16.50
   4  -8 -14   44.30   29.20
   4  -8 -14   22.70   18.70
   4  -8 -14   28.70   34.80
  -4  -8  14  -45.80   41.10
  -4  -8  14  -63.79   45.10
  -4  -8  14   54.09   30.40
   4   8 -14  -64.79   43.30
   4   8 -14   13.70   38.90
   4   8 -14  -39.10   37.70
  -4   8  14   35.50   22.60
  -4   8  14   12.20   23.40
  -4   8  14   50.29   24.50
   4  -8 -13   18.40   27.20
   4  -8 -13   18.00   16.00
   4  -8 -13   14.00   25.60
  -4  -8  13   25.90   28.20
  -4  -8  13 -182.58   73.79
   4   8 -13   30.00   12.00
   4   8 -13 -124.49   62.19
   4   8 -13  -30.20   40.70
  -4   8  13   18.00   28.20
  -4   8  13   15.30   20.40
  -4   8  13   19.90   10.20
   4  -8 -12   66.39   34.80
   4  -8 -12   38.80   25.50
   4  -8 -12   75.49   35.20
  -4  -8  12   75.09   39.70
  -4  -8  12  -66.29   71.49
   4   8 -12   25.60   44.60
   4   8 -12   50.19   54.19
  -4   8  12   41.80   29.00
  -4   8  12   48.80   23.10
   4  -8 -11   37.40   29.20
   4  -8 -11   27.80   21.40
  -4  -8  11  -80.89  100.19
  -4  -8  11   34.40   32.20
   4   8 -11  -40.30   44.50
   4   8 -11   14.10   71.59
  -4   8  11   52.99   34.60
  -4   8  11   40.30   20.30
   4  -8 -10   85.49   37.30
   4  -8 -10   74.39   39.20
  -4  -8  10  115.39   46.30
   4   8 -10   73.79   44.90
  -4   8  10   98.99   32.50
   4  -8  -9    1.00   20.40
   4  -8  -9  119.29   51.19
  -4  -8   9   25.60   48.10
   4   8  -9  -30.40   49.20
  -4   8   9   26.40   17.70
   4  -8  -8  333.77   94.39
  -4  -8   8  127.89   57.79
  -4   8   8  229.98   65.39
   4  -8  -7   30.10   31.90
  -4  -8   7   42.50   72.49
   4   8  -7 -184.18  112.39
  -4   8   7   35.60   28.20
   4  -8  -6   28.80   27.30
   4   8  -6  -36.10  112.59
  -4   8   6   33.70   27.60
  -4  -8  -3  175.48   87.29
   4  -8   4  -40.20  123.09
  -4  -8  -4   18.80   46.90
  -4  -8  -4  141.39   43.00
   4   8   4  167.98   49.80
   4  -8   5  -30.00  113.89
  -4  -8  -5  -89.79   52.79
  -4  -8  -5   16.90   15.70
   4   8   5   72.09   74.29
   4   8   5   16.10   16.50
  -4   8  -5   -0.40   90.19
  -4  -8  -6   79.49   29.00
   4   8   6   43.80   62.59
   4   8   6   60.49   22.90
  -4   8  -6  -16.80   52.69
   4  -8   7    6.40   46.00
   4  -8   7  -75.59   80.29
  -4  -8  -7   42.10   21.10
   4   8   7   40.30   41.80
   4   8   7   45.30   21.20
  -4   8  -7  -41.10   42.70
  -4   8  -7 -125.19   83.49
   4  -8   8   28.20   32.40
   4  -8   8   18.30   67.19
  -4  -8  -8  -31.70   18.30
  -4  -8  -8   44.00   24.60
   4   8   8   47.20   38.80
   4   8   8   29.70   16.80
  -4   8  -8   18.60   59.19
   4  -8   9   -4.70   35.90
   4  -8   9  -38.00   66.99
  -4  -8  -9  -15.80   15.90
   4   8   9   37.10   33.10
   4   8   9    0.00   13.40
  -4   8  -9  -45.60   38.70
  -4   8  -9   15.70   43.40
   4  -8  10   78.09   33.10
   4  -8  10   35.20   71.29
  -4  -8 -10   11.80   16.60
   4   8  10   36.90   24.10
   4   8  10  118.09   44.40
  -4   8 -10   77.49   32.50
  -4   8 -10  -41.60   45.60
  -4   8 -10   -0.60   38.40
   4  -8  11   18.70   51.99
   4  -8  11  -23.50   37.80
   4  -8  11   45.30   38.10
  -4  -8 -11  -30.10   15.70
   4   8  11   30.00   22.60
   4   8  11  -29.80   17.10
  -4   8 -11  -30.00   31.90
  -4   8 -11   22.80   36.40
  -4   8 -11   66.29   41.80
   4  -8  12   33.70   34.90
   4  -8  12   22.90   26.20
   4  -8  12   26.00   25.80
   4   8  12   -7.30   18.80
   4   8  12    3.00   12.90
   4   8  12   14.70   16.30
  -4   8 -12   -0.50   36.40
  -4   8 -12   48.60   34.40
  -4   8 -12    5.50   23.20
   4  -8  13   14.70   23.50
   4  -8  13   13.70   22.60
  -4  -8 -13   17.10   17.30
   4   8  13   -7.90   21.10
   4   8  13    3.40   11.00
   4   8  13   17.40   17.00
  -4   8 -13   -9.90   35.40
  -4   8 -13   14.90   20.30
   4   8  14   21.20   11.50
  -4   8 -14   21.60   16.80
   4   8  15   14.60   10.90
  -4   8 -15  -11.20   30.20
  -4   8 -15   12.60   18.10
  -4   8 -16   13.00   14.80
   4 -10 -16   45.20   35.80
   4  10 -16   -0.50   35.40
   4  10 -16  -93.39   30.50
   4 -10 -15   30.10   22.20
   4 -10 -15   57.39   40.10
  -4 -10  15   18.40   29.20
   4  10 -15  -14.60   31.80
   4  10 -15   -9.00   23.90
   4 -10 -14   16.90   28.40
  -4 -10  14    7.70   26.50
   4  10 -14  -32.60   32.60
   4  10 -14   15.50   22.00
  -4  10  14    7.80   16.80
   4 -10 -13    8.00   30.90
  -4 -10  13   18.60   30.10
   4  10 -13  -13.60   33.20
   4  10 -13    3.80   27.40
  -4 -10  12   13.20   31.70
   4  10 -12   10.60   24.50
  -4  10  12   11.80   15.20
  -4 -10  11    0.30   28.70
   4  10 -11  -17.10   32.00
  -4  10  11   83.79   31.80
   4 -10 -10   48.20   23.60
  -4 -10  10   19.40   28.50
  -4  10  10   27.20   19.50
   4 -10  -9   -7.90   22.40
  -4 -10   9   12.20   32.70
   4  10  -9  -64.29   39.40
  -4  10   9    7.00   17.40
   4 -10  -8  109.59   49.30
  -4 -10   8   46.30   36.00
  -4  10   8  144.59   51.99
  -4 -10   7   37.90   43.60
   4  10  -7    0.40   45.40
  -4  10   7   48.80   28.80
  -4 -10  -5    7.60   22.50
   4  10   5    2.10   17.80
   4 -10   6   -2.50   48.20
  -4 -10  -6   40.00   19.20
  -4 -10  -6    2.30   12.50
   4  10   6   20.60   17.70
   4 -10   7    9.10   33.30
   4 -10   7    3.30   38.50
  -4 -10  -7   29.70   16.90
   4  10   7   34.80   19.40
  -4  10  -7   15.00   38.60
   4 -10   8   31.00   29.70
   4  10   8    5.30   22.90
   4  10   8    4.40   12.20
  -4  10  -8  -10.60   26.80
   4 -10   9   31.50   28.80
   4 -10   9  -82.39   37.90
   4  10   9    6.60   17.60
   4  10   9    7.40   15.00
  -4  10  -9  -33.70   28.90
  -4  10  -9 -143.09   58.89
   4 -10  10    8.00   28.00
   4 -10  10  -41.00   28.40
   4  10  10   25.70   18.00
   4  10  10    2.70   14.70
  -4  10 -10  -28.40   37.20
  -4  10 -10  -48.60   33.50
   4 -10  11    7.50   20.40
   4  10  11   10.40   12.70
  -4  10 -11   -9.00   27.50
  -4  10 -11   -5.90   24.30
   4 -10  12  -13.70   20.20
  -4  10 -12  -19.40   27.10
  -4  10 -12    7.10   18.50
  -4  10 -13  -30.20   17.80
  -4  10 -14   -3.60   14.10
  -4  10 -15    5.30    9.90
  -4 -12  12    3.30   22.10
   4  12 -11   -7.00   28.30
  -4 -12  10   41.10   23.60
  -4  12  10    3.60   12.70
   4  12  -9   16.70   24.90
  -4  12   9    2.90   18.50
  -4 -12   8   -9.10   34.70
  -4  12   8  -19.20   20.80
   4  12   5  -23.90   21.20
   4  12   6  -14.90   17.40
   4 -12   8    7.70   27.30
   4 -12   8  -13.80   27.20
   4 -12   9  -14.50   23.90
  -4  12  -9   40.20   24.10
  -4  12  -9   10.10   21.00
  -4  12 -11  -24.60   12.20
  -4  12 -13  -27.00    9.00
  -5  -1  26   -1.30    3.10
   5   1 -26   -6.40    5.50
  -5   1  26  -16.20    4.80
  -5   1  26    1.20    1.50
   5   1 -25   -8.80    6.10
  -5   1  25    1.80    1.90
   5  -1 -24    1.70    1.80
  -5  -1  24   -2.40    3.60
   5   1 -24   -3.40    4.10
   5   1 -24   -7.80    6.60
   5   1 -24   17.20    4.30
  -5   1  24    2.20    2.10
  -5   1  24  -18.90    6.30
   5  -1 -23    7.00    5.40
   5  -1 -23    8.50    3.00
  -5  -1  23    7.00    6.00
  -5  -1  23   11.90    5.10
   5   1 -23   -1.60    7.50
   5   1 -23    3.40    4.90
  -5   1  23    8.00    3.20
   5  -1 -22   16.30   20.50
   5  -1 -22   -3.60    6.60
   5  -1 -22   12.30    4.10
  -5  -1  22    3.20    7.30
  -5  -1  22    0.90    5.20
   5   1 -22   17.70   21.60
   5   1 -22  -10.70    9.70
   5   1 -22   15.10    5.80
   5   1 -22   -3.50    5.10
  -5   1  22   15.00    4.60
   5  -1 -21  -22.80   20.50
   5  -1 -21    3.20    6.60
   5  -1 -21   15.20   17.00
   5  -1 -21    5.60   17.20
   5  -1 -21    6.30   14.40
   5  -1 -21   16.40   14.20
  -5  -1  21  -27.20   26.60
  -5  -1  21    2.40   26.60
  -5  -1  21    5.40    9.20
  -5  -1  21    4.20    6.10
   5   1 -21   10.40   18.90
   5   1 -21    3.10   10.50
   5   1 -21    7.40   23.70
   5   1 -21   -8.80   24.30
   5   1 -21   -0.20    5.80
   5   1 -21    2.10   23.10
   5   1 -21   13.90   10.70
   5   1 -21  -29.90   28.70
  -5   1  21   12.70   12.80
  -5   1  21    5.90   21.80
  -5   1  21    2.10   21.20
  -5   1  21    2.60    2.90
   5  -1 -20    9.20   19.30
   5  -1 -20   -8.20   23.50
   5  -1 -20    6.10   27.20
   5  -1 -20   20.20   16.90
   5  -1 -20   -1.70   15.50
   5  -1 -20   14.50   13.90
   5  -1 -20    9.10   10.40
  -5  -1  20   15.30   11.60
  -5  -1  20  -36.60   35.40
  -5  -1  20  -10.50   32.70
  -5  -1  20    2.40    6.10
  -5  -1  20   -5.70   27.50
   5   1 -20    3.30   25.60
   5   1 -20   -0.20   31.60
   5   1 -20  -22.20   14.00
   5   1 -20   32.40   24.70
   5   1 -20  -12.70    7.60
   5   1 -20  -15.80   31.50
  -5   1  20   -0.30   32.00
  -5   1  20   30.80   18.60
  -5   1  20   13.00    4.70
  -5   1  20  -17.90   15.50
  -5   1  20   22.20   21.30
   5  -1 -19   30.10   23.40
   5  -1 -19   36.80   32.40
   5  -1 -19  -18.50   21.60
   5  -1 -19   31.40   15.10
  -5  -1  19   41.70   38.20
  -5  -1  19   46.90   16.90
  -5  -1  19   35.20   20.70
  -5  -1  19   23.30   15.30
  -5  -1  19   -7.90   38.70
  -5  -1  19   45.50   13.20
   5   1 -19   36.60   37.40
   5   1 -19   33.90   18.40
   5   1 -19   20.50   15.30
   5   1 -19   32.30   11.60
   5   1 -19   78.29   34.00
   5   1 -19   26.80   27.00
   5   1 -19   13.40   28.10
  -5   1  19   66.39   24.10
  -5   1  19  -26.00   21.50
  -5   1  19   46.40   13.80
  -5   1  19   34.80   16.90
  -5   1  19   56.09   23.80
  -5   1  19    6.40   37.20
  -5   1  19   64.19   31.40
   5  -1 -18    9.00   19.40
   5  -1 -18  -27.30   31.40
   5  -1 -18    8.70   27.80
   5  -1 -18   20.10   15.10
  -5  -1  18   -9.70   18.00
  -5  -1  18  -18.70   35.60
  -5  -1  18  -80.49   65.69
  -5  -1  18    9.40   22.20
  -5  -1  18   14.00   13.80
  -5  -1  18   33.80   17.20
  -5  -1  18   11.70    8.50
   5   1 -18   28.50   55.09
   5   1 -18  -31.00   22.20
   5   1 -18   11.80   25.90
   5   1 -18    7.00   18.60
   5   1 -18   15.30   25.10
   5   1 -18   -8.10   12.50
   5   1 -18    4.70   30.60
  -5   1  18  -50.29   33.30
  -5   1  18   -6.10   21.00
  -5   1  18   22.20    8.10
  -5   1  18    8.10   10.50
  -5   1  18   25.40   18.10
  -5   1  18   11.70   44.20
  -5   1  18   29.20   22.00
   5  -1 -17   28.70   18.60
   5  -1 -17   48.30   40.80
   5  -1 -17    8.60   25.00
   5  -1 -17   76.79   28.80
  -5  -1  17   32.30   35.10
  -5  -1  17   10.40   19.30
  -5  -1  17   54.79   25.00
  -5  -1  17   31.60   17.20
  -5  -1  17  105.29   50.59
  -5  -1  17   35.40   12.60
   5   1 -17   67.69   46.10
   5   1 -17   32.20   71.89
   5   1 -17   30.90   18.60
   5   1 -17   60.69   30.80
   5   1 -17   27.50   29.30
   5   1 -17   28.00   31.40
  -5   1  17   43.20   22.50
  -5   1  17   65.19   29.30
  -5   1  17   34.00   11.50
  -5   1  17   91.29   27.20
  -5   1  17   34.70   55.79
  -5   1  17   54.49   31.80
   5  -1 -16   62.59   47.30
   5  -1 -16   31.10   35.90
   5  -1 -16   25.40   21.30
   5  -1 -16   73.59   43.70
   5  -1 -16   39.00   19.50
  -5  -1  16  -10.30   17.50
  -5  -1  16    8.80   29.20
  -5  -1  16   10.30   16.60
  -5  -1  16   28.50   15.90
  -5  -1  16  100.99   43.40
  -5  -1  16   64.69   30.90
  -5  -1  16   23.50   11.70
   5   1 -16   -8.70   22.40
   5   1 -16   18.80   19.70
   5   1 -16   48.10   24.50
   5   1 -16   48.30   32.60
   5   1 -16   32.10   30.40
   5   1 -16   58.69   90.49
   5   1 -16   27.30   12.30
  -5   1  16   11.40   23.00
  -5   1  16   35.00   64.49
  -5   1  16   79.09   38.10
  -5   1  16   41.90   33.50
  -5   1  16   31.80   14.70
   5  -1 -15  158.28   67.49
   5  -1 -15  183.78   61.99
   5  -1 -15  134.79   56.59
   5  -1 -15  169.18   44.40
   5  -1 -15  287.87  118.79
   5  -1 -15  111.79   36.30
   5  -1 -15  171.08   63.89
  -5  -1  15  153.58   47.50
  -5  -1  15  173.68   61.19
  -5  -1  15  117.19   33.90
  -5  -1  15   40.10  126.59
  -5  -1  15  104.69   50.99
  -5  -1  15  166.28   49.99
   5   1 -15  107.99   32.40
   5   1 -15  150.98   47.20
   5   1 -15  332.97   95.29
   5   1 -15  156.08   46.30
   5   1 -15  168.88   74.69
   5   1 -15  164.68  103.39
   5   1 -15  170.78   58.09
  -5   1  15  115.89   35.20
  -5   1  15  130.09   56.59
  -5   1  15  125.59   61.49
  -5   1  15  302.67  103.09
   5  -1 -14  129.69   51.49
   5  -1 -14  162.68   56.59
   5  -1 -14  108.49   53.99
   5  -1 -14  121.49   36.40
   5  -1 -14  110.39   63.19
   5  -1 -14  140.09   43.60
   5  -1 -14  136.19   56.09
  -5  -1  14  113.39   51.49
  -5  -1  14  110.59   46.20
  -5  -1  14  101.19  119.09
  -5  -1  14  138.59   44.10
  -5  -1  14  165.18   42.90
  -5  -1  14  133.79   39.50
  -5  -1  14  169.48   59.39
   5   1 -14  166.68   57.99
   5   1 -14  118.89   49.40
   5   1 -14  146.79   40.70
   5   1 -14  154.68   64.79
   5   1 -14  156.58   47.40
   5   1 -14  145.09   50.79
   5   1 -14  262.27  131.49
   5   1 -14  145.79   47.80
  -5   1  14  161.58   44.50
  -5   1  14  116.09   46.80
  -5   1  14   73.49   52.29
  -5   1  14  184.28   70.89
  -5   1  14  132.59   66.59
   5  -1 -13  118.89   71.49
   5  -1 -13  146.29   45.50
   5  -1 -13  118.79   49.40
   5  -1 -13  157.78   66.89
   5  -1 -13  144.89   43.10
   5  -1 -13  129.79   36.60
  -5  -1  13  136.29   35.60
  -5  -1  13  140.09   55.79
  -5  -1  13  196.08  138.69
  -5  -1  13  106.09   47.70
  -5  -1  13  140.79   29.20
  -5  -1  13  106.09   34.10
   5   1 -13  139.09   28.70
   5   1 -13  101.99   31.60
   5   1 -13  144.29   49.99
   5   1 -13  155.48   62.59
   5   1 -13  146.79   48.10
   5   1 -13  402.06  164.88
  -5   1  13  125.79   36.30
  -5   1  13   81.39   36.00
  -5   1  13   96.19   31.00
  -5   1  13  143.89   63.99
  -5   1  13  152.58   73.99
   5  -1 -12  114.39   48.10
   5  -1 -12   55.49   21.60
   5  -1 -12   54.39   23.10
   5  -1 -12   57.69   23.00
   5  -1 -12   50.89   60.09
   5  -1 -12   58.49   36.80
   5  -1 -12  108.29   33.80
  -5  -1  12   71.09   24.30
  -5  -1  12  122.09   52.69
  -5  -1  12   22.50   32.70
  -5  -1  12   -1.40   96.49
  -5  -1  12   80.99   31.80
  -5  -1  12  120.69   26.30
  -5  -1  12   81.89   27.20
  -5  -1  12   65.99   27.80
   5   1 -12   48.50   23.10
   5   1 -12  161.28   99.69
   5   1 -12   90.19   19.90
   5   1 -12   72.69   28.70
   5   1 -12   50.99   23.60
   5   1 -12   52.79   33.00
   5   1 -12   50.09   34.50
  -5   1  12   75.19   25.80
  -5   1  12   31.80   17.90
  -5   1  12   73.29   26.50
  -5   1  12  104.69   42.80
  -5   1  12   68.99   32.30
  -5   1  12  109.29   58.49
  -5   1  12   49.20   41.40
   5  -1 -11   87.29   23.70
   5  -1 -11  246.58   75.39
   5  -1 -11  182.58   73.29
   5  -1 -11  250.17   75.89
   5  -1 -11   81.59   56.69
   5  -1 -11  341.67  105.69
  -5  -1  11  231.38   94.09
  -5  -1  11  200.58   81.19
  -5  -1  11  110.99   40.20
  -5  -1  11  337.07  112.99
  -5  -1  11  271.47   71.09
  -5  -1  11  258.97   95.59
  -5  -1  11  275.67   81.79
   5   1 -11  202.78   75.09
   5   1 -11  236.88   69.99
   5   1 -11  133.69   41.40
   5   1 -11  213.48   87.19
   5   1 -11  297.47   99.89
   5   1 -11  169.18   70.29
   5   1 -11  330.17  102.49
  -5   1  11  230.58   69.79
  -5   1  11  204.38   55.49
  -5   1  11  200.08   90.69
  -5   1  11  209.38   63.29
  -5   1  11  186.98   81.99
  -5   1  11   99.39   26.70
  -5   1  11  377.86  125.79
   5  -1 -10   19.40   41.80
   5  -1 -10   -8.30   28.20
   5  -1 -10   83.89   56.39
   5  -1 -10   22.00   37.00
   5  -1 -10   99.79   48.40
   5  -1 -10   33.20   16.10
  -5  -1  10   87.59   46.70
  -5  -1  10   17.20   12.20
  -5  -1  10  262.27  142.29
  -5  -1  10   38.30   19.40
  -5  -1  10   28.10    9.50
  -5  -1  10   16.10   21.50
  -5  -1  10   47.50   34.60
   5   1 -10   76.69   33.00
   5   1 -10    8.30   21.90
   5   1 -10   11.90   29.00
   5   1 -10   31.20    8.30
   5   1 -10   34.60   14.90
   5   1 -10   82.69   47.00
  -5   1  10   26.60   28.10
  -5   1  10    1.00   26.70
  -5   1  10   87.69   45.40
  -5   1  10   16.40   34.00
  -5   1  10    5.30   37.90
  -5   1  10   15.20   15.10
   5  -1  -9 1015.80  449.06
   5  -1  -9  559.34  142.19
   5  -1  -9 1270.67  350.46
   5  -1  -9  733.43  175.88
   5  -1  -9 1148.19  338.07
   5  -1  -9  847.92  249.28
  -5  -1   9  993.80  440.26
  -5  -1   9 1013.40  296.07
  -5  -1   9 1222.28  335.37
  -5  -1   9 1286.07  393.26
  -5  -1   9  719.33  182.18
  -5  -1   9 1281.07  182.38
  -5  -1   9 1304.37  380.86
  -5  -1   9  681.33  170.28
   5   1  -9  803.22  196.98
   5   1  -9 1018.30  300.17
   5   1  -9 1183.68  394.46
   5   1  -9 1211.28  332.37
   5   1  -9  863.91  382.76
   5   1  -9 1275.57  372.06
   5   1  -9 1325.87  188.88
   5   1  -9 1460.05  447.66
  -5   1   9 1304.37  185.98
  -5   1   9 1164.08  321.07
  -5   1   9 1080.19  357.26
  -5   1   9 1106.49  327.17
  -5   1   9  434.06  110.79
  -5   1   9  785.42  188.88
  -5   1   9 1044.60  461.75
   5  -1  -8  172.98   63.89
   5  -1  -8  578.24  193.28
   5  -1  -8  197.18   64.59
   5  -1  -8  197.68   59.09
   5  -1  -8  196.38   61.59
   5  -1  -8  650.63  202.68
   5  -1  -8  193.48   65.89
  -5  -1   8  201.38   63.29
  -5  -1   8  287.57   99.69
  -5  -1   8  722.93  218.58
  -5  -1   8  599.04  204.78
  -5  -1   8  222.18   51.79
  -5  -1   8  197.88   55.79
  -5  -1   8  186.08  106.59
  -5  -1   8  108.49   36.50
   5   1  -8  199.88   87.79
   5   1  -8  540.85  180.78
   5   1  -8  175.08   51.29
   5   1  -8  562.74  170.18
   5   1  -8  624.94  213.88
   5   1  -8  221.58   52.99
   5   1  -8  187.08   58.79
  -5   1   8  173.68   56.89
  -5   1   8  188.88   59.99
  -5   1   8  216.68   65.69
  -5   1   8  221.48   50.99
  -5   1   8  160.08   62.69
  -5   1   8  643.34  214.98
  -5   1   8  145.19   52.29
  -5   1   8  212.28   83.09
  -5   1   8  635.94  195.78
   5  -1  -7   48.60   18.90
   5  -1  -7   41.80   18.00
   5  -1  -7   66.99   22.50
   5  -1  -7   50.99   28.10
   5  -1  -7   38.80   30.90
  -5  -1   7   74.59   46.40
  -5  -1   7   22.10   20.50
  -5  -1   7   36.30   49.30
  -5  -1   7  533.05  236.58
  -5  -1   7   31.10   21.50
  -5  -1   7   62.69   24.60
   5   1  -7  104.29   47.50
   5   1  -7  358.96  159.48
   5   1  -7   43.30   16.50
   5   1  -7   89.29   32.70
   5   1  -7   24.50   21.30
   5   1  -7  124.59   60.49
   5   1  -7   78.89   27.80
  -5   1   7   34.60   17.60
  -5   1   7   16.40   25.90
  -5   1   7   66.69   36.70
  -5   1   7   40.60   16.60
  -5   1   7   41.20   33.70
  -5   1   7   73.99   24.90
  -5   1   7  205.98   92.69
  -5   1   7   93.69   40.30
   5  -1  -6  141.39   21.10
   5  -1  -6  204.18   66.89
   5  -1  -6  194.98   66.19
   5  -1  -6   96.99   30.80
   5  -1  -6  171.68   59.09
   5  -1  -6  180.88   51.89
   5  -1  -6  202.28   65.69
   5  -1  -6  231.48   73.99
   5  -1  -6  158.48   55.09
  -5  -1   6  140.79   57.09
  -5  -1   6  184.48   57.69
  -5  -1   6  220.18   75.19
  -5  -1   6  204.48   59.19
  -5  -1   6   94.19   31.20
  -5  -1   6  144.69   19.00
   5   1  -6  197.48   60.59
   5   1  -6  144.29   56.49
   5   1  -6  104.79   35.50
   5   1  -6  136.19   18.10
   5   1  -6  193.78   61.09
   5   1  -6  179.68   63.39
   5   1  -6  314.47   88.69
   5   1  -6  289.77   95.79
   5   1  -6  205.48   59.89
   5   1  -6  208.68   51.79
  -5   1   6  189.68   62.19
  -5   1   6  229.18   64.69
  -5   1   6   86.89   40.70
  -5   1   6  195.98   63.49
  -5   1   6  145.69   52.89
  -5   1   6  219.88   71.49
   5  -1  -5 1540.95  414.96
   5  -1  -5 1385.86  429.16
   5  -1  -5 1743.73  482.95
   5  -1  -5 1031.80  229.98
   5  -1  -5 1335.67  412.36
   5  -1  -5 1294.57  574.44
  -5  -1   5 1854.61  512.15
  -5  -1   5 1278.07  566.34
  -5  -1   5 1415.26  325.07
  -5  -1   5 1560.54  420.76
  -5  -1   5 1339.37  411.16
  -5  -1   5 1736.33  359.26
   5   1  -5 1012.80  227.48
   5   1  -5 1503.55  461.55
   5   1  -5 1369.96  314.77
   5   1  -5 1701.43  352.36
   5   1  -5  955.20  405.06
   5   1  -5 1505.95  415.76
  -5   1   5 1167.78  361.96
  -5   1   5 1134.09  503.45
  -5   1   5 1247.48  336.47
  -5   1   5 1515.15  468.15
  -5   1   5 1319.07  428.96
  -5   1   5  991.90  221.08
  -5   1   5 1261.47  519.65
   5  -1  -4  262.57   85.99
   5  -1  -4  288.37   91.39
   5  -1  -4  251.47  115.69
   5  -1  -4  510.85  210.88
   5  -1  -4  302.77   89.09
   5  -1  -4  271.27   75.59
   5  -1  -4  264.27   84.39
  -5  -1   4  399.06  113.89
  -5  -1   4  219.68   68.49
  -5  -1   4  244.88   81.59
  -5  -1   4  227.18   53.69
  -5  -1   4  320.27  143.69
  -5  -1   4  189.78   46.60
  -5  -1   4  305.87   97.49
   5   1  -4  233.38  105.79
   5   1  -4  278.47   92.59
   5   1  -4  266.67   63.29
   5   1  -4  311.27   89.49
   5   1  -4  273.17   78.19
   5   1  -4  281.67   87.69
  -5   1   4  364.46  116.69
  -5   1   4  241.18   76.99
  -5   1   4  274.07  124.79
  -5   1   4  322.47   96.09
  -5   1   4  460.15  189.98
  -5   1   4  308.97   85.59
  -5   1   4  238.48   78.09
   5  -1  -3  337.47   93.09
   5  -1  -3  304.47   96.89
   5  -1  -3  333.97   95.99
   5  -1  -3  329.97   70.49
  -5  -1   3  383.96  109.39
  -5  -1   3  608.94  190.88
  -5  -1   3  366.86  165.58
  -5  -1   3  407.66  127.19
  -5  -1   3  365.96   85.59
  -5  -1   3  321.97   68.09
   5   1  -3  460.75  207.08
   5   1  -3  348.27   74.89
   5   1  -3  744.43  232.98
  -5   1   3  411.76  117.79
  -5   1   3 1156.18  387.76
  -5   1   3  318.27   75.89
  -5   1   3  397.56  125.19
  -5   1   3  378.36  169.58
  -5   1   3  265.77   84.29
  -5   1   3  314.87   70.49
  -5   1   3  224.48   93.49
  -5   1   3  295.77   96.79
   5  -1  -2 1137.19  370.16
   5  -1  -2 1374.86  212.08
   5  -1  -2 1240.08  384.56
   5  -1  -2 1285.37  395.66
   5  -1  -2 1044.60  348.97
  -5  -1   2 1352.76  207.98
  -5  -1   2 1858.31  512.75
  -5  -1   2 1313.57  398.56
  -5  -1   2  381.36  173.48
  -5  -1   2 1293.37  267.37
  -5  -1   2 1710.03  525.05
  -5  -1   2 1180.08  365.56
   5   1  -2 1401.86  289.77
   5   1  -2 1228.48  380.56
   5   1  -2 1419.56  391.86
   5   1  -2 1463.05  224.88
   5   1  -2 1784.72  547.95
  -5   1   2 1255.37  389.16
  -5   1   2 1605.84  494.55
  -5   1   2 1056.29  292.87
  -5   1   2 1386.46  373.66
  -5   1   2 1440.46  222.18
  -5   1   2 1241.88  414.56
  -5   1   2 1147.59  373.46
   5  -1  -1  775.02  241.58
   5  -1  -1 1227.18  329.67
   5  -1  -1 1148.79  176.98
   5  -1  -1  980.30  319.17
   5  -1  -1 1218.68  257.07
   5  -1  -1 1256.57  419.66
   5  -1  -1  972.30  400.56
  -5  -1   1 1228.48  189.18
  -5  -1   1 1178.78  251.47
  -5  -1   1 1335.67  410.36
   5   1  -1 1196.58  367.86
   5   1  -1 1167.18  242.68
   5   1  -1 1192.88  183.98
  -5   1   1 1173.88  520.15
  -5   1   1  984.60  305.77
  -5   1   1 1138.39  240.28
  -5   1   1 1189.88  366.76
  -5   1   1 1088.09  363.36
  -5   1   1 1078.89  289.97
  -5   1   1 1273.77  196.28
  -5   1   1 1054.39  343.27
   5  -1   0 1309.27  361.96
   5  -1   0 1411.66  379.36
   5  -1   0 2176.88  963.80
   5  -1   0 1526.85  628.64
   5  -1   0 1485.75  496.05
   5  -1   0 1490.05  457.95
  -5  -1   0 2114.99  937.41
  -5  -1   0 1717.93  535.15
  -5  -1   0 1349.16  414.56
  -5  -1   0 1122.49  347.87
  -5  -1   0 1238.28  284.27
   5   1   0 1211.88  375.66
   5   1   0 2847.71  876.71
   5   1   0 2834.32 1255.97
   5   1   0 1219.88  339.37
  -5   1   0 2118.69  938.01
  -5   1   0 1938.51  595.54
  -5   1   0 1389.56  452.25
  -5   1   0 1494.95  615.74
  -5   1   0 1263.97  349.57
  -5   1   0 1373.06  315.67
   5  -1   1  210.18   50.69
   5  -1   1  190.38   62.99
   5  -1   1  234.38   72.29
   5  -1   1  196.68   88.69
   5  -1   1  580.94  182.18
   5  -1   1  194.68   65.59
   5  -1   1  211.78   66.59
   5  -1   1  216.48   59.89
  -5  -1  -1  168.98   55.19
  -5  -1  -1  297.37   85.29
  -5  -1  -1  535.25  167.78
  -5  -1  -1  215.58   51.39
   5   1   1  585.84  182.78
   5   1   1  238.98   74.79
   5   1   1  338.17  143.49
   5   1   1  162.68   53.29
   5   1   1  129.49   42.20
   5   1   1  234.58   55.59
  -5   1  -1  412.06   94.69
  -5   1  -1  271.27  121.19
  -5   1  -1  284.17   67.59
  -5   1  -1  347.97   95.79
  -5   1  -1  198.38   62.59
  -5   1  -1  198.88   66.99
  -5   1  -1  188.08   62.29
  -5   1  -1  539.75  169.88
   5  -1   2   96.19   32.60
   5  -1   2   98.19   27.80
   5  -1   2   90.19   24.60
   5  -1   2   82.59   39.10
   5  -1   2  128.39   42.80
   5  -1   2   77.69   27.50
  -5  -1  -2  -28.00  107.39
  -5  -1  -2   69.59   19.70
  -5  -1  -2  129.79   42.80
  -5  -1  -2  118.39   35.40
  -5  -1  -2   86.79   30.00
  -5  -1  -2   88.89   20.40
   5   1   2  106.09   36.70
   5   1   2  157.88  107.49
   5   1   2   95.89   25.20
   5   1   2   88.29   19.70
  -5   1  -2   64.39   31.40
  -5   1  -2   54.09   20.80
  -5   1  -2   88.49   19.70
  -5   1  -2   80.09   23.90
  -5   1  -2  118.99   31.20
  -5   1  -2   67.79   23.90
  -5   1  -2   83.29   28.70
  -5   1  -2  131.89   44.00
   5  -1   3  561.84  249.28
   5  -1   3  473.85  128.29
   5  -1   3  488.05   75.69
   5  -1   3  564.14  184.18
   5  -1   3  838.12  173.18
   5  -1   3  469.35  157.48
  -5  -1  -3  492.65   76.19
  -5  -1  -3  201.28   57.49
  -5  -1  -3  402.56  179.98
   5   1   3  635.94  282.37
   5   1   3  205.18   61.29
   5   1   3  504.35   78.09
   5   1   3  571.44  178.78
   5   1   3  839.42  174.28
   5   1   3  686.83  223.98
  -5   1  -3  584.84  146.89
  -5   1  -3  251.37   98.99
  -5   1  -3  840.62  173.68
  -5   1  -3  562.64  188.38
  -5   1  -3  579.34  157.38
  -5   1  -3  508.95   78.89
  -5   1  -3  496.85  162.48
   5  -1   4  196.58  289.47
   5  -1   4  118.59   30.80
   5  -1   4  393.76  139.29
   5  -1   4  147.59   66.89
   5  -1   4  120.39   38.90
   5  -1   4   70.29   25.70
  -5  -1  -4  139.29   86.19
  -5  -1  -4  555.84  187.58
  -5  -1  -4  139.69   48.10
  -5  -1  -4  115.29   38.60
  -5  -1  -4  104.49   26.80
   5   1   4   80.49  100.99
   5   1   4  187.18   59.09
   5   1   4  125.79   32.20
   5   1   4  131.89   43.90
  -5   1  -4  113.19   51.89
  -5   1  -4  122.99   39.50
  -5   1  -4  126.69   44.60
  -5   1  -4 -264.17  394.06
  -5   1  -4  384.26  134.89
   5  -1   5  602.84  200.48
   5  -1   5  413.66  108.19
   5  -1   5  263.77  241.58
   5  -1   5  490.25  130.69
   5  -1   5  588.34  266.97
   5  -1   5  516.15  208.48
   5  -1   5  433.26  145.19
   5  -1   5  455.95   89.59
  -5  -1  -5  750.52  226.48
  -5  -1  -5  454.25   89.99
  -5  -1  -5  464.75  211.48
  -5  -1  -5  337.37  131.29
   5   1   5  298.37  134.09
   5   1   5  467.25  212.08
   5   1   5  723.63  240.18
   5   1   5  452.85   89.59
   5   1   5  710.73  214.98
   5   1   5  459.25  122.89
  -5   1  -5  421.06  111.79
  -5   1  -5  405.96  163.98
  -5   1  -5  486.95  161.98
  -5   1  -5  450.95   88.79
  -5   1  -5  366.26  123.09
  -5   1  -5  462.45  265.87
  -5   1  -5  482.95  219.48
  -5   1  -5  518.35  138.59
   5  -1   6  546.05  181.58
   5  -1   6  483.95  129.09
   5  -1   6  201.98   68.99
   5  -1   6  415.56  250.07
   5  -1   6  403.96  163.38
   5  -1   6  390.26   76.69
  -5  -1  -6  314.47  117.49
  -5  -1  -6  425.66  134.79
  -5  -1  -6  434.16  131.69
  -5  -1  -6  193.08   66.09
  -5  -1  -6  443.16  117.99
  -5  -1  -6  367.66   73.09
   5   1   6  486.75  121.69
   5   1   6  329.37  132.69
   5   1   6  361.26   71.49
   5   1   6  515.75  163.48
   5   1   6  500.55  151.78
   5   1   6  516.65  137.89
   5   1   6  196.28   67.09
  -5   1  -6  375.86  151.78
  -5   1  -6  511.25  128.29
  -5   1  -6  461.65  153.58
  -5   1  -6  342.27   67.29
  -5   1  -6  505.75  135.19
  -5   1  -6  896.41  371.86
  -5   1  -6  192.78   65.89
   5  -1   7   95.79   41.70
   5  -1   7   93.29   29.00
   5  -1   7  -90.49  243.88
   5  -1   7   92.19   29.90
   5  -1   7  162.08   66.39
   5  -1   7  193.48   39.90
   5  -1   7   36.90   17.10
  -5  -1  -7  194.28   53.79
  -5  -1  -7  197.58   78.39
  -5  -1  -7   85.69   29.20
  -5  -1  -7   76.59   26.90
  -5  -1  -7   70.49   68.69
  -5  -1  -7   77.79   27.80
  -5  -1  -7   79.29   23.90
  -5  -1  -7  120.29   42.50
   5   1   7   44.60   20.50
   5   1   7  176.98   47.00
   5   1   7   80.49   28.70
   5   1   7   70.29   24.90
   5   1   7   50.19   19.40
   5   1   7  144.99   58.59
  -5   1  -7   84.59   29.50
  -5   1  -7  225.88   45.90
  -5   1  -7   76.69   27.20
  -5   1  -7  177.78   72.09
  -5   1  -7   88.69   28.00
  -5   1  -7  -30.90  214.28
  -5   1  -7  183.78   75.09
  -5   1  -7   36.40   17.50
   5  -1   8   88.39   46.50
   5  -1   8   36.80   17.20
   5  -1   8   35.30   13.20
   5  -1   8   31.50   19.20
   5  -1   8   31.60   17.50
   5  -1   8  -51.39  224.88
   5  -1   8   41.90   15.40
   5  -1   8   36.20   17.40
  -5  -1  -8   36.90   26.40
  -5  -1  -8   43.80   19.20
  -5  -1  -8   95.69   35.50
  -5  -1  -8   27.40   25.40
  -5  -1  -8   42.90   17.40
  -5  -1  -8   68.09   23.70
  -5  -1  -8   55.89   78.09
  -5  -1  -8   32.10   13.40
   5   1   8   65.09   82.79
   5   1   8   57.59   26.20
   5   1   8   45.90   20.50
   5   1   8   31.70   18.80
   5   1   8   31.60   16.50
   5   1   8   87.19   33.60
   5   1   8   56.59   22.20
  -5   1  -8   41.40   20.10
  -5   1  -8   24.80   15.00
  -5   1  -8   32.90   16.40
  -5   1  -8   69.59   22.50
  -5   1  -8   96.09   30.30
  -5   1  -8   53.89   24.80
  -5   1  -8   65.09  185.48
  -5   1  -8   83.29   39.30
   5  -1   9  132.79   41.20
   5  -1   9  166.28   65.79
   5  -1   9   -4.10  200.38
   5  -1   9  268.87  106.69
   5  -1   9  226.38   41.80
   5  -1   9  388.66   78.69
   5  -1   9  188.08   65.09
   5  -1   9  123.99   33.10
  -5  -1  -9  229.68   90.59
  -5  -1  -9  175.78   57.19
  -5  -1  -9  106.09   95.99
  -5  -1  -9  133.39   35.80
  -5  -1  -9  353.26   90.59
  -5  -1  -9  218.28   40.10
   5   1   9   79.59   92.49
   5   1   9  153.58   47.10
   5   1   9  181.78   60.09
   5   1   9  268.17   63.39
   5   1   9  235.58   44.70
   5   1   9  227.08   74.59
   5   1   9  249.38   98.29
   5   1   9  166.38   42.70
  -5   1  -9  207.78   52.29
  -5   1  -9  256.27   88.29
  -5   1  -9  190.88   58.19
  -5   1  -9  242.48   96.19
  -5   1  -9  227.58   42.30
  -5   1  -9  256.07   99.49
  -5   1  -9  326.67   66.69
  -5   1  -9  192.18  201.28
   5  -1  10  -20.70   41.70
   5  -1  10  106.29   30.40
   5  -1  10   80.89   26.20
   5  -1  10  105.89   44.80
   5  -1  10   41.20  183.78
   5  -1  10  241.08   79.29
   5  -1  10   74.09   23.60
   5  -1  10   77.49   25.10
   5  -1  10   57.89   23.30
  -5  -1 -10   99.29   42.70
  -5  -1 -10   85.69   66.29
  -5  -1 -10  202.48   60.89
  -5  -1 -10   64.09   24.50
  -5  -1 -10   89.59   29.80
  -5  -1 -10   76.29   22.70
  -5  -1 -10   89.99   30.70
   5   1  10  101.59   38.00
   5   1  10   58.69   75.99
   5   1  10  104.59   32.40
   5   1  10  100.09   31.20
   5   1  10   88.19   27.80
   5   1  10  272.37   79.89
   5   1  10   85.49   30.60
  -5   1 -10   95.49   30.40
  -5   1 -10   94.69   29.70
  -5   1 -10   83.29   26.60
  -5   1 -10   70.99   27.90
  -5   1 -10  103.39  166.08
  -5   1 -10  216.88   71.39
  -5   1 -10  105.79   31.70
   5  -1  11  -78.69  128.69
   5  -1  11   41.00   15.40
   5  -1  11   27.50   15.80
   5  -1  11  -29.40   41.50
   5  -1  11   14.50   21.40
   5  -1  11   91.99   41.70
   5  -1  11   36.10   24.90
   5  -1  11   57.69   18.60
   5  -1  11   39.10   18.90
  -5  -1 -11   10.80   21.40
  -5  -1 -11   36.80   19.20
  -5  -1 -11   36.60   15.00
  -5  -1 -11   85.89   62.69
  -5  -1 -11   29.90   18.90
  -5  -1 -11   54.19   17.80
  -5  -1 -11   48.20   18.90
  -5  -1 -11   29.80   22.60
   5   1  11   48.20   25.20
   5   1  11    3.70   77.89
   5   1  11   39.60   15.10
   5   1  11   37.10   17.30
   5   1  11   19.30   20.30
   5   1  11   50.19   25.70
  -5   1 -11   19.80   18.60
  -5   1 -11   65.99   27.00
  -5   1 -11   55.99   19.60
  -5   1 -11   40.80   17.30
  -5   1 -11   46.70  154.38
  -5   1 -11   21.90    9.20
  -5   1 -11   47.90   18.40
   5  -1  12   46.20   19.70
   5  -1  12   56.59   20.10
   5  -1  12 -121.49   47.50
   5  -1  12   33.70   27.10
   5  -1  12  -65.49  134.49
   5  -1  12   75.39   25.10
   5  -1  12  104.89   23.10
   5  -1  12   69.29   27.30
  -5  -1 -12   52.29   17.20
  -5  -1 -12   66.19   61.59
  -5  -1 -12   45.50   24.10
  -5  -1 -12   60.79   21.10
  -5  -1 -12   54.29   21.10
  -5  -1 -12   77.89   37.10
  -5  -1 -12   59.59   23.10
   5   1  12   44.70   25.20
   5   1  12  -17.20   89.49
   5   1  12   71.79   28.30
   5   1  12   31.20   21.00
   5   1  12   65.69   23.00
   5   1  12   72.69   24.50
  -5   1 -12   96.99   36.90
  -5   1 -12  101.79   31.80
  -5   1 -12  127.09   26.80
  -5   1 -12   60.59   20.60
  -5   1 -12  -28.60   37.30
  -5   1 -12   87.39   29.40
  -5   1 -12  133.79  128.89
   5  -1  13  -79.79   32.60
   5  -1  13   48.60   21.10
   5  -1  13   77.59   47.20
   5  -1  13   50.19   22.20
   5  -1  13  -26.50   71.19
   5  -1  13   25.60   10.40
   5  -1  13   20.80   14.50
   5  -1  13   59.69   18.00
  -5  -1 -13   88.39   33.30
  -5  -1 -13   86.49   25.30
  -5  -1 -13   39.80   14.10
  -5  -1 -13    5.60   44.10
  -5  -1 -13   43.50   16.40
   5   1  13  121.19   43.60
   5   1  13   -4.40   65.59
   5   1  13   28.70   19.80
   5   1  13   62.99   20.50
   5   1  13   36.20   16.30
   5   1  13   43.10   20.10
  -5   1 -13   61.89   68.59
  -5   1 -13   29.90   14.50
  -5   1 -13   80.79   26.70
  -5   1 -13   50.09   17.30
  -5   1 -13   79.29   23.70
  -5   1 -13   27.80   17.70
  -5   1 -13   82.19   50.89
  -5   1 -13  -46.80   32.30
   5  -1  14  -93.39   33.20
   5  -1  14   14.10   14.40
   5  -1  14   -5.10   24.40
   5  -1  14    9.30   20.20
   5  -1  14  -63.79   56.49
   5  -1  14   23.00    8.90
   5  -1  14   -3.20   21.00
  -5  -1 -14   33.30   11.40
  -5  -1 -14   17.70   14.50
  -5  -1 -14   46.90   38.00
  -5  -1 -14   11.40    8.60
  -5  -1 -14   18.00    9.00
   5   1  14   32.00   11.10
   5   1  14    9.30   14.60
   5   1  14   16.60   11.50
   5   1  14    8.90   19.40
   5   1  14    7.60   15.00
  -5   1 -14   11.50   15.60
  -5   1 -14   49.20   49.10
  -5   1 -14   -0.20   11.30
  -5   1 -14   33.40   11.70
  -5   1 -14  -19.90   28.70
  -5   1 -14   18.70   19.60
  -5   1 -14   40.30   14.00
   5  -1  15   15.40   12.60
   5  -1  15   26.20    8.00
   5  -1  15  -35.70   40.40
   5  -1  15   10.60   22.10
   5  -1  15    6.90   21.60
   5  -1  15   16.10    7.20
  -5  -1 -15   27.80    9.80
  -5  -1 -15   26.40   15.80
  -5  -1 -15   28.60   23.80
  -5  -1 -15   29.20   11.40
  -5  -1 -15   15.80    8.00
   5   1  15    4.20   12.80
   5   1  15   22.50   16.30
   5   1  15   28.20   14.40
   5   1  15   12.50    9.20
   5   1  15   21.20    9.80
  -5   1 -15   12.90   30.80
  -5   1 -15   25.30    7.30
  -5   1 -15   42.70   14.80
  -5   1 -15   -2.20   19.70
  -5   1 -15    5.20    5.90
  -5   1 -15   -1.70   11.00
  -5   1 -15   15.90   13.30
  -5   1 -15   26.60   18.40
   5  -1  16   -1.00   23.00
   5  -1  16   11.50    5.40
   5  -1  16   10.10    9.50
   5  -1  16  -14.40   31.10
   5  -1  16   16.20    5.80
  -5  -1 -16   10.80   14.80
  -5  -1 -16   13.50    5.90
  -5  -1 -16    5.40    5.70
  -5  -1 -16    4.40    5.30
  -5  -1 -16   54.69   22.50
   5   1  16   15.80   11.90
   5   1  16    6.50   11.00
   5   1  16   21.10   17.30
   5   1  16   12.00    6.40
   5   1  16    5.30    7.00
  -5   1 -16   10.40    5.80
  -5   1 -16  -14.20   20.10
  -5   1 -16    5.10   12.50
  -5   1 -16   -2.40    9.80
  -5   1 -16    8.80    4.50
  -5   1 -16  -13.50   16.90
  -5   1 -16   16.70   19.40
  -5   1 -16   47.10   15.70
   5  -1  17    8.60    9.20
   5  -1  17   20.10    6.80
   5  -1  17   -9.50   21.30
   5  -1  17   19.50   22.70
   5  -1  17   15.50    4.60
  -5  -1 -17    8.10    5.10
  -5  -1 -17   16.70    6.20
  -5  -1 -17   28.00   15.20
  -5  -1 -17   61.49   22.80
   5   1  17   45.90   23.70
   5   1  17    3.80    8.10
   5   1  17   17.60    6.40
   5   1  17   10.00    7.50
  -5   1 -17   23.70   18.80
  -5   1 -17   61.39   18.90
  -5   1 -17   15.70    6.00
  -5   1 -17  -13.70   15.80
  -5   1 -17   31.60   20.20
  -5   1 -17   10.80   13.40
   5  -1  18    8.90    4.80
   5  -1  18    0.70    8.00
   5  -1  18   15.00    4.40
   5   1  18    1.60    4.00
   5   1  18  -17.40    8.90
   5   1  18   11.80    7.30
  -5   1 -18   -7.50   13.30
  -5   1 -18    2.90   11.60
  -5   1 -18   -0.50    4.40
  -5   1 -18   52.09   19.40
   5  -1  19   13.50    4.20
   5   1  19   -3.50    8.80
   5   1  19   11.00    4.70
  -5   1 -19    6.90    4.70
   5  -1  20    9.10    3.30
   5  -1  21    8.40    2.40
   5  -1  22   11.20    2.60
   5   3 -26   -3.90    3.90
   5  -3 -25    1.20    1.30
   5   3 -25   -3.70    3.70
  -5   3  25   -5.40    2.60
   5  -3 -24   -1.20    1.40
  -5  -3  24    8.20    3.90
   5   3 -24   -5.90    3.90
   5   3 -24    3.70    3.00
  -5   3  24   -0.80    2.60
   5  -3 -23    2.40    2.50
  -5  -3  23    3.90    4.00
   5   3 -23   17.20    5.30
   5   3 -23    3.10    4.20
  -5   3  23    0.10    3.20
   5  -3 -22   53.99   19.60
   5  -3 -22   10.70    3.20
  -5  -3  22    7.50    4.90
  -5  -3  22   10.20    3.40
   5   3 -22   17.80   24.20
   5   3 -22    7.10    4.70
   5   3 -22   11.10    6.40
  -5   3  22    9.00    3.80
   5  -3 -21    8.40    3.00
   5  -3 -21   17.90   13.80
  -5  -3  21    6.60   17.30
  -5  -3  21    1.50    5.00
  -5  -3  21    7.10    3.00
   5   3 -21   -5.90    5.90
   5   3 -21    3.50   20.00
   5   3 -21   -1.50    4.50
   5   3 -21   18.40   12.60
   5   3 -21   16.80   15.40
   5   3 -21  -34.70   21.20
  -5   3  21  -12.00   22.10
   5  -3 -20   32.30   17.30
   5  -3 -20   25.60   33.90
   5  -3 -20   50.29   19.60
   5  -3 -20   22.10   28.40
   5  -3 -20   10.50   15.10
  -5  -3  20   17.90    7.00
  -5  -3  20   33.70    8.60
  -5  -3  20    3.80   24.30
  -5  -3  20   30.60   34.40
   5   3 -20   24.20   14.80
   5   3 -20   42.80   22.90
   5   3 -20   25.20    9.90
   5   3 -20   27.20   20.40
   5   3 -20   13.00   22.30
   5   3 -20  -11.00   19.20
   5   3 -20   14.10    7.00
   5   3 -20    5.70   31.90
  -5   3  20   30.20   19.10
   5  -3 -19   42.00   18.00
   5  -3 -19    5.80   35.80
   5  -3 -19   10.60   27.60
   5  -3 -19    6.70   13.70
  -5  -3  19   10.20   28.80
  -5  -3  19   17.90   31.90
  -5  -3  19   18.90    8.50
  -5  -3  19   34.90   19.80
  -5  -3  19   19.40   18.90
  -5  -3  19   11.00    4.90
   5   3 -19    5.60   20.70
   5   3 -19   28.00   11.70
   5   3 -19   16.90   23.90
   5   3 -19    8.70   22.50
   5   3 -19   20.60    9.30
   5   3 -19   30.70   20.00
   5   3 -19   25.60   29.10
  -5   3  19    6.10   19.70
  -5   3  19   11.30   33.90
  -5   3  19   37.70   19.90
   5  -3 -18    7.00   13.60
   5  -3 -18   24.90   37.80
   5  -3 -18   40.40   19.90
   5  -3 -18   18.70   13.60
   5  -3 -18   -3.80    8.90
   5  -3 -18   30.30   15.60
  -5  -3  18   53.79   40.60
  -5  -3  18   26.10   19.70
  -5  -3  18   11.90   10.40
  -5  -3  18   26.90   11.40
  -5  -3  18    8.60   17.30
  -5  -3  18   40.20   11.50
   5   3 -18   13.70    9.20
   5   3 -18   23.40   10.60
   5   3 -18   32.70   12.60
   5   3 -18   15.00   24.60
   5   3 -18   32.00   31.30
   5   3 -18   38.10   29.40
   5   3 -18   25.60   21.70
   5   3 -18   31.40   21.70
  -5   3  18   19.30   15.60
  -5   3  18   31.30   18.30
  -5   3  18   49.30   21.30
  -5   3  18    2.30   13.40
  -5   3  18   37.90   22.10
   5  -3 -17   27.50   15.70
   5  -3 -17   34.20   17.60
   5  -3 -17   42.20   13.50
   5  -3 -17   76.89   43.90
  -5  -3  17   49.10   17.60
  -5  -3  17   31.70   14.50
  -5  -3  17  157.18   57.39
  -5  -3  17   15.60   49.20
  -5  -3  17   53.79   24.40
  -5  -3  17   62.49   26.90
  -5  -3  17   33.80   10.60
   5   3 -17   33.30   14.10
   5   3 -17   40.60   24.30
   5   3 -17   35.40   47.10
   5   3 -17    0.40   25.80
   5   3 -17   49.10   38.80
   5   3 -17  121.29   46.00
   5   3 -17   42.10   16.70
   5   3 -17   33.70   13.10
  -5   3  17   32.40   11.70
  -5   3  17   91.19   34.60
  -5   3  17   77.69   47.30
  -5   3  17   69.39   29.50
   5  -3 -16   26.80   30.70
   5  -3 -16   62.29   13.30
   5  -3 -16   29.40   37.60
   5  -3 -16  212.88   90.09
   5  -3 -16   11.10   14.80
  -5  -3  16   59.09   17.30
  -5  -3  16  303.47  117.39
  -5  -3  16  192.68   92.79
  -5  -3  16   37.30   91.29
  -5  -3  16   61.69   34.90
  -5  -3  16   72.19   30.70
  -5  -3  16 -111.49   63.09
   5   3 -16   59.99   73.89
   5   3 -16  202.98   78.59
   5   3 -16   57.59   43.20
   5   3 -16   69.19   44.50
   5   3 -16    4.40   34.00
   5   3 -16   29.80   15.70
   5   3 -16  150.08   71.59
  -5   3  16  181.38   77.69
  -5   3  16   75.69   60.19
  -5   3  16   39.40   25.40
   5  -3 -15   62.29   41.20
   5  -3 -15   47.20   27.80
   5  -3 -15   89.49   38.40
  -5  -3  15   68.39   43.20
  -5  -3  15 -129.79   73.79
  -5  -3  15   52.09   28.90
  -5  -3  15   85.69   33.20
  -5  -3  15   71.09   30.60
   5   3 -15    9.10   96.79
   5   3 -15    2.50   33.10
   5   3 -15   49.60   25.90
   5   3 -15   34.30   29.80
   5   3 -15   84.39   35.30
   5   3 -15  103.69   49.70
  -5   3  15   44.10   40.50
  -5   3  15   53.39   26.30
  -5   3  15   49.50   25.40
  -5   3  15   67.79   31.30
   5  -3 -14   84.29   28.30
   5  -3 -14   82.79   38.30
   5  -3 -14   27.40   31.40
  -5  -3  14   72.99   32.20
  -5  -3  14   70.59   49.30
  -5  -3  14   26.90   26.50
  -5  -3  14   38.90   13.30
  -5  -3  14   38.60   27.20
  -5  -3  14   40.80   34.70
   5   3 -14    9.00  124.89
   5   3 -14  110.49   46.00
   5   3 -14    1.20   35.80
   5   3 -14  -49.00   46.40
   5   3 -14   55.99   22.40
   5   3 -14   75.29   51.89
  -5   3  14   65.59   24.10
  -5   3  14    9.30   30.00
  -5   3  14   75.69   29.30
   5  -3 -13   38.00   28.70
   5  -3 -13   39.90   23.40
   5  -3 -13   18.70   30.80
   5  -3 -13   40.80   18.20
  -5  -3  13   45.00   44.80
  -5  -3  13   62.99   20.60
  -5  -3  13   38.40   25.40
  -5  -3  13   60.29  235.18
  -5  -3  13  -16.60   37.50
  -5  -3  13   12.30   19.30
  -5  -3  13 -191.68  124.99
   5   3 -13   30.70   17.20
   5   3 -13 -175.88  230.38
   5   3 -13  -39.90   34.90
   5   3 -13   57.29   23.20
   5   3 -13   78.09   45.20
   5   3 -13   38.10   38.80
  -5   3  13   46.60   23.00
  -5   3  13   53.49   26.90
  -5   3  13   41.50   31.10
   5  -3 -12  347.17   95.99
   5  -3 -12  332.47  109.69
   5  -3 -12  179.58   72.59
   5  -3 -12  279.37   90.39
  -5  -3  12  301.57   90.49
  -5  -3  12  193.58   98.69
  -5  -3  12  369.86  139.99
  -5  -3  12  498.65  138.29
  -5  -3  12  530.05  300.57
   5   3 -12  255.27  114.09
   5   3 -12  276.07   89.89
   5   3 -12  300.57   91.39
   5   3 -12  231.68  194.88
   5   3 -12  161.98   64.69
   5   3 -12  504.35  169.68
  -5   3  12   68.89   84.39
  -5   3  12  272.07   87.79
  -5   3  12  416.16  115.19
  -5   3  12  408.16  132.39
  -5   3  12  193.78   77.59
   5  -3 -11  149.59   54.79
   5  -3 -11  179.08  125.19
   5  -3 -11   74.19   33.80
   5  -3 -11  105.89   33.90
  -5  -3  11   75.69  118.89
  -5  -3  11   13.40  233.98
  -5  -3  11   51.59   35.90
  -5  -3  11   47.80   33.20
  -5  -3  11  107.69   34.30
   5   3 -11  118.49   51.29
   5   3 -11  199.48  178.08
   5   3 -11   30.60  134.59
   5   3 -11  106.99   36.00
  -5   3  11   77.09   28.00
  -5   3  11  125.69   46.60
  -5   3  11  110.99   36.40
  -5   3  11   57.19   29.70
   5  -3 -10  561.04  165.38
   5  -3 -10  378.06  123.99
   5  -3 -10  199.98  129.49
   5  -3 -10  282.27   82.39
  -5  -3  10  312.27   93.49
  -5  -3  10  679.43  247.18
  -5  -3  10  900.61  332.47
  -5  -3  10  162.08  236.48
   5   3 -10  311.97  105.29
   5   3 -10  466.65  240.98
   5   3 -10  480.55  203.08
   5   3 -10  418.86  124.09
  -5   3  10  292.47   85.39
  -5   3  10  330.87  107.79
  -5   3  10  561.54  165.18
  -5   3  10  222.18   74.59
   5  -3  -9  222.08  138.89
   5  -3  -9  147.39   52.49
   5  -3  -9  216.98   72.69
   5  -3  -9  232.78   68.99
  -5  -3   9  160.28   78.99
  -5  -3   9   88.69   48.90
  -5  -3   9   87.39  263.97
  -5  -3   9  168.28   52.69
  -5  -3   9  233.28   87.69
   5   3  -9  167.78   50.79
   5   3  -9  349.07  232.88
   5   3  -9  181.78   67.19
   5   3  -9  148.09   65.09
  -5   3   9  171.28   59.49
  -5   3   9  191.18   57.69
  -5   3   9  213.58   74.79
  -5   3   9   69.79   96.39
   5  -3  -8  775.02  350.86
   5  -3  -8  193.18   67.39
   5  -3  -8  444.96  194.68
   5  -3  -8  253.37   67.29
   5  -3  -8  389.16  117.29
  -5  -3   8  242.18  282.17
  -5  -3   8  108.29   77.69
  -5  -3   8  997.50  470.65
  -5  -3   8  263.47   69.89
   5   3  -8  250.97  211.48
   5   3  -8  634.74  301.77
   5   3  -8  294.17   79.59
  -5   3   8  316.47  146.99
  -5   3   8  229.68   78.89
  -5   3   8  662.93  299.67
  -5   3   8  338.87  104.09
  -5   3   8  272.67   71.19
   5  -3  -7  116.49   62.99
   5  -3  -7    5.30   82.19
   5  -3  -7  106.29   44.30
   5  -3  -7  128.29   42.80
  -5  -3   7  100.99  229.78
  -5  -3   7   95.29   36.90
  -5  -3   7   21.40  117.19
  -5  -3   7   49.50   38.50
   5   3  -7   82.49   40.90
   5   3  -7  101.59  210.58
   5   3  -7   84.89   36.80
  -5   3   7   49.30   41.50
  -5   3   7  123.99   91.19
  -5   3   7   76.29   38.60
  -5   3   7   96.59   37.50
   5  -3  -6  313.87   76.49
   5  -3  -6  434.66  146.99
   5  -3  -6  572.44  169.58
  -5  -3   6  189.48  146.59
  -5  -3   6  551.74  142.99
  -5  -3   6  292.77   99.99
   5   3  -6  274.27  145.99
   5   3  -6  581.04  151.38
   5   3  -6  281.87   94.99
  -5   3   6  523.75  175.48
  -5   3   6  538.45  250.77
  -5   3   6  240.98   59.09
   5  -3  -5  417.96  119.59
   5  -3  -5  301.17   74.99
   5  -3  -5  248.38   71.59
  -5  -3   5  304.67  160.58
  -5  -3   5  344.67  170.18
  -5  -3   5  386.46  101.79
   5   3  -5  369.66   99.59
   5   3  -5  275.07  143.19
   5   3  -5  328.07  161.88
  -5   3   5  430.56  120.19
  -5   3   5  458.25  130.69
  -5   3   5  273.97   69.49
   5  -3  -4   72.89   41.10
   5  -3  -4  148.49   95.39
  -5  -3   4   26.60   81.69
  -5  -3   4 -432.96  333.17
  -5  -3   4   64.29   26.60
   5   3  -4   30.10   31.20
   5   3  -4  121.39  271.27
   5   3  -4  123.19   82.19
  -5   3   4   66.59   36.50
  -5   3   4   45.70   20.60
  -5   3   4  209.28  110.59
  -5   3   4   58.39   32.70
   5  -3  -3   -2.20   42.80
   5  -3  -3  -32.90   79.09
   5  -3  -3  -41.60   56.39
   5  -3  -3   80.29   27.30
  -5  -3   3   90.69   41.80
  -5  -3   3   -1.00  127.09
   5   3  -3  167.58   91.99
   5   3  -3   69.99   51.69
  -5   3   3   83.49   29.00
  -5   3   3  -73.09   83.79
  -5   3   3  -13.00   55.59
   5  -3  -2  176.88   60.79
   5  -3  -2  122.69   55.49
   5  -3  -2  197.88  100.19
   5  -3  -2  143.29   66.09
   5  -3  -2  236.38   67.29
  -5  -3   2  -85.39  105.19
  -5  -3   2  132.09   62.89
   5   3  -2   52.29   86.09
  -5   3   2  108.29   51.99
  -5   3   2  106.99   39.10
  -5   3   2  171.38   50.39
  -5   3   2  313.57  115.59
   5  -3  -1  143.39   43.10
   5  -3  -1  202.38   69.19
   5  -3  -1  148.39   78.59
   5  -3  -1   91.29   53.59
   5  -3  -1  194.18  100.59
  -5  -3   1  647.64  209.58
   5   3  -1  640.84  205.28
  -5   3   1  165.38   48.30
  -5   3   1  130.49   67.99
  -5   3   1  180.58   62.29
  -5   3   1  154.88   81.09
   5  -3   0   82.49   27.50
   5  -3   0   -2.10   42.30
   5  -3   0  174.58   60.79
   5  -3   0   73.69   51.89
  -5  -3   0  192.98   60.49
  -5  -3   0   15.30   39.20
   5   3   0  140.29   45.80
  -5   3   0   10.40   42.70
  -5   3   0   29.40   56.79
  -5   3   0   74.49   54.29
  -5   3   0  173.48   59.99
  -5   3   0  104.99   33.60
   5  -3   1  471.15  129.79
   5  -3   1  427.46  141.89
   5  -3   1  530.55  171.08
   5  -3   1  481.05  163.88
  -5  -3  -1  447.16  143.59
  -5  -3  -1  396.06  129.29
   5   3   1  494.15  160.38
   5   3   1  409.56  133.49
  -5   3  -1  435.66  148.79
  -5   3  -1  618.24  198.48
  -5   3  -1  474.25  213.38
  -5   3  -1  358.16  119.09
  -5   3  -1  384.26  107.99
   5  -3   2 1176.98  385.46
   5  -3   2  937.41  425.56
   5  -3   2 1006.00  447.56
   5  -3   2 1018.30  298.97
   5  -3   2 1192.88  398.36
   5  -3   2  927.61  291.07
  -5  -3  -2 1146.29  371.86
   5   3   2 1022.60  331.97
   5   3   2 1135.29  354.46
  -5   3  -2  851.01  378.76
  -5   3  -2 1207.58  352.76
  -5   3  -2 1076.49  351.96
  -5   3  -2 1053.79  473.85
  -5   3  -2 1187.38  396.46
   5  -3   3  260.17   79.69
   5  -3   3  208.58   99.89
   5  -3   3  464.45  125.99
   5  -3   3  224.28   77.09
   5  -3   3  154.18   59.49
  -5  -3  -3  181.98   65.09
   5   3   3  208.48   72.79
   5   3   3  231.38   78.19
  -5   3  -3  298.17  137.29
  -5   3  -3  142.19   54.49
  -5   3  -3  195.58   59.59
  -5   3  -3  241.38  121.49
  -5   3  -3  212.38   73.79
   5  -3   4  227.78   97.49
   5  -3   4   52.99   20.30
   5  -3   4  141.69  124.69
   5  -3   4   38.40   22.30
   5  -3   4  127.59   43.70
   5  -3   4  225.08   77.59
   5  -3   4   91.99   41.10
  -5  -3  -4   17.90   15.70
  -5  -3  -4  223.78   81.29
  -5  -3  -4  203.68   78.89
   5   3   4   28.80   26.00
   5   3   4   25.00   20.70
   5   3   4  203.38   72.89
  -5   3  -4  117.69   46.80
  -5   3  -4  232.48   79.39
  -5   3  -4   95.19   34.20
  -5   3  -4   19.10   18.60
  -5   3  -4   44.20   17.40
  -5   3  -4  191.18   83.39
   5  -3   5   21.30   29.70
   5  -3   5   47.50   17.20
   5  -3   5   33.40   47.00
   5  -3   5   55.99   24.90
   5  -3   5   50.09   24.10
   5  -3   5   34.40   26.20
  -5  -3  -5   20.80   64.29
  -5  -3  -5   47.40   35.30
   5   3   5    8.90   19.50
   5   3   5   12.30   35.10
  -5   3  -5   -5.00   23.00
  -5   3  -5   -0.90   33.00
  -5   3  -5   54.09   40.90
  -5   3  -5   66.09   25.90
  -5   3  -5   43.50   21.00
  -5   3  -5   16.90   17.70
  -5   3  -5   71.19   22.80
   5  -3   6  561.54  187.88
   5  -3   6  564.94  156.48
   5  -3   6  475.15  192.48
   5  -3   6  287.47   85.79
   5  -3   6  403.86  104.89
   5  -3   6  539.75  161.78
   5  -3   6  607.14  222.88
  -5  -3  -6  283.37   84.39
  -5  -3  -6  451.65  144.79
  -5  -3  -6  598.14  182.28
   5   3   6  495.95  159.68
   5   3   6  571.54  175.28
   5   3   6  534.45  162.58
   5   3   6  379.36  112.29
  -5   3  -6  571.84  231.58
  -5   3  -6  490.45  145.79
  -5   3  -6  698.43  255.97
  -5   3  -6  518.75  173.58
  -5   3  -6 -254.27  286.27
  -5   3  -6  373.46  110.39
   5  -3   7   89.59   37.00
   5  -3   7   45.90   19.30
   5  -3   7  113.19   56.89
   5  -3   7   86.99   35.90
   5  -3   7 -161.78  204.88
   5  -3   7    8.00   22.60
  -5  -3  -7   39.80   19.80
  -5  -3  -7   96.49   42.20
  -5  -3  -7  147.09   60.39
   5   3   7   18.60   69.29
   5   3   7   35.10   38.70
   5   3   7   60.39   29.10
   5   3   7   10.40   20.30
  -5   3  -7  126.89   50.89
  -5   3  -7   98.29   40.30
  -5   3  -7  157.48   68.99
  -5   3  -7  394.56  237.28
  -5   3  -7    0.50   14.10
   5  -3   8   97.99  130.39
   5  -3   8  741.33  218.88
   5  -3   8  259.77   63.09
   5  -3   8  346.87  134.19
   5  -3   8  272.07   93.29
   5  -3   8  223.18   74.09
  -5  -3  -8  213.58   78.69
  -5  -3  -8  355.76  114.59
  -5  -3  -8  678.23  198.48
   5   3   8  258.87   98.09
   5   3   8  196.78   82.49
   5   3   8  660.43  192.78
   5   3   8  359.36  114.19
  -5   3  -8  436.96  168.78
  -5   3  -8  299.27   92.29
  -5   3  -8  602.14  179.48
  -5   3  -8  238.18   82.09
   5  -3   9   87.79  136.59
   5  -3   9   46.50   18.10
   5  -3   9   61.89   30.90
   5  -3   9   52.59   24.50
   5  -3   9   94.89   36.00
   5  -3   9  109.89   41.30
  -5  -3  -9   44.40   19.60
  -5  -3  -9   74.69   30.90
  -5  -3  -9  113.39   52.79
  -5  -3  -9  137.79   46.40
  -5  -3  -9   87.09   52.19
   5   3   9   79.79   35.70
   5   3   9  146.59   71.99
   5   3   9   48.50   18.40
  -5   3  -9  152.08   49.50
  -5   3  -9  150.68   47.70
  -5   3  -9 -155.58  181.18
  -5   3  -9  103.49   38.20
  -5   3  -9   93.09   38.00
   5  -3  10   51.59   24.30
   5  -3  10   59.39   22.80
   5  -3  10  -23.10  118.59
   5  -3  10   42.10   22.60
   5  -3  10   50.69   22.50
   5  -3  10   69.79   26.70
  -5  -3 -10   92.99   33.30
  -5  -3 -10   45.10   26.20
  -5  -3 -10   66.69   43.70
  -5  -3 -10   37.60   16.30
  -5  -3 -10   56.89   45.30
   5   3  10   42.20   25.50
   5   3  10  -73.19   69.59
   5   3  10   64.19   25.20
  -5   3 -10   42.90   20.80
  -5   3 -10   50.29   20.60
  -5   3 -10   52.69   24.00
  -5   3 -10    7.40   33.00
  -5   3 -10  129.59  138.99
  -5   3 -10   29.60   14.60
   5  -3  11   24.90   23.80
   5  -3  11   -3.00   12.80
   5  -3  11   16.20    9.70
   5  -3  11 -155.18  109.89
   5  -3  11   20.70   11.70
   5  -3  11   23.00   15.60
   5  -3  11   11.30   14.40
  -5  -3 -11   30.80   17.30
  -5  -3 -11   -1.30   12.70
  -5  -3 -11   27.70   40.20
  -5  -3 -11   21.10   12.50
  -5  -3 -11   65.59   46.30
   5   3  11   15.20   14.50
   5   3  11   10.20    8.20
   5   3  11   37.60   17.00
  -5   3 -11   15.60   11.70
  -5   3 -11   23.40   15.80
  -5   3 -11   12.90   14.40
  -5   3 -11   22.30   11.80
  -5   3 -11    9.50   10.30
  -5   3 -11   27.90   21.90
  -5   3 -11   59.39  108.49
   5  -3  12   99.39   32.10
   5  -3  12  -95.19   79.39
   5  -3  12  103.29   23.40
   5  -3  12  101.29   40.50
   5  -3  12   86.59   49.60
   5  -3  12   94.49   45.80
   5  -3  12  108.59   33.30
   5  -3  12  109.59   29.80
   5  -3  12  138.79   49.80
  -5  -3 -12  117.79   56.99
  -5  -3 -12  108.69   50.39
  -5  -3 -12   95.19   32.00
  -5  -3 -12  158.18   47.10
  -5  -3 -12   94.79   22.70
   5   3  12   54.49   48.80
   5   3  12   80.09   26.90
   5   3  12  128.59   40.60
   5   3  12   73.29   34.60
  -5   3 -12   87.79   88.19
  -5   3 -12  116.49   45.60
  -5   3 -12   81.39   25.20
  -5   3 -12  149.09   44.70
  -5   3 -12  117.29   43.10
  -5   3 -12  142.49   71.09
  -5   3 -12   85.39   22.00
  -5   3 -12  128.29   40.60
   5  -3  13   11.50   10.30
   5  -3  13   11.80   16.30
   5  -3  13  -81.59   48.40
   5  -3  13   -1.50   32.00
   5  -3  13   18.70    9.60
   5  -3  13   10.40    8.60
   5  -3  13  -41.60   41.10
   5  -3  13   16.30   14.20
  -5  -3 -13   36.30   36.90
  -5  -3 -13    7.60    9.40
  -5  -3 -13   21.20   15.30
  -5  -3 -13   17.60   27.70
  -5  -3 -13   17.60   16.60
   5   3  13   -3.80   11.70
   5   3  13   -3.10   50.59
   5   3  13   15.70   11.90
   5   3  13  -86.89   46.70
   5   3  13   11.00   13.60
  -5   3 -13   16.00    8.50
  -5   3 -13   35.10   15.40
  -5   3 -13   26.20   41.50
  -5   3 -13   10.30   13.80
  -5   3 -13   -7.40   23.70
  -5   3 -13  -27.30   37.60
  -5   3 -13   18.40   10.00
  -5   3 -13    8.80   43.60
   5  -3  14   26.80   11.30
   5  -3  14   26.60   10.70
   5  -3  14   19.70   13.50
   5  -3  14  -20.80   69.99
   5  -3  14  -37.10   28.80
   5  -3  14   16.40   25.30
   5  -3  14   12.80    6.60
   5  -3  14   10.60    6.50
  -5  -3 -14   30.60   31.50
  -5  -3 -14   37.00   16.60
  -5  -3 -14    7.80    8.50
  -5  -3 -14  161.68   52.09
  -5  -3 -14   15.80   19.60
   5   3  14   23.70   13.70
   5   3  14  -32.90   50.19
   5   3  14   90.69   32.90
   5   3  14  -66.99   36.50
   5   3  14   20.00   12.10
  -5   3 -14    4.60    9.90
  -5   3 -14   14.10    8.60
  -5   3 -14   -2.40   36.00
  -5   3 -14   21.20   16.50
  -5   3 -14   19.70    8.50
  -5   3 -14   -2.40   19.90
  -5   3 -14  -33.90   72.89
  -5   3 -14   24.40   10.10
  -5   3 -14   -2.10   37.20
   5  -3  15   31.80   12.70
   5  -3  15   14.50    7.30
   5  -3  15    4.10   12.10
   5  -3  15  -19.20   40.30
   5  -3  15   -4.90   20.00
   5  -3  15    1.70    5.30
   5  -3  15   -1.10    7.40
   5  -3  15    2.60   14.50
  -5  -3 -15   46.20   16.30
  -5  -3 -15   20.00   13.30
  -5  -3 -15    7.50   13.00
  -5  -3 -15   -0.10    7.60
  -5  -3 -15   -0.50    7.20
   5   3  15  -19.80   38.50
   5   3  15   16.20   15.60
   5   3  15    3.10    8.90
   5   3  15  -50.59   28.40
   5   3  15   20.10   12.00
  -5   3 -15    5.20    6.70
  -5   3 -15   -8.60   11.10
  -5   3 -15  -14.30   33.60
  -5   3 -15    5.50   15.50
  -5   3 -15    7.00    5.70
  -5   3 -15  -32.20   22.40
  -5   3 -15  -53.99   40.20
  -5   3 -15    8.30    6.00
  -5   3 -15   17.70   25.30
   5  -3  16   17.30    7.20
   5  -3  16   -4.80   78.99
   5  -3  16   43.90   14.70
   5  -3  16   15.30   10.50
   5  -3  16   11.90    5.60
  -5  -3 -16   65.99   23.50
  -5  -3 -16   21.20   12.50
  -5  -3 -16   16.20   10.80
   5   3  16  -42.70   31.10
   5   3  16    6.10    7.90
   5   3  16   46.10   21.40
  -5   3 -16   60.39   19.40
  -5   3 -16    3.80   11.30
  -5   3 -16    8.00    5.00
  -5   3 -16    6.40   20.90
  -5   3 -16   14.90   49.90
   5  -3  17    8.90    8.80
   5  -3  17    4.70    4.90
   5  -3  17    3.40   13.30
   5  -3  17    5.30    6.10
   5  -3  17    4.10    3.70
   5  -3  17    2.30   10.00
  -5  -3 -17   19.60   14.40
  -5  -3 -17   -1.20    5.40
   5   3  17   -6.80    5.90
   5   3  17  -27.90   14.20
  -5   3 -17    4.80    3.50
  -5   3 -17   23.10   19.90
  -5   3 -17    4.50    4.60
  -5   3 -17    1.40   11.40
   5  -3  18    7.30    7.30
   5  -3  18    5.00    5.80
   5  -3  18    3.70    3.00
  -5  -3 -18    5.90   12.50
   5   3  18   11.70   10.20
   5   3  18    1.30    5.90
  -5   3 -18    7.90    3.60
  -5   3 -18    9.20   10.90
   5  -3  19   -5.90    6.30
   5  -3  19    4.80    3.10
   5   3  19    5.70    8.10
  -5   3 -19    8.50    3.80
   5  -3  20   12.50    6.40
   5  -3  20   16.10    4.10
   5   3  20   22.10    9.20
   5  -3  21    2.50    1.60
   5  -3  22    1.40    1.40
  -5   5  25   -8.60    4.00
   5  -5 -24   -7.40    3.30
   5   5 -24    9.80    3.90
  -5   5  24   -7.30    4.80
   5  -5 -22  -15.80    5.90
   5   5 -22   -4.60    4.10
   5  -5 -21  -12.30    5.10
   5   5 -21  -10.50   31.20
   5   5 -21   13.10    6.10
   5  -5 -20  -14.10    5.10
   5   5 -20   30.30   10.80
   5   5 -20   -2.60   24.90
   5   5 -20   -6.80   24.20
   5   5 -20    8.90   14.40
   5   5 -20   18.40   23.00
  -5   5  20   -9.00   22.70
   5  -5 -19   38.10   18.70
   5  -5 -19   14.50   14.50
   5  -5 -19   56.89   25.40
  -5  -5  19   -9.20   24.50
  -5  -5  19   -0.20   32.30
  -5  -5  19   -4.50   29.90
   5   5 -19   14.20   30.40
   5   5 -19   -2.90   20.50
   5   5 -19   11.20   20.90
  -5   5  19  -19.10   30.20
  -5   5  19   17.60   14.60
   5  -5 -18   13.80   14.50
   5  -5 -18   17.80   28.90
   5  -5 -18   16.20   16.40
  -5  -5  18  -14.90   31.30
  -5  -5  18  -32.20   30.10
  -5  -5  18  -32.40   43.20
   5   5 -18   26.90   34.40
   5   5 -18   -5.30   32.40
  -5   5  18   18.40   15.70
  -5   5  18  -11.60   30.30
   5  -5 -17   25.10   17.20
   5  -5 -17   32.80   18.50
   5  -5 -17   19.50   30.50
   5  -5 -17   65.69   28.40
  -5  -5  17  -67.99   40.50
  -5  -5  17   35.30   30.90
  -5  -5  17  -29.40   39.10
  -5  -5  17   -6.30   63.19
   5   5 -17    4.90   32.40
   5   5 -17   33.10   43.20
   5   5 -17  -29.00   36.70
   5   5 -17   26.00   26.80
   5   5 -17  -52.99   51.89
  -5   5  17   37.00   16.00
  -5   5  17   18.80   27.80
  -5   5  17    2.20   28.20
   5  -5 -16  109.09   44.50
   5  -5 -16   60.59   27.90
   5  -5 -16   66.69   38.70
  -5  -5  16  -47.50   43.30
  -5  -5  16   48.70   29.30
  -5  -5  16   95.59   80.29
   5   5 -16   45.60   30.70
   5   5 -16   52.09   58.29
   5   5 -16   35.40   60.39
   5   5 -16   80.69   46.50
   5   5 -16   75.29   37.60
  -5   5  16  110.69   46.50
  -5   5  16   96.09   40.40
  -5   5  16   64.19   25.60
  -5   5  16   31.90   29.50
   5  -5 -15   15.40   24.50
   5  -5 -15   43.60   26.30
   5  -5 -15   73.19   31.50
   5  -5 -15   42.40   22.50
  -5  -5  15  -63.69   81.99
  -5  -5  15   -8.70   35.20
  -5  -5  15  -47.60   68.19
  -5  -5  15   46.50   31.60
   5   5 -15   37.00   91.39
   5   5 -15   23.60   23.40
   5   5 -15 -129.89  103.89
   5   5 -15   22.50   29.40
  -5   5  15   35.80   19.60
  -5   5  15   18.20   27.10
  -5   5  15   50.69   27.80
  -5   5  15   66.39   35.70
   5  -5 -14   15.00   20.70
   5  -5 -14   30.90   17.60
   5  -5 -14   57.49   25.50
   5  -5 -14   48.10   29.80
  -5  -5  14    4.70   35.20
  -5  -5  14 -138.09  118.79
  -5  -5  14   17.30   34.30
   5   5 -14   42.50   36.70
   5   5 -14 -264.77  146.09
   5   5 -14  -10.90  104.39
  -5   5  14    6.80   20.00
  -5   5  14   29.90   22.40
  -5   5  14   26.20   29.00
  -5   5  14   26.40   20.10
   5  -5 -13   47.00   22.30
   5  -5 -13  103.99   39.80
  -5  -5  13   47.30  112.09
  -5  -5  13 -153.48  127.59
  -5  -5  13  -10.20   68.29
  -5  -5  13   78.99   35.80
   5   5 -13  -18.80  137.99
   5   5 -13   42.00   29.10
   5   5 -13    6.60   49.50
   5   5 -13 -162.48  145.99
  -5   5  13   41.70   25.40
  -5   5  13   54.59   33.90
  -5   5  13   42.40   22.40
   5  -5 -12  220.38   64.79
   5  -5 -12  230.08   68.89
   5  -5 -12  214.18   82.49
  -5  -5  12  131.29  130.19
  -5  -5  12 -130.99  207.78
  -5  -5  12  120.19   71.39
  -5  -5  12  206.08   55.79
   5   5 -12  247.88   66.49
   5   5 -12  222.08  212.68
   5   5 -12  221.68   91.99
   5   5 -12  290.87  141.99
  -5   5  12  236.28   75.49
  -5   5  12  204.88   79.69
  -5   5  12  223.48   70.29
  -5   5  12  254.87   74.59
   5  -5 -11   94.19   31.70
   5  -5 -11   24.70   21.00
   5  -5 -11   16.90   25.50
   5  -5 -11   76.49   37.80
  -5  -5  11   34.90   32.50
  -5  -5  11 -333.27  308.77
  -5  -5  11   32.30   78.59
   5   5 -11  233.88  225.88
   5   5 -11   69.69   75.39
   5   5 -11 -123.69  140.09
   5   5 -11    3.20   38.60
  -5   5  11   38.80   20.90
  -5   5  11   57.59   31.60
  -5   5  11   72.89   39.50
  -5   5  11  121.59   44.00
   5  -5 -10   54.99   22.90
   5  -5 -10  218.18   89.29
   5  -5 -10   56.79   33.90
   5  -5 -10   42.50   21.90
  -5  -5  10 -147.69  216.48
  -5  -5  10  146.39   49.70
  -5  -5  10 -326.67  202.08
   5   5 -10  129.19  229.18
   5   5 -10  -43.10  104.49
   5   5 -10  134.39   48.30
  -5   5  10   81.99   29.20
  -5   5  10   43.80   24.10
  -5   5  10   39.50   30.70
  -5   5  10  422.06  165.88
   5  -5  -9  126.69   50.29
   5  -5  -9  280.97   84.69
   5  -5  -9  147.89   45.40
  -5  -5   9   71.59  132.89
  -5  -5   9  236.08  211.58
  -5  -5   9  124.59   41.40
   5   5  -9  127.29   48.00
   5   5  -9 -160.88  224.08
   5   5  -9   42.00  100.89
  -5   5   9  193.58   59.49
  -5   5   9  221.88   78.29
   5  -5  -8  232.18   82.49
   5  -5  -8  101.19   36.00
   5  -5  -8   96.09   33.10
  -5  -5   8 -281.37  277.77
   5   5  -8 -255.87  267.37
   5   5  -8   58.99   47.10
  -5   5   8  108.79   35.60
  -5   5   8   75.99   31.20
  -5   5   8  124.59   49.99
   5  -5  -7   35.10   15.20
  -5  -5   7   90.69   61.99
  -5  -5   7   12.50   31.90
   5   5  -7   11.30   83.09
  -5   5   7   28.40   19.90
  -5   5   7   34.40   13.60
  -5   5   7   23.50   32.40
   5  -5  -6  197.48   77.49
   5  -5  -6  160.38   51.99
  -5  -5   6  265.47   77.69
   5   5  -6  205.18   65.39
  -5   5   6  167.38   55.69
  -5   5   6  141.09   46.60
  -5   5   6  168.28   64.99
   5  -5  -5  794.02  246.78
   5  -5  -5  874.91  260.57
  -5  -5   5  313.07   88.79
   5   5  -5  242.58   84.29
  -5   5   5  767.72  238.48
  -5   5   5  819.12  243.28
   5  -5  -4  458.25  141.99
  -5  -5   4  331.37  114.49
  -5   5   4  349.87  107.49
   5  -5  -3   95.19   47.70
  -5  -5   3   72.49  139.49
   5   5  -3   22.00  116.89
  -5   5   3   82.39   34.60
   5  -5  -2  500.45  158.48
  -5  -5   2  127.59  136.09
   5   5  -2  286.77  139.69
  -5   5   2  574.94  173.58
  -5  -5   1  -40.60  113.29
   5   5  -1  185.08  150.98
  -5   5   1  240.28   77.89
  -5   5   1  283.17  139.49
   5  -5   0  173.78   94.79
   5  -5   0   63.69   33.60
  -5  -5   0  -38.30   97.19
   5   5   0   64.49  104.29
  -5   5   0  112.69   42.20
  -5   5   0  309.57  145.39
   5  -5   1   26.30   27.30
   5  -5   1  154.88   91.09
   5  -5   1   -2.50   86.49
  -5  -5  -1   60.09   30.40
  -5  -5  -1  -89.79   98.89
   5   5   1  116.19   42.00
  -5   5  -1    4.80   93.89
   5  -5   2  -74.59   88.29
  -5  -5  -2  125.19   42.80
  -5  -5  -2   -8.10   94.89
   5   5   2  192.48  106.09
   5   5   2  223.98   72.09
  -5   5  -2 -109.69  101.99
  -5   5  -2   92.89   85.69
   5  -5   3  911.71  376.36
   5  -5   3  817.92  307.17
  -5  -5  -3  794.62  244.58
   5   5   3  969.30  296.87
  -5   5  -3  804.42  332.97
  -5  -5  -4   69.79   25.40
   5   5   4   83.39   28.00
  -5   5  -4   26.70   41.90
   5  -5   5   30.50  116.49
   5  -5   5  279.77  123.79
   5  -5   5  175.58   74.29
   5  -5   5  107.19   44.90
  -5  -5  -5  172.88   66.69
  -5  -5  -5  180.58   55.49
   5   5   5  189.78   77.79
   5   5   5  234.18   70.29
  -5   5  -5  218.98   88.09
  -5   5  -5  276.87  141.39
   5  -5   6  238.58   69.19
   5  -5   6  253.87  112.29
   5  -5   6  296.47  113.89
   5  -5   6  148.49  113.19
  -5  -5  -6  276.77   95.29
  -5  -5  -6  283.17   84.99
   5   5   6  212.98   83.79
   5   5   6  286.27   86.49
  -5   5  -6  246.28   70.79
  -5   5  -6  356.36  155.88
  -5   5  -6  119.69   78.79
   5  -5   7  -35.30  106.89
   5  -5   7   55.39   53.89
   5  -5   7  199.48   72.79
   5  -5   7   25.30   39.80
  -5  -5  -7   74.69   46.00
   5   5   7   18.40   22.60
   5   5   7   87.49   53.09
   5   5   7   41.90   27.90
  -5   5  -7  152.68   56.79
  -5   5  -7   15.30   43.10
  -5   5  -7   63.59   49.50
  -5   5  -7  -74.39  109.59
   5  -5   8  153.28  106.19
   5  -5   8   45.70   43.20
   5  -5   8  -23.70   51.99
   5  -5   8   59.09   31.80
   5  -5   8   19.60   30.30
  -5  -5  -8   49.90   30.10
  -5  -5  -8   36.50   27.60
  -5  -5  -8  122.99   56.49
   5   5   8   73.09   47.10
   5   5   8   54.09   30.20
   5   5   8   51.59   30.40
  -5   5  -8   60.89   32.60
  -5   5  -8  -14.40   46.80
  -5   5  -8   42.60   41.60
  -5   5  -8   94.19  103.79
   5  -5   9  -52.69   90.09
   5  -5   9   26.40   30.00
   5  -5   9   14.60   34.60
   5  -5   9   13.00   26.70
   5  -5   9  -63.69   49.99
  -5  -5  -9   22.80   26.10
   5   5   9   30.40   22.40
   5   5   9   -8.50   31.60
   5   5   9   24.30   34.20
  -5   5  -9  -56.19   49.00
  -5   5  -9  -31.90   41.30
  -5   5  -9   16.00   62.79
  -5   5  -9 -270.37  134.79
  -5   5  -9   24.60   22.30
   5  -5  10   37.20   54.49
   5  -5  10   82.79   89.79
   5  -5  10   98.89   47.70
   5  -5  10   90.89   43.90
   5  -5  10   82.19   52.39
  -5  -5 -10  161.48   56.79
  -5  -5 -10  167.58   63.69
  -5  -5 -10  174.88   75.89
   5   5  10   93.59   54.09
   5   5  10  125.89   53.79
  -5   5 -10   71.79   39.40
  -5   5 -10  102.59   41.50
  -5   5 -10  107.19   56.59
  -5   5 -10  110.09  102.29
   5  -5  11   16.70   40.30
   5  -5  11   21.90   24.20
   5  -5  11  -82.69   64.49
   5  -5  11    3.40   31.50
   5  -5  11   15.10   23.60
   5  -5  11  -21.10   29.00
  -5  -5 -11  -13.40   13.10
  -5  -5 -11   14.20   46.60
  -5  -5 -11   18.30   18.60
   5   5  11   42.90   27.00
   5   5  11  -18.50   31.60
   5   5  11   24.30   18.00
  -5   5 -11   27.80   31.90
  -5   5 -11   10.30   23.90
  -5   5 -11   48.90   26.40
  -5   5 -11   16.60   26.30
  -5   5 -11  -32.00   75.09
  -5   5 -11  -49.50   35.90
   5  -5  12  -13.10   32.00
   5  -5  12  141.39   75.99
   5  -5  12   21.40   26.50
   5  -5  12   55.39   29.20
   5  -5  12   26.90   13.30
   5  -5  12   70.99   32.20
   5  -5  12    4.60   22.80
  -5  -5 -12   45.60   35.60
  -5  -5 -12   33.70   18.40
  -5  -5 -12  120.49   37.70
   5   5  12   36.30   20.90
   5   5  12  125.99   39.40
   5   5  12   11.20   32.20
  -5   5 -12    5.20   31.40
  -5   5 -12  105.79   64.79
  -5   5 -12   63.39   29.60
  -5   5 -12  -15.50   24.50
  -5   5 -12   33.90   21.70
   5  -5  13   42.00   41.90
   5  -5  13   20.40   30.90
   5  -5  13   22.30   31.00
   5  -5  13   19.50   18.30
   5  -5  13   18.90   10.20
   5  -5  13   30.30   23.10
   5  -5  13  -24.20   16.90
  -5  -5 -13   40.90   21.30
  -5  -5 -13  -10.40   12.00
  -5  -5 -13   16.90   14.30
   5   5  13   10.10   12.60
  -5   5 -13    5.00   25.70
  -5   5 -13  -24.30   22.40
  -5   5 -13   22.90   35.50
  -5   5 -13    7.70   14.90
  -5   5 -13   29.60   22.20
  -5   5 -13  -60.49   42.60
   5  -5  14   12.00   31.40
   5  -5  14   12.30    9.20
   5  -5  14   11.00   15.00
   5  -5  14   23.00   22.20
   5  -5  14   -8.60   13.40
   5  -5  14   43.20   21.50
  -5  -5 -14    4.50   10.00
  -5  -5 -14   31.90   19.20
  -5  -5 -14   17.10   15.80
   5   5  14   17.30   15.30
   5   5  14   12.30   13.10
  -5   5 -14   -5.60   15.40
  -5   5 -14    4.00   28.80
  -5   5 -14    3.20   12.10
  -5   5 -14   23.60   27.90
  -5   5 -14   45.10   24.10
  -5   5 -14    6.40   24.30
   5  -5  15   11.30   16.20
   5  -5  15    5.10    6.80
   5  -5  15   18.80   12.00
   5  -5  15   -5.30    7.80
  -5  -5 -15   15.60   13.30
  -5  -5 -15   -1.20    8.40
  -5  -5 -15   11.90   14.80
   5   5  15  -15.00   22.50
   5   5  15   -1.30   13.70
   5   5  15   12.60   14.40
  -5   5 -15   -8.00   11.20
  -5   5 -15    7.90    6.70
  -5   5 -15    5.40   18.00
  -5   5 -15   27.60   22.80
  -5   5 -15   11.90   26.20
   5  -5  16   23.20   11.40
   5  -5  16   18.70    7.80
   5  -5  16   -1.70   14.90
  -5  -5 -16   29.70   15.20
   5   5  16   13.90    8.50
  -5   5 -16   33.70   16.40
  -5   5 -16   39.70   24.40
  -5   5 -16    8.80   17.90
  -5   5 -16   32.60    8.80
   5  -5  17   -3.10    4.50
   5  -5  17    0.90    7.40
   5   5  17   -0.90    8.30
  -5   5 -17   12.40   14.10
  -5   5 -17   14.20    5.30
   5  -5  18    8.30    6.90
   5  -5  18   -6.60    4.40
   5   5  18   -2.50    7.50
   5  -5  19   12.90    6.30
   5  -5  19   -7.40    3.60
   5   5  19    1.00    7.50
   5  -5  20   -6.20    2.30
   5  -7 -19   39.50   21.80
  -5  -7  19  -32.90   18.30
   5   7 -19  102.19   34.50
   5   7 -19   -9.20   24.50
   5   7 -19    3.10   15.60
  -5   7  19    9.50   19.70
   5  -7 -18   20.20   16.20
   5  -7 -18   33.40   21.70
  -5  -7  18   18.70   23.90
  -5  -7  18  -30.90   19.20
   5   7 -18    5.20   25.30
   5   7 -18   -1.50   22.40
   5   7 -18   16.50   24.10
  -5   7  18   10.90   21.90
   5  -7 -17   35.20   19.80
   5  -7 -17   33.00   19.10
   5  -7 -17   56.79   27.80
  -5  -7  17    6.20   29.70
  -5  -7  17  -48.80   27.00
  -5  -7  17   40.20   33.70
   5   7 -17   13.70   36.90
   5   7 -17   19.50   29.90
   5   7 -17  -83.69   43.50
   5   7 -17   21.60   41.10
  -5   7  17   17.40   14.50
  -5   7  17   -4.90   24.70
   5  -7 -16   39.90   23.20
   5  -7 -16   21.90   24.00
   5  -7 -16   60.89   26.40
  -5  -7  16    8.20   34.10
  -5  -7  16   57.39   51.89
  -5  -7  16  -49.90   29.40
   5   7 -16   37.00   35.70
   5   7 -16  -73.49   44.20
   5   7 -16  -20.70   34.10
   5   7 -16   23.70   35.00
  -5   7  16   27.10   25.10
  -5   7  16   16.50   22.60
  -5   7  16   10.50   15.40
   5  -7 -15   66.09   29.30
   5  -7 -15   13.10   18.60
   5  -7 -15   53.29   29.50
   5  -7 -15   76.19   30.10
  -5  -7  15    1.90   58.99
  -5  -7  15  -26.20   49.20
  -5  -7  15  -43.10   39.90
  -5  -7  15   51.09   33.50
   5   7 -15   18.30   34.90
   5   7 -15   19.30   52.89
   5   7 -15   16.50   42.20
   5   7 -15   37.50   41.10
  -5   7  15  108.99   39.90
  -5   7  15   76.69   30.90
  -5   7  15   35.80   23.10
   5  -7 -14   31.40   27.50
   5  -7 -14   30.90   22.70
   5  -7 -14    8.50   21.60
   5  -7 -14   39.40   23.00
  -5  -7  14    5.30   36.80
  -5  -7  14   45.10   37.70
   5   7 -14  -26.60   50.49
   5   7 -14  -11.60   46.30
   5   7 -14 -115.09   84.89
  -5   7  14   19.40   17.30
  -5   7  14   25.00   21.90
  -5   7  14   25.20   19.40
  -5   7  14   13.80   18.60
   5  -7 -13   89.39   38.40
   5  -7 -13   95.79   37.30
   5  -7 -13   66.99   31.20
  -5  -7  13 -115.79   72.99
  -5  -7  13   33.10   87.69
  -5  -7  13  126.39   46.60
   5   7 -13   70.29   44.40
   5   7 -13 -243.38  107.79
  -5   7  13   76.69   28.00
  -5   7  13  129.79   47.70
  -5   7  13   88.89   34.50
  -5   7  13   54.19   32.50
   5  -7 -12   10.50   20.80
   5  -7 -12   30.30   28.30
   5  -7 -12   13.10   23.50
  -5  -7  12   32.30   34.90
  -5  -7  12 -190.58  133.19
   5   7 -12   -8.50   48.20
   5   7 -12 -191.88  116.39
  -5   7  12   33.40   29.10
  -5   7  12   28.20   17.20
   5  -7 -11   71.99   41.30
   5  -7 -11   16.80   18.80
   5  -7 -11   30.60   28.70
  -5  -7  11  -33.90  112.89
  -5  -7  11   20.70   31.20
  -5  -7  11   18.10   81.69
   5   7 -11  -21.90   86.59
   5   7 -11  133.49   95.29
   5   7 -11   41.40   39.90
  -5   7  11   45.00   32.50
  -5   7  11   45.90   20.60
   5  -7 -10   51.99   35.30
   5  -7 -10   36.00   22.90
   5  -7 -10   28.00   32.20
  -5  -7  10   -6.10   37.70
   5   7 -10 -111.49  120.99
  -5   7  10   22.00   14.30
  -5   7  10   47.30   29.60
  -5   7  10   29.90   35.10
   5  -7  -9   80.79   42.10
   5  -7  -9  135.19   45.80
  -5  -7   9  192.78   62.09
   5   7  -9  241.08   76.29
  -5   7   9  210.18   67.59
  -5   7   9  127.69   39.80
   5  -7  -8   22.20   21.20
   5  -7  -8   26.70   33.40
   5   7  -8 -102.89   64.99
  -5   7   8   25.40   25.20
  -5   7   8   34.60   19.20
   5  -7  -7   51.19   35.70
   5  -7  -7   39.30   37.80
  -5  -7   7   38.40   50.59
  -5   7   7   35.20   25.80
  -5   7   7   45.70   28.00
   5  -7  -6   91.99   39.60
   5  -7  -6  167.18   61.79
  -5  -7   6   14.70   86.89
   5   7  -6  -50.19   94.99
  -5   7   6  107.99   42.50
  -5   7   6   56.29   31.50
   5  -7  -5  294.97   92.19
  -5  -7   5  318.77  108.99
   5   7  -5  185.88  102.99
  -5   7   5  355.06  103.99
   5  -7  -4   62.19   38.20
  -5  -7   1  189.38   96.89
  -5  -7   0   99.89   78.59
   5   7   0 -162.18  132.49
  -5  -7  -1 -104.89   79.59
   5   7   1  100.89   96.19
  -5  -7  -2  104.09   40.30
   5   7   2  143.39   93.99
   5   7   2   13.80   28.20
   5  -7   3   18.10  126.39
  -5  -7  -3   86.89   30.70
  -5  -7  -3  -60.59   63.19
   5   7   3  103.79   36.60
  -5   7  -3    6.00  104.29
  -5  -7  -4  346.47  104.79
   5   7   4  299.17   91.39
   5  -7   5  146.19   86.09
   5  -7   5  100.89   82.49
  -5  -7  -5   36.70   48.10
  -5  -7  -5  138.79   44.30
   5   7   5  133.29  104.19
   5   7   5  108.49   34.80
  -5   7  -5   46.30   95.39
  -5   7  -5   77.59   79.69
   5  -7   6  104.59   72.19
   5  -7   6   66.49   73.89
  -5  -7  -6  103.59   35.60
   5   7   6  -25.90   79.39
   5   7   6  150.48   45.00
  -5   7  -6  -63.29   89.29
   5  -7   7   31.70   44.00
   5  -7   7   55.59   74.59
  -5  -7  -7  -76.99   50.29
  -5  -7  -7   60.59   24.60
   5   7   7    2.60   56.39
   5   7   7   48.90   21.20
  -5   7  -7   15.30   48.50
   5  -7   8 -105.89  104.09
   5  -7   8   34.70   58.79
  -5  -7  -8   45.50   21.90
   5   7   8   41.20   20.70
  -5   7  -8  -22.90   37.70
  -5   7  -8   64.49   59.69
  -5   7  -8   76.39   75.89
   5  -7   9  117.69   88.69
   5  -7   9  104.39   37.80
   5  -7   9  103.79   49.80
  -5   7  -9   65.09   35.40
  -5   7  -9   35.80   30.20
  -5   7  -9  131.89   57.99
  -5   7  -9  156.68   87.89
   5  -7  10   56.49   53.09
   5  -7  10   12.00   33.60
   5  -7  10   47.00   32.60
  -5  -7 -10  -24.80   21.70
   5   7  10   41.70   32.80
   5   7  10   10.20   21.90
  -5   7 -10   49.40   31.90
  -5   7 -10   -3.30   39.40
  -5   7 -10   11.60   24.00
  -5   7 -10 -150.18   82.29
   5  -7  11 -109.89   67.59
   5  -7  11   30.50   26.10
   5  -7  11   16.30   26.90
  -5  -7 -11   22.00   21.50
  -5  -7 -11    8.20   17.20
  -5  -7 -11   24.80   22.20
   5   7  11   16.10   21.10
   5   7  11   66.69   33.60
   5   7  11  -22.20   22.60
  -5   7 -11  -38.00   38.80
  -5   7 -11   11.90   29.40
  -5   7 -11  -30.70   23.30
   5  -7  12  -47.70   40.30
   5  -7  12  -19.30   29.70
   5  -7  12   25.60   27.60
  -5  -7 -12  -13.00   12.90
  -5  -7 -12   12.30   17.30
   5   7  12    5.50   16.00
   5   7  12   -5.40   22.70
   5   7  12    7.60   23.60
  -5   7 -12  -45.20   38.30
  -5   7 -12  -79.39   42.70
  -5   7 -12   33.10   24.80
  -5   7 -12    4.30   14.50
  -5   7 -12  -62.89   32.70
   5  -7  13  -25.30   28.80
   5  -7  13   25.50   23.30
   5  -7  13   39.70   23.90
   5   7  13  -15.70   27.70
   5   7  13   23.50   14.10
   5   7  13   24.40   20.20
  -5   7 -13   38.60   24.30
  -5   7 -13   11.60   36.90
  -5   7 -13  -41.00   29.40
  -5   7 -13    3.10   21.00
   5  -7  14  -55.09   30.80
  -5  -7 -14   23.40   18.20
   5   7  14   20.50   11.60
   5   7  14   10.10   14.90
  -5   7 -14    1.20   24.90
  -5   7 -14    0.70   21.30
  -5   7 -14   23.60   17.80
   5  -7  15  -24.30   16.70
   5  -7  15    4.70   13.80
   5   7  15    1.00    8.90
  -5   7 -15    1.30   29.10
  -5   7 -15   -2.00   16.90
  -5   7 -15  -16.80   13.80
   5  -7  16    5.00   10.80
   5   7  16    2.90    7.90
  -5   7 -16    0.50   15.30
  -5   7 -17    8.60    8.50
   5  -7  18   -9.20    4.70
   5  -9 -17   16.60   39.30
  -5  -9  17   -8.80   16.90
   5   9 -17  -46.20   42.10
   5   9 -17  -45.40   20.90
   5   9 -17  -12.60   17.40
   5  -9 -16   35.70   23.50
  -5  -9  16    8.00   27.50
  -5  -9  16  -37.00   21.40
   5   9 -16  -41.60   36.10
   5   9 -16  -53.69   27.10
   5   9 -16  -67.19   29.70
  -5   9  16   16.90   20.00
  -5   9  16    7.50   17.20
   5  -9 -15   13.20   31.20
   5  -9 -15   36.80   29.10
  -5  -9  15  -24.90   30.60
  -5  -9  15  -27.80   20.40
   5   9 -15   18.50   32.80
   5   9 -15   -5.20   21.10
   5   9 -15  -62.79   32.20
  -5   9  15   30.60   19.10
  -5   9  15    8.70   22.10
   5  -9 -14   -1.00   27.40
   5  -9 -14    4.30   25.80
  -5  -9  14  -68.59   40.50
  -5  -9  14    3.20   18.90
  -5  -9  14  -19.80   31.90
   5   9 -14  -45.20   43.50
   5   9 -14   22.40   26.60
   5   9 -14   21.80   29.80
  -5   9  14    1.80   20.60
  -5   9  14    1.90   24.90
   5  -9 -13   52.29   30.40
   5  -9 -13   10.40   16.40
   5  -9 -13   30.90   30.00
  -5  -9  13    7.30   31.80
  -5  -9  13   68.69   34.00
   5   9 -13 -105.99   50.89
   5   9 -13    6.20   33.80
  -5   9  13   33.90   19.40
  -5   9  13   60.89   35.40
   5  -9 -12   43.50   25.20
   5  -9 -12   22.90   26.80
  -5  -9  12   37.00   33.50
   5   9 -12  -20.90   35.10
  -5   9  12   16.60   27.90
  -5   9  12   45.70   21.40
   5  -9 -11    6.50   20.60
   5  -9 -11   26.60   31.70
  -5  -9  11   49.60   38.10
   5   9 -11    7.00   36.40
  -5   9  11   37.20   27.30
  -5   9  11   31.80   21.30
   5  -9 -10   68.79   31.50
   5  -9 -10   37.60   32.10
  -5  -9  10   32.80   35.50
   5   9 -10  -42.30   47.40
  -5   9  10   59.59   24.30
   5  -9  -9  169.38   56.89
   5  -9  -9  111.89   52.79
  -5  -9   9   45.10   36.40
  -5   9   9  163.08   48.90
   5  -9  -8    4.70   32.00
   5  -9  -8   26.70   34.70
  -5  -9   8  -20.90   49.50
   5   9  -8  -64.99   51.09
  -5   9   8   36.50   28.30
   5  -9  -7   39.30   27.50
   5   9  -7   27.80   54.09
  -5   9   7   38.30   28.70
  -5  -9   6 -108.39   81.89
  -5  -9  -2  125.29   62.29
  -5  -9  -3   44.20   35.50
   5  -9   4    0.20   79.79
  -5  -9  -4    0.80   23.40
  -5  -9  -4   11.80   19.90
   5   9   4    4.60   19.80
[truncated: 2,778,183 more chars]
