# Supplementary material for: AutoLEI: An XDS-based pipeline with graphical user interface for automated real-time and offline batch 3D ED/microED data processing
Source: IUCrJ. 2026 Jan 1;13(Pt 1):105–15. doi: 10.1107/S2052252525010784 (PMC12809502; doi:10.1107/S2052252525010784)
Supplement: Supplementary file 7 [file m-13-00105-sup7.zip]

Archive with 33 entries (28 files):
- structure files/
- structure files/CIF/
- structure files/CIF/SU-100.cif
- structure files/CIF/Tyrosine_exp1.cif
- structure files/CIF/Tyrosine_exp10.cif
- structure files/CIF/Tyrosine_exp11.cif
- structure files/CIF/Tyrosine_exp12.cif
- structure files/CIF/Tyrosine_exp2.cif
- structure files/CIF/Tyrosine_exp4.cif
- structure files/CIF/Tyrosine_exp5.cif
- structure files/CIF/Tyrosine_exp6.cif
- structure files/CIF/Tyrosine_exp8.cif
- structure files/CIF/Tyrosine_exp9.cif
- structure files/PDB/
- structure files/PDB/apo-hMTH1/
- structure files/PDB/apo-hMTH1/20240918_microed_autoleipaper_refine_326-coot-0.pdb
- structure files/PDB/apo-hMTH1/20240918_microed_autoleipaper_refine_326.cif
- structure files/PDB/apo-hMTH1/20240918_microed_autoleipaper_refine_326.eff
- structure files/PDB/apo-hMTH1/20240918_microed_autoleipaper_refine_326.geo
- structure files/PDB/apo-hMTH1/20240918_microed_autoleipaper_refine_326.kin
- structure files/PDB/apo-hMTH1/20240918_microed_autoleipaper_refine_326.log
- structure files/PDB/apo-hMTH1/20240918_microed_autoleipaper_refine_326.mtz
- structure files/PDB/apo-hMTH1/20240918_microed_autoleipaper_refine_326.pdb
- structure files/PDB/apo-hMTH1/20240918_microed_autoleipaper_refine_326_info.txt
- structure files/PDB/lysozyme/
- structure files/PDB/lysozyme/20240918_microed_autoleipaper_refine_289.cif
- structure files/PDB/lysozyme/20240918_microed_autoleipaper_refine_289.eff
- structure files/PDB/lysozyme/20240918_microed_autoleipaper_refine_289.geo
- structure files/PDB/lysozyme/20240918_microed_autoleipaper_refine_289.kin
- structure files/PDB/lysozyme/20240918_microed_autoleipaper_refine_289.log
- structure files/PDB/lysozyme/20240918_microed_autoleipaper_refine_289.mtz
- structure files/PDB/lysozyme/20240918_microed_autoleipaper_refine_289.pdb
- structure files/PDB/lysozyme/20240918_microed_autoleipaper_refine_289_info.txt
