# Supplementary material for: AutoLEI: An XDS-based pipeline with graphical user interface for automated real-time and offline batch 3D ED/microED data processing
Source: IUCrJ. 2026 Jan 1;13(Pt 1):105–15. doi: 10.1107/S2052252525010784 (PMC12809502; doi:10.1107/S2052252525010784)
Supplement: Supplementary file 7 [file m-13-00105-sup7.zip › structure files/CIF/Tyrosine_exp1.cif]

data_tyrosine_exp1
_audit_creation_date               2025-02-09
_audit_creation_method
;
Olex2 1.5
(compiled 2024.02.16 svn.r378c4104 for OlexSys, GUI svn.r6928)
;
_shelx_SHELXL_version_number       '2018/3'
_audit_contact_author_address      ?
_audit_contact_author_email        ?
_audit_contact_author_name         ''
_audit_contact_author_phone        ?
_publ_contact_author_id_orcid      ?
_publ_section_references
;
Dolomanov, O.V., Bourhis, L.J., Gildea, R.J, Howard, J.A.K. & Puschmann, H.
 (2009), J. Appl. Cryst. 42, 339-341.

Sheldrick, G.M. (2015). Acta Cryst. C71, 3-8.
;
_chemical_name_common              ?
_chemical_name_systematic          ?
_chemical_formula_moiety           'C9 H11 N O3'
_chemical_formula_sum              'C9 H11 N O3'
_chemical_formula_weight           181.19
_chemical_absolute_configuration   ?
_chemical_melting_point            ?
loop_
  _atom_type_symbol
  _atom_type_description
  _atom_type_scat_dispersion_real
  _atom_type_scat_dispersion_imag
  _atom_type_scat_source
 'C' 'C' 0.0000 0.0000 'International Tables Vol C Tables 4.2.6.8 and 6.1.1.4'
 'H' 'H' 0.0000 0.0000 'International Tables Vol C Tables 4.2.6.8 and 6.1.1.4'
 'N' 'N' 0.0000 0.0000 'International Tables Vol C Tables 4.2.6.8 and 6.1.1.4'
 'O' 'O' 0.0000 0.0000 'International Tables Vol C Tables 4.2.6.8 and 6.1.1.4'

_shelx_space_group_comment
;
The symmetry employed for this shelxl refinement is uniquely defined
by the following loop, which should always be used as a source of
symmetry information in preference to the above space-group names.
They are only intended as comments.
;
_space_group_crystal_system        'orthorhombic'
_space_group_IT_number             19
_space_group_name_H-M_alt          'P 21 21 21'
_space_group_name_Hall             'P 2ac 2ab'
loop_
  _space_group_symop_operation_xyz
 'x, y, z'
 '-x+1/2, -y, z+1/2'
 'x+1/2, -y+1/2, -z'
 '-x, y+1/2, -z+1/2'

_cell_length_a                     5.994(8)
_cell_length_b                     7.076(4)
_cell_length_c                     21.745(4)
_cell_angle_alpha                  90
_cell_angle_beta                   90
_cell_angle_gamma                  90
_cell_volume                       922.3(13)
_cell_formula_units_Z              4
_cell_measurement_reflns_used      1094
_cell_measurement_temperature      100.15
_cell_measurement_theta_max        1.3482
_cell_measurement_theta_min        0.0331
_shelx_estimated_absorpt_T_max     ?
_shelx_estimated_absorpt_T_min     ?
_exptl_absorpt_coefficient_mu      0.000
_exptl_absorpt_correction_T_max    ?
_exptl_absorpt_correction_T_min    ?
_exptl_absorpt_correction_type     none
_exptl_absorpt_process_details     ?
_exptl_absorpt_special_details     ?
_exptl_crystal_colour              ?
_exptl_crystal_density_diffrn      1.305
_exptl_crystal_density_meas        ?
_exptl_crystal_density_method      ?
_exptl_crystal_description         nano-crystal
_exptl_crystal_F_000               146
_exptl_crystal_size_max            ?
_exptl_crystal_size_mid            ?
_exptl_crystal_size_min            ?
_exptl_transmission_factor_max     ?
_exptl_transmission_factor_min     ?
_diffrn_reflns_av_R_equivalents    0.1140
_diffrn_reflns_av_unetI/netI       0.1651
_diffrn_reflns_Laue_measured_fraction_full  0.872
_diffrn_reflns_Laue_measured_fraction_max  0.599
_diffrn_reflns_limit_h_max         10
_diffrn_reflns_limit_h_min         -10
_diffrn_reflns_limit_k_max         12
_diffrn_reflns_limit_k_min         -11
_diffrn_reflns_limit_l_max         34
_diffrn_reflns_limit_l_min         -38
_diffrn_reflns_number              5214
_diffrn_reflns_point_group_measured_fraction_full  0.869
_diffrn_reflns_point_group_measured_fraction_max  0.532
_diffrn_reflns_theta_full          0.862
_diffrn_reflns_theta_max           1.283
_diffrn_reflns_theta_min           0.066
_diffrn_ambient_environment        vacuum
_diffrn_ambient_temperature        100.15
_diffrn_detector_area_resol_mean   18.1818
_diffrn_measured_fraction_theta_full  0.872
_diffrn_measured_fraction_theta_max  0.599
_diffrn_measurement_details
;
List of Samples for Merging (Abbr. = Camera Length, Resolution):
 #   Type  Start     End       Step    t~exp~     #Frames  CL        Reso.  ISa    CC1/2
-----------------------------------------------------------------------------------------
 1   /a    -50.82    45.4375   0.2325  0.5        415      439.48    0.56   4.52   99.1 
;
_diffrn_measurement_device         TEM
_diffrn_measurement_device_type    TEM
_diffrn_measurement_method         'Continuous Rotation Electron Diffraction'
_diffrn_radiation_monochromator    'graphite'
_diffrn_radiation_probe            electron
_diffrn_radiation_type             electron
_diffrn_radiation_wavelength       0.02508
_diffrn_source                     'electron microscope'
_diffrn_source_voltage             200
_diffrn_standards_number           0
_reflns_Friedel_coverage           0.553
_reflns_Friedel_fraction_full      0.863
_reflns_Friedel_fraction_max       0.442
_reflns_number_gt                  1560
_reflns_number_total               2933
_reflns_special_details
;
 Reflections were merged by SHELXL according to the crystal
 class for the calculation of statistics and refinement.
 
 _reflns_Friedel_fraction is defined as the number of unique
 Friedel pairs measured divided by the number that would be
 possible theoretically, ignoring centric projections and
 systematic absences.
;
_reflns_threshold_expression       'I > 2\s(I)'
_computing_cell_refinement         'XDS (Kabsch et al., 2010)'
_computing_data_collection         'Instamatic (Wang et al., 2019)'
_computing_data_reduction          'XDS (Kabsch et al., 2010)'
_computing_molecular_graphics      'Olex2 1.5 (Dolomanov et al., 2009)'
_computing_publication_material    'Olex2 1.5 (Dolomanov et al., 2009)'
_computing_structure_refinement    'SHELXL 2018/3 (Sheldrick, 2015)'
_computing_structure_solution      ?
_refine_diff_density_max           0.188
_refine_diff_density_min           -0.272
_refine_diff_density_rms           0.062
_refine_ls_abs_structure_details
;
 All f" are zero, so absolute structure could not be determined
;
_refine_ls_abs_structure_Flack     ?
_refine_ls_extinction_coef         .
_refine_ls_extinction_method       none
_refine_ls_goodness_of_fit_ref     1.220
_refine_ls_hydrogen_treatment      refall
_refine_ls_matrix_type             full
_refine_ls_number_parameters       162
_refine_ls_number_reflns           2933
_refine_ls_number_restraints       8
_refine_ls_R_factor_all            0.2059
_refine_ls_R_factor_gt             0.1578
_refine_ls_restrained_S_all        1.223
_refine_ls_shift/su_max            0.000
_refine_ls_shift/su_mean           0.000
_refine_ls_structure_factor_coef   Fsqd
_refine_ls_weighting_details      
 'w=1/[\s^2^(Fo^2^)+(0.2000P)^2^] where P=(Fo^2^+2Fc^2^)/3'
_refine_ls_weighting_scheme        calc
_refine_ls_wR_factor_gt            0.3967
_refine_ls_wR_factor_ref           0.4246
_refine_special_details            ?
_olex2_refinement_description
;
1. Restrained distances
 H5B-C5
 0.98 with sigma of 0.01
 H1B-N1
 0.98 with sigma of 0.01
 C5-H5A
 0.96 with sigma of 0.02
 C2-H2
 0.96 with sigma of 0.02
 C6-H6
 0.96 with sigma of 0.02
 C13-H13
 0.96 with sigma of 0.02
 N1-H1A
 1.01 with sigma of 0.02
 N1-H1C
 1.01 with sigma of 0.02
;
_atom_sites_solution_hydrogens     difmap
_atom_sites_solution_primary       ?
_atom_sites_solution_secondary     ?
loop_
  _atom_site_label
  _atom_site_type_symbol
  _atom_site_fract_x
  _atom_site_fract_y
  _atom_site_fract_z
  _atom_site_U_iso_or_equiv
  _atom_site_adp_type
  _atom_site_occupancy
  _atom_site_site_symmetry_order
  _atom_site_calc_flag
  _atom_site_refinement_flags_posn
  _atom_site_refinement_flags_adp
  _atom_site_refinement_flags_occupancy
  _atom_site_disorder_assembly
  _atom_site_disorder_group
 O1 O 0.5308(10) 0.4805(12) 0.5991(3) 0.0209(15) Uani 1 1 d . . . . .
 C2 C 0.4000(12) 0.5754(16) 0.4969(3) 0.0167(17) Uani 1 1 d D . . . .
 C3 C 0.4369(14) 0.5987(15) 0.4325(4) 0.0208(19) Uani 1 1 d . . . . .
 C4 C 0.3927(13) 0.3189(14) 0.3056(3) 0.0180(18) Uani 1 1 d . . . . .
 C5 C 0.6848(13) 0.5741(16) 0.3357(3) 0.0212(19) Uani 1 1 d D . . . .
 C6 C 0.8124(11) 0.4532(15) 0.4442(3) 0.0175(19) Uani 1 1 d D . . . .
 N1 N 0.8020(12) 0.2391(15) 0.3044(3) 0.0230(18) Uani 1 1 d D . . . .
 O3 O 0.2291(9) 0.4271(14) 0.2861(3) 0.0239(17) Uani 1 1 d . . . . .
 C9 C 0.6461(13) 0.5424(15) 0.4051(3) 0.0199(19) Uani 1 1 d . . . . .
 C10 C 0.7725(12) 0.4310(16) 0.5093(3) 0.0185(18) Uani 1 1 d . . . . .
 C11 C 0.5678(12) 0.4976(14) 0.5356(3) 0.0185(18) Uani 1 1 d . . . . .
 O2 O 0.3758(11) 0.1609(14) 0.3338(3) 0.0261(17) Uani 1 1 d . . . . .
 C13 C 0.6384(14) 0.3963(15) 0.2931(3) 0.022(2) Uani 1 1 d D . . . .
 H5A H 0.847(5) 0.610(9) 0.336(3) 0.045(13) Uiso 1 1 d D . . . .
 H13 H 0.653(8) 0.451(8) 0.2508(14) 0.032(10) Uiso 1 1 d D . . . .
 H6 H 0.966(4) 0.424(7) 0.4261(16) 0.020(7) Uiso 1 1 d D . . . .
 H1 H 0.670(6) 0.439(7) 0.6235(16) 0.022(8) Uiso 1 1 d . . . . .
 H1A H 0.787(9) 0.139(6) 0.2703(19) 0.038(11) Uiso 1 1 d D . . . .
 H10 H 0.922(10) 0.367(10) 0.531(2) 0.045(13) Uiso 1 1 d . . . . .
 H1B H 0.817(10) 0.174(9) 0.3443(16) 0.046(13) Uiso 1 1 d D . . . .
 H2 H 0.250(7) 0.595(15) 0.515(3) 0.08(2) Uiso 1 1 d D . . . .
 H3 H 0.305(6) 0.653(6) 0.4008(15) 0.016(6) Uiso 1 1 d . . . . .
 H5B H 0.626(15) 0.692(7) 0.318(3) 0.08(2) Uiso 1 1 d D . . . .
 H1C H 0.948(8) 0.306(11) 0.293(3) 0.065(19) Uiso 1 1 d D . . . .

loop_
  _atom_site_aniso_label
  _atom_site_aniso_U_11
  _atom_site_aniso_U_22
  _atom_site_aniso_U_33
  _atom_site_aniso_U_23
  _atom_site_aniso_U_13
  _atom_site_aniso_U_12
 O1 0.019(2) 0.028(5) 0.016(2) -0.001(3) 0.002(2) -0.002(3)
 C2 0.012(3) 0.021(5) 0.017(3) -0.001(3) -0.002(2) -0.001(4)
 C3 0.019(3) 0.023(6) 0.020(3) 0.000(3) -0.006(3) 0.004(4)
 C4 0.015(3) 0.027(5) 0.013(3) 0.001(3) 0.004(3) 0.000(4)
 C5 0.020(3) 0.024(6) 0.020(3) 0.004(3) -0.004(3) -0.009(4)
 C6 0.008(2) 0.028(6) 0.016(3) -0.004(3) -0.002(2) 0.003(4)
 N1 0.016(3) 0.032(6) 0.021(3) -0.005(3) 0.001(3) 0.000(4)
 O3 0.0110(19) 0.040(5) 0.021(2) -0.003(3) 0.000(2) 0.000(3)
 C9 0.020(3) 0.028(6) 0.012(3) -0.002(3) -0.003(3) 0.009(4)
 C10 0.014(3) 0.023(5) 0.019(3) 0.002(3) -0.003(3) -0.001(4)
 C11 0.014(3) 0.021(5) 0.021(3) -0.003(3) 0.004(3) 0.001(4)
 O2 0.019(2) 0.033(5) 0.026(3) 0.000(3) -0.003(2) -0.001(4)
 C13 0.020(3) 0.034(6) 0.011(3) 0.002(3) 0.003(3) 0.016(4)

_geom_special_details
;
 All esds (except the esd in the dihedral angle between two l.s. planes)
 are estimated using the full covariance matrix.  The cell esds are taken
 into account individually in the estimation of esds in distances, angles
 and torsion angles; correlations between esds in cell parameters are only
 used when they are defined by crystal symmetry.  An approximate (isotropic)
 treatment of cell esds is used for estimating esds involving l.s. planes.
;
loop_
  _geom_bond_atom_site_label_1
  _geom_bond_atom_site_label_2
  _geom_bond_distance
  _geom_bond_site_symmetry_2
  _geom_bond_publ_flag
 O1 C11 1.404(9) . ?
 O1 H1 1.03(4) . ?
 C2 C3 1.428(11) . ?
 C2 C11 1.422(11) . ?
 C2 H2 0.99(3) . ?
 C3 C9 1.445(11) . ?
 C3 H3 1.12(4) . ?
 C4 O3 1.315(11) . ?
 C4 O2 1.278(13) . ?
 C4 C13 1.595(12) . ?
 C5 C9 1.542(11) . ?
 C5 C13 1.588(14) . ?
 C5 H5A 1.01(2) . ?
 C5 H5B 0.982(13) . ?
 C6 C9 1.454(11) . ?
 C6 C10 1.444(10) . ?
 C6 H6 1.02(2) . ?
 N1 C13 1.503(12) . ?
 N1 H1A 1.03(2) . ?
 N1 H1B 0.986(13) . ?
 N1 H1C 1.02(3) . ?
 C10 C11 1.434(11) . ?
 C10 H10 1.11(6) . ?
 C13 H13 1.00(2) . ?

loop_
  _geom_angle_atom_site_label_1
  _geom_angle_atom_site_label_2
  _geom_angle_atom_site_label_3
  _geom_angle
  _geom_angle_site_symmetry_1
  _geom_angle_site_symmetry_3
  _geom_angle_publ_flag
 C11 O1 H1 114(2) . . ?
 C3 C2 H2 120(5) . . ?
 C11 C2 C3 121.0(7) . . ?
 C11 C2 H2 118(5) . . ?
 C2 C3 C9 120.5(7) . . ?
 C2 C3 H3 122.4(19) . . ?
 C9 C3 H3 117.0(19) . . ?
 O3 C4 C13 115.7(8) . . ?
 O2 C4 O3 127.2(8) . . ?
 O2 C4 C13 117.1(7) . . ?
 C9 C5 C13 115.4(8) . . ?
 C9 C5 H5A 100(3) . . ?
 C9 C5 H5B 117(5) . . ?
 C13 C5 H5A 112(4) . . ?
 C13 C5 H5B 112(5) . . ?
 H5A C5 H5B 98(7) . . ?
 C9 C6 H6 119(2) . . ?
 C10 C6 C9 120.5(7) . . ?
 C10 C6 H6 120(2) . . ?
 C13 N1 H1A 110(3) . . ?
 C13 N1 H1B 123(4) . . ?
 C13 N1 H1C 100(5) . . ?
 H1A N1 H1B 109(6) . . ?
 H1A N1 H1C 103(6) . . ?
 H1B N1 H1C 110(6) . . ?
 C3 C9 C5 119.6(7) . . ?
 C3 C9 C6 118.2(7) . . ?
 C6 C9 C5 122.1(7) . . ?
 C6 C10 H10 109(3) . . ?
 C11 C10 C6 119.8(7) . . ?
 C11 C10 H10 131(3) . . ?
 O1 C11 C2 120.2(6) . . ?
 O1 C11 C10 119.9(7) . . ?
 C2 C11 C10 119.8(7) . . ?
 C4 C13 H13 112(3) . . ?
 C5 C13 C4 109.5(6) . . ?
 C5 C13 H13 102(4) . . ?
 N1 C13 C4 108.7(8) . . ?
 N1 C13 C5 112.1(7) . . ?
 N1 C13 H13 113(3) . . ?

loop_
  _geom_torsion_atom_site_label_1
  _geom_torsion_atom_site_label_2
  _geom_torsion_atom_site_label_3
  _geom_torsion_atom_site_label_4
  _geom_torsion
  _geom_torsion_site_symmetry_1
  _geom_torsion_site_symmetry_2
  _geom_torsion_site_symmetry_3
  _geom_torsion_site_symmetry_4
  _geom_torsion_publ_flag
 C2 C3 C9 C5 -178.3(9) . . . . ?
 C2 C3 C9 C6 3.0(15) . . . . ?
 C3 C2 C11 O1 178.3(9) . . . . ?
 C3 C2 C11 C10 -3.7(15) . . . . ?
 C6 C10 C11 O1 -178.4(8) . . . . ?
 C6 C10 C11 C2 3.6(14) . . . . ?
 O3 C4 C13 C5 70.3(9) . . . . ?
 O3 C4 C13 N1 -166.9(7) . . . . ?
 C9 C5 C13 C4 54.0(9) . . . . ?
 C9 C5 C13 N1 -66.6(9) . . . . ?
 C9 C6 C10 C11 -0.1(14) . . . . ?
 C10 C6 C9 C3 -3.1(14) . . . . ?
 C10 C6 C9 C5 178.2(9) . . . . ?
 C11 C2 C3 C9 0.4(15) . . . . ?
 O2 C4 C13 C5 -109.1(9) . . . . ?
 O2 C4 C13 N1 13.7(10) . . . . ?
 C13 C5 C9 C3 -97.0(11) . . . . ?
 C13 C5 C9 C6 81.7(11) . . . . ?

_shelx_res_file
;
TITL 2 in P212121 #19
    tyrosine_exp1.res
    created by SHELXL-2018/3 at 15:07:30 on 08-Feb-2025
CELL 0.02508 5.994 7.076 21.745 90 90 90
ZERR 4 0.0077 0.004 0.0044 0 0 0
LATT -1
SYMM 0.5-X,-Y,0.5+Z
SYMM 0.5+X,0.5-Y,-Z
SYMM -X,0.5+Y,0.5-Z
SFAC  C 0.136 0.373 0.548 3.281 1.227 13.046 0.597 41.02 0 0 0 0 0.75 12.011
SFAC  H 0.037 0.561 0.127 3.791 0.236 13.556 0.129 37.723 0 0 0 0 0.32 1.008
SFAC  N 0.137 0.329 0.534 2.673 1.086 10.316 0.455 32.763 0 0 0 0 0.71 14.007
SFAC  O 0.143 0.305 0.51 2.268 0.937 8.262 0.392 25.665 0 0 0 0 0.63 15.999
UNIT 36 44 4 12

DFIX 0.98 0.01 H5b C5
DFIX 0.98 0.01 H1b N1
DFIX 0.96 C5 H5a
DFIX 0.96 C2 H2
DFIX 0.96 C6 H6
DFIX 0.96 C13 H13
DFIX 1.01 N1 H1a
DFIX 1.01 N1 H1c

L.S. 20
PLAN  2
TEMP -173
CONF
MORE -1
BOND $H
fmap 2
acta
SHEL 99 0.56
REM <olex2.extras>
REM <HklSrc "%.\\2.hkl">
REM </olex2.extras>

WGHT    0.200000
FVAR       1.37939
O1    4    0.530818    0.480495    0.599118    11.00000    0.01855    0.02822 =
         0.01590   -0.00097    0.00164   -0.00161
C2    1    0.399960    0.575409    0.496928    11.00000    0.01240    0.02064 =
         0.01702   -0.00118   -0.00167   -0.00084
C3    1    0.436876    0.598695    0.432514    11.00000    0.01942    0.02295 =
         0.02015    0.00016   -0.00594    0.00400
C4    1    0.392735    0.318867    0.305642    11.00000    0.01464    0.02657 =
         0.01270    0.00098    0.00448   -0.00035
C5    1    0.684821    0.574112    0.335749    11.00000    0.02005    0.02374 =
         0.01973    0.00357   -0.00436   -0.00932
C6    1    0.812372    0.453209    0.444195    11.00000    0.00833    0.02802 =
         0.01611   -0.00391   -0.00183    0.00344
N1    3    0.801958    0.239074    0.304426    11.00000    0.01600    0.03242 =
         0.02052   -0.00456    0.00121    0.00024
O3    4    0.229112    0.427117    0.286052    11.00000    0.01104    0.03972 =
         0.02083   -0.00281   -0.00025    0.00027
C9    1    0.646103    0.542396    0.405070    11.00000    0.01950    0.02827 =
         0.01183   -0.00179   -0.00342    0.00876
C10   1    0.772532    0.431016    0.509284    11.00000    0.01411    0.02280 =
         0.01851    0.00183   -0.00302   -0.00106
C11   1    0.567755    0.497642    0.535603    11.00000    0.01383    0.02112 =
         0.02058   -0.00279    0.00448    0.00139
O2    4    0.375831    0.160936    0.333809    11.00000    0.01929    0.03270 =
         0.02636    0.00030   -0.00328   -0.00101
C13   1    0.638449    0.396285    0.293093    11.00000    0.02002    0.03367 =
         0.01133    0.00250    0.00292    0.01569
H5A   2    0.847255    0.610381    0.336009    11.00000    0.04518
H13   2    0.652550    0.451329    0.250785    11.00000    0.03246
H6    2    0.966124    0.423695    0.426128    11.00000    0.01993
H1    2    0.670126    0.439093    0.623525    11.00000    0.02192
H1A   2    0.786832    0.138753    0.270297    11.00000    0.03779
H10   2    0.921590    0.367238    0.530949    11.00000    0.04460
H1B   2    0.817115    0.173986    0.344327    11.00000    0.04572
H2    2    0.249626    0.595374    0.514538    11.00000    0.08112
H3    2    0.304911    0.653184    0.400816    11.00000    0.01561
H5B   2    0.626401    0.691815    0.318001    11.00000    0.07617
H1C   2    0.947561    0.306038    0.293379    11.00000    0.06512
HKLF 4


REM  2 in P212121 #19
REM wR2 = 0.4246, GooF = S = 1.220, Restrained GooF = 1.223 for all data
REM R1 = 0.1578 for 1560 Fo > 4sig(Fo) and 0.2059 for all 2933 data
REM 162 parameters refined using 8 restraints

END

WGHT      0.2000      0.0000

REM Highest difference peak  0.188,  deepest hole -0.272,  1-sigma level  0.062
Q1    1   0.7815  0.3234  0.5900  11.00000  0.05    0.19
Q2    1   0.8043  0.5407  0.2631  11.00000  0.05    0.18
;
_shelx_res_checksum                115
_shelx_hkl_file
;
   0   0   1  149.07   16.61
   0   0  -1  181.59   20.21
   0   0   2   71.70    8.15
   0   0   3    9.71    2.11
   0   0   4  121.13   13.90
   0   0  -4  130.72   14.88
   0   0   5    6.52    2.58
   0   0  -5   10.35    2.59
   0   0   6  216.30   24.56
   0   0  -6  184.41   20.98
   0   0   7   11.83    3.42
   0   0  -7   18.48    3.43
   0   0   8  345.56   39.03
   0   0  -8  359.22   40.39
   0   0  11    5.79    2.44
   0   0 -11   13.79    2.99
   0   0  12   59.64    7.45
   0   0 -12   51.02    6.64
   0   0  13    1.81    2.24
   0   0 -13    5.67    2.52
   0   0  14   42.98    5.85
   0   0 -14   33.94    4.97
   0   0  15    0.19    2.33
   0   0 -15    2.30    2.38
   0   0  16   53.95    7.18
   0   0 -16   51.28    6.78
   0   0  17    0.49    2.77
   0   0 -17    5.32    2.36
   0   0  18   55.51    7.63
   0   0 -18   58.22    7.51
   0   0  19    1.08    2.67
   0   0 -19    5.37    2.27
   0   0  20   49.84    7.24
   0   0 -20   58.85    7.51
   0   0  21   -0.46    2.40
   0   0 -21    3.11    1.78
   0   0  22    6.34    2.80
   0   0 -22    6.38    2.05
   0   0  23   -1.33    2.23
   0   0 -23    2.37    1.72
   0   0  24    3.80    2.09
   0   0 -24    5.86    1.82
   0   0  25   -1.52    1.71
   0   0 -25    1.47    1.47
   0   0  26    0.84    1.54
   0   0 -26    3.90    1.56
   0   0  27   -1.07    1.18
   0   0 -27    1.35    1.34
   0   0  28    0.67    1.18
   0   0 -28    1.32    1.16
   0   0  29   -0.43    1.06
   0   0 -29    1.07    1.15
   0   0  30    8.85    2.30
   0   0 -30   13.69    2.47
   0   0 -31    0.36    0.98
   0   0 -32    4.82    1.46
   0   0 -33    0.49    0.76
   0   0 -34    0.71    0.75
   0   0 -35    0.03    0.68
   0   0 -36    0.39    0.63
   0  -1   1   39.14    5.17
   0  -1   2  421.87   47.11
   0   1  -2  446.47   49.82
   0  -1   3  513.50   57.23
   0   1  -3  594.81   66.25
   0  -1   4  125.20   14.29
   0   1  -4  128.74   14.60
   0  -1   5  542.17   60.41
   0   1  -5  544.56   60.69
   0  -1   6  190.45   21.44
   0   1  -6  217.24   24.48
   0  -1   7  189.62   21.46
   0   1  -7  198.37   22.38
   0  -1   8  291.15   32.65
   0   1  -8  325.97   36.54
   0  -1   9   22.49    3.50
   0   1  -9   15.88    2.71
   0   1  10  293.96   33.67
   0  -1  10  219.33   24.75
   0  -1 -10  236.21   26.94
   0   1 -10  217.45   24.59
   0  -1  11    2.06    1.73
   0  -1 -11   10.91    3.92
   0   1 -11    1.83    1.77
   0  -1  13   99.46   11.59
   0  -1 -13  112.69   14.27
   0   1 -13  102.00   12.07
   0  -1  14   65.82    7.93
   0  -1 -14   74.68    9.89
   0   1 -14   74.84    9.03
   0  -1  15   34.89    4.73
   0  -1 -15   29.34    5.53
   0   1 -15   31.12    4.33
   0  -1  16   31.06    4.43
   0  -1 -16   20.94    4.88
   0   1 -16   28.46    4.09
   0  -1 -17   32.60    5.90
   0   1 -17   26.91    4.14
   0   1  18   -7.28    6.37
   0  -1  18    7.37    2.54
   0   1 -18    7.87    2.49
   0   1  19   -9.53    6.29
   0  -1  19    9.16    2.50
   0  -1 -19   10.55    3.54
   0   1 -19    3.61    2.22
   0  -1  20   44.20    5.99
   0  -1 -20   41.50    6.10
   0  -1  21    0.97    1.91
   0  -1 -21    2.69    2.42
   0   1 -21    0.65    2.07
   0   1  22   -5.10    3.76
   0  -1  22    0.21    1.93
   0  -1 -22    0.96    2.23
   0   1 -22    0.53    1.68
   0   1  23   -5.87    3.58
   0  -1  23    1.53    1.70
   0  -1 -23    3.15    2.03
   0   1 -23    3.11    1.75
   0   1  24   -4.59    2.77
   0  -1  24    0.41    1.73
   0  -1 -24    1.83    1.75
   0   1 -24    2.45    1.93
   0   1  25   -2.05    2.37
   0  -1  25    3.25    1.90
   0  -1 -25    5.77    1.96
   0   1 -25    7.38    2.30
   0   1  26   -2.66    1.97
   0  -1  26   -0.83    1.70
   0  -1 -26    2.37    1.41
   0   1 -26    1.44    1.88
   0   1  27   -1.61    1.46
   0  -1  27    1.86    1.81
   0  -1 -27    2.45    1.31
   0   1 -27    0.74    1.77
   0   1  28   -2.07    1.20
   0  -1  28   -0.33    1.30
   0  -1 -28    2.07    1.16
   0   1 -28    3.18    1.83
   0   1  29   -1.56    1.30
   0  -1  29   -1.10    1.38
   0  -1 -29    0.89    0.88
   0   1 -29   -0.49    1.75
   0   1  30   -1.12    1.05
   0  -1  30   -0.21    1.22
   0  -1 -30    1.67    1.02
   0   1 -30    2.92    1.64
   0   1 -31    0.03    1.29
   0   1 -32    2.80    1.46
   0   1 -33    1.03    1.13
   0  -1 -34   -0.13    0.57
   0   1 -34    0.13    0.88
   0  -1 -35    0.17    0.57
   0   1 -35   -0.50    0.74
   0  -1 -36   -0.22    0.48
   0   1 -36   -0.29    0.75
   0  -2   2  876.78   97.80
   0   2  -2 1000.00  111.54
   0  -2   3  436.78   48.89
   0   2  -3  426.67   47.79
   0  -2   4  137.70   15.87
   0   2  -4  122.38   14.24
   0  -2   5   87.30   10.26
   0  -2   6  172.63   19.61
   0   2  -6  116.96   13.64
   0  -2   7    4.11    1.78
   0   2  -7    2.31    2.24
   0   2  -8  114.46   13.27
   0  -2   9   62.78    7.56
   0   2  -9   60.49    7.42
   0  -2  11  206.51   23.40
   0   2 -11  230.79   26.18
   0  -2  12   37.11    4.85
   0   2 -12   31.11    4.54
   0  -2  13  259.46   29.33
   0   2 -13  280.52   31.74
   0  -2  14   12.30    2.70
   0   2 -14   11.23    2.51
   0  -2  15    3.30    1.79
   0   2 -15    1.54    2.18
   0  -2  16   47.92    6.20
   0   2 -16   40.56    5.52
   0  -2  17   10.45    2.38
   0   2 -17    8.98    2.49
   0  -2  18   60.74    7.77
   0   2 -18   58.39    7.48
   0  -2  19   40.51    5.51
   0  -2 -19   30.43    4.99
   0   2  20    6.43    3.11
   0  -2  20   14.59    2.74
   0  -2 -20   12.28    3.45
   0   2 -20   11.19    2.59
   0   2  21   -5.29    2.97
   0  -2  21    2.85    1.56
   0  -2 -21    4.81    3.02
   0   2 -21    0.81    2.03
   0   2  22   -0.84    2.83
   0  -2  22    4.95    1.76
   0   2 -22    4.41    2.05
   0   2  23   -4.53    2.44
   0   2 -23   -0.03    1.91
   0   2  24   -2.39    2.25
   0  -2  24    2.41    1.57
   0   2 -24    3.97    1.93
   0   2  25   -1.40    1.85
   0  -2  25    1.42    1.19
   0   2 -25    2.04    1.78
   0  -2  26   13.57    2.62
   0  -2 -26   20.48    4.18
   0  -2  27    3.04    1.31
   0  -2 -27    4.87    1.91
   0   2 -27    1.83    1.94
   0  -2  28    6.23    1.76
   0  -2 -28    5.76    1.96
   0   2 -28    6.09    2.22
   0  -2  29    3.27    1.39
   0  -2 -29    3.03    1.53
   0   2 -29    1.14    1.53
   0   2  30   -0.98    0.93
   0  -2  30    1.68    1.09
   0  -2 -30    1.98    1.33
   0   2 -30    1.39    1.38
   0  -2 -31    3.98    1.48
   0   2 -31    3.01    1.45
   0  -2 -32    2.87    1.27
   0   2 -32    1.59    1.08
   0  -2 -33    3.52    1.33
   0   2 -33    1.35    0.94
   0   2 -34   -0.41    0.67
   0   2 -35    0.09    0.75
   0   2 -36    1.46    1.00
   0  -3   2    3.32    3.04
   0  -3   3   36.74    5.52
   0   3  -3   28.17    4.98
   0  -3   4    8.83    2.71
   0   3  -4   13.18    3.39
   0  -3   5    9.99    2.91
   0   3  -5    9.22    2.91
   0  -3   6   82.92   10.08
   0   3  -6   74.55    9.28
   0  -3   7   37.24    4.99
   0   3  -7   29.53    4.39
   0  -3   8   30.90    4.31
   0   3  -8   37.47    5.16
   0  -3   9   49.88    6.32
   0   3  -9   33.60    5.04
   0  -3  10   37.54    5.07
   0   3 -10   39.05    5.35
   0  -3  11  112.79   13.20
   0   3 -11  129.47   15.13
   0   3 -12   72.97    8.96
   0  -3  13    9.16    2.27
   0   3 -13    8.11    2.32
   0  -3  14   19.70    3.50
   0   3 -14   19.26    3.41
   0  -3  16   11.72    2.64
   0   3 -16   14.39    3.06
   0   3 -17    7.01    2.39
   0  -3  18    4.33    1.94
   0  -3  19   10.87    2.44
   0   3 -19    9.42    2.51
   0  -3  20   12.16    2.48
   0   3 -20   11.60    2.66
   0  -3  21    5.60    2.03
   0   3 -21    6.96    2.21
   0  -3  22    2.93    1.49
   0   3 -22    5.24    2.25
   0  -3  23    7.01    1.88
   0   3 -23    9.64    2.51
   0  -3  24    3.14    1.38
   0   3 -24    2.09    1.59
   0  -3  25    4.52    1.51
   0   3 -25    3.47    1.82
   0   3 -26    1.19    1.73
   0  -3  27    1.05    0.96
   0  -3 -27    0.32    1.32
   0   3 -27    1.61    1.73
   0  -3  28    0.06    0.94
   0  -3 -28    0.06    1.12
   0   3 -28   -1.34    1.63
   0  -3  29    1.15    0.99
   0  -3 -29    0.50    1.07
   0  -3 -30    1.29    0.97
   0   3 -30    1.57    1.31
   0  -3 -31    6.15    1.63
   0   3 -31    6.99    1.98
   0   3 -32    1.20    1.10
   0   3 -33    0.30    0.97
   0   3 -34   -0.20    0.72
   0   3 -35   -0.21    0.73
   0  -4   3   62.15    8.07
   0   4  -3   55.20    7.42
   0  -4   4  176.27   20.63
   0   4  -4  153.45   18.31
   0  -4   5   35.68    5.28
   0   4  -5   45.46    6.45
   0  -4   6   87.65   10.64
   0   4  -6   79.33   10.03
   0  -4   7    7.24    2.80
   0   4  -7   13.40    3.23
   0  -4   8   11.14    2.81
   0   4  -8    2.19    2.75
   0  -4   9    2.76    2.01
   0   4  -9    6.12    2.67
   0  -4  10    7.39    2.30
   0   4 -10    2.42    2.78
   0  -4  11   10.62    2.65
   0   4 -11    6.38    2.48
   0  -4  12   36.94    5.27
   0  -4  13   77.05    9.57
   0   4 -13   84.58   10.45
   0  -4  14   63.00    8.07
   0   4 -14   60.84    8.17
   0  -4  15    4.50    2.18
   0   4 -15    2.94    2.30
   0  -4  16    5.94    2.42
   0   4 -16    2.98    2.27
   0  -4  17   14.39    2.87
   0   4 -17   15.32    3.24
   0  -4  18   15.08    2.92
   0   4 -18   14.91    3.03
   0  -4  19    1.39    1.66
   0   4 -19    2.77    1.88
   0  -4  20   10.71    2.42
   0  -4  21    4.22    1.69
   0   4 -21    2.26    1.98
   0  -4  22    9.89    2.38
   0   4 -22    8.66    2.44
   0  -4  23    6.78    1.95
   0   4 -23    6.17    2.30
   0  -4  24    6.51    1.84
   0  -4  25    1.51    1.08
   0   4 -25    0.18    1.86
   0  -4  26    1.75    1.12
   0   4 -26    0.10    1.78
   0  -4  27    4.00    1.62
   0   4 -27    3.00    1.75
   0  -4  28    0.94    1.07
   0   4 -28   -0.30    1.55
   0   4 -29    0.33    1.16
   0   4 -31    1.44    1.20
   0   4 -32    0.32    0.80
   0   4 -33    0.90    0.92
   0   4 -34   -0.05    0.66
   0  -5   4   43.87    6.48
   0   5  -4   47.84    6.83
   0  -5   5    7.43    3.38
   0   5  -5    5.59    3.27
   0  -5   6   28.64    4.95
   0   5  -6   17.65    4.68
   0   5  -7   26.06    4.49
   0  -5   8   13.78    3.47
   0   5  -8   12.88    3.33
   0  -5   9   16.34    3.70
   0  -5  10    2.89    2.60
   0   5 -10    1.06    3.18
   0  -5  11   17.88    3.68
   0   5 -11   20.39    4.29
   0  -5  12    3.48    2.41
   0   5 -12    5.66    2.67
   0  -5  13   19.64    3.72
   0   5 -13   14.52    3.43
   0  -5  14    3.60    2.15
   0   5 -14    4.00    2.32
   0  -5  15   21.43    3.75
   0  -5  16    2.42    1.75
   0   5 -16    2.89    2.03
   0  -5  17    2.15    1.74
   0   5 -17    3.56    2.07
   0  -5  18   14.28    2.84
   0   5 -18   14.96    3.27
   0  -5  19    4.04    1.75
   0   5 -19    3.27    2.02
   0  -5  20    6.29    2.06
   0   5 -20    7.35    2.32
   0  -5  21    1.54    1.27
   0  -5  22    6.20    1.85
   0   5 -22    6.41    2.18
   0  -5  23    0.56    1.22
   0   5 -23    1.53    1.67
   0  -5  24    0.71    0.98
   0   5 -24   -1.72    2.12
   0  -5  25    5.03    1.58
   0  -5  26    1.54    1.01
   0   5 -26    0.42    1.61
   0  -5  27    0.68    0.80
   0   5 -27   -0.35    1.37
   0   5 -28    3.15    1.43
   0   5 -29    0.54    1.03
   0   5 -30    0.53    0.98
   0   5 -31    0.05    0.86
   0   5 -32    0.08    0.77
   0   5 -33    0.07    0.70
   0  -6   4   27.95    5.07
   0   6  -5    9.11    3.50
   0  -6   6   12.66    4.15
   0   6  -6    3.99    3.63
   0  -6   7    7.75    3.41
   0   6  -7    7.27    3.77
   0  -6   8    3.65    2.50
   0   6  -8    2.12    2.95
   0  -6   9    7.53    2.78
   0  -6  10   12.33    3.24
   0   6 -10   13.00    3.36
   0  -6  11   16.65    3.66
   0   6 -11   14.25    3.88
   0  -6  12    0.27    2.28
   0   6 -12    2.34    2.44
   0  -6  13   21.47    3.95
   0  -6  14   65.53    8.65
   0   6 -14   66.07    8.80
   0  -6  15   10.90    2.69
   0   6 -15   11.21    2.97
   0  -6  16   13.22    2.91
   0   6 -16   11.88    3.03
   0   6 -17    1.41    2.24
   0  -6  18    7.67    2.16
   0   6 -18    8.25    2.98
   0  -6  19    5.14    1.75
   0   6 -19    4.16    2.06
   0  -6  20    0.38    1.49
   0   6 -20    0.03    2.14
   0  -6  21    0.52    1.12
   0   6 -21    0.07    1.89
   0  -6  22    2.20    1.27
   0   6 -22    3.82    1.90
   0  -6  23    0.46    0.91
   0   6 -23   -0.18    1.80
   0  -6  24    0.34    0.98
   0   6 -24    0.13    1.46
   0  -6  25    1.68    1.03
   0   6 -25    0.56    1.44
   0   6 -26   -0.32    1.13
   0   6 -27   -0.14    1.13
   0   6 -28   -0.25    1.04
   0   6 -29   -0.52    0.89
   0   6 -30    1.49    1.21
   0   6 -31   -0.19    0.84
   0   6 -32   -0.11    0.81
   0  -7   5    6.50    2.80
   0  -7   6    0.56    3.20
   0   7  -6    5.82    3.14
   0  -7   7    2.93    3.41
   0   7  -7    2.21    3.26
   0  -7   8    4.13    2.62
   0   7  -8    4.77    2.94
   0  -7   9    9.50    2.85
   0   7  -9   20.62    4.31
   0  -7  10    0.23    2.05
   0   7 -10    1.66    2.45
   0  -7  11    1.34    1.92
   0   7 -11    0.24    2.61
   0  -7  12    1.96    2.10
   0   7 -12    0.58    2.62
   0  -7  13    1.00    1.93
   0   7 -13    1.86    2.41
   0  -7  14    0.73    2.02
   0   7 -14    2.94    2.61
   0  -7  15    0.36    1.52
   0   7 -15    2.40    2.66
   0  -7  16    4.76    1.84
   0   7 -16    5.34    2.32
   0  -7  17    4.69    2.00
   0   7 -17    5.88    2.29
   0  -7  18    5.06    1.77
   0  -7  19    0.38    1.01
   0   7 -19    0.11    1.83
   0  -7  20    0.78    1.33
   0   7 -20    0.16    1.72
   0  -7  21    0.40    1.06
   0   7 -21    0.72    1.78
   0  -7  22    3.02    1.36
   0   7 -22    1.58    1.68
   0   7 -23   -0.10    1.37
   0   7 -24    0.03    1.15
   0   7 -25    0.19    1.30
   0   7 -26   -0.16    0.95
   0   7 -27   -0.49    0.86
   0   7 -28    0.48    0.92
   0   7 -29   -0.01    0.70
   0  -8   6    8.23    3.15
   0   8  -6    5.31    2.90
   0  -8   7   -0.41    2.63
   0   8  -7    5.43    2.92
   0  -8   8    0.56    2.92
   0   8  -8    3.95    3.26
   0  -8   9    1.45    2.40
   0   8  -9    3.33    2.77
   0  -8  10    1.74    1.86
   0   8 -10    3.31    2.41
   0   8 -11    2.20    2.28
   0  -8  12    6.74    2.11
   0  -8  13    4.32    1.73
   0   8 -13    3.15    2.01
   0  -8  14    1.61    1.25
   0   8 -14    1.50    1.86
   0  -8  15    1.48    1.19
   0   8 -15    0.12    1.87
   0  -8  16    0.14    1.29
   0   8 -16    0.69    1.92
   0  -8  17    3.27    1.51
   0   8 -17    6.56    2.45
   0  -8  18    2.48    1.28
   0   8 -18    1.91    1.72
   0  -8  19    0.92    1.09
   0   8 -19    0.21    1.53
   0  -8  20    0.52    0.92
   0   8 -20   -0.10    1.32
   0   8 -21   -0.83    1.28
   0   8 -22   -0.58    1.15
   0   8 -23   -0.48    1.06
   0   8 -24    0.16    0.99
   0   8 -25    0.95    1.09
   0   8 -26    0.07    0.79
   0   8 -27    0.17    0.88
   0  -9   6    0.44    1.53
   0  -9   7    0.80    1.24
   0   9  -7    0.00    1.99
   0  -9   8   -0.53    1.53
   0   9  -8    1.56    2.09
   0  -9   9    1.96    1.59
   0   9  -9    1.61    1.98
   0  -9  10    0.89    1.70
   0   9 -10    0.91    2.36
   0  -9  11    0.41    1.10
   0  -9  12    0.89    0.96
   0   9 -12    0.88    1.78
   0  -9  13    0.75    0.95
   0   9 -13    0.36    1.50
   0  -9  14    0.55    0.86
   0   9 -14   -0.41    1.39
   0  -9  15    0.19    0.96
   0   9 -15   -0.44    1.35
   0   9 -16    0.84    1.30
   0   9 -17    0.70    1.22
   0   9 -18    1.83    1.30
   0   9 -19    0.72    1.21
   0   9 -20   -0.27    1.31
   0   9 -21   -0.35    0.89
   0   9 -22    0.03    0.87
   0   9 -23   -0.28    0.79
   0   9 -24   -0.33    0.83
   0   9 -25   -0.14    0.80
   0 -10   7    0.69    1.02
   0 -10   8   -0.37    1.13
   0  10  -8   -0.12    1.28
   0 -10   9   -0.61    0.87
   0  10  -9    0.38    1.29
   0  10 -10    0.84    1.44
   0  10 -11    0.73    1.25
   0  10 -12    0.75    1.40
   0  10 -13    0.17    1.01
   0  10 -14   -0.03    0.93
   0  10 -16   -0.23    0.92
   0  10 -17   -0.12    0.92
   0  10 -18    0.97    1.01
   0  10 -19    0.81    0.90
   0  10 -20   -0.43    0.83
   0  10 -21   -0.24    0.80
   0  11  -9    0.02    0.92
   0  11 -10   -0.38    0.88
   0  11 -11   -0.03    0.88
   0  11 -12    0.38    0.90
   0  11 -13   -0.34    0.75
   0  11 -14    0.02    0.74
   0  11 -15    0.18    0.80
   0  11 -16    0.10    0.70
   1   0   1  117.06   13.12
  -1   0   1  134.37   14.98
   1   0  -1  131.35   14.65
  -1   0  -1  122.28   13.69
   1   0   2  100.63   11.38
  -1   0   2  126.34   14.22
   1   0  -2  115.29   12.94
  -1   0  -2   99.83   11.28
   1   0   3   75.03    8.72
   1   0  -3  100.06   11.36
  -1   0  -3   78.02    9.05
   1   0   4   38.67    5.03
  -1   0   4   53.56    6.52
   1   0  -4   49.29    5.92
  -1   0  -4   33.81    4.43
   1   0   5   56.03    6.99
  -1   0   5   71.65    8.62
   1   0  -5   72.19    8.49
   1   0   6    9.22    3.30
  -1   0   6    7.23    2.63
   1   0  -6    9.23    2.35
   1   0   7   60.94    7.84
  -1   0   7   66.00    8.22
  -1   0  -7   40.52    5.23
   1   0   8    7.78    2.31
  -1   0   8   14.50    3.29
   1   0  -8   15.33    3.00
  -1   0  -8   10.51    2.38
   1   0   9   73.05    8.79
  -1   0   9   88.95   10.79
   1   0  -9   92.69   10.97
  -1   0  -9   63.60    7.74
   1   0  10   75.61    9.12
   1   0 -10   89.27   10.62
  -1   0 -10   76.29    9.21
   1   0  11   34.49    4.89
  -1   0  11   35.80    5.27
   1   0 -11   45.33    5.93
  -1   0 -11   28.66    4.24
   1   0  12    6.64    2.45
  -1   0  12    7.84    2.93
   1   0 -12   10.13    2.55
  -1   0 -12   11.53    2.71
   1   0  13   10.24    2.74
  -1   0  13   10.84    3.10
   1   0 -13   17.71    3.10
  -1   0 -13   17.96    3.40
   1   0  14   29.62    4.61
  -1   0  14   24.15    3.91
   1   0 -14   36.37    5.00
  -1   0 -14   28.34    4.50
   1   0  15   11.82    2.95
  -1   0  15   18.47    3.44
   1   0 -15   21.93    3.57
  -1   0 -15   22.02    3.90
   1   0  16   10.03    2.91
  -1   0  16   11.02    3.07
   1   0 -16   13.67    2.84
  -1   0 -16    9.97    2.86
   1   0  17   23.10    4.16
  -1   0  17   22.61    4.11
   1   0 -17   41.05    5.57
  -1   0 -17   35.37    5.29
   1   0  18   11.71    3.41
  -1   0  18   14.06    3.61
   1   0 -18   21.70    3.66
  -1   0 -18   20.17    3.92
   1   0  19   15.47    3.56
  -1   0  19   12.03    3.63
   1   0 -19   22.51    3.69
  -1   0 -19   23.33    4.11
   1   0  20    8.96    2.86
  -1   0  20    5.84    2.73
   1   0 -20   11.97    2.59
  -1   0 -20    6.15    2.46
   1   0  21    8.21    2.72
  -1   0  21   11.31    3.12
   1   0 -21   13.68    2.66
  -1   0 -21   12.14    2.80
   1   0  22    8.57    2.70
  -1   0  22    8.71    2.73
   1   0 -22   11.42    2.42
  -1   0 -22   10.54    2.54
   1   0  23    6.31    2.49
  -1   0  23    2.72    2.02
   1   0 -23    5.44    1.70
  -1   0 -23    7.84    2.15
   1   0  24    0.61    2.04
  -1   0  24    1.07    1.57
   1   0 -24    2.29    1.35
  -1   0 -24    2.51    1.64
   1   0  25    2.08    1.98
  -1   0  25    2.40    1.78
   1   0 -25    3.16    1.38
  -1   0 -25    3.31    1.57
   1   0  26    0.89    1.62
  -1   0  26    2.50    1.59
   1   0 -26    1.75    1.21
  -1   0 -26    3.18    1.56
   1   0  27    3.13    1.82
  -1   0  27    1.57    1.38
   1   0 -27    3.24    1.28
  -1   0 -27    3.84    1.53
   1   0  28    1.14    1.47
  -1   0  28    0.90    1.10
   1   0 -28    3.25    1.24
  -1   0 -28    4.47    1.56
   1   0  29   -0.65    1.11
   1   0 -29    1.54    0.99
  -1   0 -29    1.96    1.28
   1   0  30    0.46    1.04
   1   0 -30    2.53    1.14
  -1   0 -30    3.65    1.48
   1   0  31   -0.44    0.82
   1   0 -31    1.73    1.03
  -1   0 -31    1.61    1.24
   1   0  32   -0.14    0.83
   1   0 -32    2.16    0.99
  -1   0 -32    2.24    1.30
   1   0  33   -0.79    0.70
   1   0 -33    0.46    0.76
  -1   0 -33   -0.32    1.10
  -1   0 -34    2.53    1.28
  -1   0 -35    0.88    0.99
  -1   0 -36    0.37    0.82
  -1   0 -37    0.82    0.78
  -1   0 -38    0.16    0.68
  -1   0 -39   -0.08    0.62
   1  -1   1  749.30   83.42
  -1   1  -1  855.21   95.16
   1  -1   2  229.54   25.72
   1   1  -2  192.43   21.76
  -1  -1   2  185.87   21.01
  -1   1  -2  216.10   24.23
   1  -1   3    8.73    1.84
   1   1  -3    6.90    1.74
  -1  -1   3    6.87    1.71
  -1   1  -3    7.70    1.73
   1  -1   4  253.10   28.33
   1   1  -4  203.27   22.85
  -1  -1   4  198.37   22.30
  -1   1  -4  265.51   29.73
   1  -1   5   77.70    8.96
   1   1  -5   67.27    7.89
  -1  -1   5   66.57    7.82
   1  -1   6   26.53    3.48
  -1  -1   6   23.87    3.37
  -1   1  -6   18.23    2.64
   1  -1   7   63.29    7.44
  -1  -1   7   67.84    7.96
  -1   1  -7   78.28    9.19
   1  -1   8   38.64    4.82
   1   1  -8   28.13    3.86
  -1  -1   8   35.07    4.50
  -1   1  -8   36.69    4.68
   1  -1   9   82.80    9.63
   1   1  -9   97.47   11.36
  -1  -1   9   87.70   10.20
  -1   1  -9   97.14   11.36
   1  -1  10   36.57    4.68
  -1   1  10   48.14    6.97
   1   1 -10   32.88    4.56
  -1  -1 -10   29.11    4.57
   1   1  10   26.50    4.71
  -1  -1  10   33.15    4.34
   1  -1 -10   40.25    6.01
  -1   1 -10   31.66    4.24
   1  -1  11   63.74    7.61
  -1   1  11   48.44    7.78
   1   1 -11   77.82    9.23
  -1  -1 -11   65.02    8.75
   1   1  11   50.78    7.64
  -1  -1  11   74.22    8.78
  -1   1 -11   76.39    9.06
   1  -1  12   50.69    6.28
   1   1 -12   50.79    6.37
  -1  -1  12   43.56    5.56
  -1   1 -12   38.89    5.21
   1  -1  13   69.12    8.26
   1   1 -13   59.30    7.41
  -1  -1  13   67.07    8.18
   1  -1 -13  101.98   13.06
  -1   1 -13   77.92    9.37
   1  -1  14   53.36    6.59
   1   1 -14   64.26    8.06
  -1  -1 -14   61.70    8.61
  -1  -1  14   64.51    7.84
   1  -1 -14   54.01    7.72
  -1   1 -14   59.58    7.35
   1  -1  15   11.56    2.42
   1   1 -15    8.74    2.28
  -1  -1 -15   10.62    4.29
  -1  -1  15   15.60    2.76
   1  -1 -15   11.94    4.05
  -1   1 -15    8.42    2.10
   1  -1  16   11.05    2.40
  -1   1  16   -7.35    6.09
   1   1 -16    7.20    2.07
  -1  -1 -16    9.01    3.90
   1   1  16  -13.23    7.35
  -1  -1  16    5.81    2.10
   1  -1 -16   10.08    3.92
  -1   1 -16    9.32    2.40
   1  -1  17   29.43    4.50
   1   1 -17   38.79    5.24
  -1  -1 -17   41.92    6.95
  -1  -1  17   32.26    4.65
   1  -1 -17   44.11    7.25
  -1   1 -17   29.79    4.40
   1  -1  18   16.67    3.13
   1   1 -18   11.22    2.74
  -1  -1 -18   20.84    5.23
   1   1  18   -5.02    7.32
  -1  -1  18   13.88    3.21
  -1   1 -18   11.33    2.72
   1  -1  19   25.68    3.93
   1   1 -19   21.11    3.57
  -1  -1 -19   31.83    5.41
  -1  -1  19   21.82    3.75
   1  -1 -19   34.96    5.63
   1  -1  20    4.44    1.91
   1   1 -20    7.85    2.65
  -1  -1 -20   16.12    3.69
  -1  -1  20    9.58    2.40
   1  -1 -20   12.76    3.27
  -1   1 -20    6.76    2.43
   1  -1  21    9.55    2.30
   1   1 -21   10.70    2.75
  -1  -1 -21   15.72    3.47
  -1  -1  21   13.45    2.73
   1  -1 -21   12.55    3.05
  -1   1 -21    9.33    2.42
   1  -1  22    1.01    1.52
  -1   1  22   -5.61    3.37
   1   1 -22    0.28    1.83
  -1  -1 -22    3.84    2.23
   1   1  22   -5.53    4.76
  -1  -1  22    2.49    1.62
   1  -1 -22    3.10    2.00
  -1   1 -22    0.19    1.77
   1  -1  23   -0.93    1.83
  -1   1  23   -3.81    2.49
   1   1 -23    0.50    1.72
  -1  -1 -23    1.72    1.82
   1   1  23   -5.09    3.48
  -1  -1  23   -0.06    1.36
   1  -1 -23    1.09    1.79
  -1   1 -23    0.08    1.77
   1  -1  24    1.79    1.80
  -1   1  24   -3.58    1.92
   1   1 -24    2.53    1.75
  -1  -1 -24    3.67    1.90
   1   1  24   -3.87    3.04
  -1  -1  24    3.53    1.73
   1  -1 -24    4.00    1.77
  -1   1 -24    2.31    1.90
   1  -1  25    1.07    2.09
  -1   1  25   -2.42    1.77
   1   1 -25    1.65    1.61
  -1  -1 -25    3.76    1.88
   1   1  25   -5.14    2.80
  -1  -1  25    2.71    1.58
   1  -1 -25    4.36    1.61
  -1   1 -25    4.05    1.96
   1  -1  26    2.19    2.26
   1   1 -26    2.77    1.69
  -1  -1 -26    5.08    1.78
   1   1  26   -2.97    2.66
  -1  -1  26    2.76    1.69
   1  -1 -26    5.31    1.62
  -1   1 -26    5.94    2.15
   1  -1  27   -0.31    1.95
  -1   1  27   -1.64    1.27
   1   1 -27    0.91    1.67
  -1  -1 -27    2.82    1.36
   1   1  27   -3.28    2.17
  -1  -1  27   -0.28    1.48
   1  -1 -27    1.62    1.04
  -1   1 -27    1.78    1.78
   1  -1  28    0.17    1.53
   1   1 -28    6.11    2.05
  -1  -1 -28    4.26    1.49
   1  -1 -28    3.20    1.19
  -1   1 -28    5.25    2.10
   1  -1  29    0.09    1.49
   1   1 -29    6.19    2.09
  -1  -1 -29    4.12    1.46
   1  -1 -29    4.44    1.34
  -1   1 -29    6.48    2.18
   1  -1  30   -1.85    1.21
   1   1 -30    1.69    1.29
  -1  -1 -30    1.94    1.19
   1   1  30   -1.43    1.12
   1  -1 -30    1.14    0.88
  -1   1 -30    1.44    1.97
   1  -1  31    0.46    1.31
   1   1 -31    4.22    1.64
  -1  -1 -31    4.41    1.59
  -1   1 -31    7.30    2.27
   1  -1  32   -1.33    1.01
   1   1 -32    0.38    1.02
   1   1  32   -0.83    0.77
  -1   1 -32    0.99    1.52
   1  -1  33   -0.97    0.95
   1   1 -33    0.75    0.94
   1   1  33   -0.50    0.92
  -1   1 -33    0.49    1.37
  -1   1 -34    0.80    1.34
  -1  -1 -35    0.50    0.75
  -1   1 -35    0.13    0.98
  -1  -1 -36    0.17    0.62
  -1   1 -36   -0.17    0.82
  -1  -1 -37    0.06    0.54
  -1   1 -37    0.84    0.98
  -1  -1 -38   -0.19    0.50
  -1   1 -38   -0.20    0.87
  -1   1 -39    0.07    0.84
   1  -2   3  522.78   58.40
  -1  -2   3  413.74   46.43
  -1   2  -3  482.85   53.98
   1  -2   4   29.21    4.12
  -1  -2   4   31.60    4.47
  -1   2  -4   46.73    6.23
   1  -2   5   23.74    3.35
   1   2  -5   23.67    3.60
  -1  -2   5   20.37    3.10
  -1   2  -5   23.36    3.35
   1  -2   6   42.79    5.38
   1   2  -6   44.29    5.69
  -1  -2   6   40.82    5.35
  -1   2  -6   48.83    6.05
   1  -2   7   79.49    9.32
   1   2  -7   67.23    8.20
  -1  -2   7   63.15    7.69
  -1   2  -7   69.07    8.25
   1  -2   8    7.42    1.90
   1   2  -8    6.46    2.12
  -1  -2   8    7.05    2.04
  -1   2  -8    9.36    2.56
   1  -2   9    8.98    1.96
  -1   2  -9    6.82    2.01
   1  -2  10  127.59   14.63
   1   2 -10  142.08   16.47
  -1  -2  10  109.14   12.76
  -1   2 -10  121.13   14.01
   1  -2  11   16.10    2.91
   1   2 -11   20.24    3.24
  -1  -2  11   20.39    3.08
  -1   2 -11   14.20    2.62
   1  -2  12  119.67   13.83
   1   2 -12  114.98   13.50
  -1  -2  12  123.32   14.40
  -1   2 -12  128.53   14.89
   1  -2  13   13.48    2.45
   1   2 -13   12.44    2.58
  -1  -2  13   13.61    2.53
  -1   2 -13   14.67    2.75
   1  -2  14   18.92    3.09
   1   2 -14   12.96    2.67
  -1  -2  14   14.48    2.80
  -1   2 -14   13.63    2.70
   1  -2  15   39.17    5.15
  -1  -2  15   41.93    5.51
  -1   2 -15   40.99    5.47
   1  -2  16   36.84    4.96
   1   2 -16   33.43    4.81
  -1  -2  16   33.99    4.72
  -1   2 -16   39.45    5.37
   1  -2  17   36.60    5.23
   1   2 -17   41.58    5.75
  -1  -2  17   38.15    5.19
  -1   2 -17   35.66    5.04
   1  -2  18   27.96    4.03
   1   2 -18   32.17    4.76
  -1  -2  18   37.66    5.53
  -1   2 -18   33.39    4.83
   1  -2  19   11.30    2.38
   1   2 -19    8.57    2.64
  -1  -2 -19    8.20    2.99
  -1  -2  19    6.54    2.01
   1  -2 -19    9.78    3.19
  -1   2 -19    9.38    2.60
   1  -2  20    7.78    1.98
  -1   2  20    0.49    2.68
   1   2 -20    4.69    2.23
  -1  -2 -20    5.39    2.85
   1   2  20   -0.50    3.17
  -1  -2  20    3.71    1.72
   1  -2 -20    5.47    2.90
  -1   2 -20    1.98    2.11
   1  -2  21    1.92    1.40
  -1   2  21   -0.76    2.47
   1   2 -21    7.96    2.37
  -1  -2 -21    6.84    3.15
   1   2  21   -4.43    3.55
  -1  -2  21    5.42    1.78
   1  -2 -21    6.95    3.13
  -1   2 -21    0.94    1.82
   1  -2  22    0.69    1.35
  -1   2  22   -3.51    2.02
   1   2 -22   -1.19    2.14
   1   2  22   -3.60    2.96
  -1  -2  22    0.19    1.19
  -1   2 -22   -2.49    2.12
   1  -2  23    2.04    1.68
  -1   2  23   -2.50    1.79
   1   2 -23   -0.20    1.93
   1   2  23   -5.27    2.91
  -1  -2  23    0.38    1.12
  -1   2 -23    0.37    1.93
   1  -2  24    5.30    1.75
  -1   2  24   -2.38    1.63
   1   2 -24    3.15    1.76
   1   2  24   -1.25    2.59
  -1  -2  24    2.08    1.34
  -1   2 -24    1.75    1.75
   1  -2  25    1.88    1.36
  -1   2  25   -2.27    1.53
   1   2 -25   -0.09    1.71
   1   2  25   -2.62    2.23
  -1  -2  25    2.25    1.24
   1  -2 -25    4.68    2.65
  -1   2 -25    0.26    1.78
   1  -2  26    1.44    1.29
   1   2 -26    2.15    1.70
  -1  -2 -26    4.30    2.35
  -1  -2  26    2.66    1.24
   1  -2 -26    3.74    2.27
  -1   2 -26    0.90    1.97
   1  -2  27    2.68    1.46
   1   2 -27    2.53    1.87
  -1  -2 -27    2.59    1.74
  -1  -2  27    1.58    1.05
   1  -2 -27    2.79    1.53
  -1   2 -27    0.31    2.13
   1  -2  28    3.71    1.60
   1   2 -28    5.08    2.01
  -1  -2 -28    5.35    1.87
   1  -2 -28    4.48    1.63
  -1   2 -28    4.28    1.88
   1  -2  29    1.62    1.17
   1   2 -29    1.87    1.51
  -1  -2 -29    2.83    1.65
   1  -2 -29    3.25    1.50
  -1   2 -29    1.66    1.80
   1  -2  30    3.70    1.42
   1   2 -30    1.81    1.31
  -1  -2 -30    4.01    1.72
   1   2  30   -0.40    0.91
   1  -2 -30    2.45    1.29
  -1   2 -30    3.09    1.88
   1  -2  31    1.09    0.87
   1   2 -31    0.60    1.06
  -1  -2 -31    2.64    1.54
   1   2  31   -0.56    0.90
   1  -2 -31    0.48    0.89
  -1   2 -31   -0.22    1.64
   1   2 -32    0.80    0.85
  -1  -2 -32    1.66    1.27
   1   2  32   -0.46    0.78
   1  -2 -32    0.62    0.80
  -1   2 -32    0.85    1.40
   1   2 -33   -0.03    0.82
  -1  -2 -33    1.89    1.32
   1  -2 -33    1.20    0.92
  -1   2 -33   -0.29    1.36
  -1  -2 -34    0.96    1.21
  -1   2 -34    1.05    1.21
  -1   2 -35   -0.29    0.95
  -1  -2 -36    0.53    0.79
  -1   2 -36   -0.24    0.73
  -1  -2 -37   -0.03    0.64
  -1   2 -37   -0.42    0.74
  -1  -2 -38    0.16    0.62
  -1   2 -38   -0.22    0.66
   1  -3   2  109.77   12.94
  -1   3  -2  116.54   13.71
   1  -3   3   22.98    4.00
   1   3  -3   20.79    4.56
  -1  -3   3   15.26    3.81
  -1   3  -3   20.46    4.11
   1   3  -4  126.86   15.06
  -1  -3   4  160.33   18.58
  -1   3  -4  171.48   19.69
   1  -3   5  104.56   12.48
   1   3  -5   87.88   10.71
  -1  -3   5  113.42   13.34
  -1   3  -5  158.03   18.36
   1  -3   6   27.81    4.50
   1   3  -6   38.18    5.55
  -1  -3   6   38.26    5.31
  -1   3  -6   53.59    7.06
   1  -3   7   36.67    4.93
   1   3  -7   26.93    4.22
  -1  -3   7   38.63    5.18
  -1   3  -7   33.20    4.64
   1  -3   8    5.18    1.98
   1   3  -8    6.79    2.30
  -1  -3   8    4.91    1.94
  -1   3  -8    4.01    2.12
   1  -3   9    9.23    2.19
   1   3  -9    4.58    2.29
  -1  -3   9    4.63    2.31
  -1   3  -9    6.69    2.27
   1  -3  10   25.61    3.86
   1   3 -10   27.34    4.17
  -1  -3  10   26.88    3.96
  -1   3 -10   24.52    3.81
   1  -3  11   36.54    4.86
   1   3 -11   45.38    6.24
  -1  -3  11   47.30    6.11
  -1   3 -11   47.92    6.22
   1  -3  12   14.33    2.62
   1   3 -12   12.76    2.74
  -1  -3  12   10.89    2.56
  -1   3 -12    6.32    2.53
   1  -3  13   40.66    5.32
   1   3 -13   38.58    5.43
  -1  -3  13   39.77    5.37
  -1   3 -13   40.05    5.43
   1  -3  14   16.04    3.07
   1   3 -14   11.29    2.72
  -1  -3  14   16.71    3.08
  -1   3 -14   13.81    2.88
   1  -3  15  120.71   14.10
   1   3 -15  136.25   16.25
  -1  -3  15  137.81   16.12
  -1   3 -15  162.20   18.82
   1  -3  16    5.92    2.00
   1   3 -16    7.34    2.64
  -1  -3  16    6.02    2.10
  -1   3 -16    9.83    2.55
   1  -3  17   15.65    2.96
   1   3 -17   12.37    2.88
  -1  -3  17    6.40    2.36
  -1   3 -17    8.05    2.45
   1  -3  18   18.65    3.13
  -1  -3  18    9.05    2.34
  -1   3 -18    7.68    2.47
   1  -3  19    4.79    1.73
   1   3 -19    3.54    1.99
  -1  -3  19    4.70    1.84
  -1   3 -19    3.87    1.93
   1  -3  20   13.91    2.72
   1   3 -20   14.37    3.01
  -1  -3  20   11.40    2.47
  -1   3 -20   10.18    2.45
   1  -3  21    2.41    1.43
   1   3 -21   -0.27    1.98
  -1  -3  21    0.27    1.65
  -1   3 -21    0.56    1.83
   1  -3  22    3.68    1.54
   1   3 -22    4.51    1.87
  -1  -3  22    4.38    1.57
  -1   3 -22    2.91    2.13
   1  -3  23    8.49    1.99
   1   3 -23    4.48    2.11
  -1  -3  23    4.24    1.51
  -1   3 -23    2.96    1.81
   1  -3  24    5.43    1.65
   1   3 -24    4.02    1.82
  -1  -3  24    3.08    1.29
  -1   3 -24    3.57    1.77
   1  -3  25    1.45    1.31
   1   3 -25    1.90    1.67
  -1  -3  25    2.88    1.27
  -1   3 -25    2.49    1.63
   1  -3  26    2.29    1.50
   1   3 -26    1.66    1.63
  -1  -3  26    1.36    1.21
  -1   3 -26    2.02    1.76
   1  -3  27    2.77    1.38
   1   3 -27    1.04    1.79
  -1  -3 -27   -0.38    1.29
   1  -3 -27    0.23    1.07
  -1   3 -27    1.88    1.75
   1  -3  28    2.20    1.19
   1   3 -28    1.19    1.43
  -1  -3 -28    1.08    1.21
   1  -3 -28    2.15    1.11
  -1   3 -28    1.18    1.87
   1  -3  29    2.37    1.16
   1   3 -29    3.49    1.76
  -1  -3 -29    1.45    1.28
   1  -3 -29    1.39    0.95
  -1   3 -29    1.89    1.89
   1  -3  30    0.70    0.83
   1   3 -30    0.64    1.28
  -1  -3 -30    1.26    1.15
   1  -3 -30    0.91    0.90
  -1   3 -30    0.13    1.57
   1  -3  31    1.18    0.88
   1   3 -31    0.23    0.93
  -1  -3 -31    2.65    1.40
   1   3  31   -0.46    0.66
   1  -3 -31    1.46    0.93
  -1   3 -31    1.12    1.67
   1  -3  32    1.03    0.84
   1   3 -32    0.13    0.94
   1   3  32   -0.38    0.63
  -1   3 -32    0.03    1.31
  -1   3 -33    0.72    1.33
  -1   3 -34    0.42    1.13
  -1   3 -35   -0.65    0.80
  -1   3 -36   -0.07    0.81
  -1  -3 -37    0.71    0.82
  -1   3 -37   -0.22    0.69
  -1   3 -38   -0.29    0.66
   1  -4   3  173.77   20.22
  -1  -4   3  114.25   13.65
  -1   4  -3  115.08   13.78
   1  -4   4   21.57    4.05
   1   4  -4   22.60    4.63
  -1  -4   4   19.91    4.06
  -1   4  -4   23.07    4.23
   1  -4   5   44.29    6.05
   1   4  -5   55.61    7.90
  -1  -4   5   50.25    6.90
  -1   4  -5   58.71    7.73
   1  -4   6    7.43    2.37
   1   4  -6   10.09    2.83
  -1  -4   6    6.65    2.51
  -1   4  -6    6.63    2.49
   1  -4   7   37.12    5.28
   1   4  -7   27.12    4.54
  -1  -4   7   40.56    5.87
  -1   4  -7   39.93    6.01
   1   4  -8    9.94    3.23
  -1  -4   8    9.45    2.95
  -1   4  -8   11.51    3.10
   1  -4   9   10.81    2.49
   1   4  -9   10.74    3.27
  -1  -4   9    9.72    2.70
  -1   4  -9    9.09    2.62
   1  -4  10   24.48    3.80
   1   4 -10   21.96    3.91
  -1   4 -10   20.34    4.02
   1  -4  11   10.20    2.57
   1   4 -11    8.31    2.78
  -1  -4  11   11.47    2.84
  -1   4 -11   10.21    2.87
   1  -4  12    8.41    2.33
   1   4 -12   11.27    3.10
  -1  -4  12   15.87    3.33
  -1   4 -12   16.29    3.32
   1  -4  13    8.02    2.32
   1   4 -13    8.37    2.77
  -1  -4  13    6.98    2.47
  -1   4 -13    8.13    2.58
   1  -4  14   24.79    3.84
   1   4 -14   29.01    4.60
  -1  -4  14   27.94    4.56
  -1   4 -14   32.58    5.14
   1  -4  15   91.91   11.04
   1   4 -15   93.57   11.46
  -1  -4  15   84.05   10.45
  -1   4 -15   87.87   10.76
   1  -4  16   14.90    2.79
   1   4 -16   18.20    3.47
  -1  -4  16   19.82    3.86
  -1   4 -16   18.19    3.35
   1  -4  17   11.94    2.45
  -1  -4  17   14.89    2.95
  -1   4 -17   11.14    2.62
   1  -4  18    2.06    1.45
   1   4 -18    2.94    2.07
  -1  -4  18    3.77    1.80
  -1   4 -18    1.22    1.82
   1  -4  19    4.89    1.70
   1   4 -19    1.72    2.00
  -1   4 -19    2.83    1.87
   1  -4  20   22.73    3.55
   1   4 -20   13.41    3.26
  -1   4 -20   12.13    2.82
   1  -4  21   17.70    3.06
   1   4 -21   17.49    3.42
  -1  -4  21   13.92    2.69
  -1   4 -21   18.92    3.40
   1   4 -22    4.09    2.10
  -1  -4  22    5.34    1.72
  -1   4 -22    6.87    2.13
   1  -4  23    5.14    1.72
   1   4 -23   10.76    2.75
  -1  -4  23    5.74    1.87
  -1   4 -23    5.31    2.02
   1  -4  24    1.56    1.29
   1   4 -24    1.45    1.66
  -1  -4  24    1.32    1.06
  -1   4 -24    1.35    2.07
   1  -4  25    4.46    1.61
   1   4 -25    0.88    1.87
  -1  -4  25    1.16    0.98
  -1   4 -25    4.58    1.98
   1  -4  26    2.74    1.34
   1   4 -26    2.09    1.62
  -1   4 -26    1.14    1.77
   1  -4  27    1.69    1.32
   1   4 -27    2.08    1.52
  -1   4 -27    1.11    1.65
   1  -4  28    0.76    0.92
   1   4 -28   -0.74    1.35
  -1   4 -28    1.39    1.55
   1  -4  29    1.09    0.94
   1   4 -29    0.46    1.09
  -1   4 -29   -0.81    1.50
   1  -4  30    0.93    0.85
   1   4 -30    0.94    1.06
  -1   4 -30    1.36    1.90
   1  -4  31    0.83    0.78
   1   4 -31    1.22    1.16
  -1   4 -31    0.44    1.38
  -1   4 -32    0.32    1.32
  -1   4 -33   -0.15    1.09
  -1   4 -34   -0.14    0.89
  -1  -4 -35    0.28    0.64
  -1   4 -35   -0.30    0.80
  -1  -4 -36   -0.01    0.58
  -1   4 -36   -0.36    0.75
  -1  -4 -37   -0.29    0.51
  -1   4 -37   -0.30    0.68
   1   5  -4   16.05    3.77
  -1  -5   4   17.28    3.96
   1  -5   5    3.07    2.80
   1   5  -5    5.44    3.36
  -1  -5   5    4.23    3.40
  -1   5  -5    5.43    3.43
   1  -5   6   20.78    3.96
   1   5  -6   23.07    4.86
  -1  -5   6   27.71    5.12
  -1   5  -6   18.99    4.08
   1  -5   7   25.01    4.11
   1   5  -7   28.34    5.02
  -1  -5   7   28.08    4.80
  -1   5  -7   28.80    4.80
   1  -5   8    4.91    2.77
   1   5  -8    4.40    2.86
  -1  -5   8    2.86    2.94
  -1   5  -8    1.24    2.59
   1  -5   9    2.89    2.65
   1   5  -9    5.17    2.89
  -1  -5   9    9.02    3.17
  -1   5  -9    4.21    2.94
   1   5 -10   11.60    3.64
  -1  -5  10   11.39    3.39
  -1   5 -10   13.48    3.61
   1  -5  11    3.67    2.36
  -1  -5  11    5.91    2.75
  -1   5 -11    4.67    2.75
   1  -5  12    5.99    2.68
   1   5 -12    6.29    2.91
  -1  -5  12    7.61    2.75
  -1   5 -12    5.05    2.50
   1  -5  13   36.25    5.16
  -1  -5  13   32.03    5.10
  -1   5 -13   38.83    5.68
   1   5 -14    3.43    2.35
  -1  -5  14    2.17    1.93
  -1   5 -14    2.72    2.30
   1  -5  15   40.35    5.54
   1   5 -15   38.31    5.81
  -1  -5  15   36.90    5.53
  -1   5 -15   37.88    5.75
   1  -5  16    5.75    1.90
   1   5 -16    2.98    2.12
  -1  -5  16    4.53    1.99
  -1   5 -16    5.32    2.14
   1  -5  17   14.60    2.75
   1   5 -17   17.91    3.48
  -1  -5  17   17.17    3.62
  -1   5 -17   15.61    3.08
   1  -5  18    6.75    1.91
   1   5 -18    7.35    2.66
  -1  -5  18    8.21    2.21
  -1   5 -18    7.56    2.26
   1  -5  19    4.47    1.72
   1   5 -19    3.07    1.84
  -1  -5  19    3.90    1.67
  -1   5 -19    6.02    2.18
   1  -5  20    2.34    1.36
   1   5 -20    1.53    1.91
  -1   5 -20    2.32    1.90
   1  -5  21    7.77    2.04
   1   5 -21    7.11    2.48
  -1  -5  21    6.13    1.80
  -1   5 -21    5.19    2.15
   1  -5  22    3.53    1.60
   1   5 -22    1.61    1.76
  -1  -5  22    3.01    1.36
  -1   5 -22    1.42    1.67
   1   5 -23   -1.45    1.85
  -1  -5  23    0.27    1.02
  -1   5 -23    1.08    1.82
   1  -5  24    1.51    1.24
   1   5 -24    2.19    1.66
  -1  -5  24    1.60    1.13
  -1   5 -24    0.50    1.88
   1  -5  25    2.87    1.33
   1   5 -25    1.63    1.61
  -1   5 -25    0.21    2.05
   1  -5  26    1.59    1.03
   1   5 -26    0.37    1.37
  -1   5 -26    2.72    1.94
   1  -5  27    0.76    0.92
   1   5 -27    1.30    1.25
  -1   5 -27    1.60    1.64
   1  -5  28    1.22    0.96
   1   5 -28    0.94    1.08
  -1   5 -28    2.91    1.75
   1  -5  29    0.55    0.70
   1   5 -29    1.40    1.17
  -1   5 -29    0.36    1.51
   1  -5  30    0.36    0.77
   1   5 -30    0.14    0.80
  -1   5 -31    0.32    1.40
  -1   5 -32    0.91    1.17
  -1   5 -33    0.00    0.79
  -1   5 -34   -0.12    0.77
  -1   5 -35   -0.51    0.72
  -1   5 -36   -0.03    0.69
   1  -6   4   15.06    3.64
   1  -6   5    4.84    3.21
   1   6  -5   13.03    3.90
  -1  -6   5   14.38    4.13
  -1   6  -5   14.29    3.74
   1  -6   6    5.46    3.33
   1   6  -6    6.28    3.72
  -1  -6   6    6.33    3.53
  -1   6  -6    7.71    3.25
   1  -6   7   15.78    3.70
   1   6  -7   10.48    4.05
  -1  -6   7    8.14    4.05
   1  -6   8    5.18    2.80
   1   6  -8    6.05    3.10
  -1  -6   8   10.35    3.28
  -1   6  -8    9.47    3.10
   1  -6   9    3.05    2.09
   1   6  -9    4.33    2.92
  -1  -6   9    5.77    2.62
  -1   6  -9    3.91    2.37
   1   6 -10   11.52    3.37
  -1  -6  10   16.48    3.72
  -1   6 -10    9.52    2.88
   1  -6  11    4.48    2.20
   1   6 -11    3.40    3.22
  -1  -6  11    5.11    2.55
  -1   6 -11    1.87    2.48
   1   6 -12    4.38    3.08
  -1  -6  12    8.81    3.00
  -1   6 -12    8.39    2.89
   1  -6  13    1.96    1.80
   1   6 -13    2.26    2.59
  -1  -6  13    1.13    2.12
  -1   6 -13    3.99    2.46
   1  -6  14    4.84    1.94
   1   6 -14    2.35    2.41
  -1  -6  14    5.12    2.13
  -1   6 -14    3.52    2.12
   1  -6  15    4.91    1.89
   1   6 -15    2.66    2.17
  -1  -6  15    1.75    1.72
  -1   6 -15    2.30    2.57
   1  -6  16    2.30    1.65
   1   6 -16    3.45    2.26
  -1  -6  16    3.55    1.76
  -1   6 -16    2.58    1.89
   1  -6  17   12.24    2.92
   1   6 -17    9.70    2.85
  -1  -6  17    9.32    2.48
  -1   6 -17    7.83    2.43
   1  -6  18   15.96    3.01
   1   6 -18   13.32    3.29
  -1  -6  18   15.03    3.03
  -1   6 -18   14.69    3.48
   1  -6  19    1.34    1.35
   1   6 -19   -0.57    2.03
  -1  -6  19    0.16    1.21
  -1   6 -19   -0.30    1.92
   1  -6  20    2.60    1.69
   1   6 -20    2.41    1.94
  -1  -6  20    2.45    1.43
  -1   6 -20    1.96    1.85
   1  -6  21    0.83    1.17
   1   6 -21    0.08    1.86
  -1  -6  21    1.54    1.19
  -1   6 -21   -0.40    2.48
   1  -6  22    1.18    1.17
   1   6 -22    1.08    1.63
  -1   6 -22    0.52    1.78
   1  -6  23    1.10    1.16
   1   6 -23   -0.02    1.52
  -1   6 -23    1.51    1.62
   1  -6  24    3.64    1.42
   1   6 -24    4.01    1.72
  -1   6 -24    3.21    1.79
   1  -6  25    0.17    0.80
   1   6 -25   -0.20    1.18
   1  -6  26    2.03    1.04
   1   6 -26   -0.14    1.23
  -1   6 -26    0.44    1.55
   1  -6  27    1.09    0.88
   1   6 -27    0.97    0.97
  -1   6 -27    0.46    1.39
   1  -6  28    0.67    0.83
   1   6 -28    0.48    0.93
  -1   6 -28    1.17    1.31
  -1   6 -29   -0.41    1.27
  -1   6 -31   -0.39    0.89
  -1   6 -32    0.29    0.86
  -1   6 -33    0.63    0.94
  -1   6 -34    0.22    0.69
  -1   6 -35    0.11    0.73
   1  -7   5    8.56    3.03
  -1  -7   5    5.72    2.84
  -1   7  -5    4.82    2.48
   1  -7   6    3.32    2.64
   1   7  -6    5.23    2.85
  -1   7  -6    3.67    2.60
   1  -7   7    2.19    2.83
   1   7  -7    4.20    3.09
  -1  -7   7    4.05    3.03
  -1   7  -7    5.43    2.73
   1  -7   8    6.43    2.66
   1   7  -8    7.81    3.29
  -1   7  -8    7.75    3.14
   1  -7   9    9.53    2.54
   1   7  -9   10.41    3.38
  -1  -7   9    9.56    3.06
  -1   7  -9   10.15    3.01
   1  -7  10    6.42    2.21
   1   7 -10    6.57    2.76
  -1  -7  10    5.92    2.72
  -1   7 -10    9.09    2.95
   1  -7  11    6.46    2.28
   1   7 -11    5.01    2.51
  -1  -7  11    7.83    2.49
  -1   7 -11    7.47    2.63
   1  -7  12    3.63    1.97
   1   7 -12    4.69    2.60
  -1   7 -12    7.26    2.63
   1  -7  13    8.01    2.52
   1   7 -13    3.03    2.81
  -1  -7  13    7.19    2.43
  -1   7 -13    4.50    2.45
   1   7 -14    2.61    2.41
  -1  -7  14    2.00    1.64
  -1   7 -14    1.11    2.25
   1  -7  15    2.98    1.70
   1   7 -15    2.25    2.38
  -1  -7  15    0.84    1.50
   1  -7  16    4.19    1.83
   1   7 -16    1.03    2.22
  -1  -7  16    1.17    1.30
  -1   7 -16    3.52    2.12
   1  -7  17    3.76    1.74
   1   7 -17    4.83    2.22
  -1   7 -17    1.41    1.64
   1  -7  18    4.75    1.76
   1   7 -18    4.02    2.15
  -1  -7  18    4.15    1.62
  -1   7 -18    2.57    2.18
   1  -7  19    2.02    1.52
   1   7 -19    1.19    1.59
  -1  -7  19    1.81    1.18
  -1   7 -19    1.68    1.80
   1  -7  20    1.10    1.23
   1   7 -20    0.28    1.53
  -1   7 -20    0.06    1.84
   1  -7  21    1.03    1.11
   1   7 -21   -0.77    1.55
   1  -7  22    0.41    1.01
   1   7 -22   -0.25    1.33
  -1   7 -22   -1.08    1.79
   1  -7  23    0.13    1.00
   1   7 -23    0.53    1.11
  -1   7 -23    0.87    1.63
   1  -7  24    1.10    0.89
   1   7 -24    0.82    1.07
  -1   7 -24    0.51    1.80
   1  -7  25    0.30    0.74
   1   7 -25    0.22    0.97
  -1   7 -25    1.12    1.94
   1  -7  26    0.00    0.69
   1   7 -26   -0.83    0.87
  -1   7 -26    0.48    1.37
  -1   7 -27    0.73    1.29
  -1   7 -28    0.38    1.10
  -1   7 -29   -0.37    0.99
  -1   7 -30   -0.46    0.89
  -1   7 -31    0.09    0.80
  -1   7 -32    0.20    0.71
  -1   7 -33   -0.25    0.70
   1  -8   5    2.00    2.10
   1  -8   6    6.80    2.88
  -1  -8   6    5.40    2.53
  -1   8  -6    3.35    2.46
   1  -8   7    0.12    2.98
   1   8  -7    2.04    2.89
  -1  -8   7   -1.99    2.63
  -1   8  -7    0.44    2.78
   1  -8   8    2.50    2.71
   1   8  -8    4.31    3.10
  -1  -8   8    1.19    2.29
  -1   8  -8    4.10    2.87
   1  -8   9    3.81    2.36
   1   8  -9    3.44    2.93
  -1   8  -9    2.62    2.50
   1  -8  10    7.15    2.52
   1   8 -10    2.56    2.84
  -1  -8  10    2.33    1.67
  -1   8 -10    4.17    2.43
   1  -8  11    1.22    1.93
   1   8 -11    1.67    2.18
  -1  -8  11    1.97    1.51
  -1   8 -11    2.63    2.02
   1  -8  12    1.17    1.50
   1   8 -12    2.44    2.17
  -1  -8  12    1.10    1.13
  -1   8 -12    0.36    2.43
   1  -8  13    4.06    1.77
   1   8 -13    1.64    1.79
  -1  -8  13    2.86    1.40
  -1   8 -13    2.39    1.75
   1  -8  14    0.86    1.35
   1   8 -14   -0.42    1.91
  -1  -8  14    1.51    1.37
  -1   8 -14    0.76    1.56
   1  -8  15    0.46    1.46
   1   8 -15    0.64    2.03
  -1  -8  15    0.85    1.03
  -1   8 -15    0.50    1.93
   1   8 -16    2.96    1.92
  -1   8 -16    3.65    1.98
   1  -8  17    0.11    1.16
   1   8 -17   -0.01    1.64
  -1   8 -17    0.05    2.18
   1  -8  18    0.67    1.08
   1   8 -18   -0.11    1.74
  -1   8 -18    0.34    2.04
   1   8 -19   -0.20    1.20
  -1   8 -19    1.38    1.65
   1  -8  20   -0.25    0.86
   1   8 -20   -0.52    1.27
  -1   8 -20    0.27    1.37
   1  -8  21    0.26    0.80
  -1   8 -21   -0.41    1.81
   1  -8  22    0.45    0.83
   1   8 -22   -0.67    0.91
  -1   8 -22    0.56    1.55
   1  -8  23    0.20    0.75
   1   8 -23   -0.16    0.88
  -1   8 -23    0.11    1.59
   1  -8  24   -0.18    0.64
   1   8 -24   -0.23    0.81
  -1   8 -24   -0.32    1.84
  -1   8 -25   -0.96    1.33
  -1   8 -26    0.27    1.06
  -1   8 -27   -0.17    1.05
  -1   8 -28   -0.61    0.87
  -1   8 -29   -0.16    0.87
  -1   8 -30   -0.31    0.76
  -1   8 -31   -0.41    0.72
   1  -9   6    1.39    1.88
  -1  -9   6    0.81    1.25
   1   9  -7    2.41    1.84
  -1  -9   7    1.65    1.51
  -1   9  -7    2.17    1.89
   1  -9   8   -1.02    1.99
   1   9  -8    1.98    1.88
  -1  -9   8   -0.39    1.49
   1  -9   9    0.11    1.99
   1   9  -9   -1.29    2.24
  -1  -9   9   -0.20    1.34
  -1   9  -9    1.04    2.13
   1  -9  10    0.98    1.39
   1   9 -10    0.39    1.86
  -1   9 -10   -0.73    2.11
   1  -9  11    0.50    1.15
   1   9 -11    0.76    1.98
  -1   9 -11    1.12    1.77
   1  -9  12    1.75    1.34
   1   9 -12    2.73    1.71
  -1   9 -12    1.17    1.58
   1  -9  13    0.49    0.93
   1   9 -13    0.19    1.20
  -1   9 -13    0.62    1.67
   1  -9  14   -0.08    0.91
   1   9 -14    0.14    1.38
  -1   9 -14    0.27    1.47
   1  -9  15    0.86    1.16
   1   9 -15    0.66    1.03
  -1   9 -15   -0.07    1.54
   1  -9  16    0.37    0.83
   1   9 -16    0.43    1.01
  -1   9 -16    1.33    1.60
   1  -9  17    0.07    0.85
   1   9 -17    0.09    1.20
  -1   9 -17    0.91    1.70
   1   9 -18    0.80    1.06
  -1   9 -18    0.75    1.66
   1  -9  19   -0.11    0.70
   1   9 -19   -0.25    1.02
  -1   9 -19    0.69    1.68
   1  -9  20   -0.01    0.74
  -1   9 -20    0.89    1.39
  -1   9 -21    0.28    1.46
  -1   9 -22   -0.07    1.25
  -1   9 -24    0.14    1.02
  -1   9 -25   -0.43    0.95
  -1   9 -26   -0.23    0.87
  -1   9 -27   -0.43    0.84
  -1   9 -28   -0.39    0.78
  -1   9 -29   -0.31    0.80
   1 -10   7    0.59    0.93
   1  10  -8    0.62    1.04
  -1  10  -8   -0.99    1.75
   1 -10   9   -0.42    0.88
   1  10  -9    0.16    0.95
  -1  10  -9    1.47    1.67
   1 -10  10   -0.04    0.91
   1  10 -10    0.08    1.10
  -1  10 -10    1.42    1.55
   1 -10  11    0.08    0.86
   1  10 -11    0.12    0.89
  -1  10 -11    1.58    1.71
   1 -10  12    0.26    0.78
   1  10 -12    0.43    0.95
   1 -10  13    0.19    0.69
   1  10 -13    0.36    0.90
  -1  10 -13    1.73    1.36
   1 -10  14    0.25    0.70
   1  10 -14   -0.01    0.92
  -1  10 -14   -0.71    1.51
   1 -10  15    0.02    0.67
   1  10 -15   -0.10    0.80
   1 -10  16   -0.29    0.60
   1  10 -16    0.29    0.73
  -1  10 -16    0.65    1.26
  -1  10 -17   -0.01    1.25
  -1  10 -18    0.78    1.32
  -1  10 -19   -0.15    1.11
  -1  10 -20    0.05    1.06
  -1  10 -21   -0.03    1.15
  -1  10 -22   -0.66    1.22
  -1  10 -23   -0.65    0.79
  -1  10 -24   -0.45    0.75
  -1  10 -25   -0.34    0.75
   1 -11   7    0.33    0.74
   1 -11   8   -0.15    0.75
   1 -11   9   -0.55    0.67
   1  11  -9   -0.07    0.84
  -1  11  -9   -0.64    1.12
   1 -11  10   -0.28    0.76
  -1  11 -10   -0.19    1.48
  -1  11 -11    0.26    1.40
  -1  11 -12   -0.10    1.05
  -1  11 -13   -0.09    1.21
  -1  11 -14   -0.41    1.02
  -1  11 -15    0.16    0.91
  -1  11 -16    0.04    0.86
  -1  11 -17   -0.41    0.87
  -1  11 -18    0.00    0.81
  -1  11 -19   -0.04    0.82
  -1  11 -20    0.09    0.92
  -1  11 -21   -0.17    0.79
  -1  11 -22   -0.24    0.76
  -1  12  -9    0.12    0.82
  -1  12 -10    0.01    0.83
  -1  12 -11    0.20    0.91
  -1  12 -12   -0.72    0.82
  -1  12 -13    0.16    0.80
  -1  12 -14   -0.10    0.73
  -1  12 -15   -0.22    0.73
  -1  12 -16   -0.07    0.65
  -1  12 -17   -0.51    0.60
   2   0   1   90.76   10.36
  -2   0   1   76.94    8.64
   2   0  -1   88.06    9.89
  -2   0  -1   76.45    8.61
  -2   0   2  177.53   19.81
   2   0  -2  158.66   17.71
  -2   0  -2  155.84   17.44
  -2   0   3   42.29    4.97
   2   0  -3   34.78    4.13
  -2   0  -3   45.96    5.42
   2   0   4  102.34   11.71
  -2   0   4  116.23   13.18
   2   0  -4  104.76   11.87
  -2   0  -4   99.10   11.34
   2   0   5  215.26   24.25
  -2   0   5  211.82   23.81
   2   0  -5  233.82   26.22
  -2   0  -5  187.22   21.14
   2   0   6  117.06   13.41
  -2   0   6  151.05   17.19
   2   0  -6  163.24   18.48
  -2   0  -6  123.63   14.20
   2   0   7   16.72    2.75
   2   0  -7   27.79    3.86
  -2   0  -7   16.58    3.07
   2   0   8    7.12    2.01
   2   0  -8   11.95    2.50
   2   0   9   82.11    9.84
  -2   0   9   92.42   11.15
   2   0  -9   96.39   11.31
  -2   0  -9   71.71    8.67
   2   0  10   13.72    2.81
  -2   0  10   16.03    3.33
   2   0 -10   19.91    3.30
  -2   0 -10    9.64    2.09
   2   0  11   32.25    4.67
  -2   0  11   34.05    4.99
   2   0 -11   49.62    6.44
  -2   0 -11   31.05    4.16
   2   0  12    4.10    2.25
  -2   0  12    8.91    2.83
  -2   0 -12    8.23    2.01
   2   0  13   25.58    4.18
  -2   0  13   29.37    4.72
   2   0 -13   31.37    4.52
  -2   0 -13   23.59    3.57
   2   0  14   36.85    5.39
  -2   0  14   28.55    4.79
   2   0 -14   37.81    5.18
  -2   0 -14   29.95    4.40
  -2   0  15   72.04    9.40
   2   0 -15   99.99   11.87
  -2   0 -15   67.48    8.37
   2   0  16    6.71    2.72
  -2   0  16    9.03    3.39
   2   0 -16   11.22    2.57
  -2   0 -16    9.58    2.76
   2   0  17   74.20    9.52
  -2   0  17   77.95   10.39
   2   0 -17   83.20   10.02
  -2   0 -17   81.00   10.12
   2   0  18   11.33    3.16
  -2   0  18   14.24    4.06
   2   0 -18   15.91    2.98
  -2   0 -18   15.04    3.54
   2   0  19    5.05    2.64
  -2   0  19   10.45    3.67
   2   0 -19   10.33    2.41
  -2   0 -19   13.21    3.11
   2   0  20    1.93    2.30
  -2   0  20    4.25    2.80
   2   0 -20    6.50    1.97
  -2   0 -20    5.59    2.37
   2   0  21   18.57    3.70
  -2   0  21   26.81    5.08
   2   0 -21   30.46    4.33
  -2   0 -21   18.83    3.55
   2   0  22    4.72    2.56
  -2   0  22    5.01    2.72
   2   0 -22    7.58    1.96
  -2   0 -22    8.60    2.53
   2   0  23   10.64    2.84
  -2   0  23   11.28    3.10
   2   0 -23   17.82    2.95
  -2   0 -23    8.08    2.32
   2   0  24    1.93    2.01
  -2   0  24    1.10    1.86
   2   0 -24    5.23    1.64
  -2   0 -24    4.69    1.90
   2   0  25   11.37    2.84
  -2   0  25    8.02    2.58
   2   0 -25   13.72    2.54
  -2   0 -25    6.83    2.06
   2   0  26    1.17    1.72
   2   0 -26    2.30    1.27
  -2   0 -26    2.76    1.58
   2   0  27    3.35    1.84
   2   0 -27    5.67    1.54
  -2   0 -27    3.07    1.59
   2   0  28    1.43    1.43
   2   0 -28    3.45    1.21
  -2   0 -28    5.00    1.72
   2   0  29    0.98    1.44
   2   0 -29    2.82    1.10
  -2   0 -29    2.64    1.46
   2   0  30    1.07    1.41
   2   0 -30    3.14    1.14
  -2   0 -30    2.38    1.56
   2   0  31    0.16    1.00
   2   0 -31    2.55    1.06
  -2   0 -31    3.55    1.66
   2   0  32    0.22    0.97
  -2   0 -32    1.11    1.47
   2   0  33    0.07    0.83
  -2   0 -33    1.96    1.52
   2   0  34   -0.48    0.74
  -2   0 -34    0.89    1.40
  -2   0 -35    1.47    1.30
  -2   0 -36    1.89    1.26
  -2   0 -37    0.97    1.05
  -2   0 -38    0.10    0.92
  -2   0 -39    0.13    0.71
  -2   1  -1  115.40   13.06
   2  -1   2  364.85   40.72
   2   1  -2  247.99   27.82
  -2  -1   2  252.06   28.22
  -2   1  -2  285.10   31.87
   2  -1   3  215.68   24.15
   2   1  -3  178.15   20.07
  -2  -1   3  163.45   18.41
  -2   1  -3  208.80   23.42
   2  -1   4   36.31    4.42
   2   1  -4   35.01    4.40
  -2  -1   4   32.91    4.18
  -2   1  -4   37.39    4.51
   2  -1   5  238.82   26.82
   2   1  -5  205.98   23.15
  -2  -1   5  223.08   25.04
  -2   1  -5  213.91   24.00
   2  -1   6  122.69   13.91
   2   1  -6  120.61   13.72
  -2  -1   6  124.78   14.25
  -2   1  -6  126.45   14.34
   2  -1   7   56.10    6.64
   2   1  -7   59.03    7.02
  -2   1  -7   50.38    6.09
   2   1  -8  115.50   13.34
  -2  -1   8  126.55   14.54
   2  -1   9   19.45    2.79
   2   1  -9   28.45    3.86
  -2  -1   9   24.40    3.39
  -2   1  -9   31.50    4.17
   2  -1  10    2.89    1.40
  -2   1  10   11.85    3.41
   2   1 -10    3.04    1.79
  -2  -1 -10    9.22    3.39
   2   1  10    1.96    2.90
  -2  -1  10    3.00    1.62
   2  -1 -10    6.48    3.50
  -2   1 -10    2.22    1.49
   2  -1  11    4.33    1.75
  -2   1  11   -3.32    3.76
  -2  -1 -11   10.49    4.26
   2   1  11   -3.47    3.82
  -2  -1  11    5.17    1.63
  -2   1 -11    2.52    1.60
   2  -1  12    7.85    1.85
   2   1  12   -5.82    5.13
  -2  -1  12   11.54    2.19
  -2   1 -12    9.44    2.28
   2  -1  13   33.09    4.35
   2   1 -13   38.89    5.16
  -2  -1  13   35.78    4.83
  -2   1 -13   28.28    3.96
   2  -1  14   41.53    5.36
   2   1 -14   42.91    5.81
  -2  -1 -14   39.34    6.90
  -2  -1  14   40.54    5.30
   2  -1 -14   50.89    7.81
  -2   1 -14   38.26    5.07
   2  -1  15   81.48    9.72
   2   1 -15   67.30    8.30
  -2  -1 -15   78.20   10.57
  -2  -1  15   69.46    8.42
   2  -1 -15   52.11    7.97
  -2   1 -15   65.73    8.00
   2   1 -16   43.04    5.69
  -2  -1 -16   38.72    6.63
  -2  -1  16   47.89    6.23
   2  -1 -16   41.85    6.82
  -2   1 -16   42.39    5.65
   2  -1  17   36.29    5.00
   2   1 -17   18.89    3.15
  -2  -1 -17   24.27    5.18
  -2  -1  17   25.48    3.95
   2  -1 -17   31.74    5.88
  -2   1 -17   20.39    3.51
   2  -1  18   87.27   10.45
   2   1 -18   77.33    9.36
  -2  -1 -18  103.32   13.34
  -2  -1  18   95.41   11.67
   2  -1 -18  120.40   14.96
  -2   1 -18   93.42   11.42
   2  -1  19    4.05    1.95
  -2   1  19  -10.72    5.26
   2   1 -19    1.73    1.83
  -2  -1 -19    3.84    3.24
   2   1  19   -8.10    6.73
  -2  -1  19    6.14    2.18
   2  -1 -19    5.84    2.46
  -2   1 -19    3.59    2.18
   2  -1  20   -0.28    1.88
   2   1 -20    2.75    1.64
  -2  -1 -20    3.40    2.53
   2   1  20  -10.45    6.10
  -2  -1  20    3.16    1.64
   2  -1 -20    0.96    1.97
  -2   1 -20    1.94    1.80
   2  -1  21   -0.24    1.62
  -2   1  21   -7.60    3.42
   2   1 -21    1.34    1.71
  -2  -1 -21    2.79    2.33
  -2  -1  21    2.26    1.49
   2  -1 -21    1.96    2.01
  -2   1 -21   -0.02    1.84
   2  -1  22    1.43    1.73
  -2   1  22   -5.29    2.48
   2   1 -22    3.00    2.01
  -2  -1 -22    4.67    2.25
  -2  -1  22    2.78    1.42
   2  -1 -22    2.79    1.47
  -2   1 -22    1.13    1.86
   2  -1  23    2.13    1.83
   2   1 -23    4.10    1.99
  -2  -1 -23    6.99    2.32
   2   1  23   -6.44    3.77
  -2  -1  23    3.56    1.56
   2  -1 -23    4.45    1.53
  -2   1 -23    3.11    2.02
   2  -1  24    2.36    1.96
  -2   1  24   -3.15    1.73
   2   1 -24    0.62    1.89
  -2  -1 -24    2.90    1.91
   2   1  24   -4.11    3.47
  -2  -1  24    1.56    1.23
   2  -1 -24    3.65    1.50
  -2   1 -24    1.93    1.81
   2  -1  25    5.91    2.63
   2   1 -25   10.99    2.62
  -2  -1 -25   12.62    2.82
  -2  -1  25    9.89    2.29
   2  -1 -25    9.85    2.23
  -2   1 -25   12.48    2.76
   2  -1  26    0.08    2.06
   2   1 -26    2.04    1.65
  -2  -1 -26    2.50    1.51
   2   1  26   -2.44    2.39
   2  -1 -26    1.92    1.29
  -2   1 -26    4.11    1.99
   2  -1  27   -0.94    2.02
   2   1 -27    1.22    1.55
  -2  -1 -27    2.76    1.42
   2   1  27   -2.98    2.13
   2  -1 -27    1.22    1.24
  -2   1 -27    1.41    2.04
   2   1 -28   12.17    2.66
  -2  -1 -28    9.39    2.12
   2  -1 -28    4.35    1.35
  -2   1 -28   10.95    2.76
   2  -1  29   -1.56    1.91
   2   1 -29    1.48    1.36
  -2  -1 -29    1.40    1.30
   2   1  29   -1.54    1.87
   2  -1 -29    0.35    0.65
  -2   1 -29    0.32    2.12
   2  -1  30   -1.99    1.77
   2   1 -30    0.35    1.01
  -2  -1 -30    2.63    1.38
   2   1  30   -1.61    1.70
   2  -1 -30    0.10    0.76
  -2   1 -30    1.71    1.89
   2  -1  31   -1.43    1.47
   2   1 -31    0.24    1.14
  -2  -1 -31    0.21    1.26
   2   1  31   -0.87    1.28
  -2   1 -31    0.19    1.97
   2  -1  32   -0.84    1.30
   2   1  32   -1.48    1.18
  -2   1 -32   -0.87    1.66
   2  -1  33   -0.47    1.04
   2   1  33   -0.33    1.01
  -2   1 -33    0.46    1.78
   2  -1  34   -0.65    0.88
   2   1  34   -1.04    0.87
  -2   1 -34    1.35    1.54
  -2  -1 -35    0.20    0.99
  -2   1 -35    0.24    1.66
  -2  -1 -36    1.18    1.07
  -2   1 -36    1.32    1.56
  -2  -1 -37   -0.10    0.80
  -2   1 -37    0.16    1.42
  -2  -1 -38    0.36    0.76
  -2   1 -38   -0.12    1.20
  -2  -1 -39   -0.21    0.50
   2  -2   1   65.84    7.96
   2   2  -2   82.58    9.99
  -2   2  -2   83.10    9.94
   2  -2   3  424.16   47.59
   2   2  -3  315.23   35.58
  -2   2  -3  398.94   44.72
   2  -2   4   39.94    5.02
   2   2  -4   35.29    5.17
  -2   2  -4   46.63    5.86
   2  -2   5  111.75   12.82
   2   2  -5  102.30   11.99
  -2   2  -5  122.69   14.13
   2  -2   6   71.43    8.41
   2   2  -6   57.48    7.04
  -2  -2   6   62.58    7.55
   2  -2   7   45.61    5.60
   2   2  -7   37.37    4.97
  -2  -2   7   41.25    5.25
  -2   2  -7   39.57    5.07
   2  -2   8   14.17    2.34
   2   2  -8    9.35    2.19
  -2  -2   8    8.66    2.07
   2  -2   9   17.05    2.73
  -2  -2   9   20.07    3.05
  -2   2  -9   12.37    2.34
   2  -2  10   19.17    2.80
  -2  -2  10   12.36    2.49
  -2   2 -10   11.69    2.29
   2  -2  11   27.42    3.77
   2   2 -11   31.35    4.44
  -2  -2  11   21.11    3.20
  -2   2 -11   27.21    3.95
   2  -2  12   13.37    2.39
   2   2 -12   12.68    2.63
  -2  -2  12   12.69    2.66
  -2   2 -12   13.84    2.63
   2  -2  13   90.71   10.76
   2   2 -13   78.59    9.63
  -2  -2  13   98.48   11.63
  -2   2 -13  105.70   12.42
   2  -2  14   33.98    4.55
   2   2 -14   35.61    4.97
  -2  -2  14   30.57    4.32
  -2   2 -14   31.37    4.80
   2  -2  15   43.24    5.56
   2   2 -15   55.66    7.11
  -2  -2  15   41.01    5.65
  -2   2 -15   39.36    5.33
   2  -2  16    9.06    2.15
   2   2 -16    9.56    2.83
  -2  -2  16    8.65    2.20
  -2   2 -16   10.44    2.54
   2  -2  17   59.06    7.46
   2   2 -17   54.96    7.12
  -2  -2  17   61.53    7.76
  -2   2 -17   61.22    7.73
   2  -2  18   21.55    3.32
   2   2 -18   19.19    3.38
  -2  -2  18   20.55    3.50
   2  -2 -18   22.02    4.24
   2  -2  19    1.79    1.52
   2   2 -19    0.96    1.91
  -2  -2 -19    3.47    2.52
  -2  -2  19    2.06    1.60
   2  -2 -19    2.90    2.62
  -2   2 -19    1.13    1.59
   2  -2  20   20.22    3.12
  -2   2  20   28.10    5.14
   2   2 -20   22.16    3.91
  -2  -2 -20   21.15    4.11
   2   2  20    8.95    4.35
  -2  -2  20   23.79    3.67
   2  -2 -20   33.14    5.32
  -2   2 -20   25.63    3.99
   2  -2  21    0.81    1.45
  -2   2  21   -2.03    2.13
   2   2 -21   -0.82    2.00
  -2  -2 -21    4.09    2.75
   2   2  21   -5.77    3.69
  -2  -2  21    1.05    1.30
   2  -2 -21    3.10    2.47
  -2   2 -21   -0.79    1.90
  -2   2  22    0.32    1.81
   2   2 -22    3.00    1.78
   2   2  22   -1.45    3.54
  -2  -2  22    5.92    1.67
  -2   2 -22    4.08    1.90
   2  -2  23    0.78    1.42
  -2   2  23   -2.95    1.65
   2   2 -23    0.05    1.91
   2   2  23   -3.16    2.98
  -2  -2  23    1.07    1.10
  -2   2 -23    0.56    1.80
   2  -2  24    2.10    1.41
  -2   2  24   -2.43    1.60
   2   2 -24    2.68    1.83
   2   2  24   -2.72    3.36
  -2  -2  24    2.07    1.29
  -2   2 -24    1.45    1.73
   2  -2  25    3.08    1.50
   2   2 -25    2.19    1.65
   2   2  25   -3.10    2.73
   2  -2 -25    3.49    2.42
  -2   2 -25    0.13    2.18
   2  -2  26    3.70    1.56
   2   2 -26    5.64    2.05
  -2  -2 -26    5.30    2.37
   2  -2 -26    4.33    1.96
  -2   2 -26    2.91    1.94
   2  -2  27   10.59    2.34
   2   2 -27    9.93    2.60
  -2  -2 -27    8.02    2.22
   2  -2 -27    5.51    1.70
  -2   2 -27    9.40    2.56
   2  -2  28    3.01    1.60
   2   2 -28    1.75    1.41
  -2  -2 -28    3.25    1.70
   2  -2 -28    1.20    1.08
  -2   2 -28    1.41    2.08
   2  -2  29    2.16    1.47
   2   2 -29    1.23    1.36
  -2  -2 -29    2.73    1.59
   2  -2 -29    0.70    0.89
  -2   2 -29    0.14    1.87
   2  -2  30    6.71    1.94
   2   2 -30    6.95    1.91
  -2  -2 -30    7.87    2.18
   2  -2 -30    3.41    1.31
  -2   2 -30    5.37    2.07
   2  -2  31    1.52    1.38
  -2  -2 -31    4.28    1.78
   2   2  31   -0.58    1.05
  -2   2 -31    2.53    1.56
   2  -2  32    0.80    1.08
  -2  -2 -32    1.53    1.37
   2   2  32   -1.21    0.87
  -2   2 -32    0.21    1.51
   2  -2  33    0.83    0.97
  -2  -2 -33    1.58    1.36
   2   2  33   -0.76    1.15
  -2   2 -33    0.81    1.49
   2  -2  34    0.11    0.71
  -2  -2 -34    1.26    1.63
   2   2  34   -0.63    0.97
  -2   2 -34   -0.02    1.45
  -2   2 -35    0.32    1.62
  -2  -2 -36    1.03    1.08
  -2   2 -36    0.69    1.28
  -2  -2 -37    1.09    0.99
  -2   2 -37   -0.89    1.20
  -2  -2 -38    0.49    0.82
  -2   2 -38   -0.06    1.01
   2  -3   2  166.58   19.26
   2  -3   3  121.34   14.31
   2   3  -3  116.13   14.10
  -2  -3   3  113.73   14.06
  -2   3  -3  171.48   20.07
   2  -3   4  105.81   12.34
   2   3  -4   89.95   11.52
  -2  -3   4   69.36    8.75
  -2   3  -4   96.72   11.69
   2  -3   5   43.54    5.67
  -2  -3   5   56.73    7.19
  -2   3  -5   53.81    7.01
   2  -3   6   35.33    4.71
  -2  -3   6   31.05    4.63
  -2   3  -6   44.01    6.17
   2  -3   7   84.11    9.99
  -2  -3   7   60.01    7.56
  -2   3  -7   59.47    7.52
   2  -3   8   10.33    2.34
   2   3  -8   12.69    2.85
  -2  -3   8   12.93    2.72
  -2   3  -8    6.98    2.10
   2  -3   9   75.95    9.06
   2   3  -9   65.04    8.15
  -2  -3   9   72.46    8.97
  -2   3  -9   83.44   10.02
   2  -3  10   72.65    8.70
   2   3 -10   68.27    8.54
  -2  -3  10   73.54    9.01
  -2   3 -10   64.45    8.27
   2  -3  11   21.72    3.26
   2   3 -11   21.91    3.78
  -2  -3  11   25.03    3.89
  -2   3 -11   20.88    3.43
   2  -3  12   20.94    3.19
   2   3 -12   20.24    3.55
  -2  -3  12   24.01    3.81
  -2   3 -12   20.93    3.67
   2  -3  13   17.74    2.92
  -2  -3  13   16.21    3.03
  -2   3 -13   18.56    3.25
   2  -3  14   33.15    4.51
   2   3 -14   32.90    4.87
  -2  -3  14   35.16    4.97
  -2   3 -14   27.78    4.29
   2  -3  15   40.79    5.28
   2   3 -15   47.23    6.36
  -2  -3  15   33.93    5.10
  -2   3 -15   34.93    4.94
   2  -3  16   31.87    4.52
   2   3 -16   21.35    3.75
  -2  -3  16   37.09    5.23
  -2   3 -16   25.33    3.88
   2  -3  17   21.08    3.26
   2   3 -17   27.09    4.22
  -2  -3  17   35.85    5.07
  -2   3 -17   32.52    4.76
   2  -3  18   12.72    2.43
   2   3 -18   10.63    2.59
  -2  -3  18   13.86    2.93
  -2   3 -18   11.82    2.53
   2  -3  19   17.02    2.82
   2   3 -19    8.35    2.83
  -2  -3  19    7.39    1.99
  -2   3 -19    9.37    2.29
   2  -3  20    4.57    1.89
   2   3 -20    2.53    1.94
  -2  -3  20    6.71    1.85
  -2   3 -20    3.18    1.72
   2  -3  21    3.63    1.46
   2   3 -21    2.93    1.77
  -2  -3  21    4.52    1.56
  -2   3 -21    4.91    1.86
   2  -3  22    4.03    1.50
   2   3 -22    2.87    1.76
  -2  -3  22    6.88    1.89
  -2   3 -22    3.80    1.90
   2  -3  23    6.05    1.67
   2   3 -23    5.67    2.32
  -2  -3  23    6.01    1.63
  -2   3 -23    2.98    1.87
   2  -3  24    2.23    1.35
   2   3 -24    2.10    1.93
  -2  -3  24    1.46    1.07
  -2   3 -24    1.38    1.62
   2   3 -25    2.70    1.79
  -2   3 -25    2.92    1.84
   2  -3  26    3.51    1.56
   2   3 -26    3.52    1.84
  -2   3 -26    2.96    1.89
   2  -3  27    2.35    1.36
   2   3 -27    1.08    1.34
  -2  -3 -27    1.38    1.28
   2  -3 -27    0.94    0.83
  -2   3 -27    1.62    1.83
   2  -3  28    3.67    1.55
   2   3 -28    3.20    1.53
  -2  -3 -28    2.06    1.37
   2  -3 -28    2.69    1.04
   2  -3  29    0.31    1.18
   2   3 -29    0.54    1.08
  -2  -3 -29   -0.33    1.48
   2  -3 -29    0.37    0.75
  -2   3 -29    0.92    1.74
   2  -3  30    2.49    1.28
  -2  -3 -30    1.80    1.40
  -2   3 -30    0.21    1.55
   2  -3  31    0.96    0.92
  -2  -3 -31    2.54    1.41
   2   3  31   -0.73    0.92
  -2   3 -31    0.17    1.76
   2  -3  32    0.29    0.71
   2   3  32   -0.73    0.75
  -2   3 -32    1.35    1.72
   2   3  33   -0.33    0.71
  -2   3 -33    0.49    1.64
  -2   3 -34    0.30    1.46
  -2   3 -35   -0.28    1.44
  -2   3 -36   -0.04    1.20
  -2  -3 -37    0.10    1.06
  -2   3 -37   -0.57    1.04
  -2   4  -3   21.03    3.89
   2  -4   4   24.77    4.78
   2   4  -4   16.61    4.43
  -2  -4   4   15.32    3.95
  -2   4  -4   20.03    4.02
   2  -4   5   56.23    7.14
   2   4  -5   41.87    6.45
  -2  -4   5   55.38    8.04
  -2   4  -5   58.37    7.60
   2  -4   6   74.94    9.17
   2   4  -6   52.76    7.23
  -2  -4   6   65.19    8.66
  -2   4  -6   70.53    8.82
   2  -4   7    8.77    2.53
  -2  -4   7   11.18    3.06
  -2   4  -7    5.65    2.65
   2  -4   8   33.57    4.79
   2   4  -8   39.85    5.97
  -2  -4   8   46.35    6.57
  -2   4  -8   62.83    8.49
   2  -4   9   26.95    4.00
   2   4  -9   29.14    5.24
  -2  -4   9   24.52    4.33
  -2   4  -9   28.70    4.51
   2  -4  10   20.23    3.35
   2   4 -10   15.88    3.42
  -2  -4  10   16.39    3.44
  -2   4 -10   16.59    3.32
   2  -4  11    4.98    2.54
   2   4 -11    7.76    2.69
  -2  -4  11    8.64    2.71
  -2   4 -11    8.97    2.66
   2  -4  12    2.67    1.73
   2   4 -12    2.19    2.51
  -2  -4  12    5.38    2.88
  -2   4 -12    3.80    2.46
   2  -4  13   38.88    5.41
   2   4 -13   31.03    4.81
  -2  -4  13   39.72    5.69
  -2   4 -13   45.90    6.19
   2  -4  14   42.36    5.57
   2   4 -14   31.57    4.82
  -2  -4  14   41.69    6.15
  -2   4 -14   41.32    5.69
   2  -4  15   32.96    4.60
   2   4 -15   41.84    6.07
  -2  -4  15   23.88    3.92
  -2   4 -15   30.21    4.50
   2  -4  16   55.79    6.96
   2   4 -16   66.94    8.56
  -2  -4  16   61.67    8.03
  -2   4 -16   62.17    8.13
   2  -4  17    5.13    1.67
   2   4 -17    5.64    2.22
  -2  -4  17    5.46    1.90
  -2   4 -17    8.23    2.20
   2  -4  18    6.15    2.01
   2   4 -18    4.00    2.25
  -2  -4  18    6.72    1.96
  -2   4 -18    5.62    1.96
   2  -4  19    7.94    1.95
   2   4 -19    2.44    1.88
  -2  -4  19    3.03    1.48
  -2   4 -19    4.59    1.98
   2  -4  20    4.29    1.63
   2   4 -20    5.93    2.23
  -2  -4  20    3.80    1.51
  -2   4 -20    6.38    2.09
   2  -4  21    1.62    1.46
   2   4 -21    4.10    2.44
  -2  -4  21    6.76    1.91
  -2   4 -21   -0.56    1.89
   2  -4  22    2.35    1.55
   2   4 -22    2.93    2.13
  -2  -4  22    2.60    1.27
  -2   4 -22    3.75    1.80
   2  -4  23    2.57    1.39
   2   4 -23    2.44    1.84
  -2   4 -23    1.52    1.70
   2  -4  24    2.73    1.47
   2   4 -24    1.96    1.63
  -2   4 -24   -0.04    1.80
   2  -4  25    1.19    1.27
   2   4 -25    0.63    1.86
  -2   4 -25    1.51    1.62
   2  -4  26    3.63    1.54
   2   4 -26    2.56    1.57
  -2   4 -26    2.96    1.96
   2  -4  27    4.38    1.75
   2   4 -27    2.91    1.46
  -2   4 -27    2.51    1.71
   2  -4  28    2.91    1.36
   2   4 -28    1.87    1.28
  -2   4 -28    3.23    1.84
   2  -4  29    0.66    1.00
  -2   4 -29    2.24    2.00
   2  -4  30    1.44    1.01
  -2   4 -30    2.54    1.83
   2  -4  31    1.30    0.96
  -2   4 -31    0.69    1.46
   2  -4  32   -0.01    0.64
  -2   4 -32   -0.52    1.55
  -2   4 -33    0.11    1.51
  -2   4 -34   -0.55    1.46
  -2  -4 -35   -0.16    0.94
  -2   4 -35   -0.07    1.16
  -2  -4 -36   -0.13    0.80
  -2   4 -36    0.00    0.99
  -2  -4 -37   -0.07    0.64
   2  -5   3   11.12    3.15
   2  -5   4   57.07    7.98
  -2  -5   4   71.47    9.53
  -2   5  -4   86.17   11.14
   2  -5   5   45.17    6.79
  -2  -5   5   42.45    7.04
  -2   5  -5   59.48    8.27
   2  -5   6   19.35    3.68
   2   5  -6   11.14    3.96
  -2  -5   6   18.00    5.41
  -2   5  -6   23.17    4.50
   2  -5   7   15.11    3.13
   2   5  -7    5.80    3.38
  -2  -5   7    7.64    3.18
   2  -5   8    4.18    2.65
   2   5  -8    9.03    3.64
  -2  -5   8   11.37    3.59
  -2   5  -8    4.42    2.68
   2  -5   9    3.34    2.30
   2   5  -9    6.26    3.07
  -2  -5   9    7.13    3.54
  -2   5  -9    2.91    2.72
   2  -5  10   -1.09    2.50
   2   5 -10    1.43    3.57
  -2  -5  10    0.57    3.05
  -2   5 -10    0.76    3.00
   2  -5  11   28.38    4.30
   2   5 -11   22.74    4.61
  -2  -5  11   16.28    3.70
  -2   5 -11   24.94    4.22
   2  -5  12    0.91    1.87
   2   5 -12    4.07    2.46
  -2  -5  12    0.79    2.28
  -2   5 -12    1.60    2.07
   2  -5  13    2.80    1.63
   2   5 -13    0.73    2.58
  -2  -5  13    2.42    1.89
  -2   5 -13    3.20    1.98
   2  -5  14    4.95    1.96
   2   5 -14    3.62    2.18
  -2  -5  14    2.70    1.79
  -2   5 -14    3.28    2.02
   2  -5  15   26.41    3.95
   2   5 -15   23.04    4.14
  -2  -5  15   23.85    4.39
  -2   5 -15   18.72    3.35
   2  -5  16    1.89    1.63
   2   5 -16    9.72    2.76
  -2  -5  16    5.46    1.89
  -2   5 -16    1.71    1.95
   2  -5  17    3.74    1.53
   2   5 -17    2.18    1.85
  -2  -5  17    3.12    1.54
  -2   5 -17    3.99    2.12
   2  -5  18    4.69    1.61
   2   5 -18    2.52    1.84
  -2  -5  18    1.80    1.34
  -2   5 -18    1.72    1.73
   2  -5  19    7.31    2.17
   2   5 -19    6.03    2.30
  -2  -5  19    7.05    1.92
  -2   5 -19    9.51    2.44
   2  -5  20    2.45    1.34
   2   5 -20    3.04    1.91
  -2  -5  20    1.86    1.36
  -2   5 -20    1.80    1.81
   2  -5  21    0.21    1.39
   2   5 -21    0.53    1.88
  -2   5 -21    0.25    1.65
   2  -5  22    2.20    1.37
   2   5 -22    0.69    1.73
  -2   5 -22    0.31    1.75
   2  -5  23    2.22    1.50
   2   5 -23   -0.48    1.56
  -2   5 -23    0.74    1.89
   2  -5  24    1.55    1.36
   2   5 -24    0.48    1.36
  -2   5 -24   -0.58    1.99
   2  -5  25    1.54    1.21
   2   5 -25    0.87    1.32
  -2   5 -25    1.35    1.89
   2  -5  26    1.75    1.24
   2   5 -26    1.40    1.48
  -2   5 -26    2.20    1.69
   2   5 -27    0.35    1.01
  -2   5 -27    0.03    1.67
   2  -5  28    0.94    1.05
  -2   5 -28    0.32    1.58
   2  -5  29    0.95    0.87
  -2   5 -29    0.02    1.64
   2  -5  30    0.00    0.69
  -2   5 -31   -0.29    1.50
  -2   5 -32    0.25    1.48
  -2   5 -33   -0.26    1.43
  -2   5 -35   -0.09    0.92
   2  -6   4    4.92    2.71
  -2   6  -4    3.07    2.41
   2  -6   5    0.23    2.78
   2   6  -5    5.07    3.37
  -2  -6   5    2.30    3.22
  -2   6  -5    7.67    3.49
   2  -6   6   11.39    3.48
  -2  -6   6    6.89    3.60
  -2   6  -6   10.49    3.23
   2  -6   7    3.82    2.30
   2   6  -7    0.30    3.40
  -2  -6   7    7.37    4.11
  -2   6  -7    6.60    2.64
   2  -6   8    3.20    2.35
   2   6  -8    7.90    3.22
  -2  -6   8    5.24    2.73
  -2   6  -8    6.36    2.40
   2  -6   9    5.49    2.16
   2   6  -9    5.32    2.60
  -2  -6   9    5.67    2.60
  -2   6  -9    5.38    2.44
   2  -6  10   15.67    3.14
   2   6 -10   11.25    3.12
  -2  -6  10   14.92    3.50
  -2   6 -10   12.02    3.03
   2  -6  11   -0.50    2.06
   2   6 -11    1.58    2.42
  -2  -6  11    1.76    1.86
  -2   6 -11    0.40    2.43
   2  -6  12    1.11    2.06
   2   6 -12    3.78    2.64
  -2  -6  12    3.10    1.94
  -2   6 -12    3.05    2.28
   2  -6  13    1.31    1.65
   2   6 -13    4.59    2.63
  -2  -6  13    0.43    1.92
  -2   6 -13    1.49    2.26
   2   6 -14    0.17    2.57
  -2  -6  14    1.88    1.59
  -2   6 -14    1.33    1.88
   2  -6  15    4.84    1.78
   2   6 -15    3.64    2.34
  -2  -6  15    6.23    2.34
  -2   6 -15    3.47    2.39
   2  -6  16    6.61    1.99
   2   6 -16    8.65    3.15
  -2  -6  16    5.94    2.00
  -2   6 -16    4.97    2.13
   2  -6  17    4.81    1.74
   2   6 -17    2.77    2.22
  -2  -6  17    5.47    1.83
  -2   6 -17    4.11    1.90
   2  -6  18    2.83    1.47
   2   6 -18    3.42    2.18
  -2  -6  18    4.43    1.63
  -2   6 -18    7.03    2.39
   2  -6  19    1.73    1.31
   2   6 -19    2.35    2.33
  -2   6 -19    0.90    1.78
   2  -6  20    3.29    1.50
   2   6 -20    0.25    1.52
  -2   6 -20    1.22    1.95
   2  -6  21    5.66    1.83
   2   6 -21    3.18    1.72
  -2   6 -21    4.39    2.12
   2  -6  22    1.31    1.30
   2   6 -22    0.37    1.59
  -2   6 -22    1.37    1.76
   2   6 -23   -0.96    1.33
  -2   6 -23    0.67    1.72
   2  -6  24    1.36    1.18
   2   6 -24    0.20    1.09
  -2   6 -24    2.13    1.75
   2  -6  25    0.10    1.03
   2   6 -25   -0.36    1.16
  -2   6 -25   -0.29    2.09
   2  -6  26    0.25    0.98
  -2   6 -26    0.09    1.74
  -2   6 -27    2.95    1.74
   2  -6  28    1.19    0.86
  -2   6 -28    0.37    1.72
  -2   6 -29   -0.25    1.60
  -2   6 -30    1.48    1.83
  -2   6 -31    0.49    1.56
  -2   6 -32   -0.26    1.35
  -2   6 -33    0.31    1.08
   2  -7   5    4.25    2.43
  -2  -7   5    0.88    2.01
  -2   7  -5    5.02    2.38
   2  -7   6    0.96    2.56
   2   7  -6    3.18    2.55
  -2  -7   6    0.77    2.31
   2  -7   7    4.39    2.55
  -2  -7   7    2.64    2.34
  -2   7  -7    4.22    2.34
   2  -7   8    5.93    2.49
   2   7  -8   10.12    3.63
   2  -7   9    2.86    1.83
  -2  -7   9    2.05    2.14
  -2   7  -9    2.75    2.05
   2  -7  10    3.52    1.88
   2   7 -10    2.49    2.50
  -2  -7  10    4.64    2.27
   2  -7  11    3.54    1.82
   2   7 -11    4.35    2.94
  -2  -7  11    4.98    1.95
  -2   7 -11    2.84    2.00
   2  -7  12    9.16    2.49
   2   7 -12    2.47    2.84
  -2  -7  12    2.49    1.76
  -2   7 -12    6.13    2.35
   2  -7  13    1.56    1.72
   2   7 -13    0.13    2.45
  -2  -7  13    1.08    1.54
  -2   7 -13    0.13    2.43
   2  -7  14    0.80    2.00
   2   7 -14    1.73    2.44
  -2  -7  14    0.99    1.35
  -2   7 -14    2.89    2.34
   2  -7  15    0.91    1.46
   2   7 -15   -0.84    2.59
  -2   7 -15   -0.19    2.92
   2  -7  16    0.57    1.53
   2   7 -16   -0.04    2.58
  -2   7 -16    2.42    2.11
   2  -7  17    3.19    1.65
   2   7 -17    1.90    1.68
  -2   7 -17    0.95    1.66
   2  -7  18    2.29    1.43
   2   7 -18    0.93    1.37
  -2   7 -18   -0.10    1.74
   2  -7  19    2.62    1.62
   2   7 -19    0.16    1.43
  -2   7 -19    1.09    1.73
   2  -7  20    1.76    1.32
   2   7 -20    0.70    1.37
  -2   7 -20   -0.34    1.93
   2  -7  21    0.97    1.22
   2   7 -21    0.27    1.32
  -2   7 -21    0.67    2.13
   2  -7  22    1.24    1.16
   2   7 -22    2.60    1.81
  -2   7 -22    1.39    1.60
   2  -7  23    0.79    1.04
   2   7 -23   -0.01    1.00
  -2   7 -23    0.98    1.60
   2  -7  24    0.99    1.03
  -2   7 -24   -0.39    1.83
   2  -7  25    0.67    0.84
  -2   7 -25    0.26    1.82
   2  -7  26    0.24    0.67
  -2   7 -26    0.42    1.47
  -2   7 -27   -0.74    1.63
  -2   7 -28    1.21    1.54
  -2   7 -29    0.49    1.76
  -2   7 -30    0.01    1.33
  -2   7 -31    0.08    1.09
   2  -8   5    2.84    2.11
   2  -8   6    2.87    2.65
  -2  -8   6    2.07    1.90
  -2   8  -6    0.97    2.18
   2  -8   7    0.77    2.34
   2   8  -7    4.39    2.83
   2  -8   8    4.73    2.43
  -2  -8   8    2.33    1.88
  -2   8  -8    4.60    2.31
   2  -8   9    2.86    2.08
   2   8  -9   -0.43    3.05
  -2   8  -9    2.00    2.03
   2  -8  10    1.70    1.61
   2   8 -10    0.82    3.03
  -2   8 -10   -0.20    1.96
   2  -8  11    0.90    1.44
   2   8 -11    1.55    2.32
  -2   8 -11   -0.27    1.84
   2  -8  12    0.38    1.50
   2   8 -12   -0.17    1.58
  -2   8 -12    0.69    1.71
   2   8 -13    1.62    1.57
  -2   8 -13    1.12    1.83
   2  -8  14    3.31    1.61
   2   8 -14    1.30    1.38
  -2   8 -14    1.26    2.02
   2  -8  15    1.51    1.56
   2   8 -15    1.92    1.69
  -2   8 -15    1.50    2.07
   2  -8  16    1.50    1.59
   2   8 -16    0.18    1.33
  -2   8 -16    1.89    1.95
   2  -8  17    0.80    1.19
   2   8 -17    1.08    1.45
   2  -8  18    1.90    1.28
  -2   8 -18    1.52    1.90
   2  -8  19    0.93    1.30
   2   8 -19    0.55    1.10
  -2   8 -19    0.21    1.69
   2  -8  20    0.47    1.18
   2   8 -20   -0.32    1.07
  -2   8 -20    0.81    1.65
   2  -8  21    1.17    1.01
  -2   8 -21    0.80    1.61
  -2   8 -22    2.08    1.83
   2  -8  23   -0.18    0.81
  -2   8 -23   -0.98    1.96
  -2   8 -24   -0.21    2.20
  -2   8 -25    0.02    1.73
  -2   8 -26    0.21    1.36
  -2   8 -27    0.07    1.47
  -2   8 -29    0.06    1.10
   2  -9   6    1.58    1.83
  -2   9  -7    0.93    1.72
   2  -9   8    0.27    2.06
   2   9  -8    0.03    1.53
   2  -9   9    2.41    1.81
  -2   9  -9    2.59    1.95
   2  -9  10    1.34    1.61
   2   9 -10    0.61    1.40
  -2   9 -10    0.56    1.89
   2  -9  11    2.29    1.49
   2   9 -11    0.50    1.31
  -2   9 -11    1.14    1.67
   2  -9  12    1.13    1.40
   2   9 -12    1.07    1.27
  -2   9 -12    0.34    1.54
   2  -9  13    1.76    1.21
   2   9 -13    2.22    1.31
  -2   9 -13    0.78    1.79
   2  -9  14    0.72    1.12
  -2   9 -14    0.05    1.82
   2  -9  15    0.19    1.23
   2   9 -15    0.51    0.99
  -2   9 -15   -0.51    1.56
   2  -9  16    0.28    1.08
   2  -9  17   -0.23    0.96
  -2   9 -17    1.39    1.57
   2  -9  18   -0.01    1.03
  -2   9 -18    0.84    1.83
   2  -9  19   -0.09    0.77
  -2   9 -19    0.87    1.96
  -2   9 -20    0.81    1.66
  -2   9 -21    0.21    1.80
  -2   9 -22    0.39    1.75
  -2   9 -24   -0.49    1.44
   2 -10   6   -0.33    1.15
   2 -10   7   -0.58    1.43
   2 -10   8   -1.18    1.47
   2  10  -8    0.04    0.97
  -2  10  -8    0.69    1.43
   2 -10   9    0.59    1.27
   2  10  -9   -0.01    0.89
   2 -10  10    1.01    1.19
  -2  10 -10    0.98    1.53
   2 -10  11    0.06    1.05
  -2  10 -11   -0.09    1.82
   2 -10  12    0.49    0.90
  -2  10 -12    1.12    1.72
  -2  10 -13    1.28    1.50
  -2  10 -14   -0.17    1.68
  -2  10 -15   -0.19    1.74
  -2  10 -16   -0.02    1.60
  -2  10 -17   -0.77    1.69
  -2  10 -19    0.17    1.61
  -2  10 -20    0.06    1.53
  -2  10 -21    0.09    1.24
  -2  11  -8    0.93    1.42
  -2  11  -9    1.07    1.41
  -2  11 -11    0.35    1.73
  -2  11 -12    0.41    1.67
  -2  11 -14    0.23    1.33
  -2  11 -15    0.06    1.19
  -3   0   2  137.18   15.35
   3   0  -2  134.89   15.09
  -3   0  -2  170.54   19.11
   3   0   3   44.49    5.33
  -3   0   3   63.13    7.18
   3   0  -3   48.10    5.49
  -3   0  -3   51.80    6.01
   3   0   4   24.77    3.32
  -3   0   4   36.53    4.35
   3   0  -4   34.09    4.03
  -3   0  -4   27.51    3.45
  -3   0   5   34.68    4.24
   3   0  -5   36.90    4.47
  -3   0  -5   29.21    3.68
   3   0   6   28.48    3.80
  -3   0   6   31.30    3.95
   3   0  -6   31.95    4.04
  -3   0  -6   24.46    3.22
   3   0   7   21.58    3.10
  -3   0   7   26.39    3.56
   3   0  -7   26.29    3.52
  -3   0  -7   19.81    2.80
   3   0   8  135.93   15.64
  -3   0   8  103.81   12.03
   3   0  -8  153.34   17.45
   3   0   9   12.09    2.50
  -3   0   9   20.79    3.17
   3   0  -9   17.25    2.78
  -3   0  -9   16.91    2.60
   3   0  10   37.10    5.05
  -3   0  10   33.19    4.51
   3   0 -10   53.78    6.67
  -3   0 -10   31.78    4.18
   3   0  11   20.13    3.47
  -3   0  11   16.96    2.93
   3   0 -11   20.83    3.29
   3   0  12   11.00    2.64
  -3   0  12   11.26    2.71
   3   0 -12   16.01    2.86
  -3   0 -12    9.67    2.06
   3   0  13  202.54   23.43
   3   0 -13  191.08   21.84
   3   0  14   16.55    3.40
  -3   0  14   14.82    3.23
   3   0 -14   17.45    2.99
  -3   0 -14   15.20    2.80
   3   0  15   21.78    3.95
  -3   0  15   24.21    4.17
   3   0 -15   31.77    4.49
  -3   0 -15   19.59    3.24
   3   0  16   14.52    3.44
  -3   0  16   14.92    3.39
   3   0 -16   21.63    3.52
  -3   0 -16   14.86    3.01
   3   0  17   27.90    4.60
  -3   0  17   24.81    4.36
  -3   0 -17   24.62    3.98
   3   0  18    3.49    2.36
  -3   0  18    8.76    2.67
   3   0 -18    8.81    2.22
  -3   0 -18    9.42    2.56
   3   0  19    7.30    2.57
  -3   0  19   10.59    2.81
   3   0 -19   10.59    2.32
  -3   0 -19   15.25    3.21
   3   0  20    8.44    2.66
  -3   0  20    9.49    2.68
   3   0 -20    8.35    2.07
  -3   0 -20   14.75    3.17
   3   0  21    3.90    1.94
  -3   0  21    2.77    1.98
   3   0 -21    8.14    1.99
  -3   0 -21    8.71    2.40
   3   0  22    5.14    2.06
  -3   0  22    3.84    1.89
   3   0 -22    7.71    1.95
  -3   0 -22    6.77    2.21
   3   0  23    3.74    1.91
   3   0 -23    7.77    1.90
  -3   0 -23    9.92    2.55
   3   0  24   10.13    2.65
   3   0 -24   12.86    2.42
  -3   0 -24    9.47    2.45
   3   0  25    5.22    1.94
   3   0 -25    8.33    1.82
  -3   0 -25    8.14    2.28
   3   0  26    0.87    1.37
   3   0 -26    2.18    1.00
  -3   0 -26    1.99    1.62
   3   0  27    0.07    1.35
   3   0 -27    1.90    0.95
  -3   0 -27    2.27    1.57
   3   0  28    0.45    1.56
   3   0 -28    2.17    0.98
  -3   0 -28    2.38    1.42
   3   0  29    0.60    1.43
  -3   0 -29    2.75    1.54
   3   0  30    0.03    1.01
  -3   0 -30    1.01    1.43
  -3   0 -31    2.61    1.59
  -3   0 -32    2.77    1.56
  -3   0 -33    4.06    1.84
  -3   0 -34    0.60    1.25
   3  -1   1   81.11    9.38
  -3   1  -1   87.16    9.94
   3  -1   2  157.82   17.77
   3   1  -2  184.30   20.81
  -3  -1   2  159.60   18.02
  -3   1  -2  153.13   17.22
   3  -1   3  103.89   11.82
   3   1  -3  114.77   13.10
  -3  -1   3   95.08   10.86
  -3   1  -3  101.65   11.53
   3   1  -4   30.53    3.82
  -3  -1   4   27.82    3.54
  -3   1  -4   37.58    4.56
   3   1  -5   42.39    5.14
  -3  -1   5   48.04    5.71
  -3   1  -5   63.89    7.48
   3  -1   6   63.68    7.44
  -3  -1   6   51.07    6.04
  -3   1  -6   42.69    5.10
   3  -1   7   32.50    4.05
   3   1  -7   29.12    3.82
  -3  -1   7   35.83    4.45
  -3   1  -7   36.41    4.51
   3  -1   8   15.54    2.30
   3   1  -8   14.00    2.28
  -3  -1   8   15.82    2.52
  -3   1  -8    9.89    1.98
   3  -1   9   20.18    2.84
   3   1  -9   17.42    2.70
  -3  -1   9   27.51    3.65
  -3   1  -9   22.97    3.22
   3  -1  10    6.05    1.83
  -3   1  10    2.03    2.42
   3   1 -10    6.67    1.79
  -3  -1  10    4.36    1.56
   3  -1 -10    9.34    4.47
   3  -1  11   15.31    2.45
  -3   1  11   16.25    3.73
   3   1 -11   17.73    3.01
   3   1  11   19.67    6.60
  -3  -1  11   25.34    3.52
   3  -1  12   72.17    8.54
   3   1 -12   82.99    9.89
  -3   1 -12   72.21    8.67
   3  -1  13   16.36    2.79
   3   1 -13   12.21    2.47
   3  -1 -13   38.53    7.96
  -3   1 -13   15.41    2.77
   3  -1  14   40.12    5.25
   3   1 -14   51.21    6.54
  -3  -1 -14   75.44   10.64
  -3  -1  14   48.40    6.13
   3  -1 -14   52.09    8.44
  -3   1 -14   45.84    5.84
   3  -1  15   21.46    3.63
   3   1 -15   28.99    4.28
  -3  -1 -15   37.14    6.47
  -3  -1  15   30.73    4.23
   3  -1 -15   20.51    5.19
  -3   1 -15   21.06    3.39
   3  -1  16  124.78   14.59
  -3  -1 -16  101.77   12.95
  -3  -1  16  122.80   14.31
  -3   1 -16  131.87   15.32
   3  -1  17   23.52    3.53
  -3  -1 -17   10.07    3.77
  -3  -1  17   16.93    2.85
  -3   1 -17   15.43    2.78
   3  -1  18    7.86    1.99
   3   1 -18    9.19    2.04
  -3  -1 -18   18.68    4.47
   3   1  18  -10.09    7.92
  -3  -1  18   10.56    2.29
   3  -1 -18   14.38    3.26
   3  -1  19   10.46    2.20
   3   1 -19    9.92    2.20
   3   1  19   -7.34    7.48
  -3  -1  19   16.84    2.98
   3  -1 -19   14.35    3.13
  -3   1 -19   10.50    2.49
   3  -1  20    1.67    1.63
   3   1 -20    3.48    1.65
  -3  -1 -20    4.48    2.70
   3   1  20   -3.71    6.76
  -3  -1  20    2.90    1.39
   3  -1 -20    3.85    1.94
  -3   1 -20    2.26    1.81
   3  -1  21   -0.34    1.73
  -3   1  21   -5.78    2.52
   3   1 -21    1.03    1.66
  -3  -1 -21    3.98    2.23
   3   1  21   -4.66    5.66
  -3  -1  21    2.07    1.31
   3  -1 -21    1.55    1.55
  -3   1 -21    0.19    1.75
   3  -1  22    1.50    1.71
  -3   1  22   -4.49    1.80
   3   1 -22    1.60    2.01
  -3  -1 -22    3.73    2.06
  -3  -1  22    4.07    1.55
   3  -1 -22    3.14    1.36
  -3   1 -22    1.51    2.00
   3  -1  23   -0.75    2.17
   3   1 -23    1.29    1.78
  -3  -1 -23    1.59    1.75
   3  -1 -23    1.06    1.33
  -3   1 -23   -0.15    1.88
   3  -1  24   -0.48    2.23
   3   1 -24    1.33    1.59
  -3  -1 -24    2.53    1.73
   3   1  24   -4.80    3.38
   3  -1 -24    2.09    1.30
  -3   1 -24    3.09    2.00
   3  -1  25    1.46    2.06
   3   1 -25    7.95    2.22
  -3  -1 -25    7.28    2.16
   3   1  25   -2.33    2.64
   3  -1 -25    3.56    1.23
  -3   1 -25    5.24    2.20
   3  -1  26   -1.18    2.11
   3   1 -26    1.53    1.21
  -3  -1 -26    4.63    1.83
   3   1  26   -2.94    2.38
   3  -1 -26    2.05    1.15
  -3   1 -26    3.48    1.95
   3  -1  27   -1.08    1.96
   3   1 -27    1.39    1.21
  -3  -1 -27    2.68    1.39
   3   1  27   -3.56    2.09
   3  -1 -27    2.35    1.07
  -3   1 -27    2.68    2.12
   3  -1  28   -0.14    2.04
   3   1 -28    1.56    1.11
  -3  -1 -28    1.15    1.29
   3   1  28   -1.66    1.84
   3  -1 -28    1.52    0.83
  -3   1 -28    1.03    1.75
   3  -1  29   -0.58    1.81
  -3  -1 -29    2.48    1.47
   3   1  29   -2.05    1.98
  -3   1 -29    1.50    1.83
  -3  -1 -30    1.09    1.19
   3   1  30   -1.19    1.44
  -3   1 -30    0.51    1.90
  -3  -1 -31    0.46    1.25
  -3   1 -31    0.18    1.79
  -3  -1 -32    0.85    1.51
  -3   1 -32    0.03    1.82
  -3   1 -33    0.39    1.75
  -3   1 -34    0.32    1.34
  -3   2  -1   87.81   10.25
  -3  -2   2   37.72    4.96
  -3   2  -2   47.95    5.95
   3  -2   3   46.13    5.77
   3   2  -3   53.50    7.08
  -3  -2   3   66.00    8.06
  -3   2  -3   47.20    5.89
   3  -2   4  215.57   24.34
   3   2  -4  177.32   20.28
  -3  -2   4  186.18   21.21
  -3   2  -4  218.70   24.67
   3   2  -5   23.26    3.74
  -3  -2   5   21.35    3.29
  -3   2  -5   24.41    3.39
   3  -2   6   23.74    3.26
   3   2  -6   19.59    3.13
  -3  -2   6   25.48    3.67
  -3   2  -6   22.53    3.23
   3  -2   7   30.17    4.04
   3   2  -7   36.46    4.87
  -3  -2   7   40.12    5.17
  -3   2  -7   40.60    5.14
   3  -2   8   44.89    5.48
   3   2  -8   41.06    5.41
  -3  -2   8   42.55    5.43
  -3   2  -8   40.28    5.10
   3  -2   9   16.77    2.56
   3   2  -9   20.13    3.25
  -3  -2   9   17.66    2.95
   3  -2  10    6.17    1.68
   3   2 -10    3.90    1.76
  -3   2 -10   10.48    2.25
   3  -2  11   26.14    3.60
   3   2 -11   40.64    5.54
   3  -2  12   54.18    6.64
   3   2 -12   55.85    7.02
  -3  -2  12   52.10    6.63
  -3   2 -12   59.59    7.35
   3  -2  13   75.49    9.05
   3   2 -13   74.96    9.33
  -3  -2  13   72.46    8.78
  -3   2 -13   96.20   11.34
   3  -2  14    8.52    2.05
   3   2 -14    8.12    2.34
  -3  -2  14   14.22    2.68
  -3   2 -14    7.43    2.23
   3  -2  15   10.58    2.19
  -3  -2  15    8.51    2.27
  -3   2 -15    8.06    2.17
   3  -2  16   25.09    3.77
  -3  -2  16   25.81    3.81
  -3   2 -16   26.59    3.92
   3  -2  17    6.63    1.74
   3   2 -17    2.48    1.82
  -3  -2  17    2.66    1.40
  -3   2 -17    3.03    1.70
   3  -2  18   22.99    3.35
   3   2 -18   21.19    3.50
  -3  -2  18   26.04    3.85
   3  -2 -18   31.14    5.01
  -3   2 -18   30.08    4.57
   3  -2  19   27.00    3.78
   3   2 -19   31.27    4.58
  -3  -2 -19   20.60    3.91
  -3  -2  19   25.16    3.83
   3  -2 -19   30.06    4.76
  -3   2 -19   28.06    4.04
   3  -2  20    2.67    1.30
  -3   2  20    1.18    1.85
   3   2 -20    2.40    1.75
  -3  -2 -20    5.50    2.53
  -3  -2  20    2.34    1.22
   3  -2 -20    5.09    2.42
  -3   2 -20    1.88    1.61
   3  -2  21   10.81    2.17
  -3   2  21   10.86    2.78
   3   2 -21   14.30    3.06
  -3  -2 -21   18.58    3.69
   3   2  21    1.83    3.67
  -3  -2  21   12.80    2.34
   3  -2 -21   19.55    4.08
  -3   2 -21   12.95    2.57
   3  -2  22    3.55    1.68
  -3   2  22   -0.57    1.31
   3   2 -22    4.54    1.91
   3   2  22   -2.05    3.08
  -3   2 -22    1.82    1.75
   3  -2  23    2.83    1.46
   3   2 -23    2.13    1.62
   3   2  23   -5.39    3.58
  -3   2 -23    2.33    1.61
   3  -2  24    1.12    1.45
   3   2 -24    0.14    1.53
   3   2  24   -3.21    2.96
  -3   2 -24    1.34    1.52
   3  -2  25    1.03    1.51
   3   2 -25   -0.17    1.33
   3   2  25   -1.84    2.51
   3  -2 -25    1.83    1.39
  -3   2 -25    1.47    2.04
   3  -2  26    4.89    1.70
   3   2 -26    3.37    1.53
  -3  -2 -26    5.32    2.18
   3  -2 -26    3.14    1.48
  -3   2 -26    4.29    2.20
   3  -2  27    2.23    1.56
   3   2 -27    1.59    1.23
  -3  -2 -27    3.16    1.67
   3  -2 -27    0.73    0.93
  -3   2 -27    0.60    1.71
   3  -2  28    2.30    1.58
  -3  -2 -28    2.80    1.56
  -3   2 -28    1.14    2.03
   3  -2  29    6.83    1.84
  -3  -2 -29    5.45    1.85
  -3   2 -29    6.43    2.17
  -3  -2 -30    4.00    1.76
  -3   2 -30   -0.55    1.68
  -3  -2 -31    3.86    1.78
  -3   2 -31    0.83    1.57
  -3  -2 -32    2.93    1.62
  -3   2 -32    0.85    1.57
  -3  -2 -33    3.24    1.73
  -3   2 -33    1.29    1.44
   3  -3   2   11.13    2.88
  -3   3  -2   17.84    3.38
   3  -3   3   39.47    5.31
   3   3  -3   20.06    3.83
  -3  -3   3   25.68    4.29
  -3   3  -3   30.84    4.78
   3  -3   4   17.37    2.91
   3   3  -4    9.88    3.25
  -3  -3   4   18.66    3.99
  -3   3  -4   10.88    2.48
   3  -3   5   21.60    3.36
   3   3  -5   10.76    2.85
  -3  -3   5   16.63    3.18
  -3   3  -5   10.40    2.55
   3  -3   6   48.25    6.05
   3   3  -6   37.01    5.44
  -3  -3   6   36.56    5.38
  -3   3  -6   58.78    7.59
   3  -3   7   57.83    7.08
   3   3  -7   55.42    7.40
   3  -3   8   15.65    2.71
   3   3  -8   11.44    2.67
  -3   3  -8   15.63    2.98
   3  -3   9   23.56    3.44
   3   3  -9   20.86    3.61
  -3  -3   9   22.10    3.62
  -3   3  -9   26.87    4.02
   3  -3  10   15.83    2.68
   3   3 -10    9.47    2.91
  -3  -3  10   10.49    2.51
  -3   3 -10   10.91    2.52
   3   3 -11   16.35    3.17
  -3  -3  11   18.45    3.41
  -3   3 -11   11.81    2.58
   3  -3  12   29.02    4.03
   3   3 -12   31.45    4.71
  -3  -3  12   26.64    4.09
  -3   3 -12   28.21    4.17
   3  -3  13   25.92    3.89
  -3  -3  13   24.46    4.01
  -3   3 -13   22.73    3.58
   3  -3  14   12.19    2.35
  -3  -3  14   15.78    2.90
   3  -3  15   23.25    3.39
   3   3 -15   22.50    3.71
  -3  -3  15   22.02    3.69
  -3   3 -15   18.86    3.16
   3  -3  16   22.71    3.55
   3   3 -16   23.99    4.14
  -3  -3  16   17.27    2.97
  -3   3 -16   22.98    3.55
   3  -3  17   19.79    3.06
   3   3 -17   11.56    2.70
  -3  -3  17   14.44    2.63
   3  -3  18   11.70    2.23
   3   3 -18   14.52    2.94
  -3  -3  18   14.08    2.77
  -3   3 -18   13.46    2.62
   3  -3  19    8.56    1.86
   3   3 -19   12.71    3.13
  -3  -3  19    6.77    1.77
  -3   3 -19    9.09    2.22
   3  -3  20    6.15    1.82
   3   3 -20    2.93    1.94
  -3  -3  20    2.98    1.32
  -3   3 -20    2.15    1.61
   3  -3  21   12.01    2.24
   3   3 -21   13.21    2.85
  -3  -3  21   11.24    2.28
  -3   3 -21   10.04    2.37
   3  -3  22    4.93    1.53
   3   3 -22    0.94    1.64
  -3   3 -22    1.77    1.62
   3  -3  23    4.87    1.60
   3   3 -23    2.80    1.57
  -3   3 -23    4.89    1.84
   3  -3  24    4.39    1.60
   3   3 -24    2.43    1.63
  -3   3 -24    5.61    2.08
   3  -3  25    1.98    1.48
   3   3 -25    0.49    1.22
  -3   3 -25    1.84    1.77
   3  -3  26    3.20    1.52
   3   3 -26    1.58    1.29
  -3   3 -26    0.94    1.72
   3  -3  27    1.06    1.29
   3   3 -27    0.42    1.10
  -3  -3 -27   -0.44    1.35
  -3   3 -27   -0.62    1.80
   3  -3  28    0.63    1.12
  -3  -3 -28   -0.23    1.43
  -3   3 -28   -0.16    2.12
  -3  -3 -29    1.55    1.32
  -3   3 -29    0.81    1.67
  -3  -3 -30    0.78    1.42
  -3   3 -30    1.49    1.71
  -3  -3 -31    2.93    1.61
  -3   3 -31    0.85    1.78
  -3   3 -32    0.65    1.58
   3  -4   2    9.93    2.75
   3  -4   3   37.41    5.60
   3  -4   4    5.66    2.56
   3   4  -4    6.49    3.05
  -3  -4   4   13.59    4.40
   3  -4   5   23.33    3.80
   3   4  -5   18.50    4.43
  -3  -4   5   29.74    5.50
  -3   4  -5   17.22    3.24
   3  -4   6    8.12    2.52
   3   4  -6    8.92    3.30
  -3  -4   6   15.80    3.43
  -3   4  -6   15.92    3.33
   3  -4   7   64.36    8.10
   3   4  -7   64.46    8.53
  -3  -4   7   59.47    7.86
  -3   4  -7   72.79    9.17
   3  -4   8    1.41    1.90
   3   4  -8    2.07    3.19
  -3  -4   8    2.81    2.64
  -3   4  -8    4.22    2.89
   3  -4   9   12.09    2.82
  -3  -4   9    7.06    3.17
  -3   4  -9   11.88    2.77
   3  -4  10   25.03    3.75
  -3  -4  10   32.29    4.97
  -3   4 -10   28.48    4.34
   3  -4  11    3.54    1.68
  -3  -4  11    1.57    2.06
  -3   4 -11    2.05    2.32
   3  -4  12   13.60    2.53
   3   4 -12   11.40    2.87
  -3  -4  12    7.92    2.47
  -3   4 -12   10.95    2.58
   3  -4  13   10.81    2.17
   3   4 -13   10.84    3.15
  -3  -4  13    7.35    2.14
  -3   4 -13   14.30    2.83
   3  -4  14    4.03    1.59
   3   4 -14    5.90    2.35
  -3  -4  14    4.81    1.84
  -3   4 -14    5.93    2.03
   3  -4  15   12.61    2.57
   3   4 -15    8.67    2.69
  -3  -4  15    8.37    2.10
  -3   4 -15    8.07    2.21
   3  -4  16    4.45    1.59
   3   4 -16    1.92    1.86
  -3  -4  16    1.58    1.27
  -3   4 -16   -0.97    2.23
   3  -4  17    4.74    1.59
   3   4 -17    3.36    1.96
  -3  -4  17    4.20    1.65
  -3   4 -17    3.26    1.71
   3  -4  18   12.55    2.51
   3   4 -18   10.28    2.88
  -3  -4  18   12.49    2.47
  -3   4 -18   11.49    2.48
   3  -4  19    4.05    1.51
   3   4 -19    0.46    1.95
  -3  -4  19    1.84    1.15
   3  -4  20   10.19    2.12
   3   4 -20    8.84    2.47
  -3   4 -20    8.82    2.23
   3  -4  21    2.54    1.51
   3   4 -21    2.95    1.92
  -3   4 -21    2.32    1.79
   3  -4  22    3.71    1.58
   3   4 -22    1.28    1.35
  -3   4 -22    3.92    1.75
   3  -4  23    4.69    1.61
   3   4 -23    2.10    1.43
  -3   4 -23    2.30    2.10
   3  -4  24    1.87    1.26
   3   4 -24    1.12    1.30
  -3   4 -24    0.94    1.71
   3  -4  25    2.16    1.42
   3   4 -25    2.06    1.48
  -3   4 -25   -0.84    1.75
   3  -4  26    1.10    1.41
  -3   4 -26    1.82    1.65
   3  -4  27    1.83    1.16
  -3   4 -27    2.02    1.79
  -3   4 -28    0.35    1.53
  -3   4 -29   -1.31    2.27
  -3   4 -30   -0.35    1.75
  -3   4 -31    0.74    1.34
   3  -5   3    8.90    3.23
  -3   5  -3    8.12    3.10
   3  -5   4    7.95    3.46
  -3  -5   4   10.14    3.30
  -3   5  -4   16.41    4.38
  -3  -5   5    1.53    3.44
  -3   5  -5    8.05    3.08
   3  -5   6   10.11    2.53
   3   5  -6   15.15    4.16
  -3  -5   6   19.05    4.58
  -3   5  -6   15.83    3.51
   3  -5   7    7.21    2.33
   3   5  -7    6.92    3.13
  -3  -5   7    8.85    3.00
  -3   5  -7    6.59    2.50
   3  -5   8    5.11    2.26
   3   5  -8    1.26    2.79
  -3  -5   8    4.28    2.30
  -3   5  -8    2.73    2.38
   3  -5   9   10.93    2.60
   3   5  -9    3.64    2.66
  -3  -5   9    3.45    2.21
  -3   5  -9    6.82    2.47
   3  -5  10   12.97    2.63
   3   5 -10    8.73    3.40
  -3  -5  10    9.28    2.71
  -3   5 -10   12.65    3.35
   3  -5  11    0.50    1.53
   3   5 -11    4.22    2.73
  -3  -5  11   -0.29    2.27
  -3   5 -11    1.44    2.18
   3  -5  12   16.00    2.87
   3   5 -12   11.75    3.24
  -3  -5  12   11.37    2.69
   3  -5  13    0.55    1.46
   3   5 -13    0.30    2.39
  -3  -5  13    1.42    1.78
  -3   5 -13   -0.24    2.00
   3  -5  14    4.24    1.63
   3   5 -14    1.78    2.29
  -3  -5  14    2.68    1.59
  -3   5 -14    1.91    1.78
   3  -5  15    9.16    2.03
   3   5 -15    9.03    2.70
  -3  -5  15   11.30    2.77
  -3   5 -15    9.77    2.40
   3  -5  16    3.08    1.72
   3   5 -16    2.45    2.33
  -3  -5  16    2.96    1.45
  -3   5 -16    1.66    1.73
   3  -5  17    2.74    1.43
   3   5 -17   -0.17    1.98
  -3  -5  17    1.83    1.17
  -3   5 -17   -0.79    1.85
   3   5 -18   -0.28    1.86
  -3   5 -18    1.45    1.61
   3  -5  19   10.05    2.30
   3   5 -19    6.38    2.39
  -3   5 -19    8.76    2.27
   3  -5  20    4.47    1.57
   3   5 -20    2.96    1.72
  -3   5 -20    0.70    1.59
   3  -5  21    1.72    1.30
   3   5 -21    0.54    1.35
  -3   5 -21    0.36    1.88
   3  -5  22   -0.23    1.55
   3   5 -22   -0.19    1.46
  -3   5 -22   -1.11    1.83
   3  -5  23    3.03    1.47
   3   5 -23   -0.02    1.20
  -3   5 -23    1.71    1.61
   3  -5  24    1.28    1.27
   3   5 -24    0.30    0.95
  -3   5 -24    0.60    1.92
   3  -5  25    1.38    1.06
  -3   5 -25    3.60    1.79
  -3   5 -26    1.93    1.54
  -3   5 -27    1.54    1.64
  -3   5 -28    2.00    1.55
  -3   5 -29    0.91    1.64
   3  -6   4    4.35    2.41
  -3   6  -4    4.92    2.29
   3  -6   5    1.92    2.59
  -3  -6   5    9.58    2.99
  -3   6  -5    3.91    2.64
   3  -6   6    9.05    3.29
   3   6  -6    9.10    3.45
  -3  -6   6    5.20    2.75
  -3   6  -6   13.55    3.26
   3  -6   7    4.75    2.12
   3   6  -7    4.59    2.98
  -3  -6   7    3.27    2.32
  -3   6  -7   10.32    2.97
   3  -6   8    3.01    1.74
   3   6  -8    6.42    3.59
  -3  -6   8    4.60    2.31
  -3   6  -8    2.77    1.96
   3  -6   9    5.76    2.02
   3   6  -9    3.56    2.61
  -3  -6   9    4.64    2.20
  -3   6  -9    3.39    2.01
   3  -6  10   16.26    3.14
   3   6 -10   16.52    3.65
  -3  -6  10    5.73    2.09
  -3   6 -10    9.52    2.77
   3  -6  11    2.76    1.93
   3   6 -11    2.66    2.29
  -3  -6  11    2.35    1.88
  -3   6 -11    2.32    2.21
   3  -6  12    4.13    1.84
   3   6 -12    4.88    2.58
  -3  -6  12    5.51    2.04
  -3   6 -12    4.75    2.23
   3  -6  13    0.04    1.58
   3   6 -13    0.04    2.67
  -3  -6  13   -0.54    1.59
  -3   6 -13    0.36    1.74
   3  -6  14    0.87    1.44
   3   6 -14    1.95    3.01
  -3   6 -14    0.51    1.68
   3  -6  15    2.35    1.52
   3   6 -15   -0.20    2.34
  -3   6 -15    3.05    2.04
   3  -6  16    2.13    1.55
   3   6 -16   -0.49    1.91
  -3   6 -16    0.42    1.71
   3  -6  17    1.51    1.40
   3   6 -17    0.97    1.61
  -3   6 -17    1.20    1.70
   3  -6  18    8.27    2.09
   3   6 -18    4.70    1.91
  -3   6 -18    7.25    2.17
   3  -6  19    3.32    1.68
   3   6 -19    0.85    1.59
  -3   6 -19    0.84    1.76
   3  -6  20    2.97    1.47
   3   6 -20    1.74    1.52
  -3   6 -20    3.00    1.81
   3  -6  21    1.62    1.35
   3   6 -21   -0.57    1.29
  -3   6 -21    0.60    1.77
   3  -6  22    1.53    1.17
  -3   6 -22    0.57    1.66
  -3   6 -23   -0.49    2.06
  -3   6 -24    1.01    1.44
  -3   6 -25    0.65    1.70
  -3   6 -26    1.75    1.55
  -3   6 -27   -0.53    1.51
  -3   6 -28    0.36    1.21
   3  -7   4    9.09    2.76
  -3   7  -5    2.68    2.26
   3  -7   6    3.58    2.64
   3   7  -6    3.56    2.56
  -3  -7   6    5.05    2.32
  -3   7  -6    6.77    3.03
  -3  -7   7    1.48    2.21
  -3   7  -7    2.89    2.37
   3  -7   8    4.32    2.24
   3   7  -8    9.56    3.57
  -3  -7   8    3.62    2.30
  -3   7  -8    2.81    2.57
   3   7  -9    1.91    3.43
  -3   7  -9    2.32    1.93
   3  -7  10    1.61    1.66
   3   7 -10    1.06    2.65
  -3   7 -10    0.38    2.41
   3  -7  11    5.14    2.07
   3   7 -11    1.37    2.03
  -3   7 -11    3.82    1.88
   3  -7  12    9.12    2.34
   3   7 -12    4.53    2.26
  -3   7 -12    5.99    2.47
   3  -7  13    1.39    1.69
   3   7 -13    0.38    1.91
  -3   7 -13   -0.39    1.89
   3  -7  14    0.50    1.72
   3   7 -14    0.28    1.63
  -3   7 -14   -0.29    2.13
   3  -7  15    2.80    1.58
   3   7 -15    0.82    1.64
  -3   7 -15    3.19    2.08
   3   7 -16   -0.22    1.82
  -3   7 -16    0.67    1.77
   3  -7  17    0.88    1.46
   3   7 -17   -0.29    1.31
  -3   7 -17    0.99    1.61
   3  -7  18    2.44    1.43
   3   7 -18    0.74    1.36
  -3   7 -18    1.05    1.56
   3  -7  19    0.19    1.53
  -3   7 -19    1.21    1.61
  -3   7 -20    0.01    1.82
  -3   7 -21    0.66    1.82
  -3   7 -22   -0.05    1.59
  -3   7 -23   -0.03    1.73
  -3   7 -24    0.29    1.84
  -3   7 -25    0.55    1.46
   3  -8   5    2.17    2.02
  -3   8  -6    2.33    1.79
   3  -8   7    3.00    2.32
   3   8  -7    0.64    1.74
  -3   8  -7    5.79    2.70
   3  -8   8    1.88    2.46
   3   8  -8    1.37    2.06
  -3   8  -8    1.40    1.97
   3  -8   9    1.45    1.91
   3   8  -9    0.97    1.95
   3  -8  10    2.63    1.54
   3   8 -10    1.72    1.60
  -3   8 -10    1.99    1.74
   3  -8  11    0.80    1.44
   3   8 -11    0.37    1.43
  -3   8 -11    1.02    1.67
   3  -8  12    0.31    1.47
   3   8 -12    0.99    1.40
  -3   8 -12    0.34    1.74
   3  -8  13    2.70    1.68
   3   8 -13    0.47    1.59
  -3   8 -13    1.28    1.55
   3  -8  14    0.68    1.19
   3   8 -14    0.13    1.14
  -3   8 -14    0.92    2.10
   3  -8  15    1.63    1.22
   3   8 -15    3.13    1.54
  -3   8 -15    3.47    1.86
  -3   8 -16    0.69    2.04
  -3   8 -17    1.81    2.34
  -3   8 -18    0.42    1.59
  -3   8 -19   -1.20    1.86
  -3   8 -21   -0.09    1.78
  -3   8 -22   -0.32    1.49
   3  -9   5    3.04    1.95
   3  -9   6    1.97    1.58
   3  -9   7   -0.89    1.56
  -3   9  -7    1.84    1.49
   3   9  -8    0.51    1.04
  -3   9  -8    1.47    1.90
  -3   9  -9    1.01    1.88
  -3   9 -10    1.02    1.48
  -3   9 -11    0.36    1.45
  -3   9 -12    1.77    1.58
  -3   9 -14    0.02    1.56
  -3   9 -15    0.80    1.65
  -3   9 -16   -0.80    1.69
  -3   9 -17    0.49    1.37
  -3   9 -18   -0.09    1.55
  -3  10  -7    0.40    1.42
  -3  10  -8    0.19    1.48
  -3  10  -9    1.71    1.80
  -3  10 -10    0.22    1.33
  -3  10 -11    0.12    1.30
   4   0   1    5.02    1.80
  -4   0  -1    9.92    1.37
  -4   0   2   14.18    1.69
   4   0  -2   15.13    1.82
  -4   0  -2   21.19    2.61
  -4   0   3   28.83    3.36
   4   0  -3   31.30    3.62
  -4   0  -3   22.41    2.82
  -4   0   4    9.39    1.48
  -4   0  -4   11.55    1.76
   4   0   5    4.91    1.70
  -4   0   5    8.59    1.49
   4   0  -5    5.20    1.09
  -4   0  -5    9.28    1.66
  -4   0   6   36.24    4.43
   4   0  -6   34.89    4.22
  -4   0  -6   26.39    3.39
   4   0   7    7.11    1.88
  -4   0   7   12.79    2.02
   4   0  -7    7.26    1.66
  -4   0   8   25.28    3.37
   4   0  -8   18.48    2.82
  -4   0  -8   23.64    3.18
   4   0   9   10.03    2.55
  -4   0   9   13.15    2.21
   4   0  -9    9.47    2.03
  -4   0  -9   10.77    2.04
   4   0  10   18.32    3.35
  -4   0  10    9.11    1.90
   4   0 -10   15.30    2.64
  -4   0 -10    8.44    1.94
   4   0  11   13.65    2.90
  -4   0  11    9.84    2.05
   4   0 -11   15.85    2.77
  -4   0 -11    9.96    2.09
   4   0  12   22.19    3.79
  -4   0  12   18.39    2.95
   4   0 -12   17.14    2.93
  -4   0 -12   15.18    2.61
  -4   0  13   30.32    4.22
  -4   0 -13   29.05    4.23
   4   0  14   13.43    2.87
  -4   0  14   10.29    2.19
   4   0 -14   15.81    2.79
   4   0  15    7.00    2.49
  -4   0  15   14.98    2.69
   4   0 -15   10.15    2.23
  -4   0 -15   13.49    2.54
   4   0  16    4.36    1.98
   4   0 -16    4.89    1.64
   4   0  17    3.02    1.92
  -4   0  17    5.98    1.81
   4   0 -17    4.11    1.50
  -4   0 -17    7.63    2.11
   4   0  18    5.31    2.04
   4   0 -18    4.37    1.47
  -4   0 -18    9.73    2.34
   4   0  19    3.91    1.93
  -4   0  19    3.98    1.49
   4   0 -19    2.96    1.27
  -4   0 -19    7.02    2.00
   4   0  20    3.82    1.79
  -4   0  20    6.98    1.84
   4   0 -20    5.86    1.49
  -4   0 -20   10.00    2.42
   4   0  21    8.64    2.30
   4   0 -21   13.89    2.40
  -4   0 -21   13.42    2.78
   4   0  22    2.43    1.81
  -4   0 -22    5.92    2.21
   4   0  23    2.84    1.92
   4   0 -23    5.34    1.43
  -4   0 -23    3.84    1.83
   4   0  24    3.09    1.72
   4   0 -24    5.15    1.36
  -4   0 -24    3.58    1.84
   4   0  25    0.41    1.40
   4   0 -25    1.58    0.89
  -4   0 -25    2.71    1.68
  -4   0 -26    2.23    1.71
  -4   0 -27    2.89    1.60
  -4   0 -28    2.76    1.59
  -4   0 -29    2.84    1.51
   4  -1   0   68.70    8.03
   4  -1   1  111.02   12.61
  -4   1  -1  105.08   11.92
   4  -1   2   33.81    4.07
   4   1  -2   51.65    6.26
  -4  -1   2   37.64    4.66
  -4   1  -2   29.06    3.55
   4  -1   3   48.34    5.64
  -4  -1   3   34.92    4.30
  -4   1  -3   43.76    5.16
   4  -1   4   16.52    2.31
   4   1  -4   17.49    2.44
  -4  -1   4   13.25    2.01
  -4   1  -4   12.73    1.92
   4  -1   5    6.09    1.36
   4   1  -5   10.71    1.79
  -4  -1   5    8.74    1.64
  -4   1  -5    9.68    1.71
   4  -1   6    5.84    1.43
   4   1  -6    5.88    1.37
  -4  -1   6    4.29    1.26
  -4   1  -6    3.65    1.46
   4   1  -7    6.61    1.51
  -4  -1   7    5.47    1.40
  -4   1  -7    4.16    1.35
   4   1  -8   24.40    3.33
  -4  -1   8   23.64    3.17
  -4   1  -8   26.06    3.53
   4  -1   9   30.60    3.98
   4   1  -9   25.82    3.61
  -4  -1   9   28.08    3.66
  -4   1  -9   25.34    3.43
   4  -1  10    3.54    1.54
   4   1 -10    1.82    1.50
  -4  -1 -10    5.55    3.91
  -4  -1  10    1.70    1.46
   4  -1 -10   12.35    4.57
  -4   1 -10    1.93    1.49
   4  -1  11    7.33    1.75
  -4   1  11   -0.74    2.47
   4   1 -11    9.69    2.24
   4   1  11    6.49    5.56
  -4  -1  11    8.51    1.82
  -4   1 -11    7.27    2.09
   4  -1  12   50.21    6.21
   4   1 -12   52.93    6.75
  -4  -1  12   49.70    6.14
  -4   1 -12   57.86    7.07
   4  -1  13   31.03    4.16
   4   1 -13   28.20    4.03
  -4  -1  13   32.07    4.36
   4  -1 -13   37.75    7.07
   4   1 -14    7.12    1.91
  -4  -1 -14   20.79    4.92
  -4  -1  14   10.33    2.07
   4  -1 -14    7.07    4.29
  -4   1 -14    8.38    1.98
   4  -1  15   24.94    3.58
   4   1 -15   24.80    3.75
  -4  -1 -15   21.03    4.55
  -4  -1  15   18.50    2.75
   4  -1 -15   15.73    4.26
  -4   1 -15   17.66    2.91
   4  -1  16   13.64    2.35
   4   1 -16    9.67    2.11
  -4  -1 -16   10.98    3.64
   4   1  16  -13.10    7.22
  -4  -1  16   12.87    2.13
   4  -1 -16   12.11    3.59
  -4   1 -16    8.29    1.97
   4  -1  17    4.88    1.59
   4   1 -17    6.44    1.60
  -4  -1 -17    5.15    2.82
   4   1  17  -14.30    8.99
   4  -1 -17    7.96    2.99
  -4   1 -17    4.18    1.95
   4  -1  18    1.56    1.58
   4   1 -18    2.17    1.15
  -4  -1 -18   10.57    3.33
   4   1  18   -9.05    7.79
   4  -1 -18    1.69    1.73
  -4   1 -18    0.39    2.08
   4  -1  19    0.33    1.56
  -4   1  19   -4.38    1.86
   4   1 -19    1.99    1.03
   4   1  19  -11.91    7.07
  -4  -1  19    2.41    1.25
   4  -1 -19    0.00    1.43
  -4   1 -19    0.41    1.62
   4  -1  20   -0.20    1.62
   4   1 -20    1.75    1.02
  -4  -1 -20    4.23    2.08
   4   1  20  -10.11    6.47
   4  -1 -20    1.77    1.11
  -4   1 -20    1.12    1.74
   4  -1  21    1.16    1.77
  -4  -1 -21    3.13    1.97
   4   1  21   -4.32    4.84
   4  -1 -21    2.37    1.02
  -4   1 -21    1.88    1.84
   4  -1  22   10.56    2.74
  -4  -1 -22   17.88    3.24
  -4   1 -22   17.25    3.13
   4  -1  23    0.39    2.34
   4   1 -23    3.69    1.48
  -4  -1 -23    3.99    1.79
   4  -1 -23    2.59    1.03
  -4   1 -23    3.32    2.11
   4  -1  24   -0.55    2.31
   4   1 -24    2.48    1.30
  -4  -1 -24    2.74    1.57
   4   1  24   -1.93    3.61
   4  -1 -24    2.54    1.00
  -4   1 -24    3.06    1.95
   4   1 -25    0.69    1.14
  -4  -1 -25    1.45    1.30
   4   1  25   -0.85    2.12
   4  -1 -25    1.32    0.99
  -4   1 -25    0.88    1.77
  -4  -1 -26    2.28    1.43
  -4   1 -26    2.42    1.92
  -4  -1 -27    1.74    1.34
  -4   1 -27    4.32    1.97
  -4  -1 -28    2.25    1.35
  -4   1 -28    1.21    1.80
  -4  -1 -29    1.97    1.30
  -4   1 -29    0.92    1.62
   4  -2   1   15.99    2.92
  -4   2  -1   23.25    3.55
   4  -2   2   26.46    3.66
  -4   2  -2   28.72    3.90
   4  -2   3   79.66    9.52
   4   2  -3   79.83    9.74
  -4  -2   3   81.75    9.89
  -4   2  -3  110.81   12.77
   4  -2   4   60.83    7.28
   4   2  -4   53.27    6.78
  -4  -2   4   48.56    6.02
  -4   2  -4   57.16    6.85
   4  -2   5   16.39    2.62
   4   2  -5   18.22    3.19
  -4  -2   5   10.96    2.37
  -4   2  -5   17.86    2.86
   4   2  -6    2.99    1.73
  -4  -2   6    3.75    1.62
  -4   2  -6    3.84    1.66
   4  -2   7    2.83    1.34
   4   2  -7    2.32    2.09
  -4  -2   7    4.22    1.64
  -4   2  -7    2.43    1.62
   4  -2   8   19.22    2.99
   4   2  -8   16.21    2.83
  -4  -2   8   16.29    2.67
  -4   2  -8   16.62    2.67
   4  -2   9    4.68    1.49
   4   2  -9    4.26    1.87
  -4  -2   9    7.67    1.97
  -4   2  -9   10.73    2.24
   4  -2  10   30.01    4.07
   4   2 -10   27.96    4.07
  -4  -2  10   28.55    3.96
  -4   2 -10   29.74    4.05
   4  -2  11   38.72    4.94
   4   2 -11   32.74    4.69
  -4  -2  11   26.06    3.72
  -4   2 -11   27.13    3.91
   4  -2  12   19.98    3.07
   4   2 -12   19.72    3.29
  -4  -2  12   22.41    3.38
   4  -2  13   11.07    2.04
   4   2 -13    9.96    2.36
  -4  -2  13    9.25    1.98
   4  -2  14    1.31    1.29
   4   2 -14    4.17    1.78
  -4  -2  14    1.23    1.22
  -4   2 -14   -0.81    1.66
   4  -2  15    8.89    1.79
   4   2 -15    9.65    2.19
  -4   2 -15    6.71    1.91
   4  -2  16    8.41    1.76
   4   2 -16    6.46    1.79
  -4   2 -16    7.08    1.88
   4  -2  17   10.88    1.99
   4   2 -17    9.71    2.22
  -4   2 -17   10.84    2.22
   4  -2  18    4.10    1.33
   4   2 -18    3.69    1.42
  -4  -2 -18    1.05    2.36
  -4  -2  18    4.51    1.29
   4  -2 -18    8.05    2.18
  -4   2 -18    4.59    1.63
   4  -2  19    5.11    1.51
   4   2 -19    3.67    1.34
  -4  -2 -19    1.84    1.96
  -4  -2  19    5.65    1.49
   4  -2 -19    9.54    2.29
  -4   2 -19    5.86    1.83
   4  -2  20    2.80    1.27
  -4  -2 -20    2.98    2.08
   4  -2 -20    3.37    1.70
  -4   2 -20    0.86    1.49
   4  -2  21    6.56    1.93
  -4  -2 -21    6.92    2.62
   4   2  21   -0.73    2.91
  -4   2 -21    2.01    1.64
   4  -2  22    0.85    1.39
   4   2 -22    1.66    1.25
   4   2  22   -4.79    2.73
  -4   2 -22    0.37    1.56
   4  -2  23    1.32    1.52
   4   2 -23    0.30    1.11
   4   2  23   -3.05    2.58
  -4   2 -23    1.22    1.73
   4  -2  24    1.83    1.29
   4   2 -24    0.25    1.07
   4   2  24   -1.28    2.18
  -4   2 -24    1.29    2.11
   4   2 -25    1.26    1.11
  -4  -2 -26    2.81    1.83
  -4   2 -26    0.50    1.74
  -4  -2 -27    2.62    1.62
  -4   2 -27    0.70    1.74
  -4  -2 -28    2.80    1.52
  -4   2 -28    1.03    1.63
  -4   3  -2  122.49   14.56
   4  -3   3   22.77    3.50
  -4  -3   3   27.82    4.31
  -4   3  -3   31.12    4.48
   4  -3   4   23.59    3.69
   4   3  -4   18.23    3.99
  -4  -3   4   23.17    4.15
  -4   3  -4   16.54    2.96
   4  -3   5    7.01    2.27
   4   3  -5    6.99    2.87
  -4  -3   5   13.01    2.96
  -4   3  -5   11.22    2.57
   4  -3   6   31.44    4.31
   4   3  -6   36.75    5.50
  -4  -3   6   42.32    5.82
  -4   3  -6   49.47    6.27
   4  -3   7    7.20    1.89
   4   3  -7    5.91    2.81
  -4  -3   7    7.19    2.70
  -4   3  -7    6.21    1.98
   4  -3   8    2.23    1.60
   4   3  -8    1.26    2.09
  -4  -3   8    1.70    1.87
  -4   3  -8    1.59    2.25
   4  -3   9   30.10    4.16
   4   3  -9   24.97    4.13
  -4  -3   9   31.11    4.51
  -4   3  -9   31.85    4.45
   4  -3  10   14.70    2.48
   4   3 -10   11.58    2.86
  -4  -3  10   13.86    2.70
   4  -3  11   19.58    2.92
   4   3 -11   23.23    3.77
  -4  -3  11   19.55    3.33
   4  -3  12   35.08    4.53
   4   3 -12   47.12    6.44
  -4  -3  12   41.80    5.53
  -4   3 -12   46.50    5.92
   4  -3  13   30.72    4.11
   4   3 -13   36.16    5.06
  -4  -3  13   39.35    5.41
  -4   3 -13   43.81    5.70
   4  -3  14   20.68    2.97
   4   3 -14   22.89    3.80
  -4   3 -14   23.53    3.61
   4  -3  15    3.77    1.31
   4   3 -15    2.10    1.41
  -4   3 -15    3.62    1.72
   4  -3  16   11.22    2.07
   4   3 -16   10.07    2.32
  -4  -3  16   15.06    2.54
  -4   3 -16   11.16    2.34
   4  -3  17    8.91    1.83
   4   3 -17   13.02    2.54
  -4  -3  17   10.58    2.05
  -4   3 -17   13.47    2.75
   4  -3  18   17.93    2.80
   4   3 -18   15.09    2.73
  -4   3 -18   19.04    3.11
   4  -3  19    6.02    1.79
  -4   3 -19    4.28    1.71
   4  -3  20    3.38    1.35
  -4   3 -20    2.24    1.55
   4  -3  21    6.54    1.73
   4   3 -21    4.48    1.61
   4  -3  22    1.58    1.37
   4   3 -22    0.10    1.14
  -4   3 -22   -0.60    1.67
   4  -3  23    4.09    1.49
   4   3 -23    1.94    1.23
  -4   3 -23    1.06    1.66
   4   3 -24    3.83    1.64
  -4   3 -24    2.20    1.66
  -4   3 -25   -0.89    1.75
  -4   3 -26    0.41    1.72
  -4  -3 -27    0.53    1.28
  -4   3 -27    0.27    1.92
   4  -4   2   20.69    3.74
   4  -4   3    2.03    2.85
  -4   4  -3    3.78    2.66
   4  -4   4    4.46    2.29
   4   4  -4    6.45    3.12
  -4  -4   4    6.78    2.97
  -4   4  -4    3.18    2.75
   4  -4   5    9.93    2.37
   4   4  -5   17.70    4.38
  -4  -4   5   10.69    3.33
  -4   4  -5    9.51    2.71
   4  -4   6   15.36    2.97
   4   4  -6   11.29    3.55
  -4  -4   6   12.79    3.04
  -4   4  -6   11.28    2.74
   4  -4   7   11.52    2.62
   4   4  -7   14.52    3.61
  -4  -4   7   18.22    3.39
   4  -4   8    7.12    1.92
   4   4  -8    9.40    2.95
  -4  -4   8   11.20    2.72
   4  -4   9   14.89    2.61
   4   4  -9   17.57    3.78
  -4  -4   9   14.20    3.26
  -4   4  -9   16.22    3.02
   4  -4  10   24.10    3.53
   4   4 -10   24.06    4.24
  -4   4 -10   27.73    4.15
   4  -4  11    3.76    1.50
   4   4 -11    2.95    1.70
  -4   4 -11    3.92    2.26
   4  -4  12    2.84    1.38
   4   4 -12    1.38    1.51
  -4   4 -12    1.52    1.68
   4  -4  13   12.63    2.20
   4   4 -13    9.95    2.45
  -4  -4  13    9.16    2.05
  -4   4 -13   14.31    2.85
   4  -4  14    5.22    1.51
   4   4 -14    1.97    1.43
  -4  -4  14    1.15    1.12
  -4   4 -14    3.75    1.75
   4  -4  15    1.82    1.34
   4   4 -15    1.63    1.44
  -4  -4  15    1.01    1.11
  -4   4 -15    1.51    1.53
   4  -4  16    3.61    1.34
   4   4 -16    3.95    1.57
  -4  -4  16    3.85    1.39
  -4   4 -16    2.68    1.67
   4  -4  17    0.55    1.37
  -4   4 -17   -0.65    1.67
   4  -4  18    8.28    1.89
  -4   4 -18    2.43    1.53
   4  -4  19    4.30    1.51
   4   4 -19    5.16    1.75
  -4   4 -19    2.67    1.92
   4  -4  20    2.43    1.37
   4   4 -20    1.99    1.28
  -4   4 -20    2.65    1.64
   4  -4  21    4.05    1.75
   4   4 -21    0.41    1.30
  -4   4 -21    0.35    1.51
   4   4 -22    0.91    1.31
  -4   4 -22    4.87    1.80
  -4   4 -24    2.57    1.73
  -4   4 -25    0.24    1.69
  -4   4 -26   -0.13    1.30
   4  -5   3    3.35    2.18
   4  -5   4   16.81    3.44
  -4   5  -4   10.46    3.08
   4  -5   5    7.34    2.44
   4   5  -5    5.33    2.78
  -4   5  -5   11.00    3.10
   4  -5   6    1.92    2.14
   4   5  -6    6.63    2.93
  -4   5  -6    2.83    2.21
   4  -5   7    2.49    1.54
   4   5  -7    3.59    2.97
  -4  -5   7    3.82    2.01
  -4   5  -7    3.30    2.20
   4  -5   8   22.17    3.49
   4   5  -8   20.67    3.93
  -4   5  -8   11.74    2.81
   4  -5   9    2.77    1.71
   4   5  -9    7.60    2.41
  -4  -5   9    7.03    2.11
  -4   5  -9   12.54    2.82
   4  -5  10    4.44    1.71
   4   5 -10    5.35    2.36
  -4  -5  10    5.67    1.94
  -4   5 -10    6.43    2.53
   4   5 -11   22.51    4.15
  -4  -5  11   15.91    3.46
  -4   5 -11   24.29    3.82
   4  -5  12    3.00    1.40
   4   5 -12    3.71    2.09
  -4  -5  12    3.98    1.59
  -4   5 -12    2.74    2.00
   4  -5  13    5.25    1.86
  -4   5 -13    4.37    1.95
   4  -5  14    2.33    1.38
  -4   5 -14    0.49    2.25
   4  -5  15    3.15    1.36
  -4   5 -15    1.14    1.58
   4  -5  16    3.01    1.38
   4   5 -16    4.11    1.80
  -4   5 -16    1.26    1.76
   4  -5  17    2.38    1.36
   4   5 -17    1.23    1.33
  -4   5 -17    1.09    1.72
   4  -5  18    3.29    1.46
   4   5 -18    0.83    1.13
  -4   5 -18    0.65    1.50
   4  -5  19   15.95    2.79
   4   5 -19   12.56    2.84
  -4   5 -19   15.90    2.99
   4   5 -20    4.88    1.69
  -4   5 -21    1.27    1.51
  -4   5 -22    0.20    1.77
  -4   5 -23   -0.53    1.61
   4  -6   3    2.29    1.89
   4  -6   4   -2.11    2.81
  -4   6  -4    2.51    2.27
   4  -6   5    1.85    2.27
  -4  -6   5    4.06    2.02
  -4   6  -5    2.41    2.16
   4  -6   6    2.25    2.06
  -4  -6   6   -0.53    2.17
  -4   6  -6    7.29    2.62
   4  -6   7    0.98    1.66
  -4  -6   7    1.92    2.32
  -4   6  -7    2.94    2.05
   4  -6   8    5.37    1.82
  -4  -6   8    5.20    2.07
  -4   6  -8    5.17    2.35
   4  -6   9    4.10    1.91
  -4   6  -9    4.47    2.03
   4  -6  10    1.58    1.67
   4  -6  11   -0.10    1.65
   4   6 -11    2.01    1.87
  -4   6 -11    0.51    2.08
   4  -6  12    2.89    1.53
   4   6 -12    2.14    2.02
  -4   6 -12    0.40    2.22
   4  -6  13    1.49    1.45
   4   6 -13    4.06    2.03
  -4   6 -13    3.53    1.76
   4  -6  14    0.71    1.58
   4   6 -14   -0.14    1.98
  -4   6 -14    0.36    1.72
   4  -6  15    5.35    1.70
   4   6 -15    4.28    1.76
  -4   6 -15    4.06    1.72
   4   6 -16    0.79    1.22
  -4   6 -16    1.37    1.70
   4   6 -17    0.30    1.16
  -4   6 -17    0.62    1.74
   4   6 -18   -0.19    1.04
  -4   6 -18    0.50    1.87
  -4   6 -19    0.61    1.79
  -4   6 -20    1.26    1.57
  -4   6 -21    0.79    1.69
  -4   6 -22    1.19    1.39
   4  -7   4    1.90    2.02
   4  -7   5   -1.23    2.76
  -4   7  -5    3.67    2.07
   4  -7   6    1.40    2.54
  -4   7  -6    2.37    2.20
   4  -7   7    2.49    2.06
   4   7  -7    1.74    1.98
  -4   7  -7    2.39    2.17
   4  -7   8    3.45    1.81
   4   7  -8    3.38    2.17
  -4   7  -8    3.43    2.02
   4  -7   9    4.49    1.78
   4   7  -9    4.17    2.12
  -4   7  -9    4.76    1.94
   4  -7  10    1.56    1.38
   4   7 -10    0.62    1.58
  -4   7 -10    1.39    1.78
   4  -7  11    2.00    1.52
   4   7 -11    0.67    1.17
  -4   7 -11    0.63    1.74
   4   7 -12    0.96    1.23
  -4   7 -12    1.38    1.89
   4   7 -13   -0.74    1.27
  -4   7 -13   -0.61    1.94
   4   7 -14    0.42    1.33
  -4   7 -14    0.41    1.82
  -4   7 -15    1.91    1.58
  -4   7 -16    1.75    1.72
  -4   7 -18    1.18    1.61
  -4   8  -6    2.69    1.99
   4   8  -7    0.26    1.20
  -4   8  -7    1.90    1.87
   4   8  -8    0.46    1.34
  -4   8  -8    2.06    2.09
  -4   8  -9   -0.11    2.04
  -4   8 -10    0.83    1.79
  -4   8 -11    0.77    1.68
  -4   8 -12   -0.25    1.66
  -4   8 -13    0.95    1.49
  -4   8 -14    1.53    1.37
  -5   0  -1   96.32   10.86
   5   0   2   37.14    6.14
  -5   0   2   49.05    5.59
   5   0  -2   51.78    5.92
  -5   0  -2   60.22    6.87
   5   0   3    7.32    2.99
  -5   0   3   11.45    1.48
  -5   0  -3   17.08    2.31
  -5   0   4   26.63    3.20
   5   0  -4   26.49    3.13
  -5   0  -4   24.42    3.10
  -5   0   5    9.69    1.57
  -5   0  -5   10.53    1.79
   5   0   6   19.81    3.34
  -5   0   6   28.11    3.52
   5   0  -6   26.34    3.23
  -5   0  -6   23.52    3.10
   5   0   7    4.31    2.07
  -5   0   7   12.79    2.01
   5   0  -7    7.76    1.44
   5   0   8   26.82    4.38
  -5   0   8   29.21    3.77
   5   0  -8   26.83    3.47
  -5   0  -8   25.53    3.34
   5   0   9   39.77    5.44
  -5   0   9   40.98    4.98
  -5   0  -9   33.78    4.25
   5   0  10    6.02    1.99
  -5   0  10    6.84    1.41
   5   0 -10    9.31    1.84
  -5   0 -10    8.21    1.76
  -5   0  11    5.40    1.29
   5   0 -11    9.15    1.86
  -5   0 -11    6.21    1.56
   5   0  12    8.04    2.22
  -5   0  12    5.81    1.32
   5   0 -12    8.95    1.82
  -5   0 -12    6.87    1.62
   5   0  13   18.28    3.15
  -5   0  13   16.85    2.49
   5   0 -13   25.24    3.52
  -5   0 -13   17.16    2.62
   5   0  14    4.42    1.84
  -5   0  14    3.53    1.09
   5   0 -14    5.48    1.52
  -5   0 -14    6.72    1.72
   5   0  15    3.21    1.73
  -5   0  15    3.19    1.07
   5   0 -15    3.63    1.31
  -5   0 -15    5.14    1.56
   5   0  16    4.23    1.76
   5   0 -16    4.62    1.40
   5   0  17    5.12    1.78
  -5   0  17    6.24    1.41
   5   0 -17    5.14    1.44
  -5   0 -17    7.22    1.73
   5   0  18   14.19    2.76
   5   0 -18   17.01    2.73
   5   0  19    4.41    1.78
   5   0 -19    5.30    1.44
  -5   0 -19    6.92    1.87
   5   0  20    3.26    1.46
   5   0 -20    2.94    1.16
  -5   0 -20    4.53    1.61
   5   0 -21    9.97    1.93
  -5   0 -21    7.98    2.05
   5   0 -22    3.00    1.12
  -5   0 -22    2.96    1.73
   5   0 -23    4.12    1.24
  -5   0 -23    3.59    1.75
  -5   0 -24    3.43    1.66
   5  -1   0   33.83    4.17
  -5   1   0   30.55    3.84
  -5   1  -1   51.05    5.99
   5  -1   2   89.39   10.17
  -5  -1   2   75.65    8.81
  -5   1  -2   90.31   10.26
   5  -1   3   64.53    7.44
   5   1  -3   59.20    6.97
  -5  -1   3   58.09    6.82
  -5   1  -3   56.20    6.52
   5  -1   4   64.47    7.47
   5   1  -4   64.69    7.54
  -5  -1   4   66.01    7.67
  -5   1  -4   61.64    7.13
   5  -1   5   50.74    6.03
   5   1  -5   45.79    5.47
  -5  -1   5   43.22    5.16
  -5   1  -5   51.20    6.05
   5  -1   6   30.17    3.88
   5   1  -6   32.66    4.10
  -5  -1   6   33.81    4.19
  -5   1  -6   33.42    4.20
   5  -1   7   10.29    1.83
   5   1  -7   13.07    2.13
  -5  -1   7   15.99    2.33
  -5   1  -7   13.85    2.13
   5  -1   8   21.75    2.99
   5   1  -8   21.75    3.08
  -5  -1   8   19.89    2.72
  -5   1  -8   22.50    3.03
   5  -1   9    9.47    1.81
   5   1  -9    8.89    1.76
  -5  -1  -9    2.56    2.91
  -5  -1   9   11.50    1.86
   5  -1  -9   18.51    3.58
  -5   1  -9    7.74    1.63
   5   1 -10    3.92    1.46
  -5  -1 -10    5.91    3.17
  -5  -1  10    3.71    1.18
  -5   1 -10    5.28    1.46
   5  -1  11   22.57    3.17
  -5   1  11   18.41    2.99
   5   1 -11   15.83    2.51
   5   1  11   19.95    5.30
  -5  -1  11   16.92    2.50
  -5   1 -11   15.91    2.52
   5  -1  12    4.92    1.47
   5   1 -12    5.39    1.56
   5   1  12   -1.69    4.81
  -5  -1  12    3.94    1.10
   5  -1 -12    7.83    3.56
  -5   1 -12    5.02    1.47
   5  -1  13    5.67    1.73
   5   1 -13    3.90    1.38
   5   1  13   -7.05    5.09
  -5  -1  13    4.04    1.15
   5  -1 -13    3.59    2.97
  -5   1 -13    3.14    1.32
   5  -1  14   23.30    3.30
   5   1 -14   18.71    2.86
  -5  -1 -14   23.33    4.80
  -5  -1  14   17.68    2.61
   5  -1 -14    9.47    3.07
  -5   1 -14   13.86    2.33
   5  -1  15   39.29    5.03
   5   1 -15   41.66    5.37
  -5  -1 -15   39.59    6.04
  -5  -1  15   37.88    4.76
   5  -1 -15   26.43    4.58
  -5   1 -15   33.98    4.55
   5  -1  16    2.15    1.25
   5   1 -16    3.78    1.44
   5   1  16   -3.74    4.57
  -5  -1  16    2.76    0.96
   5  -1 -16    5.36    2.24
   5  -1  17    1.42    1.31
   5   1 -17    4.94    1.47
  -5  -1 -17    3.53    2.24
   5   1  17   -5.73    4.34
  -5  -1  17    4.28    1.18
   5  -1 -17    1.54    1.44
   5  -1  18    6.15    1.77
   5   1 -18   12.69    2.22
  -5  -1 -18   13.17    3.25
   5  -1 -18    6.21    1.80
  -5   1 -18    7.02    2.14
   5  -1  19    1.41    1.48
   5   1 -19    1.77    0.92
   5   1  19   -3.51    5.34
   5  -1 -19    1.51    1.08
  -5   1 -19    1.16    1.67
   5   1 -20    2.09    1.03
  -5  -1 -20    2.23    1.70
   5  -1 -20    0.95    0.81
  -5   1 -20   -0.53    1.71
   5   1 -21    1.88    1.06
  -5  -1 -21    2.03    1.50
   5  -1 -21    1.19    0.81
  -5   1 -21    3.11    1.91
   5   1 -22    2.43    1.09
  -5  -1 -22    3.53    1.69
   5  -1 -22    2.58    1.00
  -5   1 -22    2.57    1.89
  -5  -1 -23    1.85    1.48
  -5   1 -23    0.62    1.89
  -5  -1 -24    3.47    1.55
  -5   1 -24    3.67    1.81
   5  -2   1   28.52    4.25
  -5   2  -1   28.75    4.08
   5  -2   2   74.92    8.91
  -5   2  -2   52.57    6.40
   5  -2   3   44.61    5.50
   5   2  -3   45.94    6.19
  -5  -2   3   45.66    5.99
  -5   2  -3   40.21    5.10
   5  -2   4   12.48    2.17
   5   2  -4    8.73    2.43
  -5   2  -4   12.03    2.24
   5  -2   5   31.94    4.14
   5   2  -5   34.03    4.78
  -5  -2   5   33.87    4.59
  -5   2  -5   39.54    4.97
   5  -2   6   12.86    2.15
   5   2  -6   13.54    2.53
  -5  -2   6   16.55    2.74
  -5   2  -6   15.42    2.44
   5  -2   7   37.43    4.67
   5   2  -7   43.45    5.54
  -5  -2   7   47.59    5.99
  -5   2  -7   42.11    5.31
   5  -2   8   17.33    2.52
   5   2  -8   17.95    2.86
  -5  -2   8   14.98    2.44
  -5   2  -8   12.58    2.16
   5   2  -9    2.00    1.44
  -5  -2   9    2.97    1.28
  -5   2  -9    5.76    1.56
   5  -2  10    5.19    1.43
   5   2 -10    5.48    1.73
  -5  -2  10    7.65    1.60
  -5   2 -10    7.92    1.77
   5  -2  11   15.83    2.42
   5   2 -11   11.00    2.17
  -5  -2  11   13.14    2.20
  -5   2 -11    9.29    1.92
   5  -2  12   18.73    2.75
   5   2 -12   13.30    2.57
  -5  -2  12   20.71    2.96
  -5   2 -12   21.14    3.09
   5  -2  13    6.62    1.50
   5   2 -13    6.03    1.68
  -5  -2  13    5.69    1.45
  -5   2 -13    4.99    1.71
   5  -2  14    4.95    1.35
   5   2 -14    5.67    1.80
  -5  -2  14    6.57    1.46
  -5   2 -14    5.51    1.66
   5  -2  15    2.00    1.25
   5   2 -15    0.18    1.36
  -5  -2  15    0.88    0.86
   5  -2  16    2.00    1.04
   5   2 -16    0.68    1.21
  -5  -2  16    1.29    0.82
  -5   2 -16    1.79    1.29
   5  -2  17    5.96    1.47
  -5   2 -17    3.06    1.70
   5  -2  18    7.06    1.61
   5   2 -18    6.84    1.69
  -5  -2 -18    1.84    1.81
   5  -2 -18   10.96    2.31
  -5   2 -18    9.04    1.91
   5  -2  19    4.79    1.39
   5   2 -19    3.79    1.34
  -5  -2 -19    1.41    1.75
   5  -2 -19    3.73    1.51
  -5   2 -19    3.04    1.57
   5   2 -20    1.16    1.08
  -5  -2 -20    0.54    1.60
   5  -2 -20    1.77    1.24
  -5   2 -20    0.51    1.47
   5   2 -21    1.59    1.18
  -5  -2 -21    3.41    1.98
  -5   2 -21    1.68    1.61
   5   2 -22    1.44    1.09
  -5   2 -22    0.39    1.85
  -5   2 -23    3.41    1.69
   5  -3   1   13.40    2.82
   5  -3   2   12.33    3.03
  -5   3  -2   10.99    2.74
   5  -3   3   30.23    4.27
  -5  -3   3   18.12    3.12
  -5   3  -3   23.23    3.53
   5  -3   4    5.83    1.92
   5   3  -4    4.14    2.79
  -5  -3   4    8.20    2.33
  -5   3  -4    6.75    1.99
   5   3  -5    7.75    2.82
  -5  -3   5   13.69    2.59
  -5   3  -5   10.55    2.27
   5   3  -6    9.27    2.47
  -5  -3   6   16.16    2.83
  -5   3  -6   15.13    2.52
   5   3  -7    5.66    2.33
  -5  -3   7   11.31    2.43
  -5   3  -7    5.11    1.68
   5  -3   8    2.62    1.26
   5   3  -8    4.58    2.33
  -5  -3   8    2.69    1.30
  -5   3  -8    9.36    2.23
   5  -3   9    9.83    1.86
   5   3  -9    7.65    2.24
  -5  -3   9    6.95    1.76
  -5   3  -9    7.11    1.80
   5  -3  10    1.95    1.26
   5   3 -10    3.55    1.66
  -5  -3  10    8.75    1.89
  -5   3 -10    1.78    1.43
   5  -3  11   21.39    3.00
   5   3 -11   25.28    3.86
  -5  -3  11   23.91    3.50
  -5   3 -11   26.11    3.75
   5  -3  12   10.32    1.92
   5   3 -12   10.08    2.28
  -5  -3  12    8.01    1.73
  -5   3 -12    7.05    1.79
   5  -3  13    6.34    1.50
   5   3 -13    5.51    1.75
  -5  -3  13    6.33    1.64
  -5   3 -13    6.99    1.87
   5  -3  14    5.66    1.47
   5   3 -14    3.83    1.62
  -5  -3  14    3.80    1.24
   5  -3  15    6.10    1.72
   5   3 -15    3.60    1.53
  -5   3 -15    9.52    2.06
   5  -3  16   10.66    2.00
   5   3 -16    6.25    1.75
  -5   3 -16    8.14    2.06
   5  -3  17    3.24    1.27
   5   3 -17    3.24    1.47
  -5   3 -17    1.39    1.51
   5   3 -18    3.48    1.40
  -5   3 -18    4.60    1.67
   5   3 -19    1.79    1.20
  -5   3 -19    2.07    1.58
   5   3 -20    3.35    1.50
  -5   3 -20    2.12    1.47
   5   3 -21    1.16    0.99
  -5   3 -21    1.58    1.76
  -5   3 -22    4.15    1.71
   5  -4   3    3.40    2.15
  -5   4  -3    7.63    2.40
   5  -4   4    9.58    2.12
  -5  -4   4    6.86    2.08
  -5   4  -4    6.96    2.27
   5  -4   5   11.03    2.27
   5   4  -5   11.69    3.62
  -5  -4   5   12.95    2.88
  -5   4  -5   12.19    2.67
   5  -4   6    6.94    1.90
   5   4  -6    5.62    2.89
  -5  -4   6    6.11    1.92
  -5   4  -6    9.08    2.31
   5  -4   7    7.30    1.99
   5   4  -7    7.19    2.36
  -5  -4   7    8.56    2.09
  -5   4  -7    4.22    1.85
   5  -4   8    9.88    2.10
   5   4  -8    8.10    2.42
  -5  -4   8    3.71    1.67
  -5   4  -8    3.84    1.68
   5  -4   9    6.60    1.66
   5   4  -9    5.42    2.26
  -5  -4   9    7.63    2.10
  -5   4  -9    7.71    2.19
   5  -4  10    9.87    2.12
   5   4 -10   14.86    3.42
  -5  -4  10    8.34    1.98
  -5   4 -10    9.65    2.18
   5  -4  11   13.84    2.29
   5   4 -11    9.49    2.32
  -5  -4  11    9.18    2.17
   5  -4  12    7.28    1.72
   5   4 -12    4.70    1.76
  -5  -4  12    6.45    1.67
   5  -4  13    5.88    1.49
   5   4 -13    3.94    1.61
  -5   4 -13    5.77    2.03
   5  -4  14    3.63    1.49
   5   4 -14    6.53    1.85
  -5   4 -14    2.25    1.57
   5  -4  15    7.43    1.64
   5   4 -15    5.75    1.71
  -5   4 -15    9.92    2.18
   5   4 -16    5.73    1.87
  -5   4 -16    4.71    1.71
   5   4 -17    1.42    1.15
  -5   4 -17    1.22    1.33
   5   4 -18    4.51    1.58
  -5   4 -18    4.65    1.72
   5   4 -19    0.33    1.01
  -5   4 -19    0.99    1.64
  -5   4 -20    3.87    1.74
   5  -5   3    0.42    2.55
  -5   5  -3    3.66    2.05
   5  -5   4    3.67    2.24
  -5   5  -4    3.29    2.34
   5  -5   5   -0.14    2.01
   5   5  -5    0.46    2.10
  -5  -5   5    0.40    1.84
  -5   5  -5    1.00    2.52
   5  -5   6    5.44    1.72
   5   5  -6    1.73    2.55
  -5  -5   6    2.90    1.91
  -5   5  -6    3.06    1.90
   5  -5   7    4.24    1.71
   5   5  -7    6.38    2.72
  -5  -5   7    3.61    1.70
  -5   5  -7    2.80    1.73
   5  -5   8    5.94    1.78
   5   5  -8    4.58    2.23
   5  -5   9    6.11    2.03
   5   5  -9    5.71    2.18
   5  -5  10    2.12    1.37
   5   5 -10    1.22    1.74
  -5   5 -10    3.17    1.91
   5  -5  11    4.80    1.59
   5   5 -11    3.60    1.86
  -5   5 -11    2.17    1.70
   5  -5  12    7.49    1.78
   5   5 -12    8.00    2.50
  -5   5 -12    7.96    2.12
   5   5 -13    3.41    1.62
  -5   5 -13    4.04    1.67
   5   5 -14    1.67    1.29
  -5   5 -14    3.42    1.92
   5   5 -15    2.16    1.32
  -5   5 -15    1.84    1.70
   5   5 -16    0.27    1.25
  -5   5 -16   -1.10    1.84
   5   5 -17    1.46    1.29
  -5   5 -17    0.59    1.65
  -5   5 -18    1.74    1.59
   5  -6   3    1.65    1.92
   5  -6   4    1.78    2.49
  -5   6  -4    6.94    2.35
   5  -6   5    6.54    2.46
  -5   6  -5    8.05    2.71
   5  -6   6    3.85    1.93
   5   6  -6    2.56    1.93
  -5   6  -6    6.29    2.56
   5   6  -7   -0.09    2.00
  -5   6  -7    0.67    1.99
   5   6  -8    1.45    1.90
  -5   6  -8    1.98    2.14
   5   6  -9    2.37    1.71
  -5   6  -9    4.49    1.87
   5   6 -10    2.75    1.45
  -5   6 -10    3.95    1.92
   5   6 -11    3.22    1.55
  -5   6 -11    4.42    1.89
   5   6 -12    1.36    1.35
   5   6 -13    1.72    1.41
  -5   6 -13    6.08    1.94
  -5   6 -14    1.83    1.63
  -5   6 -15    2.48    1.51
  -5   7  -5    3.01    1.92
  -5   7  -6    3.26    1.91
   5   7  -7    0.58    1.41
  -5   7  -7    2.15    1.92
   5   7  -8    1.11    1.45
  -5   7  -8    1.19    1.79
  -5   7  -9    2.86    1.44
  -5   7 -10    2.03    1.47
  -6   0  -1    3.48    0.70
  -6   0   3   11.32    1.40
   6   0  -3    8.81    1.17
  -6   0  -3   15.28    2.02
  -6   0   4   32.51    3.79
   6   0  -4   34.12    3.97
  -6   0  -4   28.51    3.44
   6   0   5    7.05    2.50
  -6   0   5    6.17    1.06
   6   0  -5    6.25    1.05
  -6   0  -5    7.98    1.36
  -6   0   6   13.00    1.81
  -6   0  -6   12.63    1.85
  -6   0   7   15.09    2.09
   6   0  -7   12.26    1.74
  -6   0  -7   11.27    1.74
   6   0   8    0.26    1.37
  -6   0   8    4.63    1.09
   6   0  -8    3.33    0.92
  -6   0  -8    6.15    1.29
   6   0   9    0.37    1.51
  -6   0   9    4.68    1.10
   6   0  -9    2.31    0.91
  -6   0  10    3.54    1.00
   6   0 -10    4.72    1.15
  -6   0 -10    4.74    1.20
  -6   0  11    3.79    0.87
   6   0 -11    4.55    1.16
  -6   0 -11    4.18    1.13
   6   0  12    2.21    1.20
  -6   0  12    3.43    0.85
   6   0 -12    4.58    1.20
  -6   0 -12    4.95    1.19
  -6   0  13    2.31    0.75
   6   0 -13    2.06    0.94
  -6   0 -13    4.23    1.17
   6   0  14    5.07    1.77
  -6   0  14    4.70    1.03
   6   0 -14    6.65    1.46
  -6   0 -14    5.42    1.31
   6   0  15   11.85    2.42
  -6   0 -15    9.22    1.70
   6   0 -16    3.22    1.07
  -6   0 -16    4.97    1.40
   6   0 -17    2.30    0.99
  -6   0 -17    3.37    1.32
   6   0 -18    1.30    0.85
  -6   0 -18    3.40    1.31
   6   0 -19    0.78    0.85
   6   0 -20    2.12    0.92
   6  -1   0    5.09    1.15
  -6   1   0    7.46    1.41
   6  -1   1    5.71    1.04
  -6   1  -1    6.88    1.27
   6  -1   2    3.64    0.87
  -6  -1   2    3.83    1.31
  -6   1  -2    2.99    0.87
   6  -1   3   30.94    3.70
   6   1  -3   29.25    3.75
  -6  -1   3   30.02    3.69
  -6   1  -3   27.69    3.35
   6  -1   4   12.11    1.72
   6   1  -4   15.42    2.25
  -6  -1   4   11.75    1.75
  -6   1  -4   10.94    1.63
   6  -1   5    8.16    1.39
   6   1  -5    9.19    1.58
  -6  -1   5    9.32    1.43
  -6   1  -5    6.71    1.32
   6  -1   6    4.25    1.05
   6   1  -6    3.95    1.07
  -6  -1   6    2.84    0.85
  -6   1  -6    2.80    1.10
   6  -1   7    3.70    1.04
   6   1  -7    5.04    1.19
  -6  -1   7    3.64    0.95
  -6   1  -7    1.75    1.12
   6  -1   8   11.53    1.88
   6   1  -8   10.30    1.71
  -6  -1   8   12.84    1.85
  -6   1  -8   13.81    2.01
   6  -1   9    5.05    1.19
   6   1  -9    5.44    1.31
  -6  -1  -9    1.99    1.97
  -6  -1   9    2.82    0.85
   6  -1  -9    3.54    1.70
  -6   1  -9    3.17    1.10
   6  -1  10    4.09    1.18
   6   1 -10    1.54    0.94
  -6  -1 -10    1.78    2.23
  -6  -1  10    1.79    0.78
  -6   1 -10    2.48    1.19
   6  -1  11    2.51    0.96
  -6   1  11   -0.01    0.71
   6   1 -11    1.21    0.85
  -6  -1  11    0.85    0.71
  -6   1 -11    1.96    1.17
   6  -1  12    2.05    0.99
  -6   1  12   -1.01    0.81
   6   1 -12    2.27    0.91
   6   1  12    2.38    1.94
  -6  -1  12    1.80    0.75
   6  -1 -12    0.84    1.65
  -6   1 -12    2.51    1.13
   6   1 -13    1.06    0.90
  -6  -1  13    1.68    0.77
   6  -1 -13    0.40    1.50
  -6   1 -13    0.64    1.09
   6  -1  14    6.41    1.64
   6   1 -14    4.51    1.21
  -6  -1 -14    3.85    2.24
  -6  -1  14    2.94    0.92
   6  -1 -14    1.37    1.41
  -6   1 -14    3.61    1.27
   6   1 -15    3.04    1.05
  -6  -1 -15    7.16    2.40
   6  -1 -15    2.82    1.44
  -6   1 -15    5.28    1.58
   6   1 -16    3.92    1.22
  -6  -1 -16    4.43    2.13
   6  -1 -16    2.44    1.34
  -6   1 -16    2.19    1.40
  -6  -1 -17    4.85    1.95
   6  -1 -17    3.45    1.19
   6   1 -18    4.00    1.33
   6  -1 -18    0.88    0.81
  -6   1 -18    2.89    1.60
   6   1 -19    3.47    1.17
   6  -1 -19    1.82    0.77
   6   1 -20    1.17    0.78
   6  -1 -20    1.57    0.75
   6  -2   0    0.97    1.60
   6  -2   1    4.15    1.46
  -6   2  -1    4.52    1.59
   6  -2   2    2.27    1.28
  -6   2  -2    6.77    1.57
   6  -2   3    9.73    1.78
  -6  -2   3    6.93    1.87
  -6   2  -3    6.67    1.59
   6  -2   4   18.69    2.61
   6   2  -4   20.28    3.33
  -6  -2   4   20.71    2.93
  -6   2  -4   17.21    2.46
   6  -2   5   10.22    1.69
   6   2  -5   10.20    2.07
  -6  -2   5    9.86    1.85
  -6   2  -5    7.97    1.53
   6  -2   6    7.84    1.51
   6   2  -6    8.63    1.97
  -6  -2   6    7.16    1.56
  -6   2  -6    7.02    1.48
   6  -2   7    1.39    0.99
   6   2  -7    1.21    1.22
  -6  -2   7    2.19    1.01
  -6   2  -7    2.91    1.27
   6  -2   8    8.03    1.47
   6   2  -8    8.29    1.77
  -6  -2   8    6.53    1.37
  -6   2  -8    5.82    1.39
   6  -2   9    5.22    1.28
   6   2  -9    6.72    1.58
  -6  -2   9    3.99    1.11
  -6   2  -9    5.41    1.38
   6  -2  10    3.11    0.97
   6   2 -10    2.99    1.09
  -6  -2  10    2.73    0.94
  -6   2 -10    2.91    1.25
   6  -2  11    2.02    0.92
   6   2 -11    1.96    1.01
  -6  -2  11    3.63    1.08
  -6   2 -11    3.26    1.29
   6   2 -12    2.50    1.12
  -6  -2  12    2.67    0.92
  -6   2 -12    2.83    1.32
   6  -2  13    3.96    1.23
   6   2 -13    4.24    1.31
  -6  -2  13    3.37    1.07
  -6   2 -13    2.64    1.55
   6   2 -14    3.11    1.21
  -6   2 -14    2.21    1.20
   6   2 -15    0.57    1.04
  -6   2 -15    0.55    1.29
   6   2 -16    2.47    1.17
  -6   2 -16    5.00    1.64
   6   2 -17    3.72    1.31
  -6   2 -17    4.68    1.83
   6   2 -18    0.71    1.02
   6  -2 -18    2.19    1.03
   6   2 -19    0.21    0.88
   6  -2 -19    0.75    0.91
   6  -3   1   -0.20    2.05
   6  -3   3   11.24    2.09
  -6   3  -3   12.00    2.21
   6  -3   4    6.49    1.66
   6   3  -4    8.31    2.30
  -6  -3   4    5.68    1.73
  -6   3  -4   10.37    2.03
   6  -3   5    8.86    1.76
   6   3  -5    7.81    2.39
  -6  -3   5   13.22    2.33
  -6   3  -5    8.12    1.83
   6  -3   6   16.85    2.55
   6   3  -6   16.50    3.06
  -6  -3   6   15.43    2.51
  -6   3  -6   14.95    2.36
   6  -3   7    3.53    1.17
  -6  -3   7    3.25    1.24
  -6   3  -7    3.57    1.24
   6  -3   8    4.56    1.19
   6   3  -8    5.84    1.81
  -6  -3   8    4.14    1.28
  -6   3  -8    5.30    1.44
   6  -3   9    2.45    0.90
   6   3  -9    1.81    1.17
  -6  -3   9    1.46    0.96
  -6   3  -9    1.24    1.22
   6   3 -10    0.79    1.12
  -6  -3  10    1.63    0.97
  -6   3 -10    1.39    1.12
   6   3 -11    4.43    1.55
  -6  -3  11    3.73    1.15
  -6   3 -11    2.86    1.50
   6  -3  12    4.47    1.35
   6   3 -12    2.45    1.17
  -6   3 -12    2.27    1.28
   6   3 -13    0.68    1.11
  -6   3 -13    0.33    1.48
   6   3 -14    1.74    1.12
  -6   3 -14    3.86    1.53
   6   3 -15    4.49    1.55
  -6   3 -15    3.91    1.44
   6   3 -16    1.06    1.05
  -6   3 -16    2.43    1.39
   6   3 -17    1.58    1.22
   6   3 -18    2.73    1.22
   6  -4   2   -1.20    1.92
  -6   4  -2    2.93    1.65
   6  -4   3    2.85    1.69
  -6   4  -3    5.36    1.94
   6  -4   4    2.03    1.31
  -6  -4   4    5.58    1.75
  -6   4  -4    5.24    1.88
   6  -4   5    6.80    1.66
   6   4  -5    9.18    2.73
  -6  -4   5    6.05    1.95
  -6   4  -5    7.41    1.91
   6  -4   6    1.72    1.06
   6   4  -6    1.86    1.81
  -6  -4   6    2.60    1.35
  -6   4  -6    2.90    1.74
   6   4  -7    6.26    2.04
  -6  -4   7    5.01    1.43
  -6   4  -7    6.56    1.83
   6   4  -8    0.46    1.46
  -6   4  -8    3.27    1.46
   6  -4   9    2.83    1.18
   6   4  -9    2.01    1.55
  -6   4  -9    2.12    1.52
   6   4 -10    2.59    1.49
  -6   4 -10    2.17    1.29
   6   4 -11    0.60    1.09
  -6   4 -11    1.66    1.52
   6   4 -12    0.45    1.23
  -6   4 -12    0.17    1.45
   6   4 -13    0.67    1.19
  -6   4 -13    0.77    1.61
   6   4 -14    2.31    1.38
  -6   4 -14    6.15    1.71
   6   4 -15    0.64    1.05
   6   4 -16    0.86    1.08
  -6   5  -3    1.95    1.67
  -6   5  -4    4.39    1.87
  -6   5  -5    2.15    1.93
   6   5  -6   10.99    2.93
  -6   5  -6   11.14    2.20
   6   5  -7    0.62    1.74
  -6   5  -7    1.63    1.66
   6   5  -8    2.74    1.62
  -6   5  -8    3.15    1.63
   6   5  -9    2.90    1.60
  -6   5  -9    3.35    1.66
   6   5 -10    0.72    1.23
  -6   5 -10    1.72    1.65
   6   5 -11   -0.52    1.29
  -6   5 -11    1.15    1.12
   6   5 -12    4.00    1.61
   6   5 -13    6.70    2.00
  -6   6  -4    3.11    1.52
  -6   6  -5    2.08    1.44
   6   6  -6    0.95    1.37
   6   6  -7    1.48    1.56
   6   6  -8    1.87    1.56
  -7   0   0    1.14    0.45
  -7   0  -1    8.44    1.11
  -7   0  -2    5.69    0.91
  -7   0   3    5.84    0.80
   7   0  -3    6.23    0.87
  -7   0  -3    8.26    1.21
  -7   0   4   13.08    1.62
   7   0  -4   15.36    1.90
  -7   0  -4   10.70    1.48
  -7   0   5    4.12    0.75
   7   0  -5    2.50    0.66
  -7   0  -5    5.68    1.03
   7   0   6   11.58    2.41
  -7   0   6   14.60    1.91
   7   0  -6   15.20    1.99
  -7   0  -6   12.62    1.75
  -7   0   7    6.21    1.04
   7   0  -7    3.13    0.79
  -7   0  -7    6.36    1.20
  -7   0   8    5.79    1.05
   7   0  -8    3.38    0.89
  -7   0  -8    6.37    1.21
   7   0   9    0.04    1.37
   7   0  -9    1.72    0.71
  -7   0  -9    4.45    1.08
  -7   0  10    4.94    1.04
   7   0 -10    2.68    0.82
  -7   0 -10    3.59    0.99
  -7   0  11    4.64    1.02
   7   0 -11    5.54    1.14
  -7   0 -11    4.15    1.02
   7   0 -12    0.30    0.66
  -7   0 -12    2.42    0.90
   7   0 -13    0.81    0.72
  -7   0 -13    3.12    0.96
   7   0 -14    1.56    0.81
  -7   0 -14    2.74    0.94
   7   0 -15    0.91    0.79
   7   0 -16    1.16    0.78
   7   0 -17    3.85    1.16
   7  -1   0   16.77    2.15
  -7   1   0   15.77    2.18
   7  -1   1    8.39    1.21
   7  -1  -1    6.66    1.34
  -7   1  -1    8.92    1.37
   7  -1   2    6.19    0.99
  -7  -1   2    4.56    1.12
  -7   1  -2    7.78    1.22
   7  -1   3    2.51    0.71
   7   1  -3    2.64    1.30
  -7  -1   3    3.10    0.87
  -7   1  -3    1.47    0.77
   7  -1   4    7.23    1.19
   7   1  -4    3.83    1.19
  -7  -1   4    7.18    1.17
  -7   1  -4    4.46    1.06
   7  -1   5    0.93    0.73
   7   1  -5    2.18    0.83
  -7  -1   5    0.79    0.57
  -7   1  -5    0.83    0.89
   7  -1   6    5.85    1.15
   7   1  -6    4.82    1.04
  -7  -1   6    4.41    0.86
  -7   1  -6    5.72    1.20
   7  -1   7    7.25    1.40
   7   1  -7    9.52    1.58
  -7  -1   7    5.20    0.99
  -7   1  -7    5.96    1.26
   7  -1   8    1.68    0.85
   7   1  -8    2.10    0.83
  -7  -1   8    1.57    0.59
  -7   1  -8    0.67    0.99
   7  -1   9   16.45    2.38
   7   1  -9   17.76    2.50
  -7  -1  -9   12.79    2.25
  -7  -1   9   15.50    2.14
  -7   1  -9   16.53    2.37
   7   1 -10    3.14    0.91
  -7  -1  10    2.39    0.75
  -7   1 -10    3.94    1.25
  -7   1  11    0.63    0.73
   7   1 -11    1.96    0.86
  -7  -1  11    1.28    0.70
   7   1 -12    0.58    0.71
   7  -1 -12   -0.28    0.97
  -7   1 -12    0.28    1.16
   7   1 -13    0.41    0.75
   7  -1 -13   -0.48    0.88
  -7   1 -13    0.32    1.07
   7   1 -14    0.47    0.84
  -7  -1 -14    2.35    1.44
   7  -1 -14    0.02    0.88
  -7   1 -14    1.84    1.11
   7   1 -15    1.73    0.89
   7  -1 -15   -0.14    0.76
   7   1 -16    1.05    0.77
   7  -1 -16    0.13    0.71
   7   1 -17    3.49    1.10
   7  -1 -17    1.17    0.61
   7  -2   0    7.71    1.81
   7  -2   1    1.93    1.09
  -7   2  -1    2.46    1.54
   7  -2   2    3.31    1.20
  -7   2  -2    2.28    1.09
   7  -2   3    1.55    0.90
  -7  -2   3    0.61    1.11
  -7   2  -3    1.51    1.16
   7  -2   4    7.04    1.34
   7   2  -4    9.18    2.06
  -7  -2   4    6.09    1.32
  -7   2  -4    5.08    1.22
   7  -2   5    7.29    1.37
   7   2  -5    6.92    1.62
  -7  -2   5    3.83    1.07
  -7   2  -5    8.45    1.54
   7  -2   6    2.25    0.91
   7   2  -6    2.26    1.11
  -7  -2   6    1.95    0.83
  -7   2  -6    1.12    0.99
   7  -2   7   10.94    1.77
   7   2  -7   12.91    2.08
  -7  -2   7   12.76    2.01
  -7   2  -7   11.06    1.87
   7  -2   8    3.75    1.06
   7   2  -8    1.79    0.88
  -7  -2   8    2.19    0.83
  -7   2  -8    0.80    1.16
   7   2  -9    0.87    0.82
  -7  -2   9    1.28    0.70
  -7   2  -9    1.40    1.08
   7   2 -10    1.49    0.83
  -7  -2  10    2.49    0.83
  -7   2 -10    2.14    1.28
   7   2 -11    2.28    0.95
  -7   2 -11    2.26    1.19
   7   2 -12    6.30    1.41
  -7   2 -12    6.32    1.55
   7   2 -13    3.16    1.12
  -7   2 -13    3.28    1.31
   7   2 -14    4.51    1.24
   7   2 -15    1.29    0.92
   7   2 -16    0.34    0.79
   7  -3   1    1.71    1.61
   7  -3   2    0.92    1.30
  -7   3  -2    4.09    1.62
   7  -3   3    5.75    1.53
  -7   3  -3    2.46    1.39
   7  -3   4    2.40    1.23
  -7  -3   4    2.28    1.19
  -7   3  -4    2.10    1.47
   7  -3   5    6.19    1.45
   7   3  -5    2.84    1.31
  -7  -3   5    5.94    1.42
  -7   3  -5    4.44    1.50
   7   3  -6    3.94    1.30
  -7  -3   6    3.91    1.06
  -7   3  -6    5.84    1.41
   7   3  -7    0.70    0.89
  -7  -3   7    0.79    0.78
  -7   3  -7    0.91    1.14
   7   3  -8   -0.38    0.97
  -7   3  -8    1.45    1.16
   7   3  -9    0.76    0.94
  -7   3  -9    0.91    1.31
   7   3 -10    0.31    0.90
  -7   3 -10    0.89    1.23
   7   3 -11    3.52    1.27
  -7   3 -11    4.41    1.46
   7   3 -12    4.99    1.38
   7   3 -13    1.84    1.03
   7   3 -14    0.61    0.81
  -7   4  -2    1.14    1.25
  -7   4  -3    3.56    1.52
  -7   4  -4    3.39    1.45
   7   4  -5    2.72    1.38
  -7   4  -5    6.21    1.55
   7   4  -6    3.99    1.56
  -7   4  -6    3.00    1.35
   7   4  -7    3.29    1.39
  -7   4  -7    4.28    1.45
   7   4  -8    1.44    1.13
  -7   4  -8    1.52    1.16
   7   4  -9    0.63    0.98
   7   4 -10   -0.11    0.99
   7   4 -11    1.21    1.11
   7   4 -12    0.32    0.88
   7   5  -6    2.88    1.32
   7   5  -7    1.22    1.12
  -8   0   0    3.68    0.53
  -8   0  -1    6.53    0.86
  -8   0  -2    4.10    0.67
   8   0   3   -1.14    1.29
  -8   0   3    1.59    0.34
   8   0  -3    1.11    0.37
  -8   0  -3    2.82    0.60
   8   0   4   -0.65    1.36
  -8   0   4    1.64    0.37
   8   0  -4    0.72    0.39
  -8   0  -4    2.20    0.59
   8   0   5   -0.80    1.21
  -8   0   5    2.20    0.47
   8   0  -5    0.91    0.47
  -8   0   6    2.35    0.52
   8   0  -6    1.22    0.50
  -8   0  -6    3.23    0.73
  -8   0   7    2.03    0.50
   8   0  -7    1.54    0.53
  -8   0  -7    2.51    0.77
  -8   0   8    3.38    0.68
   8   0  -8    3.89    0.79
  -8   0  -8    3.21    0.84
  -8   0   9    3.79    0.78
   8   0  -9    2.90    0.73
  -8   0  -9    2.93    0.82
   8   0 -10    6.77    1.17
   8   0 -11    5.86    1.09
   8   0 -12    1.33    0.66
   8   0 -13   -0.13    0.48
   8   0 -14    0.68    0.57
   8   0 -15    0.16    0.55
   8  -1   0    1.51    0.52
  -8   1   0    1.67    0.70
   8  -1   1    2.20    0.60
   8  -1  -1    1.39    0.62
  -8   1  -1    1.67    0.68
   8  -1   2    1.57    0.57
  -8  -1   2    1.26    0.67
  -8   1  -2    1.25    0.63
   8  -1   3    2.12    0.67
  -8  -1   3    2.37    0.58
  -8   1  -3    2.02    0.73
   8  -1   4    1.52    0.68
   8   1  -4    1.42    0.63
  -8  -1   4    1.05    0.46
  -8   1  -4    0.98    0.75
   8   1  -5    0.38    0.53
  -8  -1   5    0.28    0.40
  -8   1  -5    0.10    0.80
   8   1  -6    0.55    0.54
  -8  -1   6    0.32    0.38
  -8   1  -6    0.72    0.84
   8   1  -7    0.98    0.56
  -8  -1   7    0.91    0.47
  -8   1  -7    0.27    0.96
   8   1  -8    2.12    0.68
  -8  -1   8    1.68    0.54
  -8   1  -8    2.36    1.03
   8   1  -9    0.87    0.56
  -8   1  -9    0.78    0.93
   8   1 -10    3.73    0.94
   8   1 -11    0.50    0.59
   8  -1 -11   -0.32    0.87
   8   1 -12    1.63    0.75
   8  -1 -12   -0.92    0.72
   8   1 -13    0.66    0.60
   8  -1 -13    0.14    0.67
   8   1 -14    0.21    0.62
   8  -1 -14    0.11    0.69
   8  -2   0    1.11    0.91
   8  -2   1    2.49    0.79
  -8   2  -1    4.03    1.19
  -8   2  -2    2.37    0.98
  -8  -2   3    0.18    0.64
  -8   2  -3    2.33    0.91
   8   2  -4    0.25    0.87
  -8  -2   4    1.99    0.68
  -8   2  -4    2.87    0.91
   8   2  -5    1.49    0.80
  -8  -2   5    2.24    0.70
  -8   2  -5    2.18    0.92
   8   2  -6   -0.09    0.68
  -8  -2   6    0.76    0.56
  -8   2  -6    0.75    0.93
   8   2  -7    1.83    0.87
  -8   2  -7    1.17    0.92
   8   2  -8    0.26    0.63
   8   2  -9    2.07    0.80
   8   2 -10    6.83    1.39
   8   2 -11    3.24    0.95
   8   2 -12    0.62    0.57
   8   2 -13    1.59    0.76
  -8   3  -1    0.38    1.03
  -8   3  -2    1.15    1.07
  -8   3  -3    2.66    1.08
   8   3  -5    0.53    0.91
   8   3  -6    0.23    0.77
   8   3  -7    0.51    0.71
   8   3  -8    0.41    0.79
   8   3  -9    0.47    0.78
   8   3 -10   -0.06    0.70
   8   3 -11    0.47    0.63
   8   4  -6    1.09    0.94
   8   4  -7    1.00    0.81
  -9   0   0    0.27    0.20
  -9   0  -1    1.07    0.32
  -9   0  -2    1.69    0.43
  -9   0  -3    1.48    0.46
  -9   0   4    1.09    0.29
   9   0  -4    0.88    0.28
  -9   0  -4    1.39    0.43
  -9   0   5    0.51    0.28
   9   0  -5    0.28    0.27
   9   0  -6    0.09    0.29
   9   0  -7    1.07    0.37
   9   0  -8    0.23    0.32
   9   0  -9    0.37    0.35
   9   0 -10    0.34    0.38
   9   0 -11   -0.03    0.38
   9   0 -12    0.14    0.41
  -9   1   0    0.64    0.44
  -9   1  -1    1.48    0.52
  -9   1  -2    1.06    0.53
  -9  -1   3    0.38    0.29
  -9   1  -3    0.10    0.50
   9   1  -4    0.34    0.35
  -9  -1   4    0.08    0.30
   9   1  -5   -0.12    0.35
  -9  -1   5    0.18    0.30
   9   1  -6    0.14    0.35
   9   1  -7    0.30    0.37
   9   1  -8    0.17    0.37
   9   1  -9    0.64    0.43
   9   1 -10    3.69    0.82
   9   1 -11    0.18    0.46
   9  -1 -11   -0.52    0.61
   9  -1 -12   -0.04    0.56
   9   2  -5    0.21    0.49
   9   2  -6    0.28    0.44
   9   2  -7   -0.05    0.50
   9   2  -8    1.13    0.59
   9   2  -9    0.37    0.52
   9   2 -10    0.14    0.47
   9   3  -5    0.26    0.55
   9   3  -6    0.40    0.62
 -10   0   4    0.08    0.18
  10   0  -5    0.38    0.22
  10   0  -6    1.11    0.33
  10   0  -7    2.21    0.49
  10   0  -8    0.02    0.26
  10   0  -9    0.22    0.28
  10   1  -4   -0.27    0.29
  10   1  -5    0.09    0.31
  10   1  -6    0.11    0.31
  10   1  -7    0.30    0.31
  10   1  -8    0.04    0.30
  10   2  -5    0.09    0.40
  10   2  -6    0.07    0.36
   0   0   0    0.00    0.00
;
_shelx_hkl_checksum                9814
_olex2_submission_special_instructions  'No special instructions were received'
_vrf_PLAT029_tyrosine_exp1
;
PROBLEM: _diffrn_measured_fraction_theta_full value Low .      0.872 Why?  
RESPONSE: 
The limitations of collecting angle range imposed by the electron 
microscope's geometry (e.g., limited tilt range), has led to a low 
incompleteness.
;
_vrf_PLAT082_tyrosine_exp1
;
PROBLEM: High R1 Value ..................................       0.16 Report
RESPONSE: 
The inevitable dynamical effect will increase the inconsistency of 
experimental data and calculated data, through kinematical refinement.
;
_vrf_PLAT084_tyrosine_exp1
;
PROBLEM: High wR2 Value (i.e. > 0.25) ...................       0.42 Report
RESPONSE: 
The inevitable dynamical effect will increase the inconsistency of 
experimental data and calculated data, through kinematical refinement.
;
_vrf_PLAT340_tyrosine_exp1
;
PROBLEM: Low Bond Precision on  C-C Bonds ...............    0.01133 Ang.  
RESPONSE: 
The low bond precision is a result of low completeness and dynamical effect,
which will got improved by merging data.
;
