# Supplementary material for: AutoLEI: An XDS-based pipeline with graphical user interface for automated real-time and offline batch 3D ED/microED data processing
Source: IUCrJ. 2026 Jan 1;13(Pt 1):105–15. doi: 10.1107/S2052252525010784 (PMC12809502; doi:10.1107/S2052252525010784)
Supplement: Supplementary file 7 [file m-13-00105-sup7.zip › structure files/CIF/Tyrosine_exp10.cif]

data_tyrosine_exp10
_audit_creation_date               2025-02-09
_audit_creation_method
;
Olex2 1.5
(compiled 2024.02.16 svn.r378c4104 for OlexSys, GUI svn.r6928)
;
_shelx_SHELXL_version_number       '2018/3'
_audit_contact_author_address      ?
_audit_contact_author_email        ?
_audit_contact_author_name         ''
_audit_contact_author_phone        ?
_publ_contact_author_id_orcid      ?
_publ_section_references
;
Dolomanov, O.V., Bourhis, L.J., Gildea, R.J, Howard, J.A.K. & Puschmann, H.
 (2009), J. Appl. Cryst. 42, 339-341.

Sheldrick, G.M. (2015). Acta Cryst. C71, 3-8.
;
_chemical_name_common              ?
_chemical_name_systematic          ?
_chemical_formula_moiety           'C9 H11 N O3'
_chemical_formula_sum              'C9 H11 N O3'
_chemical_formula_weight           181.19
_chemical_absolute_configuration   ?
_chemical_melting_point            ?
loop_
  _atom_type_symbol
  _atom_type_description
  _atom_type_scat_dispersion_real
  _atom_type_scat_dispersion_imag
  _atom_type_scat_source
 'C' 'C' 0.0000 0.0000 'International Tables Vol C Tables 4.2.6.8 and 6.1.1.4'
 'H' 'H' 0.0000 0.0000 'International Tables Vol C Tables 4.2.6.8 and 6.1.1.4'
 'N' 'N' 0.0000 0.0000 'International Tables Vol C Tables 4.2.6.8 and 6.1.1.4'
 'O' 'O' 0.0000 0.0000 'International Tables Vol C Tables 4.2.6.8 and 6.1.1.4'

_shelx_space_group_comment
;
The symmetry employed for this shelxl refinement is uniquely defined
by the following loop, which should always be used as a source of
symmetry information in preference to the above space-group names.
They are only intended as comments.
;
_space_group_crystal_system        'orthorhombic'
_space_group_IT_number             19
_space_group_name_H-M_alt          'P 21 21 21'
_space_group_name_Hall             'P 2ac 2ab'
loop_
  _space_group_symop_operation_xyz
 'x, y, z'
 '-x+1/2, -y, z+1/2'
 'x+1/2, -y+1/2, -z'
 '-x, y+1/2, -z+1/2'

_cell_length_a                     6.0080(12)
_cell_length_b                     7.0250(14)
_cell_length_c                     21.690(4)
_cell_angle_alpha                  90
_cell_angle_beta                   90
_cell_angle_gamma                  90
_cell_volume                       915.5(3)
_cell_formula_units_Z              4
_cell_measurement_reflns_used      1865
_cell_measurement_temperature      100.15
_cell_measurement_theta_max        1.3612
_cell_measurement_theta_min        0.0332
_shelx_estimated_absorpt_T_max     ?
_shelx_estimated_absorpt_T_min     ?
_exptl_absorpt_coefficient_mu      0.000
_exptl_absorpt_correction_T_max    ?
_exptl_absorpt_correction_T_min    ?
_exptl_absorpt_correction_type     none
_exptl_absorpt_process_details     ?
_exptl_absorpt_special_details     ?
_exptl_crystal_colour              ?
_exptl_crystal_density_diffrn      1.315
_exptl_crystal_density_meas        ?
_exptl_crystal_density_method      ?
_exptl_crystal_description         nano-crystal
_exptl_crystal_F_000               146
_exptl_crystal_size_max            ?
_exptl_crystal_size_mid            ?
_exptl_crystal_size_min            ?
_exptl_transmission_factor_max     ?
_exptl_transmission_factor_min     ?
_diffrn_reflns_av_R_equivalents    0.1558
_diffrn_reflns_av_unetI/netI       0.2001
_diffrn_reflns_Laue_measured_fraction_full  0.914
_diffrn_reflns_Laue_measured_fraction_max  0.878
_diffrn_reflns_limit_h_max         7
_diffrn_reflns_limit_h_min         -8
_diffrn_reflns_limit_k_max         9
_diffrn_reflns_limit_k_min         -9
_diffrn_reflns_limit_l_max         30
_diffrn_reflns_limit_l_min         -27
_diffrn_reflns_number              5506
_diffrn_reflns_point_group_measured_fraction_full  0.910
_diffrn_reflns_point_group_measured_fraction_max  0.847
_diffrn_reflns_theta_full          0.862
_diffrn_reflns_theta_max           1.057
_diffrn_reflns_theta_min           0.066
_diffrn_ambient_environment        vacuum
_diffrn_ambient_temperature        100.15
_diffrn_detector_area_resol_mean   18.1818
_diffrn_measured_fraction_theta_full  0.914
_diffrn_measured_fraction_theta_max  0.878
_diffrn_measurement_details
;
List of Samples for Merging (Abbr. = Camera Length, Resolution):
 #   Type  Start     End       Step    t~exp~     #Frames  CL        Reso.  ISa    CC1/2
-----------------------------------------------------------------------------------------
 1   /a    -56.38    61.9072   0.2328  0.5        509      439.48    0.68   3.28   98.44
;
_diffrn_measurement_device         TEM
_diffrn_measurement_device_type    TEM
_diffrn_measurement_method         'Continuous Rotation Electron Diffraction'
_diffrn_radiation_monochromator    'graphite'
_diffrn_radiation_probe            electron
_diffrn_radiation_type             electron
_diffrn_radiation_wavelength       0.02508
_diffrn_source                     'electron microscope'
_diffrn_source_voltage             200
_diffrn_standards_number           0
_reflns_Friedel_coverage           0.647
_reflns_Friedel_fraction_full      0.904
_reflns_Friedel_fraction_max       0.804
_reflns_number_gt                  1253
_reflns_number_total               2592
_reflns_special_details
;
 Reflections were merged by SHELXL according to the crystal
 class for the calculation of statistics and refinement.
 
 _reflns_Friedel_fraction is defined as the number of unique
 Friedel pairs measured divided by the number that would be
 possible theoretically, ignoring centric projections and
 systematic absences.
;
_reflns_threshold_expression       'I > 2\s(I)'
_computing_cell_refinement         'XDS (Kabsch et al., 2010)'
_computing_data_collection         'Instamatic (Wang et al., 2019)'
_computing_data_reduction          'XDS (Kabsch et al., 2010)'
_computing_molecular_graphics      'Olex2 1.5 (Dolomanov et al., 2009)'
_computing_publication_material    'Olex2 1.5 (Dolomanov et al., 2009)'
_computing_structure_refinement    'SHELXL 2018/3 (Sheldrick, 2015)'
_computing_structure_solution      ?
_refine_diff_density_max           0.154
_refine_diff_density_min           -0.225
_refine_diff_density_rms           0.047
_refine_ls_abs_structure_details
;
 All f" are zero, so absolute structure could not be determined
;
_refine_ls_abs_structure_Flack     ?
_refine_ls_extinction_coef         .
_refine_ls_extinction_method       none
_refine_ls_goodness_of_fit_ref     0.995
_refine_ls_hydrogen_treatment      refall
_refine_ls_matrix_type             full
_refine_ls_number_parameters       162
_refine_ls_number_reflns           2592
_refine_ls_number_restraints       8
_refine_ls_R_factor_all            0.1794
_refine_ls_R_factor_gt             0.1190
_refine_ls_restrained_S_all        0.998
_refine_ls_shift/su_max            0.000
_refine_ls_shift/su_mean           0.000
_refine_ls_structure_factor_coef   Fsqd
_refine_ls_weighting_details      
 'w=1/[\s^2^(Fo^2^)+(0.1456P)^2^] where P=(Fo^2^+2Fc^2^)/3'
_refine_ls_weighting_scheme        calc
_refine_ls_wR_factor_gt            0.2834
_refine_ls_wR_factor_ref           0.3192
_refine_special_details            ?
_olex2_refinement_description
;
1. Restrained distances
 C12-H12 = C14-H14 = C22-H22 = C1-H1B = C23-H23
 1.05 with sigma of 0.02
 N10-H10C = N10-H10B = N10-H10A
 1.01 with sigma of 0.02
;
_atom_sites_solution_hydrogens     difmap
_atom_sites_solution_primary       ?
_atom_sites_solution_secondary     ?
loop_
  _atom_site_label
  _atom_site_type_symbol
  _atom_site_fract_x
  _atom_site_fract_y
  _atom_site_fract_z
  _atom_site_U_iso_or_equiv
  _atom_site_adp_type
  _atom_site_occupancy
  _atom_site_site_symmetry_order
  _atom_site_calc_flag
  _atom_site_refinement_flags_posn
  _atom_site_refinement_flags_adp
  _atom_site_refinement_flags_occupancy
  _atom_site_disorder_assembly
  _atom_site_disorder_group
 O24 O 0.4709(9) 0.0196(11) 0.0986(3) 0.0175(14) Uani 1 1 d . . . . .
 C15 C 0.5630(11) -0.0964(14) -0.0669(3) 0.0170(17) Uani 1 1 d . . . . .
 O18 O 0.7702(9) 0.0750(12) -0.2137(3) 0.0217(16) Uani 1 1 d . . . . .
 C1 C 0.3115(11) -0.0743(14) -0.1643(3) 0.0170(17) Uani 1 1 d D . . . .
 N10 N 0.1954(10) 0.2603(13) -0.1962(3) 0.0195(17) Uani 1 1 d D . . . .
 C4 C 0.3557(10) -0.0408(13) -0.0944(3) 0.0150(17) Uani 1 1 d . . . . .
 C20 C 0.4305(10) 0.0050(13) 0.0359(3) 0.0163(18) Uani 1 1 d . . . . .
 C22 C 0.6001(11) -0.0735(12) -0.0025(3) 0.0119(15) Uani 1 1 d D . . . .
 C14 C 0.1871(10) 0.0441(14) -0.0551(3) 0.0157(18) Uani 1 1 d D . . . .
 C16 C 0.6063(11) 0.1780(13) -0.1942(3) 0.0158(17) Uani 1 1 d . . . . .
 C23 C 0.3660(10) 0.1040(13) -0.2064(3) 0.0147(17) Uani 1 1 d D . . . .
 C12 C 0.2253(11) 0.0673(14) 0.0094(3) 0.0175(18) Uani 1 1 d D . . . .
 O13 O 0.6238(10) 0.3389(12) -0.1660(3) 0.0212(15) Uani 1 1 d . . . . .
 H10A H 0.210(6) 0.327(6) -0.1535(12) 0.017(7) Uiso 1 1 d D . . . .
 H23 H 0.348(5) 0.060(6) -0.2548(11) 0.018(7) Uiso 1 1 d D . . . .
 H14 H 0.025(5) 0.072(8) -0.0772(19) 0.031(9) Uiso 1 1 d D . . . .
 H22 H 0.753(6) -0.124(9) 0.018(2) 0.052(14) Uiso 1 1 d D . . . .
 H1A H 0.410(8) -0.195(8) -0.180(2) 0.034(10) Uiso 1 1 d . . . . .
 H1B H 0.140(5) -0.123(9) -0.167(3) 0.054(14) Uiso 1 1 d D . . . .
 H24 H 0.337(9) 0.065(11) 0.122(3) 0.053(14) Uiso 1 1 d . . . . .
 H12 H 0.117(12) 0.139(13) 0.040(3) 0.09(2) Uiso 1 1 d D . . . .
 H10B H 0.214(9) 0.362(7) -0.230(2) 0.050(14) Uiso 1 1 d D . . . .
 H15 H 0.704(6) -0.145(7) -0.0955(18) 0.026(9) Uiso 1 1 d . . . . .
 H10C H 0.036(7) 0.207(11) -0.203(3) 0.067(18) Uiso 1 1 d D . . . .

loop_
  _atom_site_aniso_label
  _atom_site_aniso_U_11
  _atom_site_aniso_U_22
  _atom_site_aniso_U_33
  _atom_site_aniso_U_23
  _atom_site_aniso_U_13
  _atom_site_aniso_U_12
 O24 0.019(2) 0.017(5) 0.016(3) -0.002(2) 0.000(2) -0.001(2)
 C15 0.014(3) 0.019(5) 0.018(4) 0.006(3) 0.002(3) -0.001(3)
 O18 0.013(2) 0.031(5) 0.021(3) 0.003(3) 0.0015(19) 0.004(3)
 C1 0.016(3) 0.023(6) 0.012(4) 0.005(3) -0.001(2) -0.005(3)
 N10 0.011(2) 0.029(5) 0.018(4) 0.003(3) 0.000(2) -0.001(3)
 C4 0.011(3) 0.023(6) 0.012(3) 0.003(3) 0.000(2) 0.002(3)
 C20 0.011(3) 0.022(6) 0.016(4) 0.001(3) 0.000(3) -0.002(3)
 C22 0.012(3) 0.008(5) 0.016(4) 0.002(3) -0.003(2) -0.001(3)
 C14 0.010(3) 0.021(6) 0.016(4) 0.007(3) -0.002(2) 0.003(3)
 C16 0.011(3) 0.014(5) 0.022(4) -0.005(3) 0.000(3) 0.002(3)
 C23 0.010(3) 0.021(5) 0.014(4) 0.001(3) 0.002(2) 0.002(3)
 C12 0.013(3) 0.027(6) 0.012(4) 0.002(3) 0.001(2) 0.000(3)
 O13 0.016(2) 0.021(4) 0.026(4) 0.002(3) -0.003(2) -0.003(3)

_geom_special_details
;
 All esds (except the esd in the dihedral angle between two l.s. planes)
 are estimated using the full covariance matrix.  The cell esds are taken
 into account individually in the estimation of esds in distances, angles
 and torsion angles; correlations between esds in cell parameters are only
 used when they are defined by crystal symmetry.  An approximate (isotropic)
 treatment of cell esds is used for estimating esds involving l.s. planes.
;
loop_
  _geom_bond_atom_site_label_1
  _geom_bond_atom_site_label_2
  _geom_bond_distance
  _geom_bond_site_symmetry_2
  _geom_bond_publ_flag
 O24 C20 1.385(10) . ?
 O24 H24 1.01(6) . ?
 C15 C4 1.435(9) . ?
 C15 C22 1.424(10) . ?
 C15 H15 1.10(4) . ?
 O18 C16 1.292(10) . ?
 C1 C4 1.557(10) . ?
 C1 C23 1.584(12) . ?
 C1 H1A 1.09(5) . ?
 C1 H1B 1.09(2) . ?
 N10 C23 1.518(11) . ?
 N10 H10A 1.04(2) . ?
 N10 H10B 1.02(2) . ?
 N10 H10C 1.04(3) . ?
 C4 C14 1.451(10) . ?
 C20 C22 1.427(10) . ?
 C20 C12 1.429(10) . ?
 C22 H22 1.08(2) . ?
 C14 C12 1.426(10) . ?
 C14 H14 1.11(2) . ?
 C16 C23 1.557(9) . ?
 C16 O13 1.290(12) . ?
 C23 H23 1.10(2) . ?
 C12 H12 1.06(3) . ?

loop_
  _geom_angle_atom_site_label_1
  _geom_angle_atom_site_label_2
  _geom_angle_atom_site_label_3
  _geom_angle
  _geom_angle_site_symmetry_1
  _geom_angle_site_symmetry_3
  _geom_angle_publ_flag
 C20 O24 H24 113(3) . . ?
 C4 C15 H15 121(2) . . ?
 C22 C15 C4 120.8(7) . . ?
 C22 C15 H15 118(2) . . ?
 C4 C1 C23 114.0(7) . . ?
 C4 C1 H1A 109(2) . . ?
 C4 C1 H1B 105(3) . . ?
 C23 C1 H1A 109(3) . . ?
 C23 C1 H1B 115(4) . . ?
 H1A C1 H1B 105(5) . . ?
 C23 N10 H10A 113(2) . . ?
 C23 N10 H10B 109(3) . . ?
 C23 N10 H10C 110(5) . . ?
 H10A N10 H10B 108(5) . . ?
 H10A N10 H10C 112(4) . . ?
 H10B N10 H10C 105(5) . . ?
 C15 C4 C1 120.7(6) . . ?
 C15 C4 C14 118.3(6) . . ?
 C14 C4 C1 121.0(6) . . ?
 O24 C20 C22 118.5(6) . . ?
 O24 C20 C12 121.6(6) . . ?
 C22 C20 C12 119.9(6) . . ?
 C15 C22 C20 120.3(6) . . ?
 C15 C22 H22 120(3) . . ?
 C20 C22 H22 120(3) . . ?
 C4 C14 H14 116(2) . . ?
 C12 C14 C4 120.6(6) . . ?
 C12 C14 H14 123(2) . . ?
 O18 C16 C23 117.7(7) . . ?
 O13 C16 O18 125.6(7) . . ?
 O13 C16 C23 116.6(6) . . ?
 C1 C23 H23 108(2) . . ?
 N10 C23 C1 110.4(6) . . ?
 N10 C23 C16 111.1(7) . . ?
 N10 C23 H23 106(2) . . ?
 C16 C23 C1 111.0(6) . . ?
 C16 C23 H23 110.2(17) . . ?
 C20 C12 H12 115(5) . . ?
 C14 C12 C20 119.9(7) . . ?
 C14 C12 H12 125(5) . . ?

loop_
  _geom_torsion_atom_site_label_1
  _geom_torsion_atom_site_label_2
  _geom_torsion_atom_site_label_3
  _geom_torsion_atom_site_label_4
  _geom_torsion
  _geom_torsion_site_symmetry_1
  _geom_torsion_site_symmetry_2
  _geom_torsion_site_symmetry_3
  _geom_torsion_site_symmetry_4
  _geom_torsion_publ_flag
 O24 C20 C22 C15 178.1(8) . . . . ?
 O24 C20 C12 C14 -178.0(8) . . . . ?
 C15 C4 C14 C12 -1.5(13) . . . . ?
 O18 C16 C23 C1 71.4(9) . . . . ?
 O18 C16 C23 N10 -165.3(7) . . . . ?
 C1 C4 C14 C12 177.4(8) . . . . ?
 C4 C15 C22 C20 0.2(13) . . . . ?
 C4 C1 C23 N10 -71.1(7) . . . . ?
 C4 C1 C23 C16 52.6(8) . . . . ?
 C4 C14 C12 C20 -0.5(13) . . . . ?
 C22 C15 C4 C1 -177.2(8) . . . . ?
 C22 C15 C4 C14 1.6(13) . . . . ?
 C22 C20 C12 C14 2.4(13) . . . . ?
 C23 C1 C4 C15 -94.9(9) . . . . ?
 C23 C1 C4 C14 86.2(9) . . . . ?
 C12 C20 C22 C15 -2.2(13) . . . . ?
 O13 C16 C23 C1 -109.2(9) . . . . ?
 O13 C16 C23 N10 14.1(10) . . . . ?

_shelx_res_file
;
TITL 2 in P212121 #19
    tyrosine_exp10.res
    created by SHELXL-2018/3 at 22:38:18 on 08-Feb-2025
CELL 0.02508 6.008 7.025 21.69 90 90 90
ZERR 4 0.0012 0.0014 0.0043 0 0 0
LATT -1
SYMM 0.5-X,-Y,0.5+Z
SYMM 0.5+X,0.5-Y,-Z
SYMM -X,0.5+Y,0.5-Z
SFAC  C 0.136 0.373 0.548 3.281 1.227 13.046 0.597 41.02 0 0 0 0 0.75 12.011
SFAC  H 0.037 0.561 0.127 3.791 0.236 13.556 0.129 37.723 0 0 0 0 0.32 1.008
SFAC  N 0.137 0.329 0.534 2.673 1.086 10.316 0.455 32.763 0 0 0 0 0.71 14.007
SFAC  O 0.143 0.305 0.51 2.268 0.937 8.262 0.392 25.665 0 0 0 0 0.63 15.999
UNIT 36 44 4 12

DFIX 1.05 C12 H12 C14 H14 C22 H22 C1 H1b C23 H23
DFIX 1.01 N10 H10c N10 H10b N10 H10a

L.S. 100
PLAN  5
TEMP -173
CONF
LIST 6
BOND
MORE -1
BOND $H
fmap 2
acta
SHEL 99 0.68
REM <olex2.extras>
REM <HklSrc "%.\\2.hkl">
REM </olex2.extras>

WGHT    0.145600
FVAR       1.35427
O24   4    0.470909    0.019571    0.098594    11.00000    0.01928    0.01665 =
         0.01649   -0.00219   -0.00019   -0.00073
C15   1    0.562989   -0.096397   -0.066936    11.00000    0.01382    0.01926 =
         0.01784    0.00607    0.00171   -0.00065
O18   4    0.770248    0.075047   -0.213654    11.00000    0.01337    0.03059 =
         0.02113    0.00345    0.00153    0.00397
C1    1    0.311496   -0.074301   -0.164272    11.00000    0.01571    0.02283 =
         0.01249    0.00499   -0.00124   -0.00461
N10   3    0.195422    0.260287   -0.196214    11.00000    0.01089    0.02916 =
         0.01832    0.00271    0.00025   -0.00051
C4    1    0.355682   -0.040759   -0.094358    11.00000    0.01054    0.02267 =
         0.01186    0.00319   -0.00012    0.00169
C20   1    0.430496    0.004999    0.035923    11.00000    0.01148    0.02152 =
         0.01582    0.00062   -0.00020   -0.00159
C22   1    0.600107   -0.073497   -0.002512    11.00000    0.01161    0.00803 =
         0.01606    0.00198   -0.00287   -0.00075
C14   1    0.187113    0.044136   -0.055095    11.00000    0.01017    0.02111 =
         0.01592    0.00672   -0.00174    0.00321
C16   1    0.606289    0.177976   -0.194241    11.00000    0.01116    0.01433 =
         0.02197   -0.00512   -0.00006    0.00198
C23   1    0.365964    0.103994   -0.206356    11.00000    0.00964    0.02059 =
         0.01400    0.00060    0.00239    0.00209
C12   1    0.225296    0.067251    0.009377    11.00000    0.01281    0.02706 =
         0.01249    0.00177    0.00083   -0.00036
O13   4    0.623840    0.338864   -0.165961    11.00000    0.01647    0.02079 =
         0.02640    0.00242   -0.00309   -0.00350
H10A  2    0.210231    0.327388   -0.153473    11.00000    0.01724
H23   2    0.347981    0.060069   -0.254791    11.00000    0.01833
H14   2    0.024515    0.071564   -0.077189    11.00000    0.03071
H22   2    0.753245   -0.123913    0.017683    11.00000    0.05184
H1A   2    0.409970   -0.195358   -0.179947    11.00000    0.03377
H1B   2    0.139508   -0.123009   -0.166657    11.00000    0.05362
H24   2    0.337406    0.064817    0.122432    11.00000    0.05285
H12   2    0.117103    0.138731    0.040067    11.00000    0.09121
H10B  2    0.214384    0.361750   -0.229724    11.00000    0.05031
H15   2    0.703996   -0.144665   -0.095548    11.00000    0.02617
H10C  2    0.036365    0.206989   -0.203144    11.00000    0.06696
HKLF 4


REM  2 in P212121 #19
REM wR2 = 0.3192, GooF = S = 0.995, Restrained GooF = 0.998 for all data
REM R1 = 0.1190 for 1253 Fo > 4sig(Fo) and 0.1794 for all 2592 data
REM 162 parameters refined using 8 restraints

END

WGHT      0.1456      0.0000

REM Highest difference peak  0.154,  deepest hole -0.225,  1-sigma level  0.047
Q1    1   0.3220  0.4584 -0.1440  11.00000  0.05    0.15
Q2    1   0.1166 -0.1042 -0.0069  11.00000  0.05    0.14
Q3    1   0.3478 -0.3450 -0.1403  11.00000  0.05    0.14
Q4    1   0.8989 -0.0183  0.0270  11.00000  0.05    0.14
Q5    1   0.5417  0.5740 -0.1524  11.00000  0.05    0.13
;
_shelx_res_checksum                62219
_shelx_hkl_file
;
   2   0   0  311.21   42.06
   4   0   0   74.88   11.16
   6   0   0    2.94    2.08
  -6   0   0    4.52    3.04
  -8   0   0    0.52    1.43
   1   0   1  268.04   35.98
   1   0  -1  257.05   34.64
  -1   0  -1  238.86   32.10
   2   0   1  157.39   21.55
   2   0  -1  128.06   17.77
   3   0  -1  172.30   23.75
  -3   0  -1  193.50   26.60
  -3   0   1  171.50   23.67
   4   0   1    9.54    2.96
   4   0  -1    7.11    2.79
  -4   0   1    5.88    3.15
   5   0   1  166.82   23.47
   5   0  -1  155.41   22.07
  -5   0   1  163.24   23.05
   6   0   1    1.43    1.90
   6   0  -1   -0.11    2.09
  -6   0  -1    0.27    2.45
  -6   0   1    0.93    2.42
  -7   0  -1   18.03    4.25
  -7   0   1   15.34    3.86
  -8   0  -1   11.57    3.19
  -8   0   1    4.58    2.03
   0   0  -2  231.86   31.14
   1   0   2  214.27   28.96
   1   0  -2  160.34   21.91
  -1   0  -2  162.16   21.97
  -1   0   2  176.31   23.97
   2   0   2  250.45   33.82
   2   0  -2  243.05   33.06
  -2   0  -2  208.48   28.22
  -2   0   2  202.88   27.98
   3   0   2  248.85   33.84
   3   0  -2  251.45   34.28
  -3   0  -2  240.66   32.78
  -3   0   2  179.75   24.81
   4   0   2   20.25    4.24
   4   0  -2   14.30    3.56
  -4   0  -2   25.37    4.99
  -4   0   2   13.28    3.45
   5   0   2   74.16   11.19
   5   0  -2   76.19   11.56
  -5   0  -2  102.62   15.33
  -5   0   2   87.23   13.00
   6   0   2    6.18    2.33
   6   0  -2    4.15    2.22
  -6   0   2    7.85    3.02
   7   0  -2   10.43    3.07
  -7   0  -2    9.21    2.95
  -7   0   2    6.94    2.58
  -8   0  -2    8.29    2.67
  -8   0   2    7.23    2.31
   1   0  -3  118.97   16.46
  -1   0  -3  129.02   17.97
  -1   0   3  109.91   15.24
   2   0  -3   50.85    7.96
  -2   0  -3   50.57    7.58
  -2   0   3   42.81    7.02
   3   0   3   65.50    9.54
   3   0  -3   60.54    9.21
  -3   0  -3   64.04    9.46
   4   0   3   42.10    6.78
   4   0  -3   51.83    8.20
  -4   0  -3   37.80    6.29
  -4   0   3   42.79    7.08
   5   0   3   10.04    3.67
  -5   0  -3    2.28    2.52
  -5   0   3   10.75    3.54
   6   0   3   11.54    3.00
   6   0  -3   11.83    3.32
  -6   0  -3   12.27    3.16
  -6   0   3    9.34    3.32
   7   0  -3    4.12    2.17
   0   0  -4  260.84   35.36
   0   0   4  270.84   36.72
   1   0  -4   56.49    8.61
  -1   0   4   73.48   10.68
   2   0  -4  100.10   14.22
  -2   0  -4  137.58   18.96
  -2   0   4  112.81   15.97
   3   0  -4   58.11    9.04
  -3   0  -4   45.83    7.01
  -3   0   4   44.45    7.39
   4   0  -4    0.76    2.74
  -4   0  -4    0.73    2.56
   5   0   4   35.28    6.13
   5   0  -4   31.30    6.08
  -5   0  -4   41.52    7.05
  -5   0   4   34.30    6.23
   6   0   4   45.15    7.55
   6   0  -4   33.94    6.19
  -6   0  -4   49.85    8.02
  -6   0   4   37.84    6.66
   7   0  -4   16.41    3.87
  -7   0  -4   19.35    4.08
  -7   0   4   16.08    4.00
  -8   0   4   -0.77    1.65
   1   0  -5  109.11   15.85
  -1   0   5   94.50   13.48
   2   0   5  350.19   47.15
  -2   0  -5  311.61   42.02
  -2   0   5  327.00   44.45
   3   0   5   68.76    9.97
   3   0  -5   76.27   11.36
   4   0  -5    0.84    2.95
  -4   0  -5   -1.40    2.85
  -4   0   5    7.68    3.78
   5   0  -5    2.72    3.13
  -5   0  -5    5.56    2.87
  -5   0   5    3.84    3.09
   6   0   5    3.13    1.61
   6   0  -5    1.40    2.46
  -6   0   5    3.42    2.60
   7   0  -5    2.25    1.86
  -7   0  -5    0.22    1.53
  -7   0   5   -0.14    2.58
  -8   0  -5    0.26    1.14
  -8   0   5   -1.08    1.58
   0   0  -6  347.39   47.03
   0   0   6  362.18   49.05
   1   0  -6   -4.44    4.78
  -1   0   6    0.07    4.12
   2   0   6  219.87   30.38
   2   0  -6  202.08   27.68
  -2   0  -6  190.33   26.34
   3   0  -6   30.82    5.81
  -3   0  -6   28.64    5.26
  -3   0   6   29.58    5.61
   4   0   6   46.11    7.15
   4   0  -6   30.46    5.72
  -4   0   6   40.76    7.07
   5   0   6   38.54    6.23
   5   0  -6   33.80    6.20
  -5   0  -6   41.16    6.78
  -5   0   6   41.94    7.29
   6   0  -6   13.49    3.61
  -6   0  -6    9.93    2.60
  -6   0   6   10.11    3.39
   7   0  -6   17.12    4.02
  -7   0   6   15.62    4.11
  -8   0   6    1.52    1.62
   1   0  -7   92.54   13.85
  -1   0   7   68.22   10.04
   3   0   7   13.58    3.59
   3   0  -7    7.15    4.07
  -3   0  -7    9.21    3.40
  -3   0   7    9.12    3.68
   4   0   7    3.84    2.41
  -4   0  -7   -1.10    3.07
  -4   0   7    0.91    3.29
   5   0   7   10.14    3.05
   5   0  -7    8.24    3.64
  -5   0  -7    4.54    2.95
  -5   0   7    8.64    3.79
   6   0   7   14.69    3.00
  -6   0  -7   23.59    4.61
  -6   0   7   16.40    4.08
   7   0  -7    2.76    2.05
  -7   0  -7    1.70    1.53
  -7   0   7    2.63    2.57
  -8   0   7   -0.10    1.42
   0   0  -8  568.66   76.41
   0   0   8  597.84   80.39
   1   0  -8    3.00    2.78
  -1   0   8    5.84    3.58
   2   0  -8    8.69    3.82
  -2   0   8    7.91    3.45
   3   0   8  141.76   19.69
   3   0  -8  127.04   18.12
  -3   0  -8  140.32   19.55
  -3   0   8  129.24   18.25
   4   0   8   39.82    7.27
   4   0  -8   21.87    4.96
  -4   0  -8   22.05    4.35
  -4   0   8   19.17    4.49
   5   0   8   29.10    5.11
   5   0  -8   36.74    6.94
  -5   0  -8   25.51    4.92
   6   0   8    2.16    1.69
   6   0  -8    2.26    2.35
  -6   0  -8    0.58    1.83
  -6   0   8    2.33    2.92
   7   0  -8    4.95    2.72
  -7   0  -8    4.86    1.92
  -7   0   8    7.91    3.38
  -8   0   8    3.14    1.89
   1   0  -9   93.12   13.28
  -1   0   9   89.79   13.41
   2   0  -9   82.85   12.23
  -2   0   9   99.44   14.45
   3   0   9   19.08    4.97
  -3   0  -9    4.39    4.24
  -3   0   9    3.97    2.92
   4   0   9    5.95    2.98
   4   0  -9   -0.34    3.85
  -4   0  -9   -1.50    3.43
  -4   0   9    0.97    3.31
   5   0   9   82.29   11.94
  -5   0  -9  110.23   16.34
  -5   0   9   78.65   12.08
   6   0   9    1.71    1.65
   6   0  -9   -0.90    2.25
  -6   0  -9    0.74    2.23
  -6   0   9   -0.69    2.56
   7   0  -9    0.53    1.65
  -7   0  -9    2.44    1.75
  -7   0   9    1.88    2.57
  -8   0   9    3.27    1.96
   0   0 -10  360.58   49.01
   0   0  10  351.59   47.99
   1   0 -10  112.67   15.83
  -1   0  10  106.12   15.11
   2   0 -10    4.81    3.34
  -2   0  10    6.05    3.57
   3   0  10   62.76    9.63
   3   0 -10   68.14   10.57
  -3   0 -10   68.88   10.49
   4   0  10    9.50    3.24
   4   0 -10    2.61    3.11
  -4   0 -10   -0.49    3.27
  -4   0  10    2.84    3.08
   5   0  10    7.06    2.94
   5   0 -10    4.00    3.28
  -5   0 -10    3.78    2.55
  -5   0  10    5.78    2.82
   6   0 -10   -0.77    2.35
  -6   0 -10    1.20    1.85
  -6   0  10   -0.35    3.05
   7   0 -10    1.64    2.06
  -7   0 -10    1.96    1.62
  -7   0  10    1.41    2.62
  -8   0  10    5.62    2.46
   1   0 -11   65.36    9.74
  -1   0  11   56.81    8.85
   2   0 -11   38.30    6.55
  -2   0  11   35.64    6.48
   3   0 -11    7.35    3.67
  -3   0  11   14.51    4.33
   4   0  11   15.84    4.05
   4   0 -11    4.12    3.97
  -4   0 -11    6.31    4.25
  -4   0  11    8.22    3.50
   5   0  11   11.07    2.67
   5   0 -11    7.05    3.52
  -5   0 -11   10.80    3.49
  -5   0  11   12.27    3.93
   6   0  11    1.30    1.39
  -6   0  11    1.53    2.17
   7   0 -11    2.33    2.14
  -7   0 -11    6.13    2.27
  -8   0  11   10.15    3.36
   0   0 -12   65.46   10.48
   0   0  12   61.88    9.92
   1   0 -12    5.80    3.18
  -1   0  12    6.92    3.69
   2   0 -12    1.36    3.12
  -2   0  12    4.77    3.08
   3   0 -12    0.57    4.27
  -3   0  12    1.22    3.27
   4   0  12   21.77    4.68
   4   0 -12   25.73    5.56
  -4   0  12    9.17    3.67
   5   0  12    7.28    2.12
   5   0 -12    3.91    3.42
  -5   0 -12    5.98    3.59
  -5   0  12    7.20    3.69
   6   0  12    2.03    1.97
   6   0 -12   -1.31    2.55
  -6   0 -12    0.72    1.98
  -6   0  12    1.10    2.67
   7   0 -12   -1.42    1.58
  -7   0 -12    0.97    1.45
  -7   0  12   -0.66    2.32
  -8   0  12   -0.30    2.04
   1   0 -13    0.43    3.02
   2   0 -13   36.38    6.79
  -2   0  13   32.26    6.26
   3   0 -13  230.86   32.22
  -3   0  13  183.83   25.92
   4   0  13   51.97    8.01
   4   0 -13   61.12   10.07
  -4   0 -13   45.83    7.99
   5   0  13   17.96    3.50
  -5   0 -13   17.66    3.93
  -5   0  13   14.80    4.10
   6   0  13    2.14    1.34
   6   0 -13    1.89    2.28
  -6   0 -13   -0.97    1.94
  -6   0  13   -0.19    2.56
  -7   0  13    1.82    2.60
  -8   0  13   -0.44    1.55
   0   0 -14   21.01    6.23
   0   0  14   28.46    6.83
   1   0 -14   20.09    4.61
  -1   0  14   17.60    4.42
   2   0 -14   44.33    7.79
  -2   0  14   35.24    6.50
   3   0 -14    8.19    4.09
  -3   0  14    4.03    3.68
   4   0 -14    5.10    3.64
  -4   0 -14    4.83    3.43
  -4   0  14    8.43    3.76
   5   0  14    6.05    2.29
   5   0 -14   -0.21    3.32
  -5   0 -14   -0.42    2.99
  -5   0  14   -0.91    3.51
   6   0 -14    5.62    2.94
  -6   0 -14    5.97    2.09
   7   0 -14    1.03    2.08
  -7   0 -14    0.42    1.45
  -7   0  14    1.32    2.51
  -8   0  14   -0.16    1.44
  -1   0  15   12.35    3.89
   2   0 -15  140.88   20.15
  -2   0  15  119.23   17.16
  -3   0  15   35.18    6.74
   4   0 -15    5.51    3.76
  -4   0  15    1.57    3.67
   5   0  15    6.52    2.04
   5   0 -15    5.13    3.20
  -5   0 -15    0.49    3.43
  -5   0  15    7.37    3.61
   6   0 -15   20.17    4.98
  -6   0 -15   26.84    4.77
  -6   0  15   20.71    5.04
   7   0 -15   -0.03    1.63
  -7   0  15    0.28    2.32
  -8   0  15    0.10    1.55
   0   0 -16   48.87    9.31
   0   0  16   71.12   12.56
   1   0 -16    3.81    4.57
  -1   0  16    7.00    3.62
   2   0 -16    1.63    3.65
  -2   0  16    2.75    3.62
   3   0 -16   28.32    6.03
  -3   0  16   23.89    5.46
   4   0 -16    9.07    4.02
  -4   0  16    1.71    3.96
   5   0  16    8.82    2.19
   5   0 -16    2.79    3.27
  -5   0 -16    3.55    2.85
  -5   0  16    1.95    3.67
  -6   0 -16    2.01    1.66
  -6   0  16    1.75    2.83
   7   0 -16   -0.14    1.65
  -7   0 -16   -0.62    1.21
  -8   0  16   -0.58    1.35
   1   0 -17   25.63    6.63
  -1   0  17   28.72    5.89
   2   0 -17  114.49   16.81
  -2   0  17  111.61   16.52
   3   0 -17   27.76    6.08
  -3   0  17   33.24    6.79
   4   0 -17   -1.51    3.59
  -4   0  17    2.14    3.74
   5   0 -17   -1.26    3.58
  -5   0 -17    0.89    2.30
  -5   0  17    1.52    3.05
   6   0 -17    0.25    2.37
  -6   0 -17    1.12    1.58
  -6   0  17   -0.71    3.05
   7   0 -17    0.14    1.73
  -7   0  17    3.88    2.65
  -8   0  17   -0.40    1.37
   0   0 -18   76.23   12.57
   1   0 -18   24.09    7.52
  -1   0 -18   38.86    9.13
  -1   0  18   18.49    4.76
   2   0 -18   10.46    4.10
   3   0 -18    0.42    3.48
  -3   0  18    1.05    3.91
   4   0 -18    0.29    3.47
   5   0 -18   20.27    5.94
  -5   0 -18   14.67    3.37
  -5   0  18   13.78    4.35
   6   0 -18   -0.07    2.41
  -6   0 -18    0.27    1.52
  -6   0  18   -0.11    2.71
   7   0 -18    1.28    1.57
  -7   0  18   -0.29    2.47
   1   0 -19   25.23    6.89
  -1   0 -19   39.54    9.62
  -1   0  19   21.65    5.33
   2   0 -19    1.32    3.23
  -2   0  19    0.62    3.90
   3   0 -19    0.51    3.71
   4   0 -19    1.21    3.60
  -4   0  19    0.57    3.62
   5   0 -19    4.29    3.32
  -5   0  19    4.59    3.59
   6   0 -19    1.11    2.26
  -6   0 -19    1.03    1.65
  -6   0  19    1.32    3.04
   7   0 -19    6.03    3.01
  -7   0  19    5.83    2.84
  -8   0  19   -0.33    1.22
   0   0 -20  108.46   16.70
   1   0  20    1.10    4.15
   1   0 -20    8.93    5.62
  -1   0 -20   13.94    7.34
  -1   0  20    2.72    3.68
  -2   0  20    1.06    3.59
   3   0 -20    3.33    3.80
  -3   0  20    8.56    4.05
  -4   0  20    1.51    3.70
   5   0 -20    1.49    2.97
  -5   0  20    3.22    3.32
   6   0 -20    0.24    2.21
  -6   0 -20   -0.28    1.82
  -6   0  20    0.08    2.54
   7   0 -20    0.45    1.48
  -7   0  20    3.42    2.56
  -8   0  20   -0.36    1.39
   1   0  21    2.80    3.37
   1   0 -21    7.43    5.59
  -1   0 -21   24.63    7.73
   2   0 -21   10.23    3.72
  -2   0  21    7.51    3.76
  -3   0  21    0.16    4.41
   4   0 -21   17.28    5.12
  -4   0  21   25.11    6.06
   5   0 -21    9.03    3.86
  -5   0  21    7.09    3.67
   6   0 -21   -1.44    1.90
  -6   0 -21    1.12    1.42
  -6   0  21    0.68    2.98
   7   0 -21    0.03    1.19
  -7   0  21    0.28    2.14
  -8   0  21    1.46    1.60
   0   0 -22   13.12    5.81
   1   0  22    4.04    3.31
   1   0 -22    6.10    5.94
  -1   0 -22   23.19    7.10
  -1   0  22    8.21    4.53
   2   0 -22    2.33    2.96
  -2   0  22    5.10    3.29
   3   0 -22    2.59    3.60
  -3   0  22    2.87    4.40
   4   0 -22   -0.60    3.16
  -4   0  22   -0.75    3.76
   5   0 -22   -0.24    3.21
  -6   0  22    0.86    3.29
   7   0 -22   -0.04    1.48
  -7   0  22    1.01    2.52
  -8   0  22   -0.38    1.13
   1   0  23    0.87    3.45
   1   0 -23    3.66    5.87
  -1   0 -23   18.19    5.70
  -1   0  23    1.99    3.27
   2   0 -23    3.82    3.79
  -2   0  23   11.14    4.47
   3   0 -23    1.36    3.43
  -3   0  23    1.33    3.82
   4   0 -23    0.98    3.12
  -4   0  23   -0.16    3.88
   5   0 -23   -0.78    3.21
  -5   0  23   -0.38    3.15
   6   0 -23    1.98    2.35
  -6   0  23    2.46    3.09
   7   0 -23    0.54    1.33
  -7   0  23    1.51    2.41
  -8   0  23   -0.69    1.04
   0   0 -24    3.55    5.06
   1   0 -24   -1.39    5.97
  -1   0 -24   15.28    4.60
  -1   0  24    0.36    4.01
   2   0 -24    1.10    3.63
  -2   0  24    2.28    3.31
   3   0 -24   20.01    5.16
  -3   0  24   20.51    5.80
   4   0 -24    4.70    3.20
   5   0 -24    0.77    2.90
  -5   0  24    3.37    3.15
   6   0 -24   -1.07    2.09
  -6   0  24    1.48    2.81
   7   0 -24   -0.59    1.06
  -7   0  24   -0.18    2.44
  -8   0  24    0.52    1.34
   1   0  25    1.64    2.71
   1   0 -25    2.23    5.51
  -1   0 -25   17.65    5.48
  -1   0  25    4.72    4.36
   2   0 -25    2.37    4.04
   3   0 -25   11.01    4.28
  -3   0  25   11.53    4.51
   4   0 -25   -2.19    3.29
  -4   0  25    1.62    3.55
   5   0 -25   -0.52    2.61
  -5   0  25   -1.08    3.28
   6   0 -25   -0.22    1.75
  -6   0  25    0.97    2.80
   7   0 -25   -0.06    1.16
  -7   0  25    0.23    2.13
   0   0 -26    6.16    5.07
   1   0  26    0.10    2.42
   1   0 -26    4.43    5.47
   2   0 -26    2.27    3.68
  -2   0  26    3.47    3.87
   3   0 -26    1.97    3.52
  -3   0  26   -1.14    3.83
   4   0 -26    3.79    3.04
  -4   0  26    1.61    3.28
   5   0 -26   -0.24    2.05
  -5   0  26    0.95    3.30
  -7   0  26    0.45    2.27
  -8   0  26   -0.31    1.24
   1   0  27   -0.22    2.74
  -1   0  27    4.09    5.30
  -2   0  27    1.05    3.48
  -3   0  27    0.16    3.73
  -4   0  27   -0.58    3.25
  -5   0  27    0.75    3.08
  -6   0  27   -0.39    2.73
  -7   0  27    0.32    2.30
  -8   0  27   -0.42    1.21
   1   0  28   -1.00    2.42
  -1   0  28    6.12    4.53
  -2   0  28    1.64    3.22
  -3   0  28    0.12    3.53
  -4   0  28    0.66    3.44
  -5   0  28    1.55    3.05
  -6   0  28    3.25    2.84
  -7   0  28   -0.76    1.91
  -8   0  28   -0.60    1.22
  -1   0  29    4.62    3.99
  -2   0  29    0.27    3.45
  -3   0  29    2.77    3.27
  -4   0  29    1.61    3.00
  -5   0  29    3.79    2.73
   1  -1   0  973.62  130.12
  -1   1   0  717.97   95.96
   2   1   0  151.05   20.87
   2  -1   0  220.47   29.92
  -2   1   0  198.62   26.96
  -2  -1   0  153.09   21.21
   3   1   0   23.31    4.67
  -3   1   0   17.81    4.10
   4   1   0   61.18    9.42
   4  -1   0   70.06   10.35
  -4   1   0   59.74    9.20
  -4  -1   0   45.39    7.44
   5   1   0   37.84    6.75
   5  -1   0   35.88    6.08
  -5   1   0   52.47    8.50
  -5  -1   0   40.68    7.19
   6   1   0    4.08    2.30
   6  -1   0    1.43    1.99
  -6  -1   0    0.45    2.26
   7   1   0   15.08    3.97
  -7   1   0   32.28    6.12
  -7  -1   0   24.89    5.22
  -8   1   0    0.45    1.07
  -8  -1   0    0.60    1.32
   1   1  -1  843.09  112.77
  -1   1   1  718.17   96.06
  -1  -1  -1  768.14  103.02
   1   1   1  539.28   72.62
   1  -1  -1 1000.00  133.72
  -1   1  -1  805.52  107.62
  -1  -1   1  874.08  116.93
   2   1  -1  106.66   14.95
  -2   1   1  168.76   23.29
  -2  -1  -1  128.18   18.03
   2   1   1  138.72   19.32
   2  -1  -1  119.19   16.80
  -2   1  -1  160.04   21.77
  -2  -1   1  123.19   17.20
   3   1  -1   56.45    8.56
   3  -1   1   70.16   10.32
  -3   1   1   85.03   12.44
  -3  -1  -1   57.91    9.03
  -3  -1   1   76.41   11.28
   4   1  -1  135.04   19.43
   4  -1   1  104.34   14.81
  -4  -1  -1   97.20   14.13
   4   1   1  104.52   14.91
   4  -1  -1  146.83   20.67
  -4   1  -1  103.94   14.83
  -4  -1   1  107.70   15.61
   5   1  -1   58.33    9.53
   5  -1   1   63.88    9.73
  -5  -1  -1   54.61    8.79
   5   1   1   37.80    6.49
   5  -1  -1   53.51    8.45
  -5   1  -1   41.66    6.80
  -5  -1   1   47.93    7.97
   6   1  -1    2.54    2.20
   6  -1   1    6.93    2.31
  -6   1   1    5.15    2.61
  -6  -1  -1    0.86    2.77
   6   1   1    6.35    2.57
   6  -1  -1    4.14    1.98
  -6   1  -1    5.84    2.61
  -6  -1   1    3.95    2.56
   7   1  -1    7.43    2.70
  -7   1   1    8.90    3.09
  -7  -1  -1    8.33    3.04
  -7  -1   1    8.18    3.13
  -8   1   1    0.28    1.15
  -8  -1  -1    0.98    1.45
  -8  -1   1   -0.54    1.52
   0   1  -2  439.54   58.91
   0  -1   2  436.34   58.45
   1   1  -2  173.32   23.65
   1  -1   2  212.07   28.54
   1  -1  -2  296.82   40.28
  -1   1  -2  202.68   27.28
  -1  -1   2  173.16   23.59
   2   1  -2  287.83   38.98
   2  -1   2  307.42   41.38
   2   1   2  269.64   36.66
   2  -1  -2  404.96   54.63
  -2   1  -2  308.02   41.44
  -2  -1   2  308.42   41.76
   3   1  -2  173.02   24.07
  -3  -1  -2  165.72   23.11
   3   1   2  146.21   20.35
   3  -1  -2  137.20   19.09
  -3   1  -2  155.27   21.35
  -3  -1   2  171.04   23.79
   4   1  -2   31.80    5.85
  -4   1   2   48.37    7.78
  -4  -1  -2   28.14    5.24
   4   1   2   38.14    6.32
   4  -1  -2   24.83    4.85
  -4   1  -2   37.70    6.21
  -4  -1   2   24.81    5.18
   5   1  -2  134.66   19.43
  -5   1   2  128.10   18.71
  -5  -1  -2   98.00   14.39
   5   1   2  100.72   14.64
   5  -1  -2  110.51   16.04
  -5   1  -2  119.67   17.05
  -5  -1   2  100.12   15.01
   6   1  -2    0.17    1.99
   6  -1   2    2.72    1.61
  -6   1   2    1.66    2.74
  -6  -1  -2    3.52    3.03
   6   1   2    1.71    1.87
   6  -1  -2    2.26    1.86
  -6   1  -2    1.71    2.03
  -6  -1   2    0.23    2.56
  -7   1   2   10.42    3.46
  -7  -1  -2    2.70    2.52
  -7  -1   2    6.12    2.95
  -8  -1  -2    0.41    1.08
  -8   1  -2   -0.02    1.07
  -8  -1   2   -0.12    1.48
   0   1  -3  931.44  124.35
   0  -1   3  728.36   97.28
   1  -1   3   10.68    2.35
  -1   1   3   29.20    6.19
   1  -1  -3   26.46    6.75
  -1   1  -3   13.70    2.46
  -1  -1   3   11.45    3.36
   2   1  -3  189.55   25.90
   2  -1   3  202.08   27.30
  -2   1   3  246.45   33.68
   2   1   3  192.40   26.80
   2  -1  -3  160.50   22.45
  -2   1  -3  182.81   24.73
  -2  -1   3  169.84   23.43
   3  -1   3   97.22   13.64
  -3   1   3  141.48   20.01
   3   1   3  134.18   18.94
   3  -1  -3  123.67   17.42
  -3   1  -3  136.94   18.85
  -3  -1   3  102.68   14.80
   4   1  -3   56.37    8.98
   4  -1   3   60.16    8.91
   4   1   3   53.45    8.27
   4  -1  -3   56.81    8.82
  -4  -1   3   50.21    8.33
   5   1  -3   68.10   10.74
  -5   1   3   77.99   11.79
  -5  -1  -3   74.86   11.34
   5   1   3   71.96   10.80
  -5   1  -3   64.52    9.84
  -5  -1   3   85.61   13.07
   6   1  -3   33.82    6.30
  -6   1   3   46.97    7.92
  -6  -1  -3   35.00    6.16
   6   1   3   31.34    5.43
   6  -1  -3   36.34    6.46
  -6   1  -3   32.12    5.55
  -6  -1   3   23.55    5.12
   7   1  -3    2.01    1.83
  -7   1   3   -0.10    2.83
  -7  -1  -3    3.86    2.49
  -7   1  -3    0.49    1.46
  -7  -1   3    2.19    2.40
  -8   1   3    0.67    1.65
  -8   1  -3    1.65    1.49
  -8  -1   3    1.70    1.83
   0   1  -4  121.13   16.45
   0  -1   4  151.11   20.43
   1   1  -4  285.63   38.62
   1  -1   4  253.25   33.94
  -1   1   4  259.24   35.50
   1  -1  -4  257.65   35.46
  -1   1  -4  240.06   32.20
  -1  -1   4  311.41   42.08
   2   1  -4   35.02    5.87
   2  -1   4   33.16    4.92
  -2   1   4   36.92    6.27
   2   1   4   60.40   11.54
   2  -1  -4   36.70    6.11
  -2   1  -4   39.20    5.80
  -2  -1   4   47.89    7.70
   3   1  -4   31.42    5.87
   3  -1   4   32.08    5.20
  -3   1   4   35.64    6.23
  -3  -1  -4   38.02    7.57
   3   1   4   23.83    5.66
   3  -1  -4   24.37    4.65
  -3   1  -4   21.37    3.82
  -3  -1   4   30.26    5.70
   4   1  -4   23.19    5.14
  -4   1   4   16.92    4.23
   4   1   4   16.31    4.02
   4  -1  -4   26.06    5.10
  -4   1  -4   15.02    3.47
  -4  -1   4   18.80    4.95
   5   1  -4   71.58   11.30
   5  -1   4   69.68   10.80
  -5   1   4   77.15   11.66
   5   1   4   60.86    9.40
   5  -1  -4   63.70   10.09
  -5   1  -4   78.01   11.67
  -5  -1   4   83.21   12.81
   6   1  -4   13.59    3.93
   6  -1   4   13.06    3.30
  -6   1   4   12.77    3.75
  -6  -1  -4   10.25    3.11
   6   1   4   11.44    2.76
   6  -1  -4   11.24    3.24
  -6   1  -4   16.32    3.79
  -6  -1   4   17.22    4.67
   7   1  -4    5.80    2.53
  -7   1   4    9.62    3.43
  -7  -1  -4   13.50    3.56
  -7   1  -4   11.41    2.98
  -8   1   4    0.41    1.53
  -8  -1  -4    0.74    1.25
   0   1  -5  814.91  108.84
   0  -1   5  825.70  110.29
   1   1  -5   73.60   10.47
  -1   1   5   87.13   13.06
   1  -1  -5   56.35   10.60
  -1  -1   5   90.35   12.80
   2   1  -5  269.44   36.64
   2  -1   5  234.66   31.52
  -2   1   5  239.26   32.62
  -2  -1  -5  204.08   28.52
   2   1   5  252.65   35.18
   2  -1  -5  254.85   34.72
  -2   1  -5  289.83   38.92
  -2  -1   5  266.24   36.24
   3   1  -5   65.02   10.01
   3  -1   5   46.51    7.07
  -3   1   5   76.29   11.41
  -3  -1  -5   74.74   11.55
   3   1   5   51.19    8.11
   3  -1  -5   46.67    7.66
  -3   1  -5   61.72    8.87
  -3  -1   5   62.78    9.65
   4   1  -5    5.74    3.24
   4  -1   5    9.11    2.79
  -4   1   5   16.93    4.41
  -4  -1  -5    4.36    3.19
   4   1   5   14.17    4.32
  -4   1  -5    8.04    2.60
  -4  -1   5    5.07    4.10
   5  -1   5   60.56    9.29
  -5   1   5   50.93    8.30
  -5  -1  -5   49.77    8.37
   5   1   5   73.68   11.10
   5  -1  -5   49.61    8.37
  -5   1  -5   65.50   10.08
  -5  -1   5   57.03    9.34
   6   1  -5    6.58    3.10
   6  -1   5    8.67    2.49
  -6   1   5   10.43    3.67
  -6   1  -5    9.87    2.85
  -6  -1   5    6.31    3.08
   7   1  -5    2.02    1.92
  -7   1  -5    0.53    1.97
  -7  -1   5    1.85    2.09
  -8   1   5    0.07    1.32
  -8  -1   5   -0.15    1.52
   0   1  -6  327.40   44.05
   0  -1   6  232.86   31.38
   1   1  -6   20.85    4.10
  -1   1   6   36.04    7.32
   1  -1  -6   24.01    7.54
   2  -1   6  139.42   18.87
  -2   1   6  142.51   20.13
   2  -1  -6  123.75   17.52
  -2   1  -6  145.13   19.64
  -2  -1   6  110.87   15.72
   3   1  -6   61.04    9.22
   3  -1   6   60.34    8.66
  -3   1   6   62.84    9.77
  -3  -1  -6   60.46    9.37
   3   1   6   59.72    9.51
  -3   1  -6   56.39    8.10
  -3  -1   6   53.87    8.47
   4   1  -6    3.13    3.13
   4  -1   6    8.94    3.00
  -4  -1  -6    3.79    3.11
   4   1   6   15.56    4.44
   4  -1  -6    6.11    3.34
  -4   1  -6    3.67    2.19
  -4  -1   6    2.90    3.20
   5   1  -6   38.90    7.13
   5  -1   6   38.28    6.28
  -5   1   6   31.90    6.07
  -5  -1  -6   33.86    6.29
   5   1   6   40.72    6.75
   5  -1  -6   36.14    6.61
  -5   1  -6   52.47    8.29
  -5  -1   6   34.08    6.35
   6   1  -6    3.15    2.44
   6  -1   6    4.35    1.98
  -6   1   6    3.33    2.80
   6   1   6    5.58    2.12
   6  -1  -6    2.12    2.47
  -6   1  -6   -0.26    1.70
  -6  -1   6   -0.37    2.78
   7   1  -6    3.81    2.05
  -7   1   6    8.67    3.50
  -7   1  -6    9.22    2.71
  -7  -1   6    4.14    2.76
  -8   1   6    0.32    1.24
  -8  -1   6    0.65    1.42
   0   1  -7  222.47   30.00
   0  -1   7  201.08   27.14
   1   1  -7   81.25   11.63
  -1   1   7   77.31   11.91
   1  -1  -7   67.04   10.06
  -1   1  -7   66.50    9.38
   2   1  -7   59.44    9.06
   2  -1   7   31.80    5.23
  -2   1   7   46.71    7.78
   2  -1  -7   47.03    7.59
  -2   1  -7   40.92    6.24
  -2  -1   7   48.25    7.91
   3   1  -7   38.72    6.61
   3  -1   7   30.06    4.64
  -3   1   7   31.02    5.86
   3   1   7   44.47    8.33
   3  -1  -7   33.42    6.13
  -3   1  -7   25.33    4.10
  -3  -1   7   45.19    7.33
   4   1  -7    3.82    2.91
   4  -1   7    5.43    2.21
  -4   1   7    9.59    3.78
  -4  -1  -7    1.84    3.93
   4   1   7   14.49    3.74
   4  -1  -7    5.63    4.26
  -4  -1   7    7.20    3.39
   5   1  -7    4.56    3.01
   5  -1   7    6.28    2.43
  -5   1   7   10.99    3.74
  -5  -1  -7   13.22    3.87
   5   1   7   17.28    4.29
   5  -1  -7   11.21    3.80
  -5   1  -7   12.21    3.12
   6   1  -7    5.10    2.60
   6  -1   7    6.99    2.17
  -6   1   7    2.65    2.74
  -6  -1  -7    5.62    2.57
   6   1   7    5.05    2.16
   6  -1  -7    3.00    2.45
  -6   1  -7    6.87    2.48
  -6  -1   7    2.35    2.44
   7   1  -7    6.16    2.27
  -7   1   7    5.70    2.98
  -7  -1  -7    6.89    2.45
  -7   1  -7    8.72    2.50
  -7  -1   7   10.25    3.48
  -8   1   7    0.09    1.72
  -8  -1   7   -0.43    1.77
   0   1  -8  330.20   44.37
   0  -1   8  322.81   43.39
   1   1  -8   33.88    5.68
  -1   1   8   40.58    7.58
   1  -1  -8   28.06    5.39
  -1   1  -8   23.89    4.96
   2   1  -8   84.27   12.23
   2  -1   8  133.44   18.35
  -2   1   8  109.31   15.62
   2  -1  -8  114.71   16.39
  -2   1  -8  149.45   20.37
  -2  -1   8  136.10   19.15
   3   1  -8   15.82    3.97
   3  -1   8   14.46    2.95
  -3   1   8   16.25    4.21
  -3  -1  -8    7.81    3.77
   3  -1  -8   15.67    4.64
  -3   1  -8    5.54    2.07
  -3  -1   8   10.64    3.59
   4   1  -8   43.69    7.46
   4  -1   8   28.62    4.68
  -4   1   8   35.94    6.81
  -4  -1  -8   24.95    5.31
   4  -1  -8   32.56    6.55
  -4   1  -8   27.26    4.64
  -4  -1   8   14.86    4.12
   5   1  -8   18.71    4.69
   5  -1   8   21.47    3.96
  -5   1   8   15.87    4.29
   5  -1  -8   20.69    4.93
  -5   1  -8   24.65    4.78
  -5  -1   8   25.92    5.25
   6   1  -8   16.56    4.03
   6  -1   8   14.25    3.06
  -6   1   8   13.77    4.05
   6  -1  -8   26.18    5.52
  -6   1  -8   19.38    3.86
  -6  -1   8   15.00    3.86
   7   1  -8    0.02    1.42
  -7   1   8   -0.45    3.02
  -7  -1  -8   -0.82    1.60
  -7   1  -8    1.37    1.38
  -7  -1   8   -0.20    2.14
  -8   1   8    1.86    1.75
   0   1  -9   11.46    2.83
   0  -1   9   16.50    3.59
   1   1  -9   68.20    9.94
  -1   1   9   97.26   14.71
   1  -1  -9   85.99   12.74
  -1   1  -9  109.61   16.34
   2   1  -9   27.10    5.16
  -2   1   9   30.36    5.76
   2  -1  -9   25.69    5.19
  -2  -1   9   22.85    5.34
   3   1  -9   20.07    4.35
   3  -1   9   27.58    4.48
  -3  -1  -9   23.89    5.40
   3  -1  -9   16.52    4.94
  -3   1  -9   28.88    4.94
  -3  -1   9   38.58    6.73
   4   1  -9   26.56    5.36
   4  -1   9   34.44    5.45
  -4   1   9   26.00    5.83
  -4  -1  -9   31.78    6.66
   4  -1  -9   30.90    6.51
  -4   1  -9   30.24    5.11
  -4  -1   9   48.77    8.46
   5   1  -9   10.86    3.76
   5  -1   9   14.05    2.92
  -5  -1  -9    6.93    3.51
   5  -1  -9    8.45    3.55
  -5   1  -9    8.52    2.53
  -5  -1   9    6.35    3.53
   6   1  -9    6.14    2.82
   6  -1   9    6.38    1.94
  -6   1   9    9.70    3.46
  -6  -1  -9    5.45    2.58
  -6   1  -9    6.26    2.09
  -6  -1   9    1.38    2.55
   7   1  -9   23.23    4.92
  -7   1   9   19.50    4.73
  -7  -1  -9   10.97    2.89
  -7   1  -9   16.97    3.51
  -7  -1   9   17.09    4.13
  -8   1   9    0.37    1.51
  -8  -1   9   -0.06    1.46
   0   1 -10  249.05   33.74
   0  -1  10  293.02   39.66
   1   1 -10   20.65    4.25
  -1   1  10   41.66    8.36
   1  -1 -10   30.92    5.94
   2   1 -10    0.15    2.96
  -2   1  10    5.19    3.41
   2  -1 -10    0.87    3.30
  -2  -1  10    1.32    3.38
   3   1 -10    2.46    3.02
   3  -1  10   16.85    3.62
  -3   1  10    2.86    4.18
  -3   1 -10    2.50    2.56
  -3  -1  10    4.37    3.20
   4  -1  10    9.21    2.65
  -4   1  10    1.83    4.13
   4   1  10   16.56    4.83
   4  -1 -10    1.48    3.52
  -4   1 -10    2.55    2.42
  -4  -1  10    2.34    3.27
   5   1 -10    4.24    3.52
   5  -1  10    4.95    2.10
  -5   1  10    3.13    3.34
  -5  -1 -10   -0.05    3.23
   5   1  10    7.34    2.38
   5  -1 -10    4.77    3.36
  -5   1 -10    4.06    2.31
   6   1 -10    1.43    2.31
   6  -1  10    2.89    1.44
  -6   1  10    1.78    3.05
  -6  -1 -10    3.36    2.20
   6   1  10    7.46    2.57
   6  -1 -10    1.36    2.18
  -6   1 -10    2.26    1.61
  -6  -1  10   -0.13    2.92
   7   1 -10    3.55    1.94
  -7   1 -10    2.69    1.50
  -7  -1  10    3.95    2.63
  -8   1  10    2.36    1.88
  -8  -1  10    1.13    1.61
   0  -1 -11    4.70    4.95
   0   1 -11   -1.03    2.76
   0  -1  11    0.72    3.23
  -1   1  11   76.09   12.02
   1  -1 -11   71.18   10.88
   2   1 -11   -0.05    3.10
  -2   1  11    1.98    4.02
   2  -1 -11   -4.05    4.13
  -2  -1  11    2.46    2.62
   3   1 -11   19.52    4.40
   3  -1  11   25.25    4.73
  -3   1  11   19.66    5.04
   3  -1 -11   19.15    5.12
  -3   1 -11   26.26    5.23
  -3  -1  11   24.19    5.00
   4   1 -11    8.99    3.43
   4  -1  11   13.47    3.31
  -4   1  11   11.47    4.07
  -4  -1 -11    9.83    5.56
   4   1  11   23.35    5.89
  -4   1 -11    9.89    3.56
  -4  -1  11    7.77    3.81
   5  -1  11   20.63    3.72
  -5   1  11   20.01    5.17
  -5  -1 -11   11.79    3.36
   5   1  11   21.21    4.11
   5  -1 -11   37.70    7.55
  -5   1 -11   19.90    4.04
  -5  -1  11   12.57    4.13
   6   1 -11   -0.13    2.68
   6  -1  11    0.20    1.33
  -6   1  11    0.80    3.12
  -6  -1 -11    0.43    1.62
   6   1  11    2.95    1.70
   6  -1 -11   -0.50    2.33
  -6   1 -11   -0.38    1.56
   7   1 -11    1.60    1.61
  -7   1  11    0.22    2.56
  -7  -1 -11    0.44    1.65
  -7   1 -11    2.26    1.41
  -7  -1  11   -0.69    2.22
  -8   1  11   -0.28    1.49
  -8  -1  11   -0.20    1.32
   0   1  12  124.01   18.14
   0  -1 -12  143.33   20.85
   0   1 -12  130.58   17.98
   0  -1  12  127.74   17.98
   1   1 -12   59.56    8.89
  -1   1  12   58.43    9.91
   1  -1 -12   50.41    8.33
  -1   1 -12   80.51   12.23
   2   1 -12    7.46    2.99
  -2   1  12    6.48    3.93
  -2  -1  12    3.97    3.20
   3   1 -12   82.73   12.47
  -3   1  12   64.86   10.33
   3  -1 -12   86.21   13.27
  -3   1 -12   58.89    8.71
  -3  -1  12   76.51   11.50
   4   1 -12   65.74   10.49
   4  -1  12   49.75    7.30
  -4   1  12   62.74   10.25
  -4  -1 -12   34.96    6.83
   4   1  12   51.67    8.33
   4  -1 -12   49.07    8.87
  -4   1 -12   61.48    9.37
  -4  -1  12   50.09    8.84
   5   1 -12    8.30    3.40
   5  -1  12    4.42    1.84
  -5   1  12    0.91    3.60
  -5  -1 -12    3.19    2.75
   5   1  12    8.28    2.54
   5  -1 -12    3.43    3.58
  -5   1 -12    3.21    2.85
  -5  -1  12    4.49    3.27
   6   1 -12    2.00    2.11
   6  -1  12    2.82    1.35
  -6   1  12    3.82    3.51
  -6  -1 -12    1.73    2.23
   6   1  12    5.15    1.84
   6  -1 -12    1.01    2.57
  -6   1 -12    1.99    1.88
  -6  -1  12    1.81    3.29
   7   1 -12    1.09    1.39
  -7   1  12    0.75    2.21
  -7  -1 -12    0.32    1.52
  -7  -1  12    0.87    2.42
  -8  -1  12    1.13    1.85
   0  -1 -13  133.92   20.35
   0   1 -13  109.71   15.58
   0  -1  13  103.34   14.52
   1   1 -13   83.77   12.18
   1  -1  13   63.58   10.38
  -1   1  13   51.23    8.21
   1  -1 -13   68.48   10.75
  -1   1 -13   90.71   13.49
  -2   1  13   29.86    6.18
  -2  -1  13   51.01    8.15
   3   1 -13   16.79    4.25
  -3   1  13   14.17    4.52
   3  -1 -13   10.57    4.42
  -3  -1  13    4.63    3.17
   4  -1  13   31.76    5.12
  -4   1  13   34.48    6.87
   4  -1 -13   27.90    6.51
  -4   1 -13   26.46    5.35
  -4  -1  13   32.72    6.19
   5   1 -13    4.57    2.74
   5  -1  13    5.60    2.04
  -5   1  13    3.27    3.41
  -5  -1 -13    2.20    2.73
   5   1  13    8.31    2.60
   5  -1 -13    4.78    3.92
  -5   1 -13    0.27    2.31
  -5  -1  13    5.19    3.38
   6   1 -13   -1.14    2.42
   6  -1  13    1.51    1.25
  -6   1  13    2.03    3.42
  -6  -1 -13    2.86    1.93
   6  -1 -13   -1.34    2.04
  -6   1 -13   -0.10    1.55
  -6  -1  13    0.44    2.95
   7   1 -13    0.27    1.51
  -7   1  13    0.55    2.13
  -7  -1 -13   -0.72    1.49
  -7   1 -13    0.51    1.03
  -7  -1  13   -2.65    2.71
  -8   1  13   -0.16    1.43
  -8  -1  13   -0.15    1.61
   0   1  14   50.23    8.58
   0  -1 -14   83.47   16.98
   0   1 -14   59.68    8.79
   0  -1  14   65.28    9.72
   1   1 -14   73.66   10.92
   1  -1  14   62.24   10.45
  -1   1  14   52.25    8.58
   1  -1 -14   66.02   10.59
  -1   1 -14   84.15   13.00
  -1  -1  14   69.22   10.51
   2   1 -14   48.57    7.89
  -2   1  14   32.62    6.61
   2  -1 -14   32.62    6.93
  -2  -1  14   32.72    6.40
   3   1 -14   41.82    7.22
  -3   1  14   43.65    8.41
   3  -1 -14   44.07    8.10
  -3  -1  14   32.60    6.09
   4   1 -14   11.11    4.04
   4  -1  14   14.68    3.29
  -4   1  14   11.44    4.32
   4  -1 -14    4.33    4.50
  -4   1 -14    7.86    4.08
  -4  -1  14   13.84    3.94
   5   1 -14   25.77    5.56
   5  -1  14   14.13    2.69
  -5  -1 -14   13.24    3.83
   5   1  14   18.29    4.02
   5  -1 -14   18.94    5.29
  -5   1 -14   22.51    4.36
  -5  -1  14   17.21    4.46
   6   1 -14    0.60    2.47
   6  -1  14    3.50    1.76
  -6   1  14    3.45    2.98
  -6  -1 -14    2.51    1.79
   6  -1 -14    3.69    3.05
  -6  -1  14    3.97    3.52
   7   1 -14    0.65    1.54
  -7   1  14    0.22    2.32
  -7  -1 -14    1.44    1.30
  -7  -1  14    0.69    2.84
  -8   1  14    0.13    1.59
  -8  -1  14    0.68    1.61
   0  -1 -15   77.99   17.89
   0   1 -15   29.84    5.20
   0  -1  15   32.76    6.14
   1   1 -15   10.75    3.44
   1  -1  15   -2.68    6.10
  -1   1  15   13.39    4.80
   1  -1 -15    9.50    5.28
  -1   1 -15   20.07    6.36
  -1  -1  15   10.69    3.67
   2   1 -15   92.96   13.79
  -2   1  15   74.02   11.66
   2  -1 -15   91.23   14.30
  -2  -1  15   80.63   12.06
   3   1 -15   21.53    4.79
  -3   1  15   15.08    4.60
   3  -1 -15   19.03    5.39
  -3  -1  15   19.19    4.65
   4   1 -15   10.39    3.99
   4  -1 -15   13.63    4.90
  -4   1 -15   19.69    4.24
  -4  -1  15   16.59    4.26
   5  -1  15   37.02    5.64
  -5   1  15   36.30    7.11
  -5  -1 -15   38.34    6.93
   5   1  15   32.54    5.22
   5  -1 -15   44.75    8.76
  -5   1 -15   36.16    5.80
  -5  -1  15   38.04    7.01
   6   1 -15    3.67    3.18
   6  -1  15    4.37    1.60
  -6   1  15    6.15    3.73
  -6  -1 -15    0.94    2.03
   6  -1 -15    4.05    2.69
  -6   1 -15    2.97    1.69
   7   1 -15   -0.08    1.54
  -7   1  15    0.60    2.86
  -7  -1 -15    1.51    1.41
  -7   1 -15    1.68    1.16
  -7  -1  15    0.72    2.60
  -8   1  15   -0.51    1.56
  -8  -1  15   -1.64    1.50
   0   1  16   20.97    6.32
   0  -1 -16   31.24   12.11
   0   1 -16   27.40    5.02
   1   1 -16    9.71    3.40
   1  -1  16   -1.45    6.62
  -1   1  16   11.28    4.97
   1  -1 -16    6.52    5.40
   2   1 -16   34.38    6.29
  -2   1  16   45.85    8.49
   2  -1 -16   41.82    8.04
  -2  -1  16   38.24    6.78
   3   1 -16  154.35   21.97
  -3   1  16  132.56   19.40
   3  -1 -16  118.91   18.35
  -3  -1  16  157.69   22.41
   4   1 -16   13.72    4.21
  -4   1  16   14.67    4.70
   4  -1 -16    4.42    3.79
   5   1 -16    0.95    3.23
   5  -1  16    5.64    1.81
  -5   1  16    3.85    3.52
  -5  -1 -16    2.61    2.17
  -5   1 -16    1.49    2.06
  -5  -1  16    0.77    2.89
   6   1 -16    5.02    2.95
  -6   1  16    3.78    3.47
  -6  -1 -16    1.88    1.76
   6  -1 -16    2.05    2.53
  -6   1 -16    2.26    1.53
  -6  -1  16    1.93    2.79
   7   1 -16   -0.89    1.75
  -7   1  16    1.22    2.23
  -7  -1  16    0.26    1.90
  -8   1  16    0.36    1.47
  -8  -1  16    1.45    1.79
   0   1  17   22.91    6.80
   0  -1 -17   31.06   11.64
   0   1 -17   27.42    5.34
   0  -1  17   23.71    5.01
   1   1 -17   30.72    6.17
   1  -1  17   29.58    8.07
  -1   1  17   31.12    6.98
   1  -1 -17   16.19    5.71
  -1  -1  17   24.65    5.13
   2   1 -17   18.21    4.55
  -2   1  17   28.60    6.68
   2  -1 -17   13.12    5.01
  -2  -1  17   13.78    4.12
   3   1 -17    7.14    3.28
  -3   1  17   24.33    6.21
   3  -1 -17   17.61    5.50
  -4   1  17    6.76    3.82
  -4  -1  17    4.31    3.05
   5   1 -17    0.48    3.34
   5  -1  17    4.73    1.60
  -5   1  17    2.20    3.37
   5  -1 -17    1.95    3.24
  -5   1 -17   -2.18    2.69
  -5  -1  17   -2.39    3.09
  -6   1  17    2.92    3.31
  -6  -1 -17    4.23    2.03
   6  -1 -17    3.59    2.71
  -6   1 -17    3.01    1.79
  -6  -1  17    1.89    2.93
   7   1 -17    1.72    1.84
  -7   1  17    1.93    2.43
  -7   1 -17    1.44    1.23
  -7  -1  17    1.58    2.05
  -8   1  17   -1.07    1.19
  -8  -1  17   -0.43    1.36
   0   1  18    3.17    5.86
   0  -1 -18   47.45   15.13
   0  -1  18    2.54    3.38
   1   1 -18    9.70    3.58
   1  -1  18    8.95    6.14
  -1   1  18    8.64    5.24
   1  -1 -18    7.37    4.93
  -1  -1  18   10.92    3.57
   2   1 -18  107.78   15.91
  -2   1  18  125.62   19.14
   2  -1 -18  142.37   21.23
  -2  -1  18   99.40   14.68
   3   1 -18    9.87    3.72
  -3   1  18    7.28    4.47
   3  -1 -18   13.01    4.82
  -3  -1  18    4.85    3.61
   4   1 -18    1.13    3.30
  -4   1  18    2.17    3.81
   4  -1 -18    2.82    3.51
  -4  -1  18    1.46    3.44
   5   1 -18    5.48    3.42
   5  -1  18   13.71    2.47
  -5   1  18    8.35    4.20
   5  -1 -18    2.97    3.70
  -5   1 -18    9.76    2.49
   6   1 -18    0.68    2.31
  -6   1  18   -0.01    3.25
  -6  -1 -18    0.44    1.48
   6  -1 -18    0.02    1.99
  -6   1 -18   -0.37    1.24
  -6  -1  18    1.87    2.77
   7   1 -18    0.84    1.61
  -7   1  18    3.67    2.74
  -7   1 -18    2.16    1.35
  -7  -1  18    1.75    2.22
   0   1  19    2.04    5.88
   0  -1 -19   41.10   15.05
   0   1 -19    4.64    3.22
   0  -1  19    2.94    3.35
   1   1 -19   23.25    5.05
   1  -1  19   19.80    6.35
  -1   1  19   24.65    6.36
   1  -1 -19   21.47    6.03
  -1  -1  19   25.45    5.40
   2   1 -19    1.22    2.90
  -2   1  19    5.66    4.90
   2  -1 -19    6.20    4.44
  -2  -1  19    3.80    3.01
   3   1 -19   13.01    4.11
  -3   1  19   17.13    5.36
   3  -1 -19   11.98    4.82
  -3  -1  19   13.25    4.10
   4   1 -19   -0.28    3.18
  -4   1  19    1.71    4.36
   4  -1 -19    0.69    3.75
  -4  -1  19    1.03    3.61
   5   1 -19    2.58    3.24
  -5   1  19    2.81    3.33
   5  -1 -19    2.61    3.25
  -5   1 -19    1.54    1.58
  -5  -1  19    1.94    2.97
   6   1 -19    4.40    2.86
  -6   1  19    3.37    3.21
  -6  -1 -19    2.26    1.56
   6  -1 -19    3.82    2.84
  -6   1 -19    3.58    1.66
  -6  -1  19    3.46    2.83
  -7   1  19    3.70    2.51
  -7  -1  19    5.33    2.85
  -8   1  19    0.85    1.50
  -8  -1  19   -0.67    1.33
   0   1  20   23.99    6.15
   0  -1 -20   42.57   14.62
   0   1 -20   49.49    8.67
   0  -1  20   33.66    6.53
   1   1 -20    5.58    3.41
   1  -1  20    0.90    4.99
  -1   1  20   12.40    5.10
   1  -1 -20    4.47    4.55
  -1  -1  20    9.42    4.03
   2   1 -20    1.16    2.84
   2  -1 -20    1.11    4.48
  -2  -1  20    7.45    3.53
   3   1 -20    4.47    3.14
  -3   1  20    6.46    4.36
   3  -1 -20    3.44    3.71
  -3  -1  20    5.54    3.62
   4   1 -20    2.75    3.27
  -4   1  20    2.62    4.59
   4  -1 -20    0.17    3.91
  -5   1  20    2.27    3.60
   5  -1 -20   -0.89    2.96
  -5  -1  20    0.50    3.10
   6   1 -20    1.14    2.51
  -6   1  20    0.89    3.09
  -6  -1 -20    0.71    1.15
   6  -1 -20   -0.45    2.11
  -6   1 -20    2.41    1.60
   7   1 -20    1.91    1.79
  -7   1  20    1.26    2.15
  -7  -1  20    1.73    2.47
  -8   1  20    0.95    1.64
  -8  -1  20    0.31    1.33
   0   1  21   -1.75    4.37
   0  -1 -21   29.02   12.20
   0   1 -21    3.06    4.31
   0  -1  21   -1.00    3.67
   1   1 -21   14.19    4.21
   1  -1  21    7.73    4.51
  -1   1  21   12.31    5.17
   1  -1 -21   20.13    5.64
  -1  -1  21   19.73    4.75
   2   1 -21    2.64    2.90
  -2   1  21    4.70    4.15
   2  -1 -21   -0.58    4.46
  -2  -1  21   -0.30    3.18
   3   1 -21    1.43    3.35
  -3   1  21    6.78    4.85
   3  -1 -21    1.29    3.96
  -3  -1  21    3.76    3.27
   4   1 -21    2.10    2.89
  -4   1  21    1.66    3.99
   4  -1 -21    0.03    3.93
  -4  -1  21    1.66    3.29
   5   1 -21    1.74    2.77
   5  -1 -21    1.41    3.29
  -5  -1  21    2.96    3.32
   6   1 -21    1.46    2.24
  -6   1  21    0.15    3.07
   6  -1 -21   -1.93    1.74
  -6   1 -21    1.19    1.43
  -6  -1  21    0.81    2.76
   7   1 -21    0.68    1.44
  -7   1  21    2.10    2.19
  -7  -1  21    1.03    2.30
  -8   1  21   -0.02    1.22
  -8  -1  21   -0.25    1.16
   0   1  22   -2.96    4.24
   0  -1 -22   31.52   11.86
   0   1 -22    0.60    4.62
   1   1 -22    2.74    3.49
   1  -1  22   -0.99    4.31
  -1   1  22    3.84    4.46
   1  -1 -22    3.08    4.04
  -1  -1  22    2.00    3.20
   2   1 -22    2.13    2.87
  -2   1  22    3.49    3.94
   2  -1 -22    4.99    4.61
   3   1 -22    2.13    3.16
  -3   1  22    4.83    5.57
   3  -1 -22    1.54    4.63
  -3  -1  22    1.81    4.04
   4   1 -22   10.49    4.31
  -4   1  22   10.83    5.18
   4  -1 -22   15.64    4.95
  -4  -1  22   22.77    5.53
   5   1 -22    2.29    2.71
  -5   1  22    2.40    3.70
   5  -1 -22    1.76    3.01
  -5  -1  22    3.55    2.80
   6   1 -22   -0.46    2.17
  -6   1  22    0.65    3.04
   6  -1 -22   -0.99    2.08
  -6   1 -22    0.48    1.03
  -6  -1  22    0.33    2.47
   7   1 -22    0.05    1.41
  -7   1  22   -0.50    2.16
  -8   1  22   -0.53    1.19
  -8  -1  22    0.21    1.09
   0   1  23   -1.57    3.50
   0  -1 -23   19.32    8.25
   0   1 -23    4.13    4.72
   0  -1  23    4.57    3.48
   1  -1  23   -4.27    4.18
  -1   1  23    3.18    4.14
   1  -1 -23    1.04    5.30
  -1  -1  23    2.37    2.84
   2   1 -23    4.27    3.59
  -2   1  23    8.27    4.51
   2  -1 -23    1.32    4.77
  -2  -1  23    5.56    3.73
   3   1 -23   -0.59    3.43
   3  -1 -23   -1.10    3.83
  -3  -1  23    0.56    3.41
   4   1 -23    2.69    3.02
  -4   1  23    9.83    4.58
   4  -1 -23    1.28    3.15
  -4  -1  23    2.54    3.66
   5   1 -23    1.30    2.32
  -5   1  23    2.25    3.68
   5  -1 -23   -1.00    2.95
  -6   1  23   -1.18    3.07
   6  -1 -23   -0.95    1.57
  -6   1 -23    0.40    0.93
  -6  -1  23   -0.13    2.84
   7   1 -23    0.15    1.33
  -7   1  23   -0.17    2.26
  -7  -1  23    0.27    2.55
  -8   1  23   -0.68    1.18
  -8  -1  23   -0.05    1.23
   0   1  24   -1.29    2.90
   0  -1 -24   14.59    6.56
   0   1 -24    4.21    4.35
   0  -1  24    0.53    3.53
   1   1 -24    2.12    3.80
   1  -1  24    0.05    3.24
  -1   1  24    3.55    3.70
   1  -1 -24    2.33    5.06
  -1  -1  24    5.40    3.49
   2   1 -24    2.79    3.61
  -2   1  24   -0.19    4.56
   2  -1 -24    2.86    4.86
  -2   1 -24    6.14    2.31
  -2  -1  24    4.88    3.65
  -3   1  24    5.03    4.31
   3  -1 -24    1.46    3.76
  -3  -1  24    0.88    3.78
   4   1 -24    2.66    3.43
  -4   1  24    4.80    3.59
   4  -1 -24    2.70    3.23
  -4  -1  24    3.18    3.65
   5   1 -24    2.84    2.71
  -5   1  24    0.99    3.62
   5  -1 -24    0.71    2.44
  -5  -1  24    4.78    3.24
   6   1 -24   -1.01    2.07
  -6   1  24    0.04    2.94
   6  -1 -24   -0.45    1.38
  -6  -1  24    1.56    2.69
   7   1 -24    0.02    1.31
  -7   1  24    0.75    1.81
  -7  -1  24   -0.15    2.36
  -8   1  24   -0.47    1.05
   0   1  25   -0.01    2.50
   0  -1 -25   16.07    6.45
   0   1 -25    5.45    4.71
   0  -1  25    1.81    4.28
   1   1 -25    4.09    3.84
   1  -1  25    0.55    3.15
  -1   1  25    4.04    4.41
   1  -1 -25   12.89    5.63
  -1  -1  25    4.03    3.71
   2   1 -25   11.60    4.47
   2  -1 -25    2.51    3.58
  -2   1 -25    9.42    2.76
  -2  -1  25   19.96    5.02
   3   1 -25    9.22    3.82
  -3   1  25    9.96    4.60
   3  -1 -25    3.90    3.88
  -3  -1  25    5.71    3.46
   4   1 -25    2.81    2.76
  -4   1  25    2.81    3.59
   4  -1 -25    0.79    3.14
  -4  -1  25    2.05    3.02
   5   1 -25   -0.04    2.37
  -5   1  25    1.22    3.05
  -5  -1  25    0.28    2.99
  -6   1  25    1.27    2.46
   6  -1 -25   -0.38    1.49
  -6  -1  25    0.42    3.24
  -7   1  25    0.52    1.80
  -7  -1  25    2.37    2.33
  -8   1  25   -0.78    1.09
  -8  -1  25    0.21    1.34
   0   1  26    0.12    2.33
   0  -1 -26   10.94    5.55
   0   1 -26    2.89    4.37
   1   1 -26    7.85    3.71
   1  -1  26    0.03    3.20
  -1   1  26    7.35    3.96
   1  -1 -26    2.21    4.27
  -1  -1  26    8.96    3.94
   2   1 -26    3.03    3.41
   2  -1 -26    1.99    3.77
  -2  -1  26    3.45    3.34
  -3   1  26    4.07    3.99
   3  -1 -26    1.89    3.86
  -3  -1  26    5.51    3.42
  -4   1  26    0.91    3.80
   4  -1 -26   -0.97    2.95
  -4  -1  26    0.98    3.90
  -5   1  26    5.20    3.29
   5  -1 -26    3.61    2.70
  -5  -1  26    5.23    3.23
  -6   1  26    0.69    2.91
   6  -1 -26   -0.50    1.35
  -7   1  26   -0.23    1.67
  -7  -1  26   -0.03    2.25
  -8   1  26   -0.99    1.29
  -8  -1  26   -0.13    1.58
   0   1  27   -1.00    2.37
   1  -1  27   -0.76    3.16
  -1   1  27    7.83    3.94
  -2   1  27    1.10    4.87
  -2  -1  27   -0.28    3.28
  -3   1  27    2.20    3.34
   3  -1 -27    0.76    2.78
  -3  -1  27    1.88    2.79
  -4   1  27    0.47    3.43
  -4  -1  27    1.57    3.15
  -5   1  27    0.53    3.03
   5  -1 -27   -0.70    1.78
  -5  -1  27    1.42    2.85
  -6   1  27    1.75    2.66
  -6  -1  27    3.40    2.52
  -7   1  27    1.10    1.78
  -7  -1  27    2.10    2.06
  -8   1  27   -0.89    1.11
   0   1  28   -0.79    2.68
   0  -1  28    3.63    3.91
   1  -1  28    0.60    3.17
  -1   1  28    5.53    3.97
  -1  -1  28    4.59    3.81
  -2   1  28    5.48    4.51
  -2  -1  28    7.87    4.60
  -3   1  28    2.59    3.52
  -3  -1  28    1.15    3.38
  -4   1  28   -0.82    3.06
  -4  -1  28    2.09    2.96
  -5   1  28    1.46    3.05
  -5  -1  28    0.43    2.73
  -6   1  28    2.14    2.89
  -7   1  28    0.37    1.66
  -8   1  28   -0.87    1.01
   0   1  29   -1.25    2.27
  -1   1  29   11.54    4.44
  -1  -1  29    8.30    3.39
  -2   1  29    4.36    4.56
  -3   1  29    4.01    3.57
  -4   1  29    1.63    3.15
  -5   1  29    2.61    2.69
  -6   1  29    1.13    2.93
  -7   1  29    0.52    1.78
  -8   1  29   -0.82    1.08
  -3   1  30    1.72    2.89
  -4   1  30    1.13    2.90
   1   2   0  137.08   19.59
  -1  -2   0   80.55   13.58
   2   2   0   80.47   12.36
  -2   2   0   76.15   11.02
   3   2   0   38.40    6.81
  -3   2   0   30.38    5.23
  -3  -2   0   32.66    6.71
   4   2   0   11.78    3.78
   4  -2   0    3.96    2.77
  -4   2   0   10.97    3.63
  -4  -2   0    4.69    3.56
   5   2   0    8.27    3.78
   5  -2   0   10.66    3.18
  -5   2   0    8.14    3.13
  -5  -2   0    6.12    3.54
   6   2   0    1.68    1.83
   6  -2   0    3.55    2.16
  -6   2   0    2.93    2.25
  -6  -2   0   -0.34    3.11
  -7   2   0   17.76    4.21
  -7  -2   0    9.78    3.30
  -8  -2   0    0.41    1.34
   1   2  -1  180.01   25.15
  -1  -2   1  215.47   29.90
   2   2  -1   82.47   12.58
   2  -2   1   99.44   13.90
  -2   2   1  139.56   19.34
   2   2   1   83.07   12.98
   2  -2  -1  110.27   15.62
  -2   2  -1   84.03   11.96
  -2  -2   1  101.76   15.73
   3   2  -1   98.72   14.34
   3  -2   1   86.21   12.53
  -3   2   1   75.20   10.92
   3   2   1   86.89   13.13
   3  -2  -1  102.58   14.59
  -3   2  -1   68.54   10.33
  -3  -2   1  126.64   18.03
   4   2  -1   14.53    3.99
  -4   2   1   18.38    4.56
  -4  -2  -1   23.83    5.28
   4  -2  -1    7.41    3.27
  -4   2  -1   20.19    4.35
  -4  -2   1    9.01    3.58
   5   2  -1   25.47    5.15
  -5   2   1   24.59    5.16
  -5  -2  -1   20.91    5.38
   5   2   1   20.77    4.82
   5  -2  -1   26.40    5.14
  -5   2  -1   33.22    6.03
   6   2  -1    2.31    1.92
  -6  -2  -1    0.27    3.03
   6   2   1    1.69    1.91
   6  -2  -1    0.83    2.01
  -6   2  -1    1.88    2.10
  -6  -2   1   -0.04    2.46
   7   2  -1    1.02    1.67
  -7  -2  -1    0.41    2.27
  -7   2  -1    1.11    2.11
  -7  -2   1    2.13    2.73
  -8  -2  -1    1.40    1.68
  -8  -2   1    5.03    2.27
   1   2  -2  338.40   45.77
  -1  -2   2  358.39   48.47
   2   2  -2   58.53    9.12
  -2   2   2   54.85    8.88
  -2  -2  -2   48.09   11.18
   2  -2  -2   49.61    7.76
  -2   2  -2   52.85    7.87
  -2  -2   2   38.22    7.30
   3   2  -2   47.71    7.81
   3  -2   2   45.85    7.06
  -3   2   2   49.91    8.06
  -3  -2  -2   36.00    7.40
   3   2   2   35.62    6.89
   3  -2  -2   52.67    8.21
  -3   2  -2   46.89    7.24
  -3  -2   2   52.07    8.49
   4   2  -2   19.37    4.44
   4  -2   2   20.61    4.02
  -4  -2  -2   14.69    4.60
   4   2   2   23.27    5.04
   4  -2  -2   21.15    4.58
  -4   2  -2   29.62    5.30
  -4  -2   2   18.11    4.33
   5   2  -2   44.85    7.58
  -5  -2  -2   58.47    9.49
   5   2   2   47.41    8.05
   5  -2  -2   90.71   13.55
  -5   2  -2   78.15   11.71
  -5  -2   2   51.65    8.66
   6   2  -2    1.21    1.71
  -6  -2  -2    0.70    2.70
   6   2   2    2.21    2.25
   6  -2  -2    2.65    1.89
  -6   2  -2    3.20    2.11
  -6  -2   2    4.70    2.84
   7   2  -2    1.88    2.03
  -7   2   2    2.08    2.34
  -7  -2  -2   -0.05    2.13
  -7   2  -2    2.28    2.16
  -7  -2   2    1.25    2.91
  -8  -2  -2    1.53    1.65
  -8  -2   2    0.96    1.81
   0   2  -3  386.77   52.07
   0  -2   3  417.95   56.23
   1   2  -3  546.67   73.52
  -1  -2   3  604.44   81.25
   2   2  -3  359.78   48.69
   2  -2   3  260.84   35.28
  -2  -2  -3  335.00   46.33
   2   2   3  324.21   44.51
   2  -2  -3  267.24   36.44
  -2   2  -3  285.43   38.56
  -2  -2   3  294.02   40.04
   3   2  -3   33.40    5.90
   3  -2   3   46.95    7.11
  -3   2   3   31.22    5.70
  -3  -2  -3   32.58    7.07
   3   2   3   57.49    9.47
   3  -2  -3   46.25    7.60
  -3  -2   3   30.66    5.71
   4   2  -3  143.61   20.43
   4  -2   3  109.79   15.58
  -4   2   3  104.24   15.30
  -4  -2  -3  111.45   16.40
   4   2   3  118.39   17.43
   4  -2  -3   99.02   14.58
  -4   2  -3   86.37   12.41
  -4  -2   3  159.98   22.53
   5   2  -3   45.35    7.54
   5  -2   3   39.50    6.75
  -5   2   3   44.11    7.63
  -5  -2  -3   42.04    7.57
   5   2   3   45.95    7.73
  -5   2  -3   34.14    5.98
  -5  -2   3   26.28    5.39
   6   2  -3    6.81    2.64
   6  -2   3    2.65    1.66
  -6   2   3    6.57    3.20
  -6  -2  -3    5.38    2.75
   6   2   3    5.35    2.38
   6  -2  -3    6.11    2.36
  -6   2  -3    7.57    2.52
  -6  -2   3    3.84    2.71
   7   2  -3    0.99    1.86
  -7   2   3    3.94    2.94
  -7  -2  -3    1.18    1.82
  -7   2  -3   -0.28    1.67
  -7  -2   3   -0.65    3.06
  -8  -2  -3    1.33    1.29
  -8  -2   3    0.82    1.57
   0   2  -4   83.99   12.35
   0  -2   4   89.97   12.91
   1   2  -4   40.96    7.11
  -1  -2   4   24.19    5.71
   2   2  -4   32.12    5.60
   2  -2   4   24.03    3.92
  -2   2   4   42.26    7.49
   2   2   4   42.06   10.46
   2  -2  -4   28.80    5.56
  -2   2  -4   42.06    6.39
  -2  -2   4   34.74    6.06
   3   2  -4  122.09   17.37
   3  -2   4  199.66   27.20
  -3   2   4  207.68   28.62
  -3  -2  -4  180.47   25.27
   3   2   4  182.73   25.63
   3  -2  -4  179.51   24.95
  -3   2  -4  144.65   19.85
  -3  -2   4  182.01   25.25
   4   2  -4   53.03    8.73
   4  -2   4   48.87    7.45
  -4   2   4   63.94   10.27
  -4  -2  -4   35.36    6.71
   4   2   4   47.81    8.09
   4  -2  -4   61.00    9.69
  -4   2  -4   44.87    6.96
  -4  -2   4   52.09    8.55
   5  -2   4   10.28    2.82
  -5   2   4    5.93    3.45
  -5  -2  -4   15.37    4.35
   5   2   4   19.01    4.89
   5  -2  -4   10.82    3.63
  -5   2  -4   11.14    3.29
  -5  -2   4    7.88    3.43
   6   2  -4   19.96    4.39
   6  -2   4   28.42    4.96
  -6   2   4   28.42    5.64
   6   2   4   18.55    4.15
   6  -2  -4   20.17    4.41
  -6   2  -4   14.73    3.43
  -6  -2   4   19.95    4.85
   7   2  -4   10.78    3.12
  -7   2   4    6.26    2.95
  -7  -2  -4    9.60    3.13
  -7  -2   4    5.36    3.05
  -8  -2   4    0.07    1.60
   0   2  -5  142.53   19.54
   0  -2   5  131.32   18.08
   1   2  -5   14.39    3.87
  -1   2   5   12.97    5.04
   1  -2  -5   16.33    8.07
  -1  -2   5   22.47    4.92
   2   2  -5  130.10   18.21
   2  -2   5  120.77   16.57
  -2   2   5   94.12   14.05
   2  -2  -5   74.84   11.31
  -2   2  -5  100.86   13.86
  -2  -2   5  122.71   17.26
   3   2  -5   19.17    4.51
   3  -2   5   30.44    4.79
  -3   2   5   19.01    4.54
  -3  -2  -5   28.06    6.05
   3   2   5   40.74    8.61
   3  -2  -5   24.25    5.08
  -3   2  -5   22.23    3.99
   4   2  -5   24.15    5.35
   4  -2   5   20.85    3.87
  -4   2   5   23.35    5.60
  -4  -2  -5   24.89    5.72
   4   2   5   13.92    4.18
   4  -2  -5   10.83    4.19
  -4   2  -5   21.29    4.00
  -4  -2   5    9.70    3.93
   5   2  -5   36.90    7.00
  -5   2   5   40.48    7.37
  -5  -2  -5   38.36    7.16
   5   2   5   31.04    6.26
   5  -2  -5   30.50    6.10
  -5   2  -5   38.98    6.48
  -5  -2   5   39.60    7.17
   6   2  -5   10.28    3.22
   6  -2   5    6.92    2.19
  -6  -2  -5    6.18    3.06
   6   2   5   17.18    3.78
   6  -2  -5    8.72    3.00
  -6  -2   5    2.30    2.66
   7   2  -5   10.10    2.93
  -7   2   5    6.71    2.95
  -7  -2  -5    9.87    3.10
  -7   2  -5    7.21    2.32
  -7  -2   5   14.73    4.39
  -8  -2   5    1.81    1.99
   0   2  -6  140.48   19.23
   0  -2   6  102.96   14.15
   1   2  -6   45.19    6.88
  -1   2   6   39.46    8.19
   1  -2  -6   35.10    9.82
   2   2  -6   75.04   11.12
   2  -2   6   59.62    8.34
  -2   2   6   42.28    8.11
   2  -2  -6   53.79    8.77
  -2   2  -6   64.22    8.92
  -2  -2   6   70.18   10.45
   3   2  -6   28.00    5.48
   3  -2   6   47.07    6.83
  -3   2   6   27.84    5.56
   3   2   6   28.52    6.68
   3  -2  -6   22.93    5.10
  -3   2  -6   18.37    3.38
  -3  -2   6   19.73    4.53
   4   2  -6   10.71    3.76
   4  -2   6    0.79    2.15
  -4   2   6    1.98    3.74
  -4  -2  -6    3.78    3.68
   4  -2  -6    1.74    3.54
  -4   2  -6    4.15    2.48
  -4  -2   6    2.78    3.92
   5   2  -6    9.01    3.32
   5  -2   6    7.36    2.44
  -5  -2  -6    5.92    4.36
   5   2   6    7.50    3.03
   5  -2  -6   11.19    4.14
  -5   2  -6   11.64    3.31
  -5  -2   6   19.65    5.12
   6   2  -6    6.50    2.60
  -6   2   6   10.03    3.60
  -6  -2  -6    5.07    3.00
   6   2   6   12.53    3.53
   6  -2  -6    7.35    3.05
  -6   2  -6    5.91    2.20
  -6  -2   6    4.94    3.47
   7   2  -6    2.02    2.03
  -7   2   6    0.60    2.56
  -7  -2  -6    7.64    2.71
  -7   2  -6    1.32    1.54
  -7  -2   6   -0.15    2.80
  -8  -2   6    1.16    1.82
   0   2  -7    1.72    2.45
   0  -2   7    2.84    2.22
   1   2  -7   58.61    8.61
   1  -2   7   62.50    8.61
  -1   2   7   56.71   10.39
   1  -2  -7   64.00   13.57
  -1   2  -7   58.53    8.24
   2   2  -7   38.36    6.25
   2  -2   7   35.16    4.94
  -2   2   7   59.18    9.91
   2  -2  -7   26.50    5.60
  -2   2  -7   33.40    4.74
  -2  -2   7   48.79    7.71
   3   2  -7   38.82    6.69
   3  -2   7   42.22    6.11
  -3   2   7   42.24    7.48
   3   2   7   44.21    8.43
   3  -2  -7   41.50    7.56
  -3   2  -7   42.32    6.28
  -3  -2   7   46.43    7.77
   4  -2   7    5.27    2.12
  -4   2   7    3.97    3.55
   4   2   7   10.32    4.83
   4  -2  -7    0.79    4.13
  -4   2  -7    0.73    2.24
  -4  -2   7   -1.80    4.38
   5   2  -7   39.92    7.34
   5  -2   7   47.13    7.30
  -5   2   7   54.43    9.11
  -5  -2  -7   38.92    7.36
   5   2   7   34.46    5.95
   5  -2  -7   39.72    7.72
  -5   2  -7   41.38    6.59
  -5  -2   7   45.89    8.04
   6   2  -7   -0.06    2.27
   6  -2   7   -0.35    1.39
  -6   2   7   -1.07    2.92
  -6  -2  -7   -2.61    3.59
   6   2   7    0.97    2.12
   6  -2  -7   -0.02    2.73
  -6   2  -7   -0.39    1.87
  -6  -2   7   -0.48    2.89
   7   2  -7   12.54    3.34
  -7   2   7   16.61    4.23
  -7  -2   7   10.27    3.50
  -8  -2   7   -0.38    1.65
   0   2  -8  104.54   14.35
   0  -2   8  126.14   17.35
   1   2  -8    6.65    2.64
   1  -2   8    6.85    1.43
  -1   2   8    8.48    5.69
   1  -2  -8   10.04    9.04
  -1   2  -8    4.53    1.36
   2   2  -8    8.68    2.97
   2  -2   8    7.76    1.32
  -2   2   8   10.18    4.66
   2  -2  -8   -0.43    3.73
  -2   2  -8    3.96    1.19
  -2  -2   8    2.20    3.00
   3   2  -8   40.50    6.96
   3  -2   8   40.80    5.93
   3  -2  -8   39.12    7.81
  -3   2  -8   32.32    4.77
  -3  -2   8   32.62    6.10
   4   2  -8   20.63    4.91
   4  -2   8   18.94    3.54
  -4   2   8   17.92    4.72
   4   2   8   18.15    5.80
   4  -2  -8   17.39    5.05
  -4  -2   8   20.47    4.98
   5   2  -8   16.40    4.57
   5  -2   8   15.97    3.27
  -5   2   8   15.48    4.43
   5   2   8   13.68    3.48
   5  -2  -8   16.96    5.01
  -5   2  -8    9.72    2.56
  -5  -2   8   19.74    4.83
   6   2  -8    7.07    2.93
  -6   2   8    8.24    3.72
   6   2   8    8.71    2.79
   6  -2  -8    6.68    3.11
  -6   2  -8    6.97    2.24
  -6  -2   8   10.36    3.81
   7   2  -8    3.55    2.00
  -7  -2  -8    2.86    2.00
  -7   2  -8    1.03    1.36
  -7  -2   8    2.62    2.64
  -8  -2   8    2.70    2.25
   0  -2   9   75.75   10.64
   1  -2   9    7.12    1.57
  -1   2   9   13.62    7.04
   1  -2  -9    8.00    9.55
  -1   2  -9    7.80    1.71
   2   2  -9   12.15    3.34
   2  -2   9   11.83    1.76
   2  -2  -9    2.03    3.77
  -2   2  -9   10.46    1.59
  -2  -2   9   10.48    3.23
   3   2  -9   18.64    4.30
   3  -2   9   20.13    3.29
  -3   2   9   31.54    6.74
   3  -2  -9   11.88    4.89
  -3   2  -9   17.96    3.20
  -3  -2   9   18.82    4.55
   4   2  -9    6.28    3.75
   4  -2   9    3.79    1.91
  -4   2   9    4.51    4.20
  -4  -2  -9   -2.74    5.62
   4   2   9   13.09    5.28
   4  -2  -9    4.78    3.87
  -4   2  -9    4.41    2.64
  -4  -2   9    4.02    3.58
   5   2  -9    2.21    3.11
   5  -2   9    3.04    1.85
  -5   2   9    3.36    3.67
  -5  -2  -9    1.88    3.54
   5   2   9    7.53    2.84
   5  -2  -9    2.46    3.97
  -5   2  -9    1.82    1.89
  -5  -2   9    3.10    3.37
   6   2  -9    3.65    2.55
   6  -2   9    4.94    1.87
  -6   2   9    6.39    3.76
   6   2   9    3.89    1.87
   6  -2  -9    4.21    2.64
  -6   2  -9    7.21    2.30
  -6  -2   9    5.30    3.43
   7   2  -9    0.13    1.45
  -7   2   9    1.17    2.50
  -7   2  -9    0.31    1.22
  -7  -2   9   -0.91    2.68
  -8  -2   9    3.36    2.28
   0   2 -10   42.10    6.20
   0  -2  10   47.07    6.89
   1   2 -10  115.03   15.90
   1  -2  10  132.88   17.94
  -1   2  10  141.80   20.93
  -1   2 -10  134.22   18.12
   2   2 -10   19.34    4.01
  -2   2  10   19.13    5.68
   2  -2 -10    6.80    4.35
  -2  -2  10   15.27    3.53
   3   2 -10    6.80    3.22
   3  -2  10    6.16    1.73
  -3   2  10   12.73    4.73
  -3   2 -10    4.79    1.77
  -3  -2  10    4.30    3.17
   4   2 -10   35.28    6.52
   4  -2  10   28.66    4.60
  -4   2  10   28.16    6.09
  -4  -2 -10   32.16    7.30
   4   2  10   36.38    7.26
   4  -2 -10   34.28    7.22
  -4  -2  10   25.77    5.47
   5   2 -10    1.61    3.15
   5  -2  10    3.62    1.53
  -5   2  10    3.87    3.28
  -5  -2 -10    1.92    3.07
   5   2  10    6.52    2.59
   5  -2 -10    0.85    3.13
  -5   2 -10    5.51    2.00
  -5  -2  10    2.16    2.90
   6   2 -10    2.10    2.41
   6  -2  10    0.94    1.37
  -6  -2 -10    1.94    2.22
   6   2  10    5.54    2.02
   6  -2 -10   -1.03    2.44
  -6   2 -10    1.06    1.62
  -6  -2  10    1.02    3.24
  -7   2  10    1.62    2.63
  -7  -2 -10    1.26    1.52
  -7   2 -10    1.27    1.38
  -7  -2  10    4.10    2.59
  -8  -2  10    8.13    3.04
   0   2 -11  241.86   32.78
   0  -2  11  235.26   31.82
   1   2 -11   14.60    3.03
   1  -2  11   20.63    3.22
  -1   2  11   37.24    9.72
   1  -2 -11   20.01   13.49
  -1   2 -11   16.73    2.73
  -1  -2  11   21.23    4.15
  -2   2  11   22.97    5.98
  -2  -2  11   25.23    4.78
   3   2 -11   27.52    5.32
   3  -2  11   35.00    5.11
  -3   2  11   29.62    6.42
   3  -2 -11   16.79    6.65
  -3   2 -11   41.20    5.92
   4   2 -11   26.08    5.33
   4  -2  11   31.74    5.10
  -4  -2 -11   21.21    5.68
   4  -2 -11   35.24    7.53
  -4   2 -11   29.10    4.61
  -4  -2  11   34.36    6.37
   5   2 -11   14.55    4.00
   5  -2  11   17.12    3.17
  -5   2  11   13.98    4.72
  -5  -2 -11    9.00    3.72
   5   2  11   19.68    4.07
   5  -2 -11    3.21    3.58
  -5   2 -11   11.69    2.50
  -5  -2  11    9.55    3.24
   6   2 -11    2.24    2.41
   6  -2  11    2.20    1.59
  -6   2  11    1.77    2.85
  -6  -2 -11    1.83    1.77
   6  -2 -11    0.38    2.46
  -6  -2  11    0.03    2.42
   7   2 -11    1.08    1.72
  -7   2  11    2.81    2.50
  -7  -2 -11    1.89    1.89
  -7   2 -11    0.94    1.11
  -7  -2  11    2.30    2.45
  -8  -2  11    3.57    2.18
   0  -2  12   36.66    5.57
   1   2 -12  165.28   22.83
   1  -2  12  125.37   17.09
  -1   2  12  144.71   22.23
  -1   2 -12  120.17   16.36
  -1  -2  12  123.55   17.33
   2   2 -12   12.03    3.27
  -2   2  12   12.51    5.46
  -2  -2  12   13.49    3.32
   3   2 -12   49.31    7.97
   3  -2  12   58.23    8.21
  -3   2  12   48.95    8.63
   3  -2 -12   44.83    8.84
  -3   2 -12   49.43    7.11
  -3  -2  12   37.26    6.46
   4   2 -12   17.52    4.34
   4  -2  12   14.61    2.78
  -4   2  12   22.51    5.48
   4  -2 -12   24.65    6.43
  -4   2 -12   19.70    3.36
  -4  -2  12   23.15    4.85
   5   2 -12   18.26    4.36
   5  -2  12    8.94    2.16
  -5   2  12   15.22    4.57
  -5  -2 -12   14.63    4.43
   5   2  12   20.05    3.99
   5  -2 -12   11.85    5.09
  -5   2 -12   16.28    2.96
  -5  -2  12   12.80    3.54
   6   2 -12    2.79    2.19
   6  -2  12    2.50    1.35
  -6   2  12    2.08    3.57
   6  -2 -12   -0.33    2.33
  -6   2 -12    1.02    1.31
   7   2 -12    7.76    2.69
  -7   2  12    5.76    2.72
  -7  -2 -12    4.46    2.07
  -7   2 -12    7.66    2.08
  -7  -2  12    5.97    2.78
  -8  -2  12   -0.33    1.33
   0   2 -13  280.83   38.08
   0  -2  13  223.67   30.34
   1   2 -13   14.43    3.10
   1  -2  13    9.11    2.41
  -1   2  13   16.52    8.74
   1  -2 -13   25.90   15.24
  -1   2 -13   13.42    2.55
  -1  -2  13   15.65    3.58
  -2   2  13   85.83   13.57
  -2  -2  13  115.71   16.49
   3   2 -13   74.00   11.18
  -3   2  13  110.69   16.52
   3  -2 -13   73.40   12.42
  -3   2 -13   79.93   11.20
  -3  -2  13   90.49   13.37
   4   2 -13    3.50    2.89
   4  -2  13   11.25    2.71
  -4   2  13   12.76    4.63
  -4   2 -13   13.35    2.74
  -4  -2  13   10.33    3.61
   5   2 -13   11.50    3.70
   5  -2  13    4.82    1.73
  -5   2  13    7.04    4.10
  -5  -2 -13    5.80    2.74
   5  -2 -13    0.25    3.93
  -5   2 -13    3.37    1.61
  -5  -2  13    3.61    3.05
   6   2 -13    1.49    2.07
   6  -2  13    3.62    1.52
  -6   2  13    3.14    3.60
  -6  -2 -13    1.62    2.32
   6  -2 -13   -0.89    2.27
  -6   2 -13    2.20    1.24
  -6  -2  13    1.35    2.75
   7   2 -13    0.92    1.22
  -7   2  13    2.63    2.58
  -7  -2 -13    1.93    1.53
  -7   2 -13    2.81    1.32
  -7  -2  13    4.15    2.37
  -8  -2  13    1.78    1.86
   0   2 -14    5.44    2.48
   0  -2  14    5.50    2.37
   1   2 -14   20.55    4.04
   1  -2  14   15.79    3.22
  -1   2  14   16.98   10.62
  -1   2 -14   15.60    3.09
  -1  -2  14   12.00    3.09
   2   2 -14   31.08    5.51
  -2   2  14   45.15    8.78
  -2   2 -14   44.23    7.04
  -2  -2  14   33.36    5.90
   3   2 -14   18.58    4.24
  -3   2  14    8.79    4.52
   3  -2 -14   10.73    5.29
  -3  -2  14   11.74    3.71
   4   2 -14   -1.66    3.55
   4  -2  14    3.10    1.64
  -4   2  14    6.42    4.07
   4  -2 -14    1.35    4.34
  -4   2 -14   -1.48    2.11
  -4  -2  14    1.69    2.44
   5   2 -14    2.50    2.43
   5  -2  14    4.25    1.74
  -5   2  14    4.42    3.86
  -5  -2 -14    5.77    2.75
  -5   2 -14    1.85    2.01
  -5  -2  14    7.55    3.28
   6   2 -14    2.74    2.33
   6  -2  14    2.12    1.15
  -6   2  14    2.78    2.98
  -6  -2 -14    4.37    2.20
   6  -2 -14    2.16    2.60
  -6   2 -14    3.20    1.27
  -6  -2  14    3.89    2.79
   7   2 -14   12.78    3.60
  -7   2  14    2.77    2.83
  -7   2 -14    6.08    1.66
  -7  -2  14    7.74    3.05
  -8  -2  14    2.06    1.94
   0  -2  15    3.57    2.15
   1   2 -15   33.12    5.41
   1  -2  15   37.12    5.87
  -1   2  15   48.45   13.19
   1  -2 -15   26.68   15.79
  -1   2 -15   36.24    5.50
  -1  -2  15   40.44    6.88
   2   2 -15   54.67    8.52
   2  -2  15   35.36    5.99
  -2   2  15   51.45    9.70
  -2   2 -15   35.16    6.30
  -2  -2  15   45.17    7.53
   3   2 -15    9.71    3.32
  -3   2  15   16.40    5.72
   3  -2 -15   11.29    5.23
  -3  -2  15   13.42    3.89
   4   2 -15    9.26    3.52
   4  -2  15    8.16    1.99
  -4   2  15   12.33    4.55
   4  -2 -15   11.88    5.35
  -4   2 -15    7.57    2.43
  -4  -2  15    6.51    3.61
   5   2 -15   -0.82    2.45
   5  -2  15    1.96    1.64
  -5   2  15   -0.39    4.22
  -5  -2 -15    2.04    2.38
   5  -2 -15   -1.76    3.79
  -5   2 -15    0.28    1.91
  -5  -2  15    5.13    3.47
   6   2 -15    0.77    2.13
   6  -2  15    0.54    0.94
  -6   2  15   -0.38    3.24
  -6  -2 -15    2.58    2.05
   6  -2 -15    0.35    1.93
  -6   2 -15    0.73    1.13
  -6  -2  15   -0.24    2.58
   7   2 -15   -0.24    1.39
  -7   2  15    0.08    2.12
  -7   2 -15    0.61    0.94
  -7  -2  15    1.09    2.20
  -8  -2  15    0.95    1.54
   0   2 -16   46.87    7.29
   0  -2  16   50.95    7.77
   1  -2  16   35.90    5.71
  -1   2  16   44.87   13.51
   1  -2 -16   13.68   13.75
  -1   2 -16   36.50    5.72
  -1  -2  16   36.54    6.15
   2   2 -16   12.52    3.65
  -2   2  16   14.58    5.78
   2  -2 -16    8.76    4.84
  -2   2 -16   34.14    7.09
  -2  -2  16    7.67    3.10
   3   2 -16   44.77    7.53
  -3   2  16   39.00    8.14
   3  -2 -16   46.81    9.26
  -3  -2  16   39.20    6.92
   4   2 -16    8.03    3.67
   4  -2  16   12.91    2.39
  -4   2  16   10.07    4.58
   4  -2 -16    6.82    4.41
  -4   2 -16    7.44    2.58
  -4  -2  16    7.43    3.21
   5   2 -16    0.99    3.29
   5  -2  16    4.41    1.47
  -5   2  16    2.85    3.80
   5  -2 -16   -0.93    3.10
  -5   2 -16   -2.11    1.92
  -5  -2  16    1.97    2.99
   6   2 -16    2.31    2.35
   6  -2  16    2.51    1.22
  -6   2  16    2.18    3.24
  -6  -2 -16    2.77    1.96
   6  -2 -16    1.28    2.31
  -6   2 -16    2.07    1.33
   7   2 -16    0.10    1.44
  -7   2  16    1.03    2.08
  -7   2 -16    0.49    0.91
  -7  -2  16    0.08    1.80
  -8  -2  16   -0.74    1.40
   0   2 -17    6.99    2.76
   0  -2  17    8.54    2.83
   1   2 -17   32.56    5.55
   1  -2  17   41.38    6.68
  -1   2  17   44.93   13.96
   1  -2 -17   11.21   12.27
  -1   2 -17   38.38    6.04
  -1  -2  17   30.88    5.56
   2   2 -17   59.62    9.23
  -2   2  17   51.59    9.53
   2  -2 -17   63.56   11.44
  -2   2 -17   69.58   11.27
  -2  -2  17   68.48   10.40
   3   2 -17    2.23    2.64
  -3   2  17    4.33    4.13
   3  -2 -17   -0.01    5.47
  -3  -2  17    0.79    3.10
   4   2 -17   12.06    3.68
  -4   2  17   12.84    4.96
   4  -2 -17   11.78    4.77
  -4   2 -17    5.40    2.02
  -4  -2  17   15.58    4.51
   5   2 -17    6.77    3.05
   5  -2  17    8.89    1.88
  -5   2  17   10.15    4.30
   5  -2 -17    3.49    3.36
  -5  -2  17    3.80    3.69
   6   2 -17    0.96    2.68
  -6  -2 -17    2.37    1.66
   6  -2 -17    0.77    2.13
  -6   2 -17    2.61    1.58
  -6  -2  17    2.78    2.58
   7   2 -17    0.25    1.48
  -7   2  17    2.44    2.33
  -7   2 -17    2.21    1.27
  -8  -2  17    0.73    1.55
   0   2 -18   41.38    6.68
   0  -2  18   65.92    9.89
   1   2 -18   28.04    5.03
   1  -2  18   23.73    4.52
  -1   2  18   29.50   12.11
   1  -2 -18   15.60   10.99
  -1   2 -18   31.44    5.19
  -1  -2  18   40.70    6.86
   2   2 -18   26.52    5.14
  -2   2  18   17.65    5.98
   2  -2 -18   19.52    5.85
  -2  -2  18   15.04    3.75
   3   2 -18   16.95    4.19
   3  -2 -18   28.16    7.29
  -3  -2  18   22.25    4.84
   4   2 -18    6.76    3.31
  -4   2  18    7.08    4.60
   4  -2 -18    4.38    3.77
   5   2 -18    7.64    3.27
   5  -2  18    7.58    1.62
  -5   2  18   12.35    4.54
   5  -2 -18    7.25    3.66
  -5   2 -18    5.81    1.93
  -5  -2  18   10.42    4.02
  -6   2  18    1.02    3.15
  -6  -2 -18    0.47    1.28
   6  -2 -18   -0.60    2.14
  -6   2 -18    0.61    1.10
  -6  -2  18    0.32    2.73
   7   2 -18    0.75    1.28
  -7   2  18   -0.25    2.00
  -7   2 -18    0.41    0.98
  -7  -2  18    0.36    2.79
  -8  -2  18    0.38    1.49
   0   2 -19   38.30    6.35
   1   2 -19   16.57    4.58
   1  -2  19    8.16    3.17
  -1   2  19   -8.95    9.52
   1  -2 -19    4.61    9.36
  -1   2 -19    9.57    2.84
  -1  -2  19    7.00    2.80
   2   2 -19   -1.32    3.00
   2  -2  19   -6.85    2.41
  -2   2  19    5.97    5.02
   2  -2 -19   -4.04    4.91
  -2  -2  19   -0.20    2.91
   3   2 -19   28.26    5.47
   3  -2 -19   23.73    6.91
  -3  -2  19   36.14    6.64
   4   2 -19    6.71    3.64
  -4   2  19    9.60    4.64
   4  -2 -19    2.39    3.97
  -4  -2  19    4.05    3.19
   5   2 -19    3.54    2.83
   5  -2  19    5.40    1.33
   5  -2 -19    2.43    3.29
  -5   2 -19    3.64    1.80
  -5  -2  19    3.55    3.57
   6   2 -19    0.40    1.81
  -6   2  19    1.24    2.96
   6  -2 -19   -1.52    1.78
  -6   2 -19    1.08    1.20
  -6  -2  19   -0.31    2.52
  -7   2  19    0.96    1.98
  -7   2 -19    0.52    1.08
  -7  -2  19    0.67    2.87
  -8  -2  19   -0.22    1.66
   0   2 -20   13.30    3.52
   0  -2  20   11.41    3.59
   1   2 -20    1.65    2.69
   1  -2  20   -0.91    2.82
   1  -2 -20   10.36    8.36
  -1   2 -20    2.39    2.67
  -1  -2  20    4.01    2.60
   2   2 -20   34.56    6.12
  -2   2  20   26.22    7.01
   2  -2 -20   16.44    5.56
  -2  -2  20   30.20    5.63
   3   2 -20    1.61    2.61
  -3   2  20    9.42    5.24
   3  -2 -20    2.01    4.47
  -3  -2  20    0.96    3.55
   4   2 -20    5.59    3.29
   4  -2 -20    0.52    4.10
  -4  -2  20    2.22    2.89
   5   2 -20    0.15    2.82
  -5   2  20    2.73    3.06
   5  -2 -20   -0.84    3.01
  -5   2 -20    0.55    1.34
  -5  -2  20    1.16    3.13
   6   2 -20    2.59    2.37
  -6   2  20    1.03    2.97
   6  -2 -20   -0.09    1.80
  -6   2 -20    1.16    0.97
  -6  -2  20    2.91    2.75
   7   2 -20    1.06    1.38
  -7   2  20    0.20    1.61
  -7  -2  20    2.23    2.75
  -8  -2  20    1.55    1.72
   0  -2 -21    7.30    4.52
   0   2 -21    1.71    3.47
   0  -2  21    0.13    3.06
   1   2 -21    1.47    2.88
   1  -2  21    3.13    2.93
   1  -2 -21    4.72    8.41
  -1   2 -21    3.41    3.35
   2   2 -21   -0.08    2.71
   2  -2  21   -6.53    2.13
  -2   2  21    4.34    5.31
   2  -2 -21   -1.65    4.80
  -2   2 -21    8.36    4.17
  -2  -2  21   -1.00    3.31
   3   2 -21   17.55    4.26
  -3   2  21   17.32    5.79
   3  -2 -21    5.54    5.02
  -3  -2  21   12.82    4.11
   4   2 -21    9.39    3.57
  -4   2  21    6.87    4.86
   4  -2 -21    2.64    4.55
  -4  -2  21    3.85    3.17
  -5   2  21    3.08    3.57
   5  -2 -21    0.99    2.85
  -5  -2  21    1.01    2.52
   6   2 -21   -0.12    1.97
  -6   2  21    1.38    2.71
  -6   2 -21    0.37    1.07
  -6  -2  21    0.95    2.66
   7   2 -21    1.38    1.47
  -7   2  21   -0.51    1.66
  -7  -2  21    1.68    2.57
  -8  -2  21   -0.90    1.45
   0  -2 -22    8.84    6.40
   0   2 -22    8.56    3.45
   0  -2  22    7.32    3.11
   1   2 -22    2.47    2.91
   1  -2  22   -1.53    3.78
   1  -2 -22    4.89    6.84
  -1   2 -22    0.26    3.01
   2   2 -22    5.91    3.30
  -2   2  22    9.28    5.40
   2  -2 -22   -0.05    3.64
  -2   2 -22    7.36    3.46
  -2  -2  22    4.84    2.75
   3   2 -22    2.67    2.81
  -3   2  22    4.96    4.32
   3  -2 -22    1.01    4.99
  -3  -2  22    6.00    3.69
   4   2 -22   -1.76    2.91
  -4   2  22    0.56    3.88
   4  -2 -22   -3.34    3.77
   5   2 -22    2.92    2.92
  -5   2  22    1.45    3.19
   5  -2 -22   -0.05    2.53
  -5  -2  22    1.18    2.71
   6   2 -22    2.52    2.38
  -6   2  22    1.76    3.06
  -6   2 -22   -0.01    1.24
  -6  -2  22    1.24    2.50
   7   2 -22   -0.11    1.15
  -7   2  22   -0.04    1.39
  -8  -2  22    0.06    1.66
   0  -2 -23    9.16    5.62
   0   2 -23    1.94    2.76
   1   2 -23   -1.62    3.56
   1  -2  23   -2.47    3.39
  -1   2  23    0.70    3.72
   1  -2 -23   -0.14    5.31
  -1   2 -23   -0.48    3.30
   2   2 -23    0.29    3.44
  -2   2  23    3.60    4.52
   2  -2 -23   -1.75    4.50
  -2   2 -23    6.07    3.38
  -2  -2  23   -3.44    3.33
   3   2 -23    1.21    2.57
  -3   2  23    6.55    4.57
   3  -2 -23   -5.10    5.27
  -3  -2  23   -0.40    3.47
   4   2 -23   -0.69    2.83
  -4   2  23    1.49    3.33
   4  -2 -23    1.07    3.69
  -4  -2  23    1.12    3.37
   5   2 -23    2.32    2.73
  -5   2  23    6.23    3.88
   5  -2 -23    1.32    2.78
  -5  -2  23   10.11    3.90
  -6   2  23    0.25    2.82
   6  -2 -23   -0.81    1.54
  -6   2 -23    0.62    1.32
  -6  -2  23   -0.93    2.70
  -7  -2  23   -0.21    2.63
  -8  -2  23   -0.09    1.78
   0  -2 -24    5.38    5.53
   0   2 -24    4.94    3.06
   0  -2  24    5.19    3.12
   1   2 -24    2.89    3.01
   1  -2  24   -0.28    3.38
  -1   2  24    1.90    2.50
   1  -2 -24    2.43    5.47
  -1   2 -24    2.78    3.41
   2   2 -24    3.28    3.45
  -2   2  24    9.49    5.16
   2  -2 -24    1.38    3.17
  -2   2 -24    5.42    3.26
  -2  -2  24    5.10    3.61
   3   2 -24    3.16    2.96
  -3   2  24    4.63    4.91
   3  -2 -24   -1.16    4.23
  -4   2  24    1.19    3.82
   4  -2 -24   -2.35    3.31
  -4  -2  24    1.12    3.13
  -5   2  24    2.01    3.04
  -6   2  24    1.03    2.72
   6  -2 -24   -0.89    1.55
  -6   2 -24   -0.20    0.86
  -6  -2  24   -1.67    2.72
  -7   2  24   -0.27    1.66
  -7  -2  24    1.79    2.58
  -8  -2  24    0.83    1.72
   0   2 -25    2.57    2.97
   0  -2  25    2.58    3.17
   1   2 -25    0.28    2.73
   1  -2  25    0.80    4.04
  -1   2  25   -0.98    2.78
   1  -2 -25    3.25    6.12
  -1   2 -25    2.21    2.73
   2   2 -25    9.23    3.42
  -2   2  25    7.09    4.62
   2  -2 -25   -0.45    3.68
  -2   2 -25    6.28    3.32
  -3   2  25    2.36    4.71
   3  -2 -25    0.50    3.90
  -3  -2  25    0.11    3.16
  -4   2  25    3.36    3.80
   4  -2 -25    1.59    3.14
  -4  -2  25    1.92    3.20
  -5   2  25    2.01    3.31
   5  -2 -25   -0.98    2.29
  -5  -2  25   -0.38    3.06
  -6   2  25    1.63    2.83
   6  -2 -25   -0.80    1.36
  -6  -2  25   -0.41    2.62
  -7   2  25   -0.29    1.51
  -7  -2  25   -0.23    2.11
  -8  -2  25   -0.27    1.65
   0   2  26    4.44    2.35
   0  -2 -26    6.00    4.73
   0  -2  26   10.02    3.47
  -1   2  26   -1.19    2.75
   1  -2 -26    4.70    7.38
  -2   2  26    5.56    4.58
   2  -2 -26    3.47    3.17
  -2  -2  26    6.85    3.20
  -3   2  26    5.34    4.66
  -3  -2  26    3.29    2.69
  -4   2  26   -1.32    3.57
  -4  -2  26   -1.08    2.92
  -5   2  26    1.08    3.24
   5  -2 -26   -1.10    1.66
  -5  -2  26    0.74    2.57
  -6   2  26    3.69    2.86
   6  -2 -26    0.29    1.47
  -7   2  26   -0.73    1.63
  -7  -2  26    0.74    2.24
   0   2  27    0.17    2.34
   0  -2  27    2.05    2.98
  -1   2  27    0.41    2.72
   1  -2 -27    2.03    6.75
   2  -2  27   -3.25    2.26
  -2   2  27    4.52    4.33
   2  -2 -27    5.78    3.38
  -2  -2  27    6.88    3.24
  -3   2  27    1.52    4.17
  -3  -2  27   -0.79    3.09
  -4   2  27    0.95    3.45
  -5   2  27    2.43    3.05
   5  -2 -27    1.50    2.11
  -5  -2  27    5.31    2.89
   6  -2 -27    0.02    1.32
  -7   2  27   -0.91    1.46
   0   2  28    2.45    2.18
   0  -2  28    6.81    3.17
   1  -2  28    2.06    3.66
  -1   2  28    1.27    2.94
   2  -2  28   -1.54    1.76
  -2   2  28    2.15    3.75
  -2  -2  28    1.49    2.59
  -3   2  28    2.51    4.34
  -4   2  28    1.07    3.15
  -5   2  28    2.92    3.51
  -6   2  28   -0.07    2.44
  -7   2  28   -0.43    1.61
   0   2  29    1.53    2.28
  -1   2  29    0.67    2.52
  -2   2  29    5.91    3.84
  -3   2  29    2.10    3.96
  -4   2  29    1.63    3.12
  -5   2  29    0.58    3.50
  -6   2  29    0.85    2.49
  -7   2  29    0.36    1.76
  -1   2  30    1.71    2.46
  -2   2  30    7.84    3.87
  -3   2  30    1.49    3.78
  -4   2  30    1.00    3.51
  -5   2  30   -0.47    3.47
  -6   2  30    0.53    2.45
  -7   2  30   -0.82    1.38
   2   3   0  205.48   29.02
  -2  -3   0  162.06   23.57
   3   3   0    7.61    4.27
  -3   3   0   22.99    4.98
  -4   3   0   59.32    9.35
  -4  -3   0   79.01   12.42
   5   3   0   17.49    4.31
  -5   3   0   23.57    5.27
  -5  -3   0   18.34    5.13
   6   3   0    2.08    1.91
  -6   3   0    0.93    2.09
  -6  -3   0    0.85    2.79
  -7   3   0    5.69    2.39
  -7  -3   0    8.86    3.46
  -8  -3   0    0.99    1.45
   1   3  -1  171.76   24.71
  -1  -3   1  134.96   20.01
   2   3  -1   38.04    7.43
  -2   3   1   55.49    9.27
  -2  -3  -1   49.51   10.86
   2   3   1   49.45    9.79
  -2   3  -1   47.13    7.79
   3   3  -1  135.92   19.63
  -3   3   1   89.53   13.12
  -3  -3  -1   72.54   11.49
   3   3   1  106.44   15.68
  -3   3  -1  121.09   17.07
  -3  -3   1  101.62   15.13
   4   3  -1   51.11    8.57
   4  -3   1   46.77    7.85
  -4   3   1   41.14    7.12
  -4  -3  -1   44.21    8.02
   4   3   1   44.49    7.84
   4  -3  -1   47.55    8.25
  -4   3  -1   47.65    8.05
  -4  -3   1   38.88    7.16
   5   3  -1   25.09    5.47
   5  -3   1   10.23    3.76
  -5   3   1   15.45    4.66
  -5  -3  -1   12.84    4.20
   5   3   1   12.88    3.93
   5  -3  -1    8.28    3.26
  -5   3  -1   22.81    4.95
   6   3  -1    1.08    1.91
   6  -3   1    0.10    1.57
  -6   3   1    4.70    2.96
  -6  -3  -1    9.19    3.56
   6   3   1    2.06    2.06
   6  -3  -1   -0.45    1.80
  -6   3  -1    1.50    2.19
  -6  -3   1    1.42    3.15
   7   3  -1    2.45    1.73
  -7   3   1    0.97    2.03
  -7  -3  -1    5.54    2.68
  -7   3  -1    1.10    2.04
  -7  -3   1    2.08    3.03
  -8  -3  -1   -0.23    1.33
  -8  -3   1    1.74    1.65
   1   3  -2  186.83   26.48
  -1  -3   2  143.65   21.33
   2   3  -2  155.71   21.99
   2  -3   2  116.61   16.60
  -2   3   2  174.80   24.85
  -2  -3  -2  178.31   25.96
   2   3   2  110.03   17.40
  -2  -3   2  145.85   20.77
   3   3  -2   23.27    6.26
   3  -3   2    8.84    3.83
  -3   3   2   24.71    5.46
  -3  -3  -2   11.57    5.17
   3   3   2   11.12    4.64
  -3  -3   2    5.47    4.42
   4  -3   2  134.02   19.10
  -4   3   2  131.48   18.90
  -4  -3  -2  111.81   16.56
   4  -3  -2  137.56   19.83
  -4   3  -2  111.69   15.95
  -4  -3   2  103.70   15.41
   5   3  -2    9.25    3.43
   5  -3   2    3.49    2.67
  -5   3   2   13.78    4.42
  -5  -3  -2    7.45    4.14
   5  -3  -2   -0.50    2.80
  -5   3  -2    6.41    3.41
   6   3  -2    7.40    2.68
   6  -3   2    5.01    2.17
  -6   3   2    8.57    3.71
  -6  -3  -2    3.73    2.87
   6   3   2    7.61    2.84
   6  -3  -2    6.98    2.78
  -6   3  -2    3.11    2.33
  -6  -3   2    6.95    3.16
   7   3  -2    2.56    1.75
  -7  -3  -2    0.19    2.70
  -7   3  -2    0.82    1.65
  -8  -3  -2    0.61    1.48
  -8  -3   2    0.73    1.59
   1   3  -3   33.60    7.94
  -1  -3   3   24.21    7.66
   2   3  -3  121.27   17.29
  -2  -3   3  133.68   19.24
   3   3  -3   25.88    5.40
  -3  -3  -3   24.03    6.25
   3  -3  -3   38.20    7.11
  -3   3  -3   29.40    5.08
  -3  -3   3   22.79    5.09
   4   3  -3   40.28    7.21
   4  -3   3   34.54    6.31
  -4  -3  -3   25.84    5.93
   4   3   3   30.36    6.01
   4  -3  -3   30.04    6.04
  -4   3  -3   30.34    5.56
  -4  -3   3   41.14    7.34
   5   3  -3   26.02    5.69
   5  -3   3   31.44    5.69
  -5  -3  -3   32.82    6.67
   5   3   3   29.88    6.27
   5  -3  -3   18.48    5.09
  -5   3  -3   38.66    7.06
  -5  -3   3   32.58    6.45
   6   3  -3   13.16    3.34
   6  -3   3   10.71    2.87
  -6  -3  -3   10.05    3.89
   6   3   3   16.33    3.95
   6  -3  -3   14.88    3.93
  -6   3  -3    9.57    3.15
  -6  -3   3   13.53    4.01
   7   3  -3    4.46    1.96
  -7   3   3    6.27    2.57
  -7  -3  -3    3.40    2.28
  -7   3  -3    5.36    2.39
  -7  -3   3    9.32    3.43
  -8  -3   3    1.18    1.87
   1   3  -4  193.88   26.80
  -1  -3   4  141.92   20.11
   2   3  -4  155.65   22.29
  -2   3   4  144.53   21.69
  -2  -3   4   91.75   13.73
   3  -3   4   35.94    6.35
   3   3   4   11.79    6.04
   3  -3  -4   33.42    6.74
  -3   3  -4   30.18    5.25
   4  -3   4   11.41    3.57
  -4   3   4   26.22    5.84
  -4  -3  -4    9.10    4.90
   4   3   4   24.29    6.90
   4  -3  -4   15.00    4.52
  -4   3  -4   17.38    4.26
  -4  -3   4   14.48    4.38
   5   3  -4   -0.57    2.69
   5  -3   4    2.41    2.27
  -5   3   4    2.08    3.61
  -5  -3  -4    1.04    3.47
   5   3   4    4.52    2.84
   5  -3  -4   -2.87    3.02
  -5   3  -4    0.92    2.95
  -5  -3   4   -2.58    3.25
   6   3  -4    7.81    2.72
  -6   3   4    6.79    3.37
  -6  -3  -4    7.68    3.11
  -6   3  -4    7.42    2.67
  -6  -3   4    7.96    3.53
   7   3  -4    1.76    1.45
  -7   3   4    1.60    1.92
  -7  -3  -4    0.23    2.04
  -7   3  -4    2.44    1.84
  -7  -3   4    3.02    2.67
  -8  -3   4    0.68    1.58
   0  -3   5    7.99    5.72
   1   3  -5  124.33   17.70
  -1  -3   5  146.93   20.69
   2   3  -5   44.57    7.30
  -2   3   5   66.64   11.90
   3   3  -5   16.74    4.40
   3  -3   5   19.18    4.15
  -3   3   5   21.27    5.56
   3   3   5   22.39    6.46
   3  -3  -5    9.33    4.05
  -3   3  -5   18.24    4.58
   4   3  -5    8.46    3.64
   4  -3   5   -2.08    2.64
  -4  -3  -5    0.42    5.28
   4   3   5   12.37    5.60
   4  -3  -5   -2.14    3.95
  -4   3  -5    3.57    3.20
  -4  -3   5    6.23    3.84
   5   3  -5    4.23    2.89
   5  -3   5    2.75    2.13
  -5   3   5    2.78    3.47
   5   3   5   10.10    3.35
   5  -3  -5    1.90    3.19
  -5   3  -5    3.64    2.88
  -5  -3   5    2.63    3.35
   6   3  -5   10.42    3.09
   6  -3   5    9.23    2.64
  -6   3   5   15.45    4.66
   6   3   5    9.81    3.33
   6  -3  -5    7.81    3.14
  -6   3  -5    6.87    2.52
  -6  -3   5   10.03    3.43
   7   3  -5    6.66    2.36
  -7   3   5    9.45    3.16
  -7  -3  -5    3.51    2.38
  -7   3  -5    4.68    2.07
  -7  -3   5    9.13    3.41
  -8  -3   5    1.23    1.96
   0   3  -6   60.76    9.18
   0  -3   6   56.73    8.95
  -1  -3   6   48.23    8.01
   2   3  -6   54.41    8.40
  -2   3   6   43.01    9.33
   3   3  -6   47.01    7.78
   3  -3   6   33.50    5.48
  -3  -3  -6   24.65    7.08
   3   3   6   41.62    8.63
   3  -3  -6   60.50   10.30
  -3   3  -6   60.50    9.16
  -3  -3   6   42.18    7.20
   4   3  -6   33.78    6.34
   4  -3   6   17.66    4.03
  -4   3   6   36.60    7.50
  -4  -3  -6   26.02    7.12
   4   3   6   19.67    6.51
   4  -3  -6   18.48    5.80
  -4   3  -6   35.98    6.17
  -4  -3   6   27.52    5.77
   5   3  -6    5.69    3.14
   5  -3   6    6.83    2.28
  -5   3   6   12.95    4.09
  -5  -3  -6    0.76    3.63
   5   3   6    7.17    3.42
   5  -3  -6    5.88    3.41
  -5   3  -6    3.21    2.69
  -5  -3   6    6.20    3.28
   6   3  -6   16.80    3.93
   6  -3   6   13.83    3.19
  -6   3   6   22.51    5.58
  -6  -3  -6   17.15    4.50
   6   3   6   19.46    4.03
   6  -3  -6   19.58    4.80
  -6   3  -6   19.28    4.05
   7   3  -6    3.00    1.87
  -7  -3  -6    0.64    1.88
  -7   3  -6    4.25    2.05
  -7  -3   6    5.00    2.81
  -8  -3   6    0.03    1.75
   0   3  -7   31.88    5.33
   0  -3   7   38.62    6.38
   2   3  -7   73.70   11.01
  -2   3   7   82.17   14.18
  -2  -3   7   66.48   10.07
   3   3  -7   64.76   10.01
  -3   3   7   62.42   11.06
   3  -3  -7   86.27   13.78
  -3   3  -7   78.11   11.20
  -3  -3   7   57.53    9.13
   4   3  -7    7.98    3.62
   4  -3   7    4.85    2.41
  -4   3   7   11.57    5.18
  -4  -3  -7    1.26    6.16
   4   3   7   18.40    6.50
   4  -3  -7   -3.37    5.37
  -4   3  -7   10.59    3.71
  -4  -3   7    2.22    3.81
   5   3  -7    5.14    3.31
   5  -3   7    1.55    1.57
  -5   3   7    5.88    3.70
  -5  -3  -7    3.66    3.56
   5   3   7    9.72    3.49
   5  -3  -7    4.49    3.43
  -5   3  -7    4.15    2.43
   6   3  -7    4.17    2.70
   6  -3   7    0.20    1.45
  -6   3   7    6.88    3.96
  -6  -3  -7   -1.99    3.47
   6   3   7    3.86    2.03
   6  -3  -7    0.55    2.66
  -6   3  -7    2.63    1.82
  -6  -3   7    0.95    2.96
   7   3  -7    0.41    1.26
  -7   3   7   -0.14    1.88
  -7   3  -7   -0.52    1.57
  -7  -3   7   -1.11    2.74
  -8  -3   7    2.37    2.24
   0   3  -8   43.15    6.94
   0  -3   8   45.87    6.93
   1   3  -8    5.91    2.82
   1  -3   8    8.86    3.87
  -1   3  -8    2.13    2.97
   2   3  -8   10.25    3.57
  -2   3   8   21.45    9.51
   2  -3  -8  -15.10   17.76
  -2  -3   8    9.52    3.35
   3   3  -8   16.65    4.24
   3  -3   8    7.75    2.64
   3  -3  -8    6.09    5.52
  -3   3  -8   19.36    3.66
  -3  -3   8   11.39    4.04
   4   3  -8    2.90    3.46
   4  -3   8   -1.17    2.13
  -4   3   8    5.76    5.20
  -4  -3  -8   -9.55    6.98
   4   3   8   14.75    5.62
  -4   3  -8    1.08    2.58
  -4  -3   8    0.33    3.17
   5   3  -8    1.06    3.85
   5  -3   8    2.41    1.75
  -5   3   8    3.71    3.55
  -5  -3  -8   -3.60    4.46
   5   3   8    5.92    2.85
   5  -3  -8   -4.07    3.80
  -5   3  -8   -0.50    2.37
  -5  -3   8    1.16    2.81
   6   3  -8    2.77    2.73
   6  -3   8    4.74    1.91
  -6   3   8    4.32    3.68
  -6  -3  -8    1.68    3.05
   6   3   8   13.13    3.08
   6  -3  -8    2.42    2.86
  -6   3  -8    7.83    2.65
  -6  -3   8    6.82    3.04
   7   3  -8    0.04    1.59
  -7   3   8   -0.45    1.84
  -7  -3  -8    0.88    1.71
  -7   3  -8    0.38    1.37
  -7  -3   8    1.42    2.79
  -8  -3   8   -0.38    1.75
   0   3  -9   31.80    5.03
   0  -3   9   25.33    4.24
   1   3  -9    2.21    2.20
   1  -3   9    8.63    2.84
  -1   3  -9    4.81    2.39
   2   3  -9   74.50   11.05
  -2   3   9   97.54   18.42
  -2  -3   9   73.38   10.89
   3   3  -9   31.08    5.95
   3  -3   9   28.30    4.67
   3  -3  -9   59.82   10.60
  -3   3  -9   30.44    4.94
  -3  -3   9   30.36    5.91
   4   3  -9   44.13    7.81
   4  -3   9   41.34    6.41
  -4   3   9   36.20    7.77
  -4  -3  -9   20.13    6.47
   4   3   9   26.04    6.10
   4  -3  -9   16.86    7.12
  -4   3  -9   21.47    4.19
  -4  -3   9   31.08    6.05
   5   3  -9    6.60    3.21
   5  -3   9    5.18    1.81
  -5   3   9   11.28    3.99
  -5  -3  -9    3.98    4.14
   5   3   9   20.17    4.47
   5  -3  -9    5.82    3.79
  -5   3  -9    4.58    1.97
  -5  -3   9   11.01    3.49
   6   3  -9    3.03    2.59
   6  -3   9    1.66    1.74
  -6   3   9    1.52    3.57
  -6  -3  -9    1.69    2.72
   6  -3  -9   -0.07    2.75
  -6   3  -9    1.29    1.65
  -6  -3   9    0.28    2.98
   7   3  -9    2.33    1.56
  -7   3   9    0.98    2.20
  -7  -3  -9    1.10    1.52
  -7   3  -9    0.57    1.42
  -7  -3   9   -0.12    2.85
  -8  -3   9   -0.74    1.74
   0  -3  10   26.98    4.26
   1   3 -10   20.75    3.89
   1  -3  10   31.48    4.77
  -1   3 -10   28.68    4.46
  -1  -3  10   28.26    4.85
   3   3 -10   13.42    4.23
  -3   3  10   23.59    6.93
   3  -3 -10    3.42    5.62
  -3   3 -10   10.91    2.50
  -3  -3  10    7.46    3.28
   4   3 -10   20.51    4.98
   4  -3  10   12.58    2.65
  -4   3  10   14.65    4.88
  -4  -3 -10    9.07    4.63
   4  -3 -10   11.56    5.97
  -4   3 -10   18.19    3.45
  -4  -3  10   22.55    5.29
   5   3 -10    0.02    2.85
   5  -3  10    0.67    1.51
  -5   3  10    1.62    3.18
  -5  -3 -10   -2.10    4.32
   5   3  10   10.52    3.23
   5  -3 -10   -1.68    3.77
  -5   3 -10    2.04    1.75
  -5  -3  10    2.77    3.23
   6   3 -10    2.25    2.46
   6  -3  10    1.97    1.34
  -6   3  10    3.14    3.18
   6  -3 -10   -3.38    2.81
  -6   3 -10    0.40    1.37
  -6  -3  10    1.19    2.95
   7   3 -10   -0.06    1.62
  -7   3  10   -0.11    1.99
  -7   3 -10    0.07    1.18
  -7  -3  10   -2.03    2.79
  -8  -3  10    0.29    1.73
   0  -3  11  100.56   14.08
   1   3 -11   47.01    7.16
   1  -3  11   42.59    6.03
  -1   3 -11   38.62    5.60
  -1  -3  11   64.02    9.52
   2   3 -11   31.28    5.71
  -2   3  11   39.64   13.55
   2  -3 -11  -12.03   18.74
  -2  -3  11   25.11    5.04
   3   3 -11   24.27    5.15
   3  -3  11   15.20    2.52
  -3   3  11   16.24    5.91
   3  -3 -11   15.77    6.05
  -3   3 -11   17.64    2.96
  -3  -3  11   10.17    3.59
   4  -3  11   13.20    2.51
  -4   3  11   19.72    5.45
   4  -3 -11   13.11    6.13
  -4   3 -11   18.64    3.23
  -4  -3  11   21.69    4.94
   5   3 -11   23.91    5.45
   5  -3  11   25.65    4.15
  -5   3  11   24.19    5.65
  -5  -3 -11   29.38    6.45
   5   3  11   23.97    4.80
   5  -3 -11   15.45    5.09
  -5   3 -11   26.82    4.41
  -5  -3  11   27.80    5.65
   6   3 -11    4.65    2.76
   6  -3  11    5.08    1.60
  -6   3  11    4.63    3.36
  -6  -3 -11    0.42    2.49
   6  -3 -11    2.63    3.14
  -6   3 -11    2.26    1.37
  -6  -3  11    2.28    3.05
   7   3 -11    4.55    2.15
  -7   3  11    3.37    2.30
  -7  -3 -11    5.15    2.11
  -7   3 -11    4.36    1.53
  -7  -3  11    3.94    2.96
  -8  -3  11   -0.54    1.42
   1   3 -12   18.37    4.03
  -1   3 -12    7.71    1.72
  -1  -3  12    7.97    2.81
   2   3 -12   23.15    4.61
   2  -3  12   35.52    4.94
  -2   3  12   35.94   11.79
   2  -3 -12  -25.37   20.17
  -2   3 -12   27.86    4.04
  -2  -3  12   25.61    5.26
   3   3 -12   31.04    5.92
   3  -3  12   26.46    3.81
  -3   3  12   31.88    7.69
   3  -3 -12   31.42    7.82
  -3   3 -12   35.90    5.14
  -3  -3  12   36.02    6.66
   4   3 -12   50.59    8.43
   4  -3  12   33.40    5.03
  -4   3  12   51.87    9.31
   4  -3 -12   41.76    9.22
  -4   3 -12   41.92    6.12
  -4  -3  12   63.78   10.18
   5   3 -12   15.77    4.18
   5  -3  12   10.20    2.12
  -5   3  12   12.03    4.48
  -5  -3 -12    7.79    3.82
   5   3  12   29.02    5.13
   5  -3 -12    9.66    4.23
  -5   3 -12    7.50    1.89
  -5  -3  12    7.92    3.28
   6   3 -12    2.69    2.73
   6  -3  12    2.47    1.23
  -6   3  12    3.41    3.43
  -6  -3 -12    3.03    2.51
   6  -3 -12   -0.72    2.30
  -6   3 -12    1.35    1.07
  -6  -3  12    3.19    2.47
   7   3 -12    5.65    2.41
  -7   3  12    5.94    2.86
  -7   3 -12    2.39    1.41
  -7  -3  12    9.75    3.51
  -8  -3  12   -0.64    1.73
   1   3 -13   41.28    6.45
   1  -3  13   38.86    5.84
  -1   3 -13   39.10    5.72
   2   3 -13   20.31    4.15
   2  -3  13   18.78    2.74
  -2   3  13   46.47   12.68
   2  -3 -13  -24.09   20.21
  -2   3 -13   21.97    3.22
   3   3 -13   21.13    4.49
   3  -3  13   25.39    3.57
  -3   3  13   23.67    6.94
   3  -3 -13   23.53    7.12
  -3   3 -13   25.98    3.67
   4   3 -13   38.16    6.69
   4  -3  13   50.31    7.15
  -4   3  13   45.59    8.73
   4  -3 -13   44.55    9.53
  -4   3 -13   36.74    5.42
   5   3 -13   10.29    3.26
   5  -3  13    2.85    1.25
  -5   3  13    9.54    4.38
   5  -3 -13    5.46    3.58
  -5   3 -13    6.96    1.65
   6   3 -13    2.65    2.03
   6  -3  13    0.48    0.87
  -6   3  13   -0.26    3.26
   6  -3 -13    0.01    2.31
  -6   3 -13   -0.50    0.89
  -6  -3  13    0.25    2.46
   7   3 -13    1.52    1.86
  -7   3  13    1.35    2.07
  -7   3 -13    1.90    1.16
  -7  -3  13    3.61    2.41
  -8  -3  13    0.28    1.40
   0  -3  14   19.53    3.51
   1   3 -14   11.63    2.77
   1  -3  14   11.40    2.32
  -1   3 -14   12.36    2.37
  -1  -3  14   14.54    3.35
   2   3 -14   32.06    5.66
   2  -3  14   44.73    6.19
  -2   3  14   58.25   13.69
  -2   3 -14   29.66    4.24
  -2  -3  14   42.51    7.01
   3   3 -14   21.59    4.83
   3  -3  14   16.14    2.37
  -3   3  14   24.95    6.98
   3  -3 -14   21.85    6.97
  -3   3 -14   14.84    2.17
  -3  -3  14   19.70    4.62
   4  -3  14   25.61    3.77
  -4   3  14   40.48    8.33
   4  -3 -14   18.25    6.62
  -4   3 -14   28.74    4.30
  -4  -3  14   25.79    5.39
   5  -3  14    3.54    1.18
  -5   3  14    4.68    4.30
   5  -3 -14    3.03    3.13
  -5   3 -14    2.71    1.25
  -5  -3  14    3.03    2.96
   6   3 -14    0.40    2.44
   6  -3  14    1.38    1.03
  -6   3  14   -0.02    3.04
   6  -3 -14    2.24    2.50
  -6   3 -14    0.96    1.04
  -6  -3  14    0.59    2.55
   7   3 -14   -0.74    1.40
  -7   3  14    0.62    1.89
  -7  -3  14    0.20    2.15
  -8  -3  14    1.61    1.88
   0  -3  15    0.28    2.10
   1   3 -15  121.01   16.81
   1  -3  15  119.67   16.36
  -1   3 -15  108.56   14.85
  -1  -3  15  123.17   17.24
   2   3 -15   49.35    7.73
   2  -3  15   40.78    5.78
  -2   3  15   71.30   14.69
  -2   3 -15   45.85    6.42
  -2  -3  15   46.83    7.61
   3   3 -15   22.21    4.56
  -3   3  15   28.30    7.25
   3  -3 -15   22.27    6.65
  -3  -3  15   17.83    4.10
   4   3 -15    2.96    2.74
   4  -3  15    3.42    1.09
  -4   3  15    6.08    4.06
   4  -3 -15   -2.26    4.32
  -4   3 -15    2.61    1.02
  -4  -3  15    1.80    2.41
   5   3 -15    5.95    2.83
   5  -3  15    4.01    1.22
  -5   3  15    8.66    4.51
   5  -3 -15    1.55    2.99
  -5   3 -15    3.27    1.21
  -5  -3  15    3.76    2.83
   6   3 -15    5.58    2.77
   6  -3  15    3.05    1.25
  -6   3  15    7.37    3.54
   6  -3 -15    3.85    2.60
  -6   3 -15    4.36    1.34
  -6  -3  15    6.82    2.95
   7   3 -15   -0.09    1.19
  -7   3  15   -0.28    1.87
  -7   3 -15    0.03    0.75
  -7  -3  15   -0.32    2.49
  -8  -3  15    0.31    1.31
   0   3 -16   13.86    2.92
   0  -3  16   10.30    2.53
   1   3 -16    6.22    2.05
   1  -3  16    5.23    1.89
   1  -3 -16    3.49    7.23
  -1   3 -16    5.56    1.78
  -1  -3  16    9.42    2.74
   2  -3  16   25.09    3.92
  -2   3  16   49.31   11.79
   2  -3 -16  -10.35   16.22
  -2   3 -16   25.71    4.03
  -2  -3  16   30.08    5.29
   3   3 -16   41.24    6.86
  -3   3  16   22.33    6.44
   3  -3 -16   24.93    6.86
  -3  -3  16   17.65    4.14
   4   3 -16   11.22    3.27
   4  -3  16    9.14    1.78
  -4   3  16   13.92    5.98
   4  -3 -16    7.42    5.55
  -4   3 -16    8.30    1.69
   5   3 -16    7.51    2.80
   5  -3  16    8.20    1.68
  -5   3  16    7.63    4.10
   5  -3 -16    5.02    3.29
  -5   3 -16    5.44    1.38
  -5  -3  16    9.60    3.03
   6   3 -16    0.24    2.19
   6  -3  16    1.24    0.86
  -6  -3 -16    1.50    1.69
   6  -3 -16    1.07    1.86
  -6   3 -16    0.80    0.83
  -6  -3  16    1.90    2.43
   7   3 -16    0.17    1.07
  -7   3  16    0.85    1.96
  -7   3 -16    1.55    0.93
  -7  -3  16    0.89    2.14
  -8  -3  16   -0.26    1.48
   0   3 -17    9.29    2.53
   0  -3  17    8.73    2.75
   1   3 -17    8.92    2.37
   1  -3  17   18.70    3.30
   1  -3 -17    5.90    6.55
  -1   3 -17    6.30    2.05
  -1  -3  17    7.46    2.58
   2   3 -17   28.64    5.03
   2  -3  17   31.46    4.86
  -2   3  17   47.77   11.13
   2  -3 -17  -12.64   17.65
  -2   3 -17   27.24    4.25
  -2  -3  17   23.27    4.38
   3   3 -17    7.88    2.83
  -3   3  17    9.29    5.20
   3  -3 -17   24.07    6.59
  -3  -3  17   11.05    3.27
   4   3 -17   10.41    3.22
   4  -3  17   11.68    1.95
   4  -3 -17    3.03    4.65
  -4   3 -17    5.92    1.56
  -4  -3  17   14.76    3.85
   5   3 -17    2.78    2.28
   5  -3  17    3.59    1.20
   5  -3 -17    0.86    2.86
  -5   3 -17    0.14    1.01
  -5  -3  17   -1.39    2.54
   6   3 -17    2.66    1.99
   6  -3  17    1.48    0.82
  -6   3  17    4.87    3.52
  -6  -3 -17    1.35    1.48
   6  -3 -17    0.10    1.93
  -6   3 -17    1.85    0.91
  -6  -3  17    0.83    2.23
   7   3 -17   -0.59    1.00
  -7   3  17    0.23    1.64
  -7   3 -17    0.14    0.67
  -8  -3  17   -0.24    1.56
   0  -3  18    0.49    2.01
   1   3 -18    7.05    2.48
   1  -3  18    7.72    2.59
  -1   3  18   10.49    5.74
   1  -3 -18   10.02    5.68
  -1   3 -18   10.06    2.47
  -1  -3  18    7.31    2.67
   2   3 -18    9.92    2.75
   2  -3  18   11.80    2.57
  -2   3  18   23.81    8.50
   2  -3 -18   -0.20   15.73
  -2   3 -18   15.68    3.00
  -2  -3  18   12.29    3.42
   3   3 -18   15.16    3.54
  -3   3  18   17.10    5.95
   3  -3 -18   21.97    6.25
  -3  -3  18    5.05    2.58
   4   3 -18   28.76    5.44
  -4   3  18   25.75    6.91
   4  -3 -18   10.65    5.99
  -4   3 -18   12.20    2.35
  -4  -3  18   22.65    4.92
   5  -3  18    3.13    0.99
  -5   3  18    6.84    4.88
   5  -3 -18    0.54    2.63
  -5   3 -18    1.72    1.31
  -5  -3  18    2.14    2.29
   6   3 -18    2.90    2.26
   6  -3  18    1.48    0.85
  -6   3  18    3.76    2.77
   6  -3 -18    1.46    2.08
  -6   3 -18    2.14    0.93
  -6  -3  18    2.45    2.67
   7   3 -18    1.95    1.50
  -7   3  18    1.71    1.92
  -7   3 -18    1.49    0.87
  -7  -3  18    1.38    2.43
  -8  -3  18    0.14    1.39
  -9  -3  18    0.13    1.06
   0   3 -19    8.88    2.59
   1   3 -19    4.44    2.16
   1  -3  19    4.74    2.06
  -1   3  19    7.95    5.66
  -1   3 -19    3.20    2.08
  -1  -3  19    6.44    2.40
   2   3 -19    9.03    2.73
   2  -3  19    5.67    2.21
  -2   3  19   27.02    8.71
   2  -3 -19   -3.72   13.98
  -2   3 -19    9.14    2.23
  -2  -3  19    8.08    2.78
   3   3 -19    6.24    2.64
  -3   3  19   14.69    5.79
   3  -3 -19   12.76    6.60
  -3   3 -19   12.90    2.53
  -3  -3  19    8.54    3.18
   4   3 -19    6.30    2.71
  -4   3  19    8.72    4.45
   4  -3 -19   -3.22    4.57
  -4  -3  19    5.58    2.99
   5   3 -19    1.79    2.22
   5  -3  19    3.60    1.03
  -5   3  19    1.49    3.68
   5  -3 -19   -2.22    2.51
  -5   3 -19   -1.52    1.18
  -5  -3  19    0.70    2.62
   6   3 -19    6.31    2.45
  -6   3  19    4.61    3.01
   6  -3 -19    3.81    2.69
  -6   3 -19    6.15    1.63
  -6  -3  19    5.68    2.69
   7   3 -19    3.73    1.98
  -7   3  19    1.39    1.79
  -7   3 -19    0.78    0.97
  -7  -3  19    3.50    2.53
  -8  -3  19    0.03    1.34
  -9  -3  19   -0.46    1.01
   0   3 -20   13.15    3.16
   0  -3  20   15.49    3.29
   1  -3  20   22.69    4.15
  -1   3  20   12.94    5.61
   1  -3 -20    9.18    5.34
  -1   3 -20   11.38    2.96
  -1  -3  20   23.43    4.39
   2   3 -20    3.88    2.30
   2  -3  20    1.55    2.50
  -2   3  20   11.40    6.68
   2  -3 -20   -6.30   12.28
  -2   3 -20    2.23    1.95
  -2  -3  20    1.14    2.58
   3   3 -20    0.91    2.74
  -3   3  20    5.67    5.04
  -3   3 -20    9.54    2.17
  -3  -3  20    1.27    2.55
   4   3 -20    3.62    2.51
  -4   3  20    5.15    4.34
   4  -3 -20   -1.77    5.19
  -4  -3  20    1.15    3.01
   5   3 -20    1.90    2.16
   5  -3  20    4.18    0.97
  -5   3  20    1.71    3.30
   5  -3 -20   -1.25    1.94
  -5   3 -20    2.59    1.34
  -5  -3  20    3.61    3.19
   6   3 -20    1.85    2.04
  -6   3  20    2.34    2.64
  -6   3 -20    0.94    0.96
  -6  -3  20   -0.32    2.79
   7   3 -20    0.58    1.23
  -7   3  20    0.41    1.62
  -7   3 -20    1.31    0.85
  -7  -3  20    1.89    2.23
  -8  -3  20    0.24    1.52
  -9  -3  20   -0.24    0.98
   0   3 -21    6.14    2.49
   0  -3  21    5.38    2.45
   1   3 -21    0.39    2.35
   1  -3  21    0.56    2.11
  -1   3  21    6.92    5.27
   1  -3 -21    0.36    5.17
  -1   3 -21   -1.64    2.55
  -1  -3  21    1.51    2.23
   2   3 -21    3.09    2.62
  -2   3  21    9.70    5.73
   2  -3 -21   -2.57    9.21
  -2   3 -21    4.04    2.24
  -2  -3  21    5.07    2.59
   3   3 -21   16.74    4.04
  -3   3  21   16.31    5.43
  -3   3 -21    7.43    1.70
  -3  -3  21   15.57    4.41
  -4   3  21    4.49    3.84
   4  -3 -21    2.05    4.23
  -4  -3  21    8.15    3.59
   5   3 -21    1.41    2.28
  -5   3  21    1.16    3.48
   5  -3 -21    0.42    2.19
  -5   3 -21    0.80    1.08
  -5  -3  21    6.43    3.16
   6   3 -21   -1.80    2.01
  -6   3  21    0.87    2.04
  -6   3 -21   -0.31    0.90
   7   3 -21   -0.34    1.13
  -7   3  21   -0.18    1.46
  -7   3 -21    0.19    0.66
  -7  -3  21    0.61    2.54
  -8  -3  21    0.43    1.73
  -9  -3  21   -0.61    0.89
   0  -3  22    2.74    2.25
   1   3 -22    1.26    2.50
   1  -3  22    0.75    2.82
  -1   3  22    5.10    3.97
   1  -3 -22    2.49    3.93
  -1   3 -22    1.08    2.37
  -1  -3  22    1.75    2.46
   2   3 -22    2.89    2.87
   2  -3  22    0.80    2.48
  -2   3  22    6.64    4.82
   2  -3 -22   -0.72    8.90
  -2   3 -22    4.84    2.25
  -2  -3  22    5.75    2.95
   3   3 -22    0.95    3.03
  -3   3  22    9.97    4.73
  -3   3 -22   11.56    2.63
  -3  -3  22    5.18    3.68
   4   3 -22   -0.91    2.73
  -4   3  22    2.48    3.88
   4  -3 -22   -3.89    3.84
  -4  -3  22    0.77    2.76
   5   3 -22    5.49    2.77
  -5   3  22    2.00    3.41
   5  -3 -22   -0.61    1.76
  -5   3 -22    3.35    1.10
  -5  -3  22    6.44    3.46
  -6   3  22   -0.69    2.00
  -6   3 -22    0.95    0.79
  -6  -3  22    0.24    2.99
  -7   3  22   -0.80    1.45
  -8  -3  22    1.81    2.03
  -9  -3  22   -0.60    0.96
   0  -3  23    8.16    2.84
   1  -3  23    8.03    3.02
  -1   3  23    7.86    4.32
   1  -3 -23    4.38    3.55
  -1   3 -23    5.58    2.58
  -1  -3  23    5.02    2.78
   2   3 -23    4.22    2.61
   2  -3  23    0.45    2.54
  -2   3  23    7.63    4.71
   2  -3 -23   -5.03    8.73
  -2   3 -23    9.26    2.91
  -2  -3  23    3.05    2.64
   3   3 -23    6.07    2.73
  -3   3  23    3.94    3.90
  -3   3 -23    8.59    2.59
  -3  -3  23    3.96    3.24
  -4   3  23    5.18    4.19
   4  -3 -23   -0.47    3.70
  -4  -3  23    7.56    3.96
  -5   3  23    4.38    3.31
   5  -3 -23   -0.09    1.92
  -5  -3  23    1.33    3.00
  -6   3  23    2.12    2.29
  -6   3 -23    2.42    0.94
  -6  -3  23    3.41    3.21
  -7   3  23    0.07    1.62
  -7  -3  23    0.04    2.49
  -8  -3  23    0.30    1.51
  -9  -3  23    0.03    1.12
   0  -3  24    2.65    3.27
   1   3 -24    8.28    2.93
   1  -3  24    2.23    2.79
   1  -3 -24    4.55    3.73
  -1   3 -24    4.40    2.51
  -1  -3  24    4.01    2.77
   2  -3  24   -2.17    2.31
  -2   3  24    2.80    4.49
   2  -3 -24   -5.93    8.61
  -2   3 -24    1.61    2.48
  -2  -3  24    0.43    2.59
   3  -3  24   -1.19    1.36
  -3   3  24    6.66    3.91
  -3  -3  24    2.50    2.65
  -4   3  24    5.42    4.30
   4  -3 -24   -3.30    3.20
  -4  -3  24    2.76    2.92
  -5   3  24    2.03    2.95
  -5  -3  24    1.40    3.01
  -6   3  24    0.39    2.48
  -6   3 -24    0.83    0.81
  -6  -3  24    2.47    2.83
  -7  -3  24    0.95    2.26
   0  -3  25    5.61    2.59
   1  -3  25    0.64    2.55
  -1   3  25    6.25    3.95
   1  -3 -25    4.33    3.16
  -1  -3  25    1.03    2.77
   2  -3  25   -2.03    2.63
  -2   3  25    3.97    4.30
   2  -3 -25    0.34    8.14
  -2   3 -25    1.50    1.86
  -2  -3  25    6.83    2.95
   3  -3  25   -2.53    1.40
  -3   3  25    5.25    3.86
  -3  -3  25    0.74    2.79
  -4   3  25    2.59    4.23
   4  -3 -25   -0.47    3.36
  -4  -3  25    0.92    2.67
  -5   3  25    1.18    3.23
   5  -3 -25   -1.51    1.82
  -5  -3  25    1.40    3.18
  -6   3  25    0.57    2.29
  -6   3 -25    1.06    0.75
  -6  -3  25    0.43    2.60
  -7   3  25   -0.40    1.16
   0  -3  26    2.60    2.42
   1  -3  26    0.59    2.64
  -1   3  26    5.60    3.71
   1  -3 -26    3.68    2.88
  -1  -3  26    1.42    2.13
   2  -3  26   -1.47    2.44
  -2   3  26    1.58    4.41
   2  -3 -26    1.17    7.97
  -2  -3  26    0.66    2.64
   3  -3  26   -2.78    1.47
  -3   3  26    3.32    3.56
  -3  -3  26   -1.45    3.62
  -4   3  26    2.28    4.18
  -4  -3  26    0.91    2.13
  -5   3  26    3.63    3.38
  -6   3  26   -0.46    2.16
  -6   3 -26    0.04    0.58
  -7   3  26   -0.10    1.45
   0  -3  27   -0.83    2.63
   1  -3  27    1.73    2.36
  -1   3  27    4.42    3.69
   1  -3 -27    9.78    4.94
  -1  -3  27    1.10    2.04
   2  -3  27   -0.77    3.29
  -2   3  27    4.15    4.56
   2  -3 -27   -3.91    7.33
  -2  -3  27    5.39    2.65
  -3   3  27    4.91    3.74
  -4   3  27    2.99    3.77
  -5   3  27    1.15    2.62
   5  -3 -27   -1.02    1.61
  -6   3  27    0.28    1.94
  -7   3  27    0.28    1.33
  -1   3  28    0.46    2.61
  -2   3  28    4.16    4.59
  -3   3  28    2.95    3.85
  -4   3  28    1.23    3.82
  -5   3  28    0.57    3.35
   5  -3 -28   -1.06    1.44
  -7   3  28   -0.30    1.35
  -1   3  29    2.86    2.70
  -2   3  29    3.18    5.02
  -3   3  29    3.90    3.69
  -4   3  29    0.54    3.70
  -5   3  29    1.16    3.31
  -7   3  29   -0.73    1.28
  -1   3  30    2.27    2.70
  -2   3  30    2.74    4.64
  -3   3  30    4.78    3.79
  -4   3  30    2.16    3.90
  -5   3  30    0.96    2.92
  -6   3  30    0.50    2.15
  -7   3  30   -0.61    1.21
  -4   3  31    1.41    3.30
  -5   3  31    1.39    2.80
  -6   3  31    0.28    2.14
  -7   3  31   -0.40    1.13
   2   4   0   34.72    8.74
  -2  -4   0   15.59    6.17
  -3   4   0  136.60   21.91
  -3  -4   0  132.98   19.38
   4   4   0   36.74    7.06
  -4   4   0   33.18    6.64
  -4  -4   0   41.60    7.96
   5   4   0   17.46    4.59
   5  -4   0    9.36    3.26
  -5   4   0    5.61    3.46
  -5  -4   0   12.89    4.73
   6   4   0    3.79    2.15
  -6   4   0    4.19    2.75
  -6  -4   0    9.30    4.19
  -7   4   0   14.77    3.77
  -7  -4   0    9.37    3.45
  -8  -4   0    2.04    1.80
   2   4  -1   88.75   14.18
  -2  -4  -1  101.18   15.26
   2   4   1  115.79   17.79
  -2  -4   1   96.60   14.86
   3   4  -1   33.66    6.77
  -3  -4  -1   36.80    8.08
  -3   4  -1   56.85   12.21
   4   4  -1   59.30    9.87
  -4   4   1   33.92    6.78
  -4  -4  -1   70.42   11.21
   4   4   1   50.15    8.56
  -4   4  -1   47.31    8.26
  -4  -4   1   59.01   10.03
   5   4  -1   17.38    4.68
   5  -4   1   16.02    4.14
  -5   4   1   19.26    5.21
  -5  -4  -1   29.64    6.41
   5   4   1   11.71    3.50
  -5   4  -1   19.24    4.69
  -5  -4   1   16.28    4.67
   6   4  -1    1.05    1.78
   6  -4   1   -0.88    1.89
  -6   4   1    1.29    2.50
  -6  -4  -1    1.07    3.44
   6   4   1    3.06    2.12
  -6   4  -1    0.00    2.28
  -6  -4   1    0.51    2.67
  -7   4   1    0.85    2.11
  -7  -4  -1    4.42    2.40
  -7   4  -1    0.49    1.91
  -7  -4   1    2.13    2.20
  -8  -4  -1    1.81    1.52
  -8  -4   1    1.04    1.48
  -1  -4   2   60.54   10.21
   2   4  -2   36.26    7.78
  -2  -4   2   43.17    8.40
   3   4  -2   20.35    5.34
  -3  -4  -2    8.90    6.12
   3   4   2   19.50    6.49
  -3   4  -2   41.34   10.07
  -3  -4   2   13.69    4.56
   4   4  -2   50.83    9.02
   4  -4   2   25.23    6.39
  -4   4   2   36.96    7.22
  -4  -4  -2   36.04    7.12
   4   4   2   43.11    7.73
  -4   4  -2   20.89    5.39
   5   4  -2    5.66    3.32
  -5   4   2    8.95    4.26
  -5  -4  -2    6.25    3.92
   5   4   2   27.44    5.38
   5  -4  -2    6.06    3.12
  -5   4  -2    5.73    3.25
  -5  -4   2    4.93    3.80
   6   4  -2    1.01    1.94
   6  -4   2   -0.89    1.66
  -6   4   2    0.95    2.58
  -6  -4  -2   -1.79    3.45
   6   4   2    2.24    2.03
  -6   4  -2    1.59    2.41
  -6  -4   2    1.26    2.71
   7   4  -2    1.57    1.59
  -7   4   2    1.00    1.69
  -7  -4  -2    6.25    2.94
  -7   4  -2    0.20    1.91
  -8  -4   2    2.56    1.84
   1   4  -3  172.34   24.61
  -1  -4   3  210.67   29.64
   2   4  -3   22.23    6.12
   3   4  -3   48.83    8.54
  -3  -4  -3   30.78    8.02
  -3  -4   3   35.66    6.97
   4   4  -3    5.88    4.57
  -4   4   3    9.61    4.94
  -4  -4  -3    7.50    5.22
   4   4   3    8.69    4.00
   4  -4  -3   -1.78    4.43
  -4   4  -3    6.98    4.19
  -4  -4   3    0.96    3.80
   5   4  -3    7.59    3.49
   5  -4   3   -0.19    2.18
  -5   4   3    2.86    3.23
  -5  -4  -3   -0.85    4.09
   5   4   3    5.28    2.72
   5  -4  -3   -2.97    2.94
  -5   4  -3    4.44    3.21
  -5  -4   3    2.93    3.55
   6   4  -3    4.77    2.46
   6  -4   3    2.49    2.04
  -6   4   3    0.95    2.39
  -6  -4  -3    0.96    2.79
   6   4   3    4.63    2.05
  -6   4  -3    1.46    2.72
  -6  -4   3    3.09    3.40
   7   4  -3    5.52    2.18
  -7  -4  -3    3.44    2.50
  -7   4  -3    2.38    2.03
  -7  -4   3    4.70    2.78
  -8  -4   3    1.48    1.86
   1   4  -4   31.06    7.10
  -1  -4   4   14.62    5.94
   2   4  -4   15.27    4.58
  -2  -4   4   17.33    4.67
   3   4  -4   15.58    5.01
  -3   4   4   28.36   10.56
  -3  -4  -4    1.77    5.50
   3   4   4   23.71    6.88
  -3  -4   4    9.64    4.63
   4   4  -4    5.04    3.75
  -4  -4  -4   -1.93    5.50
   4   4   4    7.56    4.38
   4  -4  -4   -6.73    4.77
  -4   4  -4    8.41    3.94
  -4  -4   4    2.82    3.16
   5   4  -4    4.87    3.45
   5  -4   4    4.52    2.56
  -5  -4  -4    4.52    3.36
   5   4   4   14.35    3.50
   5  -4  -4    0.08    2.95
  -5   4  -4    8.66    3.25
  -5  -4   4    4.36    3.04
   6   4  -4    3.58    2.53
   6  -4   4   -1.31    1.58
  -6  -4  -4   -1.16    3.12
  -6   4  -4    0.51    2.44
  -6  -4   4    0.79    2.69
   7   4  -4    1.62    1.69
  -7   4   4    4.07    2.19
  -7  -4  -4    1.08    2.04
  -7   4  -4    1.53    1.91
  -7  -4   4    2.01    2.35
   1   4  -5   58.05    9.73
  -1  -4   5   73.80   11.51
  -2  -4   5   79.05   12.23
   3   4  -5   28.74    6.54
  -3   4   5   59.84   13.66
  -3   4  -5   45.85    9.54
  -3  -4   5   32.90    6.46
   4  -4   5    3.47    3.34
  -4   4   5   16.97    5.54
  -4  -4  -5    5.37    4.99
   4   4   5   18.68    4.91
  -4   4  -5    9.56    3.40
  -4  -4   5   16.89    4.78
   5   4  -5   13.81    4.19
   5  -4   5    9.13    2.97
  -5   4   5   19.38    5.66
   5   4   5   10.48    3.65
   5  -4  -5    0.21    3.46
  -5   4  -5    6.37    3.53
   6   4  -5   12.38    3.60
   6  -4   5    4.66    2.36
  -6   4   5   13.12    4.14
   6   4   5    8.32    2.62
  -6   4  -5    8.21    2.92
  -6  -4   5    8.56    3.05
   7   4  -5    8.74    2.54
  -7   4   5    4.27    2.26
  -7  -4  -5    8.86    3.15
  -7   4  -5    4.26    1.99
  -7  -4   5    7.27    3.10
  -8  -4   5   -0.06    1.78
   0   4  -6   59.74    9.26
   0  -4   6   65.66    9.97
  -1  -4   6    4.99    4.37
   2   4  -6   78.59   12.16
  -2  -4   6   87.47   13.27
  -3   4   6   51.31   12.76
  -3   4  -6   33.28    7.99
   4   4  -6   13.72    4.07
   4  -4   6    5.08    2.98
  -4   4   6   17.64    5.39
  -4  -4  -6    9.78    4.76
   4  -4  -6    8.60    5.01
  -4   4  -6   14.25    3.92
  -4  -4   6   17.71    4.68
   5  -4   6    3.38    2.44
  -5   4   6    8.35    4.58
  -5  -4  -6    0.62    4.18
   5   4   6    8.97    3.33
  -5   4  -6   10.10    3.20
  -5  -4   6    3.55    3.15
   6   4  -6    5.55    2.60
   6  -4   6    0.61    1.62
  -6   4   6    2.83    3.21
  -6  -4  -6    4.38    3.01
   6   4   6    9.06    2.83
  -6   4  -6    1.16    2.10
  -6  -4   6   -0.55    3.07
   7   4  -6    4.32    1.90
  -7   4   6    3.42    2.12
  -7  -4  -6    3.10    1.96
  -7   4  -6    5.39    2.13
  -7  -4   6    3.52    2.61
  -8  -4   6    2.10    1.96
   0   4  -7   10.89    4.05
   0  -4   7    8.19    3.95
   1   4  -7   42.14    7.01
   2   4  -7   18.31    4.83
  -2  -4   7   13.32    4.99
   3   4  -7   71.56   11.19
  -3   4   7  142.93   23.27
  -3   4  -7   71.60   11.42
  -3  -4   7   72.12   11.15
   4   4  -7   21.39    4.96
   4  -4   7   18.79    4.43
  -4   4   7   27.66    6.59
   4   4   7   21.09    5.56
   4  -4  -7    9.30    4.98
  -4   4  -7   36.92    6.71
  -4  -4   7   17.55    4.61
   5   4  -7    6.82    3.11
   5  -4   7    2.85    2.32
  -5   4   7   17.41    5.44
  -5  -4  -7    1.00    4.33
   5   4   7   14.39    4.18
  -5   4  -7    8.06    2.93
  -5  -4   7    9.03    3.36
   6   4  -7    1.80    2.06
   6  -4   7    3.76    1.92
  -6   4   7    2.11    3.10
  -6  -4  -7    1.84    3.49
  -6   4  -7    3.78    2.83
  -6  -4   7    1.42    3.50
   7   4  -7    3.56    1.99
  -7   4   7    4.94    2.27
  -7  -4  -7    3.43    2.13
  -7   4  -7    5.60    2.31
  -7  -4   7    1.46    2.65
  -8  -4   7   -0.07    1.38
   0   4  -8    0.66    2.89
   0  -4   8    3.94    2.90
   1   4  -8   12.45    3.62
   2   4  -8   42.04    7.32
  -2  -4   8   52.07    8.63
   3   4  -8    5.26    3.57
  -3   4   8   31.64   10.95
   4   4  -8   11.42    4.01
  -4   4   8   21.01    6.89
  -4  -4  -8    4.16    4.34
   4   4   8   16.99    4.81
   4  -4  -8    2.50    4.39
  -4   4  -8   17.69    4.72
  -4  -4   8   11.72    3.93
   5   4  -8    8.92    3.17
   5  -4   8    4.31    2.11
  -5   4   8    5.14    4.27
  -5  -4  -8    2.37    3.83
   5   4   8   12.67    3.76
   5  -4  -8   -2.93    2.95
  -5   4  -8    7.94    2.63
  -5  -4   8    6.19    2.81
   6   4  -8    1.11    2.19
   6  -4   8   -0.92    1.63
  -6   4   8    0.91    2.88
  -6  -4  -8   -0.08    2.63
  -6   4  -8   -0.06    1.81
  -6  -4   8    1.79    2.45
   7   4  -8    0.55    1.34
  -7   4   8    0.07    1.62
  -7  -4  -8    1.23    1.70
  -7   4  -8   -0.05    1.34
  -7  -4   8   -1.61    2.50
   0   4  -9    3.49    2.80
   0  -4   9    3.85    2.97
   1   4  -9    6.54    2.96
   1  -4   9   13.79    4.66
   2   4  -9   15.91    4.09
   2  -4  -9    5.24   10.53
   3   4  -9   10.18    4.08
  -3   4   9   33.72   10.93
  -3  -4   9   11.83    3.81
   4   4  -9   11.63    3.66
   4  -4   9    0.14    2.86
   4  -4  -9    4.82    4.80
   5   4  -9    3.81    2.39
   5  -4   9    2.80    1.78
  -5   4   9   15.36    5.26
  -5  -4  -9    4.60    3.94
   5   4   9    9.84    3.78
   5  -4  -9   -1.82    3.17
  -5   4  -9    3.17    2.47
  -5  -4   9    7.61    3.03
   6   4  -9    0.84    2.24
   6  -4   9    1.55    1.42
  -6   4   9    1.65    3.04
  -6  -4  -9    2.46    2.92
  -6   4  -9    2.23    1.75
  -6  -4   9    1.43    2.87
   7   4  -9   -0.03    1.61
  -7   4   9    0.52    1.68
  -7  -4  -9    0.47    1.46
  -7   4  -9    0.67    1.33
  -8  -4   9   -0.78    1.50
   0   4 -10    3.33    2.82
   0  -4  10    7.05    2.83
   1  -4  10   31.26    6.03
   2  -4 -10    6.21   10.73
  -2  -4  10   17.25    4.28
   3   4 -10   28.66    5.58
  -3   4  10   46.79   11.30
  -3  -4  10   33.20    6.55
   4   4 -10   24.85    5.01
   4  -4  10   25.17    4.78
   4  -4 -10   21.55    6.59
  -4   4 -10   36.28    6.16
  -4  -4  10   24.31    5.01
   5   4 -10   10.59    3.45
   5  -4  10   11.30    2.73
  -5   4  10   21.73    6.09
   5   4  10   17.69    4.07
   5  -4 -10   12.94    4.95
  -5   4 -10   13.05    3.10
  -5  -4  10   15.85    4.08
   6   4 -10    1.85    2.42
   6  -4  10    1.77    1.31
  -6   4  10    2.77    3.10
  -6  -4 -10    4.68    2.60
  -6   4 -10   -0.05    1.73
  -6  -4  10    1.67    2.49
   7   4 -10    0.44    1.65
  -7   4  10    0.35    1.70
  -7  -4 -10    0.15    1.60
  -7   4 -10   -0.87    1.51
  -7  -4  10   -0.25    2.30
  -8  -4  10   -0.20    1.36
   0  -4  11    8.09    2.74
   1   4 -11    7.41    2.90
   1  -4  11   11.16    3.42
  -1   4 -11    3.28    2.87
   2   4 -11    7.54    3.19
  -2   4  11   14.47    6.85
   2  -4 -11    4.74   10.10
  -2  -4  11    7.56    3.06
   3   4 -11    0.46    2.82
  -3   4  11   11.80    7.71
  -3  -4  11    3.19    3.42
   4   4 -11    2.57    2.94
   4  -4  11    4.67    2.64
   4  -4 -11    2.47    4.08
  -4   4 -11    4.16    2.36
  -4  -4  11    6.36    3.11
   5   4 -11   17.87    4.36
   5  -4  11   14.41    3.06
  -5   4  11   22.95    6.29
  -5  -4 -11    9.82    3.79
   5   4  11   18.07    3.92
   5  -4 -11   11.90    4.64
  -5   4 -11   16.63    3.40
  -5  -4  11   17.46    4.29
   6  -4  11    1.40    1.18
  -6   4  11    1.87    3.08
  -6  -4 -11    0.33    2.11
  -6   4 -11    0.47    1.37
  -6  -4  11   -0.39    2.81
   7   4 -11    1.31    1.61
  -7   4  11    2.64    2.14
  -7   4 -11    3.67    1.52
  -7  -4  11    4.46    2.44
  -8  -4  11    0.17    1.51
   0  -4  12   40.96    6.34
   1   4 -12    3.57    2.41
   1  -4  12    9.29    3.05
  -1   4 -12    2.68    2.64
  -1  -4  12    5.91    2.66
   2   4 -12    2.10    2.79
  -2   4  12    6.55    6.66
  -2  -4  12    0.30    2.73
   3   4 -12    9.46    3.29
  -3   4  12   22.79    8.13
  -3  -4  12    8.70    3.14
   4   4 -12    0.97    2.94
   4  -4  12   -0.49    1.98
  -4   4  12   11.87    5.35
   4  -4 -12   -5.05    3.98
  -4   4 -12    5.84    2.42
  -4  -4  12    0.71    3.25
   5   4 -12    7.32    3.30
   5  -4  12    7.29    1.93
  -5   4  12    9.66    5.24
  -5  -4 -12    3.15    3.60
   5  -4 -12    0.54    3.17
  -5   4 -12    9.99    2.59
  -5  -4  12    6.84    3.16
   6   4 -12   -0.23    2.18
   6  -4  12    0.26    1.11
  -6   4  12    0.89    2.84
  -6  -4 -12    0.73    2.21
  -6   4 -12    0.45    1.25
  -6  -4  12    0.28    2.65
   7   4 -12   -0.06    1.52
  -7   4 -12   -0.34    1.01
  -7  -4  12    1.21    2.32
   0  -4  13   55.65    8.05
   1  -4  13    7.27    2.72
  -1   4 -13    9.10    2.53
  -1  -4  13    3.13    2.53
   2   4 -13   38.72    6.27
   2  -4  13   38.54    5.92
  -2   4  13   39.14    8.64
   2  -4 -13   30.28   12.37
  -2  -4  13   55.63    8.75
   3   4 -13   12.60    3.90
  -3   4  13   24.13    8.05
   3  -4 -13  -33.94   18.98
  -3  -4  13   12.21    3.43
   4   4 -13   16.85    4.16
   4  -4  13    5.51    1.84
  -4   4  13   14.78    5.34
   4  -4 -13    7.95    4.74
  -4   4 -13   13.90    2.99
  -4  -4  13    7.48    3.28
   5   4 -13    4.60    3.26
   5  -4  13    3.68    1.47
  -5   4  13   10.54    4.49
   5  -4 -13    1.95    3.19
  -5   4 -13    9.96    2.48
  -5  -4  13    6.48    3.42
   6   4 -13    0.00    2.55
   6  -4  13   -0.19    0.95
  -6   4  13   -0.41    2.40
  -6  -4 -13    0.34    2.24
  -6   4 -13    0.24    1.05
  -6  -4  13    1.65    2.88
   7   4 -13    1.07    1.28
  -7   4  13    0.65    1.66
  -7   4 -13   -0.03    1.18
  -7  -4  13    0.80    1.86
  -8  -4  13   -0.26    1.36
   0  -4  14   53.49    7.84
   1   4 -14   24.61    4.31
   1  -4  14   25.29    4.02
  -1   4 -14   26.14    4.18
  -1  -4  14   19.93    4.00
   2   4 -14   39.54    6.53
   2  -4  14   39.04    5.71
  -2   4  14   30.42    7.34
   2  -4 -14   41.06   12.32
  -2   4 -14   35.92    5.31
  -2  -4  14   37.12    6.24
   3   4 -14    4.39    3.01
  -3   4  14   18.30    7.21
  -3  -4  14    5.54    3.40
   4   4 -14    5.45    3.05
   4  -4  14    0.64    1.31
  -4   4  14    9.01    4.74
   4  -4 -14    1.03    3.57
  -4   4 -14    3.15    1.76
  -4  -4  14    3.60    2.73
   5   4 -14    4.91    2.89
   5  -4  14    2.59    1.43
   5  -4 -14   -1.64    2.90
  -5   4 -14    3.34    1.71
  -5  -4  14    3.44    2.45
   6   4 -14    4.53    2.63
   6  -4  14    2.99    1.29
  -6  -4 -14    2.59    2.12
  -6   4 -14    5.07    1.54
  -6  -4  14    6.67    3.25
   7   4 -14    2.91    1.90
  -7   4  14    5.76    2.48
  -7   4 -14    2.91    1.32
  -7  -4  14    5.30    3.06
  -8  -4  14   -0.35    1.99
   0   4 -15    3.41    2.06
   0  -4  15    1.65    1.78
   1   4 -15   89.37   12.73
   1  -4  15   83.37   11.54
  -1   4 -15   92.27   12.75
  -1  -4  15   97.96   14.00
   2   4 -15   27.02    4.93
   2  -4  15   24.11    3.61
  -2   4  15   33.84    8.34
   2  -4 -15    5.52    8.46
  -2   4 -15   28.04    4.32
  -2  -4  15   39.72    6.99
   3   4 -15    9.91    3.07
  -3   4  15   24.91    7.71
   3  -4 -15  -23.11   17.17
  -3  -4  15    5.67    2.89
   4   4 -15    0.51    2.77
   4  -4  15    1.44    1.00
  -4   4  15    5.66    4.31
   4  -4 -15   -3.40    3.64
  -4   4 -15    3.08    1.65
  -4  -4  15    0.91    2.84
   5  -4  15    3.58    1.19
   5  -4 -15   -1.88    3.01
  -5   4 -15    6.86    1.74
  -5  -4  15   10.16    3.33
   6  -4  15    0.84    0.73
  -6   4  15    1.09    3.02
  -6  -4 -15    0.95    1.67
  -6   4 -15    1.88    1.11
  -6  -4  15   -2.13    3.23
   7   4 -15   -0.30    1.05
  -7   4  15    1.75    1.91
  -7  -4  15    0.56    2.37
  -8  -4  15    2.55    2.10
  -9  -4  15   -0.24    1.01
   0   4 -16    3.05    1.89
   0  -4  16    5.45    2.06
   1   4 -16   14.26    3.07
   1  -4  16   19.75    3.31
  -1   4 -16   14.77    2.75
  -1  -4  16   22.05    4.15
   2  -4  16   60.02    8.31
  -2   4 -16   78.21   10.80
  -2  -4  16   82.11   12.18
   3   4 -16    0.87    1.97
  -3   4  16   10.85    5.97
   3  -4 -16  -30.68   15.26
  -3  -4  16    0.99    2.28
   4   4 -16    3.41    2.85
   4  -4  16    4.50    1.17
  -4   4  16    8.92    4.72
   4  -4 -16   -1.26    3.59
  -4   4 -16    4.29    1.39
  -4  -4  16    3.79    2.93
   5   4 -16    7.52    3.11
   5  -4  16    8.44    1.65
  -5   4  16   11.64    5.04
   5  -4 -16    1.74    2.95
  -5   4 -16    8.37    2.04
  -5  -4  16    5.69    2.71
   6   4 -16    0.38    1.93
   6  -4  16    0.39    0.61
  -6   4  16    0.04    2.27
  -6   4 -16    0.14    0.96
  -6  -4  16    0.79    2.88
   7   4 -16    0.85    1.27
  -7   4  16    1.14    1.91
  -7   4 -16    0.23    0.80
  -7  -4  16    0.62    2.51
  -8  -4  16   -0.38    1.91
  -9  -4  16   -0.46    1.00
   0   4 -17   15.76    3.20
   0  -4  17   11.05    2.61
   1   4 -17   15.17    3.25
   1  -4  17   13.45    2.55
  -1   4 -17   13.33    2.70
  -1  -4  17   11.74    3.01
   2   4 -17    4.32    2.14
   2  -4  17    5.32    1.39
  -2   4  17    8.66    5.08
   2  -4 -17    6.99    8.28
  -2   4 -17    3.82    1.45
  -2  -4  17    5.27    2.46
   3   4 -17    3.81    2.22
  -3   4  17   10.13    5.17
   3  -4 -17  -20.15   12.74
  -3  -4  17    4.93    2.61
   4   4 -17   -1.47    2.37
   4  -4  17    1.37    0.63
  -4   4  17    3.45    3.77
   4  -4 -17   -3.35    3.20
  -4   4 -17    1.01    1.05
  -4  -4  17   -0.46    2.63
   5   4 -17    1.86    2.69
   5  -4  17    0.77    0.65
   5  -4 -17   -0.06    2.18
  -5   4 -17    1.50    1.10
   6   4 -17    6.85    2.71
   6  -4  17    4.78    1.25
  -6   4  17    3.86    2.69
  -6   4 -17    5.35    1.33
   7   4 -17    0.83    1.34
  -7   4 -17   -0.01    0.91
  -8  -4  17    0.35    1.50
  -9  -4  17   -0.50    1.01
   0   4 -18   17.51    3.49
   0  -4  18   11.50    2.53
   1   4 -18    1.12    1.55
   1  -4  18    0.94    1.35
  -1   4 -18    0.23    1.57
  -1  -4  18    1.81    2.20
   2   4 -18    9.63    2.92
   2  -4  18    9.09    1.78
  -2   4  18   13.15    5.58
   2  -4 -18    4.90    6.75
  -2   4 -18    7.89    1.75
  -2  -4  18    7.00    2.61
   3   4 -18   11.93    3.23
   3  -4  18   10.32    1.69
  -3   4  18   12.48    4.84
   3  -4 -18  -13.16   10.71
  -3   4 -18   14.19    2.13
  -3  -4  18   16.57    3.93
   4   4 -18    1.91    2.14
   4  -4  18    2.54    0.70
  -4   4  18    3.43    4.51
   4  -4 -18   -2.07    2.84
  -4   4 -18    2.12    0.70
  -4  -4  18   -0.33    2.65
   5   4 -18    6.91    3.18
   5  -4  18    5.67    1.19
  -5   4  18    1.92    2.80
   5  -4 -18   -1.42    2.35
  -5   4 -18    4.95    1.16
  -5  -4  18    5.81    2.98
   6   4 -18    1.42    1.73
   6  -4  18    0.47    0.56
  -6   4  18    1.42    2.33
  -6   4 -18    0.23    0.64
  -6  -4  18    1.61    2.19
   7   4 -18    1.90    1.77
  -7   4 -18    1.85    0.91
  -7  -4  18    2.20    2.42
  -8  -4  18   -0.74    1.75
  -9  -4  18   -0.10    1.16
   0   4 -19    0.62    1.48
   0  -4  19   -0.01    1.65
   1   4 -19    0.89    1.71
   1  -4  19    0.61    1.32
  -1   4 -19    2.28    1.47
  -1  -4  19    2.76    1.78
   2   4 -19    5.51    2.30
   2  -4  19    2.75    1.31
  -2   4  19    2.41    4.61
   2  -4 -19    3.65    4.14
  -2   4 -19    1.98    1.31
  -2  -4  19    1.54    2.35
   3   4 -19    1.09    2.16
   3  -4  19    1.22    1.14
  -3   4  19    6.89    3.99
  -3   4 -19    1.76    0.95
  -3  -4  19    1.52    2.56
   4   4 -19    3.76    2.59
  -4   4  19    6.84    4.22
   4  -4 -19   -0.14    2.97
  -4  -4  19    3.14    2.40
   5   4 -19    1.64    2.78
   5  -4  19    0.93    0.63
  -5   4  19    1.76    2.95
   5  -4 -19   -2.56    2.29
  -5   4 -19    0.09    0.75
  -5  -4  19    0.31    2.36
   6  -4  19    0.70    0.59
  -6   4  19   -0.49    1.81
  -6   4 -19   -0.33    0.64
  -6  -4  19   -1.94    2.84
  -7   4 -19   -0.17    0.56
  -7  -4  19   -0.31    2.42
  -8  -4  19    0.04    1.77
  -9  -4  19   -0.30    1.05
   0  -4  20   10.94    2.53
   1   4 -20    6.58    2.44
   1  -4  20    2.30    1.57
  -1   4 -20    5.54    1.84
  -1  -4  20    6.16    2.26
   2   4 -20    0.78    2.00
   2  -4  20   -0.11    1.51
  -2   4  20    3.65    3.96
   2  -4 -20    9.32    5.69
  -2   4 -20    0.86    1.36
  -2  -4  20    0.77    2.17
   3   4 -20    6.85    2.41
   3  -4  20   10.25    2.08
  -3   4  20   10.28    4.34
  -3   4 -20   14.99    2.53
  -3  -4  20    9.52    3.22
   4   4 -20    2.95    2.55
  -4   4  20    8.58    4.19
   4  -4 -20   -1.27    2.90
  -4  -4  20    1.04    2.58
   5   4 -20    6.87    2.74
   5  -4  20    3.31    0.89
  -5   4  20    2.70    2.94
   5  -4 -20   -2.70    2.13
  -5   4 -20    3.21    0.89
  -5  -4  20    3.07    2.23
  -6   4  20    0.41    1.93
  -6   4 -20    0.88    0.59
  -6  -4  20   -0.56    1.84
  -7   4 -20    0.10    0.62
  -7  -4  20   -0.08    2.61
  -8  -4  20    0.10    2.06
  -9  -4  20   -0.22    1.03
   0   4 -21    1.77    1.83
   0  -4  21    1.71    1.83
   1   4 -21   16.87    3.32
   1  -4  21   18.62    3.73
  -1  -4  21   13.23    2.98
   2  -4  21    0.30    1.57
  -2   4  21    4.08    3.67
   2  -4 -21    2.45    4.94
  -2   4 -21    1.72    1.83
  -2  -4  21    4.31    2.39
   3   4 -21    6.07    2.36
   3  -4  21    0.13    1.50
  -3   4  21    4.39    3.62
  -3   4 -21    2.91    1.45
  -3  -4  21    2.17    2.16
   4   4 -21    3.07    1.98
  -4   4  21    3.39    3.41
   4  -4 -21   -1.28    2.44
  -4  -4  21   -0.15    2.45
   5  -4  21    2.73    0.71
  -5   4  21    6.35    3.53
   5  -4 -21   -2.32    2.01
  -5   4 -21    1.64    0.77
  -6   4  21    1.02    1.81
  -6   4 -21    0.59    0.55
  -6  -4  21    0.81    2.14
  -7   4 -21    0.15    0.51
  -7  -4  21    0.14    2.36
  -8  -4  21   -1.49    1.83
  -9  -4  21   -0.45    1.03
   0  -4  22    5.71    2.35
   1   4 -22    4.09    1.94
   1  -4  22    5.63    1.98
  -1   4 -22    3.09    1.88
  -1  -4  22    6.16    2.61
   2   4 -22    5.12    2.05
   2  -4  22    0.31    1.67
  -2   4  22    6.60    4.15
   2  -4 -22   11.31    6.10
  -2   4 -22    1.98    1.80
  -2  -4  22    1.58    2.09
  -3   4  22    2.30    3.33
  -3   4 -22    4.57    1.60
  -3  -4  22    2.05    2.19
  -4   4  22    2.89    3.86
   4  -4 -22    1.39    2.45
  -4  -4  22    3.78    2.59
   5  -4  22    3.05    0.73
  -5   4  22    1.83    3.03
   5  -4 -22   -1.79    2.03
  -5   4 -22    1.65    0.72
  -5  -4  22    2.42    2.33
  -6   4  22    0.24    1.73
  -6   4 -22    1.14    0.64
  -6  -4  22   -0.07    2.10
  -7   4 -22    0.54    0.52
  -7  -4  22    0.64    2.04
   0   4 -23    4.51    1.94
   0  -4  23    7.22    2.52
   1  -4  23    8.69    2.33
  -1   4 -23    6.84    2.39
  -1  -4  23    4.20    2.24
   2  -4  23   -0.14    1.66
  -2   4  23    3.28    4.02
   2  -4 -23    7.25    5.18
  -2   4 -23    3.42    1.87
  -2  -4  23    1.59    2.56
   3  -4  23   -1.88    1.75
  -3   4  23    6.03    3.77
   3  -4 -23   -6.49    8.35
  -3   4 -23    4.13    1.81
  -3  -4  23    2.83    2.19
  -4   4  23    2.11    3.44
   4  -4 -23   -0.48    1.99
  -4  -4  23   -0.09    2.31
  -5   4  23    1.46    2.89
   5  -4 -23   -1.64    1.71
  -5   4 -23    1.04    0.62
  -5  -4  23    3.77    2.40
  -6   4  23    0.14    1.72
  -6   4 -23   -0.48    0.51
  -6  -4  23    0.95    1.91
   0  -4  24    6.83    2.45
   1  -4  24    0.48    1.75
  -1  -4  24    2.06    2.59
   2  -4  24    1.24    1.73
  -2   4  24    3.76    4.25
   2  -4 -24    6.26    5.50
  -2   4 -24    2.09    1.74
  -2  -4  24    5.42    2.86
   3  -4  24   -2.09    1.64
  -3   4  24    3.42    3.23
   3  -4 -24  -10.30    7.23
  -3   4 -24    1.54    1.47
  -3  -4  24   -1.31    2.50
  -4   4  24    6.48    3.66
   4  -4 -24   -0.89    1.88
  -4  -4  24    1.99    2.50
  -5   4  24    0.81    3.18
   5  -4 -24   -1.74    1.55
  -6   4  24    0.70    1.65
  -6   4 -24    0.69    0.57
   1  -4  25    0.76    1.79
   1  -4 -25    0.67    2.47
  -1  -4  25    2.17    2.25
   2  -4  25   -1.20    1.95
  -2   4  25    4.76    4.02
  -2  -4  25    0.96    2.66
   3  -4  25   -2.22    1.87
  -3   4  25    4.65    3.38
   3  -4 -25   -5.19    6.30
  -3  -4  25    0.78    2.11
  -4   4  25    3.54    3.65
   4  -4 -25   -0.14    1.76
  -5   4  25   -0.05    3.05
  -6   4  25    0.05    1.59
  -6   4 -25    0.14    0.42
   0  -4  26   -0.04    2.00
   1  -4  26    1.60    1.77
   1  -4 -26    1.59    2.97
  -1  -4  26    0.37    1.68
   2  -4  26    1.79    2.27
  -2   4  26    1.70    3.75
   3  -4  26   -2.47    2.00
  -3   4  26    4.15    3.65
   3  -4 -26   -3.76    5.89
  -4   4  26    5.00    3.58
   4  -4 -26   -0.15    1.58
  -5   4  26    3.97    3.08
  -6   4  26   -0.60    1.40
  -6   4 -26   -0.20    0.43
   1  -4 -27    1.44    2.59
   2  -4  27    3.16    1.75
  -2   4  27    3.67    3.85
   2  -4 -27   10.48    6.38
   3  -4  27    0.41    2.03
  -3   4  27    4.19    3.61
   3  -4 -27   -2.14    5.55
  -4   4  27    1.73    3.03
   4  -4 -27   -1.58    1.63
  -5   4  27    1.49    3.01
  -6   4  27    0.16    1.56
  -6   4 -27    0.11    0.46
  -2   4  28    4.47    4.07
  -3   4  28    5.77    3.79
   3  -4 -28   -4.05    5.03
  -4   4  28    5.39    3.52
   4  -4 -28   -1.31    1.43
  -5   4  28    1.53    2.75
  -6   4  28    0.06    1.56
  -2   4  29    4.93    4.26
  -3   4  29    4.76    3.63
  -4   4  29    3.35    3.11
  -5   4  29    1.05    2.68
  -6   4  29   -0.78    1.50
  -2   4  30    1.93    4.21
  -3   4  30    3.91    3.31
  -4   4  30    0.93    3.26
  -5   4  30    1.87    3.00
  -6   4  30    0.31    1.62
  -3   4  31    5.21    3.46
  -4   4  31    2.45    3.06
  -5   4  31    1.00    2.66
  -6   4  31   -0.59    1.40
  -2  -5   0    2.99    5.32
   3   5   0   36.40    8.03
  -3  -5   0   30.40    7.29
   4   5   0   66.80   10.64
  -4   5   0   88.83   14.24
  -4  -5   0   69.54   11.08
   5   5   0   18.88    4.34
   5  -5   0    8.55    3.61
  -5   5   0   23.43    5.11
  -5  -5   0   23.73    5.48
   6   5   0    7.52    2.63
  -6   5   0    9.24    3.39
  -6  -5   0    8.67    3.37
  -7  -5   0    0.36    1.88
  -8  -5   0   -0.03    1.48
   2   5  -1   32.94    9.01
  -2  -5   1   20.09    6.38
  -3  -5  -1   16.80    6.26
   3   5   1   17.22    6.04
  -3  -5   1   30.72    7.33
  -4   5   1   57.85   10.28
  -4  -5  -1   51.63    8.98
   4   5   1   50.25    8.58
  -4   5  -1   64.56   11.24
  -4  -5   1   50.73    8.62
   5   5  -1    6.37    3.29
   5  -5   1   -2.10    2.62
  -5   5   1    6.47    3.33
  -5  -5  -1   10.49    3.73
   5   5   1    9.13    3.06
  -5   5  -1   13.53    4.03
  -5  -5   1    4.89    3.28
   6   5  -1    0.60    2.15
  -6   5   1    1.05    2.57
  -6  -5  -1    3.07    2.71
   6   5   1    4.66    2.08
  -6   5  -1    1.40    2.91
  -6  -5   1    1.92    3.20
  -7  -5  -1   -1.55    2.13
  -7  -5   1    0.89    2.19
  -8  -5   1    1.03    1.47
  -2  -5   2    4.70    5.81
  -3  -5  -2   64.40   11.41
   3   5   2   61.40   11.13
   3  -5  -2   32.70    7.45
  -3  -5   2   68.60   11.16
   4   5  -2    7.20    3.91
  -4   5   2   25.69    6.53
  -4  -5  -2   13.39    5.22
  -4   5  -2   28.22    7.15
  -4  -5   2   14.96    4.40
   5   5  -2    3.08    3.45
   5  -5   2   -4.41    2.77
  -5   5   2   12.54    3.95
  -5  -5  -2    0.80    3.31
   5  -5  -2    4.13    2.90
  -5   5  -2    6.21    3.36
  -5  -5   2    0.67    3.53
   6   5  -2    0.83    2.06
  -6   5   2    1.19    3.05
  -6  -5  -2   -0.62    3.20
   6   5   2    2.63    1.68
  -6  -5   2    1.90    2.41
  -7  -5   2   -0.78    2.21
  -8  -5   2    1.12    1.78
   2   5  -3   35.02    8.92
  -2  -5   3   22.03    6.46
  -3  -5  -3   21.11    6.38
   3   5   3   29.40    7.13
  -3  -5   3   14.18    4.70
  -4   5   3   13.93    5.35
  -4  -5  -3    2.87    4.18
   4   5   3    7.48    3.84
  -4   5  -3   19.10    6.23
  -4  -5   3    1.00    3.26
   5   5  -3    6.95    3.25
  -5   5   3    5.48    3.12
   5   5   3    6.83    2.57
   5  -5  -3   -3.37    2.71
  -5   5  -3    5.04    3.16
  -5  -5   3    2.29    3.64
   6   5  -3    3.82    2.09
  -6   5   3    2.33    2.76
  -6  -5  -3    1.50    2.62
   6   5   3    1.95    1.81
  -6   5  -3    1.47    2.42
  -6  -5   3    1.11    2.42
  -7  -5  -3   -1.19    1.93
  -7  -5   3    1.78    2.34
  -8  -5   3    0.36    1.51
   1   5  -4   20.29    7.41
  -1  -5   4   34.64    8.27
   2   5  -4  121.35   18.24
  -2  -5   4  111.59   16.78
   3   5  -4    8.09    4.26
  -3  -5  -4    4.25    4.83
   3  -5  -4    3.30    5.59
  -3  -5   4    9.83    4.70
   4   5  -4    6.09    3.72
  -4  -5  -4    1.10    4.64
   4   5   4    4.49    3.20
  -4   5  -4   14.26    5.43
  -4  -5   4    3.79    3.08
   5   5  -4    1.89    3.86
   5  -5   4   -5.42    2.42
  -5  -5  -4   -1.07    4.12
   5   5   4    3.05    2.17
   5  -5  -4   -2.79    2.52
  -5   5  -4    5.44    3.21
  -5  -5   4   -0.28    2.90
   6   5  -4    7.15    2.66
  -6  -5  -4    0.45    2.57
   6   5   4    8.11    2.41
  -6   5  -4    5.70    2.90
  -6  -5   4    7.41    3.44
   7   5  -4    3.62    1.90
  -7  -5  -4    1.20    1.70
  -7   5  -4    1.99    1.63
  -7  -5   4    4.10    2.58
  -8  -5   4    0.21    1.33
   1   5  -5    3.02    5.41
  -1  -5   5    8.16    5.29
   2   5  -5   57.13    9.72
  -2  -5   5   56.59   10.27
   3   5  -5   11.00    4.26
  -3   5   5   16.53    6.71
  -3  -5   5   10.97    4.07
   4   5  -5    8.20    4.16
  -4   5   5   21.89    6.28
  -4  -5  -5    0.06    5.50
   4   5   5   12.85    4.38
  -4   5  -5   20.39    6.50
  -4  -5   5   15.63    4.58
   5   5  -5    0.61    2.73
   5  -5   5   -5.08    2.23
  -5   5   5    9.55    4.11
  -5  -5  -5    3.94    4.36
   5   5   5    2.64    2.12
   5  -5  -5   -5.09    2.92
  -5   5  -5    3.73    2.97
  -5  -5   5   -0.87    3.15
   6   5  -5    2.83    2.29
  -6   5   5    3.38    2.63
  -6  -5  -5    1.25    2.66
   6   5   5    2.49    1.55
  -6   5  -5    0.42    1.94
  -6  -5   5    2.46    2.79
   7   5  -5    9.60    2.89
  -7  -5  -5    9.73    3.01
  -7   5  -5    6.70    2.27
  -8  -5   5   -0.37    1.39
   1   5  -6   26.40    6.63
  -1  -5   6   34.44    7.34
   2   5  -6   17.31    5.26
  -2  -5   6   24.61    6.27
   3   5  -6   21.89    5.51
  -3   5   6   27.08    7.56
   3  -5  -6   -1.53    6.17
  -3  -5   6   15.63    4.68
   4   5  -6    8.53    3.70
  -4   5   6   23.91    6.94
  -4  -5  -6    9.92    4.73
   4   5   6    8.43    4.00
  -4   5  -6   16.02    5.71
  -4  -5   6    4.63    3.14
   5   5  -6    6.29    3.07
   5  -5   6   -1.88    2.10
  -5   5   6    9.43    4.23
  -5  -5  -6    1.25    4.07
   5   5   6    4.11    2.11
   5  -5  -6   -1.91    3.04
  -5   5  -6    6.41    2.78
  -5  -5   6    2.04    3.00
   6   5  -6    8.86    2.91
  -6   5   6   12.61    3.95
  -6  -5  -6   14.59    4.18
  -6   5  -6   13.15    3.39
  -6  -5   6   18.49    4.82
   7   5  -6    6.14    2.40
  -7  -5  -6    6.75    2.43
  -7   5  -6    3.38    1.81
  -7  -5   6    1.44    2.18
  -8  -5   6   -0.76    1.25
   0  -5   7   27.34    5.77
   1   5  -7   33.78    6.28
  -1  -5   7   25.31    6.18
   2   5  -7    4.65    4.30
   3   5  -7   17.46    5.53
  -3   5   7   18.30    6.71
   3  -5  -7  -10.40    7.76
  -3  -5   7    9.98    4.27
   4   5  -7    4.31    3.04
  -4   5   7   10.23    5.89
  -4  -5  -7   -5.78    5.44
  -4   5  -7   14.27    4.74
   5   5  -7   10.26    3.55
   5  -5   7   -0.62    2.04
  -5   5   7    7.27    4.22
  -5  -5  -7    1.99    3.81
   5   5   7    5.23    2.09
   5  -5  -7    1.32    2.83
  -5   5  -7    2.67    2.18
  -5  -5   7   14.11    4.31
   6   5  -7    1.74    2.04
  -6   5   7    1.72    2.74
  -6  -5  -7    1.70    2.45
  -6   5  -7    0.75    1.95
  -6  -5   7    1.82    2.88
   7   5  -7   -0.13    1.19
  -7  -5  -7    0.13    1.50
  -7   5  -7    0.15    1.67
  -7  -5   7   -0.93    1.94
  -8  -5   7    1.20    1.47
   0   5  -8   -6.67    4.41
   0  -5   8    0.83    4.41
   1   5  -8    0.81    3.64
  -1  -5   8    2.12    3.93
   2   5  -8    2.27    4.69
  -2  -5   8   12.53    4.89
   3   5  -8    6.48    4.47
   3  -5  -8  -12.57    7.78
  -3  -5   8    3.46    3.19
  -4   5   8   28.02    7.81
  -4   5  -8   29.16    6.09
  -4  -5   8   28.22    5.61
   5   5  -8    9.05    3.52
   5  -5   8    2.36    2.23
  -5   5   8   12.18    5.20
  -5  -5  -8    9.46    4.34
   5  -5  -8    0.28    3.52
  -5   5  -8    3.58    1.95
   6   5  -8    2.53    2.84
  -6   5   8    0.34    2.62
  -6  -5  -8    1.51    2.99
  -6   5  -8    0.04    1.77
  -6  -5   8    0.56    2.35
   7   5  -8    0.73    1.36
  -7  -5  -8    0.90    1.60
  -7   5  -8    0.34    1.38
  -7  -5   8    0.05    2.21
  -8  -5   8    0.10    1.32
   0   5  -9   13.38    4.37
   0  -5   9   19.63    4.48
   1   5  -9    2.38    2.99
  -1  -5   9    4.18    3.52
   2   5  -9    3.66    4.37
  -2  -5   9    2.31    3.91
   3   5  -9    9.42    3.72
   3  -5  -9   -3.87    7.39
  -3  -5   9    1.19    3.13
  -4   5   9   25.13    7.36
  -4   5  -9   20.77    4.92
  -4  -5   9   20.29    4.77
   5   5  -9   15.61    4.67
  -5  -5  -9    6.25    3.84
   5   5   9   13.65    3.41
   5  -5  -9    5.51    3.68
  -5   5  -9   11.56    2.94
  -5  -5   9   11.04    3.61
   6   5  -9    2.57    2.20
  -6   5   9    3.56    2.72
  -6  -5  -9    3.06    2.81
  -6   5  -9    0.74    1.79
  -6  -5   9    2.15    2.59
   7   5  -9    0.33    1.33
  -7   5  -9   -0.19    1.26
  -7  -5   9    0.12    2.10
  -8  -5   9   -0.44    1.21
   0   5 -10   -1.36    3.32
   0  -5  10    0.71    3.21
   1   5 -10    7.77    3.80
   2   5 -10    2.86    3.14
  -2  -5  10    2.90    3.37
   3   5 -10    8.52    4.24
  -3   5  10   21.09    7.01
   3  -5 -10   -3.90   10.28
  -3  -5  10   17.51    4.57
   4   5 -10    8.73    3.60
  -4   5  10   15.47    6.22
  -4   5 -10   14.15    3.66
  -4  -5  10    6.73    3.06
   5   5 -10    1.78    2.59
  -5  -5 -10    3.83    3.37
   5   5  10    8.64    2.77
   5  -5 -10    0.05    3.24
  -5   5 -10    5.74    2.53
  -5  -5  10    1.71    2.77
   6   5 -10    0.27    2.34
  -6   5  10    0.64    2.50
  -6  -5 -10    0.12    1.94
  -6   5 -10    0.73    1.39
  -6  -5  10    0.26    2.57
   7   5 -10    0.74    1.40
  -7   5 -10    0.76    1.22
  -7  -5  10    1.30    2.27
  -8  -5  10    0.11    1.16
   0  -5  11   10.39    3.10
   1   5 -11    5.64    3.21
   1  -5  11    2.87    3.00
  -1   5 -11   -3.00    3.74
   2   5 -11   27.60    5.53
  -2  -5  11   37.78    6.67
   3   5 -11   -1.50    3.27
  -3   5  11   10.26    5.68
   3  -5 -11   -0.97    6.74
   4   5 -11   36.14    6.85
  -4   5  11   37.54    8.28
  -4   5 -11   28.72    4.93
  -4  -5  11   24.79    4.99
   5   5 -11    3.45    2.76
   5  -5  11   -4.08    1.93
  -5  -5 -11   -1.69    3.27
   5  -5 -11   -1.16    2.83
  -5   5 -11    3.04    2.23
   6   5 -11    0.98    1.95
  -6   5  11    1.00    2.15
  -6  -5 -11    0.49    1.79
  -6   5 -11   -0.13    1.30
  -6  -5  11    1.38    2.58
   7   5 -11    2.16    1.59
  -7   5 -11    0.48    1.36
  -7  -5  11    1.29    2.26
  -8  -5  11    0.20    1.47
   0   5 -12    0.92    2.41
   0  -5  12    6.61    2.57
   1   5 -12    7.40    2.95
  -1   5 -12    0.80    3.53
  -1  -5  12    8.67    3.25
   2   5 -12    3.06    2.96
  -2  -5  12   12.26    3.48
  -3   5  12   19.12    6.37
   3  -5 -12   -2.99    9.23
  -3  -5  12   20.45    4.77
   4   5 -12    2.46    2.47
  -4   5  12   13.76    5.37
  -4   5 -12   10.02    2.33
  -4  -5  12    3.29    2.63
   5   5 -12   10.12    3.14
  -5   5 -12    8.59    2.58
  -5  -5  12    5.39    2.93
   6   5 -12    2.29    2.21
  -6   5 -12    1.29    1.29
  -6  -5  12    0.03    2.61
   7   5 -12    0.08    1.30
  -7   5 -12    0.17    1.17
  -7  -5  12    2.01    2.08
  -8  -5  12    0.38    1.48
   0  -5  13   22.51    4.25
   1  -5  13   21.51    3.88
  -1   5 -13   34.86    5.53
  -1  -5  13   24.35    4.48
   2   5 -13    2.37    2.83
  -2  -5  13    1.29    2.46
   3   5 -13   -0.11    3.19
  -3   5  13   10.62    5.38
   3  -5 -13    5.80   11.27
  -3  -5  13   -0.65    2.64
   4   5 -13    2.93    3.10
  -4   5  13    6.76    3.85
   4  -5 -13  -13.80    6.07
  -4  -5  13    4.83    2.98
   5   5 -13    4.36    2.57
   5  -5  13    0.60    1.67
  -5   5  13    6.73    4.06
  -5   5 -13    3.92    2.02
  -5  -5  13    2.04    2.79
   6   5 -13    5.26    2.50
  -6  -5 -13    3.43    2.15
  -6   5 -13    5.12    1.79
  -6  -5  13    4.29    3.17
   7   5 -13    2.55    1.62
  -7   5 -13    2.98    1.47
  -7  -5  13    4.79    2.86
  -8  -5  13   -0.55    1.35
   0  -5  14    6.55    2.64
   1   5 -14    2.88    2.40
   1  -5  14    5.97    2.66
  -1   5 -14    3.82    2.30
   2   5 -14    4.16    2.65
  -2  -5  14    1.44    2.22
   3   5 -14    2.55    2.58
  -3   5  14    8.98    4.71
   3  -5 -14    4.99    7.93
  -3  -5  14    2.47    2.46
   4   5 -14    4.20    2.88
   4  -5  14   -2.81    0.79
  -4   5  14    2.34    3.23
   4  -5 -14  -12.95    5.77
  -4  -5  14   -0.49    3.07
   5   5 -14    2.22    2.58
   5  -5  14   -0.01    1.43
  -5   5  14    2.26    3.34
  -5   5 -14    5.41    2.09
  -5  -5  14    5.23    2.86
   6   5 -14    0.92    2.26
  -6   5  14    1.84    2.83
  -6  -5 -14    1.37    1.53
  -6   5 -14    0.05    1.08
  -6  -5  14    0.40    2.22
   7   5 -14    3.74    1.89
  -7   5 -14    1.44    1.26
  -7  -5  14    1.78    2.54
  -8  -5  14   -0.45    1.58
   0  -5  15   13.21    2.85
   1   5 -15   51.49    8.04
   1  -5  15   56.93    8.43
  -1   5 -15   50.89    7.53
  -1  -5  15   44.89    6.90
   2   5 -15   25.75    4.75
   2  -5  15   25.53    4.19
  -2   5 -15   18.81    3.85
  -2  -5  15   22.05    4.26
   3   5 -15   13.21    3.51
  -3   5  15   12.40    4.50
   3  -5 -15   11.15    7.32
  -3  -5  15    9.69    3.02
   4  -5 -15  -12.62    5.85
   5   5 -15    2.97    2.88
   5  -5  15    0.54    1.21
  -5   5  15    3.75    3.15
  -5   5 -15    2.37    1.52
  -5  -5  15    0.71    2.69
  -6   5  15    1.92    2.41
  -6   5 -15    1.41    1.18
  -6  -5  15    0.15    2.74
   7   5 -15   -0.23    1.48
  -7   5 -15   -0.33    0.92
  -7  -5  15   -0.59    2.13
  -8  -5  15   -0.46    1.80
  -9  -5  15   -0.54    1.01
   0   5 -16   -0.66    2.09
   0  -5  16    1.04    1.78
   1   5 -16    0.71    2.17
   1  -5  16    6.40    2.15
  -1   5 -16    2.15    1.95
  -1  -5  16    3.17    1.84
   2   5 -16    0.75    1.99
   2  -5  16    3.69    1.94
  -2   5 -16    1.40    1.86
  -2  -5  16    1.69    1.90
   3   5 -16    3.57    2.14
  -3   5  16    3.06    3.45
   3  -5 -16    5.38    5.48
  -3  -5  16    2.19    2.86
   4  -5 -16  -10.88    5.55
  -4  -5  16    0.64    2.98
   5   5 -16    3.00    2.50
   5  -5  16   -1.14    0.91
  -5   5  16    1.35    2.80
  -5   5 -16    2.21    1.53
  -5  -5  16    0.70    2.93
   6   5 -16    5.50    2.75
  -6   5  16    1.20    1.98
  -6   5 -16    3.06    1.46
  -6  -5  16    4.63    2.89
   7   5 -16   -0.10    1.29
  -7   5 -16   -0.18    0.89
  -7  -5  16    0.58    2.80
  -9  -5  16   -0.30    0.95
   0   5 -17    0.63    1.70
   0  -5  17    1.46    1.33
   1   5 -17   18.92    3.67
   1  -5  17   15.70    2.90
  -1   5 -17   18.32    3.39
  -1  -5  17   21.27    3.89
   2   5 -17    2.09    2.27
   2  -5  17    4.88    1.84
  -2   5 -17    1.24    1.98
  -2  -5  17    4.60    2.16
  -3   5  17    4.44    3.40
  -3  -5  17   -0.25    2.90
   4  -5 -17  -11.67    5.13
  -4  -5  17    2.39    2.29
   5   5 -17   -0.44    2.98
   5  -5  17   -1.03    0.76
  -5   5  17    0.19    2.79
  -5   5 -17    1.59    1.27
  -5  -5  17   -1.57    3.24
   6   5 -17    5.04    2.65
  -6   5  17    3.05    2.22
  -6   5 -17    2.41    1.07
   7   5 -17    1.49    1.57
  -7   5 -17    1.31    1.00
  -7  -5  17   -0.57    2.53
  -8  -5  17   -0.47    1.76
  -9  -5  17   -0.75    1.01
   0   5 -18   17.96    3.50
   0  -5  18   21.33    3.68
   1   5 -18    6.88    2.41
   1  -5  18    8.13    2.07
  -1   5 -18    6.72    2.17
  -1  -5  18    5.36    2.25
   2   5 -18   -0.60    2.38
   2  -5  18    2.41    1.31
  -2   5 -18    1.68    1.55
  -2  -5  18    1.62    2.17
   3   5 -18    1.14    2.29
   3  -5  18    3.41    1.18
  -3   5  18    8.32    3.68
  -3   5 -18    1.69    1.15
  -3  -5  18    3.62    2.41
   4  -5 -18   -8.05    4.69
   5   5 -18    1.24    1.89
   5  -5  18    0.11    0.68
  -5   5  18    1.63    2.87
  -5   5 -18    1.03    1.09
  -5  -5  18    1.39    2.19
  -6   5  18    0.18    1.81
  -6   5 -18    0.19    0.80
  -6  -5  18    0.78    2.48
  -7   5 -18   -0.27    0.62
  -7  -5  18    0.85    2.64
  -8  -5  18    0.17    1.72
  -9  -5  18   -0.45    1.04
   0   5 -19   -0.84    1.54
   0  -5  19    1.03    1.52
   1   5 -19    1.86    2.04
   1  -5  19    4.29    1.75
  -1   5 -19    3.67    1.89
  -1  -5  19   11.20    2.98
   2   5 -19    6.47    2.48
   2  -5  19    8.70    1.86
   2  -5 -19    1.58    3.26
  -2   5 -19    9.33    2.05
   3   5 -19   10.64    3.05
   3  -5  19   10.96    1.95
  -3   5  19    8.12    3.72
  -3   5 -19    8.18    1.67
  -3  -5  19   10.09    3.44
   4   5 -19   18.02    4.41
  -4   5  19   10.52    4.05
  -4  -5  19   16.65    4.33
   5  -5  19    1.12    0.61
  -5   5  19    2.20    2.63
  -5   5 -19    1.54    0.91
  -5  -5  19    5.80    3.18
  -6   5  19    0.30    1.58
  -6   5 -19    0.14    0.68
  -6  -5  19   -0.79    2.76
  -7  -5  19   -0.17    2.49
  -8  -5  19   -0.94    1.98
  -9  -5  19   -0.53    1.02
   0   5 -20    6.53    2.10
   0  -5  20    7.24    2.09
   1   5 -20    0.45    1.90
   1  -5  20    1.51    1.60
  -1   5 -20    0.99    1.70
  -1  -5  20    1.46    2.12
   2   5 -20    1.44    1.82
   2  -5  20    1.40    1.15
   2  -5 -20    1.48    3.29
  -2   5 -20    1.49    1.48
  -2  -5  20    3.03    2.56
   3  -5  20    0.72    0.80
  -3   5  20    4.28    3.60
   3  -5 -20    5.96    5.41
  -3   5 -20    0.30    1.09
  -3  -5  20   -0.63    2.80
  -4   5  20    5.28    3.39
  -4  -5  20   10.44    3.52
   5  -5  20   -0.40    0.44
  -5   5  20    0.77    2.60
  -5   5 -20   -0.19    0.63
  -5  -5  20   -0.41    2.53
  -6   5  20   -0.09    1.70
  -6   5 -20   -0.12    0.54
  -6  -5  20   -0.25    2.52
  -7   5 -20   -0.16    0.59
  -7  -5  20   -0.14    2.14
  -8  -5  20    1.32    1.91
   0  -5  21    1.46    1.42
   1   5 -21    8.99    2.71
   1  -5  21    8.95    2.08
  -1   5 -21    6.59    1.92
  -1  -5  21   11.32    2.89
   2  -5  21    1.32    1.06
   2  -5 -21    0.45    3.06
  -2   5 -21   -0.53    1.53
  -2  -5  21    0.55    2.45
   3  -5  21    0.87    0.81
  -3   5  21    2.10    3.57
   3  -5 -21    0.62    4.95
  -3   5 -21    1.24    0.88
  -3  -5  21    0.05    2.76
  -4   5  21    5.41    3.45
   4  -5 -21   -4.74    4.08
  -4  -5  21    1.46    2.19
   5  -5  21    0.17    0.36
  -5   5  21    1.33    2.62
  -5   5 -21    0.28    0.66
  -5  -5  21    0.60    2.08
  -6   5  21    0.01    2.00
  -6   5 -21    0.47    0.60
  -6  -5  21    2.14    2.40
  -7   5 -21   -0.58    0.47
   0  -5  22    4.79    1.91
   1  -5  22    2.59    1.40
  -1   5 -22    2.70    1.46
  -1  -5  22    1.12    2.02
   2  -5  22    1.70    1.08
   2  -5 -22    0.88    2.51
  -2   5 -22    1.83    1.42
  -2  -5  22    0.80    1.97
   3  -5  22    0.78    0.86
  -3   5  22    3.19    3.87
   3  -5 -22    3.08    4.43
  -3   5 -22    0.40    0.76
  -3  -5  22   -0.27    2.43
  -4   5  22    3.17    3.05
   4  -5 -22   -6.17    3.74
  -4  -5  22    0.90    2.47
   5  -5  22    1.58    0.43
  -5   5  22    1.32    2.22
  -5   5 -22    0.56    0.46
  -6   5  22    0.76    1.79
  -6   5 -22   -0.08    0.40
  -7   5 -22   -0.10    0.44
   0  -5  23    1.75    1.57
   1  -5  23    0.83    1.26
  -1  -5  23   -0.73    1.87
   2  -5  23    2.08    1.23
   2  -5 -23   -1.33    3.61
  -2  -5  23    1.53    1.99
   3  -5  23    1.41    1.02
  -3   5  23    4.19    3.68
   3  -5 -23    2.09    4.07
  -3  -5  23    1.37    1.96
  -4   5  23    3.87    3.27
   4  -5 -23   -6.72    3.50
   5  -5  23    0.89    0.32
  -5   5  23    0.72    2.11
  -6   5  23    0.57    1.74
  -6   5 -23    0.30    0.41
  -7   5 -23   -0.17    0.39
   0  -5  24    0.29    1.44
   1  -5  24   -0.34    1.27
  -1  -5  24   -0.53    1.87
   2  -5  24    0.44    1.30
  -2   5  24    4.15    3.05
   3  -5  24    0.03    1.16
  -3   5  24    1.51    3.90
   3  -5 -24    0.30    3.61
   4  -5  24   -2.99    1.03
  -4   5  24    3.27    3.14
   4  -5 -24   -5.02    3.32
  -5   5  24    0.67    1.98
  -6   5  24    0.91    1.69
  -6   5 -24    0.06    0.33
   0  -5  25    3.92    1.61
   1  -5  25    2.11    1.42
   2  -5  25    1.27    1.47
  -2   5  25    4.71    2.98
   2  -5 -25   -1.02    2.93
   3  -5  25    0.18    1.17
  -3   5  25    0.24    4.08
   3  -5 -25    0.05    3.98
   4  -5  25   -2.16    0.99
  -4   5  25    4.04    3.34
   4  -5 -25   -3.08    3.25
  -5   5  25    1.20    2.22
  -5   5 -25    0.12    0.24
  -6   5  25    0.11    1.57
  -6   5 -25    0.25    0.36
   2  -5  26    1.32    1.22
  -2   5  26    3.15    2.94
   2  -5 -26   -0.28    3.28
   3  -5  26    1.58    1.15
  -3   5  26    2.58    4.03
   3  -5 -26   -0.13    3.65
   4  -5  26   -2.30    1.04
  -4   5  26    4.24    3.43
   4  -5 -26   -4.32    3.03
  -5   5  26    0.31    2.11
  -6   5  26   -0.61    1.48
  -2   5  27    2.73    3.10
   2  -5 -27   -0.10    2.72
  -3   5  27    0.51    3.95
   3  -5 -27   -0.67    3.74
  -4   5  27    2.46    3.09
   4  -5 -27   -2.70    3.14
  -5   5  27    0.02    1.61
  -2   5  28    2.75    3.15
   2  -5 -28   -0.02    2.36
  -3   5  28    1.81    4.36
   3  -5 -28    1.12    3.19
  -4   5  28    1.78    3.13
   4  -5 -28   -2.40    3.11
  -5   5  28    0.20    1.77
  -2   5  29    2.05    3.04
  -3   5  29    1.13    4.41
  -4   5  29    3.14    3.13
  -5   5  29    0.01    1.62
  -2   5  30    2.09    3.05
  -3   5  30    0.97    3.87
  -4   5  30    3.36    3.48
  -5   5  30    0.34    1.98
  -3   5  31    2.44    3.87
  -4   5  31    3.99    3.22
  -5   5  31    0.21    1.78
  -5   5  32    0.11    1.86
   3   6   0   35.68    7.62
  -3  -6   0   24.23    5.32
  -4   6   0   11.91    3.48
  -4  -6   0    8.67    3.96
   5   6   0    1.52    2.47
  -5   6   0    4.14    2.69
  -5  -6   0    1.47    3.63
   6   6   0    2.04    1.81
  -6   6   0    1.47    1.78
  -6  -6   0    1.05    2.41
  -7  -6   0   -1.52    1.88
  -2  -6   1    7.70    3.78
   3   6  -1   13.51    4.66
  -3  -6  -1   12.12    4.15
   3   6   1   22.33    5.84
  -3  -6   1    9.34    4.00
   4   6  -1   17.35    4.62
  -4   6   1   12.68    3.83
   4   6   1   19.95    4.88
  -4   6  -1   12.92    3.42
  -4  -6   1   14.53    4.51
   5   6  -1    2.43    2.28
  -5   6   1    3.54    2.75
   5   6   1    4.32    2.28
  -5   6  -1    3.64    2.46
  -5  -6   1    0.34    2.90
  -6   6   1    3.60    2.12
  -6  -6  -1    4.12    2.87
   6   6   1    3.12    1.85
  -6   6  -1    4.06    2.16
  -6  -6   1    5.59    3.25
  -7  -6  -1   -0.57    1.76
  -7  -6   1    0.05    1.78
   2   6  -2   36.32    7.83
  -2  -6   2   45.79    8.28
   3   6  -2   13.92    4.79
  -3  -6  -2   10.85    3.88
   4   6  -2    6.01    3.66
  -4  -6  -2    6.00    3.87
   4  -6  -2   -3.21    1.87
  -4  -6   2    3.77    2.93
   5   6  -2    4.12    2.88
  -5   6   2    6.79    3.32
  -5  -6  -2    0.95    3.44
   5   6   2    3.03    2.05
  -5   6  -2    4.51    2.27
   6   6  -2    4.79    2.12
  -6   6   2    3.12    2.08
  -6  -6  -2    3.54    2.68
   6   6   2    2.77    1.63
  -6   6  -2    2.84    2.09
  -6  -6   2    6.26    3.21
  -7  -6  -2    0.12    1.57
  -7  -6   2   -0.06    2.02
  -8  -6   2    0.70    1.20
   2   6  -3   77.15   12.81
  -3  -6   3   15.38    5.00
   4   6  -3    1.42    2.63
  -4  -6  -3    0.75    4.02
   4   6   3    7.46    3.98
   4  -6  -3   -3.76    1.99
  -4  -6   3   -0.86    3.28
  -5  -6  -3    2.53    3.58
   5   6   3    3.40    2.18
  -5   6  -3    5.42    2.19
  -5  -6   3    2.64    2.90
   6   6  -3    2.85    1.89
  -6   6   3    3.42    2.24
  -6  -6  -3    2.04    2.47
   6   6   3    4.62    1.96
  -6   6  -3    2.83    2.03
  -6  -6   3    2.95    3.54
  -7  -6   3    1.98    2.13
  -8  -6   3    3.22    2.09
   2   6  -4    5.48    5.07
  -2  -6   4    5.71    4.39
   4   6  -4    2.21    3.38
   4  -6   4   -2.87    1.18
  -4  -6  -4   -1.49    4.86
   4   6   4    9.17    3.71
   4  -6  -4   -3.44    2.77
  -4  -6   4    0.70    3.14
   5   6  -4    8.20    3.39
   5   6   4    6.49    2.36
  -5   6  -4    6.91    2.30
  -5  -6   4   17.20    4.54
   6   6  -4    5.77    2.60
  -6   6   4    4.04    2.13
  -6  -6  -4    1.61    2.56
  -6   6  -4    2.76    2.03
  -6  -6   4    2.56    3.07
  -7  -6  -4    0.06    1.53
  -7  -6   4    0.06    1.90
  -8  -6   4    0.31    1.22
  -1  -6   5   13.82    4.78
   2   6  -5   10.58    5.26
   3   6  -5    1.90    3.49
  -3  -6   5    2.67    3.15
   4   6  -5    0.24    2.89
   4  -6   5   -3.01    1.04
  -4  -6  -5    0.59    4.01
   4   6   5    5.99    3.21
   4  -6  -5   -4.27    3.12
  -4  -6   5    2.41    3.59
   5   6  -5    8.67    3.42
  -5  -6  -5    6.53    4.34
   5   6   5    8.82    2.59
  -5   6  -5    6.46    2.18
   6   6  -5    2.27    2.13
  -6  -6  -5    2.21    2.59
  -6   6  -5    0.38    1.84
  -6  -6   5    2.96    2.88
   7   6  -5    0.11    1.23
  -7  -6  -5   -0.31    1.58
  -7  -6   5    0.70    1.85
  -8  -6   5    0.32    1.27
   2   6  -6    4.66    4.64
  -2  -6   6    7.52    4.03
   3   6  -6   13.29    4.04
  -3  -6   6   13.33    4.26
   4   6  -6    7.30    3.72
   4  -6   6   -1.75    0.91
  -4   6   6    9.08    4.16
  -4  -6  -6    1.73    3.57
   4  -6  -6    0.30    2.99
  -4  -6   6    3.71    3.36
   5   6  -6    9.45    4.35
  -5  -6  -6    4.30    4.28
   5   6   6    5.14    2.28
  -5   6  -6    3.93    1.59
  -5  -6   6    3.35    2.87
   6   6  -6    2.29    2.10
  -6   6   6    2.54    1.90
  -6  -6  -6    0.00    2.66
  -6   6  -6    1.67    1.73
  -7  -6  -6    0.37    1.50
  -7  -6   6    1.38    1.71
  -8  -6   6   -0.33    0.98
   1   6  -7    6.76    4.04
  -1  -6   7    6.08    4.12
   2   6  -7    1.72    3.74
  -2  -6   7    9.70    4.04
   3   6  -7    1.81    3.51
  -3  -6   7    3.22    3.58
   4   6  -7    2.31    3.46
  -4   6   7   10.22    4.32
   4  -6  -7   -2.01    2.94
   5   6  -7    1.70    3.15
   5   6   7    4.79    2.11
  -5   6  -7    2.61    1.44
  -5  -6   7   -2.28    3.05
   6   6  -7    2.48    2.17
  -6   6   7    2.98    2.05
  -6   6  -7    5.19    2.01
  -6  -6   7    3.38    2.66
   7   6  -7    2.26    1.59
  -7  -6   7   -0.05    2.28
  -8  -6   7    1.07    1.53
   0  -6   8    1.73    2.39
   1   6  -8    6.24    3.69
  -2  -6   8    8.48    4.07
   3   6  -8    3.58    3.43
  -3  -6   8    3.56    2.95
  -4   6   8   10.48    4.31
  -4  -6   8    4.30    3.06
   5   6  -8    2.90    2.80
  -5  -6  -8    1.24    3.09
   5   6   8    5.17    2.11
  -5   6  -8    3.13    1.48
   6   6  -8    3.55    2.10
  -6  -6  -8    1.24    2.54
  -6   6  -8    1.01    1.52
  -6  -6   8    1.76    2.93
   7   6  -8    2.02    1.46
  -8  -6   8    0.80    1.41
   0   6  -9   -1.53    3.18
   0  -6   9    4.51    2.64
   1   6  -9    2.81    2.79
  -1  -6   9    2.45    3.13
   2   6  -9   12.57    3.49
  -2  -6   9    7.39    3.24
   3   6  -9    6.10    3.95
  -3  -6   9    8.12    4.03
   4   6  -9    3.09    2.88
  -4   6   9   10.86    4.23
  -4  -6   9    2.71    3.04
   5   6  -9    4.40    2.56
  -5  -6  -9    1.72    3.24
  -5   6  -9    3.38    1.59
  -5  -6   9    3.71    2.87
   6   6  -9    7.24    2.74
  -6  -6  -9    1.96    2.04
  -6   6  -9    0.78    1.32
  -6  -6   9    2.59    2.44
   7   6  -9    1.87    1.51
  -7  -6   9    2.80    2.53
  -8  -6   9   -0.17    1.38
   0   6 -10   16.50    4.45
   0  -6  10   11.57    3.14
   1   6 -10   12.49    3.32
  -1  -6  10   14.66    3.74
  -2  -6  10   19.00    4.46
   3   6 -10   13.38    4.71
  -3  -6  10   12.84    4.27
   4   6 -10    0.44    3.37
  -4   6  10   10.74    4.28
   4  -6 -10   -0.72    3.23
  -4  -6  10    0.01    2.92
   5   6 -10    5.67    2.89
  -5  -6 -10    0.73    2.85
  -5   6 -10    4.82    1.78
  -5  -6  10    8.44    3.26
   6   6 -10    1.36    1.72
  -6  -6 -10    0.81    1.43
  -6   6 -10    0.54    1.18
  -6  -6  10    1.90    2.18
   7   6 -10    1.67    1.76
  -7  -6  10    1.34    2.11
  -8  -6  10    0.12    1.30
   0   6 -11   13.23    3.68
   0  -6  11   18.71    4.11
   1   6 -11    2.56    2.72
  -1  -6  11    5.45    2.95
   2   6 -11    2.26    2.77
  -2  -6  11   -0.06    3.03
   3   6 -11    6.15    3.07
  -3  -6  11    2.49    3.21
  -4   6  11    7.50    3.83
   4  -6 -11   -0.14    3.22
  -4  -6  11   -0.82    3.01
   5   6 -11    8.86    3.31
  -5   6 -11    6.50    2.10
  -6  -6 -11    1.68    1.98
  -6   6 -11    0.70    1.07
  -6  -6  11    0.67    2.26
   7   6 -11    1.65    1.46
  -7  -6  11    0.95    2.24
  -8  -6  11   -0.05    1.11
   0   6 -12   -0.64    2.44
   0  -6  12    3.07    2.11
   1   6 -12    6.03    2.63
   1  -6  12    9.60    2.38
   2   6 -12    6.91    3.37
  -2  -6  12    6.10    2.92
   3   6 -12    4.41    3.03
   3  -6 -12   -1.34    3.03
  -3  -6  12   12.18    4.03
   4   6 -12    0.43    2.97
  -4   6  12    6.28    3.81
   4  -6 -12    1.61    3.67
  -4  -6  12    1.27    2.85
   5   6 -12    1.91    2.61
  -5   6 -12    2.69    1.63
  -5  -6  12    0.78    2.69
   6   6 -12    2.68    2.14
  -6  -6 -12    1.68    1.56
  -6   6 -12    0.97    1.18
  -6  -6  12    2.77    2.58
   7   6 -12    0.90    1.09
  -8  -6  12    0.21    1.31
   0   6 -13   25.41    4.62
   0  -6  13   25.86    4.46
   1   6 -13    4.43    2.26
   1  -6  13    1.73    1.73
  -1   6 -13    2.95    2.92
   2   6 -13   -0.09    2.70
  -2  -6  13    1.89    2.91
   3   6 -13    1.08    2.92
   3  -6 -13   -0.23    2.62
  -3  -6  13    2.88    3.44
   4   6 -13    5.37    3.09
  -4   6  13    4.07    3.56
   4  -6 -13    0.81    4.39
  -4  -6  13    3.50    2.95
   5   6 -13   12.68    3.68
  -5   6 -13    4.00    1.57
  -5  -6  13    8.06    2.97
   6   6 -13    1.56    1.73
  -6   6 -13    2.80    1.42
   7   6 -13    0.56    1.17
  -7  -6  13    0.12    2.25
  -8  -6  13    0.30    1.42
   0   6 -14   60.92    9.23
   0  -6  14   49.15    7.55
   1   6 -14    2.08    2.48
   1  -6  14    1.92    1.52
  -1   6 -14    3.83    3.19
  -1  -6  14    3.13    2.23
   2   6 -14   10.15    3.31
  -2  -6  14    2.69    3.21
   3   6 -14    1.39    3.31
   3  -6 -14   -0.48    2.33
   4   6 -14    0.84    3.59
  -4   6  14    4.17    3.26
  -4  -6  14    1.90    2.60
   5   6 -14    2.28    2.12
  -5   6  14    1.30    2.97
  -5   6 -14    3.77    1.56
  -5  -6  14   -0.73    2.75
   6   6 -14    4.23    2.19
  -6   6 -14    5.51    2.13
  -6  -6  14    1.99    2.46
  -7  -6  14    1.63    2.50
  -8  -6  14   -0.66    1.55
   0  -6  15    8.19    2.37
   1   6 -15    1.58    2.59
   1  -6  15    3.23    2.06
  -1   6 -15    0.36    2.04
  -1  -6  15    1.32    2.79
   2   6 -15    1.44    2.51
   2  -6  15    6.54    2.22
  -2  -6  15    4.69    2.94
   3   6 -15    3.07    2.62
   3  -6 -15   -2.63    2.78
  -3  -6  15    3.11    2.88
   4   6 -15    5.73    2.95
  -4   6  15    5.76    3.38
  -4  -6  15    6.41    2.78
   5   6 -15    1.93    2.41
  -5   6  15    1.77    3.03
  -5   6 -15    3.69    1.53
  -5  -6  15    0.04    2.47
  -6   6 -15    0.94    1.23
  -6  -6  15   -1.11    2.76
  -7  -6  15   -0.77    2.26
  -9  -6  15   -0.55    0.91
   0  -6  16   17.48    3.52
   1   6 -16    4.37    2.59
   1  -6  16    4.10    1.73
  -1   6 -16    5.10    2.69
  -1  -6  16   11.43    2.99
   2   6 -16    8.61    3.01
   2  -6  16    7.64    2.30
  -2   6 -16    2.03    2.56
  -2  -6  16    7.36    3.17
   3   6 -16    2.15    2.41
   3  -6 -16   -0.28    2.16
  -3  -6  16   -0.20    2.72
   4   6 -16    4.47    2.92
  -4   6  16    1.43    2.85
  -4  -6  16    1.10    2.69
  -5   6  16    0.81    2.27
  -5   6 -16    4.24    1.47
  -5  -6  16    1.60    2.94
  -6   6 -16    1.13    1.03
  -6  -6  16    0.83    2.71
  -8  -6  16    0.25    1.63
  -9  -6  16   -0.47    1.17
   0   6 -17    1.01    1.41
   0  -6  17    1.23    2.05
   1   6 -17    7.23    2.53
   1  -6  17    9.15    2.25
  -1   6 -17   13.88    3.05
   2   6 -17   13.12    3.74
   2  -6  17    6.22    2.11
  -2   6 -17    5.33    2.32
  -2  -6  17    3.48    2.56
   3   6 -17    1.48    1.92
  -3   6  17    4.28    2.54
  -3  -6  17    0.71    2.57
  -4   6  17    0.83    3.10
  -4  -6  17    1.08    2.51
  -5   6  17    1.68    2.13
  -5   6 -17    3.89    1.28
  -5  -6  17    2.76    2.57
  -6   6 -17   -0.14    0.94
  -7  -6  17   -0.90    2.61
  -8  -6  17   -0.08    1.70
   0   6 -18    7.41    2.69
   0  -6  18   14.17    3.02
   1   6 -18    6.34    2.97
   1  -6  18    4.85    1.83
  -1   6 -18    4.55    2.14
  -1  -6  18    3.92    1.87
   2  -6  18    3.23    1.84
  -2   6 -18    2.75    1.87
  -2  -6  18    3.11    2.44
  -3   6  18    5.82    2.75
   3  -6 -18   -1.99    2.72
  -3  -6  18    4.88    2.41
  -4   6  18    0.78    2.82
  -4  -6  18   -0.22    3.16
  -5   6  18    0.87    2.07
  -5  -6  18   -0.44    2.53
  -6   6 -18    1.17    0.95
  -6  -6  18    2.06    2.76
  -7  -6  18    0.73    1.89
   0  -6  19    3.78    1.95
   1  -6  19    2.01    1.43
  -1   6 -19    0.11    1.49
   2  -6  19    3.26    1.87
  -2   6 -19    0.68    1.68
  -2  -6  19    0.83    2.04
   3  -6  19    3.48    1.38
  -3   6  19    4.89    2.67
   3  -6 -19    0.22    2.51
  -3  -6  19    2.25    2.30
  -4   6  19    1.36    2.86
  -4  -6  19    1.34    2.46
  -5   6  19    0.34    2.19
  -5  -6  19    0.31    2.52
  -6   6 -19    0.00    0.69
   1  -6  20    3.20    1.50
  -1  -6  20    1.48    1.52
   2  -6  20    1.94    1.76
  -2   6 -20    2.54    1.39
  -2  -6  20    0.65    1.85
   3  -6  20    3.91    1.54
  -3   6  20    3.95    2.41
   3  -6 -20    0.09    2.61
  -3  -6  20    1.34    2.66
  -4   6  20    0.76    3.04
  -4  -6  20    2.15    2.38
  -5   6  20    3.81    2.62
  -6   6 -20   -0.52    0.67
   0  -6  21    0.09    1.47
   1  -6  21    0.89    1.73
   2  -6  21    5.15    1.72
  -2  -6  21    4.50    2.13
   3  -6  21    1.55    1.27
  -3   6  21    3.56    2.62
   3  -6 -21    0.80    2.63
  -4   6  21    1.40    3.25
  -5   6  21    0.59    1.75
  -6   6 -21   -0.08    0.64
   0  -6  22    2.66    1.49
   1  -6  22    0.61    1.26
  -1  -6  22    0.24    1.69
   2  -6  22    0.29    1.50
   3  -6  22    3.53    1.28
  -3   6  22    3.57    2.39
   3  -6 -22   -0.02    2.21
   4  -6  22    2.75    0.82
  -4   6  22    1.77    2.98
  -5   6  22    0.60    1.67
  -6   6 -22   -0.23    0.56
   1  -6  23    1.07    1.19
   2  -6  23    1.47    1.44
   3  -6  23    0.30    1.00
  -3   6  23    3.10    2.74
   3  -6 -23    2.10    2.56
   4  -6  23    1.19    0.72
  -5   6  23    0.23    1.93
  -6   6 -23    0.03    0.50
   2  -6  24    0.48    0.95
   3  -6  24    0.52    0.78
  -3   6  24    2.78    2.90
   3  -6 -24    1.75    2.45
   4  -6  24    0.27    0.52
  -5   6  24   -0.16    1.74
   3  -6 -25    2.17    2.35
   4  -6  25    0.43    0.48
  -5   6  25   -0.46    1.44
   3  -6 -26    0.76    1.85
  -5   6  26   -0.62    1.69
  -3   6  27    2.51    2.79
   3  -6 -27    1.18    1.89
  -5   6  27   -0.03    1.52
  -3   6  28    2.29    2.97
   3  -6 -28    0.54    2.39
  -5   6  28   -0.15    1.38
  -3   6  29    2.11    2.95
  -4   6  29   -0.64    2.59
  -5   6  29   -0.11    1.36
  -3   6  30    1.53    2.85
  -4   6  30    0.96    2.73
  -5   6  30   -0.59    1.42
  -3   6  31    1.09    2.69
  -4   6  31    0.56    2.39
  -5   6  31   -0.30    1.46
   3   7   0   20.53    5.52
  -3  -7   0    6.96    3.33
   4   7   0    3.86    3.14
  -4  -7   0   -2.61    3.83
   5   7   0    3.07    1.99
  -5   7   0    5.07    2.25
  -5  -7   0   -1.93    3.17
  -6  -7   0    6.26    2.90
  -7  -7   0   -0.08    1.42
   3   7  -1   26.24    6.07
  -3  -7   1   39.22    7.09
   4   7  -1    4.35    3.68
  -4  -7  -1    0.59    3.80
   5   7  -1    3.88    2.30
  -5   7   1    5.50    2.42
  -5  -7  -1    2.19    3.48
   5   7   1    4.82    2.40
  -5   7  -1    5.25    2.22
   6   7  -1    2.25    1.59
  -6  -7  -1    3.03    2.16
   6   7   1    4.04    1.85
  -6  -7   1    1.06    2.23
  -7  -7  -1    0.82    1.38
  -7  -7   1    1.16    1.50
   3   7  -2   26.80    6.21
  -3  -7   2   15.47    4.37
   4   7   2   11.24    4.10
  -4  -7   2    1.67    3.33
   5   7  -2    1.88    1.90
  -5   7   2    3.52    2.25
  -5  -7  -2    0.39    3.08
   5   7   2    2.20    1.89
  -5   7  -2    4.21    2.04
  -5  -7   2    0.60    2.87
   6   7  -2    2.83    1.62
  -6  -7  -2    0.01    2.24
   6   7   2    4.08    1.87
  -6  -7   2    2.72    2.66
  -7  -7  -2   -0.14    1.09
  -7  -7   2    1.09    1.81
  -2  -7   3    3.79    3.53
   3   7  -3   10.25    4.26
  -3  -7   3   12.80    4.04
   4   7  -3    5.37    3.06
  -4  -7  -3    1.50    3.14
   4   7   3    6.89    3.27
  -4  -7   3    3.16    3.45
   5   7  -3    3.72    2.75
  -5   7   3    5.63    2.55
  -5  -7  -3   -0.39    2.97
   5   7   3    1.09    1.74
  -5   7  -3    4.69    2.24
  -5  -7   3    4.81    3.04
   6   7  -3   -0.12    1.32
  -6  -7  -3   -0.90    2.41
  -6  -7   3   -0.34    2.27
  -7  -7  -3    0.07    1.04
  -8  -7   3   -0.17    0.99
   2   7  -4   12.54    5.19
  -2  -7   4    6.69    4.02
   3   7  -4   12.80    4.58
  -3  -7   4    3.57    4.24
   4   7  -4    3.46    3.22
  -4  -7  -4   -0.24    3.55
  -4  -7   4   -0.67    3.01
   5   7  -4    2.13    2.56
  -5   7   4    2.35    2.07
  -5  -7  -4    2.64    3.11
  -5   7  -4    5.22    2.14
  -5  -7   4    2.22    2.91
   6   7  -4    0.78    1.47
  -6  -7  -4    0.27    2.19
  -6  -7   4    0.13    2.52
  -7  -7  -4    0.70    1.33
  -7  -7   4   -0.40    1.93
  -8  -7   4    0.69    1.29
   2   7  -5    2.84    4.19
  -2  -7   5   -0.05    3.98
  -3  -7   5    1.33    3.66
  -4  -7  -5    4.06    3.70
  -4  -7   5    4.30    3.09
   5   7  -5    2.36    2.78
  -5  -7  -5    1.34    2.91
   5   7   5    7.44    2.54
  -5   7  -5    2.89    1.58
  -5  -7   5    2.53    2.89
   6   7  -5    1.24    1.63
  -6  -7  -5   -0.44    1.95
  -6  -7   5    0.00    2.75
  -7  -7   5    2.04    2.18
  -1  -7   6    1.88    3.38
   2   7  -6    1.23    3.81
  -2  -7   6    0.51    3.75
   3   7  -6   11.86    4.05
  -3  -7   6    6.44    3.21
   4   7  -6    1.63    2.92
  -4  -7   6    2.33    3.47
   5   7  -6    5.23    2.89
  -5   7   6    2.41    2.14
  -5  -7  -6    0.59    2.87
   5   7   6    3.30    1.83
  -5   7  -6    4.31    1.63
  -5  -7   6    2.65    2.65
   6   7  -6    3.83    2.10
  -6  -7  -6    2.07    2.28
  -6  -7   6    2.38    2.46
   7   7  -6    1.72    1.43
  -7  -7   6    1.85    1.97
  -8  -7   6   -0.79    1.05
   1   7  -7    0.96    3.28
  -1  -7   7    3.91    3.31
   2   7  -7    7.78    3.81
  -2  -7   7   10.35    3.79
   3   7  -7    4.67    3.70
  -3  -7   7    3.52    3.30
   4   7  -7    3.16    3.09
  -4  -7   7    1.30    2.67
   5   7  -7    0.44    2.81
  -5   7   7    2.46    2.13
  -5  -7  -7   -1.94    3.19
   5   7   7    3.30    1.77
  -5   7  -7    3.44    1.52
  -5  -7   7    1.84    3.11
  -6  -7  -7    0.24    2.02
  -6  -7   7    0.06    2.26
   7   7  -7    0.31    1.15
  -8  -7   7   -0.60    1.12
   1   7  -8    6.57    3.04
  -1  -7   8    7.97    3.02
   2   7  -8    8.31    3.65
  -2  -7   8   17.48    4.83
   3   7  -8    3.62    3.26
  -3  -7   8    2.64    2.73
  -4  -7   8    5.37    2.91
   5   7  -8    2.60    2.45
  -5   7   8    2.41    2.10
  -5  -7  -8    0.21    2.47
  -5  -7   8    1.52    2.85
   6   7  -8   -0.18    1.68
  -6  -7  -8    1.37    1.77
  -6  -7   8    0.15    2.67
   7   7  -8    3.02    1.67
  -7  -7   8    2.07    2.40
  -8  -7   8   -0.35    1.19
   1   7  -9   11.88    3.44
  -1  -7   9   12.75    3.85
   2   7  -9    4.56    2.49
  -2  -7   9    7.23    3.93
   3   7  -9    2.26    3.01
   4   7  -9    3.46    2.85
  -4  -7   9    8.42    3.59
  -5   7   9    4.27    2.51
  -5  -7   9    4.90    2.92
   6   7  -9    0.26    1.78
  -6  -7  -9    0.37    1.68
  -7  -7   9    0.56    2.09
  -8  -7   9   -0.22    1.28
   0  -7  10    1.33    2.03
   1   7 -10    4.32    2.78
  -1  -7  10    5.59    2.84
  -2  -7  10    2.28    3.02
   3   7 -10    1.12    3.02
  -3  -7  10   -1.58    3.03
   4   7 -10    2.09    3.05
  -4   7  10    4.86    2.36
  -4  -7  10    0.70    2.80
   5   7 -10    2.67    2.76
  -5   7  10    2.80    2.40
  -5  -7  10    1.61    2.87
   6   7 -10    7.35    2.89
  -6  -7 -10    2.22    2.04
  -6   7 -10    4.80    1.76
  -6  -7  10    6.36    3.06
   7   7 -10    0.31    1.20
  -7  -7  10   -1.39    2.40
  -8  -7  10   -0.44    1.23
   0   7 -11   -0.22    2.90
   0  -7  11   -0.02    2.91
   1   7 -11    8.80    3.12
  -1  -7  11    9.67    3.16
   2   7 -11    3.35    2.72
  -2  -7  11    7.94    3.43
   3   7 -11    2.14    2.88
  -3  -7  11    5.88    3.22
  -4   7  11    6.07    2.50
  -4  -7  11    1.79    2.51
   5   7 -11    1.72    2.46
  -5  -7  11    3.28    2.62
   6   7 -11    1.27    2.04
  -6   7 -11    1.58    1.15
  -6  -7  11    1.18    2.37
   7   7 -11   -0.20    1.09
  -8  -7  11   -0.01    1.26
   0  -7  12    0.19    2.17
   1   7 -12    4.56    2.57
  -1  -7  12   10.66    3.23
   2   7 -12    6.31    2.92
  -2  -7  12    2.78    2.78
   3   7 -12   14.01    4.40
  -3  -7  12   15.75    4.39
   4   7 -12    0.94    2.74
  -4   7  12    3.30    2.16
  -4  -7  12    0.26    2.16
   5   7 -12    3.74    2.32
  -5  -7  12    2.94    2.38
  -6   7 -12    1.44    1.01
  -6  -7  12    1.00    2.15
  -7  -7  12   -0.20    2.49
  -8  -7  12   -0.58    1.46
   0   7 -13    1.26    2.61
   0  -7  13    4.61    2.10
   1   7 -13    3.07    2.40
   1  -7  13    5.48    1.84
   2   7 -13    0.02    2.42
  -2  -7  13    2.52    2.86
  -3  -7  13    0.09    2.67
   4   7 -13    1.80    2.50
  -4   7  13    1.51    1.82
  -4  -7  13   -0.04    2.45
  -5  -7  13    4.12    2.61
  -6   7 -13    1.44    1.03
  -6  -7  13   -1.14    2.41
  -7  -7  13   -1.51    2.24
  -8  -7  13   -0.38    1.78
   0   7 -14    1.58    2.28
   0  -7  14    5.22    2.24
   1   7 -14    0.57    2.06
   1  -7  14    2.58    2.12
  -1   7 -14    2.35    1.92
   2   7 -14    0.34    2.39
  -2  -7  14    1.31    2.64
  -3  -7  14    1.68    2.70
  -4   7  14    2.81    2.00
  -4  -7  14   -0.04    3.27
  -6   7 -14    1.18    0.95
  -6  -7  14    0.79    2.57
  -7  -7  14    0.79    2.35
   0   7 -15    2.53    1.84
   0  -7  15    1.18    1.83
   1  -7  15    2.92    1.65
  -1   7 -15    1.44    1.85
  -1  -7  15    7.59    2.68
  -2  -7  15    0.59    3.00
  -3  -7  15   -0.96    3.32
  -4  -7  15    2.89    2.71
  -5  -7  15    1.16    2.34
  -6   7 -15    1.47    0.97
  -6  -7  15    0.79    2.41
   0  -7  16    5.00    2.40
   1  -7  16    1.04    1.56
  -1  -7  16    1.46    2.37
  -3  -7  16    0.44    2.84
  -4   7  16    3.11    1.86
  -4  -7  16    4.34    2.72
  -5  -7  16    1.67    2.07
  -6   7 -16    1.30    1.08
  -6  -7  16    1.10    2.01
   0  -7  17    6.44    2.36
   1  -7  17    4.99    2.35
  -1  -7  17    5.74    2.51
   2  -7  17    3.07    2.35
  -2  -7  17    0.36    2.35
  -4  -7  17    4.14    2.85
  -6   7 -17    1.26    1.04
   0  -7  18   10.58    2.80
   1  -7  18    5.98    1.88
  -1  -7  18    6.04    2.55
   2  -7  18    3.11    2.00
  -2  -7  18    2.58    2.53
  -3  -7  18    2.08    2.39
  -6   7 -18    1.13    0.98
   0  -7  19    0.58    1.72
   1  -7  19    2.46    1.44
  -1  -7  19    2.45    1.61
   2  -7  19    3.23    2.01
  -4   7  19    4.52    2.33
  -6   7 -19    1.17    0.93
   1  -7  20    2.29    1.40
   2  -7  20    1.46    1.57
   3  -7  20    3.89    1.52
  -4   7  20    1.80    1.86
  -6   7 -20    0.72    0.91
  -4   7  21    2.70    1.83
  -6   7 -21    0.70    0.80
  -4   7  22    0.79    1.68
  -4   7  23    0.68    1.77
  -4   7  24    1.70    1.87
  -4   7  25    0.45    1.71
  -4   7  26    1.67    1.90
  -4   7  27    0.20    1.69
  -4   7  28    0.19    1.50
  -4   7  29    0.17    1.77
  -4   7  30   -0.31    1.58
  -3   7  31    0.09    1.58
  -4   7  31    0.05    1.67
  -3  -8   0    7.77    3.04
   4   8   0    3.11    3.20
  -4  -8   0   -0.33    3.10
   5   8   0    1.32    1.47
  -5  -8   0   -1.08    2.53
   6   8   0    1.28    1.23
  -6  -8   0   -0.52    1.90
  -7  -8   0    1.15    1.20
  -3  -8   1    0.84    2.62
   4   8  -1    4.16    3.05
  -4  -8  -1   -2.02    3.32
   4   8   1    4.83    3.55
  -4  -8   1   -0.25    3.12
  -5  -8  -1    0.65    2.31
   5   8   1    1.40    1.51
  -5  -8   1    0.21    2.43
   6   8  -1    0.55    1.10
  -6  -8  -1   -0.65    1.70
  -6  -8   1   -0.31    1.98
  -7  -8  -1    1.03    1.06
  -7  -8   1   -0.08    1.10
   3   8  -2    2.25    3.65
  -3  -8   2    0.06    2.91
   4   8  -2    0.62    3.08
  -4  -8  -2   -1.13    2.88
   4   8   2    1.26    2.74
  -4  -8   2    0.34    2.93
   5   8  -2    1.23    1.57
  -5  -8  -2    2.02    2.60
   5   8   2    0.77    1.30
  -5  -8   2   -0.12    2.47
  -6  -8  -2    1.71    1.64
  -6  -8   2   -0.45    2.03
  -7  -8  -2    1.03    1.33
  -7  -8   2    0.45    1.13
   3   8  -3    2.10    3.60
  -3  -8   3    0.09    2.58
   4   8  -3    1.98    2.59
  -4  -8  -3   -0.16    3.03
  -4  -8   3    3.96    2.89
   5   8  -3    0.24    1.84
  -5  -8  -3   -0.52    2.34
   5   8   3    3.85    1.95
   6   8  -3    2.68    1.48
  -6  -8  -3    0.90    1.52
  -6  -8   3    4.87    2.52
  -7  -8  -3    0.31    1.14
  -7  -8   3   -0.95    1.26
  -2  -8   4    4.21    3.23
  -3  -8   4    0.95    2.74
  -4  -8   4    0.11    3.14
   5   8  -4    0.44    1.80
   5   8   4    1.91    1.57
  -5  -8   4   -0.85    2.60
   6   8  -4    0.40    1.20
  -6  -8  -4    0.35    1.16
  -7  -8   4   -0.42    1.66
   2   8  -5    1.36    4.05
  -2  -8   5    0.40    3.24
   3   8  -5    5.43    3.17
  -3  -8   5   -1.28    3.06
   4   8  -5    1.13    2.22
  -4  -8   5   -1.18    3.00
   5   8  -5    1.12    1.81
  -5  -8  -5    0.82    2.32
   5   8   5    1.41    1.38
  -5  -8   5   -0.27    2.59
   6   8  -5    2.96    1.63
  -6  -8  -5    0.99    1.59
  -6  -8   5    2.98    2.13
  -7  -8   5   -0.80    1.62
  -8  -8   5   -0.75    0.94
   2   8  -6    3.55    3.90
   3   8  -6    2.93    3.07
  -3  -8   6    0.37    2.86
   4   8  -6    0.82    2.73
  -4  -8   6   -0.31    3.42
   5   8  -6    0.73    1.86
  -5  -8  -6   -0.38    2.07
  -5  -8   6    1.17    2.04
  -6  -8  -6   -0.23    1.67
  -6  -8   6    2.24    2.06
  -7  -8   6   -1.11    1.57
  -8  -8   6   -0.31    1.21
  -1  -8   7    1.65    2.78
  -2  -8   7    3.55    3.00
  -3  -8   7    7.06    3.47
   4   8  -7    1.26    2.58
  -4  -8   7   -0.80    2.50
   5   8  -7    0.83    2.23
  -5  -8  -7    0.63    2.03
  -5  -8   7    0.37    2.45
   6   8  -7    1.54    1.64
  -6  -8  -7   -0.10    1.52
  -6  -8   7    1.00    2.23
  -7  -8   7    0.51    1.64
  -8  -8   7   -0.47    1.14
  -1  -8   8    4.34    2.90
   2   8  -8    8.96    3.73
  -2  -8   8    8.25    3.45
   3   8  -8    3.37    3.05
  -3  -8   8    1.68    3.10
   4   8  -8    2.44    2.56
  -4  -8   8    0.76    2.32
   5   8  -8    0.60    2.19
  -5  -8   8    0.15    3.04
   6   8  -8    1.18    1.39
  -6  -8  -8    0.36    1.26
  -6  -8   8    2.53    2.80
  -7  -8   8    0.20    1.90
   1   8  -9    5.71    2.70
  -1  -8   9    3.50    2.87
   2   8  -9    2.46    2.81
  -2  -8   9    0.52    3.20
   3   8  -9    3.93    2.76
  -3  -8   9    0.91    3.11
   4   8  -9    0.33    2.43
  -5  -8   9    1.06    2.24
  -6  -8   9   -0.66    2.38
  -7  -8   9    0.69    1.77
  -8  -8   9   -0.17    1.16
  -1  -8  10    2.08    2.77
  -2  -8  10    1.02    3.65
  -3  -8  10    2.54    3.35
  -4  -8  10    0.96    2.48
  -6  -8  10    1.83    2.60
  -7  -8  10   -0.03    2.33
  -8  -8  10   -0.56    1.28
   0  -8  11    2.20    1.98
  -1  -8  11    0.01    2.81
  -3  -8  11   -0.02    3.21
  -4  -8  11    1.39    2.59
  -5  -8  11   -0.43    2.46
  -6  -8  11    0.39    2.75
  -7  -8  11    0.58    2.00
  -8  -8  11   -0.68    1.32
   0  -8  12    4.02    2.02
  -1  -8  12    1.24    2.63
  -2  -8  12    0.92    2.73
  -3  -8  12    0.89    2.96
  -5  -8  12    0.72    2.34
  -6  -8  12    0.70    2.14
  -7  -8  12   -0.10    2.10
   0  -8  13    3.29    1.96
  -1  -8  13    5.07    2.63
  -2  -8  13    2.26    2.79
  -3  -8  13    0.52    3.05
  -4  -8  13    2.66    3.05
  -5  -8  13    1.95    2.29
   0  -8  14    3.86    2.02
   1  -8  14    2.11    1.45
  -1  -8  14    1.06    2.14
  -2  -8  14    3.03    2.83
   0  -8  15    3.35    1.82
   1  -8  15    1.80    1.59
   4   9   0    2.51    2.05
  -4  -9   0    1.02    2.31
   5   9   0    0.66    1.38
  -5  -9   0   -0.92    2.53
  -6  -9   0   -0.59    1.68
  -7  -9   0    0.90    1.19
   4   9  -1    0.53    2.18
  -4  -9  -1   -1.96    2.74
   5   9  -1    1.12    1.35
  -5  -9  -1   -0.81    2.37
   5   9   1    0.84    1.56
  -5  -9   1   -1.54    2.27
  -6  -9  -1   -0.39    1.51
  -6  -9   1   -0.80    1.86
  -7  -9  -1    0.12    0.89
  -7  -9   1    0.05    1.24
  -3  -9   2    0.66    2.56
   4   9  -2    2.30    2.15
  -4  -9  -2   -1.02    2.47
  -4  -9   2   -0.75    2.55
   5   9  -2    0.84    1.32
  -5  -9  -2    0.02    2.27
   5   9   2    0.44    1.27
  -5  -9   2   -1.13    2.40
   6   9  -2    1.44    1.14
  -6  -9  -2    0.18    1.16
  -6  -9   2   -0.08    1.86
  -7  -9   2   -0.47    1.05
   3   9  -3   -0.37    2.83
  -3  -9   3    0.27    2.47
   4   9  -3    2.35    1.80
  -4  -9   3    0.64    2.54
   5   9  -3    0.31    1.44
  -5  -9  -3   -0.13    1.78
   5   9   3    0.65    1.18
  -5  -9   3    0.27    2.59
   6   9  -3    0.28    1.05
  -6  -9  -3    0.08    1.37
  -6  -9   3    0.68    2.01
  -7  -9   3   -0.34    1.04
   3   9  -4    3.35    2.79
  -3  -9   4    0.30    2.43
   4   9  -4    0.61    2.21
  -4  -9   4    1.36    1.98
   5   9  -4    1.26    1.52
  -5  -9  -4   -0.77    1.94
   5   9   4    0.13    1.09
  -5  -9   4   -0.67    2.52
  -6  -9  -4   -0.17    1.35
  -6  -9   4    0.24    1.87
  -2  -9   5   -1.67    3.31
  -3  -9   5    0.26    2.70
  -4  -9   5    1.35    2.62
  -5  -9  -5    0.42    1.83
  -6  -9  -5   -0.17    1.17
  -6  -9   5    0.01    2.08
  -7  -9   5   -0.80    1.26
  -2  -9   6    1.38    2.85
  -3  -9   6    0.65    2.53
  -4  -9   6   -0.22    2.53
  -5  -9  -6   -0.06    1.23
  -5  -9   6   -1.77    2.59
  -6  -9  -6   -0.31    1.18
  -6  -9   6    0.71    2.00
  -7  -9   6   -1.44    1.67
  -2  -9   7    0.50    2.93
  -3  -9   7    1.14    2.35
  -4  -9   7    1.85    2.53
  -5  -9   7   -1.18    2.36
  -6  -9  -7   -0.10    1.13
  -6  -9   7   -1.19    2.31
  -7  -9   7   -0.47    1.63
  -8  -9   7   -0.07    1.13
  -2  -9   8   -0.29    3.05
  -3  -9   8   -1.14    2.79
  -4  -9   8    0.86    2.41
  -5  -9   8   -0.94    2.53
  -6  -9   8    0.38    2.03
  -8  -9   8   -0.62    1.01
  -1  -9   9    2.44    2.29
  -2  -9   9    2.39    2.90
  -3  -9   9   -0.12    2.44
  -4  -9   9   -0.49    2.03
  -5  -9   9   -0.27    2.04
  -6  -9   9   -0.01    1.86
  -1  -9  10    4.38    2.42
  -2  -9  10    1.21    2.63
  -3  -9  10    0.66    2.19
  -4 -10   0   -0.16    2.62
  -5 -10   0    0.19    2.12
  -4 -10  -1   -0.88    2.32
  -4 -10   1    1.00    2.09
  -5 -10   1   -0.84    2.62
  -6 -10  -1   -0.37    1.25
  -6 -10   1   -0.34    1.33
  -7 -10   1   -0.38    0.96
  -4 -10   2   -1.77    2.05
  -5 -10  -2    0.57    1.66
   5  10   2    0.21    1.12
  -5 -10   2   -0.50    2.25
  -6 -10  -2   -0.35    1.30
  -6 -10   2    0.70    1.84
  -7 -10   2    0.57    1.00
  -3 -10   3    0.69    1.93
  -4 -10   3   -0.63    2.64
  -5 -10  -3    0.01    1.74
  -6 -10  -3   -0.75    1.13
  -6 -10   3    1.21    1.77
  -7 -10   3   -0.59    1.10
  -3 -10   4    1.12    1.93
  -4 -10   4    0.33    2.09
  -5 -10  -4   -0.27    1.65
  -5 -10   4    0.26    1.94
  -6 -10  -4   -0.12    1.15
  -6 -10   4    1.03    1.63
  -7 -10   4   -0.46    0.96
  -6 -10  -5    0.08    1.10
  -5 -11  -1   -0.26    1.72
  -6 -11  -1   -0.22    1.05
  -5 -11  -2   -0.11    1.40
  -6 -11  -2   -0.41    1.09
  -5 -11  -3    0.02    1.40
   0   0   0    0.00    0.00
;
_shelx_hkl_checksum                74669
_olex2_submission_special_instructions  'No special instructions were received'
_vrf_PLAT029_tyrosine_exp10
;
PROBLEM: _diffrn_measured_fraction_theta_full value Low .      0.914 Why?  
RESPONSE: 
The limitations of collecting angle range imposed by the electron 
microscope's geometry (e.g., limited tilt range), has led to a low 
completeness.
;
