# Supplementary material for: AutoLEI: An XDS-based pipeline with graphical user interface for automated real-time and offline batch 3D ED/microED data processing
Source: IUCrJ. 2026 Jan 1;13(Pt 1):105–15. doi: 10.1107/S2052252525010784 (PMC12809502; doi:10.1107/S2052252525010784)
Supplement: Supplementary file 7 [file m-13-00105-sup7.zip › structure files/CIF/Tyrosine_exp11.cif]

data_tyrosine_exp11
_audit_creation_date               2025-02-08
_audit_creation_method
;
Olex2 1.5
(compiled 2024.02.16 svn.r378c4104 for OlexSys, GUI svn.r6928)
;
_shelx_SHELXL_version_number       '2018/3'
_audit_contact_author_address      ?
_audit_contact_author_email        ?
_audit_contact_author_name         ''
_audit_contact_author_phone        ?
_publ_contact_author_id_orcid      ?
_publ_section_references
;
Dolomanov, O.V., Bourhis, L.J., Gildea, R.J, Howard, J.A.K. & Puschmann, H.
 (2009), J. Appl. Cryst. 42, 339-341.

Sheldrick, G.M. (2015). Acta Cryst. C71, 3-8.
;
_chemical_name_common              ?
_chemical_name_systematic          ?
_chemical_formula_moiety           'C9 H11 N O3'
_chemical_formula_sum              'C9 H11 N O3'
_chemical_formula_weight           181.19
_chemical_absolute_configuration   ?
_chemical_melting_point            ?
loop_
  _atom_type_symbol
  _atom_type_description
  _atom_type_scat_dispersion_real
  _atom_type_scat_dispersion_imag
  _atom_type_scat_source
 'C' 'C' 0.0000 0.0000 'International Tables Vol C Tables 4.2.6.8 and 6.1.1.4'
 'H' 'H' 0.0000 0.0000 'International Tables Vol C Tables 4.2.6.8 and 6.1.1.4'
 'N' 'N' 0.0000 0.0000 'International Tables Vol C Tables 4.2.6.8 and 6.1.1.4'
 'O' 'O' 0.0000 0.0000 'International Tables Vol C Tables 4.2.6.8 and 6.1.1.4'

_shelx_space_group_comment
;
The symmetry employed for this shelxl refinement is uniquely defined
by the following loop, which should always be used as a source of
symmetry information in preference to the above space-group names.
They are only intended as comments.
;
_space_group_crystal_system        'orthorhombic'
_space_group_IT_number             19
_space_group_name_H-M_alt          'P 21 21 21'
_space_group_name_Hall             'P 2ac 2ab'
loop_
  _space_group_symop_operation_xyz
 'x, y, z'
 '-x+1/2, -y, z+1/2'
 'x+1/2, -y+1/2, -z'
 '-x, y+1/2, -z+1/2'

_cell_length_a                     5.988(4)
_cell_length_b                     7.193(13)
_cell_length_c                     21.733(5)
_cell_angle_alpha                  90
_cell_angle_beta                   90
_cell_angle_gamma                  90
_cell_volume                       936.1(18)
_cell_formula_units_Z              4
_cell_measurement_reflns_used      1360
_cell_measurement_temperature      100.15
_cell_measurement_theta_max        1.3608
_cell_measurement_theta_min        0.0331
_shelx_estimated_absorpt_T_max     ?
_shelx_estimated_absorpt_T_min     ?
_exptl_absorpt_coefficient_mu      0.000
_exptl_absorpt_correction_T_max    ?
_exptl_absorpt_correction_T_min    ?
_exptl_absorpt_correction_type     'none'
_exptl_absorpt_process_details     ?
_exptl_absorpt_special_details     ?
_exptl_crystal_colour              ?
_exptl_crystal_density_diffrn      1.286
_exptl_crystal_density_meas        ?
_exptl_crystal_density_method      ?
_exptl_crystal_description         nano-crystal
_exptl_crystal_F_000               146
_exptl_crystal_size_max            ?
_exptl_crystal_size_mid            ?
_exptl_crystal_size_min            ?
_exptl_transmission_factor_max     ?
_exptl_transmission_factor_min     ?
_diffrn_reflns_av_R_equivalents    0.0881
_diffrn_reflns_av_unetI/netI       0.1236
_diffrn_reflns_Laue_measured_fraction_full  0.660
_diffrn_reflns_Laue_measured_fraction_max  0.452
_diffrn_reflns_limit_h_max         10
_diffrn_reflns_limit_h_min         -8
_diffrn_reflns_limit_k_max         8
_diffrn_reflns_limit_k_min         -9
_diffrn_reflns_limit_l_max         33
_diffrn_reflns_limit_l_min         -37
_diffrn_reflns_number              3868
_diffrn_reflns_point_group_measured_fraction_full  0.609
_diffrn_reflns_point_group_measured_fraction_max  0.376
_diffrn_reflns_theta_full          0.862
_diffrn_reflns_theta_max           1.283
_diffrn_reflns_theta_min           0.066
_diffrn_ambient_environment        vacuum
_diffrn_ambient_temperature        100.15
_diffrn_detector_area_resol_mean   18.1818
_diffrn_measured_fraction_theta_full  0.660
_diffrn_measured_fraction_theta_max  0.452
_diffrn_measurement_details
;
List of Samples for Merging (Abbr. = Camera Length, Resolution):
 #   Type  Start     End       Step    t~exp~     #Frames  CL        Reso.  ISa    CC1/2
-----------------------------------------------------------------------------------------
 1   /a    -61.69    16.7879   0.2229  0.5        353      439.48    0.56   6.35   98.8 
;
_diffrn_measurement_device         TEM
_diffrn_measurement_device_type    TEM
_diffrn_measurement_method         'Continuous Rotation Electron Diffraction'
_diffrn_radiation_monochromator    'graphite'
_diffrn_radiation_probe            electron
_diffrn_radiation_type             electron
_diffrn_radiation_wavelength       0.02508
_diffrn_source                     'electron microscope'
_diffrn_source_voltage             200
_diffrn_standards_number           0
_reflns_Friedel_coverage           0.456
_reflns_Friedel_fraction_full      0.531
_reflns_Friedel_fraction_max       0.274
_reflns_number_gt                  1481
_reflns_number_total               2100
_reflns_special_details
;
 Reflections were merged by SHELXL according to the crystal
 class for the calculation of statistics and refinement.
 
 _reflns_Friedel_fraction is defined as the number of unique
 Friedel pairs measured divided by the number that would be
 possible theoretically, ignoring centric projections and
 systematic absences.
;
_reflns_threshold_expression       'I > 2\s(I)'
_computing_cell_refinement         'XDS (Kabsch et al., 2010)'
_computing_data_collection         'Instamatic (Wang et al., 2019)'
_computing_data_reduction          'XDS (Kabsch et al., 2010)'
_computing_molecular_graphics      'Olex2 1.5 (Dolomanov et al., 2009)'
_computing_publication_material    'Olex2 1.5 (Dolomanov et al., 2009)'
_computing_structure_refinement    'SHELXL 2018/3 (Sheldrick, 2015)'
_computing_structure_solution      ?
_refine_diff_density_max           0.206
_refine_diff_density_min           -0.301
_refine_diff_density_rms           0.071
_refine_ls_abs_structure_details
;
 All f" are zero, so absolute structure could not be determined
;
_refine_ls_abs_structure_Flack     ?
_refine_ls_extinction_coef         .
_refine_ls_extinction_method       none
_refine_ls_goodness_of_fit_ref     1.419
_refine_ls_hydrogen_treatment      mixed
_refine_ls_matrix_type             full
_refine_ls_number_parameters       143
_refine_ls_number_reflns           2100
_refine_ls_number_restraints       10
_refine_ls_R_factor_all            0.1857
_refine_ls_R_factor_gt             0.1596
_refine_ls_restrained_S_all        1.417
_refine_ls_shift/su_max            0.000
_refine_ls_shift/su_mean           0.000
_refine_ls_structure_factor_coef   Fsqd
_refine_ls_weighting_details      
 'w=1/[\s^2^(Fo^2^)+(0.2000P)^2^] where P=(Fo^2^+2Fc^2^)/3'
_refine_ls_weighting_scheme        calc
_refine_ls_wR_factor_gt            0.3923
_refine_ls_wR_factor_ref           0.4111
_refine_special_details            ?
_olex2_refinement_description
;
1. Fixed Uiso
 At 1.2 times of:
  All C(H,H) groups, All N(H,H,H) groups
2. Restrained distances
 C12-H12 = C11-H11 = C5-H5 = C10-H10
 1.05 with sigma of 0.02
3. Uiso/Uaniso restraints and constraints
Uanis(C9) \\sim Ueq: with sigma of 0.001 and sigma for terminal atoms of 0.002
4.a Secondary CH2 refined with riding coordinates:
 C8(H8A,H8B)
4.b Idealised Me refined as rotating group:
 N6(H6A,H6B,H6C)
;
_atom_sites_solution_hydrogens     mixed
_atom_sites_solution_primary       ?
_atom_sites_solution_secondary     ?
loop_
  _atom_site_label
  _atom_site_type_symbol
  _atom_site_fract_x
  _atom_site_fract_y
  _atom_site_fract_z
  _atom_site_U_iso_or_equiv
  _atom_site_adp_type
  _atom_site_occupancy
  _atom_site_site_symmetry_order
  _atom_site_calc_flag
  _atom_site_refinement_flags_posn
  _atom_site_refinement_flags_adp
  _atom_site_refinement_flags_occupancy
  _atom_site_disorder_assembly
  _atom_site_disorder_group
 O3 O 0.2304(9) 0.574(2) 0.2137(2) 0.026(4) Uani 1 1 d . . . . .
 O1 O 0.5327(11) 0.5203(19) -0.0990(3) 0.022(3) Uani 1 1 d . . . . .
 C3 C 0.4362(13) 0.402(2) 0.0678(3) 0.021(4) Uani 1 1 d . . . . .
 C4 C 0.3931(12) 0.684(2) 0.1941(3) 0.012(4) Uani 1 1 d . . . . .
 C5 C 0.8121(12) 0.542(2) 0.0558(3) 0.019(4) Uani 1 1 d D . . . .
 N6 N 0.8051(12) 0.760(2) 0.1954(3) 0.032(5) Uani 1 1 d . . . . .
 H6A H 0.787142 0.810041 0.150937 0.038 Uiso 1 1 calc R U . . .
 H6B H 0.965491 0.708979 0.201214 0.038 Uiso 1 1 calc R U . . .
 H6C H 0.777100 0.866874 0.226434 0.038 Uiso 1 1 calc R U . . .
 O2 O 0.3773(11) 0.8422(19) 0.1663(3) 0.019(3) Uani 1 1 d . . . . .
 C8 C 0.6872(12) 0.418(2) 0.1640(3) 0.019(4) Uani 1 1 d . . . . .
 H8A H 0.860465 0.375940 0.170529 0.023 Uiso 1 1 calc R U . . .
 H8B H 0.580002 0.303782 0.178366 0.023 Uiso 1 1 calc R U . . .
 C9 C 0.5699(12) 0.510(2) -0.0358(3) 0.0107(15) Uani 1 1 d . U . . .
 C10 C 0.7748(13) 0.565(2) -0.0089(3) 0.019(4) Uani 1 1 d D . . . .
 C11 C 0.3992(13) 0.432(2) 0.0025(3) 0.019(4) Uani 1 1 d D . . . .
 C12 C 0.6345(12) 0.603(2) 0.2066(3) 0.015(3) Uani 1 1 d D . . . .
 C13 C 0.6458(11) 0.461(2) 0.0948(3) 0.017(4) Uani 1 1 d . . . . .
 H5 H 0.965(5) 0.542(12) 0.0818(16) 0.021(9) Uiso 1 1 d D . . . .
 H10 H 0.887(10) 0.636(13) -0.038(3) 0.051(17) Uiso 1 1 d D . . . .
 H12 H 0.647(6) 0.575(11) 0.2550(11) 0.018(7) Uiso 1 1 d D . . . .
 H1 H 0.661(7) 0.562(13) -0.1215(17) 0.023(9) Uiso 1 1 d . . . . .
 H11 H 0.222(4) 0.425(14) -0.004(2) 0.031(10) Uiso 1 1 d D . . . .
 H3 H 0.303(5) 0.346(9) 0.0960(13) 0.008(6) Uiso 1 1 d . . . . .

loop_
  _atom_site_aniso_label
  _atom_site_aniso_U_11
  _atom_site_aniso_U_22
  _atom_site_aniso_U_33
  _atom_site_aniso_U_23
  _atom_site_aniso_U_13
  _atom_site_aniso_U_12
 O3 0.007(2) 0.056(12) 0.014(2) 0.000(3) 0.0045(17) -0.001(3)
 O1 0.018(3) 0.038(11) 0.011(2) 0.002(3) -0.0023(19) -0.005(4)
 C3 0.012(3) 0.036(14) 0.014(3) 0.005(4) 0.005(2) -0.001(4)
 C4 0.010(3) 0.017(12) 0.009(2) -0.001(3) -0.005(2) -0.003(4)
 C5 0.008(3) 0.039(14) 0.011(3) -0.007(4) 0.001(2) 0.002(4)
 N6 0.013(3) 0.073(15) 0.009(2) -0.007(4) 0.003(2) -0.004(4)
 O2 0.020(3) 0.021(10) 0.015(2) -0.002(3) 0.000(2) 0.004(4)
 C8 0.011(3) 0.039(13) 0.007(2) -0.002(4) 0.000(2) -0.004(4)
 C9 0.0108(17) 0.011(2) 0.0107(16) -0.0003(12) -0.0007(11) 0.0009(12)
 C10 0.015(3) 0.035(13) 0.009(2) 0.003(4) 0.002(2) 0.004(5)
 C11 0.013(3) 0.028(13) 0.015(3) -0.001(4) 0.001(2) 0.006(5)
 C12 0.011(3) 0.030(12) 0.004(2) 0.007(3) 0.000(2) -0.001(4)
 C13 0.008(3) 0.038(12) 0.005(2) 0.000(3) 0.001(2) -0.007(4)

_geom_special_details
;
 All esds (except the esd in the dihedral angle between two l.s. planes)
 are estimated using the full covariance matrix.  The cell esds are taken
 into account individually in the estimation of esds in distances, angles
 and torsion angles; correlations between esds in cell parameters are only
 used when they are defined by crystal symmetry.  An approximate (isotropic)
 treatment of cell esds is used for estimating esds involving l.s. planes.
;
loop_
  _geom_bond_atom_site_label_1
  _geom_bond_atom_site_label_2
  _geom_bond_distance
  _geom_bond_site_symmetry_2
  _geom_bond_publ_flag
 O3 C4 1.328(14) . ?
 O1 C9 1.394(8) . ?
 O1 H1 0.96(5) . ?
 C3 C11 1.452(10) . ?
 C3 C13 1.450(11) . ?
 C3 H3 1.09(4) . ?
 C4 O2 1.291(19) . ?
 C4 C12 1.584(12) . ?
 C5 C10 1.433(9) . ?
 C5 C13 1.432(13) . ?
 C5 H5 1.07(2) . ?
 N6 H6A 1.0361 . ?
 N6 H6B 1.0361 . ?
 N6 H6C 1.0361 . ?
 N6 C12 1.545(17) . ?
 C8 H8A 1.0910 . ?
 C8 H8B 1.0910 . ?
 C8 C12 1.648(18) . ?
 C8 C13 1.554(9) . ?
 C9 C10 1.416(12) . ?
 C9 C11 1.432(13) . ?
 C10 H10 1.05(2) . ?
 C11 H11 1.07(2) . ?
 C12 H12 1.07(2) . ?

loop_
  _geom_angle_atom_site_label_1
  _geom_angle_atom_site_label_2
  _geom_angle_atom_site_label_3
  _geom_angle
  _geom_angle_site_symmetry_1
  _geom_angle_site_symmetry_3
  _geom_angle_publ_flag
 C9 O1 H1 113(2) . . ?
 C11 C3 H3 119.6(17) . . ?
 C13 C3 C11 119.0(8) . . ?
 C13 C3 H3 121.2(17) . . ?
 O3 C4 C12 113.1(11) . . ?
 O2 C4 O3 128.6(9) . . ?
 O2 C4 C12 118.3(8) . . ?
 C10 C5 H5 130(2) . . ?
 C13 C5 C10 121.3(7) . . ?
 C13 C5 H5 106(3) . . ?
 H6A N6 H6B 109.5 . . ?
 H6A N6 H6C 109.5 . . ?
 H6B N6 H6C 109.5 . . ?
 C12 N6 H6A 109.5 . . ?
 C12 N6 H6B 109.5 . . ?
 C12 N6 H6C 109.5 . . ?
 H8A C8 H8B 108.1 . . ?
 C12 C8 H8A 109.5 . . ?
 C12 C8 H8B 109.5 . . ?
 C13 C8 H8A 109.5 . . ?
 C13 C8 H8B 109.5 . . ?
 C13 C8 C12 110.8(11) . . ?
 O1 C9 C10 122.0(7) . . ?
 O1 C9 C11 118.7(7) . . ?
 C10 C9 C11 119.3(6) . . ?
 C5 C10 H10 123(4) . . ?
 C9 C10 C5 120.5(8) . . ?
 C9 C10 H10 116(4) . . ?
 C3 C11 H11 106(3) . . ?
 C9 C11 C3 121.1(7) . . ?
 C9 C11 H11 130(3) . . ?
 C4 C12 C8 112.0(7) . . ?
 C4 C12 H12 107(2) . . ?
 N6 C12 C4 107.7(11) . . ?
 N6 C12 C8 111.9(6) . . ?
 N6 C12 H12 104(3) . . ?
 C8 C12 H12 113(4) . . ?
 C3 C13 C8 118.2(8) . . ?
 C5 C13 C3 118.8(6) . . ?
 C5 C13 C8 122.9(6) . . ?

loop_
  _geom_torsion_atom_site_label_1
  _geom_torsion_atom_site_label_2
  _geom_torsion_atom_site_label_3
  _geom_torsion_atom_site_label_4
  _geom_torsion
  _geom_torsion_site_symmetry_1
  _geom_torsion_site_symmetry_2
  _geom_torsion_site_symmetry_3
  _geom_torsion_site_symmetry_4
  _geom_torsion_publ_flag
 O3 C4 C12 N6 -167.6(7) . . . . ?
 O3 C4 C12 C8 68.9(9) . . . . ?
 O1 C9 C10 C5 -176.5(14) . . . . ?
 O1 C9 C11 C3 174.6(13) . . . . ?
 O2 C4 C12 N6 13.4(10) . . . . ?
 O2 C4 C12 C8 -110.1(11) . . . . ?
 C10 C5 C13 C3 0(2) . . . . ?
 C10 C5 C13 C8 174.5(13) . . . . ?
 C10 C9 C11 C3 -2(2) . . . . ?
 C11 C3 C13 C5 -2(2) . . . . ?
 C11 C3 C13 C8 -176.6(12) . . . . ?
 C11 C9 C10 C5 0(2) . . . . ?
 C12 C8 C13 C3 -99.1(13) . . . . ?
 C12 C8 C13 C5 86.1(14) . . . . ?
 C13 C3 C11 C9 3(2) . . . . ?
 C13 C5 C10 C9 1(2) . . . . ?
 C13 C8 C12 C4 53.2(9) . . . . ?
 C13 C8 C12 N6 -67.9(8) . . . . ?

_shelx_res_file
;
TITL 2 in P212121 #19
    tyrosine_exp11.res
    created by SHELXL-2018/3 at 22:38:36 on 08-Feb-2025
CELL 0.02508 5.988 7.193 21.733 90 90 90
ZERR 4 0.0038 0.013 0.0047 0 0 0
LATT -1
SYMM 0.5-X,-Y,0.5+Z
SYMM 0.5+X,0.5-Y,-Z
SYMM -X,0.5+Y,0.5-Z
SFAC  C 0.136 0.373 0.548 3.281 1.227 13.046 0.597 41.02 0 0 0 0 0.75 12.011
SFAC  H 0.037 0.561 0.127 3.791 0.236 13.556 0.129 37.723 0 0 0 0 0.32 1.008
SFAC  N 0.137 0.329 0.534 2.673 1.086 10.316 0.455 32.763 0 0 0 0 0.71 14.007
SFAC  O 0.143 0.305 0.51 2.268 0.937 8.262 0.392 25.665 0 0 0 0 0.63 15.999
UNIT 36 44 4 12

ISOR 0.001 0.002 C9
DFIX 1.05 C12 H12 C11 H11 C5 H5 C10 H10

L.S. 100
PLAN  2
TEMP -173
CONF
MORE -1
BOND $H
fmap 2
acta
SHEL 99 0.56
REM <olex2.extras>
REM <HklSrc "%.\\2.hkl">
REM </olex2.extras>

WGHT    0.200000
FVAR       1.73742
O3    4    0.230437    0.573608    0.213676    11.00000    0.00674    0.05624 =
         0.01398    0.00035    0.00445   -0.00139
O1    4    0.532741    0.520263   -0.099012    11.00000    0.01818    0.03753 =
         0.01108    0.00228   -0.00233   -0.00464
C3    1    0.436215    0.402251    0.067763    11.00000    0.01175    0.03602 =
         0.01388    0.00468    0.00531   -0.00118
C4    1    0.393129    0.684129    0.194055    11.00000    0.01040    0.01703 =
         0.00894   -0.00149   -0.00526   -0.00344
C5    1    0.812109    0.542349    0.055791    11.00000    0.00810    0.03893 =
         0.01146   -0.00662    0.00077    0.00182
N6    3    0.805105    0.760090    0.195380    11.00000    0.01307    0.07326 =
         0.00852   -0.00672    0.00337   -0.00427
AFIX 137  1.0361
H6A   2    0.787142    0.810041    0.150937    11.00000   -1.20000
H6B   2    0.965491    0.708979    0.201214    11.00000   -1.20000
H6C   2    0.777100    0.866874    0.226434    11.00000   -1.20000
AFIX   0
O2    4    0.377265    0.842184    0.166266    11.00000    0.02014    0.02129 =
         0.01491   -0.00240    0.00025    0.00383
C8    1    0.687201    0.418445    0.163961    11.00000    0.01060    0.03854 =
         0.00744   -0.00198    0.00001   -0.00350
AFIX  23  1.0910
H8A   2    0.860465    0.375940    0.170529    11.00000   -1.20000
H8B   2    0.580002    0.303782    0.178366    11.00000   -1.20000
AFIX   0
C9    1    0.569944    0.509596   -0.035771    11.00000    0.01083    0.01072 =
         0.01069   -0.00032   -0.00074    0.00091
C10   1    0.774828    0.564917   -0.008920    11.00000    0.01503    0.03477 =
         0.00864    0.00330    0.00235    0.00386
C11   1    0.399250    0.431737    0.002474    11.00000    0.01271    0.02844 =
         0.01511   -0.00081    0.00062    0.00649
C12   1    0.634532    0.602628    0.206642    11.00000    0.01138    0.03042 =
         0.00400    0.00711   -0.00027   -0.00108
C13   1    0.645839    0.461301    0.094811    11.00000    0.00841    0.03783 =
         0.00543    0.00034    0.00146   -0.00665
H5    2    0.964683    0.542375    0.081804    11.00000    0.02119
H10   2    0.887286    0.635941   -0.037967    11.00000    0.05089
H12   2    0.646521    0.574806    0.254987    11.00000    0.01765
H1    2    0.660929    0.562061   -0.121519    11.00000    0.02263
H11   2    0.222078    0.424714   -0.004144    11.00000    0.03073
H3    2    0.302655    0.346005    0.095999    11.00000    0.00809
HKLF 4


REM  2 in P212121 #19
REM wR2 = 0.4111, GooF = S = 1.419, Restrained GooF = 1.417 for all data
REM R1 = 0.1596 for 1481 Fo > 4sig(Fo) and 0.1857 for all 2100 data
REM 143 parameters refined using 10 restraints

END

WGHT      0.2000      0.0000

REM Highest difference peak  0.206,  deepest hole -0.301,  1-sigma level  0.071
Q1    1   0.8967  0.3655  0.1441  11.00000  0.05    0.21
Q2    1   0.1636  0.5439  0.1586  11.00000  0.05    0.21
;
_shelx_res_checksum                48394
_shelx_hkl_file
;
   0   0   1  105.62    9.44
   0   0   2   92.95    8.39
   0   0   3   22.14    2.49
   0   0  -3   26.73    2.88
   0   0   4  219.38   19.74
   0   0   5   31.09    3.53
   0   0   6  392.48   35.17
   0   0   7   57.88    5.80
   0   0  -7   53.00    5.45
   0   0   8  604.74   54.07
   0   0  -8  562.67   50.31
   0   0   9   55.07    5.52
   0   0  -9   63.56    6.36
   0   0  10  444.92   39.96
   0   0 -10  428.46   38.48
   0   0  11   36.24    4.08
   0   0 -11   41.80    4.61
   0   0  12  104.88   10.04
   0   0 -12  122.76   11.55
   0   0  13   12.18    2.42
   0   0 -13   17.66    2.86
   0   0  15   10.97    2.56
   0   0 -15   13.47    2.46
   0   0  16  106.71   10.54
   0   0 -16  117.55   11.21
   0   0 -17   13.37    2.59
   0   0 -18  115.92   11.17
   0   0 -19   16.13    2.83
   0   0 -20  142.95   13.61
   0   0 -21    8.67    2.31
   0   0 -22   18.96    3.00
   0   0 -23    3.02    1.86
   0   0 -24   14.62    2.67
   0   0 -25    0.64    1.87
   0   0 -26    9.51    2.36
   0   0 -27    1.38    1.79
   0   0 -28    5.01    1.96
   0   0 -29    3.03    1.76
   0   0 -30   35.10    4.57
   0   0 -31    2.37    1.84
   0   0 -32   10.47    2.68
   0   1   3  398.17   36.18
   0  -1  -3  326.63   29.90
   0   1   4  173.24   16.40
   0  -1  -4  211.99   19.63
   0   1   5 1000.00   89.30
   0  -1  -5  813.01   72.70
   0   1   6  388.21   35.13
   0  -1   6  414.77   37.32
   0  -1  -6  379.81   34.28
   0   1   7  319.92   28.95
   0  -1  -7  290.65   26.58
   0   1  -7  412.87   37.30
   0   1   8  466.60   41.98
   0  -1   8  461.52   41.40
   0  -1  -8  457.93   41.25
   0   1  -8  486.45   43.65
   0   1   9   30.57    4.05
   0  -1   9   20.34    2.89
   0  -1  -9   26.63    4.15
   0   1  -9   29.36    3.75
   0   1  10  399.86   36.15
   0  -1  10  397.43   35.75
   0  -1 -10  381.98   34.54
   0   1 -10  419.04   37.73
   0   1  11    3.24    2.22
   0  -1  11    9.76    2.13
   0  -1 -11    6.21    2.18
   0   1 -11    4.94    2.26
   0   1  12  201.76   18.60
   0  -1  12  228.93   20.91
   0  -1 -12  200.95   18.70
   0   1 -12  207.79   19.05
   0   1  13  169.17   15.85
   0  -1  13  188.35   17.36
   0  -1 -13  144.44   13.53
   0   1 -13  171.00   15.83
   0   1  14  102.98    9.92
   0  -1 -14   98.44    9.57
   0   1 -14  110.23   10.59
   0   1  15   53.16    5.68
   0  -1  15   51.28    5.52
   0  -1 -15   60.83    6.38
   0   1 -15   58.24    6.27
   0   1  16   56.25    5.99
   0  -1  16   48.04    5.27
   0  -1 -16   47.51    5.29
   0   1 -16   55.57    6.06
   0   1  17   62.38    6.64
   0  -1  17   48.85    5.42
   0   1 -17   51.43    5.65
   0   1  18   16.38    2.89
   0  -1  18    9.53    2.33
   0  -1 -18    9.15    2.46
   0   1 -18    8.35    2.37
   0   1  19   15.37    3.12
   0  -1  19   14.68    2.93
   0  -1 -19    9.34    2.41
   0   1 -19   11.55    2.70
   0  -1  20   58.74    6.45
   0  -1 -20   72.63    7.56
   0   1 -20   76.83    8.00
   0   1  21    8.07    2.25
   0  -1 -21    7.24    2.15
   0   1 -21    3.46    2.12
   0  -1  22    1.58    1.95
   0  -1 -22    8.62    2.26
   0   1 -22    2.01    1.98
   0   1  23   11.42    2.47
   0  -1  23    6.53    2.08
   0   1 -23    5.50    2.23
   0   1  24    6.25    2.05
   0  -1  24    2.51    1.84
   0  -1 -24    4.49    2.00
   0   1 -24    4.73    2.08
   0   1  25   11.97    2.51
   0  -1  25    8.83    2.27
   0  -1 -25   11.66    2.50
   0   1  26    4.91    1.98
   0  -1  26    2.64    1.94
   0  -1 -26    1.98    1.93
   0   1  27    4.96    1.98
   0  -1  27    5.55    2.00
   0  -1 -27    5.19    2.26
   0   1 -27    4.85    2.26
   0   1  28    6.05    2.02
   0  -1  28    7.68    2.27
   0   1 -28    6.82    2.37
   0   1  29    2.28    1.78
   0  -1  29    5.54    2.02
   0   1 -29    3.75    2.07
   0  -1 -30    4.41    1.98
   0   1 -30    4.18    2.12
   0  -1 -31    1.23    1.53
   0   1 -31    2.47    2.11
   0  -1 -32    4.58    2.02
   0   1 -32    9.76    2.61
   0  -1 -33    3.23    1.81
   0   2   6   68.23    7.82
   0  -2  -7   19.89    5.14
   0  -2  -8  183.20   17.47
   0   2  10  120.73   12.01
   0  -2 -10  120.39   11.91
   0   2  11  393.70   35.79
   0  -2  11  420.87   38.17
   0  -2 -11  354.88   32.39
   0   2 -11  419.24   38.06
   0   2  12   53.81    6.09
   0  -2  12   68.77    7.43
   0  -2 -12   58.60    6.44
   0   2 -12   76.69    8.31
   0   2  13  531.23   48.13
   0  -2  13  533.13   48.20
   0  -2 -13  461.99   41.88
   0   2 -13  584.01   52.82
   0   2  14   17.02    3.36
   0  -2  14   20.38    3.58
   0  -2 -14   19.84    3.75
   0   2 -14   30.57    5.07
   0   2  15    4.92    2.77
   0  -2  15    6.37    2.54
   0  -2 -15    4.10    2.82
   0   2 -15    5.81    3.12
   0   2  16   77.37    8.22
   0  -2  16   89.70    9.33
   0  -2 -16   87.60    9.05
   0   2 -16   96.75    9.88
   0  -2  17   21.97    3.39
   0  -2 -17   19.88    3.57
   0   2 -17   25.06    3.93
   0   2  18  131.10   12.90
   0  -2  18  102.24   10.15
   0  -2 -18   98.78   10.14
   0   2 -18  116.94   11.68
   0  -2  19   72.90    7.68
   0  -2 -19   65.64    7.22
   0   2 -19   76.22    8.08
   0   2  20   25.18    3.76
   0  -2  20   27.79    4.09
   0  -2 -20   23.74    3.66
   0   2 -20   28.21    4.19
   0   2  21    3.73    2.17
   0  -2  21    7.24    2.44
   0  -2 -21    2.15    2.20
   0   2 -21    3.03    2.13
   0   2  22   11.31    2.64
   0  -2  22   12.90    2.67
   0  -2 -22   12.95    2.67
   0   2 -22   17.74    3.37
   0   2  23    3.44    2.05
   0  -2  23    6.92    2.26
   0   2 -23    6.12    2.94
   0   2  24    3.26    2.09
   0  -2  24    7.06    2.25
   0  -2 -24    7.61    2.30
   0   2 -24    9.41    2.65
   0   2  25    3.48    1.92
   0  -2  25    8.18    2.37
   0  -2 -25    5.64    2.12
   0   2 -25    3.41    2.10
   0  -2  26   23.78    3.52
   0  -2 -26   24.34    3.66
   0   2 -26   17.85    3.08
   0   2  27    5.82    2.22
   0  -2 -27    9.34    2.39
   0   2 -27    7.51    2.33
   0   2  28    9.62    2.30
   0  -2  28   10.75    2.52
   0  -2 -28   12.38    2.65
   0   2 -28    9.88    2.55
   0   2  29    4.50    1.94
   0  -2 -29    3.99    2.00
   0   2 -29    4.24    2.44
   0   2  30    2.36    1.55
   0  -2 -30    3.04    1.97
   0   2 -30    3.17    2.12
   0  -2 -31    7.36    2.39
   0   2 -31    7.27    2.61
   0  -2 -33   10.14    2.90
   0   3   9   18.08    4.68
   0   3  12   91.87   10.93
   0  -3 -12  102.24   10.71
   0   3  13   28.67    5.88
   0   3  15   11.14    3.96
   0  -3 -15    8.92    3.41
   0   3  16   27.13    4.39
   0  -3  16   20.75    3.88
   0  -3 -16   14.71    3.50
   0   3  17   16.88    3.60
   0  -3  17   16.62    3.86
   0  -3 -17   23.80    4.38
   0   3 -17   13.62    3.68
   0   3  18    1.80    2.89
   0  -3  18    7.09    3.04
   0  -3 -18    5.18    2.66
   0   3 -18    3.10    3.86
   0   3  19   15.16    3.16
   0  -3  19   25.41    4.12
   0  -3 -19   18.44    3.63
   0   3 -19   23.00    4.48
   0   3  20   29.24    4.37
   0  -3  20   31.53    4.89
   0  -3 -20   26.77    4.10
   0   3 -20   23.73    4.27
   0   3  21   19.07    3.41
   0  -3  21   14.15    3.13
   0  -3 -21   12.83    3.05
   0   3 -21   21.00    4.36
   0   3  22    6.90    2.88
   0  -3  22    8.77    2.68
   0  -3 -22    7.94    2.72
   0   3 -22    8.08    3.09
   0   3  23   19.09    3.47
   0  -3  23   13.41    2.90
   0  -3 -23   17.03    3.47
   0   3 -23   22.37    4.01
   0   3  24    8.39    2.66
   0  -3 -24    6.90    2.60
   0   3 -24    9.32    2.91
   0   3  25   12.14    2.88
   0  -3  25   13.05    2.70
   0  -3 -25    9.34    2.69
   0   3 -25    6.85    2.41
   0   3  26    6.42    2.37
   0  -3  26    4.72    2.07
   0   3 -26    4.61    2.34
   0   3  27    2.24    1.98
   0  -3  27    1.94    1.73
   0  -3 -27    1.87    2.03
   0   3 -27    0.89    2.39
   0   3  28    1.58    2.10
   0  -3 -28    1.45    1.96
   0   3 -28    0.74    2.15
   0  -3 -29    2.01    2.09
   0   3 -29    2.07    2.05
   0  -3 -30    3.23    2.09
   0   3 -30    3.10    2.02
   0  -3 -31   19.80    3.47
   0  -3 -32    3.50    2.00
   0  -3 -33    2.54    2.07
   0   4  12   14.23    5.49
   0  -4 -14   90.45   10.50
   0   4  16    1.26    4.13
   0  -4 -16    4.70    4.12
   0   4  17   32.49    5.37
   0  -4 -19    6.37    2.74
   0  -4 -20   25.18    4.24
   0   4  21    8.94    3.25
   0  -4  21    8.77    2.96
   0  -4 -21    2.53    2.40
   0   4  22   21.38    3.83
   0   4 -22   18.11    3.82
   0   4  23    8.43    2.67
   0  -4  23   16.17    3.69
   0  -4 -23   17.33    3.49
   0   4 -23   11.04    3.35
   0  -4  24   17.10    3.57
   0  -4 -24   12.64    3.18
   0   4 -24   13.51    3.86
   0   4  25    2.88    2.22
   0  -4  25    5.05    2.68
   0  -4 -25    4.37    2.43
   0   4 -25    3.27    2.75
   0   4  26   -0.38    2.30
   0  -4 -26    1.59    2.12
   0   4 -26    1.35    2.65
   0   4  27    5.50    2.43
   0   4 -27    7.76    2.82
   0   4  28    1.00    1.95
   0  -4 -28    1.94    2.26
   0   4 -28    0.93    2.43
   0   4  29    0.44    1.67
   0  -4 -29    1.88    2.12
   0   4 -29    2.58    2.75
   0  -4 -30    0.28    2.01
   0  -4 -31    3.35    2.14
   0  -4 -32    0.69    1.96
   0  -5 -14    7.03    4.10
   0   5  15    0.35    4.26
   0  -5 -18   28.10    5.85
   0   5  19   -9.63    4.70
   0   5  20    0.48    3.67
   0  -5 -20   14.21    4.54
   0   5  21    0.84    2.52
   0   5  22   20.55    5.09
   0  -5 -24    1.84    2.11
   0  -5 -25    5.39    2.72
   0   5  26    4.61    2.50
   0  -5 -26    1.29    2.51
   0   5  27    0.73    1.83
   0  -5 -27    0.76    2.36
   0   5  28    4.88    2.07
   0  -5 -28    6.27    2.27
   0  -5 -29    3.29    2.02
   0  -5 -30    4.35    2.19
   0  -5 -31    2.05    1.88
   0  -5 -32    1.92    1.68
   0  -6 -17    3.65    3.37
   0   6  18   -7.09    3.55
   0  -6 -21    2.53    3.65
   0   6  22   -6.80    2.93
   0  -6 -22    4.07    3.17
   0   6  23   -5.03    2.37
   0  -6 -23    1.84    2.95
   0   6  24   -3.63    2.14
   0  -6 -24    0.30    2.37
   0   6  25   -0.97    1.98
   0   6  26    0.08    2.08
   0   6  27    2.16    2.14
   0  -6 -28   -0.54    1.88
   0  -6 -29   -0.30    1.79
   0  -6 -30    0.74    1.76
   0  -6 -31    0.57    1.72
   0  -7 -20    3.11    2.39
   0   7  21   -3.12    1.71
   0  -7 -24    1.26    2.31
   0  -7 -25    2.79    2.24
   0   7  26   -1.77    1.23
   0  -7 -26   -0.01    1.81
   0   7  27   -1.24    0.90
   0  -7 -27   -0.72    1.95
   0  -7 -28   -0.32    1.77
   0  -8 -22   -1.16    1.61
   0  -8 -23    0.83    1.50
   0   8  24   -1.14    0.86
   0   8  25   -1.15    0.90
   0  -8 -27    2.06    1.66
   0  -8 -28    0.26    1.52
   0  -8 -29    0.38    1.42
   0  -9 -25   -1.10    1.01
  -1   0   1  189.43   17.03
   1   0  -1  156.78   14.14
  -1   0   2  185.03   16.66
   1   0  -2  205.08   18.47
  -1   0   3  164.43   14.95
   1   0   4  112.40   10.29
  -1   0   4   86.99    8.14
   1   0  -4  101.15    9.44
  -1   0  -4   91.94    8.51
   1   0   5  129.27   11.78
  -1   0   5  110.98   10.26
   1   0  -5  139.97   12.88
  -1   0  -5  126.02   11.49
   1   0   6    5.83    1.52
  -1   0   6    3.56    1.69
   1   0  -6    4.02    2.07
  -1   0  -6    8.83    1.75
   1   0   7  101.69    9.40
  -1   0   7  106.78    9.96
   1   0  -7  112.87   10.53
  -1   0  -7  110.84   10.34
   1   0   8   19.17    2.54
  -1   0   8   18.52    2.64
   1   0  -8   18.60    2.66
  -1   0  -8   17.45    2.38
   1   0   9  168.50   15.39
  -1   0   9  167.34   15.38
   1   0  -9  158.47   14.61
  -1   0  -9  145.19   13.34
   1   0  10  188.62   17.20
  -1   0  10  214.57   19.60
   1   0 -10  208.81   19.09
  -1   0 -10  185.43   16.94
   1   0  11  103.86    9.77
  -1   0  11  124.39   11.76
   1   0 -11  109.35   10.37
   1   0  12   14.11    2.33
   1   0 -12   13.26    2.31
   1   0  13    1.42    1.83
   1   0 -13    1.58    1.79
  -1   0 -13    3.79    1.63
   1   0  14   29.73    3.72
  -1   0  14   37.03    4.51
   1   0 -14   34.42    4.14
  -1   0 -14   32.32    3.75
   1   0  15   16.87    2.60
  -1   0  15   19.97    3.14
   1   0 -15   18.66    3.14
  -1   0 -15   15.22    2.50
   1   0  16   12.59    2.29
  -1   0  16    8.44    2.32
  -1   0 -16    8.41    2.11
   1   0  17   36.15    4.16
  -1   0  17   37.39    4.53
  -1   0 -17   37.13    4.32
   1   0  18   35.24    4.15
  -1   0  18   34.53    4.34
  -1   0 -18   35.20    4.23
   1   0  19   43.92    4.91
  -1   0  19   45.03    5.20
  -1   0 -19   41.46    4.78
   1   0  20   15.08    2.61
  -1   0  20   12.60    2.63
  -1   0 -20   10.37    2.31
   1   0  21   14.89    2.54
  -1   0  21   17.96    2.97
   1   0 -21   15.71    3.10
  -1   0 -21   13.93    2.52
   1   0  22   11.32    2.23
  -1   0  22   15.09    2.74
   1   0 -22   15.03    2.96
  -1   0 -22   15.15    2.61
   1   0  23    6.85    1.91
  -1   0  23    6.91    2.21
   1   0 -23    7.57    2.37
  -1   0 -23    6.87    1.94
   1   0  24    1.56    1.51
  -1   0  24    3.07    1.82
   1   0 -24    5.32    2.17
  -1   0 -24    3.63    1.87
   1   0  25    4.10    1.69
  -1   0  25    6.10    2.08
   1   0 -25    6.79    2.30
  -1   0 -25    3.01    1.79
   1   0  26    1.82    1.65
  -1   0  26    4.86    2.06
   1   0 -26    3.08    2.04
  -1   0 -26    3.45    1.98
   1   0  27    1.17    1.63
  -1   0  27    3.43    1.83
   1   0 -27    4.45    2.07
  -1   0 -27    2.86    2.00
  -1   0  28    6.90    2.16
   1   0 -28    8.15    2.37
  -1   0  29    2.18    1.91
   1   0 -29    2.61    2.02
  -1   0  30    9.95    2.53
   1   0 -30   13.79    2.95
  -1   0  31    2.38    1.62
   1   0 -31    2.72    2.04
   1   0 -32    2.77    2.01
   1   0 -33    1.86    2.02
   1   0 -34    5.07    2.36
  -1   1   1  595.73   53.35
   1  -1  -1  720.19   64.32
  -1   1   2  254.40   23.02
   1  -1  -2  218.29   19.80
  -1   1   3   15.33    2.59
   1  -1  -3   14.23    2.79
  -1   1   4  388.28   34.90
  -1   1   5  144.31   13.53
   1  -1  -5  162.60   15.03
   1  -1   6   52.93    5.35
  -1   1   6   39.69    4.37
   1   1  -6   40.31    5.52
   1  -1  -6   46.43    5.00
  -1   1  -6   42.35    4.53
   1  -1   7  130.42   11.95
   1   1  -7  123.85   11.98
  -1  -1  -7  139.23   13.48
   1   1   7  149.39   14.51
  -1  -1   7  101.69    9.91
   1  -1  -7  115.38   10.96
  -1   1  -7  104.40    9.69
   1  -1   8   62.41    6.08
  -1   1   8   47.36    4.97
   1   1  -8   68.90    7.36
  -1  -1   8   61.68    6.48
   1  -1  -8   50.90    5.38
  -1   1  -8   53.24    5.27
   1  -1   9  148.31   13.63
  -1   1   9  165.11   15.29
   1   1  -9  122.90   11.69
   1   1   9  152.30   14.21
  -1  -1   9  140.58   13.18
   1  -1  -9  163.82   15.26
  -1   1  -9  146.68   13.54
   1  -1  10   60.66    5.95
  -1   1  10   69.78    7.11
   1   1 -10   63.33    6.65
  -1  -1 -10   58.12    6.38
   1   1  10   61.90    6.53
  -1  -1  10   53.96    5.71
   1  -1 -10   78.73    7.95
  -1   1 -10   75.75    7.30
   1  -1  11  120.80   11.30
  -1   1  11  125.00   11.99
   1   1 -11  120.94   11.48
  -1  -1 -11  161.72   15.25
   1   1  11  156.10   14.82
  -1  -1  11  128.46   12.20
   1  -1 -11  145.60   13.80
  -1   1 -11  124.93   11.67
   1  -1  12   87.40    8.35
  -1   1  12   89.50    8.94
   1   1 -12   77.44    7.72
  -1  -1 -12  115.04   11.15
   1   1  12   77.91    7.83
   1  -1 -12   86.59    8.51
   1  -1  13  118.63   11.12
  -1   1  13  126.56   12.05
  -1  -1 -13  130.76   12.79
   1   1  13  138.41   13.11
  -1  -1  13  123.17   11.73
   1  -1 -13  115.58   11.05
   1  -1  14  101.29    9.63
  -1   1  14   98.98    9.67
   1   1 -14  123.58   11.82
  -1  -1 -14  105.42   10.31
   1   1  14  131.30   12.83
  -1  -1  14  120.05   11.52
   1  -1 -14  108.20   10.41
   1  -1  15   22.76    3.05
   1   1 -15   16.48    2.89
  -1  -1 -15   22.96    3.43
   1   1  15   18.58    3.08
  -1  -1  15   24.96    3.63
   1  -1 -15   21.97    3.14
  -1   1 -15   16.30    2.71
  -1   1  16   19.24    3.06
   1   1 -16   22.13    3.35
  -1  -1 -16   13.81    2.67
   1   1  16   12.28    2.61
  -1  -1  16   18.16    2.98
   1  -1 -16   14.40    2.63
  -1   1 -16   13.02    2.54
   1  -1  17   52.89    5.65
  -1   1  17   50.16    5.54
   1   1 -17   47.89    5.50
  -1  -1 -17   44.00    5.35
   1   1  17   55.68    6.07
  -1  -1  17   62.77    6.96
   1  -1 -17   46.51    5.28
  -1   1 -17   51.35    5.70
   1  -1  18   17.87    2.75
  -1   1  18   22.51    3.34
   1   1 -18   16.52    3.13
  -1  -1 -18   26.73    3.65
   1   1  18   13.54    2.69
  -1  -1  18   21.81    3.28
   1  -1 -18   28.46    3.96
  -1   1 -18   19.43    3.20
   1  -1  19   37.24    4.31
  -1   1  19   38.29    4.61
   1   1 -19   42.06    5.42
  -1  -1 -19   35.89    4.38
   1   1  19   33.12    4.27
  -1  -1  19   46.61    5.35
  -1   1 -19   40.14    5.08
   1  -1  20   16.46    2.64
  -1   1  20   14.97    2.72
   1   1 -20   17.54    3.12
  -1  -1 -20   16.69    2.91
   1   1  20   12.32    2.41
  -1  -1  20   15.68    2.85
   1  -1 -20   17.77    3.12
  -1   1 -20   14.48    2.92
   1  -1  21   22.07    3.09
  -1   1  21   22.23    3.31
   1   1 -21   23.42    3.58
  -1  -1 -21   21.59    3.34
   1   1  21   16.94    2.78
  -1  -1  21   23.98    3.49
   1  -1 -21   22.68    3.27
  -1   1 -21   22.79    3.42
   1  -1  22    5.17    1.82
  -1   1  22    3.54    2.04
   1   1 -22    2.30    2.30
  -1  -1 -22    2.89    1.99
   1   1  22    5.29    1.88
  -1  -1  22    4.20    2.16
   1  -1 -22    2.75    1.82
  -1   1 -22    5.55    2.03
   1  -1  23    6.53    1.91
  -1   1  23    0.51    1.92
   1   1 -23    1.51    2.03
   1   1  23    4.10    1.80
  -1  -1  23    4.18    2.14
   1  -1 -23    1.58    1.87
  -1   1 -23    3.28    1.92
   1  -1  24    8.67    2.11
  -1   1  24    5.46    2.11
   1   1 -24    6.66    2.32
  -1  -1 -24    5.29    2.29
   1   1  24    8.71    2.18
  -1  -1  24    8.90    2.43
   1  -1 -24    6.39    2.03
  -1   1 -24    7.47    2.20
   1  -1  25    9.64    2.18
  -1   1  25    6.61    2.39
   1   1 -25    7.51    2.42
  -1  -1 -25    9.02    2.30
   1   1  25    9.90    2.40
   1  -1 -25    8.90    2.28
  -1   1 -25   11.47    2.51
   1  -1  26   11.93    2.57
   1   1 -26   11.00    2.72
  -1  -1 -26   14.94    2.80
   1   1  26   10.79    2.50
  -1  -1  26   10.09    2.82
   1  -1 -26    9.57    2.34
  -1   1 -26    8.62    2.31
   1  -1  27    6.91    2.29
   1   1 -27    1.93    2.07
  -1  -1 -27    5.69    2.12
   1   1  27    5.02    2.07
  -1  -1  27    1.34    1.70
   1  -1 -27    3.04    1.77
  -1   1 -27    3.37    1.99
   1   1 -28   14.00    3.09
  -1  -1 -28   10.56    2.47
  -1  -1  28    9.69    2.44
   1  -1 -28   10.05    2.36
  -1   1 -28   11.13    2.47
  -1   1  29   12.07    2.82
   1   1 -29   13.86    3.31
  -1  -1 -29   16.42    2.92
  -1  -1  29   14.00    2.90
   1  -1 -29   10.70    2.45
  -1   1 -29   12.07    2.70
  -1   1  30    5.60    2.04
   1   1 -30    5.39    2.39
  -1  -1 -30    8.40    2.26
  -1  -1  30    5.49    2.20
   1  -1 -30    5.75    2.09
  -1   1 -30    4.41    2.10
  -1   1  31   10.73    2.52
   1   1 -31   15.65    3.33
  -1  -1 -31   12.62    2.63
   1  -1 -31   12.10    2.64
   1   1 -32    1.70    2.32
   1  -1 -32    3.47    2.10
   1  -1 -33    4.35    2.13
   1  -1 -34    3.92    2.10
   1  -1 -35    2.82    1.73
  -1   2   5   24.76    4.02
   1  -2  -5   32.15    5.51
  -1   2   7  140.72   13.52
   1  -2  -7  121.68   11.90
  -1   2   8   23.96    3.60
   1  -2  -8   13.52    4.08
  -1   2   9   20.60    3.48
   1  -2  -9   24.46    4.14
  -1  -2 -10  165.99   16.06
   1   2  10  161.45   16.12
   1  -2 -10  227.51   21.21
   1  -2  11   37.12    4.72
  -1   2  11   37.16    4.72
   1   2 -11   26.80    4.41
  -1  -2 -11   38.69    5.36
   1   2  11   41.04    5.65
  -1  -2  11   32.87    4.75
   1  -2 -11   33.38    4.38
  -1   2 -11   40.38    4.84
   1  -2  12  213.82   19.72
  -1   2  12  177.24   16.74
   1   2 -12  247.76   23.52
  -1  -2  12  223.71   21.03
   1  -2 -12  252.03   23.31
   1  -2  13   28.67    4.00
  -1   2  13   29.00    4.12
   1   2 -13   25.39    4.63
  -1  -2 -13   41.34    5.41
  -1  -2  13   27.45    4.42
   1  -2 -13   26.57    4.04
   1  -2  14   28.55    3.74
  -1   2  14   29.24    4.56
   1   2 -14   24.95    4.32
  -1  -2 -14   25.19    4.08
   1   2  14   24.28    3.89
  -1  -2  14   35.21    5.40
   1  -2 -14   27.32    3.95
   1  -2  15   67.04    6.97
  -1   2  15   90.52    9.28
   1   2 -15   80.42    8.87
  -1  -2 -15   82.93    8.71
   1   2  15   71.27    7.90
  -1  -2  15   95.33    9.83
   1  -2 -15   79.27    8.22
  -1   2 -15  103.18   10.30
   1  -2  16   62.72    6.57
  -1   2  16   73.17    7.79
   1   2 -16   78.59    8.53
  -1  -2 -16   73.37    8.04
   1   2  16   67.89    7.39
  -1  -2  16   61.50    6.85
   1  -2 -16   67.09    7.22
  -1   2 -16   55.63    6.40
   1  -2  17   73.24    7.52
  -1   2  17   66.14    7.15
   1   2 -17  103.39   10.56
  -1  -2 -17   63.77    7.17
   1   2  17   74.66    8.06
  -1  -2  17   88.28    9.44
   1  -2 -17   75.00    7.82
  -1   2 -17   69.11    7.42
   1  -2  18   56.31    6.06
  -1   2  18   58.72    6.63
   1   2 -18   43.84    5.40
  -1  -2 -18   62.72    7.17
   1   2  18   53.30    6.17
  -1  -2  18   62.81    6.92
  -1   2 -18   59.96    6.56
   1  -2  19   19.77    3.31
   1   2 -19   21.02    3.64
  -1  -2 -19   16.70    3.47
   1   2  19   15.45    3.26
  -1  -2  19   21.59    3.51
   1  -2 -19   28.37    3.84
  -1   2 -19   24.82    3.77
   1  -2  20    9.41    2.28
   1   2 -20    8.96    2.67
  -1  -2 -20   14.89    3.43
   1   2  20   12.73    2.96
  -1  -2  20    8.15    2.77
   1  -2 -20   11.86    2.54
  -1   2 -20    7.52    2.63
   1  -2  21    6.16    2.10
  -1   2  21    9.97    2.50
   1   2 -21   16.21    3.26
  -1  -2 -21    9.45    2.89
   1   2  21   13.23    3.09
  -1  -2  21   14.10    2.88
   1  -2 -21    6.33    2.26
  -1   2 -21    8.67    2.75
   1  -2  22    3.82    1.90
  -1   2  22    2.07    1.71
   1   2 -22   10.12    3.02
  -1  -2 -22    2.32    2.59
   1   2  22    3.27    2.16
   1  -2 -22    2.10    1.88
  -1   2 -22   10.77    2.60
   1  -2  23    4.69    1.99
  -1   2  23    5.13    1.90
   1   2 -23    2.98    2.29
  -1  -2 -23    3.38    2.27
   1   2  23    2.58    1.99
  -1  -2  23    4.31    2.16
   1  -2 -23    1.45    1.97
  -1   2 -23    3.93    2.06
   1  -2  24    8.52    2.41
  -1   2  24    5.03    2.02
   1   2 -24    7.81    2.78
  -1  -2 -24    7.60    2.50
   1   2  24   18.52    3.72
  -1  -2  24    6.96    2.27
   1  -2 -24    4.78    2.42
  -1   2 -24    6.28    2.21
   1  -2  25    5.80    2.25
  -1   2  25    2.76    1.86
   1   2 -25    4.60    2.76
  -1  -2 -25    4.04    2.20
   1   2  25    3.97    2.06
  -1  -2  25    7.05    2.26
   1  -2 -25    1.64    1.97
  -1   2 -25    3.10    2.12
   1  -2  26    4.63    2.05
  -1   2  26    4.10    1.98
   1   2 -26    1.58    1.86
  -1  -2 -26    1.21    2.04
   1   2  26    2.60    1.90
  -1  -2  26    1.96    1.92
  -1   2 -26    4.50    2.15
  -1   2  27    4.54    1.92
   1   2 -27    4.29    2.13
  -1  -2 -27    4.21    2.20
   1   2  27    1.75    2.06
  -1  -2  27    2.81    1.92
   1  -2 -27    3.64    2.38
  -1   2 -27    3.24    1.90
  -1   2  28    8.41    2.37
   1   2 -28    7.06    2.34
  -1  -2 -28    7.95    2.62
  -1  -2  28    8.52    2.36
   1  -2 -28    7.70    2.30
  -1   2 -28    8.51    2.61
  -1   2  29    5.02    2.11
   1   2 -29    2.99    2.00
  -1  -2 -29    3.77    1.80
  -1  -2  29    5.31    2.42
   1  -2 -29    3.16    1.89
  -1   2 -29    2.66    2.40
  -1   2  30    8.61    2.42
   1   2 -30    7.11    2.49
  -1  -2 -30    7.80    2.20
   1  -2 -30    6.67    2.22
  -1   2  31    1.69    1.56
   1   2 -31    2.07    2.17
  -1  -2 -31    2.84    1.83
   1  -2 -31    1.08    1.74
   1   2 -32    1.08    2.24
   1  -2 -32    1.52    1.74
   1   2 -33    2.87    2.02
   1  -2 -33    3.04    1.97
   1  -2 -34    3.68    2.11
   1  -2 -35    1.73    1.70
   1  -3  -8   12.51    3.93
  -1   3   9    2.43    3.80
   1  -3  -9   12.48    4.02
  -1   3  10   66.57    8.62
  -1  -3 -11   35.50    5.31
  -1   3  13   71.41    7.94
  -1  -3 -13   89.30   10.29
  -1   3  14   19.69    3.98
   1   3  14   17.73    5.81
   1  -3 -14   24.32    4.04
  -1   3  15  189.43   18.14
  -1  -3 -15  202.17   19.62
   1  -3 -15  250.27   23.61
   1  -3  16   11.74    2.95
  -1   3  16    8.56    3.43
   1   3  16   23.12    5.96
  -1  -3  16   16.95    3.92
   1  -3 -16   12.66    3.23
   1  -3  17   16.48    3.40
  -1   3  17   24.07    4.11
   1   3 -17   16.17    4.29
  -1  -3  17   17.01    4.64
  -1   3 -17   13.81    3.56
  -1   3  18   16.27    3.81
   1   3 -18   31.60    6.13
  -1  -3 -18   14.01    3.72
  -1  -3  18   17.63    3.93
   1  -3 -18   18.08    3.52
  -1   3 -18   25.06    4.40
   1  -3  19   11.48    3.03
  -1   3  19   12.07    2.96
   1   3 -19   14.47    4.17
  -1  -3 -19   11.17    3.16
   1   3  19   17.13    3.71
  -1  -3  19   10.77    3.23
   1  -3 -19    4.90    2.51
  -1   3 -19   11.55    3.55
   1  -3  20   27.44    4.12
  -1   3  20   37.40    4.99
   1   3 -20   36.34    5.43
   1   3  20   28.64    4.24
  -1  -3  20   20.55    3.90
   1  -3 -20   31.89    4.53
  -1   3 -20   25.42    4.31
   1  -3  21    4.90    2.26
  -1   3  21    6.41    2.52
   1   3 -21    7.83    3.32
  -1  -3 -21   15.77    3.29
   1   3  21    9.09    2.98
  -1  -3  21    6.02    2.79
   1  -3 -21    3.34    2.38
  -1   3 -21    6.55    3.15
   1  -3  22    7.71    2.38
  -1   3  22    7.26    2.50
   1   3 -22    8.47    3.63
  -1  -3 -22   19.68    3.71
   1   3  22    5.17    2.44
  -1  -3  22    6.94    2.93
   1  -3 -22    8.57    3.19
  -1   3 -22    6.29    2.71
   1  -3  23   12.13    2.84
  -1   3  23   10.43    2.75
   1   3 -23   10.72    3.16
  -1  -3 -23   12.30    3.00
   1   3  23    7.20    2.62
  -1  -3  23   11.29    2.92
   1  -3 -23   19.59    3.58
  -1   3 -23   11.54    2.99
   1  -3  24   14.34    2.86
   1   3 -24   14.37    3.35
   1   3  24   10.54    2.82
  -1  -3  24   21.19    3.58
   1  -3 -24   11.82    2.89
  -1   3 -24   15.96    3.16
   1  -3  25    4.42    1.93
  -1   3  25    5.44    2.48
   1   3 -25    5.57    2.59
  -1  -3 -25    7.57    2.49
   1   3  25    8.37    2.67
   1  -3 -25    6.02    2.34
  -1   3 -25    6.94    2.55
  -1   3  26    3.75    2.04
   1   3 -26    5.43    2.33
  -1  -3 -26    2.19    2.04
   1   3  26    3.07    2.54
  -1  -3  26   11.38    2.76
   1  -3 -26    4.11    2.46
  -1   3 -26    1.93    2.28
  -1   3  27    3.87    2.04
   1   3 -27    4.80    2.22
  -1  -3 -27    3.99    2.53
   1   3  27    5.84    2.46
  -1  -3  27    4.57    2.01
   1  -3 -27    3.53    2.13
  -1   3 -27    3.84    2.00
  -1   3  28    3.38    1.94
   1   3 -28    1.63    2.45
  -1  -3 -28    2.72    1.97
  -1  -3  28    3.26    2.03
   1  -3 -28    5.25    2.18
  -1   3 -28    3.91    2.12
  -1   3  29    6.64    2.18
   1   3 -29    5.62    2.33
  -1  -3 -29    5.05    2.27
  -1  -3  29    7.97    2.50
  -1   3  30    0.63    1.68
   1   3 -30    2.62    1.89
  -1  -3 -30    1.05    2.37
   1  -3 -30    2.56    1.82
  -1   3  31    1.51    1.58
   1   3 -31    3.24    2.04
  -1  -3 -31    4.82    2.03
   1  -3 -31    2.81    1.76
   1   3 -32    3.10    1.82
   1  -3 -32    2.95    1.87
   1  -3 -33    4.45    2.05
   1  -3 -34    1.51    1.92
   1  -3 -35    1.42    1.54
   1  -4  -9   16.95    4.40
  -1   4  13   -2.13    4.70
   1  -4 -13   13.31    4.46
  -1   4  14   49.86    7.09
  -1  -4 -14   32.81    5.82
   1  -4 -16   25.56    4.32
  -1   4  17   42.78    6.23
  -1  -4 -17   26.27    5.68
   1  -4 -17   27.71    4.37
  -1   4  18    7.94    2.83
   1   4  18   -1.33    4.94
   1  -4 -18    4.38    2.56
  -1   4  19    5.68    2.64
  -1  -4 -19   10.35    4.15
   1   4  19   -0.78    4.34
  -1   4  20    9.23    3.05
   1   4  20    5.78    3.65
   1  -4 -20    8.88    2.83
   1  -4  21   33.41    4.73
  -1   4  21   29.59    4.53
  -1  -4  21   26.76    4.50
   1  -4 -21   33.70    5.05
   1  -4  22   13.69    3.48
  -1   4  22    7.92    2.70
   1   4 -22   11.48    3.53
  -1  -4 -22    9.44    2.96
  -1  -4  22   12.30    3.46
   1  -4 -22   11.47    3.01
  -1   4 -22   11.49    3.22
   1  -4  23   12.07    3.14
  -1   4  23   21.36    4.03
   1   4 -23   14.50    3.81
  -1  -4 -23   10.85    3.07
  -1  -4  23   13.78    3.66
   1  -4 -23   24.19    4.14
  -1   4 -23   11.78    3.25
   1  -4  24    6.41    2.48
  -1   4  24    0.83    2.25
  -1  -4 -24    3.15    2.28
   1   4  24   10.57    3.26
  -1  -4  24    4.52    2.82
   1  -4 -24    0.97    2.29
  -1   4 -24    1.92    2.91
  -1   4  25    1.67    2.05
   1   4 -25    6.49    3.18
   1   4  25    2.72    2.27
  -1  -4  25    3.92    2.65
   1  -4 -25    1.27    2.27
  -1   4 -25    3.17    2.68
   1   4 -26    3.53    2.99
  -1  -4 -26    8.81    2.56
   1   4  26    6.12    2.38
  -1  -4  26    4.01    2.69
   1  -4 -26    5.30    2.45
  -1   4 -26    3.06    2.66
  -1   4  27    5.21    2.18
   1   4 -27    5.12    2.60
  -1  -4 -27    4.78    2.13
   1   4  27    3.21    1.81
  -1  -4  27    6.18    2.89
   1  -4 -27    7.17    2.76
  -1   4 -27    4.42    2.46
  -1   4  28    1.68    1.72
   1   4 -28    0.82    2.28
  -1  -4 -28    1.30    2.04
   1  -4 -28    1.69    2.09
  -1   4  29    4.35    1.91
  -1  -4 -29    4.22    2.22
   1  -4 -29    3.32    2.25
  -1   4  30    3.01    1.78
   1   4 -30    2.86    2.37
  -1  -4 -30    3.50    2.53
  -1   4  31    2.26    1.52
   1   4 -31    3.49    1.94
   1  -4 -31    3.33    1.96
   1  -4 -32    2.23    1.88
   1  -4 -33    1.00    1.79
   1  -4 -34    1.08    1.68
   1  -4 -35    1.14    1.64
   1  -5 -12    3.51    4.20
   1  -5 -15   84.28   10.25
  -1  -5 -17   26.64    5.43
   1  -5 -17   16.85    4.53
  -1   5  18    7.86    3.58
   1  -5 -18    3.80    3.38
  -1   5  19   23.48    5.88
  -1  -5 -20    7.69    3.95
  -1  -5 -21   13.56    4.32
   1  -5 -21   16.91    3.62
  -1   5  22   13.90    4.08
  -1  -5 -22    5.18    3.90
   1  -5 -22    8.70    2.90
  -1   5  23    4.83    2.75
  -1  -5 -23    0.55    2.56
   1   5  23   -6.57    2.88
   1  -5 -23    1.42    2.56
  -1   5  24    1.50    1.96
   1   5  24   -1.99    2.63
  -1   5  25    5.84    2.24
   1   5  25    8.29    3.71
   1  -5 -25    6.02    2.37
  -1   5  26    0.27    1.55
  -1  -5  26    8.25    2.76
   1  -5 -26    3.60    2.09
  -1   5  27    0.18    1.82
  -1  -5 -27    2.43    2.21
   1  -5 -27    3.06    2.16
  -1   5  28    9.25    2.45
   1   5 -28    4.14    2.55
  -1  -5 -28    2.99    2.10
  -1   5  29    0.16    1.30
   1   5 -29    3.80    2.37
  -1  -5 -29    0.86    1.98
   1  -5 -29    3.32    1.96
  -1   5  30    0.16    1.17
  -1   5  31   -0.06    1.08
   1  -5 -31   -0.33    1.65
   1  -5 -32    2.09    1.82
   1  -5 -33    0.36    1.62
   1  -5 -34    0.33    1.79
   1  -6 -15    4.04    3.71
  -1   6  16   -8.90    3.76
   1  -6 -18    7.33    3.75
  -1  -6 -19    5.22    2.85
   1  -6 -19    4.36    3.53
  -1   6  20   -5.19    3.07
  -1   6  21   -2.71    2.43
   1   6  21   -7.60    2.91
   1  -6 -21    0.71    2.82
   1  -6 -22   -1.91    2.53
  -1   6  23    1.27    1.85
  -1  -6 -23    3.04    2.65
  -1   6  24   12.88    3.91
  -1  -6 -24    7.05    2.76
  -1  -6 -25    2.03    2.53
   1   6  25   -3.69    1.87
   1  -6 -25    1.45    1.99
  -1  -6 -26    0.51    2.21
   1  -6 -26    1.58    2.01
  -1  -6 -27   -0.79    2.04
   1  -6 -27    2.28    2.11
  -1   6  28    2.68    1.63
   1  -6 -28    1.25    1.69
  -1   6  29    0.51    1.14
   1  -6 -29    0.27    1.61
  -1   6  30    1.33    1.13
   1  -6 -30    2.32    1.69
   1  -6 -31    1.66    1.48
   1  -6 -32    1.33    1.36
   1  -6 -33   -0.01    1.31
   1  -6 -34    1.45    1.14
   1  -7 -17    5.10    3.04
  -1   7  19   -3.63    1.79
  -1  -7 -22    0.03    2.20
   1  -7 -22    1.19    2.07
  -1   7  23   -1.59    1.43
   1  -7 -23    1.32    2.01
  -1   7  24   -1.76    1.28
   1   7  24   -2.54    1.42
   1  -7 -24    1.97    2.19
  -1   7  25   -1.33    1.11
   1  -7 -25   -0.49    1.91
   1  -7 -26   -1.84    1.78
  -1  -7 -27    0.48    2.27
  -1  -7 -28    2.51    1.94
   1  -7 -30   -0.51    1.18
   1  -7 -31   -0.53    1.10
   1  -7 -32    0.15    1.07
   1  -7 -33   -0.05    0.88
   1  -8 -20    0.39    1.64
  -1  -8 -25   -0.13    1.87
   1  -8 -25   -0.15    1.35
   1  -8 -26    0.80    1.24
   1  -8 -27   -0.24    1.07
   1  -8 -29   -0.62    0.89
   1  -9 -23   -0.43    0.87
   1  -9 -28    0.25    0.98
  -2   0   1  113.01   10.49
   2   0  -1  131.17   12.10
   2   0  -2  219.92   19.84
  -2   0   3   51.88    5.08
   2   0  -3   49.76    5.00
  -2   0   4  161.25   14.68
   2   0  -4  178.73   16.34
  -2   0   5  511.72   45.80
  -2   0   6  251.42   22.79
   2   0  -6  208.13   19.02
   2   0   7   35.98    3.85
  -2   0   7   35.16    3.95
   2   0  -7   30.27    3.74
  -2   0  -7   28.44    3.28
  -2   0   8    6.27    1.99
   2   0  -8    6.82    2.08
  -2   0   9  171.14   15.81
   2   0  -9  172.63   15.96
  -2   0  -9  171.07   15.62
   2   0  10   17.19    2.44
  -2   0  10   19.62    3.03
   2   0 -10   22.06    3.07
  -2   0 -10   17.60    2.41
   2   0  11   54.96    5.56
  -2   0  11   64.75    6.68
   2   0 -11   58.75    6.07
  -2   0 -11   62.43    6.07
   2   0  12   14.43    2.14
  -2   0  12   10.60    2.25
  -2   0 -12   12.09    2.06
   2   0  13   47.60    4.89
  -2   0  13   48.03    5.22
   2   0 -13   47.89    5.30
  -2   0 -13   45.89    4.91
   2   0  14   79.07    7.67
  -2   0  14   78.93    7.89
   2   0 -14   74.26    7.46
  -2   0 -14   72.36    7.21
   2   0  15  220.12   20.24
  -2   0  15  206.78   19.15
   2   0 -15  206.84   19.11
  -2   0 -15  197.29   18.14
   2   0  16   19.34    2.94
  -2   0  16   20.77    3.17
   2   0 -16   16.15    2.73
  -2   0 -16   15.79    2.53
   2   0  17  189.23   17.49
  -2   0  17  175.41   16.47
   2   0 -17  164.97   15.50
  -2   0 -17  167.41   15.64
   2   0  18   31.40    3.79
  -2   0  18   28.50    3.86
   2   0 -18   26.97    3.64
   2   0  19   10.64    2.21
  -2   0  19    8.63    2.35
   2   0 -19    6.80    2.14
   2   0  20    6.45    1.88
  -2   0  20    9.27    2.43
   2   0 -20    7.30    2.27
   2   0  21    8.64    2.04
  -2   0  21   10.75    2.72
   2   0 -21    9.49    2.39
   2   0  22    5.69    1.83
   2   0 -22    3.56    2.03
  -2   0 -22    5.14    1.95
   2   0  23   16.07    2.67
   2   0 -23   12.62    2.66
  -2   0 -23   13.77    2.42
   2   0  24    8.18    2.05
   2   0 -24    5.35    2.14
  -2   0 -24    6.75    1.90
   2   0  25    7.45    2.08
  -2   0  25    8.52    2.62
   2   0 -25    6.27    2.25
  -2   0 -25    7.52    2.01
  -2   0  26    4.59    2.22
   2   0 -26    4.34    2.10
  -2   0 -26    3.74    1.79
  -2   0  27    2.38    1.87
   2   0 -27    1.94    1.97
  -2   0 -27    3.12    1.69
  -2   0  28   10.92    2.57
   2   0 -28   10.02    2.54
  -2   0 -28    9.15    2.22
  -2   0  29    2.42    1.83
   2   0 -29    3.13    1.94
  -2   0 -29    4.66    1.90
  -2   0  30    9.10    2.43
   2   0 -30    9.06    2.55
  -2   0  31    3.62    1.80
   2   0 -31    3.88    2.10
  -2   0  32    0.99    1.51
   2   0 -32    0.61    1.84
  -2   0  33    2.68    1.56
   2   0 -33    2.54    1.92
   2   0 -34    0.64    2.11
   2   0 -35    4.56    2.12
   2   0 -36    2.20    1.82
   2  -1   0  292.62   26.24
  -2   1   0  304.40   27.26
   2  -1   1  205.08   18.46
  -2   1   1  189.36   17.10
   2  -1  -1  185.16   16.73
  -2   1  -1  191.19   17.22
   2  -1  -2  429.95   38.44
  -2   1   3  347.43   31.23
   2  -1  -3  294.65   26.52
  -2   1   4   66.95    6.71
   2  -1  -4   64.37    6.32
  -2   1   5  385.37   34.60
   2  -1  -5  379.13   34.14
   2  -1   6  193.50   17.39
  -2   1   6  212.06   19.30
  -2   1  -6  213.14   19.16
   2  -1   7   71.07    6.61
   2   1  -7   59.70    6.86
  -2  -1   7   62.90    6.83
   2  -1  -7   92.82    8.92
  -2   1  -7   80.22    7.43
   2  -1   8  174.19   15.75
  -2   1   8  199.46   18.25
   2   1  -8  128.66   12.60
   2   1   8  139.09   13.44
  -2  -1   8  159.49   15.20
  -2   1  -8  161.25   14.59
   2  -1   9   37.36    3.84
  -2   1   9   47.03    5.05
   2   1  -9   46.97    5.62
  -2  -1   9   43.84    5.17
  -2   1  -9   49.70    4.85
  -2   1  10    5.65    2.02
   2   1  10   10.85    2.88
  -2  -1  10   13.94    2.80
   2  -1 -10    6.43    1.97
  -2   1 -10    5.65    1.46
  -2  -1  11   10.31    2.49
   2  -1 -11    1.83    1.89
  -2   1 -11    3.49    1.44
   2  -1  12   11.85    1.90
  -2   1  12   17.10    2.78
   2   1 -12   12.03    2.58
  -2  -1 -12   25.93    3.74
   2   1  12   19.74    3.07
  -2  -1  12   12.12    2.76
   2  -1 -12   12.06    2.32
  -2   1 -12   12.45    2.12
   2  -1  13   56.16    5.56
  -2   1  13   54.15    5.74
   2   1 -13   66.61    7.18
  -2  -1 -13   56.44    6.19
   2   1  13   68.16    7.12
  -2  -1  13   50.35    5.60
   2  -1 -13   57.85    6.02
  -2   1 -13   52.69    5.43
   2  -1  14   68.90    6.71
  -2   1  14   66.21    6.80
   2   1 -14   64.13    6.84
  -2  -1 -14   66.17    7.13
   2   1  14   78.46    7.94
  -2  -1  14   70.66    7.61
   2  -1 -14   73.24    7.38
  -2   1 -14   63.76    6.38
   2  -1  15  125.75   11.72
  -2   1  15  128.93   12.32
   2   1  15  125.47   12.22
  -2  -1  15  128.86   12.49
   2  -1 -15  132.11   12.55
  -2   1 -15  122.56   11.52
   2  -1  16   74.93    7.33
  -2   1  16   79.34    8.05
   2   1 -16   69.17    7.31
   2   1  16   70.12    7.29
  -2  -1  16   81.50    8.41
   2  -1 -16   78.59    7.93
  -2   1 -16   76.97    7.60
   2  -1  17   35.98    4.18
  -2   1  17   40.79    4.79
   2   1 -17   37.72    4.76
   2   1  17   56.36    6.28
  -2  -1  17   33.21    4.40
   2  -1 -17   37.70    4.46
  -2   1 -17   40.19    4.52
   2  -1  18  181.50   16.97
  -2   1  18  161.38   15.31
   2   1 -18  193.70   18.27
  -2  -1 -18  185.77   17.59
   2   1  18  166.06   15.74
  -2  -1  18  146.61   14.06
   2  -1 -18  164.63   15.54
  -2   1 -18  166.80   15.58
   2  -1  19    9.80    2.29
  -2   1  19    8.94    2.15
   2   1 -19   17.53    3.17
  -2  -1 -19   16.79    3.11
   2   1  19   15.55    3.10
  -2  -1  19   18.15    3.37
   2  -1 -19   11.32    2.32
  -2   1 -19    8.25    2.24
   2  -1  20    2.31    1.98
  -2   1  20    3.82    1.82
   2   1 -20    9.78    2.72
  -2  -1 -20    4.72    2.12
   2   1  20    3.87    1.98
  -2  -1  20    6.16    2.31
   2  -1 -20    4.12    1.96
   2  -1  21    2.88    1.68
  -2   1  21    0.81    1.74
   2   1 -21    5.01    2.21
  -2  -1 -21    2.04    1.89
   2   1  21    1.50    1.82
  -2  -1  21    3.19    2.12
   2  -1 -21    2.32    1.79
   2  -1  22    6.52    1.88
  -2   1  22    7.15    2.07
  -2  -1 -22    5.40    2.25
   2   1  22    6.28    2.09
  -2  -1  22   10.85    2.54
   2  -1 -22    6.14    1.95
  -2   1 -22    5.78    1.94
   2  -1  23    8.12    2.01
  -2   1  23    7.57    2.11
   2   1 -23    9.36    2.76
  -2  -1 -23   11.20    2.31
   2   1  23    7.92    2.09
  -2  -1  23    8.90    2.40
   2  -1 -23    8.96    2.28
  -2   1 -23    7.68    2.11
   2  -1  24    7.35    1.95
  -2   1  24    4.73    1.91
   2   1 -24    6.10    2.30
  -2  -1 -24   10.22    2.29
   2   1  24    4.97    2.04
  -2  -1  24    8.53    2.38
   2  -1 -24    5.97    2.02
  -2   1 -24    6.10    2.03
   2  -1  25   25.57    3.50
  -2   1  25   17.87    3.03
   2   1 -25   24.07    3.83
  -2  -1 -25   20.89    3.22
   2   1  25   15.12    3.02
  -2  -1  25   24.17    3.75
   2  -1 -25   21.53    3.41
  -2   1 -25   21.55    3.27
  -2   1  26    3.24    1.82
   2   1 -26    4.52    2.29
  -2  -1 -26    6.25    2.04
   2   1  26    4.58    1.91
  -2  -1  26    5.04    2.10
   2  -1 -26    3.61    1.86
  -2   1 -26    3.54    2.05
  -2   1  27    0.99    1.59
   2   1 -27    4.99    2.25
  -2  -1 -27    4.80    2.10
  -2  -1  27    4.53    2.15
   2  -1 -27    3.03    1.77
  -2   1 -27    2.51    1.93
  -2   1  28   22.21    3.54
   2   1 -28   23.26    3.85
  -2  -1 -28   22.39    3.58
  -2  -1  28   23.02    3.82
   2  -1 -28   26.32    4.15
  -2   1 -28   26.38    4.04
  -2   1  29    1.55    1.66
   2   1 -29    2.59    2.10
  -2  -1  29    3.67    2.24
   2  -1 -29    2.32    2.12
  -2   1  30    2.18    1.59
   2   1 -30    4.60    2.28
  -2   1  31   -0.23    1.38
   2   1 -31    0.59    2.10
  -2  -1  31    1.43    1.76
  -2   1  32    0.47    1.33
   2   1 -32    0.96    1.96
  -2  -1  32    0.54    1.43
  -2   1  33    0.10    1.24
   2   1 -33    1.80    2.02
   2   1 -34    2.76    2.02
   2   1 -35    0.62    2.26
   2  -1 -35    0.87    2.10
   2  -1 -36    3.37    2.12
   2  -2  -2  163.48   15.37
  -2   2   4   62.95    6.60
   2  -2  -4   58.84    6.26
  -2   2   5  208.13   19.34
  -2   2   6  122.97   11.73
   2  -2  -6  119.78   11.63
  -2   2   7   88.62    8.99
   2  -2  -7   83.54    8.46
  -2   2   9   21.03    3.27
   2  -2  -9   24.23    4.14
  -2   2  10   35.05    4.47
   2  -2 -10   27.75    3.91
   2  -2  11   46.59    5.22
  -2   2  11   40.39    4.80
   2   2  11   47.13    6.67
  -2  -2  11   33.77    5.11
   2  -2 -11   36.59    4.49
  -2   2 -11   54.91    5.77
   2  -2  12   30.34    3.93
  -2   2  12   23.37    3.46
   2   2 -12   10.49    3.84
  -2  -2  12   21.06    4.74
   2  -2 -12   22.90    3.40
  -2   2 -12   26.18    3.52
   2  -2  13  200.54   18.46
  -2   2  13  146.27   13.94
   2   2 -13  161.04   15.89
  -2  -2 -13  162.40   16.01
   2   2  13  137.47   14.94
  -2  -2  13  198.65   19.05
   2  -2  14   78.12    7.82
  -2   2  14   56.05    6.28
   2   2 -14   82.05    9.14
  -2  -2 -14   58.24    7.08
   2   2  14   90.92   10.47
  -2  -2  14   65.05    7.73
   2  -2 -14   60.62    6.38
  -2   2 -14   60.70    6.34
   2  -2  15   76.69    7.58
  -2   2  15   68.23    7.26
   2   2 -15   86.79    9.59
  -2  -2  15  103.59   10.99
   2  -2 -15   85.43    8.58
  -2   2 -15   71.82    7.45
   2  -2  16   17.68    2.87
  -2   2  16   18.42    3.02
   2   2 -16   17.20    3.96
  -2  -2 -16   16.72    3.96
  -2  -2  16   19.98    4.12
   2  -2 -16   31.66    4.11
  -2   2 -16   18.73    3.05
   2  -2  17  103.12   10.10
  -2   2  17  102.10   10.14
   2   2 -17  111.31   11.48
  -2  -2 -17   98.44   10.19
   2   2  17   93.77    9.75
  -2  -2  17  102.98   10.57
   2  -2 -17   93.16    9.36
  -2   2 -17  107.39   10.57
   2  -2  18   36.76    4.32
  -2   2  18   37.11    4.58
   2   2 -18   44.40    5.72
  -2  -2 -18   43.40    5.55
   2   2  18   42.89    5.27
   2  -2 -18   48.33    5.66
  -2   2 -18   38.48    4.61
   2  -2  19    6.05    1.92
  -2   2  19    6.57    2.09
   2   2 -19    6.78    2.66
  -2  -2 -19    7.74    2.92
   2   2  19    2.09    2.59
  -2  -2  19    7.01    2.48
   2  -2 -19    5.56    2.16
  -2   2 -19    4.57    2.40
   2  -2  20   47.54    5.25
  -2   2  20   43.51    5.20
  -2  -2 -20   43.25    5.37
   2   2  20   43.48    5.33
  -2  -2  20   38.34    4.96
   2  -2  21    6.79    1.97
  -2   2  21    5.83    2.14
   2   2 -21    3.22    2.13
   2   2  21    4.52    2.15
  -2  -2  21    4.07    2.30
   2  -2 -21    3.47    1.99
   2  -2  22    9.84    2.32
  -2   2  22   11.89    2.64
   2   2 -22    9.04    2.70
  -2  -2 -22   17.51    3.31
   2   2  22   12.15    2.68
  -2  -2  22   11.90    2.85
   2  -2 -22   10.20    2.48
  -2   2 -22   14.89    2.93
   2  -2  23    4.47    1.80
  -2   2  23    5.31    2.30
   2   2 -23    2.69    2.43
  -2  -2 -23    5.01    2.39
   2   2  23    1.77    2.33
  -2  -2  23    3.14    2.13
   2  -2 -23    3.61    2.12
  -2   2 -23    2.67    2.18
   2  -2  24    6.53    2.01
   2   2 -24    6.09    2.58
  -2  -2 -24    6.30    2.63
   2   2  24    8.52    2.51
  -2  -2  24   10.54    2.80
   2  -2 -24    5.30    2.19
  -2   2 -24    5.11    2.15
   2   2 -25    8.41    2.55
  -2  -2 -25    3.38    2.43
   2   2  25   11.61    2.84
  -2  -2  25    5.09    2.07
   2  -2 -25    8.17    2.39
  -2   2 -25    5.61    2.38
  -2   2  26   11.01    2.69
   2   2 -26    5.73    2.51
  -2  -2 -26    6.22    2.62
  -2  -2  26    5.46    2.16
   2  -2 -26    7.73    2.40
  -2   2 -26    6.91    2.38
  -2   2  27   18.48    3.25
  -2  -2 -27   14.05    2.95
  -2  -2  27   17.79    3.23
   2  -2 -27   16.40    3.06
  -2   2 -27   16.53    3.17
  -2   2  28    4.63    1.87
   2   2 -28    2.44    2.08
  -2  -2 -28   11.51    2.81
  -2  -2  28    3.03    1.91
   2  -2 -28    6.05    2.14
  -2   2 -28    3.37    2.03
  -2   2  29    3.37    1.60
   2   2 -29    3.22    2.05
  -2  -2 -29    3.23    1.93
  -2  -2  29    3.88    2.24
   2  -2 -29    3.41    1.93
  -2   2  30   14.99    2.86
   2   2 -30   17.49    3.31
  -2  -2  30   15.43    3.01
   2  -2 -30   16.12    3.08
  -2   2  31    9.80    2.34
   2   2 -31    5.58    2.31
  -2  -2  31    5.93    2.08
   2  -2 -31    7.51    2.40
  -2   2  32    0.23    1.33
   2   2 -32    1.82    1.82
   2  -2 -32    1.86    1.91
  -2   2  33    1.51    1.25
   2   2 -33    1.01    1.79
   2  -2 -33    1.39    2.12
   2   2 -34    1.68    2.08
   2   2 -35    1.17    1.65
   2  -2 -36    1.72    1.94
   2  -2 -37    0.61    1.37
  -2   3   4   63.79    7.82
  -2   3   6   27.66    4.83
  -2   3   9  110.98   11.25
   2  -3  -9  117.14   11.65
  -2   3  10  117.55   11.65
   2  -3 -10  125.20   12.79
  -2   3  11   49.26    6.32
   2  -3 -11   49.42    5.98
  -2   3  12   47.07    5.85
   2  -3 -12   57.53    6.68
  -2   3  13   33.35    4.71
   2  -3 -13   34.04    5.10
  -2   3  14   64.27    7.55
   2  -3 -14   62.39    7.03
  -2   3  15   67.89    7.66
   2  -3 -15   64.55    7.24
   2  -3  16   64.34    7.07
  -2   3  16   70.05    7.84
  -2  -3 -16   53.02    7.56
   2  -3 -16   58.05    6.67
   2  -3  17   45.93    5.41
  -2   3  17   55.54    6.68
   2   3 -17   39.76    5.96
   2  -3 -17   48.02    5.87
  -2   3 -17   60.54    6.98
   2  -3  18   26.99    3.83
  -2   3  18   24.36    3.94
   2   3 -18   21.33    5.32
  -2  -3 -18   28.36    4.83
  -2  -3  18   29.49    5.18
   2  -3 -18   37.07    5.04
  -2   3 -18   23.90    3.89
   2  -3  19   25.56    3.83
  -2   3  19   17.89    3.75
   2   3 -19   32.82    5.61
   2   3  19   35.15    6.16
  -2  -3  19   25.98    4.69
   2  -3 -19   21.08    3.57
  -2   3 -19   23.71    3.95
   2  -3  20   10.54    2.55
  -2   3  20   12.75    3.12
   2   3 -20   11.12    3.82
  -2  -3  20   14.91    3.76
   2  -3 -20    6.30    2.38
   2  -3  21    8.24    2.26
  -2   3  21    7.76    2.57
   2   3 -21   11.02    3.79
  -2  -3 -21   10.26    3.43
  -2  -3  21   12.62    4.00
   2  -3 -21    9.78    2.58
   2  -3  22   12.13    2.62
  -2   3  22   11.81    2.84
   2   3 -22   11.86    3.67
  -2  -3 -22   12.37    3.09
  -2  -3  22   15.72    3.70
   2  -3 -22    7.21    2.51
  -2   3 -22   11.59    2.95
   2  -3  23   11.59    2.42
  -2   3  23    8.60    2.52
   2   3 -23   12.88    3.84
   2   3  23   15.04    3.10
  -2  -3  23   17.81    3.74
   2  -3 -23   10.63    2.63
  -2   3 -23   19.97    3.42
  -2   3  24    1.55    1.95
   2   3 -24    3.20    2.74
  -2  -3 -24    6.50    2.42
   2   3  24    2.21    2.17
  -2  -3  24    3.31    2.33
  -2   3 -24    2.68    2.36
  -2   3  25    5.24    2.32
   2   3 -25   12.71    3.36
  -2  -3 -25    7.95    2.77
  -2  -3  25    8.92    2.63
   2  -3 -25    9.33    2.54
  -2   3 -25    5.02    2.15
  -2   3  26    4.48    1.91
   2   3 -26    3.36    2.43
  -2  -3 -26   10.00    2.74
  -2  -3  26    5.84    2.64
   2  -3 -26    6.71    2.18
  -2   3 -26    3.59    1.93
  -2   3  27    2.00    1.62
   2   3 -27    4.93    2.40
  -2  -3 -27    6.68    2.56
  -2  -3  27    3.32    2.05
   2  -3 -27    5.84    2.08
  -2   3 -27    5.39    2.07
   2   3 -28    6.30    2.40
  -2  -3 -28    8.83    2.73
  -2  -3  28    7.60    2.40
   2  -3 -28   10.17    2.52
  -2  -3  29    2.91    1.82
   2  -3 -29    2.90    1.86
  -2   3  30    2.01    1.37
   2   3 -30    2.41    2.16
  -2  -3  30    3.20    1.99
   2  -3 -30    2.28    1.92
  -2   3  31    1.98    1.32
   2   3 -31    1.76    1.98
   2  -3 -31    3.70    1.96
  -2   3  32    0.61    1.19
   2   3 -32    1.27    1.82
   2  -3 -32    1.29    1.83
  -2   3  33    2.72    1.38
   2   3 -33    0.80    1.83
   2  -3 -33    2.04    1.78
   2   3 -34    0.58    1.37
   2  -3 -34    0.44    1.73
   2  -3 -36   -0.04    1.49
   2  -3 -37    0.79    1.19
  -2   4   7   10.39    6.02
  -2   4  11    9.02    3.74
   2  -4 -11    5.37    3.72
   2  -4 -13   54.07    6.64
  -2   4  14   76.08    9.05
   2  -4 -14   88.08    9.39
  -2   4  15   45.68    6.01
   2  -4 -15   54.80    6.52
  -2   4  16  107.39   11.27
  -2  -4 -16  102.91   11.75
   2  -4 -16  116.94   11.95
  -2   4  18    9.66    2.94
   2  -4 -18   10.66    2.93
  -2   4  19    8.37    2.92
  -2  -4 -19    8.60    4.08
   2  -4 -19    8.04    2.70
  -2   4  20    1.10    2.04
  -2  -4 -20    8.77    4.03
   2  -4  21    3.65    2.38
  -2   4  21    4.64    2.36
  -2  -4 -21    3.56    3.45
   2   4  21  -11.27    4.18
  -2  -4  21    6.50    3.27
   2  -4 -21    4.02    2.47
   2  -4  22    6.73    2.64
   2   4 -22    4.36    3.18
  -2  -4 -22    5.64    3.28
  -2  -4  22    4.11    3.23
   2  -4 -22    2.45    2.50
  -2   4 -22    6.14    2.73
  -2   4  23    9.97    2.70
   2   4 -23    2.98    3.29
   2   4  23    4.14    3.01
  -2  -4  23    7.06    3.53
   2  -4 -23    7.04    3.01
  -2   4 -23    3.18    3.07
  -2   4  24    3.56    1.93
   2   4 -24    1.54    3.53
  -2  -4  24    5.90    3.07
   2  -4 -24    5.00    2.36
  -2   4 -24    3.64    2.69
  -2   4  25    5.98    2.06
   2   4 -25    5.59    3.34
  -2  -4 -25   -0.41    2.74
  -2  -4  25    3.61    2.66
   2  -4 -25    5.86    2.43
  -2   4 -25    3.77    2.65
  -2   4  26    3.11    1.77
   2   4 -26   13.52    3.82
  -2  -4 -26    2.64    2.54
  -2  -4  26    6.92    2.79
  -2   4  27    5.45    1.87
   2   4 -27    6.35    2.97
  -2  -4 -27    4.23    2.32
   2  -4 -27    4.98    2.10
  -2   4  28    5.48    1.87
   2   4 -28    4.60    2.68
  -2  -4 -28    9.83    3.01
  -2  -4  28    7.89    2.74
   2  -4 -28    6.05    2.19
  -2   4  29    2.97    1.69
   2   4 -29    2.12    2.31
  -2  -4  29    2.79    1.87
   2  -4 -29    3.48    1.96
  -2   4  30    2.07    1.62
   2  -4 -30    2.22    1.72
  -2   4  31    2.74    1.41
   2   4 -31    3.98    2.15
   2  -4 -31    4.05    2.02
  -2   4  32    0.49    1.01
   2   4 -32    1.02    1.97
   2  -4 -32    0.02    1.59
   2  -4 -33    0.28    1.26
   2  -4 -34    1.85    1.60
   2  -4 -35    2.26    1.71
   2  -4 -36    1.68    1.30
   2  -4 -37   -0.01    0.80
  -2   5  10   -8.44    4.54
   2  -5 -12    8.94    4.37
  -2   5  15   22.59    4.76
   2  -5 -15   30.12    5.09
  -2   5  16   14.40    4.77
   2  -5 -18   10.30    2.87
  -2   5  19   21.58    4.56
  -2  -5 -19   14.59    4.01
   2  -5 -19   15.52    3.39
  -2   5  20    8.71    2.91
   2   5  20   -4.33    3.31
   2  -5 -20    2.73    2.17
  -2   5  21    2.39    1.98
  -2   5  22    7.67    2.47
   2  -5 -22    9.61    2.81
  -2  -5 -23    6.11    3.13
   2  -5 -23    3.75    2.16
  -2   5  24    1.41    1.51
  -2  -5 -24    5.51    2.67
   2  -5 -24    5.44    2.42
  -2   5  25   -0.22    1.31
  -2  -5 -25   -0.07    2.49
   2  -5 -25    1.28    1.78
  -2   5  26    3.80    2.02
  -2  -5 -26    0.07    2.26
  -2  -5  26    5.30    2.55
   2  -5 -26    1.73    2.06
  -2   5  27    0.39    1.38
  -2  -5  27    3.31    2.32
   2  -5 -27    1.29    1.66
  -2   5  28    1.18    1.40
   2   5 -28    2.41    2.30
   2  -5 -28    1.93    1.74
  -2   5  29    0.27    0.94
   2   5 -29    0.92    2.44
   2  -5 -29   -0.15    1.59
   2   5 -30    1.30    2.25
   2  -5 -30    0.93    1.56
   2   5 -31    1.54    2.10
   2  -5 -31    0.49    1.33
   2  -5 -32    0.68    1.04
   2  -5 -33   -0.39    1.09
   2  -5 -35    0.20    0.89
   2  -5 -36    0.07    0.85
   2  -6 -12    0.83    3.92
  -2   6  13   -5.86    3.40
   2  -6 -16   13.41    4.40
   2  -6 -19    3.07    2.64
  -2   6  20    3.22    2.70
  -2   6  21    8.29    3.52
  -2  -6 -22    2.55    2.20
   2  -6 -22   -0.85    1.81
   2  -6 -23    0.15    2.01
   2  -6 -24    1.06    1.60
   2  -6 -25    0.64    1.31
  -2  -6 -26    1.07    2.18
   2  -6 -27    8.32    2.14
   2  -6 -28    4.40    1.66
   2  -6 -29    0.71    1.16
   2  -6 -30    0.42    0.93
   2  -6 -31    0.51    0.97
   2  -6 -32    0.13    0.81
   2  -6 -33    0.23    0.94
   2  -6 -34    0.07    0.74
   2  -6 -35   -0.31    0.78
   2  -6 -36   -0.16    0.68
   2  -7 -15    0.56    2.81
  -2   7  16   -3.59    2.15
   2  -7 -19    4.03    2.31
   2  -7 -20    2.23    1.87
   2  -7 -22    1.12    1.74
   2  -7 -23   -1.56    1.36
  -2  -7 -24   -2.22    1.87
  -2  -7 -25    1.40    1.63
   2  -7 -27   -0.93    0.99
   2  -7 -28   -0.34    0.87
   2  -7 -29    0.12    0.90
   2  -7 -30   -0.10    0.77
   2  -7 -31    0.26    0.76
   2  -8 -18   -0.11    1.43
   2  -8 -22    0.94    1.17
   2  -8 -23    0.85    1.23
   2  -8 -24   -0.04    1.07
   2  -8 -25   -0.43    1.07
   2  -8 -26   -0.42    1.00
  -3   0   1  136.99   12.64
   3   0  -1  147.90   13.70
  -3   0   2  240.58   21.82
   3   0  -2  230.42   21.02
   3   0  -3   81.78    7.83
   3   0  -4   49.13    5.02
  -3   0   5   83.33    8.16
   3   0  -5   79.07    7.65
  -3   0   6   43.25    4.59
   3   0  -6   39.32    4.41
  -3   0   7   19.29    2.74
  -3   0   8  176.83   16.40
   3   0  -8  191.19   17.70
  -3   0  -8  162.20   15.13
  -3   0   9   22.47    3.03
   3   0  -9   24.07    3.32
   3   0  10  103.73    9.76
  -3   0  10  106.64   10.21
   3   0 -10  114.57   11.06
  -3   0 -10  114.70   10.72
   3   0  11   14.61    2.34
  -3   0  11   17.75    2.73
   3   0 -11   24.48    3.34
  -3   0 -11   15.60    2.47
   3   0  12    1.88    1.85
  -3   0  12    6.61    2.02
   3   0 -12    7.06    2.14
  -3   0 -12    8.69    2.13
   3   0  13  326.49   29.61
  -3   0  13  327.37   29.87
   3   0 -13  321.00   29.28
  -3   0 -13  335.98   30.37
  -3   0  14   30.22    3.93
   3   0 -14   27.63    3.66
   3   0 -15   55.85    6.04
  -3   0 -15   51.28    5.44
  -3   0  16   39.23    4.95
   3   0 -16   42.56    5.16
  -3   0 -16   37.66    4.14
   3   0  17   40.87    4.64
  -3   0  17   45.73    5.32
   3   0 -17   43.32    5.12
  -3   0 -17   51.02    5.31
   3   0  18    2.93    1.63
  -3   0  18    3.59    2.02
   3   0 -18    3.33    2.29
  -3   0 -18    6.34    1.78
   3   0  19    9.73    1.92
  -3   0  19    9.49    2.47
  -3   0 -19   10.22    2.23
   3   0  20   14.75    2.32
  -3   0  20   11.15    2.56
   3   0 -20   13.12    2.79
  -3   0 -20   15.61    2.81
   3   0  21    3.07    1.46
  -3   0  21    0.69    1.99
   3   0 -21    1.78    1.84
  -3   0 -21    2.79    1.67
   3   0  22    6.22    1.75
  -3   0  22    5.91    2.14
   3   0 -22    6.42    2.17
  -3   0 -22    7.01    1.97
   3   0  23    5.23    1.87
  -3   0  23    4.88    2.05
   3   0 -23    5.12    2.29
  -3   0 -23    4.93    1.86
  -3   0  24   34.55    4.56
   3   0 -24   29.72    4.15
  -3   0 -24   31.35    4.05
  -3   0  25   23.29    3.60
   3   0 -25   21.57    3.50
  -3   0  26    2.35    1.55
   3   0 -26    3.29    1.95
  -3   0  27    3.53    1.73
   3   0 -27    6.02    2.16
  -3   0 -27    9.05    2.16
  -3   0  28    5.09    1.88
   3   0 -28    4.48    2.13
  -3   0  29    4.04    1.82
   3   0 -29    2.83    1.95
   3   0 -30    5.00    2.04
   3   0 -31    7.89    2.36
   3   0 -32   10.83    2.60
   3   0 -33    3.23    1.80
   3   0 -34    0.12    1.26
   3   0 -35    0.97    1.22
   3   0 -36    0.52    1.28
   3   0 -37    0.38    1.17
   3   0 -38    0.50    0.99
   3  -1   0   43.69    4.28
  -3   1   0   42.01    4.06
   3  -1   1   97.09    8.86
  -3   1   1   95.46    8.79
   3  -1  -1   94.44    8.78
  -3   1  -1  101.97    9.28
   3  -1   2  203.59   18.26
  -3   1   2  204.95   18.52
   3  -1  -2  192.89   17.53
  -3   1  -2  217.68   19.52
   3  -1   3  138.14   12.45
  -3   1   3  144.24   13.21
   3  -1  -3  133.81   12.39
  -3   1  -3  148.51   13.37
   3  -1   4   40.14    3.80
   3  -1  -4   44.79    4.79
  -3   1  -4   40.92    3.86
  -3   1   5   85.43    8.15
   3  -1  -5   77.24    7.60
   3  -1   6   68.02    6.18
  -3   1   6   78.93    7.61
   3  -1  -6   87.94    8.56
  -3   1  -6   85.84    7.81
   3  -1   7   44.56    4.13
  -3   1   7   47.72    4.97
   3   1  -7   30.49    4.73
  -3  -1   7   38.62    5.10
  -3   1  -7   43.94    4.09
   3  -1   8   27.18    2.68
  -3   1   8   25.65    3.22
   3   1  -8   31.49    4.78
  -3  -1   8   17.64    3.54
  -3   1  -8   20.24    2.12
   3  -1   9   39.59    3.82
  -3   1   9   30.50    3.66
  -3  -1   9   28.23    4.19
   3  -1  -9   34.91    4.08
  -3   1  -9   35.65    3.49
   3  -1  10   18.08    2.10
  -3   1  10   17.87    2.76
   3   1 -10   13.45    3.49
  -3  -1  10   10.96    3.00
   3  -1 -10   20.43    2.93
   3  -1  11   38.31    3.87
  -3   1  11   33.73    4.11
   3   1 -11   42.83    5.25
   3  -1 -11   35.59    4.17
  -3   1 -11   31.76    3.33
   3  -1  12  110.23   10.20
  -3   1  12  104.40   10.22
  -3  -1 -12  123.71   12.57
  -3  -1  12  136.92   13.19
   3  -1 -12  104.00   10.03
  -3   1 -12  123.10   11.34
   3  -1  13   29.46    3.30
  -3   1  13   24.21    3.47
   3   1 -13   24.32    3.71
   3   1  13   32.11    4.89
  -3  -1  13   22.57    3.61
   3  -1 -13   28.98    3.66
  -3   1 -13   29.30    3.31
   3  -1  14   65.74    6.45
  -3   1  14   66.63    7.10
   3   1 -14   77.85    8.10
  -3  -1 -14   86.52    8.83
  -3  -1  14   90.31    9.30
   3  -1 -14   59.75    6.26
  -3   1 -14   82.66    7.92
   3  -1  15   40.76    4.35
  -3   1  15   39.09    4.82
   3   1 -15   46.55    5.66
  -3  -1 -15   33.21    4.34
   3   1  15   48.25    5.61
  -3  -1  15   34.42    4.98
   3  -1 -15   52.01    5.66
  -3   1 -15   51.33    5.25
   3   1 -16  220.26   20.66
  -3  -1 -16  211.18   19.64
   3   1  16  233.47   21.65
  -3  -1  16  242.01   22.74
   3  -1 -16  163.14   15.35
  -3   1 -16  229.00   20.87
  -3   1  17   32.69    4.35
  -3  -1 -17   21.78    3.29
  -3  -1  17   30.22    4.22
   3  -1 -17   26.04    3.53
  -3   1 -17   34.94    3.92
  -3   1  18   24.04    3.65
   3   1 -18   18.44    3.39
  -3  -1 -18   13.02    2.80
   3   1  18   13.21    2.53
  -3  -1  18   15.55    3.12
  -3   1 -18   23.92    3.08
   3  -1  19   23.86    3.14
  -3   1  19   21.85    3.46
   3   1 -19   19.98    3.49
  -3  -1 -19   23.59    3.48
   3   1  19   23.95    3.52
  -3  -1  19   23.43    3.76
   3  -1 -19   22.05    3.21
  -3   1 -19   25.87    3.30
   3   1 -20   10.84    2.78
  -3  -1 -20    5.95    2.30
   3   1  20    7.38    2.08
  -3  -1  20    8.77    2.61
  -3   1 -20    9.82    2.12
   3  -1  21   12.08    2.26
  -3   1  21   10.28    2.49
   3   1 -21    6.76    2.43
  -3  -1 -21    4.03    2.48
  -3  -1  21    5.53    2.19
   3  -1 -21    9.96    2.32
  -3   1 -21    4.38    1.86
   3   1 -22    7.57    2.57
   3   1  22    4.69    1.96
  -3   1 -22    7.22    2.07
   3  -1  23    7.08    2.00
  -3   1  23    5.20    1.99
   3   1 -23    3.29    2.40
   3   1  23    4.55    2.06
  -3  -1  23    4.50    2.10
  -3   1 -23    2.98    1.90
  -3   1  24   16.17    3.00
   3   1 -24    4.19    2.23
  -3  -1 -24    6.93    2.21
  -3  -1  24    4.33    2.02
  -3   1 -24    7.45    2.10
  -3   1  25   12.32    2.64
   3   1 -25   13.25    3.21
  -3  -1 -25   12.92    2.67
  -3  -1  25   14.40    2.92
   3  -1 -25   13.86    2.77
  -3   1 -25   10.62    2.36
  -3   1  26    9.38    2.25
  -3  -1 -26    7.85    2.51
  -3  -1  26    9.54    2.40
   3  -1 -26   15.85    2.98
  -3   1  27    3.92    1.71
   3   1 -27    4.28    2.39
  -3  -1 -27    5.97    2.03
  -3  -1  27    5.55    2.01
   3  -1 -27    7.43    2.30
  -3   1  28    4.16    1.72
   3   1 -28    2.71    1.99
  -3  -1  28    3.80    1.76
   3  -1 -28    9.13    2.36
  -3   1  29    2.99    1.56
   3   1 -29    5.25    2.34
  -3  -1  29    5.55    1.91
   3  -1 -29    6.59    2.10
  -3   1  30    1.76    1.32
   3   1 -30    1.51    1.88
  -3  -1  30    2.54    1.52
   3  -1 -30    7.01    2.27
  -3   1  31    0.18    1.26
   3   1 -31    0.89    1.93
  -3  -1  31    0.30    1.34
   3  -1 -31    3.30    1.88
  -3   1  32    0.81    1.14
   3   1 -32    0.48    1.82
  -3  -1  32    0.37    1.33
   3  -1 -32    4.24    2.00
   3   1 -33    0.12    1.71
  -3  -1  33    1.11    1.49
   3  -1 -33    1.89    1.74
   3   1 -34    0.07    1.67
   3  -1 -34    2.32    1.58
   3   1 -35    2.00    1.60
   3  -1 -35    1.79    1.43
   3   1 -36    0.84    1.42
   3  -1 -36    0.72    1.20
   3   1 -37    0.96    1.18
   3  -1 -37    0.27    0.99
   3  -1 -38    0.11    0.97
   3  -2   1  139.84   13.09
  -3   2   1  109.21   10.22
   3  -2  -1  130.35   12.20
  -3   2   2   64.04    6.38
   3  -2  -2   65.37    6.53
  -3   2   3   50.39    5.50
   3  -2  -3   66.17    6.68
   3  -2  -4  304.67   27.62
  -3   2   5   38.44    4.53
   3  -2  -5   42.34    4.71
  -3   2   6   47.43    5.14
   3  -2  -6   38.50    4.41
  -3   2   7   56.69    5.92
   3  -2  -7   61.85    6.59
  -3   2   8   52.56    5.58
  -3   2   9   29.05    3.97
   3  -2  -9   29.65    3.75
  -3   2  10   13.54    2.38
   3  -2 -10   19.96    3.04
   3  -2  11   53.90    5.51
  -3   2  11   57.64    6.05
   3  -2 -11   61.03    6.40
  -3   2 -11   46.01    4.80
   3  -2  12  103.05    9.80
  -3   2  12   91.19    9.02
   3   2 -12   92.95   10.32
  -3  -2  12   85.77   10.27
   3  -2 -12  126.97   12.22
  -3   2 -12  101.02    9.63
  -3   2  13  151.42   14.38
  -3  -2 -13  167.89   16.80
  -3  -2  13  164.70   16.70
   3  -2 -13  123.51   12.11
  -3   2 -13  158.13   14.66
   3  -2  14   16.47    2.58
  -3   2  14   24.28    3.59
   3   2 -14   28.83    5.29
  -3  -2  14   28.56    5.53
   3  -2 -14   18.61    3.22
  -3   2 -14   17.49    2.71
   3  -2  15   16.93    2.68
  -3   2  15   18.06    3.16
   3   2 -15   13.18    4.10
  -3  -2 -15   11.58    4.66
  -3  -2  15   20.74    5.54
   3  -2 -15   11.90    2.51
  -3   2 -15   15.80    2.53
   3  -2  16   54.08    5.63
  -3  -2 -16   52.11    7.14
   3   2  16   31.89    6.71
  -3  -2  16   57.74    7.41
   3  -2 -16   50.10    5.58
  -3   2 -16   64.00    6.50
  -3   2  17   14.05    2.93
   3   2 -17    5.15    3.18
   3   2  17    7.48    4.65
  -3  -2  17    5.22    3.31
   3  -2 -17   11.08    2.40
  -3   2 -17    6.01    2.16
  -3   2  18   40.79    4.97
   3   2 -18   50.39    6.61
  -3  -2  18   41.02    5.63
   3  -2 -18   40.08    4.75
  -3   2 -18   39.82    4.57
  -3   2  19   67.23    7.29
   3   2 -19   53.70    6.71
   3  -2 -19   56.88    6.23
  -3   2 -19   55.00    5.86
   3  -2  20   11.71    2.23
  -3   2  20   14.86    2.77
   3   2 -20    8.51    2.96
  -3  -2 -20    7.38    2.61
   3   2  20   20.37    3.59
  -3  -2  20    8.96    2.71
   3  -2 -20    9.61    2.25
  -3   2 -20    7.70    2.16
   3  -2  21   25.87    3.33
  -3   2  21   30.43    4.15
  -3  -2 -21   26.40    4.20
   3   2  21   25.55    3.76
  -3  -2  21   22.24    3.77
   3  -2 -21   25.14    3.60
  -3   2 -21   24.81    3.52
   3  -2  22    8.31    1.97
  -3   2  22   12.41    2.62
   3   2 -22    9.60    2.78
  -3  -2 -22   16.59    3.20
   3   2  22   12.60    2.89
  -3  -2  22   10.30    2.72
   3  -2 -22    8.61    2.27
  -3   2 -22   10.37    2.60
   3  -2  23    7.21    1.91
  -3   2  23    8.06    2.19
   3   2 -23    4.98    2.30
  -3  -2 -23    7.43    2.46
   3   2  23    7.59    2.56
  -3  -2  23    5.95    2.32
   3  -2 -23    5.91    2.17
  -3   2 -23    4.34    2.05
  -3   2  24    3.83    1.82
   3   2 -24    4.12    2.27
  -3  -2 -24    2.43    2.33
  -3  -2  24    3.95    1.99
   3  -2 -24    2.82    2.03
  -3   2 -24    3.30    1.87
  -3   2  25    3.07    1.58
   3   2 -25    2.53    2.39
  -3  -2 -25    3.73    2.16
  -3   2 -25    1.56    1.86
  -3   2  26    6.57    1.99
   3   2 -26   10.22    2.77
  -3  -2 -26    6.35    2.38
  -3  -2  26   17.54    3.36
  -3   2 -26    9.58    2.36
  -3   2  27    1.98    1.40
   3   2 -27    2.13    2.07
  -3  -2 -27    4.79    2.37
  -3  -2  27    2.34    1.53
   3  -2 -27    0.77    1.88
  -3   2  28    2.11    1.42
   3   2 -28    3.79    2.30
  -3  -2  28    2.99    1.63
   3  -2 -28    2.42    1.49
  -3   2  29    6.68    1.89
  -3  -2  29    8.09    2.18
   3  -2 -29    6.07    1.91
  -3   2  30    2.14    1.36
   3   2 -30    1.11    1.76
  -3  -2  30    1.75    1.40
   3  -2 -30    0.99    1.57
   3   2 -31    1.16    1.61
  -3  -2  31    2.70    1.48
   3  -2 -31    2.85    1.66
   3   2 -32    2.26    1.65
  -3  -2  32    2.92    1.43
   3  -2 -32    0.56    1.31
   3   2 -33    4.06    1.89
  -3  -2  33    2.84    1.33
   3  -2 -33    1.72    1.49
   3   2 -34    1.38    1.57
   3  -2 -34    0.86    1.17
   3   2 -35    1.69    1.47
   3  -2 -35    0.16    1.11
   3   2 -36    1.12    1.43
   3  -2 -36   -0.03    1.09
   3  -2 -37    0.25    0.95
   3  -2 -38    0.06    0.72
   3  -2 -39    0.46    0.85
   3  -3  -1   97.83    9.95
   3  -3  -3   46.63    5.73
   3  -3  -5   18.04    3.15
  -3   3   6   73.58    7.87
   3  -3  -6   62.45    6.86
  -3   3   7  104.34   10.40
  -3   3   8   18.69    3.41
   3  -3  -8   27.45    4.19
  -3   3   9   50.44    5.93
   3  -3  -9   51.00    5.88
  -3   3  10   24.60    3.81
   3  -3 -10   16.15    3.18
  -3   3  11   34.00    4.68
   3  -3 -11   28.18    4.04
  -3   3  12   56.13    6.51
   3  -3 -12   81.57    8.52
  -3   3  13   52.49    6.30
   3  -3 -13   37.96    5.21
  -3   3  14   34.57    4.74
   3  -3 -14   25.39    3.89
   3  -3 -15   34.49    4.55
  -3   3  16   43.84    5.45
  -3  -3 -16   42.28    6.66
  -3  -3  16   28.16    5.46
   3  -3 -16   37.85    4.70
  -3   3  17   25.52    3.87
   3   3 -17   21.82    4.87
  -3  -3  17   18.86    4.96
   3  -3 -17   32.56    4.43
  -3   3 -17   26.57    3.88
  -3   3  18   30.01    4.23
   3   3 -18   17.11    4.62
  -3  -3  18   33.07    5.94
  -3   3 -18   33.27    4.37
   3  -3  19   22.36    3.37
  -3   3  19   20.83    3.47
   3   3 -19   16.67    4.71
  -3  -3 -19   14.61    4.26
  -3  -3  19   18.73    4.57
  -3   3 -19   21.03    3.34
   3  -3  20    8.16    2.12
  -3   3  20    6.90    2.18
   3   3 -20    4.46    4.08
  -3  -3 -20   12.11    3.74
  -3  -3  20    9.18    3.58
   3  -3 -20   13.29    2.68
  -3   3 -20    8.74    2.57
   3  -3  21   32.01    4.12
  -3   3  21   22.43    3.55
   3   3 -21   21.89    4.77
   3   3  21   13.67    5.28
  -3  -3  21   19.37    4.65
   3  -3 -21   23.82    3.60
  -3   3 -21   25.05    3.71
   3  -3  22    6.64    1.80
   3   3 -22    5.85    3.58
   3   3  22    7.36    3.61
  -3  -3  22    5.12    3.02
   3  -3 -22    4.85    2.03
  -3   3 -22    5.66    2.13
  -3   3  23    6.19    2.17
  -3  -3 -23    6.59    2.56
  -3  -3  23    7.57    3.09
   3  -3 -23    6.15    2.15
  -3   3 -23    8.24    2.49
  -3   3  24    5.23    1.81
   3   3 -24    9.89    3.66
  -3  -3 -24    6.02    2.54
  -3  -3  24    6.27    2.68
   3  -3 -24    6.41    2.16
  -3   3 -24    6.29    2.14
  -3   3  25    3.16    1.60
   3   3 -25   -1.03    2.72
  -3  -3 -25    1.65    2.36
  -3  -3  25    2.30    2.12
   3  -3 -25    1.73    1.74
  -3   3 -25    4.07    1.78
  -3   3  26    3.73    1.55
   3   3 -26    5.77    2.98
  -3  -3  26    4.07    2.01
   3  -3 -26    3.79    1.99
  -3   3  27    0.73    1.11
   3   3 -27    1.82    2.25
  -3  -3  27    1.42    1.80
   3  -3 -27    0.27    1.56
  -3   3  28    1.47    1.11
   3   3 -28    2.08    2.33
  -3  -3  28    1.73    1.53
   3  -3 -28    1.42    1.50
   3   3 -29    2.39    2.02
  -3  -3  29    1.24    1.41
  -3  -3  30    3.66    1.60
   3  -3 -30    2.43    1.69
   3   3 -31    1.21    1.75
  -3  -3  31    2.08    1.56
   3  -3 -31    0.81    1.25
   3   3 -32    1.31    1.59
  -3  -3  32    2.06    1.27
   3  -3 -32    0.96    1.29
   3   3 -33    0.92    1.58
   3  -3 -33    0.62    1.14
   3   3 -34   -0.13    1.51
   3  -3 -34    0.00    0.97
   3   3 -35    0.05    1.50
   3  -3 -35    0.21    0.92
   3  -3 -36    0.19    0.84
   3  -3 -37    0.03    0.83
   3  -3 -38    0.46    0.77
   3  -4  -4    8.56    3.76
  -3   4   7   27.79    5.36
   3  -4  -8    6.49    3.10
   3  -4 -10   44.05    5.56
  -3   4  12   28.69    4.60
   3  -4 -12   16.83    3.52
  -3   4  13   14.40    3.36
   3  -4 -13   22.79    3.75
  -3   4  14    8.22    2.93
   3  -4 -14   18.25    3.66
  -3   4  15   14.97    3.24
   3  -4 -15   27.26    4.08
  -3   4  16    4.43    2.39
  -3   4  17    7.19    2.48
   3  -4 -17    8.39    2.73
   3  -4 -18   18.62    3.50
  -3   4  19   11.61    2.82
  -3  -4 -19   18.55    5.62
   3  -4 -19    5.74    2.60
  -3   4  20   24.86    3.98
   3  -4 -20   20.48    3.63
  -3   4  21   18.08    3.38
  -3  -4  21    7.38    3.33
   3  -4 -21   10.33    2.81
  -3   4  22    3.07    1.88
   3   4 -22    2.48    3.37
  -3  -4 -22    8.33    3.30
  -3  -4  22    5.79    3.12
   3  -4 -22    6.23    2.74
  -3   4 -22    5.13    2.38
  -3   4  23    5.38    2.04
   3   4 -23    5.29    3.70
  -3  -4 -23    3.87    2.89
   3  -4 -23    4.26    2.02
  -3   4 -23    4.89    2.55
  -3   4  24    0.95    1.50
   3   4 -24    3.38    3.45
  -3  -4 -24    0.40    2.53
  -3  -4  24    2.20    2.69
   3  -4 -24    0.77    1.76
  -3   4 -24    2.86    2.03
   3   4 -25    3.79    3.52
  -3  -4 -25    0.31    2.61
  -3  -4  25    3.26    2.24
   3  -4 -25    1.92    1.60
   3   4 -26    2.44    2.91
  -3  -4  26    2.63    1.99
   3  -4 -26    0.63    1.27
   3   4 -27    4.59    3.19
  -3  -4  27    5.98    2.33
   3  -4 -27    5.64    1.94
   3   4 -28    1.30    2.40
  -3  -4  28    3.82    2.09
   3  -4 -28    2.71    1.44
   3   4 -29    1.92    1.89
  -3  -4  29    2.60    1.65
   3  -4 -29    2.20    1.44
   3   4 -30    0.87    1.81
  -3  -4  30    1.25    1.30
   3   4 -31    1.20    2.54
  -3  -4  31    1.10    1.25
   3  -4 -31    0.36    1.00
   3   4 -32    2.15    1.78
   3  -4 -32    0.58    1.01
   3   4 -33    0.53    1.51
   3  -4 -33    1.62    1.13
   3   4 -34    1.15    1.45
   3  -4 -34    0.40    0.92
   3  -4 -35    0.16    0.81
   3  -4 -36   -0.21    0.80
   3  -5  -7   12.57    4.40
   3  -5 -10   23.52    5.14
  -3   5  12   15.14    4.61
   3  -5 -12   26.53    4.58
   3  -5 -15   26.58    4.22
  -3   5  16   14.36    3.64
   3  -5 -16    8.19    2.80
  -3   5  17    7.73    2.58
   3  -5 -17    2.57    2.40
  -3   5  18    5.88    2.32
   3  -5 -18   13.34    3.37
  -3   5  19   12.76    2.97
   3  -5 -19   18.04    3.55
  -3   5  20    3.87    2.33
   3  -5 -20    7.04    2.66
  -3   5  21    2.31    1.91
  -3  -5 -21    1.30    2.96
   3  -5 -21    2.62    2.02
  -3   5  22    0.95    1.69
   3  -5 -22    2.46    1.92
   3  -5 -23    2.46    2.13
   3  -5 -24    2.04    1.57
   3  -5 -25    2.47    1.57
  -3  -5  26    2.40    1.92
   3  -5 -26    2.44    1.51
  -3  -5  27    4.14    1.93
   3  -5 -27    1.91    1.42
   3   5 -28    2.13    1.93
  -3  -5  28    2.72    2.01
   3  -5 -28    1.63    1.26
   3   5 -29    0.89    2.02
  -3  -5  29    1.46    1.39
   3  -5 -29    2.89    1.45
   3   5 -30    5.24    2.40
   3  -5 -31    0.55    0.92
   3   5 -32    0.56    2.13
   3  -5 -32    0.29    0.88
   3   5 -33    0.30    1.76
   3  -5 -33    0.23    0.80
   3  -6 -10    5.96    4.76
   3  -6 -13    7.17    4.12
  -3   6  14   -6.00    2.84
   3  -6 -14    4.39    3.47
  -3   6  15   -4.82    2.62
   3  -6 -15    5.55    3.43
   3  -6 -16    2.02    2.65
  -3   6  17    3.00    2.43
   3  -6 -19    1.15    1.91
   3  -6 -20    5.59    2.21
   3  -6 -21    1.09    1.60
   3  -6 -22    2.06    1.60
   3  -6 -24    0.61    1.26
   3  -6 -25    1.01    1.16
   3  -6 -26    3.49    1.56
   3  -6 -27    0.32    1.07
   3  -6 -28    1.02    1.17
   3  -7 -12    5.63    2.86
   3  -7 -16    1.20    2.04
   3  -7 -17    3.03    2.16
   3  -7 -18    1.05    1.83
   3  -7 -19    2.46    1.70
   3  -7 -20   -0.66    1.35
   3  -7 -24   -0.09    1.04
   3  -8 -15    1.43    1.79
  -4   0   1    8.13    2.46
   4   0  -1   10.88    2.84
  -4   0   2   22.30    3.41
   4   0  -2   21.10    3.31
  -4   0   3   50.16    5.35
   4   0  -3   51.19    5.56
   4   0  -4   13.34    2.40
   4   0  -5    1.53    1.65
  -4   0   6   47.60    5.14
   4   0  -6   50.06    5.33
  -4   0   7    8.96    2.15
   4   0  -7    7.61    2.07
  -4   0   8   29.54    3.69
  -4   0   9    4.68    1.92
  -4   0  10    8.88    2.22
   4   0 -10   15.44    2.79
   4   0 -11   17.58    3.01
  -4   0 -11   17.19    3.11
  -4   0  12   21.32    3.17
   4   0 -12   20.16    3.11
   4   0  13   83.81    8.31
  -4   0  13   71.61    7.44
  -4   0 -13   77.03    7.57
   4   0  14   11.78    2.34
  -4   0  14   12.25    2.48
   4   0 -14   17.59    2.95
  -4   0 -14   12.57    2.20
   4   0  15    7.82    1.88
  -4   0  15    8.99    2.23
   4   0 -15   11.15    2.43
  -4   0 -15   17.11    2.47
   4   0  16    7.48    1.86
  -4   0  16    5.85    1.97
   4   0 -16    7.52    2.27
  -4   0 -16    7.99    1.92
   4   0  17   11.11    2.15
  -4   0  17    3.73    2.06
   4   0 -17    5.26    2.00
  -4   0 -17    5.77    1.80
   4   0  18    9.74    2.08
  -4   0  18    7.52    2.17
   4   0 -18    5.53    2.06
  -4   0 -18    3.77    1.57
   4   0  19    3.87    1.62
  -4   0  19    2.43    2.00
   4   0 -19    2.88    1.96
  -4   0 -19    4.61    1.64
   4   0  20    3.04    1.40
   4   0 -20    3.65    1.94
  -4   0 -20    5.41    1.82
  -4   0  21   31.76    4.42
   4   0 -21   32.76    4.47
  -4   0 -21   30.02    3.64
  -4   0  22    2.33    1.61
   4   0 -22    4.29    2.20
  -4   0 -22    3.60    1.61
  -4   0  23    3.61    1.72
   4   0 -23    3.21    1.94
  -4   0 -23    3.58    1.62
  -4   0  24   12.66    2.55
   4   0 -24   12.07    2.74
  -4   0 -24   12.39    2.46
  -4   0  25    1.77    1.53
   4   0 -25    1.11    1.82
  -4   0 -25    3.24    1.74
  -4   0  26    1.44    1.36
   4   0 -28    3.11    1.76
   4   0 -29    1.47    1.39
   4   0 -30    5.60    1.83
   4   0 -31    1.09    1.25
   4   0 -32    0.89    1.12
   4   0 -33    0.78    1.04
   4   0 -34    1.02    1.11
   4   0 -35    0.88    0.87
   4   0 -36    0.28    0.86
   4  -1   0   87.33    8.14
  -4   1   0   85.71    7.95
   4  -1   1  139.02   12.64
  -4   1   1  144.24   13.17
   4  -1  -1  142.55   13.01
  -4   1  -1  136.45   12.40
   4  -1   2   55.71    5.27
  -4   1   2   62.26    6.09
   4  -1  -2   58.90    5.67
  -4   1  -2   51.97    4.92
   4  -1   3   70.73    6.53
   4  -1  -3   70.46    6.73
  -4   1  -3   75.07    6.90
   4  -1   4   29.70    2.98
   4  -1  -4   28.10    3.18
  -4   1  -4   22.29    2.26
  -4   1   5   17.58    2.70
   4  -1  -5   14.60    2.18
   4   1  -6    4.98    3.09
  -4  -1   6    5.04    3.34
   4  -1  -6    9.52    1.98
  -4   1   7    9.79    2.14
  -4  -1   7    1.15    3.62
   4  -1  -7    8.12    2.09
   4  -1   8   54.46    5.17
  -4   1   8   48.06    5.15
   4   1  -8   32.86    5.33
  -4   1  -8   52.66    4.91
   4  -1   9   50.71    4.78
  -4   1   9   49.27    5.31
   4   1  -9   47.49    6.33
  -4  -1   9   53.84    6.79
  -4   1  -9   47.10    4.40
   4  -1  10    3.99    1.03
  -4   1  10    4.32    1.98
   4   1 -10    6.12    3.20
  -4  -1  10    4.27    2.79
  -4   1 -10    6.82    1.17
   4  -1  11   15.01    1.82
  -4   1  11   16.76    2.76
   4   1 -11   10.11    3.32
  -4  -1  11   12.22    3.07
  -4   1 -11   15.88    1.87
   4  -1  12   90.72    8.44
  -4   1  12   91.80    9.09
   4   1 -12   76.97    8.26
   4  -1 -12   94.51    9.36
  -4   1 -12   75.14    7.01
   4  -1  13   46.29    4.59
  -4   1  13   52.80    5.76
  -4  -1  13   40.35    5.03
   4  -1 -13   51.31    5.61
  -4   1 -13   45.18    4.43
   4  -1  14   13.42    1.88
  -4   1  14   17.27    2.86
   4   1 -14   13.80    2.89
  -4  -1 -14   11.44    3.47
  -4  -1  14   15.20    2.98
   4  -1 -14   15.26    2.63
  -4   1 -14   12.28    1.75
   4  -1  15   29.71    3.24
  -4   1  15   36.65    4.47
   4   1 -15   30.50    4.23
  -4  -1 -15   31.59    4.45
   4   1  15   34.00    5.32
  -4  -1  15   35.98    4.91
   4  -1 -15   32.47    4.02
  -4   1 -15   29.52    3.15
   4  -1  16   16.59    2.25
  -4   1  16   18.67    3.00
   4   1 -16   18.90    3.36
   4   1  16   21.36    3.73
  -4  -1  16   22.05    3.64
   4  -1 -16   19.74    2.98
  -4   1 -16   15.65    2.07
   4  -1  17    7.30    1.64
  -4   1  17    6.41    1.99
   4   1 -17    7.32    2.59
  -4  -1 -17   10.01    2.44
   4  -1 -17    6.49    1.96
  -4   1 -17    6.19    1.38
   4  -1  18    2.88    1.36
  -4   1  18    3.69    1.71
   4   1 -18   11.86    2.91
  -4  -1 -18    5.04    2.09
  -4  -1  18   12.35    2.77
   4  -1 -18    4.36    1.95
  -4   1 -18    3.96    1.33
   4  -1  19    1.40    1.33
  -4   1  19    1.84    1.52
  -4  -1 -19    7.03    2.09
  -4  -1  19    5.91    2.27
   4  -1 -19    1.15    1.91
  -4   1 -19    1.42    1.20
   4  -1  20    2.50    1.23
  -4   1  20    4.22    1.71
   4   1 -20    6.33    2.47
  -4  -1 -20    4.11    1.98
   4   1  20    4.10    2.19
  -4  -1  20    4.43    2.03
   4  -1 -20    4.10    1.99
  -4   1 -20    2.76    1.37
   4  -1  21    3.99    1.27
  -4   1  21    4.12    1.70
   4   1 -21    5.47    2.34
  -4  -1 -21    5.04    2.26
   4   1  21    3.41    1.91
  -4  -1  21    5.34    2.13
   4  -1 -21    3.43    1.90
  -4   1 -21    3.69    1.53
  -4   1  22   25.85    3.69
   4   1 -22   30.00    4.37
  -4  -1 -22   30.66    4.04
  -4  -1  22   33.23    4.56
   4  -1 -22   30.55    4.22
  -4   1 -22   30.01    3.76
  -4   1  23    6.04    1.90
   4   1 -23   11.12    2.71
  -4  -1 -23    7.78    2.28
  -4  -1  23   11.99    2.52
   4  -1 -23    7.70    2.21
  -4   1 -23    7.39    2.09
  -4   1  24    5.56    1.81
   4   1 -24    6.47    2.27
  -4  -1 -24    5.18    2.03
   4  -1 -24    4.97    1.91
  -4   1 -24    4.34    1.96
  -4   1  25    2.87    1.48
   4   1 -25    4.39    2.05
  -4  -1 -25    2.22    1.93
  -4  -1  25    4.18    1.95
   4  -1 -25    1.09    1.71
   4   1 -26    2.04    1.98
  -4  -1  26    3.01    1.60
   4  -1 -26    2.54    1.63
   4   1 -27    2.84    1.70
  -4  -1  27    4.18    1.69
   4  -1 -27    3.78    1.78
   4   1 -28    1.03    1.49
   4  -1 -28    1.75    1.49
   4   1 -29    0.45    1.64
   4  -1 -29    1.05    1.30
   4  -1 -30    1.69    1.31
   4   1 -31    5.58    2.02
   4  -1 -31    3.23    1.55
   4   1 -32    2.29    1.41
   4  -1 -32    2.95    1.49
   4   1 -33    5.99    1.77
   4  -1 -33    4.58    1.68
   4   1 -34    0.82    0.97
   4  -1 -34    0.54    1.02
   4   1 -35    1.12    1.00
   4  -1 -35    1.27    1.06
   4   1 -36    0.23    0.77
   4   1 -37    0.11    0.77
   4  -2   0   15.38    2.43
  -4   2   0   15.68    2.36
   4  -2   1   20.38    2.66
  -4   2   1   20.26    2.87
   4  -2  -1   15.98    2.36
  -4   2  -1   18.00    2.46
   4  -2   2   35.83    3.90
  -4   2   2   36.45    4.00
   4  -2  -2   37.01    4.08
  -4   2  -2   35.68    3.86
  -4   2   3  119.85   11.25
   4  -2  -3  135.50   12.57
  -4   2  -3  123.92   11.61
  -4   2   4   68.29    6.75
   4  -2  -4   94.51    9.02
  -4   2   5   28.07    3.34
   4  -2  -5   32.83    3.87
   4  -2  -6    9.75    2.22
  -4   2   7    8.05    2.13
   4  -2  -7    3.34    1.73
  -4   2   8   34.88    4.24
   4  -2  -8   24.36    3.19
  -4   2   9   13.21    2.64
   4  -2  -9   11.16    2.36
   4  -2  10   40.83    4.18
  -4   2  10   57.28    6.07
   4  -2  11   59.12    5.75
  -4   2  11   79.13    7.97
   4  -2 -11   79.74    7.97
   4  -2  12   38.47    3.92
  -4   2  12   43.76    4.96
   4   2 -12   26.97    5.35
  -4  -2  12   28.82    6.02
   4  -2 -12   35.62    4.18
  -4   2 -12   37.32    3.94
   4  -2  13   20.43    2.52
  -4   2  13   31.90    4.01
   4   2 -13   17.09    5.39
  -4  -2  13   18.75    4.82
   4  -2 -13   23.26    3.24
  -4   2 -13   21.05    2.57
   4  -2  14    4.80    1.43
  -4   2  14    6.52    1.94
   4   2 -14    7.10    4.39
  -4  -2  14    4.13    4.07
   4  -2 -14    5.56    2.11
  -4   2 -14    4.66    1.57
   4  -2  15   15.62    2.18
  -4   2  15   11.41    2.33
   4   2 -15   16.40    4.61
  -4  -2  15   10.16    4.31
   4  -2 -15   15.26    2.87
  -4   2 -15   14.23    2.16
   4  -2  16   15.70    2.23
  -4   2  16   14.89    2.63
   4   2 -16   15.34    4.48
  -4  -2  16   17.55    4.49
  -4   2 -16   14.84    2.25
   4  -2  17   22.69    2.81
  -4   2  17   21.08    3.15
   4   2 -17   39.02    6.79
  -4  -2  17   26.25    4.83
   4  -2 -17   22.91    3.48
  -4   2 -17   21.78    2.82
   4  -2  18   10.31    1.85
  -4   2  18   10.86    2.32
   4   2 -18   12.68    4.08
  -4  -2 -18    9.17    3.73
  -4  -2  18    8.90    3.13
   4  -2 -18    6.14    1.94
  -4   2 -18    7.06    1.85
   4  -2  19    9.91    1.90
  -4   2  19   12.79    2.50
   4   2 -19   18.45    4.36
  -4  -2 -19   15.44    3.68
   4   2  19    2.68    3.88
  -4  -2  19   10.77    3.05
   4  -2 -19   10.62    2.29
  -4   2 -19   11.02    2.20
   4  -2  20    5.52    1.58
  -4   2  20    5.12    1.86
   4   2 -20   10.53    3.37
   4   2  20    4.93    3.22
  -4  -2  20   15.24    3.72
   4  -2 -20    3.82    1.83
  -4   2 -20    4.18    1.75
   4  -2  21    8.10    1.76
  -4   2  21    8.81    2.29
   4   2 -21   11.74    3.16
  -4  -2  21   11.51    2.72
   4  -2 -21    8.98    2.26
  -4   2 -21    9.81    2.12
  -4   2  22    1.57    1.54
  -4  -2 -22    1.11    2.04
  -4  -2  22    4.51    1.96
   4  -2 -22    1.79    1.54
  -4   2 -22    0.89    1.69
  -4   2  23    0.91    1.44
   4   2 -23   -0.25    1.89
  -4  -2 -23    5.37    2.21
  -4  -2  23    2.72    1.73
   4  -2 -23    1.00    1.43
  -4   2 -23    0.25    1.86
   4   2 -24    1.60    1.99
  -4  -2 -24    5.27    2.28
  -4  -2  24    2.31    1.70
   4  -2 -24    1.53    1.51
  -4   2 -24    0.07    1.90
   4   2 -25    4.26    2.07
  -4  -2  25    3.58    1.67
   4  -2 -25    2.51    1.52
   4   2 -26    0.93    1.59
  -4  -2  26    1.68    1.71
   4  -2 -26    1.24    1.45
   4   2 -27    2.31    1.87
  -4  -2  27    2.64    1.58
   4  -2 -27    2.20    1.30
   4   2 -28    1.33    1.50
   4  -2 -28    1.12    1.14
   4   2 -29    0.79    1.44
   4  -2 -29    0.59    1.06
   4   2 -30    1.29    1.32
   4  -2 -30    1.43    1.33
   4  -2 -31    0.66    1.18
   4   2 -32   -0.41    1.36
   4  -2 -32    0.37    1.00
   4   2 -33    0.64    1.02
   4  -2 -33    0.63    0.99
   4   2 -34    1.97    1.19
   4   2 -35    0.13    0.78
   4   2 -36    0.18    0.79
   4   2 -37    0.09    0.79
   4   2 -38   -0.07    0.69
   4  -3   0  103.86   10.33
  -4   3   1   29.09    3.79
  -4   3  -1   33.61    4.56
   4  -3  -2  171.55   16.13
  -4   3   3   51.55    5.73
   4  -3  -3   43.66    5.07
  -4   3   4   40.18    5.06
   4  -3  -4   27.85    3.76
  -4   3   5    8.06    2.41
   4  -3  -5    5.95    2.20
   4  -3  -6   49.44    5.55
  -4   3   7   14.40    2.96
   4  -3  -7    8.86    2.46
  -4   3   8   14.71    2.89
   4  -3  -8   23.66    3.50
  -4   3   9   57.25    6.42
  -4   3  10   28.25    4.14
  -4   3  11   33.35    4.44
   4  -3 -11   38.45    4.68
  -4   3  12   80.69    8.39
   4  -3 -12   81.17    8.39
  -4   3  13   74.80    7.87
   4  -3 -13   79.00    8.10
  -4   3  14   41.49    5.05
   4  -3  15   13.25    2.47
  -4   3  15   13.05    2.64
   4  -3 -15    9.53    2.20
   4  -3  16   18.33    2.88
  -4  -3  16   19.74    4.79
   4  -3 -16   27.53    3.69
   4  -3  17   21.96    3.21
  -4   3  17   13.72    2.88
   4   3 -17   15.64    4.61
  -4  -3  17   14.78    4.41
   4  -3 -17   24.91    3.57
  -4   3 -17   22.19    3.12
   4  -3  18   42.83    4.90
  -4   3  18   24.98    3.55
   4   3 -18   31.52    6.05
  -4  -3 -18   31.02    5.38
  -4  -3  18   22.40    5.08
   4  -3 -18   28.99    3.96
  -4   3 -18   31.72    3.87
   4  -3  19   14.55    2.34
  -4   3  19   13.77    2.52
  -4  -3  19   11.65    3.89
   4  -3 -19   11.57    2.62
  -4   3 -19   13.03    2.54
   4  -3  20    6.34    1.61
  -4   3  20    7.78    2.03
   4   3 -20    6.32    4.07
  -4  -3  20    3.37    2.91
   4  -3 -20    6.67    2.38
  -4   3 -20    6.08    1.94
  -4   3  21    8.09    2.05
   4   3 -21    8.00    4.08
  -4  -3  21   10.84    3.46
   4  -3 -21    7.64    2.31
  -4   3 -21    8.08    2.04
   4   3 -22    2.70    3.34
  -4  -3  22    4.66    3.06
   4  -3 -22    2.21    1.96
  -4   3 -22    1.70    1.69
   4   3 -23    5.85    3.44
  -4  -3 -23    8.31    2.86
  -4  -3  23    5.13    2.45
  -4   3 -23    3.81    1.74
  -4  -3  24    4.59    2.24
   4  -3 -24    8.69    2.25
   4   3 -25    2.06    2.43
  -4  -3  25    1.81    1.67
   4  -3 -25    1.07    1.33
   4   3 -26    0.88    2.09
  -4  -3  26    2.01    1.58
   4  -3 -26    0.75    1.26
   4   3 -27    2.50    1.90
  -4  -3  27    2.24    1.43
   4  -3 -27    1.51    1.29
   4   3 -28    1.88    1.67
   4  -3 -28    1.37    1.24
   4   3 -29    1.25    1.47
   4  -3 -29    0.93    1.18
   4   3 -30    1.31    1.36
   4  -3 -30    2.60    1.41
   4   3 -31   -0.09    1.42
   4  -3 -31    2.91    1.38
   4   3 -32    0.96    1.21
   4   3 -33    1.04    1.05
   4   3 -34   -0.24    0.88
   4   3 -35    0.23    0.88
   4   3 -36   -0.37    0.79
   4   3 -37   -0.20    0.75
  -4   4   2   19.86    4.28
  -4   4   4   -2.81    2.90
   4  -4  -5    7.87    2.95
   4  -4  -7   44.97    5.58
  -4   4   9   35.39    4.73
  -4   4  10   35.34    5.22
   4  -4 -10   40.51    5.06
  -4   4  11    6.57    2.37
   4  -4 -11    9.74    2.65
  -4   4  12    2.82    2.30
   4  -4 -12    3.39    2.44
  -4   4  13   19.29    3.29
   4  -4 -13   17.93    3.27
   4  -4 -14    4.36    2.29
  -4   4  15   10.88    2.68
   4  -4 -15    3.08    2.54
  -4   4  16   15.85    3.13
   4  -4 -16   16.41    3.16
  -4   4  17    9.91    2.60
   4  -4 -17    6.44    2.60
  -4   4  18    3.93    2.04
   4  -4 -18    2.27    2.24
   4  -4 -19    5.19    2.34
   4  -4 -20    3.43    2.07
  -4  -4 -21    8.86    3.23
  -4  -4  21    3.65    2.62
   4  -4 -21    3.99    1.91
  -4  -4  22    5.41    2.66
   4  -4 -22    7.81    2.24
  -4   4 -22    5.37    1.93
   4   4 -23    1.98    2.77
  -4  -4  23    3.67    2.65
   4  -4 -23    4.44    1.73
   4   4 -24    3.68    2.69
  -4  -4  24    2.98    2.11
   4  -4 -24    2.35    1.43
  -4  -4  25    2.81    1.94
   4   4 -26    1.48    2.43
  -4  -4  26    1.45    1.59
   4  -4 -26    1.32    1.13
   4   4 -27    0.35    2.07
   4  -4 -27    1.38    1.13
   4   4 -28    0.61    1.90
   4  -4 -28    1.95    1.26
   4   4 -29    1.44    1.60
   4  -4 -29    1.92    1.17
   4   4 -30    2.45    1.64
   4   4 -31    1.40    1.34
   4   4 -32    0.76    1.25
   4   4 -33    0.43    1.11
   4   4 -34    0.26    0.92
   4   4 -35    0.26    0.99
   4   4 -36    0.06    0.83
   4  -5  -4   11.27    3.25
  -4   5   5    2.14    3.84
   4  -5  -7    7.08    3.27
  -4   5   8   -4.85    3.10
   4  -5  -9    7.68    2.79
   4  -5 -12    9.30    2.74
  -4   5  13   17.47    3.79
   4  -5 -13    6.92    2.60
  -4   5  14    5.73    2.26
   4  -5 -14    6.24    2.49
   4  -5 -15    8.20    2.47
   4  -5 -16    2.99    2.04
   4  -5 -17    3.10    2.15
   4  -5 -18    2.58    1.86
   4  -5 -20   17.19    3.24
   4  -5 -21    3.86    1.77
   4  -5 -22    1.34    1.47
   4  -5 -23    1.93    1.43
   4  -5 -24    0.86    1.20
   4  -5 -25    2.51    1.48
   4   5 -28    1.69    1.77
   4   5 -29    0.83    1.56
   4   5 -30    1.01    1.45
   4   5 -32    0.28    1.44
   4   5 -33    0.26    1.09
   4   5 -34    0.02    1.03
   4   5 -35    0.03    1.02
  -4   6   8   -3.39    3.36
   4  -6 -10    3.82    2.82
   4  -6 -11    5.48    2.89
   4  -6 -12    4.80    2.60
   4  -6 -13    4.15    2.21
   4  -6 -16    3.95    2.04
   4  -6 -17    2.05    1.81
   4  -6 -18    1.41    1.71
   4  -6 -19    1.75    1.68
   4  -6 -20    2.80    1.74
   4  -6 -21    7.43    2.10
   4  -6 -22    1.35    1.21
   4  -7 -10    1.05    2.21
   4  -7 -14    1.28    1.73
   4  -7 -15    1.81    1.60
   4  -7 -16    1.23    1.33
   4  -7 -17    0.56    1.32
  -5   0   1  139.57   13.33
   5   0  -1  131.84   12.68
  -5   0   2   80.42    8.16
   5   0  -2   76.02    7.93
  -5   0   3    8.88    2.45
   5   0  -3   11.03    2.95
  -5   0   4   31.62    3.98
   5   0  -4   45.54    5.38
  -5   0   5    7.98    2.13
   5   0  -5   12.12    2.52
  -5   0   6   42.62    4.79
   5   0  -6   44.27    5.13
   5   0  -7   12.11    2.43
  -5   0   8   57.74    6.47
   5   0  -8   59.55    6.55
  -5   0   9  100.34    9.91
   5   0  -9  103.66   10.23
  -5   0  10   16.49    2.72
  -5   0  11   16.51    2.78
   5   0 -11   16.32    2.89
  -5   0  12    4.14    1.87
   5   0 -12    4.99    2.09
  -5   0  13   42.68    5.26
   5   0 -13   57.67    6.36
   5   0  14    7.42    2.55
  -5   0  14   12.73    2.59
   5   0 -14    9.99    2.53
  -5   0  15    5.23    1.80
   5   0 -15    4.91    2.16
  -5   0  16   10.51    2.33
   5   0 -16   10.06    2.72
  -5   0 -16    8.13    1.93
   5   0  17    6.04    1.67
  -5   0  17    2.54    1.64
   5   0 -17    4.90    2.33
  -5   0 -17    4.82    1.58
   5   0  18   19.36    2.74
  -5   0  18   24.61    3.59
   5   0 -18   25.80    3.83
  -5   0 -18   20.15    2.73
   5   0  19    7.96    1.75
  -5   0  19   10.16    2.29
   5   0 -19    7.97    2.31
  -5   0 -19   11.55    2.10
   5   0 -20    6.40    2.34
  -5   0 -20    3.80    1.59
   5   0 -21   11.35    2.58
  -5   0 -21   12.30    2.19
   5   0 -22    1.98    1.56
  -5   0 -22    3.90    1.54
   5   0 -23    2.66    1.65
  -5   0 -23    2.33    1.37
   5   0 -24    3.66    1.75
   5   0 -25    0.53    1.37
   5   0 -26    0.35    1.28
   5   0 -27    0.82    1.19
   5   0 -28    4.61    1.77
   5   0 -29    3.90    1.68
   5  -1   0   55.52    5.52
  -5   1   0   58.39    5.72
   5  -1   1   60.12    5.88
  -5   1   1   60.20    5.89
   5  -1  -1   63.22    6.25
  -5   1  -1   60.05    5.86
   5  -1   2  134.62   12.37
  -5   1   2  134.28   12.50
   5  -1  -2  125.47   11.69
  -5   1  -2  134.62   12.37
   5  -1   3   90.92    8.56
  -5   1   3  102.71    9.80
   5  -1  -3  103.73    9.78
  -5   1  -3   97.43    9.04
   5  -1   4   92.14    8.66
  -5   1   4   98.04    9.35
   5  -1  -4  102.24    9.67
  -5   1  -4   99.05    9.20
  -5   1   5   74.05    7.23
   5  -1  -5   77.64    7.63
  -5   1  -5   80.28    7.55
  -5   1   6   56.34    5.74
   5  -1  -6   55.02    5.76
  -5   1   7   21.75    2.85
   5   1  -7   14.90    3.68
  -5  -1   7   19.62    3.99
   5  -1  -7   19.95    2.86
   5   1  -8   28.58    4.91
  -5  -1   8   27.81    4.50
   5  -1  -8   35.49    4.03
  -5   1   9   18.37    2.66
   5  -1  -9   18.02    2.60
  -5   1  10   14.82    2.39
   5   1 -10   10.98    3.69
  -5  -1  10   10.96    3.10
   5  -1 -10    9.19    1.97
  -5   1  11   33.33    3.99
   5   1 -11   24.90    4.55
  -5  -1  11   31.46    4.71
  -5   1 -11   34.77    3.44
   5  -1  12   10.31    1.54
  -5   1  12    9.51    2.13
   5   1 -12    8.17    3.37
  -5  -1  12   10.39    2.70
   5  -1 -12   11.06    2.20
  -5   1 -12   13.27    1.74
   5  -1  13    9.54    1.50
  -5   1  13    9.51    2.27
   5   1 -13    7.87    2.90
  -5  -1  13    7.49    2.59
   5  -1 -13    8.77    2.04
  -5   1 -13    6.94    1.20
   5  -1  14   31.71    3.33
   5   1 -14   24.32    3.88
  -5  -1  14   24.80    3.72
   5  -1 -14   27.70    3.58
  -5   1 -14   25.97    2.77
   5  -1  15   67.53    6.45
   5   1 -15   59.99    6.96
  -5  -1  15   53.64    6.24
   5  -1 -15   58.60    6.25
  -5   1 -15   64.07    6.12
   5  -1  16    3.80    1.16
   5   1 -16    4.08    2.10
   5   1  16   -0.43    2.79
  -5  -1  16    5.33    2.10
   5  -1 -16    4.86    1.79
  -5   1 -16    6.55    1.37
   5  -1  17    2.37    1.09
  -5   1  17    2.58    1.73
   5   1 -17    3.11    1.96
  -5  -1 -17    4.55    2.84
  -5  -1  17    3.58    1.89
   5  -1 -17    2.73    1.71
  -5   1 -17    5.97    1.36
   5  -1  18   11.32    1.75
  -5   1  18   13.39    2.62
   5   1 -18   13.27    2.99
  -5  -1 -18   13.77    3.04
   5   1  18    8.64    2.79
   5  -1 -18   10.33    2.32
  -5   1 -18   12.96    1.89
   5  -1  19    7.26    1.55
   5   1 -19    4.86    2.40
   5   1  19    2.73    1.86
  -5  -1  19    7.43    2.17
   5  -1 -19    3.40    1.78
  -5   1 -19    7.99    1.54
   5  -1  20    3.71    1.35
   5   1 -20    4.76    2.11
  -5  -1 -20    1.32    1.80
  -5  -1  20    6.50    2.13
   5  -1 -20    1.73    1.68
  -5   1 -20    2.27    1.26
  -5  -1 -21    4.66    1.99
   5  -1 -21    3.09    1.68
  -5   1 -21    4.08    1.43
   5   1 -22    5.20    2.14
  -5  -1 -22    9.03    2.12
   5  -1 -22    4.29    1.78
  -5   1 -22    8.06    1.71
   5   1 -23    1.58    1.54
   5  -1 -23    1.15    1.38
  -5   1 -23    2.97    1.22
   5   1 -24    5.71    1.99
   5  -1 -24    6.29    1.93
   5   1 -25    1.67    1.37
   5  -1 -25    1.35    1.42
   5   1 -26    9.34    2.28
   5  -1 -26    7.94    2.16
   5   1 -27    3.25    1.50
   5  -1 -27    2.00    1.50
   5   1 -28    0.68    1.15
   5   1 -29    0.99    1.14
   5   1 -30    1.21    1.17
   5  -2   0   16.88    2.26
  -5   2   0   20.86    2.57
   5  -2   1   31.09    3.41
  -5   2   1   45.21    4.75
   5  -2  -1   36.48    3.88
  -5   2  -1   38.56    3.99
   5  -2   2  114.91   10.62
  -5   2   2  111.65   10.52
   5  -2  -2  119.31   11.15
  -5   2  -2  121.34   11.24
   5  -2   3   63.68    6.03
  -5   2   3   74.59    7.26
   5  -2  -3   64.55    6.44
  -5   2  -3   68.50    6.56
   5  -2   4   12.33    1.72
  -5   2   4   20.15    2.63
   5  -2  -4   19.77    2.85
  -5   2  -4   17.81    2.19
   5  -2   5   51.43    4.92
  -5   2   5   47.43    4.96
   5  -2  -5   52.26    5.54
  -5   2  -5   57.08    5.52
   5  -2   6   23.44    2.51
  -5   2   6   28.61    3.39
   5  -2  -6   20.62    2.77
  -5   2   7   68.63    6.88
   5  -2  -7   59.49    6.07
   5  -2  -8   21.02    2.80
  -5   2   9    4.28    1.68
   5  -2  -9    3.94    1.47
   5  -2  10    9.06    1.29
   5  -2 -10    6.49    1.64
   5  -2  11   19.65    2.08
  -5  -2  11    9.81    3.60
  -5   2 -11   19.60    2.31
   5  -2  12   24.26    2.52
  -5   2  12   29.61    3.78
   5   2 -12   18.58    4.94
  -5  -2  12   28.00    5.80
  -5   2 -12   25.83    2.75
   5  -2  13   10.17    1.42
  -5   2  13   11.59    2.15
   5   2 -13    8.03    4.40
  -5  -2  13   13.65    4.18
   5  -2 -13   12.07    2.25
  -5   2 -13   11.72    1.68
   5  -2  14    9.94    1.48
  -5   2  14    8.85    1.92
   5   2 -14   12.10    4.58
  -5  -2  14   14.22    3.92
   5  -2 -14    9.47    2.05
  -5   2 -14    7.87    1.43
   5  -2  15    1.65    1.05
  -5   2  15    3.00    1.40
   5   2 -15    4.30    4.13
  -5  -2  15    5.97    3.18
   5  -2 -15    4.33    1.77
  -5   2 -15    3.65    1.20
   5  -2  16    2.93    1.05
  -5   2  16    5.68    1.69
   5   2 -16    4.18    3.76
  -5  -2  16    5.07    3.31
   5  -2 -16    8.17    2.01
  -5   2 -16    2.74    1.20
   5  -2  17   10.36    1.61
  -5   2  17   14.09    2.52
   5   2 -17   13.40    4.49
  -5  -2  17   12.94    3.44
   5  -2 -17   13.92    2.50
  -5   2 -17   11.29    1.82
   5  -2  18   14.32    1.95
   5   2 -18   15.73    4.76
  -5  -2  18   17.51    3.90
   5  -2 -18   14.61    2.61
  -5   2 -18   13.61    2.03
   5  -2  19   10.27    1.70
   5   2 -19   10.00    3.74
  -5  -2  19    9.98    2.70
   5  -2 -19    7.85    2.00
  -5   2 -19    7.26    1.62
   5   2 -20    4.16    2.96
  -5  -2 -20    2.04    2.60
   5  -2 -20    2.34    1.48
  -5   2 -20    3.03    1.45
   5   2 -21    6.75    2.67
  -5  -2 -21    2.43    2.58
   5  -2 -21    4.58    1.75
  -5   2 -21    4.51    1.64
   5   2 -22    3.20    2.06
  -5  -2 -22    3.36    2.05
   5  -2 -22    1.78    1.27
  -5   2 -22    2.54    1.56
   5   2 -23    5.00    2.08
   5  -2 -23    7.21    1.96
   5   2 -24    2.51    1.83
   5  -2 -24    3.02    1.44
   5   2 -25    2.38    1.52
   5  -2 -25    3.08    1.45
   5   2 -26    1.70    1.38
   5  -2 -26    2.77    1.50
   5   2 -27    5.00    1.74
   5   2 -28    2.43    1.33
   5   2 -29    0.80    1.13
   5   2 -30    1.02    1.08
   5  -3   1   20.01    2.98
  -5   3   1   13.95    2.52
   5  -3  -1   21.46    3.03
  -5   3   2   11.29    2.24
   5  -3  -2   14.11    2.54
  -5   3   3   40.23    4.64
   5  -3  -3   40.77    4.73
  -5   3   4    9.25    2.04
   5  -3  -4   18.14    2.93
  -5   3   5    9.48    2.08
   5  -3  -5    5.55    1.79
  -5   3   6    9.01    2.32
   5  -3  -6    7.32    1.87
  -5   3   7   10.37    2.11
   5  -3  -7    6.06    1.89
   5  -3  -8    3.69    1.68
  -5   3   9   12.26    2.33
   5  -3  -9   17.73    2.75
  -5   3  10    9.00    1.95
   5  -3 -10    6.73    1.72
  -5   3  11   31.61    4.20
   5  -3 -11   48.00    5.49
  -5   3  12   15.01    2.48
  -5   3  13   10.20    2.10
   5  -3 -13   15.60    2.67
  -5   3  14    9.19    2.01
   5  -3 -14   14.20    2.68
   5  -3  15    8.46    1.83
  -5   3  15   12.30    2.40
   5  -3 -15    9.43    2.35
   5  -3  17    5.86    1.61
   5   3 -17    5.86    3.93
  -5  -3  17    4.37    3.09
   5  -3 -17    3.26    1.63
  -5   3 -17    3.57    1.51
   5  -3  18    8.06    1.65
   5   3 -18    8.91    4.18
  -5  -3  18   10.58    3.73
   5  -3 -18    8.34    2.05
  -5   3 -18   10.58    2.01
   5   3 -19    2.10    3.69
   5  -3 -19    3.42    1.61
  -5   3 -19    5.91    1.70
   5   3 -20    6.63    3.73
   5  -3 -20    5.36    1.75
  -5   3 -20    4.54    1.53
   5   3 -21    3.44    3.13
   5  -3 -21    5.36    1.77
  -5   3 -21    5.12    1.61
   5   3 -22    5.89    2.80
   5  -3 -22   11.20    2.31
  -5   3 -22    9.70    1.95
   5   3 -23    2.03    2.26
   5  -3 -23    2.92    1.42
   5   3 -24    2.02    2.23
   5  -3 -24    2.37    1.28
   5  -3 -25    3.95    1.50
   5   3 -26    0.54    1.49
   5   3 -27    0.23    1.34
   5   3 -28    2.10    1.46
   5   3 -29    1.54    1.28
   5   3 -30    0.89    1.03
   5  -4  -1   23.80    3.86
  -5   4   2    1.39    2.18
   5  -4  -4   19.26    3.20
  -5   4   5   20.51    3.34
   5  -4  -5   16.86    2.92
  -5   4   6    9.99    2.27
   5  -4  -6   19.00    3.03
  -5   4   7   11.70    2.59
   5  -4  -7   13.65    2.65
   5  -4  -8    9.04    2.12
  -5   4   9   13.61    2.59
   5  -4  -9   13.59    2.57
  -5   4  10   26.51    3.89
   5  -4 -10   18.42    2.91
  -5   4  11   29.13    4.04
  -5   4  12   15.65    2.97
   5  -4 -12   18.88    3.14
   5  -4 -14   10.14    2.37
   5  -4 -15   16.80    2.96
   5  -4 -16   17.03    2.91
   5  -4 -17    3.70    1.71
   5  -4 -18   12.15    2.45
   5  -4 -19    2.49    1.45
   5  -4 -21    3.98    1.61
   5  -4 -22    4.05    1.51
   5   4 -23    1.09    2.06
   5   4 -24    1.85    1.86
   5   4 -25    0.73    1.76
   5   4 -26    1.43    1.80
   5   4 -27    0.41    1.35
   5   4 -28    1.09    1.48
   5   4 -29    0.81    1.07
   5  -5  -4    4.95    2.29
  -5   5   6   -0.85    1.65
   5  -5  -6    5.15    2.14
   5  -5  -9   15.20    2.88
   5  -5 -10    3.08    1.67
   5  -5 -12    7.12    2.16
   5  -5 -13    8.79    2.38
   5  -5 -14    8.50    2.18
   5  -5 -15    3.27    1.89
   5  -5 -16    4.30    1.73
   5  -5 -17    0.29    1.37
   5  -5 -18    1.20    1.36
   5  -5 -19    3.73    1.60
   5  -6  -8    3.54    1.92
   5  -6 -13    8.12    2.19
   5  -6 -14    2.97    1.58
   5  -6 -15    3.72    1.68
   5  -7  -7    0.82    1.56
  -6   0   0    6.48    2.21
  -6   0   1   -0.63    2.10
  -6   0   2    6.83    2.26
   6   0  -2   10.83    3.03
  -6   0   3   13.53    2.80
   6   0  -3   14.19    3.09
  -6   0   4   47.79    5.47
   6   0  -4   53.50    6.60
  -6   0   5   11.69    2.41
   6   0  -5   13.90    2.85
  -6   0   6   14.30    2.49
   6   0  -6   12.47    2.49
  -6   0   7   34.53    4.18
  -6   0   8    5.97    1.83
   6   0  -8    5.64    1.78
   6   0  -9    3.54    1.69
  -6   0  10    3.81    1.77
   6   0 -10    1.44    1.77
  -6   0  11    8.86    2.13
   6   0 -11    8.11    2.01
  -6   0  12    5.27    1.75
   6   0 -13    2.70    1.58
   6   0 -14   13.66    2.60
   6   0 -15   36.17    4.53
   6   0 -16    4.84    1.74
  -6   0 -16    1.70    1.75
   6   0  17    2.05    1.67
   6   0 -17    1.65    1.52
   6   0 -18    1.46    1.36
  -6   0 -18    1.52    1.80
   6   0 -19    1.46    1.34
  -6   0 -19    2.11    1.45
  -6   0 -20    2.83    1.39
   6   0 -21    1.74    1.68
  -6   0 -21    3.35    1.32
   6   0 -22    1.46    1.29
   6  -1   0    3.90    1.44
  -6   1   0    6.54    1.54
   6  -1   1    8.12    1.73
  -6   1   1    8.05    1.79
   6  -1  -1    8.73    1.86
  -6   1  -1    8.53    1.82
   6  -1   2    9.77    1.92
  -6   1   2    6.86    1.65
   6  -1  -2    7.15    1.74
  -6   1  -2    7.21    1.56
   6  -1   3   59.68    6.13
  -6   1   3   49.15    5.09
   6  -1  -3   48.32    5.15
  -6   1  -3   44.34    4.61
   6  -1   4   16.74    2.55
  -6   1   4   19.38    2.54
   6  -1  -4   19.59    2.79
  -6   1  -4   19.96    2.66
  -6   1   5   14.06    2.12
   6  -1  -5   15.81    2.46
  -6   1  -5   12.49    2.09
  -6   1   6   10.66    1.95
  -6  -1   6    5.05    2.43
   6  -1  -6    6.85    1.61
  -6   1   7    9.89    1.99
   6   1  -7    6.91    2.78
   6  -1  -7    7.25    1.62
  -6   1   8   22.38    3.12
   6   1  -8   18.89    3.95
  -6  -1   8   18.38    3.60
   6  -1  -8   27.74    3.36
   6   1  -9   10.66    3.12
  -6  -1   9    8.57    2.95
   6  -1  -9   12.53    2.07
   6   1 -10    5.33    2.67
  -6  -1  10    5.64    2.69
   6  -1 -10    4.29    1.42
  -6   1  11    3.74    1.39
  -6  -1  11    1.88    2.19
   6  -1 -11    2.36    1.31
   6   1 -12    5.00    2.77
  -6  -1  12    5.52    2.33
   6  -1 -12    2.30    1.31
   6   1 -13    2.57    2.80
   6  -1  14    3.33    1.27
   6   1 -14    4.42    2.34
   6  -1 -14    6.19    1.98
  -6   1 -14    5.39    1.22
   6  -1  15    8.07    1.46
   6   1 -15   10.02    2.58
   6  -1 -15    8.42    2.05
  -6   1 -15    6.51    1.31
   6  -1  16    5.38    1.22
   6  -1 -16    7.67    1.91
  -6   1 -16    9.68    1.60
   6  -1  17    6.22    1.34
   6   1 -17    4.65    1.72
  -6  -1 -17    7.66    2.16
   6  -1 -17    6.60    1.77
  -6   1 -17    5.44    1.20
   6  -1  18    5.11    1.25
   6   1 -18    2.14    1.40
   6  -1 -18    3.34    1.43
  -6   1 -18    3.01    1.04
   6   1 -19    4.69    1.71
  -6  -1 -19    3.34    1.74
   6  -1 -19    7.15    1.81
  -6   1 -19    7.42    1.41
   6   1 -20    2.82    1.75
  -6  -1 -20    1.20    1.55
   6  -1 -20    2.63    1.40
  -6   1 -20    3.20    1.16
   6   1 -21    2.51    1.54
   6  -1 -21    0.80    1.16
  -6   1 -21    1.39    1.07
   6   1 -22    1.78    1.49
   6  -2   1    9.56    1.55
  -6   2   1    5.37    1.26
  -6   2  -1    4.86    1.24
   6  -2   2    9.86    1.54
  -6   2   2    4.01    1.18
   6  -2  -2    6.43    1.48
  -6   2  -2    5.39    1.22
   6  -2   3   10.70    1.51
  -6   2   3   10.43    1.69
   6  -2  -3   12.70    2.02
  -6   2  -3   10.58    1.54
   6  -2   4   29.93    3.04
  -6   2   4   33.25    3.64
   6  -2  -4   26.59    3.24
  -6   2  -4   32.13    3.26
   6  -2   5   14.59    1.67
  -6   2   5   15.87    2.20
   6  -2  -5   17.08    2.43
  -6   2  -5   13.56    1.61
   6  -2   6   12.41    1.41
  -6   2   6   12.30    1.93
   6  -2  -6   11.98    2.00
  -6   2  -6   13.31    1.51
   6  -2   7    3.92    0.70
  -6   2   7    3.34    1.20
   6  -2  -7    4.62    1.37
  -6   2  -7    4.11    0.85
   6  -2   8   15.31    1.56
  -6   2   8   18.70    2.54
   6  -2  -8   10.33    1.84
  -6   2  -8   15.03    1.61
  -6   2   9    9.63    1.78
   6  -2  -9   12.01    1.98
   6  -2 -10   11.48    1.94
   6  -2  11    3.79    0.54
   6  -2 -11    7.68    1.63
   6  -2  12    4.17    0.66
   6   2 -12    2.16    3.19
   6  -2 -12    7.86    1.66
  -6   2 -12    3.62    0.76
   6  -2  13    5.59    0.84
   6   2 -13    5.45    3.62
  -6   2 -13    5.48    0.93
   6  -2  14    5.87    0.93
   6   2 -14    4.25    3.50
   6  -2 -14    8.13    1.80
  -6   2 -14    5.05    1.00
   6  -2  15    4.39    0.90
   6   2 -15    2.32    3.35
   6  -2 -15    4.70    1.47
  -6   2 -15    3.11    0.93
   6  -2  16    8.34    1.25
   6   2 -16    3.59    2.93
   6  -2 -16    8.71    1.85
  -6   2 -16    8.64    1.37
   6  -2  17    8.42    1.36
   6   2 -17    5.74    2.93
   6  -2 -17    6.39    1.66
  -6   2 -17    8.35    1.40
   6  -2 -18    8.46    1.82
  -6   2 -18    3.27    1.11
   6   2 -19    1.07    2.12
   6  -2 -19    4.22    1.42
  -6   2 -19    2.66    1.14
   6   2 -20    3.51    2.24
   6  -2 -20    5.16    1.55
  -6   2 -20    2.79    1.18
   6   2 -21    2.10    1.96
  -6   2 -21    2.40    1.07
   6   2 -22    2.86    1.69
   6  -3   0    1.91    1.29
  -6   3   0    3.09    1.37
  -6   3   1    5.52    1.52
   6  -3  -1    2.03    1.33
  -6   3  -1    3.32    1.34
   6  -3   2    9.59    1.74
  -6   3   2   11.79    2.10
   6  -3  -2   12.49    2.06
  -6   3  -2   10.28    1.93
   6  -3   3   22.54    2.78
  -6   3   3   22.07    2.84
   6  -3  -3   21.95    2.91
  -6   3  -3   29.30    3.55
   6  -3   4   14.26    2.09
  -6   3   4   13.39    2.15
   6  -3  -4   23.00    2.92
  -6   3   6   22.55    3.01
   6  -3  -6   27.58    3.40
  -6   3   7    4.55    1.36
   6  -3  -7    7.87    1.78
  -6   3   8   11.33    1.98
   6  -3  -8   11.47    2.16
   6  -3  -9    5.69    1.71
   6  -3 -10    2.37    1.22
   6  -3 -11    7.61    1.71
   6  -3 -12    3.82    1.36
   6  -3 -13    2.54    1.34
   6  -3  15   10.18    1.68
   6  -3 -15   13.05    2.28
   6  -3  16    7.49    1.50
   6  -3 -16    4.20    1.45
   6  -3 -17    5.48    1.55
  -6   3 -17    4.75    1.33
   6   3 -18    3.28    2.54
   6  -3 -18    5.97    1.60
  -6   3 -18    5.11    1.37
   6   3 -19    6.77    2.88
  -6   3 -19    8.43    1.62
   6   3 -20    3.79    2.70
  -6   3 -20    1.93    1.07
   6   3 -21    0.95    2.02
   6  -4  -1    5.07    1.75
  -6   4  -1   -0.67    1.45
  -6   4   2    7.22    1.99
   6  -4  -2    3.28    1.84
  -6   4   3    8.10    1.91
   6  -4  -3    5.98    1.93
  -6   4   4    0.96    1.36
   6  -4  -4    1.17    1.42
  -6   4   5   13.11    2.51
   6  -4  -5   12.41    2.30
   6  -4  -6    3.06    1.45
   6  -4  -7    6.73    1.76
   6  -4  -8    3.17    1.51
   6  -4  -9    2.83    1.43
   6  -4 -10    3.69    1.49
   6  -4 -11    2.25    1.35
   6  -4 -12    2.17    1.29
   6  -4 -15    3.87    1.54
   6  -5   1    0.65    1.46
   6  -5  -1    1.07    1.41
   6  -5  -2    1.94    1.79
   6  -5  -3    1.61    1.57
   6  -5  -5    6.12    1.81
   6  -5  -6   17.74    2.95
   6  -5  -7    4.33    1.72
   6  -5  -8    3.39    1.52
   6  -5  -9    6.06    1.92
   6  -5 -10    1.23    1.33
   6  -5 -11    0.43    1.35
   6  -5 -12    5.98    1.69
   6  -6  -2    1.18    1.55
   6  -6  -5    4.06    1.55
   6  -6  -6    2.36    1.46
   6  -6  -7    3.18    1.39
  -7   0   0    1.66    1.85
  -7   0   1   16.66    3.03
  -7   0   2    9.52    2.33
   7   0  -2   11.72    2.61
  -7   0   3    7.93    2.42
   7   0  -3    8.38    2.53
  -7   0   4   24.93    3.58
   7   0  -4   23.37    3.66
   7   0  -5    5.52    2.24
   7   0  -6   20.28    3.25
   7   0  -7    5.26    1.70
   7   0  -8    4.91    1.66
   7   0  -9    3.15    1.46
   7   0 -10    2.89    1.30
   7   0 -11   10.68    2.05
   7   0 -12    1.92    1.34
   7   0 -13    4.59    1.52
  -7   0 -18   -0.08    1.23
   7  -1   0   26.99    3.32
  -7   1   0   26.64    3.28
   7  -1   1   12.47    2.19
  -7   1   1   19.40    2.62
   7  -1  -1   15.71    2.31
  -7   1  -1   12.44    1.97
   7  -1   2   12.82    2.34
  -7   1   2   14.15    2.20
   7  -1  -2    9.51    1.79
  -7   1  -2   11.13    1.91
   7  -1   3    6.40    1.74
  -7   1   3    5.95    1.58
   7  -1  -3    2.98    1.39
  -7   1  -3    4.10    1.43
  -7   1   4   14.64    2.36
   7  -1  -4   10.16    1.90
  -7   1  -4    9.53    1.85
   7  -1  -5    3.58    1.29
  -7   1  -5    4.40    1.51
   7  -1  -6   15.46    2.40
   7   1  -7    6.59    2.27
   7  -1  -7   12.15    2.09
   7  -1  -8    5.48    1.61
   7   1  -9   18.77    3.54
   7  -1  -9   28.45    3.57
   7   1 -10    7.22    2.39
   7  -1 -10    7.03    1.61
   7   1 -11    4.10    2.12
   7  -1 -11    3.92    1.32
   7  -1 -12    3.43    1.28
   7  -1 -13    3.63    1.32
   7   1 -14    1.80    1.71
   7  -1 -14    3.36    1.28
  -7   1 -17    4.13    1.12
  -7   1 -19    6.11    1.24
   7  -2   0   14.02    1.92
  -7   2   0   12.22    1.82
   7  -2   1    1.79    0.87
  -7   2   1    3.11    1.14
   7  -2  -1    1.71    0.95
  -7   2  -1    2.29    1.04
   7  -2   2    2.94    0.91
  -7   2   2    1.93    1.13
   7  -2  -2    3.99    1.27
  -7   2  -2    3.59    1.07
   7  -2   3    2.11    0.84
  -7   2   3    3.13    1.16
   7  -2  -3    1.88    1.18
  -7   2  -3    3.30    1.00
   7  -2   4    9.00    1.37
   7  -2  -4   11.78    2.08
  -7   2  -4   10.54    1.49
   7  -2   5   10.14    1.42
  -7   2  -5    9.91    1.40
   7  -2   6    3.31    0.81
  -7   2  -6    2.83    0.79
   7  -2   7   20.66    2.16
   7  -2  -7   24.19    3.19
  -7   2  -7   19.03    2.01
   7  -2   8    6.44    0.94
   7  -2  -8    6.45    1.57
  -7   2  -8    5.90    0.87
   7  -2  -9    1.58    1.06
  -7   2  -9    1.51    0.51
   7  -2 -10    2.67    1.14
   7  -2 -11    4.05    1.28
   7   2 -12    6.27    2.40
   7  -2 -12   10.16    1.87
   7  -2  13    5.08    0.83
   7   2 -13    2.63    2.18
   7  -2 -13    6.46    1.54
  -7   2 -13    5.71    0.74
   7  -2  14    9.32    1.13
  -7   2 -14    9.23    1.10
   7  -2  15    2.73    0.68
  -7   2 -15    3.60    0.75
   7  -2  16    2.15    0.61
  -7   2 -16    2.65    0.75
  -7   2 -17    4.93    0.99
  -7   2 -18    1.72    0.84
  -7   2 -19    3.04    0.92
   7  -3   0   14.58    2.11
  -7   3   0   14.97    2.18
   7  -3   1    5.79    1.23
  -7   3   1    5.17    1.34
   7  -3  -1    9.72    1.75
  -7   3  -1    9.07    1.69
   7  -3   2    5.50    1.14
   7  -3  -2    4.06    1.27
  -7   3  -2    5.14    1.34
   7  -3   3    6.22    1.23
   7  -3  -3    5.53    1.34
  -7   3  -3   10.37    1.66
   7  -3   4    5.46    1.13
   7  -3  -4    4.97    1.30
  -7   3  -4    3.87    1.14
   7  -3   5   10.27    1.51
   7  -3  -5    7.44    1.55
  -7   3  -5    8.20    1.45
   7  -3   6    9.88    1.44
   7  -3  -6   12.47    1.99
   7  -3  -8    3.94    1.29
   7  -3  -9    5.34    1.51
   7  -3 -10    3.48    1.34
   7  -3  15    1.17    0.66
  -7   3 -17    1.25    0.91
  -7   3 -18    4.76    1.04
   7  -4   0   18.74    2.57
   7  -4   1    1.44    1.22
   7  -4  -1    1.58    1.11
   7  -4   2    4.86    1.44
   7  -4  -2    2.78    1.21
   7  -4  -4    4.51    1.49
   7  -4   5   11.30    1.80
   7  -4  -5   10.71    1.93
   7  -4  -6    6.64    1.56
   7  -4  -7    8.37    1.80
   7  -4  -8    1.02    0.99
   7  -5   1    1.04    1.08
   7  -5  -2    1.56    1.20
   7  -5  -3    1.37    1.21
   7  -5  -4    2.24    1.29
   7  -5  -5   16.97    2.71
   8   0  -2   12.62    2.44
   8   0  -3    3.07    1.67
   8   0  -4    1.56    1.44
   8   0  -5    1.55    1.49
   8   0  -6    0.96    1.38
   8   0  -7    3.52    1.48
   8  -1   0    1.40    1.19
   8  -1   1    4.38    1.43
   8  -1  -1    2.26    1.19
   8  -1   2    2.65    1.32
   8  -1  -2    1.76    1.04
   8  -1   3    3.08    1.27
   8  -1  -3    2.69    1.16
   8  -1  -4    2.11    1.08
  -8   1  -4    2.49    1.12
   8  -1  -5    1.24    1.08
  -8   1  -5    1.22    1.11
   8  -1  -6    1.30    1.11
   8  -1  -7    2.18    1.05
   8  -2   0    3.54    1.01
   8  -2   1    8.07    1.37
   8  -2  -1    6.17    1.32
   8  -2   2    4.70    1.05
   8  -2  -2    4.95    1.24
   8  -2   3    3.89    0.96
   8  -2  -3    3.30    1.11
   8  -2   4    2.12    0.79
   8  -2  -4    1.61    0.92
  -8   2  -4    2.44    0.84
   8  -2   5    5.41    0.98
   8  -2  -5    4.23    1.19
  -8   2  -5    5.30    1.07
   8  -2   6    1.16    0.60
   8  -2  -6    1.26    0.88
  -8   2  -6    1.23    0.73
   8  -2   7    2.51    0.71
  -8   2  -7    2.45    0.78
   8  -2   8    3.57    0.84
  -8   2  -8    2.65    0.72
  -8   2  -9    5.18    0.84
  -8   2 -10   10.59    1.21
  -8   2 -14    1.94    0.50
  -8   2 -15    1.65    0.51
  -8   2 -16    0.51    0.49
  -8   2 -17    2.17    0.63
   8  -3   0    2.75    0.94
   8  -3   1    3.11    0.93
   8  -3  -1    1.94    0.84
   8  -3   2    1.92    0.79
   8  -3  -2    1.89    0.84
   8  -3   3    8.78    1.34
   8  -3  -3    7.66    1.42
   8  -3   4    1.52    0.65
   8  -3  -4    1.40    0.80
   8  -3   5    3.53    0.79
   8  -3   6    1.15    0.55
   8  -3   7    2.34    0.64
  -8   3  -7    3.40    0.81
   8  -3   8    1.90    0.56
  -8   3  -8    1.81    0.70
   8  -3   9    1.52    0.49
   8  -3  10    1.24    0.44
   8  -3  11    1.11    0.40
   8  -4   0    6.21    1.27
   8  -4   1    1.72    0.86
   8  -4  -1    1.60    0.81
   8  -4   2    3.34    0.95
   8  -4  -2    4.80    1.21
   8  -4   3    1.17    0.83
   8  -4   4    2.22    0.97
   8  -4   5    2.08    0.84
   8  -4   6    2.49    0.81
   8  -4   8    1.64    0.61
   8  -5   4    0.32    0.67
   9  -1   1    1.76    0.88
   9  -1   2    1.28    0.83
   9  -1   3    0.46    0.75
   9  -2   1    1.74    0.74
   9  -2   2    1.63    0.71
   9  -2   3    3.32    0.86
   9  -2   4    1.40    0.66
   9  -2   5    1.16    0.59
   9  -2   6    3.02    0.74
   9  -2   7    0.77    0.50
   9  -2   8    1.37    0.55
   9  -3   3    2.55    0.81
   9  -3   4    2.24    0.72
   9  -3   5    1.43    0.62
   9  -3   6    1.84    0.62
   9  -3   7    1.73    0.59
   9  -3   8    1.53    0.54
   9  -3   9    0.72    0.41
   9  -3  10    1.52    0.43
   9  -3  11    0.47    0.31
   9  -4   5    1.27    0.56
   9  -4   6    1.29    0.56
   9  -4   7    0.40    0.47
   9  -4   8    1.76    0.56
   9  -4   9    0.18    0.39
  10  -3   9    0.88    0.38
  10  -3  10    0.48    0.29
   0   0   0    0.00    0.00
;
_shelx_hkl_checksum                17513
_olex2_submission_special_instructions  'No special instructions were received'
_vrf_PLAT029_tyrosine_exp11
;
PROBLEM: _diffrn_measured_fraction_theta_full value Low .      0.660 Why?  
RESPONSE: 
The limitations of collecting angle range imposed by the electron 
microscope's geometry (e.g., limited tilt range), has led to a low 
completeness.
;
_vrf_PLAT082_tyrosine_exp11
;
PROBLEM: High R1 Value ..................................       0.16 Report
RESPONSE: 
The inevitable dynamical effect will increase the inconsistency of 
experimental data and calculated data, through kinematical refinement.
;
_vrf_PLAT084_tyrosine_exp11
;
PROBLEM: High wR2 Value (i.e. > 0.25) ...................       0.41 Report
RESPONSE: 
The inevitable dynamical effect will increase the inconsistency of 
experimental data and calculated data, through kinematical refinement.
;
_vrf_PLAT340_tyrosine_exp11
;
PROBLEM: Low Bond Precision on  C-C Bonds ...............      0.012 Ang.  
RESPONSE:  
The low bond precision is a result of low completeness and dynamical effect,
which will got improved by merging data.
;
_vrf_PLAT911_tyrosine_exp11
;
PROBLEM: Missing FCF Refl Between Thmin & STh/L=    0.600        347 Report
RESPONSE: 
The limitations of collecting angle range imposed by the electron 
microscope's geometry (e.g., limited tilt range), has led to a low 
completeness.
;
