# Supplementary material for: AutoLEI: An XDS-based pipeline with graphical user interface for automated real-time and offline batch 3D ED/microED data processing
Source: IUCrJ. 2026 Jan 1;13(Pt 1):105–15. doi: 10.1107/S2052252525010784 (PMC12809502; doi:10.1107/S2052252525010784)
Supplement: Supplementary file 7 [file m-13-00105-sup7.zip › structure files/CIF/Tyrosine_exp12.cif]

data_tyrosine_exp12
_audit_creation_date               2025-02-09
_audit_creation_method
;
Olex2 1.5
(compiled 2024.02.16 svn.r378c4104 for OlexSys, GUI svn.r6928)
;
_shelx_SHELXL_version_number       '2018/3'
_audit_contact_author_address      ?
_audit_contact_author_email        ?
_audit_contact_author_name         ''
_audit_contact_author_phone        ?
_publ_contact_author_id_orcid      ?
_publ_section_references
;
Dolomanov, O.V., Bourhis, L.J., Gildea, R.J, Howard, J.A.K. & Puschmann, H.
 (2009), J. Appl. Cryst. 42, 339-341.

Sheldrick, G.M. (2015). Acta Cryst. C71, 3-8.
;
_chemical_name_common              ?
_chemical_name_systematic          ?
_chemical_formula_moiety           'C9 H11 N O3'
_chemical_formula_sum              'C9 H11 N O3'
_chemical_formula_weight           181.19
_chemical_absolute_configuration   ?
_chemical_melting_point            ?
loop_
  _atom_type_symbol
  _atom_type_description
  _atom_type_scat_dispersion_real
  _atom_type_scat_dispersion_imag
  _atom_type_scat_source
 'C' 'C' 0.0000 0.0000 'International Tables Vol C Tables 4.2.6.8 and 6.1.1.4'
 'H' 'H' 0.0000 0.0000 'International Tables Vol C Tables 4.2.6.8 and 6.1.1.4'
 'N' 'N' 0.0000 0.0000 'International Tables Vol C Tables 4.2.6.8 and 6.1.1.4'
 'O' 'O' 0.0000 0.0000 'International Tables Vol C Tables 4.2.6.8 and 6.1.1.4'

_shelx_space_group_comment
;
The symmetry employed for this shelxl refinement is uniquely defined
by the following loop, which should always be used as a source of
symmetry information in preference to the above space-group names.
They are only intended as comments.
;
_space_group_crystal_system        'orthorhombic'
_space_group_IT_number             19
_space_group_name_H-M_alt          'P 21 21 21'
_space_group_name_Hall             'P 2ac 2ab'
loop_
  _space_group_symop_operation_xyz
 'x, y, z'
 '-x+1/2, -y, z+1/2'
 'x+1/2, -y+1/2, -z'
 '-x, y+1/2, -z+1/2'

_cell_length_a                     6.010(17)
_cell_length_b                     7.050(7)
_cell_length_c                     21.77(5)
_cell_angle_alpha                  90
_cell_angle_beta                   90
_cell_angle_gamma                  90
_cell_volume                       922(3)
_cell_formula_units_Z              4
_cell_measurement_reflns_used      2849
_cell_measurement_temperature      100.15
_cell_measurement_theta_max        1.3668
_cell_measurement_theta_min        0.1020
_shelx_estimated_absorpt_T_max     ?
_shelx_estimated_absorpt_T_min     ?
_exptl_absorpt_coefficient_mu      0.000
_exptl_absorpt_correction_T_max    ?
_exptl_absorpt_correction_T_min    ?
_exptl_absorpt_correction_type     none
_exptl_absorpt_process_details     ?
_exptl_absorpt_special_details     ?
_exptl_crystal_colour              ?
_exptl_crystal_density_diffrn      1.305
_exptl_crystal_density_meas        ?
_exptl_crystal_density_method      ?
_exptl_crystal_description         nano-crystal
_exptl_crystal_F_000               146
_exptl_crystal_size_max            ?
_exptl_crystal_size_mid            ?
_exptl_crystal_size_min            ?
_exptl_transmission_factor_max     ?
_exptl_transmission_factor_min     ?
_diffrn_reflns_av_R_equivalents    0.1892
_diffrn_reflns_av_unetI/netI       0.2260
_diffrn_reflns_Laue_measured_fraction_full  0.899
_diffrn_reflns_Laue_measured_fraction_max  0.642
_diffrn_reflns_limit_h_max         8
_diffrn_reflns_limit_h_min         -6
_diffrn_reflns_limit_k_max         10
_diffrn_reflns_limit_k_min         -9
_diffrn_reflns_limit_l_max         31
_diffrn_reflns_limit_l_min         -35
_diffrn_reflns_number              6209
_diffrn_reflns_point_group_measured_fraction_full  0.911
_diffrn_reflns_point_group_measured_fraction_max  0.581
_diffrn_reflns_theta_full          0.862
_diffrn_reflns_theta_max           1.283
_diffrn_reflns_theta_min           0.107
_diffrn_ambient_environment        vacuum
_diffrn_ambient_temperature        100.15
_diffrn_detector_area_resol_mean   18.1818
_diffrn_measured_fraction_theta_full  0.899
_diffrn_measured_fraction_theta_max  0.642
_diffrn_measurement_details
;
List of Samples for Merging (Abbr. = Camera Length, Resolution):
 #   Type  Start     End       Step    t~exp~     #Frames  CL        Reso.  ISa    CC1/2
-----------------------------------------------------------------------------------------
 1   /a    -52.99    66.3574   0.2326  0.5        514      439.48    0.56   4.42   97.6 
;
_diffrn_measurement_device         TEM
_diffrn_measurement_device_type    TEM
_diffrn_measurement_method         'Continuous Rotation Electron Diffraction'
_diffrn_radiation_monochromator    'graphite'
_diffrn_radiation_probe            electron
_diffrn_radiation_type             electron
_diffrn_radiation_wavelength       0.02508
_diffrn_source                     'electron microscope'
_diffrn_source_voltage             200
_diffrn_standards_number           0
_reflns_Friedel_coverage           0.581
_reflns_Friedel_fraction_full      0.929
_reflns_Friedel_fraction_max       0.498
_reflns_number_gt                  1750
_reflns_number_total               3199
_reflns_special_details
;
 Reflections were merged by SHELXL according to the crystal
 class for the calculation of statistics and refinement.
 
 _reflns_Friedel_fraction is defined as the number of unique
 Friedel pairs measured divided by the number that would be
 possible theoretically, ignoring centric projections and
 systematic absences.
;
_reflns_threshold_expression       'I > 2\s(I)'
_computing_cell_refinement         'XDS (Kabsch et al., 2010)'
_computing_data_collection         'Instamatic (Wang et al., 2019)'
_computing_data_reduction          'XDS (Kabsch et al., 2010)'
_computing_molecular_graphics      'Olex2 1.5 (Dolomanov et al., 2009)'
_computing_publication_material    'Olex2 1.5 (Dolomanov et al., 2009)'
_computing_structure_refinement    'SHELXL 2018/3 (Sheldrick, 2015)'
_computing_structure_solution      'SHELXT 2018/2 (Sheldrick, 2018)'
_refine_diff_density_max           0.194
_refine_diff_density_min           -0.275
_refine_diff_density_rms           0.072
_refine_ls_abs_structure_details
;
 All f" are zero, so absolute structure could not be determined
;
_refine_ls_abs_structure_Flack     ?
_refine_ls_extinction_coef         .
_refine_ls_extinction_method       none
_refine_ls_goodness_of_fit_ref     1.083
_refine_ls_hydrogen_treatment      refall
_refine_ls_matrix_type             full
_refine_ls_number_parameters       162
_refine_ls_number_reflns           3199
_refine_ls_number_restraints       13
_refine_ls_R_factor_all            0.1955
_refine_ls_R_factor_gt             0.1505
_refine_ls_restrained_S_all        1.082
_refine_ls_shift/su_max            0.000
_refine_ls_shift/su_mean           0.000
_refine_ls_structure_factor_coef   Fsqd
_refine_ls_weighting_details      
 'w=1/[\s^2^(Fo^2^)+(0.1964P)^2^] where P=(Fo^2^+2Fc^2^)/3'
_refine_ls_weighting_scheme        calc
_refine_ls_wR_factor_gt            0.3623
_refine_ls_wR_factor_ref           0.3917
_refine_special_details            ?
_olex2_refinement_description
;
;
_atom_sites_solution_hydrogens     difmap
_atom_sites_solution_primary       ?
_atom_sites_solution_secondary     ?
loop_
  _atom_site_label
  _atom_site_type_symbol
  _atom_site_fract_x
  _atom_site_fract_y
  _atom_site_fract_z
  _atom_site_U_iso_or_equiv
  _atom_site_adp_type
  _atom_site_occupancy
  _atom_site_site_symmetry_order
  _atom_site_calc_flag
  _atom_site_refinement_flags_posn
  _atom_site_refinement_flags_adp
  _atom_site_refinement_flags_occupancy
  _atom_site_disorder_assembly
  _atom_site_disorder_group
 O20 O 0.0298(9) 0.0181(9) 0.0985(3) 0.0122(11) Uani 1 1 d . . . . .
 C16 C -0.0634(11) -0.0977(10) -0.0672(4) 0.0119(14) Uani 1 1 d . . . . .
 C4 C 0.1874(11) -0.0761(11) -0.1643(4) 0.0116(13) Uani 1 1 d D . . . .
 O3 O -0.2711(9) 0.0746(9) -0.2144(3) 0.0143(12) Uani 1 1 d . . . . .
 C22 C 0.0677(10) 0.0051(10) 0.0348(4) 0.0095(13) Uani 1 1 d . U . . .
 C6 C 0.3131(10) 0.0442(11) -0.0546(4) 0.0118(14) Uani 1 1 d . . . . .
 C23 C -0.1095(11) 0.1765(11) -0.1952(4) 0.0121(14) Uani 1 1 d . . . . .
 O13 O -0.1236(9) 0.3392(9) -0.1660(3) 0.0140(11) Uani 1 1 d . . . . .
 C7 C 0.2763(10) 0.0680(10) 0.0096(3) 0.0086(12) Uani 1 1 d D . . . .
 N14 N 0.3054(9) 0.2582(10) -0.1966(3) 0.0118(12) Uani 1 1 d D . . . .
 C10 C -0.1009(11) -0.0760(10) -0.0017(4) 0.0106(13) Uani 1 1 d D . . . .
 C18 C 0.1451(11) -0.0422(10) -0.0949(4) 0.0094(13) Uani 1 1 d . . . . .
 C15 C 0.1336(11) 0.1052(10) -0.2064(3) 0.0102(13) Uani 1 1 d D . . . .
 H6 H 0.470(6) 0.097(6) -0.074(2) 0.020(7) Uiso 1 1 d . . . . .
 H4A H 0.369(6) -0.118(5) -0.173(2) 0.016(7) Uiso 1 1 d . . . . .
 H10 H -0.249(7) -0.117(8) 0.024(3) 0.046(14) Uiso 1 1 d D . . . .
 H15 H 0.146(6) 0.052(6) -0.2542(13) 0.024(8) Uiso 1 1 d D . . . .
 H4B H 0.088(9) -0.192(6) -0.183(3) 0.044(13) Uiso 1 1 d D . . . .
 H7 H 0.406(9) 0.125(9) 0.039(3) 0.055(16) Uiso 1 1 d D . . . .
 H14A H 0.290(8) 0.378(5) -0.223(2) 0.032(10) Uiso 1 1 d D . . . .
 H16 H -0.193(5) -0.164(5) -0.0991(18) 0.012(6) Uiso 1 1 d . . . . .
 H14B H 0.463(4) 0.204(6) -0.200(2) 0.025(9) Uiso 1 1 d D . . . .
 H14C H 0.306(16) 0.342(12) -0.158(3) 0.09(3) Uiso 1 1 d D . . . .
 H20 H 0.167(7) 0.071(6) 0.119(2) 0.025(9) Uiso 1 1 d . . . . .

loop_
  _atom_site_aniso_label
  _atom_site_aniso_U_11
  _atom_site_aniso_U_22
  _atom_site_aniso_U_33
  _atom_site_aniso_U_23
  _atom_site_aniso_U_13
  _atom_site_aniso_U_12
 O20 0.012(2) 0.018(3) 0.006(3) -0.004(2) 0.0029(19) -0.0019(17)
 C16 0.009(3) 0.016(4) 0.011(4) 0.002(3) -0.003(2) 0.001(2)
 C4 0.016(3) 0.012(3) 0.007(4) -0.002(3) 0.005(2) 0.006(2)
 O3 0.011(2) 0.018(3) 0.013(3) -0.001(2) -0.0024(19) 0.0008(18)
 C22 0.0074(19) 0.012(2) 0.009(2) 0.0013(18) -0.0013(17) -0.0002(17)
 C6 0.003(2) 0.020(4) 0.013(4) 0.006(3) 0.001(2) -0.0032(19)
 C23 0.004(3) 0.023(4) 0.010(4) -0.002(3) 0.002(2) 0.001(2)
 O13 0.012(2) 0.021(3) 0.009(3) -0.003(2) 0.002(2) 0.0019(19)
 C7 0.007(3) 0.013(3) 0.006(3) -0.001(2) -0.004(2) -0.001(2)
 N14 0.005(2) 0.020(3) 0.010(3) 0.000(2) -0.001(2) 0.0005(19)
 C10 0.007(3) 0.012(3) 0.012(4) 0.004(3) 0.000(2) 0.004(2)
 C18 0.011(3) 0.012(3) 0.006(4) 0.003(2) 0.002(2) 0.001(2)
 C15 0.008(3) 0.016(4) 0.007(4) -0.003(2) 0.001(2) -0.001(2)

_geom_special_details
;
 All esds (except the esd in the dihedral angle between two l.s. planes)
 are estimated using the full covariance matrix.  The cell esds are taken
 into account individually in the estimation of esds in distances, angles
 and torsion angles; correlations between esds in cell parameters are only
 used when they are defined by crystal symmetry.  An approximate (isotropic)
 treatment of cell esds is used for estimating esds involving l.s. planes.
;
loop_
  _geom_bond_atom_site_label_1
  _geom_bond_atom_site_label_2
  _geom_bond_distance
  _geom_bond_site_symmetry_2
  _geom_bond_publ_flag
 O20 C22 1.408(10) . ?
 O20 H20 1.01(4) . ?
 C16 C10 1.450(12) . ?
 C16 C18 1.445(10) . ?
 C16 H16 1.14(4) . ?
 C4 C18 1.550(11) . ?
 C4 C15 1.606(11) . ?
 C4 H4A 1.15(4) . ?
 C4 H4B 1.09(2) . ?
 O3 C23 1.278(9) . ?
 C22 C7 1.439(10) . ?
 C22 C10 1.410(10) . ?
 C6 C7 1.424(11) . ?
 C6 C18 1.470(10) . ?
 C6 H6 1.10(4) . ?
 C23 O13 1.314(10) . ?
 C23 C15 1.564(10) . ?
 C7 H7 1.09(2) . ?
 N14 C15 1.508(9) . ?
 N14 H14A 1.03(2) . ?
 N14 H14B 1.02(2) . ?
 N14 H14C 1.02(3) . ?
 C10 H10 1.09(2) . ?
 C15 H15 1.11(2) . ?

loop_
  _geom_angle_atom_site_label_1
  _geom_angle_atom_site_label_2
  _geom_angle_atom_site_label_3
  _geom_angle
  _geom_angle_site_symmetry_1
  _geom_angle_site_symmetry_3
  _geom_angle_publ_flag
 C22 O20 H20 109(3) . . ?
 C10 C16 H16 122.4(19) . . ?
 C18 C16 C10 121.1(7) . . ?
 C18 C16 H16 116(2) . . ?
 C18 C4 C15 113.6(6) . . ?
 C18 C4 H4A 110(2) . . ?
 C18 C4 H4B 113(4) . . ?
 C15 C4 H4A 108(2) . . ?
 C15 C4 H4B 106(3) . . ?
 H4A C4 H4B 106(4) . . ?
 O20 C22 C7 119.8(6) . . ?
 O20 C22 C10 117.8(6) . . ?
 C10 C22 C7 122.4(7) . . ?
 C7 C6 C18 121.9(6) . . ?
 C7 C6 H6 118(3) . . ?
 C18 C6 H6 120(3) . . ?
 O3 C23 O13 126.9(6) . . ?
 O3 C23 C15 118.6(7) . . ?
 O13 C23 C15 114.6(6) . . ?
 C22 C7 H7 121(4) . . ?
 C6 C7 C22 118.3(6) . . ?
 C6 C7 H7 121(4) . . ?
 C15 N14 H14A 117(3) . . ?
 C15 N14 H14B 111(3) . . ?
 C15 N14 H14C 122(6) . . ?
 H14A N14 H14B 110(4) . . ?
 H14A N14 H14C 88(7) . . ?
 H14B N14 H14C 106(6) . . ?
 C16 C10 H10 127(4) . . ?
 C22 C10 C16 119.1(6) . . ?
 C22 C10 H10 114(4) . . ?
 C16 C18 C4 120.5(7) . . ?
 C16 C18 C6 117.2(7) . . ?
 C6 C18 C4 122.3(6) . . ?
 C4 C15 H15 105(2) . . ?
 C23 C15 C4 110.8(6) . . ?
 C23 C15 H15 109(2) . . ?
 N14 C15 C4 110.5(6) . . ?
 N14 C15 C23 112.8(6) . . ?
 N14 C15 H15 109(2) . . ?

loop_
  _geom_torsion_atom_site_label_1
  _geom_torsion_atom_site_label_2
  _geom_torsion_atom_site_label_3
  _geom_torsion_atom_site_label_4
  _geom_torsion
  _geom_torsion_site_symmetry_1
  _geom_torsion_site_symmetry_2
  _geom_torsion_site_symmetry_3
  _geom_torsion_site_symmetry_4
  _geom_torsion_publ_flag
 O20 C22 C7 C6 177.0(6) . . . . ?
 O20 C22 C10 C16 -177.7(6) . . . . ?
 O3 C23 C15 C4 -70.2(9) . . . . ?
 O3 C23 C15 N14 165.3(7) . . . . ?
 O13 C23 C15 C4 109.6(7) . . . . ?
 O13 C23 C15 N14 -15.0(10) . . . . ?
 C7 C22 C10 C16 0.2(10) . . . . ?
 C7 C6 C18 C16 1.7(10) . . . . ?
 C7 C6 C18 C4 -177.5(6) . . . . ?
 C10 C16 C18 C4 176.7(6) . . . . ?
 C10 C16 C18 C6 -2.5(10) . . . . ?
 C10 C22 C7 C6 -1.0(10) . . . . ?
 C18 C16 C10 C22 1.6(10) . . . . ?
 C18 C4 C15 C23 -54.6(8) . . . . ?
 C18 C4 C15 N14 71.3(7) . . . . ?
 C18 C6 C7 C22 0.0(10) . . . . ?
 C15 C4 C18 C16 95.6(7) . . . . ?
 C15 C4 C18 C6 -85.3(8) . . . . ?

_shelx_res_file
;
TITL 2 in P212121 #19
    tyrosine_exp12.res
    created by SHELXL-2018/3 at 10:42:04 on 09-Feb-2025
CELL 0.02508 6.01 7.05 21.771 90 90 90
ZERR 4 0.017 0.0067 0.045 0 0 0
LATT -1
SYMM 0.5-X,-Y,0.5+Z
SYMM 0.5+X,0.5-Y,-Z
SYMM -X,0.5+Y,0.5-Z
SFAC  C 0.136 0.373 0.548 3.281 1.227 13.046 0.597 41.02 0 0 0 0 0.75 12.011
SFAC  H 0.037 0.561 0.127 3.791 0.236 13.556 0.129 37.723 0 0 0 0 0.32 1.008
SFAC  N 0.137 0.329 0.534 2.673 1.086 10.316 0.455 32.763 0 0 0 0 0.71 14.007
SFAC  O 0.143 0.305 0.51 2.268 0.937 8.262 0.392 25.665 0 0 0 0 0.63 15.999
UNIT 36 44 4 12

DFIX 1.08 C7 H7
DFIX 1.08 C15 H15
DFIX 1.08 C4 H4b
DFIX 1.01 N14 H14c N14 H14b N14 H14a
ISOR 0.002 0.004 C22
DFIX 1.08 C10 H10

L.S. 100
PLAN  2
TEMP -173
CONF
BOND
MORE -1
BOND $H
fmap 2
acta
SHEL 99 0.56
REM <olex2.extras>
REM <HklSrc "%.\\Tyrosine_exp12.hkl">
REM </olex2.extras>

WGHT    0.196400
FVAR       4.53581
O20   4    0.029779    0.018073    0.098509    11.00000    0.01235    0.01815 =
         0.00621   -0.00435    0.00292   -0.00188
C16   1   -0.063372   -0.097682   -0.067151    11.00000    0.00922    0.01560 =
         0.01081    0.00239   -0.00277    0.00055
C4    1    0.187395   -0.076098   -0.164283    11.00000    0.01606    0.01172 =
         0.00690   -0.00167    0.00450    0.00639
O3    4   -0.271068    0.074598   -0.214353    11.00000    0.01123    0.01825 =
         0.01341   -0.00071   -0.00241    0.00080
C22   1    0.067737    0.005141    0.034849    11.00000    0.00742    0.01204 =
         0.00910    0.00127   -0.00128   -0.00021
C6    1    0.313067    0.044186   -0.054551    11.00000    0.00305    0.01995 =
         0.01252    0.00576    0.00098   -0.00316
C23   1   -0.109528    0.176526   -0.195186    11.00000    0.00385    0.02258 =
         0.00977   -0.00158    0.00223    0.00141
O13   4   -0.123579    0.339240   -0.166008    11.00000    0.01172    0.02108 =
         0.00927   -0.00347    0.00179    0.00193
C7    1    0.276284    0.068044    0.009598    11.00000    0.00652    0.01278 =
         0.00636   -0.00054   -0.00375   -0.00077
N14   3    0.305411    0.258215   -0.196583    11.00000    0.00512    0.01996 =
         0.01023   -0.00039   -0.00072    0.00047
C10   1   -0.100887   -0.075958   -0.001734    11.00000    0.00745    0.01240 =
         0.01209    0.00370    0.00042    0.00379
C18   1    0.145127   -0.042158   -0.094901    11.00000    0.01089    0.01151 =
         0.00594    0.00268    0.00177    0.00083
C15   1    0.133555    0.105235   -0.206353    11.00000    0.00773    0.01632 =
         0.00662   -0.00267    0.00069   -0.00072
H6    2    0.470398    0.097311   -0.073700    11.00000    0.02041
H4A   2    0.369492   -0.118429   -0.172606    11.00000    0.01635
H10   2   -0.249250   -0.116814    0.023942    11.00000    0.04575
H15   2    0.146342    0.052251   -0.254219    11.00000    0.02384
H4B   2    0.087846   -0.191602   -0.182782    11.00000    0.04405
H7    2    0.405834    0.125331    0.039367    11.00000    0.05501
H14A  2    0.289973    0.378320   -0.222777    11.00000    0.03202
H16   2   -0.193051   -0.163539   -0.099148    11.00000    0.01213
H14B  2    0.463237    0.204298   -0.200128    11.00000    0.02546
H14C  2    0.306155    0.342414   -0.158369    11.00000    0.08601
H20   2    0.166578    0.071278    0.118817    11.00000    0.02524
HKLF 4


REM  2 in P212121 #19
REM wR2 = 0.3917, GooF = S = 1.083, Restrained GooF = 1.082 for all data
REM R1 = 0.1505 for 1750 Fo > 4sig(Fo) and 0.1955 for all 3199 data
REM 162 parameters refined using 13 restraints

END

WGHT      0.1970      0.0000

REM Highest difference peak  0.194,  deepest hole -0.275,  1-sigma level  0.072
Q1    1   0.3133  0.2635 -0.0976  11.00000  0.05    0.19
Q2    1   0.5335  0.2243 -0.0726  11.00000  0.05    0.19
;
_shelx_res_checksum                89786
_shelx_hkl_file
;
   0  -1   0  131.69   36.80
   0   1   0   92.39   28.50
   0   1   1  657.33  171.18
   0  -1   1  431.46   63.59
   0  -1  -1  717.03  213.18
   0   1  -1  554.14   80.19
   0  -1   2 3981.90  562.74
   0   1  -2 3480.95  492.05
   0  -1   3 4014.80  567.24
   0   1  -3 3909.51  552.04
   0  -1   4 1650.63  234.88
   0   1  -4 1839.42  261.37
   0  -1   5 5667.43  802.02
   0   1  -5 5313.27  751.92
   0  -1   6 2460.75  350.96
   0   1  -6 2619.64  372.86
   0  -2   0 9999.00 1416.36
   0   2   0 7155.18 1014.10
   0   2   1  326.07  111.69
   0  -2   1  127.69   33.70
   0  -2  -1  246.78  106.49
   0   2  -1  146.09   38.10
   0  -2   2 5788.92  818.72
   0  -2  -2 7155.18 1074.79
   0   2  -2 6563.14  927.51
   0  -2   3 4901.81  692.73
   0  -2  -3 3652.93  704.33
   0   2  -3 4320.97  610.74
   0  -2   4 1539.85  219.48
   0   2  -4 1492.25  212.68
   0  -2   5 1469.45  210.28
   0   2  -5 1593.94  227.18
   0  -2   6 1044.90  149.88
   0   2  -6 1244.78  177.88
   0  -2   7   50.59   16.60
   0   2  -7   65.79   18.80
   0  -2   8 1764.52  252.37
   0   2  -8 1843.42  263.57
   0  -2   9  828.32  122.69
   0   2  -9  736.73  109.89
   0  -2  10  516.65   80.59
   0  -2  11 3932.81  562.24
   0  -2  12  543.45   85.09
   0   2 -12  465.15   73.09
   0  -2  13 2463.35  354.66
   0   2 -13 2284.17  327.17
   0   2 -14  152.18   31.20
   0  -3   0  102.09   35.90
   0   3   0   43.70   45.10
   0   3   1  339.67  110.69
   0  -3   1  387.76   64.89
   0   3  -1  167.78   42.90
   0  -3   2  153.08   33.30
   0  -3  -2  239.58  113.09
   0   3  -2  232.18   51.39
   0   3   3  340.97  239.98
   0  -3   3  457.65   69.39
   0  -3  -3  463.45  232.98
   0   3   4  287.57  369.96
   0  -3   4   60.59   15.80
   0  -3  -4 -105.89  378.36
   0   3  -4   87.69   18.80
   0  -3   5  324.27   48.90
   0  -3  -5   73.29  283.37
   0   3  -5  264.77   40.90
   0  -3   6  892.61  128.69
   0   3  -6  910.81  131.49
   0  -3   7  489.15   72.29
   0   3  -7  418.66   62.69
   0  -3   8  540.45   79.89
   0   3  -8  485.85   72.49
   0  -3   9  339.07   51.89
   0   3  -9  458.45   68.79
   0  -3  10  415.76   63.29
   0   3 -10  453.05   69.09
   0  -3  11 1529.25  219.78
   0  -3  13  103.29   28.10
   0   3 -14  218.98   39.20
   0  -3  15   12.70   22.00
   0   3 -15   32.60   18.30
   0  -3  16  204.58   42.20
   0   3 -16  167.28   34.10
   0  -3  18   77.19   31.60
   0   3 -18   42.50   20.40
   0  -3  19   91.59   32.80
   0   3 -19  135.79   30.00
   0   3 -20  133.29   30.10
   0   3 -21  119.99   28.50
   0  -4   0 1076.29  161.68
   0   4   0  958.40  149.19
   0  -4   1  231.68   50.39
   0   4  -1  232.18   52.99
   0  -4   2  554.64   88.29
   0  -4  -2  554.64  129.09
   0   4   3  836.42  201.58
   0  -4   3 1156.78  168.28
   0  -4  -3 1158.28  236.18
   0   4  -3 1037.40  152.78
   0   4   4 1458.35  339.27
   0  -4   4 1070.79  155.18
   0  -4  -4 1035.30  269.07
   0   4  -4 1048.50  151.98
   0   4   5   39.20  250.27
   0  -4   5   90.79   19.00
   0  -4  -5 -179.38  336.47
   0   4   6  704.33  291.67
   0  -4   6 1017.60  146.99
   0   4  -6  880.51  127.49
   0   4  -7   86.89   18.00
   0  -4   8   39.30   12.30
   0   4  -8   37.60   12.00
   0  -4   9   57.29   15.20
   0   4  -9   41.80   13.80
   0  -4  10  122.39   24.20
   0   4 -10  108.19   22.30
   0   4 -11   90.89   20.80
   0  -4  12  668.43   99.59
   0   4 -12  450.05   68.99
   0  -4  13 1214.48  176.98
   0  -4  15   31.70   17.20
   0  -4  17  215.18   42.30
   0  -4  18  168.88   40.40
   0   4 -18  306.87   52.59
   0  -4  19  -12.60   25.60
   0   4 -19   23.60   15.70
   0  -4  20  203.98   45.80
   0   4 -20  265.67   51.39
   0  -4  21   27.00   25.00
   0   4 -21   41.60   19.90
   0   4 -22  145.69   32.30
   0  -4  23  146.39   37.90
   0   4 -23  109.19   25.90
   0  -4  24   49.60   23.80
   0   4 -24   88.19   26.00
   0   4 -25   51.39   18.60
   0   4 -26   18.60   14.80
   0   4 -27   44.60   18.60
   0  -5   0   52.59   41.20
   0   5   0   22.40   44.70
   0  -5   1   70.59   45.70
   0  -5  -1   83.09   53.99
   0   5   2 1157.28  211.48
   0  -5   2  977.10  149.39
   0  -5  -2 1270.07  217.18
   0   5  -2 1026.20  157.48
   0   5   3  236.48   96.09
   0  -5   3  409.36   70.09
   0  -5  -3  258.37  109.69
   0   5  -3  377.76   68.39
   0   5   4   42.50  131.49
   0  -5  -4  -12.20  159.78
   0   5  -4   79.59   24.50
   0   5   5   -5.10  209.78
   0  -5  -5  140.19  239.28
   0   5  -5   40.50   16.30
   0   5   6  267.47  234.28
   0  -5   6  266.47   43.90
   0  -5  -6   94.59  315.17
   0   5  -6  506.55   76.99
   0   5   7  431.06  323.87
   0  -5   7  485.75   73.89
   0  -5  -7    9.30  302.37
   0   5  -7  427.16   65.99
   0   5   8   35.10  249.18
   0  -5   8   53.79   15.90
   0  -5  -8 -167.48  281.87
   0   5  -8  142.69   27.90
   0  -5   9  266.27   43.10
   0   5  -9  170.38   30.40
   0  -5  10   22.70   12.60
   0   5 -10   17.10   11.50
   0  -5  11  245.18   42.20
   0   5 -11  233.38   39.40
   0  -5  12   57.29   16.90
   0   5 -12   39.90   13.80
   0  -5  13  229.58   39.30
   0   5 -13  241.48   41.40
   0  -5  14   67.49   17.70
   0   5 -14   76.39   19.20
   0  -5  15  343.97   55.19
   0   5 -15  219.98   38.30
   0  -5  17   14.20   14.90
   0  -5  18  225.08   40.10
   0  -5  19    4.20   14.10
   0   5 -19    9.30   14.50
   0  -5  20  172.28   37.80
   0   5 -20  148.29   32.30
   0  -5  21    1.60   17.20
   0   5 -21    7.20   13.90
   0   5 -22  151.58   32.80
   0   5 -23   41.00   18.30
   0   5 -24   20.60   14.90
   0  -6   0  590.54  106.39
   0  -6  -1  142.49   59.59
   0  -6   2  102.49   38.40
   0  -6  -2   48.70   81.59
   0  -6   3   65.49   33.10
   0  -6  -3   90.79  102.09
   0   6  -3   84.59   42.30
   0   6   4  399.66  141.09
   0  -6   4  608.24   97.89
   0  -6  -4  385.26  134.99
   0   6  -4  511.05   87.09
   0   6   5  -30.70  164.58
   0  -6   5  124.89   29.40
   0  -6  -5  -59.29  199.28
   0   6  -5  124.19   30.00
   0   6   6   -5.40  195.08
   0  -6   6   93.59   23.40
   0  -6  -6  216.38  198.98
   0   6  -6   41.90   19.40
   0   6   7  -63.29  224.38
   0  -6   7  135.89   27.80
   0  -6  -7  -88.69  233.68
   0   6  -7  217.78   39.40
   0   6   8   -4.30  320.77
   0  -6  -8 -190.28  229.38
   0   6  -8   45.00   15.10
   0   6   9   60.69  217.38
   0  -6   9   19.60   13.70
   0  -6  -9 -177.18  235.78
   0  -6  10  201.18   34.80
   0  -6 -10 -170.38  207.68
   0   6 -10  220.08   36.90
   0  -6  11  211.88   36.20
   0  -6  12    9.60   10.30
   0   6 -12    3.60   11.90
   0   6 -13  439.56   68.89
   0  -6  14 1026.70  150.78
   0   6 -14 1074.79  158.78
   0  -6  15  101.29   22.20
   0   6 -15  157.58   30.50
   0  -6  16  397.76   62.99
   0   6 -16  249.58   43.40
   0  -6  17   19.00   12.90
   0   6 -17   30.60   14.60
   0  -6  18  158.98   31.90
   0   6 -18  160.58   32.60
   0   6 -21   19.20   15.90
   0   6 -22   27.70   16.90
   0  -7   0   35.80   40.20
   0   7   1  200.48   60.89
   0   7   2  542.95  130.19
   0  -7   2  364.96   69.89
   0  -7  -2  556.64  113.69
   0   7  -2  398.26   78.69
   0   7   3    2.50  105.39
   0  -7  -3   84.39   91.89
   0   7  -3  120.29   40.20
   0   7   4  -67.89  107.29
   0  -7   4    6.80   28.50
   0  -7  -4  -60.99  124.49
   0   7  -4  -13.30   30.90
   0   7   5  -36.00  140.89
   0  -7   5   15.00   20.90
   0  -7  -5   10.80  119.59
   0   7  -5   31.90   29.70
   0   7   6   13.40  143.69
   0  -7   6   83.59   23.40
   0  -7  -6  -67.19  210.18
   0   7  -6  175.48   36.70
   0   7   7  -18.50  214.08
   0  -7   7  106.89   25.20
   0  -7  -7  169.68  174.68
   0   7  -7   25.30   17.10
   0   7   8  -17.10  182.08
   0  -7   8   24.50   18.00
   0   7  -8   25.50   16.10
   0   7   9  152.78  209.28
   0  -7   9  290.47   48.60
   0  -7  -9   33.00  182.48
   0   7  -9  187.18   34.20
   0   7  10   80.19  200.88
   0  -7  10   53.69   17.20
   0  -7 -10  -75.69  194.68
   0   7  11   81.49  174.48
   0  -7  11    7.90   11.00
   0  -7 -11 -135.39  201.28
   0   7 -11    6.70   10.60
   0  -7 -12  -85.29  181.48
   0   7 -12   12.70   12.10
   0  -7  13   45.10   15.10
   0   7 -13   49.90   16.10
   0  -7  14   52.49   15.70
   0   7 -14   47.60   15.80
   0  -7  15   19.20   11.80
   0   7 -15    7.20   11.00
   0   7 -16   88.89   21.30
   0   7 -17  112.99   24.40
   0   7 -18  160.48   33.20
   0   7 -19   19.80   12.60
   0  -8   0  157.48   57.69
   0   8   0  236.98   68.69
   0   8   1    9.90   50.09
   0  -8  -1   91.89   49.90
   0  -8  -2  140.29   61.89
   0   8   3  -34.00  106.49
   0  -8   3   16.30   32.10
   0  -8  -3   62.49   95.39
   0   8  -3   74.39   40.20
   0   8   4   43.00  118.69
   0  -8   4   85.19   38.20
   0  -8  -4   60.39  107.29
   0   8  -4    9.00   34.80
   0   8   5  -38.40  115.79
   0  -8   5   44.30   27.10
   0  -8  -5   23.70  105.39
   0   8  -5   37.00   32.50
   0   8   6   73.69  135.89
   0  -8   6   96.49   26.70
   0  -8  -6   91.49  159.78
   0   8  -6  134.69   39.20
   0   8   7  -17.00  137.79
   0  -8   7   85.99   24.50
   0  -8  -7  -40.70  181.68
   0   8  -7   67.99   28.10
   0  -8   8   58.89   20.10
   0  -8  -8   86.79  138.79
   0   8  -8   19.90   16.60
   0   8   9   21.50  107.09
   0  -8  -9  -55.19  137.59
   0   8  -9   17.90   16.00
   0   8  10   14.00  143.19
   0  -8 -10  -41.90  131.09
   0   8  11   18.20  132.69
   0  -8 -11  -50.49  122.09
   0   8 -11   61.39   17.60
   0   8  12   63.39  111.69
   0   8 -12  111.79   23.90
   0  -8 -13  -77.59  125.99
   0  -8 -14   -0.10  103.29
   0   8 -14   70.09   18.20
   0   8 -15   37.60   13.60
   0   9   0   59.09   47.00
   0   9   1    6.00   52.49
   0   9   2   35.80   65.29
   0   9   3  -28.20   95.09
   0   9   4   -3.40   90.69
   0   9  -4   40.90   35.30
   0   9   5  -38.30  105.39
   0   9  -5    1.30   34.00
   0   9   6  -14.00   96.09
   0   9  -6   17.30   28.80
   0   9   7   -7.30  100.99
   0   9  -7   14.10   21.90
   0   9   8  -11.40   88.49
   0   9  -9   73.29   24.90
   0   9  10   22.80   58.39
   0   9  11  -15.10   72.59
   0   9  12   15.30   93.79
   0   9  13   13.30   79.29
   0   9  14   21.60   59.49
   1   0   0   31.60   10.40
  -1   0   0   45.90   11.80
   1   0   1 1869.71  267.27
  -1   0   1 1831.82  259.77
   1   0  -1 1879.91  266.47
  -1   0  -1 1973.00  281.97
   1   0   2 1748.33  252.97
  -1   0   2 1577.74  224.18
  -1   0  -2 1704.33  247.78
   1   0   3 1087.49  225.88
  -1   0   3 1211.88  173.58
  -1   0  -3 1169.88  250.97
  -1   0   4  681.13  101.79
   1   0  -4  717.53  105.99
  -1   0  -4 -387.56  365.86
  -1   0   5 1128.99  165.88
   1   0  -5 1083.89  157.88
  -1   0   6  734.23  111.49
   1   0  -6  705.43  104.89
  -1   0   7  410.56   67.89
   1   0  -7  636.54   96.09
   1   1   0 5131.09  725.63
  -1  -1   0 6031.80  853.61
   1  -1   0 5065.29  716.03
  -1   1   0 4479.35  633.04
   1  -1   1 6031.80  854.21
   1   1  -1 5070.29  716.53
  -1  -1  -1 4667.53  663.43
   1   1   1 4461.05  634.04
  -1  -1   1 5465.05  772.72
  -1   1  -1 5444.76  770.72
   1  -1   2 1918.81  277.27
   1   1  -2 1630.94  232.18
  -1  -1  -2 1574.24  231.38
   1   1   2 1450.75  216.58
  -1  -1   2 1846.52  262.57
  -1   1  -2 1972.50  284.17
   1   1  -3  107.69   21.20
   1   1   3  418.56  132.59
  -1  -1   3   92.09   19.80
   1   1  -4 3211.68  456.15
  -1  -1  -4 2769.92  480.65
   1   1   4 2516.95  422.96
  -1  -1   4 3193.48  452.95
   1   1  -5  705.93  102.79
  -1  -1  -5  490.25  461.85
   1   1   5 1769.52  481.75
  -1  -1   5  985.20  141.79
   1   1  -6  352.66   54.99
  -1  -1   6  336.77   53.69
   1   1  -7  931.11  135.59
  -1  -1   7 1046.00  151.68
   1   1  -8  439.76   68.49
  -1  -1   8  442.86   68.89
   1   1  -9 1123.89  164.58
   1   1 -10  654.33   99.49
  -1  -1  10  487.65   77.99
   1   1 -11  890.61  131.39
   1   1 -12  568.74   87.59
  -1  -1  12  636.04   98.79
   1   1 -13  987.30  145.59
  -1  -1  13  733.23  113.19
   1   1 -14  698.83  105.69
   1   2   0 2299.37  331.47
  -1  -2   0 2474.45  356.36
   1   2  -1 2264.47  323.37
  -1  -2  -1 2705.23  392.06
   1   2   1 2690.53  388.36
  -1  -2   1 2035.70  291.17
  -1   2  -1 2537.75  413.86
   1  -2   2 2582.24  366.86
   1   2  -2 3415.66  484.75
  -1  -2  -2 3088.29  444.46
   1   2   2 3610.44  518.65
  -1  -2   2 4951.40  702.33
   1  -2   3 4571.44  646.74
   1   2  -3 3674.23  520.75
  -1  -2  -3 6558.04  947.81
   1   2   3 5115.89  740.83
  -1  -2   3 3886.21  550.54
  -1   2  -3 3852.31  544.95
   1   2  -4  443.26   66.79
  -1  -2  -4  435.46  131.39
   1   2   4  354.46  138.89
  -1  -2   4  350.36   54.89
  -1   2  -4  774.72  110.29
   1  -2   5  231.58   37.50
   1   2  -5  289.97   45.50
  -1  -2  -5  357.66  222.18
   1   2   5  236.78  229.68
  -1  -2   5  260.87   41.00
  -1   2  -5  270.87   40.90
   1   2  -6  517.65   77.09
  -1  -2  -6  146.69  394.36
   1   2   6  734.73  362.16
  -1  -2   6  691.73  101.39
  -1   2  -6  643.14   93.69
   1   2  -7  890.61  129.39
  -1  -2  -7   28.60  343.07
   1   2   7  772.72  349.27
  -1  -2   7  903.21  131.39
   1   2  -8  400.36   61.29
  -1  -2   8  402.26   60.79
   1   2  -9  186.98   34.50
  -1  -2   9   93.99   22.30
   1   2 -10 1524.65  220.58
  -1  -2  10 2059.99  295.27
   1   2 -11  348.47   55.59
  -1  -2  11  221.88   38.10
  -1  -2  12 1865.71  269.67
   1   2 -13  273.37   46.60
  -1  -2  13  163.88   34.40
   1   2 -14  177.48   37.30
  -1  -2  14  126.79   34.80
   1   2 -16  664.43  101.29
  -1  -2  16  622.44   96.79
   1   2 -17  488.75   76.39
  -1  -2  17  653.23  104.69
   1   2 -18  498.05   78.69
  -1  -2  18  525.75   87.79
   1   2 -19  131.99   29.90
  -1  -2  19   74.19   28.90
   1   2 -20   83.79   23.80
  -1  -2  20   77.99   33.10
   1   2 -21   49.30   20.00
   1   3   0 2378.86  344.77
  -1  -3   0 1924.91  280.27
  -1   3   0 2827.12  483.45
   1   3  -1 2103.49  306.97
  -1  -3  -1 2759.82  400.86
  -1  -3   1 2498.25  359.96
   1  -3  -1 1557.04  328.07
  -1   3  -1 2243.68  337.57
   1   3  -2 1851.01  265.97
  -1  -3  -2 1738.73  257.27
   1   3   2 1625.34  243.68
  -1  -3   2 1570.14  226.48
   1  -3   3  187.28   32.80
   1   3  -3  200.18   36.20
  -1  -3  -3  277.27   80.49
   1   3   3  150.78   86.59
  -1  -3   3  181.18   33.40
  -1   3  -3  223.88   40.10
   1  -3   4 2098.49  297.67
   1   3  -4 1948.71  278.57
  -1  -3  -4 1965.90  319.27
   1   3   4 1257.47  240.98
  -1   3  -4 2184.48  309.77
   1  -3   5 1272.67  181.08
  -1  -3  -5  636.04  167.68
   1   3   5 1321.27  267.97
  -1  -3   5 1244.78  178.88
  -1   3  -5 1325.77  188.68
   1  -3   6  502.95   73.69
   1   3  -6  576.84   85.89
  -1  -3  -6  908.31  279.57
   1   3   6  369.26  252.87
  -1  -3   6  449.06   67.69
  -1   3  -6  477.75   69.59
   1  -3   7  551.04   80.59
   1   3  -7  451.75   68.49
  -1  -3  -7  175.68  362.06
   1   3   7  179.18  321.97
  -1  -3   7  357.76   54.79
  -1   3  -7  462.35   67.59
   1  -3   8  156.98   27.00
   1   3  -8   84.49   19.70
   1   3   8  323.07  366.66
  -1  -3   8   69.29   17.70
  -1   3  -8  107.29   20.50
   1   3  -9   59.89   19.20
  -1  -3  -9 -189.88  312.47
  -1   3  -9   70.59   18.20
   1   3 -10  317.57   50.89
  -1  -3  10  358.86   57.49
  -1   3 -10  400.96   62.19
   1  -3  11  734.23  111.09
   1   3 -11  490.35   74.59
  -1  -3  11  421.36   64.89
  -1   3 -11  521.25   78.49
   1  -3  12  236.58   42.60
  -1  -3  12  295.77   48.60
  -1   3 -12  276.27   45.60
   1   3 -13  679.63  102.49
  -1  -3  13  524.75   80.59
  -1   3 -13  819.72  120.49
  -1  -3  14  311.37   51.39
   1   3 -15 1836.82  265.47
  -1  -3  15 2150.58  309.27
   1   3 -16   94.59   24.10
  -1  -3  16  105.29   25.30
   1   3 -17  126.09   28.50
  -1  -3  17  151.18   35.40
   1   3 -18  122.69   28.50
  -1  -3  18   46.60   32.40
   1   3 -19  125.59   31.40
  -1  -3  19   45.70   27.70
   1   3 -20  319.47   55.69
  -1  -3  20  312.47   60.69
   1   3 -21   29.00   17.50
  -1  -3  21   21.00   24.90
   1   3 -22  148.19   31.80
  -1  -3  22   96.09   34.40
   1   3 -23  111.19   26.20
  -1  -3  23   84.59   30.20
   1   3 -24  106.79   27.80
  -1  -3  24   60.69   26.40
   1   3 -25   65.59   21.10
  -1  -3  25    2.60   20.60
   1   3 -26   24.30   15.20
  -1  -3  26   -8.10   20.80
   1   3 -27   37.80   17.10
   1   3 -28   32.60   16.70
   1   3 -29   43.30   17.70
   1   4   0  464.15   83.39
  -1  -4   0  569.24   94.49
   1  -4   0  824.32  151.58
  -1   4   0  590.54  123.19
  -1   4   1 1512.55  337.77
   1   4  -1 1764.02  259.17
  -1  -4   1 2032.20  297.37
   1  -4  -1 2412.26  398.66
  -1   4  -1 1958.30  291.47
  -1   4   2  663.43  294.37
   1   4  -2 1002.90  150.78
  -1  -4  -2  938.71  149.09
   1   4   2  906.31  147.69
  -1  -4   2  776.22  118.39
   1  -4  -2  778.82  284.27
  -1   4  -2 1115.79  167.18
   1   4  -3 2397.06  343.57
  -1  -4  -3 2588.34  381.86
   1   4   3 2993.10  442.06
  -1  -4   3 2236.08  320.77
  -1   4  -3 2166.78  311.67
   1  -4   4  201.98   34.50
   1   4  -4  271.27   45.50
  -1  -4  -4  309.57  115.59
   1   4   4  195.98  116.59
  -1  -4   4  237.58   41.00
  -1   4  -4  209.68   36.00
   1  -4   5  733.73  106.49
   1   4  -5  674.53  100.59
  -1  -4  -5  612.84  147.39
   1   4   5  528.85  123.69
  -1  -4   5  820.22  120.69
  -1   4  -5  914.91  131.99
   1  -4   6  133.59   23.50
  -1  -4  -6  -93.49  147.29
   1   4   6   72.59  119.49
   1  -4   7  439.86   65.19
   1   4  -7  430.76   66.19
  -1  -4  -7  329.17  245.08
   1   4   7  239.68  234.98
  -1  -4   7  568.74   85.19
  -1   4  -7  513.65   75.49
   1  -4   8   77.29   15.50
   1   4  -8  199.68   34.40
  -1  -4  -8 -105.69  362.46
   1   4   8   66.19  267.97
  -1  -4   8  142.29   26.60
  -1   4  -8  100.99   19.50
   1  -4   9  147.69   25.80
   1   4  -9  188.08   34.10
  -1  -4  -9 -261.67  380.16
  -1  -4   9  219.28   36.90
  -1   4  -9  171.08   28.70
   1  -4  10  369.86   56.89
   1   4 -10  320.77   51.49
  -1  -4 -10 -209.18  367.46
   1   4  10  425.46  335.57
  -1  -4  10  351.46   55.39
  -1   4 -10  292.97   45.40
   1   4 -11  175.48   32.40
  -1  -4  11  158.78   29.50
  -1   4 -11  160.38   28.70
  -1  -4  12  184.88   33.30
  -1   4 -12  131.99   25.50
   1  -4  13  105.99   25.60
   1   4 -13  120.59   25.60
  -1  -4  13  164.48   31.70
  -1   4 -13  128.49   24.60
   1  -4  14  277.17   50.59
   1   4 -14  374.36   59.69
  -1  -4  14  259.07   43.60
  -1   4 -14  360.66   57.09
   1  -4  15 1236.18  184.58
   1   4 -15 1282.27  187.68
  -1  -4  15 1628.34  235.98
  -1   4 -15 1204.38  177.48
   1  -4  16  267.97   49.30
   1   4 -16  258.37   45.80
  -1  -4  16  241.68   42.50
  -1   4 -16  273.87   47.30
   1  -4  17  295.47   55.09
   1   4 -17  152.78   32.00
  -1  -4  17  272.97   47.90
  -1   4 -17  187.78   35.60
   1  -4  18    9.90   23.00
   1   4 -18    9.50   16.60
  -1  -4  18   12.20   15.20
  -1   4 -18   38.20   20.70
   1  -4  19   29.20   25.30
   1   4 -19   40.50   19.10
  -1  -4  19   81.49   23.10
  -1   4 -19   71.79   21.80
   1   4 -20   43.60   18.10
  -1  -4  20   67.89   23.90
  -1   4 -20  133.99   30.00
   1   4 -21  309.17   53.89
  -1  -4  21  273.17   53.99
   1   4 -22   64.29   21.20
  -1  -4  22   36.80   22.70
   1   4 -23   96.89   25.10
  -1  -4  23   22.90   22.30
   1   4 -24   55.19   20.50
  -1  -4  24   20.30   22.00
   1   4 -25   19.80   15.40
   1   4 -26   26.80   16.50
   1   4 -27   42.90   17.70
   1   4 -28   47.00   18.10
   1   5   0   20.80   35.00
   1  -5   0   61.79   78.19
  -1   5   0   85.39   84.89
  -1   5   1   36.00  117.29
   1   5  -1   27.70   34.60
   1  -5  -1  283.77  133.19
  -1   5  -1  124.79   56.69
   1   5  -2 1626.34  242.38
  -1  -5  -2 1412.86  217.58
   1   5   2 1829.82  276.97
  -1  -5   2 1296.47  195.38
   1  -5  -2 1002.90  254.57
  -1   5  -2 1213.98  182.38
   1  -5   3   79.29   30.60
  -1   5   3   58.89  300.57
   1   5  -3   95.89   29.80
  -1  -5  -3  116.89   56.79
   1   5   3   52.29   59.79
   1  -5  -3    0.50  266.47
  -1   5  -3   17.00   29.20
   1  -5   4  162.88   34.60
  -1   5   4  112.89  271.57
   1   5  -4   49.00   20.20
   1   5   4   33.50   84.99
  -1  -5   4  156.88   32.10
   1  -5  -4   98.19  287.67
  -1   5  -4   94.09   31.80
   1  -5   5  208.48   35.20
   1   5  -5  108.69   25.90
  -1  -5  -5   91.59  101.69
  -1  -5   5   98.29   24.30
  -1   5  -5  119.09   25.10
   1  -5   6  341.17   53.09
   1   5  -6  264.97   44.80
  -1  -5  -6  295.97  118.49
   1   5   6  304.17  111.29
  -1  -5   6  308.37   50.49
  -1   5  -6  382.06   58.79
   1  -5   7  422.56   63.89
   1   5   7  431.46  174.68
  -1  -5   7  437.46   67.99
  -1   5  -7  490.65   72.89
   1  -5   8   69.59   15.30
   1   5  -8   77.59   19.70
  -1  -5  -8  233.48  200.18
   1   5   8  176.68  231.38
  -1  -5   8   71.19   18.30
  -1   5  -8   46.50   11.60
   1  -5   9  101.19   21.00
   1   5  -9   54.39   17.30
   1   5   9   95.69  248.48
  -1  -5   9  144.29   27.70
  -1   5  -9   91.69   18.20
   1  -5  10  138.09   24.70
   1   5 -10  212.28   37.20
  -1  -5 -10 -392.86  351.06
   1   5  10   81.69  315.27
  -1  -5  10  191.78   33.80
  -1   5 -10  194.98   32.50
   1  -5  11   81.29   17.70
   1   5  11   15.90  305.37
  -1  -5  11  149.79   28.30
  -1   5 -11  126.19   23.50
   1  -5  12   81.29   19.40
   1   5 -12  110.49   24.20
  -1  -5 -12 -381.36  272.77
  -1   5 -12   98.49   19.70
   1   5 -13  486.25   75.39
  -1  -5  13  427.76   66.59
  -1   5 -13  424.96   64.59
  -1  -5  14  139.79   27.30
  -1   5 -14  235.08   41.40
   1   5 -15  844.52  126.09
  -1  -5  15  782.82  116.89
  -1   5 -15  580.44   87.59
   1  -5  16   79.39   20.20
   1   5 -16  129.99   26.80
  -1  -5  16   82.29   20.00
  -1   5 -16   65.59   17.90
   1  -5  17  283.77   49.50
   1   5 -17  245.58   42.80
  -1  -5  17  239.68   41.90
  -1   5 -17  206.48   35.60
   1  -5  18   79.29   26.00
   1   5 -18  159.78   32.70
  -1  -5  18  137.79   29.40
  -1   5 -18  106.09   24.20
   1  -5  19   15.70   23.90
   1   5 -19   93.79   25.60
  -1  -5  19   61.49   19.20
  -1   5 -19   86.99   22.30
   1  -5  20    9.70   20.90
   1   5 -20   47.40   20.20
  -1  -5  20   35.20   19.20
   1  -5  21  224.28   45.90
   1   5 -21   78.49   24.10
  -1   5 -21   88.39   23.90
   1   5 -22   18.30   17.20
  -1  -5  22   46.60   18.80
  -1   5 -22   70.89   20.60
   1   5 -23    4.30   16.70
  -1   5 -23   30.60   15.10
   1   5 -24    6.70   13.80
   1   5 -26   33.30   16.30
   1   6   0   40.00   50.19
   1  -6   0  124.89   87.09
  -1   6   0    9.80   87.29
   1  -6   1  106.99   52.49
  -1   6   1  -17.50   94.39
   1   6  -1  225.48   53.49
  -1  -6   1   95.99   37.90
   1  -6  -1   38.30  117.99
  -1   6  -1   -6.80   46.80
  -1   6   2  194.08  138.69
   1   6  -2  232.08   54.39
  -1  -6  -2  282.87   66.99
  -1  -6   2  329.17   65.49
   1  -6  -2  162.78  139.99
  -1   6  -2  574.34   97.39
   1   6  -3  632.54  105.29
  -1  -6  -3  529.85  100.69
   1   6   3  791.42  138.99
  -1  -6   3  676.03  108.79
   1  -6  -3  528.85  214.18
   1  -6   4  405.26   72.19
  -1   6   4  167.08  227.08
   1   6  -4  340.77   61.99
  -1  -6  -4  384.16   98.29
   1   6   4  543.45  127.09
   1  -6  -4  152.88  183.88
  -1   6  -4  408.16   71.89
   1  -6   5  298.87   52.39
   1   6  -5  266.27   49.10
  -1  -6  -5  272.17  119.29
   1   6   5  256.37  114.49
  -1  -6   5  302.57   52.29
   1  -6  -5    4.10  271.87
  -1   6  -5  382.56   66.09
   1  -6   6  176.68   32.80
   1   6  -6   52.59   22.00
   1   6   6  -78.79  130.59
  -1  -6   6   66.59   21.80
   1  -6  -6   38.10  231.48
   1  -6   7  200.98   35.20
   1   6  -7  218.98   42.00
  -1  -6  -7   76.79  111.99
   1   6   7   37.10  145.09
  -1  -6   7  185.08   34.80
  -1   6  -7  165.38   30.90
   1  -6   8   81.99   21.20
   1   6  -8   61.39   19.30
   1   6   8  -31.50  146.99
  -1  -6   8  130.19   29.60
  -1   6  -8  146.29   26.30
   1   6  -9  166.18   31.50
  -1  -6  -9   50.69  173.98
   1   6   9   20.70  212.78
  -1  -6   9   96.79   22.50
  -1   6  -9  157.98   27.00
   1  -6  10  238.38   39.00
   1   6 -10  181.78   35.50
   1   6  10  318.27  202.18
  -1  -6  10  187.38   33.70
  -1   6 -10  170.18   28.80
   1  -6  11   84.59   18.60
   1   6 -11   64.59   18.10
  -1  -6 -11 -216.28  268.17
   1   6  11   47.10  278.67
  -1  -6  11   47.80   14.90
  -1   6 -11   36.00   11.70
   1   6 -12   83.19   21.10
  -1  -6 -12 -280.37  262.17
  -1  -6  12  134.59   26.70
  -1   6 -12  112.99   21.70
   1  -6  13   33.00   12.30
   1   6 -13   14.70   14.40
  -1  -6 -13 -161.68  218.68
   1   6  13  133.39  231.88
  -1  -6  13   11.50   12.30
  -1   6 -13   39.20   12.60
   1  -6  14   98.49   21.80
   1   6 -14   53.69   18.20
  -1  -6 -14 -121.29  208.68
  -1  -6  14   59.79   19.90
  -1  -6  15   57.89   17.30
  -1   6 -15   35.20   13.10
   1   6 -16   61.79   19.40
  -1   6 -16  111.09   22.50
  -1  -6  17  152.88   30.10
  -1   6 -17  162.28   30.50
   1  -6  18   72.49   22.20
   1   6 -18  105.29   25.10
  -1  -6  18   63.59   20.00
  -1   6 -18   92.89   22.40
   1   6 -19   17.90   15.60
  -1  -6  19   10.80   12.70
  -1   6 -19   20.90   14.00
   1   6 -20   61.19   19.90
  -1   6 -20   37.10   15.80
   1   6 -21   21.70   17.10
  -1   6 -21    8.20   12.90
   1   6 -23   18.20   17.10
  -1  -7   0   32.40   36.20
   1  -7   0   74.79   62.49
  -1   7   0   -0.70   83.29
   1  -7   1  191.58   64.59
  -1   7   1  244.68  118.79
   1   7  -1  154.88   47.90
  -1  -7   1  175.98   47.10
   1  -7  -1  463.85  127.49
  -1   7  -1  207.68   57.49
  -1   7   2  -93.99  122.79
   1   7  -2   45.80   31.40
   1   7   2  155.78   54.99
  -1  -7   2   63.19   32.60
   1  -7  -2   73.59  104.49
  -1   7   3  -24.20  140.79
   1   7  -3   74.29   34.90
   1   7   3   27.10   40.40
  -1  -7   3   42.20   28.20
   1  -7  -3  -39.40  162.28
   1   7  -4  139.39   42.10
  -1  -7  -4   85.89   57.89
  -1  -7   4   98.59   30.60
   1  -7  -4  222.38  172.68
  -1   7  -4   49.50   29.10
   1  -7   5   62.29   27.30
   1   7  -5   93.19   31.30
  -1  -7  -5  202.58   93.79
   1   7   5   88.39   93.69
  -1  -7   5   87.99   25.10
   1  -7  -5   59.29  176.08
  -1   7  -5   89.49   33.50
   1  -7   6   73.79   22.10
  -1   7   6   28.10  228.38
   1   7  -6   21.20   19.70
  -1  -7  -6   39.00  109.49
  -1  -7   6   36.50   19.40
   1  -7  -6  -29.30  195.28
  -1   7  -6   53.49   27.00
   1  -7   7   61.79   18.90
  -1   7   7   57.99  192.98
   1   7  -7   48.40   21.70
  -1  -7  -7   76.29  103.19
   1   7   7  -12.70  109.09
  -1  -7   7   49.10   19.30
  -1   7  -7   85.79   24.10
   1  -7   8   92.29   21.90
   1   7  -8  104.89   26.40
  -1  -7  -8   82.89  117.89
  -1  -7   8  101.69   24.30
   1  -7  -8  -46.50  200.98
  -1   7  -8   87.59   22.40
   1  -7   9  231.98   40.40
   1   7  -9  227.88   41.40
  -1  -7  -9   26.80  132.29
   1   7   9  129.69  139.79
  -1  -7   9  221.48   40.20
   1  -7  10   53.09   15.80
  -1  -7 -10  139.49  154.68
   1   7  10   35.90  159.68
  -1  -7  10   91.79   21.90
  -1   7 -10   53.59   15.90
   1  -7  11  156.98   29.30
   1   7 -11  128.09   27.30
  -1  -7 -11 -109.39  208.18
   1   7  11   87.09  161.38
  -1  -7  11   99.99   22.80
  -1   7 -11  149.39   26.70
   1  -7  12   83.79   18.90
   1   7 -12   80.09   20.90
  -1  -7 -12  -68.69  193.18
   1   7  12   53.79  228.28
  -1  -7  12  111.59   24.20
  -1   7 -12   94.39   19.70
   1  -7  13   75.09   18.20
   1   7 -13   73.49   20.70
  -1  -7 -13  -58.19  198.38
   1   7  13  132.39  262.77
  -1  -7  13  110.79   24.50
  -1   7 -13   95.39   20.20
   1  -7  14   32.20   13.00
   1   7 -14   38.50   16.00
   1   7  14   87.29  185.98
  -1  -7  14   91.19   21.90
  -1   7 -14   20.60   10.90
   1   7 -15   58.19   18.10
  -1  -7 -15  -91.09  148.39
   1   7  15  117.19  179.58
  -1  -7  15   62.89   17.80
  -1   7 -15   66.59   17.70
   1   7 -16   36.40   15.30
  -1  -7 -16  -55.29  128.39
  -1   7 -16   20.90   11.80
   1   7 -17   93.89   23.20
  -1   7 -17   93.79   21.10
   1   7 -18  116.09   27.10
  -1   7 -18  119.69   25.10
   1   7 -19   60.39   20.10
  -1   7 -19   82.79   19.80
   1   7 -20   19.90   13.90
  -1  -8   0   41.50   38.50
   1  -8   0   90.09   55.79
  -1   8   0   11.80   71.39
   1  -8   1  119.19   50.79
  -1   8   1   32.30   95.69
   1   8  -1   37.40   38.00
   1   8   1  121.29   54.59
  -1  -8   1   71.49   38.90
   1  -8  -1  141.79   93.99
  -1   8  -1   35.80   40.80
  -1   8   2   25.20   99.39
   1   8  -2  136.59   47.80
  -1  -8  -2  120.49   47.60
   1   8   2  125.09   53.19
  -1  -8   2  199.08   52.29
   1  -8  -2   -7.50  113.29
  -1   8  -2  106.69   41.50
  -1  -8  -3   51.09   49.99
   1   8   3   35.00   51.29
  -1  -8   3   61.09   35.80
   1  -8  -3   36.10  105.59
   1   8  -4  155.68   47.80
  -1  -8  -4  199.08   67.79
   1   8   4   93.99   76.49
  -1  -8   4  123.49   41.30
   1  -8  -4   44.90  166.08
  -1   8  -4  112.79   39.00
   1   8  -5   32.30   29.30
  -1  -8  -5   39.30   85.19
   1   8   5   25.30   92.49
  -1  -8   5   30.50   22.00
   1  -8  -5  122.79  150.98
  -1   8  -5   38.50   30.90
   1  -8   6  121.09   34.60
  -1   8   6   77.99  161.28
   1   8  -6   65.89   25.80
  -1  -8  -6  134.79  103.79
   1   8   6   81.89  107.49
  -1  -8   6  108.49   28.90
  -1   8  -6   99.59   36.10
  -1   8   7   35.90  214.18
   1   8  -7  131.69   33.10
  -1  -8  -7    4.70  107.99
   1   8   7  -26.10  108.69
  -1  -8   7   45.60   20.60
   1  -8  -7  -27.50  134.09
  -1   8  -7   10.60   24.30
   1  -8   8   62.19   18.90
  -1   8   8   71.29  153.68
  -1  -8  -8   47.20  122.29
   1   8   8   52.99   97.49
  -1  -8   8   66.79   22.50
   1  -8  -8  -58.99  162.98
  -1   8  -8   92.19   23.90
   1  -8   9   79.99   21.50
   1   8  -9   93.69   26.70
  -1  -8  -9   54.69  116.59
  -1  -8   9   73.19   21.20
   1  -8  -9  -48.80  136.69
  -1   8  -9   57.39   19.90
   1   8 -10   86.89   24.00
  -1  -8 -10   -1.70   99.89
   1   8  10  -41.20  108.89
   1  -8 -10    7.20  113.19
  -1   8 -10   50.09   16.30
   1   8 -11   23.60   14.70
  -1  -8 -11   48.40   91.19
   1   8  11   20.70  113.29
  -1   8 -11   36.70   12.60
   1   8 -12   47.30   17.00
  -1  -8 -12  -13.30  114.29
   1   8  12   -0.40  101.09
  -1   8 -12   61.19   15.30
   1   8 -13   67.39   19.90
  -1  -8 -13  -87.59  119.79
   1   8  13   15.10  102.09
  -1   8 -13   71.79   17.50
   1   8 -14   25.80   14.40
  -1  -8 -14  -65.49  123.29
   1   8  14   66.59  154.18
  -1   8 -14   14.30    9.50
   1   8 -15   37.00   15.90
  -1  -8 -15  -69.49  102.29
   1   8  15   34.20  104.29
  -1   8 -15   55.69   14.90
  -1  -8 -16  -41.90   86.69
   1   8  16   61.29   82.89
  -1  -8 -17  -32.50   66.09
  -1  -8 -18  -21.80   61.59
  -1   9   0   11.10   77.39
  -1   9   1   83.09   83.99
   1   9  -1   64.49   54.49
   1   9   1   48.80   46.60
  -1   9  -1   32.20   40.80
  -1   9   2    3.40   80.59
   1   9  -2   70.99   41.70
   1   9   2   19.30   40.00
  -1   9  -2   28.80   35.10
  -1   9   3   23.30   77.99
   1   9  -3   24.30   37.10
   1   9   3    9.60   50.89
   1   9  -4   11.50   33.80
   1   9   4   19.60   58.99
  -1   9  -4   52.29   39.50
  -1   9   5  -19.60   91.89
   1   9  -5    7.70   35.30
   1   9   5   27.20   89.09
  -1   9  -5    3.80   30.50
  -1   9   6    9.40  110.09
   1   9  -6    3.20   28.30
   1   9   6   22.10   89.29
  -1   9   7  -12.10   91.59
   1   9  -7   52.39   24.90
   1   9   7   11.80   96.69
  -1   9  -7   91.39   35.30
  -1   9   8   24.30   86.49
   1   9  -8   33.30   22.00
   1   9   8   -7.60   85.19
  -1   9  -8   44.50   23.30
  -1   9   9    2.70   88.59
   1   9   9   -7.80   84.49
  -1   9  10   39.70   73.39
   1   9  10   14.70   67.79
   1   9  11   -8.70   60.79
   1   9  13   15.80   50.29
   1   9  14    3.00   51.49
   1   9  15   11.30   55.59
   1   9  16   18.90   47.60
   1   9  17   14.60   37.30
   2   0   0 2325.17  330.27
  -2   0   0 2314.07  328.57
   2   0   1  842.52  123.09
  -2   0   1 1135.99  162.98
   2   0  -1  881.01  127.89
  -2   0  -1 1141.59  164.38
   2   0   2 2565.54  367.56
  -2   0   2 2388.96  339.37
   2   0  -2 2434.46  346.17
  -2   0  -2 2210.78  318.47
  -2   0   3  362.26   55.39
  -2   0  -3  545.55   93.19
   2   0   4 1656.73  244.08
  -2   0   4  976.60  140.79
   2   0  -4  997.90  144.19
   2   0   5 3259.77  485.45
  -2   0   5 3475.35  493.45
   2   0  -5 3462.25  491.75
   2   0   6 1772.12  320.17
  -2   0   6 1894.01  271.07
   2   0  -6 1754.92  251.77
   2   0   7  634.04  324.17
  -2   0   7  142.79   28.30
   2   0  -7  144.69   30.90
  -2   0  -7  -39.90  431.86
  -2   0   8   54.89   23.70
   2   0  -8   44.70   21.40
  -2   0  -8 -627.94  346.37
  -2   0   9  859.21  130.69
  -2   0  10  101.19   28.60
   2   0 -10  129.69   29.90
  -2   0  11  724.13  112.69
   2   0 -11  432.36   68.39
  -2   0  12  426.26   71.49
   2   0 -12  298.07   50.89
  -2   0  13  399.06   67.99
   2   0 -13  325.47   54.79
   2   0 -14  546.55   85.19
   2   1   0 2288.77  327.67
  -2  -1   0 1837.92  263.27
   2  -1   0 2081.29  295.27
  -2   1   0 2225.48  315.57
   2  -1   1 1409.26  200.28
  -2   1   1  897.21  128.59
   2   1  -1 1317.67  189.28
  -2  -1  -1 1500.35  217.58
   2   1   1 1329.37  193.98
  -2  -1   1 1333.87  191.58
   2  -1  -1 1417.86  201.98
  -2   1  -1 1133.99  161.48
   2  -1   2 2021.10  286.97
  -2  -1  -2 2287.77  332.77
   2   1   2 3261.77  468.55
  -2  -1   2 2803.92  398.56
   2  -1  -2 2171.38  308.97
  -2   1  -2 3057.39  432.86
   2  -1   3 1823.22  261.17
  -2   1   3 2139.49  305.07
   2   1  -3 1969.90  280.87
  -2  -1   3 2071.69  295.17
  -2   1  -3 1989.70  285.07
   2  -1   4  506.55   91.19
  -2   1   4  443.26   69.69
   2   1  -4  402.66   61.39
   2   1   4  503.45   97.09
  -2  -1   4  441.66   66.49
   2  -1  -4  405.26   67.29
  -2   1  -4  445.06   78.69
   2  -1   5 3122.19  467.35
  -2   1   5 2743.63  391.46
   2   1  -5 2684.43  381.96
  -2  -1  -5 3297.77  490.25
   2   1   5 3097.39  464.75
  -2  -1   5 2706.73  385.06
   2  -1  -5 2511.85  359.16
  -2   1  -5 2998.20  448.26
   2  -1   6 1459.85  298.77
  -2   1   6 1378.96  201.28
   2   1  -6 1383.46  198.78
  -2  -1  -6 1165.38  216.48
   2   1   6 1631.94  282.07
  -2  -1   6 1679.53  240.88
  -2   1   7  383.16   64.29
   2   1  -7  640.14   95.19
  -2  -1  -7  625.44  223.18
   2   1   7  866.81  246.68
  -2  -1   7  444.26   67.19
   2  -1  -7  456.95   72.69
   2   1  -8 1707.83  246.48
  -2  -1  -8  660.83  440.86
   2   1   8 1630.44  406.66
  -2  -1   8 1692.63  243.48
   2   1  -9  262.37   45.10
  -2  -1  -9 -254.57  347.97
   2   1   9  822.82  339.77
  -2  -1   9  275.67   47.60
   2   1 -10   11.80   20.00
  -2  -1  10   25.60   16.10
   2   1 -11   21.40   20.30
   2   1 -12  106.89   26.70
  -2  -1  12   88.19   26.60
   2   1 -14  715.03  111.59
  -2  -1  14  487.25   81.29
   2   1 -15  893.11  134.29
  -2  -1  15 1090.99  165.48
   2   1 -16  860.71  129.39
  -2  -1  16  724.13  115.19
   2   1 -17  260.77   49.30
  -2  -1  17  301.17   57.99
   2   1 -18  983.20  147.39
  -2  -1  18 1084.89  166.78
   2   1 -19   84.09   25.80
  -2  -1  19    4.30   28.50
   2   1 -20   78.89   25.20
  -2  -1  20   18.30   25.90
   2   1 -21   33.80   20.20
   2   1 -22  164.98   37.30
   2   2   0  977.10  144.69
  -2  -2   0  947.31  140.09
   2  -2   0  864.31  124.59
  -2   2   0  776.22  111.89
   2  -2   1  807.62  115.79
   2   2  -1  786.32  118.49
  -2  -2  -1  963.00  147.09
   2   2   1  844.52  130.69
  -2  -2   1  698.33  104.49
  -2   2  -1  734.23  105.89
   2  -2   2  583.44   83.49
   2   2  -2  501.95   76.39
  -2  -2  -2  558.64   92.59
   2   2   2  502.25   85.99
  -2  -2   2  486.05   73.79
  -2   2  -2  646.74   92.39
   2  -2   3 2914.71  415.06
   2   2  -3 2912.71  414.46
  -2  -2   3 2909.11  413.66
  -2   2  -3 2845.92  404.86
   2  -2   4  372.26   77.39
   2   2  -4  649.24   96.09
  -2  -2  -4  385.56   77.89
   2   2   4  361.76   89.89
  -2  -2   4  371.66   57.39
  -2   2  -4  346.67   71.09
   2   2  -5 1327.27  191.38
  -2  -2  -5 1551.44  246.18
   2   2   5 1584.34  263.77
  -2  -2   5 1170.98  169.28
   2   2  -6  856.21  125.39
  -2  -2  -6  644.14  154.18
   2   2   6  540.95  167.18
  -2  -2   6  967.00  140.89
   2   2  -7  487.35   74.19
  -2  -2  -7  228.68  149.99
   2   2   7  420.36  176.28
  -2  -2   7  444.66   67.39
  -2  -2  -8   40.50  226.38
   2   2   8   36.00  237.78
  -2  -2   8   62.79   18.20
   2   2  -9  188.28   34.30
  -2  -2  -9 -144.49  378.56
   2   2   9  270.87  337.97
  -2  -2   9  158.48   30.30
   2   2 -10  400.46   62.59
  -2  -2 -10 -468.65  434.26
   2   2  10  556.14  405.66
  -2  -2  10  409.96   62.99
  -2  -2 -11 -484.25  405.56
   2   2  11  571.84  338.47
  -2  -2  11  293.07   49.00
   2   2 -12  181.88   34.70
  -2  -2  12  179.48   34.50
  -2  -2  13 1478.05  214.88
   2   2 -14  424.66   67.59
  -2  -2  14  596.64   93.09
   2   2 -15  631.04   96.89
   2   2 -16  142.29   31.40
  -2  -2  16  101.89   28.20
   2   2 -17  839.52  127.39
  -2  -2  17  633.54  101.89
   2   2 -18  271.67   48.40
  -2  -2  18  163.18   45.60
   2   2 -19   64.79   27.50
  -2  -2  19  194.88   46.40
   2   2 -20  510.05   82.39
  -2  -2  20  595.64  100.89
   2   2 -21   28.60   18.70
  -2  -2  21   30.10   19.80
   2   2 -22  146.19   32.40
  -2  -2  22  123.59   36.90
   2   2 -23   53.59   23.40
  -2  -2  23   33.50   26.60
   2   2 -24   34.60   17.30
  -2  -2  24   33.50   27.40
   2   2 -25   58.59   19.90
  -2  -2  25    2.20   23.10
   2   2 -26   36.60   16.90
  -2  -2  26   -0.10   20.10
   2   2 -27  105.09   25.70
   2   2 -28   29.20   15.80
   2   2 -29   33.30   16.20
  -2  -3   0 1328.27  198.18
   2   3  -1  778.82  119.99
  -2  -3  -1  503.05   87.19
   2   3   1  573.34   99.49
  -2  -3   1  545.55   84.79
   2   3  -2 1830.82  265.27
  -2  -3  -2 1153.18  175.48
   2   3   2 1828.82  275.17
  -2  -3   2 1652.63  238.88
   2  -3   3 1249.88  198.68
  -2  -3   3 1451.25  209.68
   2  -3   4 1163.88  168.18
   2   3  -4 1345.57  195.48
  -2  -3  -4 1221.58  188.68
  -2  -3   4 1292.37  187.88
  -2   3  -4 1105.69  160.68
   2  -3   5  413.46   59.69
   2   3  -5  357.56   56.69
  -2  -3  -5  535.85  107.09
   2   3   5  660.83  133.79
  -2   3  -5  426.76   61.59
   2   3  -6  337.47   53.79
  -2  -3  -6  414.66  129.09
   2   3   6  407.66  109.29
  -2  -3   6  356.36   55.99
  -2   3  -6  381.16   55.69
   2   3  -7  874.91  128.59
  -2  -3  -7  599.14  154.28
   2   3   7  958.90  180.38
  -2  -3   7  797.52  117.69
   2   3  -8  111.39   24.00
  -2  -3  -8   12.50  143.29
   2   3   8  122.99  138.09
  -2  -3   8  149.39   28.60
  -2  -3  -9  817.22  271.17
   2   3   9  755.02  254.77
  -2  -3   9  884.51  130.59
   2   3 -10 1020.70  149.88
  -2  -3 -10  839.02  411.66
   2   3  10  885.01  322.37
  -2  -3  10 1137.59  166.58
   2   3 -11  358.86   58.09
  -2  -3 -11 -339.37  479.85
   2   3  11  557.14  389.66
  -2  -3  11  247.08   41.80
   2   3 -12  410.06   64.79
  -2  -3 -12 -510.55  412.16
   2   3  12  550.04  342.97
  -2  -3  12  419.66   66.59
   2   3 -13  260.07   44.10
  -2  -3 -13 -512.15  397.46
  -2  -3  13  309.07   50.49
   2   3 -14  798.02  119.39
  -2  -3  14  508.05   79.29
   2   3 -15  489.35   77.19
  -2  -3  15  619.84   94.89
   2   3 -16  323.37   54.29
   2   3 -17  326.67   56.09
  -2  -3  17  578.34   90.09
   2   3 -18  264.87   46.70
  -2  -3  18  231.48   41.70
   2   3 -19  168.58   34.60
  -2  -3  19  209.08   41.40
  -2  -3  20   23.10   17.70
   2   3 -21   67.79   22.40
  -2  -3  21   44.30   27.40
   2   3 -22   63.89   21.80
  -2  -3  22   15.10   25.20
   2   3 -23  116.89   27.60
  -2  -3  23   35.90   24.70
  -2  -3  24    4.40   18.80
   2   3 -25   87.79   23.90
  -2  -3  25   36.20   21.80
   2   3 -26   76.49   21.70
  -2  -3  26   53.39   21.70
   2   3 -27   44.50   17.20
   2   3 -28   85.09   22.40
   2   3 -29   14.20   13.50
   2   3 -31   96.99   25.20
   2   4   0  184.38   46.10
  -2  -4   0  222.88   54.29
   2   4  -1 1215.48  182.98
  -2  -4  -1 1141.59  176.08
   2   4   1 1045.50  161.78
  -2  -4   1 1165.38  175.78
   2  -4   2  595.04  135.89
   2   4  -2  406.06   69.39
  -2  -4  -2  813.72  133.29
   2   4   2  661.83  117.29
  -2  -4   2  406.36   66.59
  -2   4  -2  563.74  214.88
   2  -4   3  347.67   67.79
   2   4  -3  281.07   48.80
  -2  -4   3  378.06   61.89
  -2   4  -3  382.86   88.69
   2  -4   4  186.68   33.90
   2   4  -4  212.68   38.80
  -2  -4  -4  370.66   80.89
   2   4   4  275.47   68.19
   2  -4   5  840.02  120.39
   2   4  -5  589.04   89.69
  -2  -4  -5  732.73  129.99
   2   4   5  743.33  133.69
  -2  -4   5  655.33   99.09
  -2   4  -5  680.13   98.29
   2  -4   6  759.02  108.69
   2   4  -6  997.90  146.89
  -2  -4  -6 1021.70  194.78
   2   4   6  938.71  173.28
  -2  -4   6  861.21  127.59
  -2   4  -6  804.62  115.19
   2  -4   7  220.18   33.40
   2   4  -7  263.27   44.20
  -2  -4  -7   73.39  109.19
  -2  -4   7  187.38   34.20
  -2   4  -7  143.59   23.20
   2  -4   8  485.95   70.89
   2   4  -8  535.35   81.79
  -2  -4  -8  386.76  135.19
   2   4   8  519.15  138.39
  -2  -4   8  446.86   69.39
  -2   4  -8  546.05   79.39
   2  -4   9  445.66   65.89
   2   4  -9  419.96   65.69
  -2  -4  -9  128.89  181.58
   2   4   9  416.26  173.78
  -2  -4   9  372.66   58.99
  -2   4  -9  310.27   47.40
   2  -4  10  164.98   29.70
   2   4 -10  263.07   44.60
  -2  -4 -10  142.19  238.68
   2   4  10  101.49  194.18
  -2  -4  10  222.78   38.70
  -2   4 -10  226.68   36.60
   2  -4  11  178.18   32.20
   2   4 -11  109.89   24.00
   2   4  11  179.98  245.18
  -2  -4  11  152.28   29.90
  -2   4 -11  222.98   38.10
   2  -4  12   82.29   20.50
   2   4 -12   50.19   17.00
  -2  -4 -12 -527.75  408.86
   2   4  12  -75.39  366.46
  -2  -4  12   58.49   17.80
  -2   4 -12   76.79   19.60
   2   4 -13  564.74   87.19
  -2  -4 -13 -439.66  344.67
   2   4  13  405.46  303.97
  -2  -4  13  473.45   73.89
  -2   4 -13  501.05   75.29
   2   4 -14  471.45   73.99
  -2  -4 -14 -308.87  318.97
   2   4  14  373.96  271.97
  -2  -4  14  668.43  101.19
   2   4 -15  369.36   59.69
  -2  -4 -15 -243.08  286.37
  -2  -4  15  408.66   64.99
   2   4 -16  780.32  117.09
  -2  -4  16  726.13  109.59
   2   4 -17   90.59   23.70
  -2  -4  17   82.29   21.80
   2   4 -18  133.69   30.90
  -2  -4  18  173.78   34.90
   2   4 -19   83.59   25.40
  -2  -4  19   55.29   19.40
   2   4 -20   20.40   17.40
  -2  -4  20   28.60   16.20
   2   4 -21    3.00   15.20
  -2  -4  21   13.40   16.90
   2   4 -22   34.60   17.40
  -2  -4  22   32.00   16.00
   2   4 -23   50.19   18.60
  -2  -4  23   19.00   16.40
   2   4 -24   28.70   18.60
  -2  -4  24   13.30   18.20
   2   4 -25   14.50   14.90
  -2  -4  25   10.80   20.40
   2   4 -26   33.00   16.70
   2   4 -27   75.89   22.10
   2   4 -28   41.10   17.00
   2   5   0   21.40   36.10
  -2  -5   0   -3.60   44.20
   2  -5   0   65.39  210.48
  -2   5   0  -61.09  218.78
   2  -5   1  625.44  149.79
   2   5  -1  564.24   96.69
   2   5   1  531.85   94.19
  -2  -5   1  492.65   89.79
  -2   5  -1 1031.80  271.17
   2  -5   2  123.59   61.29
   2   5  -2   90.29   32.30
  -2  -5  -2  110.29   44.00
  -2  -5   2  115.59   33.30
   2  -5   3  277.97   55.79
   2   5  -3  397.86   66.09
   2   5   3  285.67   73.99
  -2  -5   3  263.67   47.90
  -2   5  -3  364.56   92.99
   2   5  -4 1158.78  171.28
  -2  -5  -4 1080.39  176.48
   2   5   4  805.62  138.19
  -2  -5   4  994.80  148.09
   2   5  -5  823.32  123.79
  -2  -5  -5  656.83  123.89
   2   5   5  711.43  129.89
  -2  -5   5  785.32  118.59
  -2   5  -5  519.15   83.69
   2  -5   6  318.77   48.20
   2   5  -6  223.78   40.00
  -2  -5  -6  285.97   96.69
   2   5   6  293.97   92.29
  -2  -5   6  294.07   49.80
  -2   5  -6  246.18   39.40
   2  -5   7  134.89   22.60
  -2  -5  -7  120.49  124.29
   2   5   7   96.69   92.69
  -2  -5   7  107.49   24.80
  -2   5  -7  161.28   26.40
   2   5  -8   66.49   19.20
   2   5   8  -32.80   97.79
  -2   5  -8   75.89   15.00
   2  -5   9   83.19   15.10
   2   5  -9  108.19   23.90
  -2  -5  -9    9.70  140.99
   2   5   9   -5.40  131.79
  -2  -5   9   99.09   22.60
  -2   5  -9   82.49   16.30
   2  -5  10   45.70   12.10
   2   5  10  -89.59  181.68
  -2   5 -10   18.80   10.30
   2  -5  11  357.06   54.49
   2   5 -11  315.07   51.99
  -2  -5 -11  160.38  205.48
   2   5  11  337.57  211.28
  -2  -5  11  305.37   50.09
  -2   5 -11  324.17   49.30
   2  -5  12   61.69   15.50
   2   5 -12   32.10   15.60
  -2  -5 -12 -342.67  306.07
   2   5  12   73.09  188.68
  -2  -5  12   32.80   14.60
  -2   5 -12   56.19   15.40
   2  -5  13   83.19   19.60
   2   5 -13   43.60   16.30
  -2  -5 -13 -489.55  304.37
   2   5  13   56.59  239.08
  -2   5 -13   37.60   14.50
   2  -5  14   45.70   17.50
   2   5 -14   81.29   20.60
  -2  -5 -14 -332.57  293.07
   2   5  14  282.77  309.77
  -2  -5  14   74.19   19.30
  -2   5 -14   57.89   16.90
   2  -5  15  275.77   48.90
   2   5 -15  445.66   70.89
  -2  -5 -15 -355.66  288.77
   2   5  15  275.77  256.37
  -2   5 -15  363.86   56.59
   2  -5  16   61.59   20.40
   2   5 -16   39.30   17.60
  -2  -5 -16 -179.48  248.58
  -2  -5  16   63.59   18.20
  -2   5 -16   23.60   14.30
   2  -5  17   85.79   25.10
   2   5 -17   56.59   18.10
  -2  -5  17   56.19   18.70
  -2   5 -17  136.69   27.00
   2  -5  18   18.30   17.00
   2   5 -18   33.70   16.60
  -2  -5  18   30.80   16.10
  -2   5 -18   64.29   20.50
   2   5 -19  117.99   26.20
  -2  -5  19  165.78   33.90
  -2   5 -19  134.69   27.10
   2   5 -20   31.40   16.20
  -2  -5  20   72.49   22.20
  -2   5 -20  115.39   24.60
  -2  -5  21   21.20   18.60
  -2   5 -21   43.70   15.60
   2   5 -22   58.69   21.90
  -2  -5  22   49.00   20.80
   2   5 -23   35.60   20.10
   2   5 -24   21.30   18.10
   2   5 -25  -11.60   18.00
   2   5 -26   16.90   16.30
   2   6   0  697.83  118.09
  -2  -6   0  667.93  115.39
   2  -6   0  622.44  156.78
  -2   6   0  715.03  211.68
  -2   6   1   31.60  235.18
   2   6  -1  404.36   77.79
  -2  -6  -1  154.18   48.10
   2   6   1   66.19   43.90
  -2  -6   1  128.29   44.00
   2  -6  -1  146.09  127.99
  -2   6  -1   67.59  104.09
   2  -6   2  502.55  105.69
   2   6  -2  599.14  102.09
  -2  -6  -2  541.45  105.49
  -2  -6   2  452.85   81.49
  -2   6  -2  364.16  122.89
   2  -6   3  919.41  143.19
   2   6  -3  697.33  112.79
   2   6   3  898.21  151.68
  -2  -6   3  721.13  112.69
  -2   6  -3  989.80  159.78
   2   6  -4  119.09   31.90
  -2  -6  -4  284.57   72.59
   2   6   4  152.78   53.39
  -2  -6   4  101.19   27.60
  -2   6  -4  264.17   55.19
   2  -6   5  181.88   38.40
   2   6  -5  169.28   36.80
  -2  -6  -5  147.39   59.59
   2   6   5   36.50   47.40
  -2  -6   5   96.69   26.10
   2  -6   6  147.99   28.00
   2   6  -6  127.69   30.70
  -2  -6  -6  193.18   80.19
  -2  -6   6  152.68   32.40
  -2   6  -6  182.78   39.10
   2   6  -7   66.79   20.10
  -2  -6  -7  159.18  103.29
   2   6   7   51.19   84.99
  -2  -6   7  121.29   27.30
  -2   6  -7   69.29   17.70
   2  -6   8   52.29   14.40
   2   6  -8   38.60   16.10
  -2  -6  -8   19.80  118.79
  -2  -6   8   68.69   20.60
  -2   6  -8   62.59   15.80
   2  -6   9   95.59   18.00
   2   6  -9  243.18   42.40
  -2  -6  -9  -30.20  122.99
   2   6   9    4.80   97.09
  -2  -6   9  140.29   28.80
  -2   6  -9  147.29   24.40
   2  -6  10  322.27   49.00
   2   6 -10  287.27   49.00
  -2  -6 -10   95.09  131.19
  -2  -6  10  200.38   36.50
  -2   6 -10  212.48   34.40
   2  -6  11   43.80   11.90
   2   6 -11    9.70   12.40
  -2  -6 -11  -88.89  174.78
   2   6  11  -69.69  161.08
  -2  -6  11    8.00   12.30
  -2   6 -11    2.60   10.10
   2  -6  12   74.49   16.40
  -2  -6 -12   67.69  176.18
   2   6  12   -7.70  177.58
  -2  -6  12   62.69   18.80
  -2   6 -12   64.19   15.00
   2  -6  13   18.50   10.80
   2   6 -13   63.79   19.20
  -2  -6 -13 -277.77  237.58
   2   6  13   35.20  164.48
  -2  -6  13   44.40   18.10
  -2   6 -13   27.60   10.70
   2  -6  14  116.19   24.70
  -2  -6 -14 -189.48  241.18
   2   6  14   41.10  154.48
  -2   6 -14   90.89   18.10
   2  -6  15   55.79   16.40
   2   6 -15   59.59   19.60
  -2  -6 -15 -227.88  262.87
   2   6  15  167.48  267.97
  -2  -6  15   88.09   24.10
  -2   6 -15  104.39   22.90
   2  -6  16  116.79   24.20
  -2  -6 -16 -308.37  206.18
   2   6  16  151.88  210.08
  -2  -6  16   90.69   21.80
  -2   6 -16  189.28   32.50
   2   6 -17   93.59   22.80
  -2  -6 -17 -163.98  174.88
   2   6  17  130.59  162.98
  -2  -6  17   81.19   21.60
  -2   6 -17   65.89   16.40
   2   6 -18   49.10   17.80
  -2  -6 -18 -119.09  142.79
  -2  -6  18   25.30   14.40
  -2   6 -18   48.30   14.10
   2   6 -19   14.30   15.20
  -2  -6  19   48.00   18.30
  -2   6 -19   27.90   12.30
   2   6 -20   33.40   15.70
  -2   6 -20   31.50   13.20
   2   6 -21   85.29   23.20
  -2   6 -21   77.99   22.10
   2   6 -22   17.40   14.80
   2   6 -23   19.60   15.60
   2   7   0  323.27   68.99
  -2  -7   0  429.16   83.39
   2  -7   0  302.67  126.49
  -2   7   0  219.98  125.79
   2  -7   1   67.29  104.29
  -2   7   1   36.60  145.89
   2   7  -1   61.49   33.20
  -2  -7  -1   33.50   34.30
   2   7   1   66.49   38.00
  -2  -7   1   78.79   38.30
   2  -7  -1  284.97  130.59
  -2   7  -1  -24.50   82.99
   2  -7   2   66.99   63.19
  -2   7   2  -86.69  238.28
   2   7  -2   31.40   36.30
  -2  -7   2   62.69   34.40
  -2   7  -2   14.30   77.09
   2  -7   3  107.69   47.40
  -2   7   3   78.79  188.78
   2   7   3   75.39   42.10
  -2  -7   3   94.79   34.30
   2  -7  -3   19.00  196.98
  -2   7  -3   50.79   36.50
  -2  -7  -4  402.96   88.29
   2   7   4  427.16   89.39
   2  -7  -4   -9.10  171.18
  -2   7  -4  319.77   59.99
   2  -7   5   38.20   27.80
   2   7  -5   16.50   19.10
   2   7   5   -4.70   44.30
  -2  -7   5   45.10   20.50
   2  -7   6    4.50   21.00
   2   7  -6  118.39   30.30
  -2  -7  -6   53.49   62.99
   2   7   6   -7.60   62.39
  -2  -7   6   59.89   21.80
  -2   7  -6   -2.90   29.70
   2  -7   7   72.79   21.50
   2   7  -7   82.59   24.90
   2   7   7   74.99   84.59
  -2  -7   7  100.39   26.10
  -2   7  -7   84.19   29.80
   2  -7   8  111.09   22.40
  -2  -7  -8  141.09  120.99
   2   7   8   39.30   99.39
  -2  -7   8  103.09   25.50
  -2   7  -8  113.09   24.00
   2  -7   9   45.40   14.00
   2   7  -9   42.80   17.10
  -2  -7  -9    6.10  110.49
   2   7   9    6.30   95.69
  -2  -7   9   52.79   21.00
  -2   7  -9  117.59   24.00
   2  -7  10   33.30   12.50
  -2  -7 -10   50.69  126.79
   2   7  10   17.70  109.79
  -2  -7  10   34.80   16.10
  -2   7 -10   44.90   12.90
   2  -7  11   69.89   16.90
   2   7 -11  106.49   24.60
  -2  -7 -11   22.70  123.49
   2   7  11   40.80  127.19
  -2   7 -11   85.49   17.90
   2  -7  12  182.38   32.20
   2   7 -12   62.29   19.20
  -2  -7 -12   -8.40  123.19
   2   7  12   16.00  126.39
  -2  -7  12   86.29   21.40
  -2   7 -12  111.69   21.90
   2  -7  13   53.39   15.70
   2   7 -13   20.20   13.20
  -2  -7 -13   18.40  125.79
   2   7  13   32.40  130.29
  -2  -7  13   15.50   14.10
  -2   7 -13   18.40   10.60
   2  -7  14   43.70   13.70
   2   7 -14   22.70   16.00
  -2  -7 -14 -107.59  149.79
   2   7  14   30.80  115.39
  -2  -7  14   20.90   13.00
  -2   7 -14   21.20   10.50
   2   7 -15   20.60   13.70
  -2  -7 -15  -91.69  133.69
   2   7  15   27.50  101.99
  -2   7 -15    5.20    8.10
  -2  -7 -16  -92.79  136.09
   2   7  16   -8.20  144.69
  -2   7 -16   25.50   10.60
   2   7 -17   37.80   15.80
  -2  -7 -17 -114.09  122.49
   2   7  17   79.19  134.49
  -2   7 -17   47.10   13.70
   2   7 -18   24.70   15.50
   2   7  18  102.69  109.89
  -2   7 -18   59.89   16.00
   2   7 -19   45.60   17.60
  -2  -7 -19  -46.80   73.69
  -2   7 -19   37.00   13.90
   2   7 -20   29.90   15.30
  -2  -7 -20  -33.80   53.09
   2   8   0  119.69   44.30
  -2  -8   0  116.49   45.00
   2  -8   0  143.29   88.29
  -2   8   0   34.40   99.59
   2  -8   1   97.59   70.39
  -2   8   1  -57.89  118.69
   2   8  -1   37.80   34.00
   2   8   1   52.59   43.70
  -2   8  -1   80.89   80.49
   2  -8   2  126.29   52.59
  -2   8   2  106.69  120.79
   2   8  -2   64.69   36.30
  -2  -8   2  138.89   47.40
  -2   8  -2   73.59   65.69
   2  -8   3  101.39   41.70
  -2   8   3   14.40  175.08
   2   8  -3  102.99   40.50
   2   8   3   81.09   47.00
  -2  -8   3  168.88   50.59
   2  -8  -3   51.99  111.29
  -2   8  -3   54.89   38.40
  -2   8   4   81.09  137.89
   2   8  -4   71.69   35.70
  -2  -8  -4  175.98   60.69
   2   8   4   59.39   44.40
  -2  -8   4   73.09   29.50
   2  -8  -4   26.60  102.79
  -2   8  -4  104.99   36.10
   2  -8   5   45.10   27.80
   2   8  -5   72.99   29.30
  -2  -8  -5   51.19   58.19
   2   8   5   20.60   43.60
  -2  -8   5   63.49   24.10
   2  -8  -5   10.00  141.29
   2  -8   6   76.79   30.00
   2   8  -6   66.29   25.60
  -2  -8  -6  121.39   61.19
   2   8   6   44.20   53.19
  -2  -8   6   68.59   24.50
  -2   8  -6   42.30   25.40
   2  -8   7   68.39   24.00
   2   8  -7   28.00   19.10
  -2  -8  -7   34.20   67.49
   2   8   7   28.40   79.89
  -2  -8   7   31.30   19.30
  -2   8  -7   14.80   25.10
   2  -8   8  126.39   26.60
   2   8  -8  158.28   36.50
  -2  -8  -8  153.98  102.19
   2   8   8   69.79   80.89
  -2  -8   8  168.78   36.50
  -2   8  -8  107.49   28.80
   2   8  -9   45.00   21.10
  -2  -8  -9    7.70  108.99
   2   8   9    6.80   73.19
  -2  -8   9   35.60   16.80
  -2   8  -9   20.80   13.90
   2   8 -10   18.80   16.00
   2   8  10  -12.40   91.39
  -2   8 -10   12.70   11.10
   2   8 -11   21.00   15.50
  -2  -8 -11   -7.50  102.09
   2   8  11  -56.49  115.59
  -2   8 -11    7.90    8.90
   2   8 -12   18.80   13.60
  -2  -8 -12  -12.40  103.99
   2   8  12   25.20   89.59
  -2   8 -12   13.70    8.40
   2   8 -13   17.10   13.70
  -2  -8 -13  -32.60  101.89
   2   8  13  -44.30   89.39
  -2   8 -13   28.60    9.70
   2   8 -14   39.00   16.00
  -2  -8 -14   14.80   79.79
   2   8  14   -6.00   75.69
  -2   8 -14   39.30   12.00
   2   8 -15   17.70   14.40
  -2  -8 -15  -29.10   74.89
   2   8  15   17.00   56.69
  -2   8 -15   19.10    9.80
   2   8  16    3.90   54.99
  -2  -8 -17  -29.30   60.19
   2   8  17   15.40   72.19
  -2  -8 -18  -34.00   54.89
   2   8  18   18.00   75.89
  -2  -8 -19  -31.80   40.40
   2   8  19   23.80   53.39
  -2  -8 -20  -15.20   26.20
   2   8  20   26.20   39.10
  -2  -8 -21   -3.70   21.30
  -2  -8 -22   -8.90   19.50
   2   9   0   40.70   36.50
  -2   9   0  -20.10   72.99
  -2   9   1  -22.70   80.09
   2   9  -1   31.40   33.30
  -2   9  -1   -1.80   72.19
  -2   9   2  -18.60   72.19
   2   9  -2   11.90   30.40
  -2   9  -2   19.50   52.99
  -2   9   3   50.99   71.39
   2   9  -3   48.50   35.00
   2   9   3   43.30   44.10
  -2   9  -3   31.30   32.30
  -2   9   4   32.20   74.69
   2   9  -4    8.10   31.00
   2   9   4   12.00   39.50
  -2   9  -4   25.20   30.60
   2   9  -5   -7.00   30.40
   2   9   5    6.10   47.20
   2   9  -6   27.20   24.10
   2   9   6   11.50   60.49
  -2   9  -6   12.30   26.60
   2   9  -7   17.00   23.10
   2   9   7  -24.30   67.59
  -2   9  -7   -7.80   21.40
   2   9  -8   21.10   23.50
   2   9   8   22.80   67.49
  -2   9  -8   25.60   22.40
   2   9  -9   74.79   26.80
   2   9   9    8.30   64.69
   2   9  10   -0.10   66.19
   2   9  11  -19.10   68.19
   2   9  13    4.40   50.49
   2   9  14  -11.30   38.40
   2   9  15   -1.70   31.00
   2   9  16    5.10   28.40
   2   9  17    3.70   26.60
   2   9  18   18.00   35.50
   2   9  20   17.10   30.30
   2   9  21   13.80   26.60
   3   0   0    5.30   13.70
  -3   0   0   36.20   14.50
   3   0   1 1761.92  252.77
  -3   0   1 1748.33  249.97
   3   0  -1 1278.17  184.18
  -3   0  -1 1521.05  219.58
   3   0   2 1961.80  281.47
  -3   0   2 2090.89  298.27
   3   0  -2 2216.38  316.37
  -3   0  -2 2291.27  328.27
   3   0   3  833.42  128.29
  -3   0   3  800.52  117.49
   3   0   4  816.22  126.99
  -3   0   4  511.55   77.49
   3   0  -4  509.55   77.59
  -3   0   5  798.02  117.49
   3   0  -5  714.03  105.39
   3   0   6  342.27   74.59
  -3   0   6  354.16   54.99
   3   0  -6  411.96   63.59
   3   0   7  170.98   75.59
  -3   0   7  151.78   30.00
   3   0   8 1265.07  220.58
  -3   0   8 1437.16  208.28
   3   0  -8 1452.25  210.28
   3   0   9  483.15  177.48
  -3   0   9   89.19   22.00
   3   0  -9   70.39   20.30
   3   0  10 1032.30  278.57
  -3   0  10  540.95   83.19
   3   0 -10  695.83  104.49
   3   0  11  519.15  276.27
  -3   0  11  123.49   28.60
   3   0 -11  119.59   28.20
  -3   0  12   51.49   24.80
   3   0 -12   21.10   18.30
  -3   0 -12 -284.77  338.27
  -3   0  14  117.79   33.70
   3   0 -14  143.49   32.50
  -3   0  15  451.05   78.69
   3   0 -15  443.26   72.59
   3   0 -16  310.87   54.59
  -3   0  17  409.66   74.79
  -3   0  18  361.36   68.09
   3   0 -18  302.07   53.99
  -3   0  19   11.80   25.80
   3   0 -19   52.89   22.20
  -3   0  20   46.90   28.40
   3   0 -20   72.29   26.00
   3   0 -21   57.99   23.80
   3   0 -22   83.69   26.60
   3   1   0  282.77   47.90
  -3  -1   0  276.07   47.00
   3  -1   0  320.07   48.90
  -3   1   0  354.16   53.59
   3  -1   1  578.34   84.99
  -3   1   1  860.21  124.79
   3   1  -1  893.11  130.99
  -3  -1  -1  748.93  112.39
   3   1   1  629.54   95.99
  -3  -1   1  709.43  105.09
   3  -1  -1  849.61  123.69
  -3   1  -1  983.70  141.89
   3  -1   2 1883.41  269.47
   3   1  -2 1403.66  202.38
  -3  -1  -2 1747.33  254.57
   3   1   2 1587.94  233.38
  -3  -1   2 1403.66  202.78
   3  -1  -2 1287.87  185.28
  -3   1  -2 1412.36  201.88
   3  -1   3  866.81  127.29
   3   1  -3 1031.30  149.99
  -3  -1  -3 1267.07  190.48
  -3  -1   3 1157.28  168.18
   3  -1  -3  894.11  129.99
  -3   1  -3 1150.68  165.78
   3  -1   4  267.87   52.29
  -3   1   4  495.95   75.19
   3   1  -4  275.47   44.80
  -3  -1  -4  233.28   50.69
  -3  -1   4  310.47   49.30
   3  -1  -4  414.06   65.09
  -3   1  -4  389.56   64.99
  -3   1   5  585.44   87.79
   3   1  -5  739.83  109.59
  -3  -1   5  654.83   97.39
   3  -1  -5  571.34   88.19
   3  -1   6  793.42  127.99
  -3   1   6  723.63  107.29
   3   1  -6  624.94   93.49
  -3  -1   6  812.22  119.79
  -3   1  -6  846.62  133.09
   3  -1   7  303.17  103.79
  -3   1   7  329.57   55.29
  -3  -1  -7  375.46  112.39
  -3  -1   7  252.97   42.60
  -3   1  -7  669.93  146.69
   3  -1   8  534.35  163.18
   3   1  -8  129.59   26.70
  -3  -1  -8  239.08  127.79
  -3  -1   8  222.78   40.40
   3  -1  -8  155.78   32.00
  -3   1  -8  231.98  130.69
   3  -1   9  700.83  233.28
  -3   1   9  577.84   93.09
   3   1  -9  399.16   62.89
  -3  -1  -9   70.49  118.79
  -3  -1   9  406.76   62.89
   3  -1  -9  487.95   77.29
  -3   1  -9  -69.79  324.67
  -3   1  10  123.79   32.80
  -3  -1 -10  338.77  237.18
  -3  -1  10   85.89   22.20
   3  -1 -10  154.58   34.20
  -3   1 -10 -539.95  305.47
  -3   1  11  304.77   57.39
   3   1 -11  200.48   37.30
  -3  -1 -11 -256.97  451.25
  -3  -1  11  230.08   40.50
   3  -1 -11  173.48   35.40
  -3   1  12  755.52  118.69
   3   1 -12  884.51  131.79
  -3  -1 -12   -5.00  437.66
  -3  -1  12  933.11  138.99
   3  -1 -12  627.94   96.39
  -3   1  13  161.18   38.50
   3   1 -13  101.29   24.60
  -3  -1 -13 -823.82  413.16
   3   1  13  685.63  323.77
  -3  -1  13  142.49   30.70
   3  -1 -13  167.88   33.90
   3   1 -14  687.73  104.49
  -3  -1  14  636.54   97.99
   3  -1 -14  561.64   88.29
  -3  -1  15  221.18   43.10
   3  -1 -15  309.87   55.49
   3   1 -16 1940.61  282.47
  -3  -1  16 1674.93  248.78
   3   1 -17  131.59   31.60
  -3  -1  17   66.39   28.10
   3   1 -19  185.38   40.80
  -3  -1  19  129.19   38.40
   3   1 -20   96.09   28.10
  -3  -1  20   80.59   32.40
   3   1 -21   86.49   26.60
  -3  -1  21   41.60   27.40
   3   1 -22   57.09   22.00
  -3  -1  22   61.09   28.90
  -3  -1  23   12.10   27.00
   3   1 -24   42.70   18.50
  -3  -1  24   35.90   26.30
   3   1 -25   94.69   25.40
  -3  -1  25   24.10   23.70
   3   1 -26   43.70   18.60
  -3  -1  26    8.40   21.00
   3   1 -27   62.19   21.30
   3   1 -28   24.90   16.40
   3   1 -29   39.30   17.40
   3   1 -30   15.60   16.50
   3   2   0  324.17   54.89
  -3  -2   0  325.17   54.59
   3  -2   0  548.05   80.09
   3  -2   1  744.83  106.99
  -3   2   1  868.31  126.19
   3   2  -1 1024.70  150.98
  -3  -2  -1  995.30  149.19
   3   2   1 1165.88  173.48
  -3  -2   1 1179.58  172.58
   3  -2  -1  852.11  122.99
  -3   2  -1  864.81  124.29
   3  -2   2  511.05   74.29
  -3   2   2  379.86   58.49
   3   2  -2  489.85   75.89
  -3  -2  -2  664.43  107.99
   3   2   2  555.64   93.59
  -3  -2   2  475.05   73.19
   3  -2  -2  494.15   74.19
  -3   2  -2  470.65   68.59
   3  -2   3  442.36   64.59
  -3   2   3  331.87   52.29
   3   2  -3  439.86   68.69
   3   2   3  450.05   80.49
  -3  -2   3  272.67   44.70
   3  -2  -3  492.95   75.29
  -3   2  -3  418.06   61.39
   3  -2   4 2050.89  292.37
  -3   2   4 2138.99  307.37
   3   2  -4 1789.32  257.47
  -3  -2  -4 2003.30  296.77
   3   2   4 2122.79  317.97
  -3  -2   4 1787.32  256.87
   3  -2  -4 2208.28  316.87
  -3   2  -4 1753.92  250.07
   3   2  -5  179.68   33.80
   3   2   5  436.96   90.69
  -3  -2   5  343.47   54.59
   3  -2  -5  245.78   42.40
  -3   2  -5  192.98   37.60
   3  -2   6  307.47   71.49
  -3   2   6  508.55   80.89
   3   2  -6  241.18   41.20
  -3  -2  -6  309.17   70.59
   3   2   6  215.08   62.69
  -3  -2   6  209.88   36.70
   3  -2  -6  321.57   52.99
  -3   2  -6  227.38   55.19
   3  -2   7  634.54  142.19
  -3   2   7  408.96   68.09
   3   2  -7  504.05   77.59
  -3  -2  -7  554.64  116.99
   3   2   7  507.05  107.59
  -3  -2   7  522.75   79.89
   3  -2  -7  377.06   60.79
  -3   2  -7  214.48  116.99
   3  -2   8  668.93  200.78
   3   2  -8  469.05   73.19
  -3  -2  -8  573.84  152.88
   3   2   8  702.33  149.39
  -3  -2   8  485.05   75.29
  -3   2  -8  -10.40  227.48
   3   2  -9  215.38   39.30
  -3  -2  -9  314.77  139.99
   3   2   9  148.99  107.49
  -3  -2   9  249.78   45.30
   3   2 -10  131.59   28.40
  -3  -2 -10    4.90  141.19
   3   2  10  124.99  159.38
  -3  -2  10  168.38   31.90
   3   2 -11  437.26   69.39
  -3  -2 -11  317.37  224.18
   3   2  11  316.87  221.98
  -3  -2  11  465.75   73.59
   3   2 -12  462.95   72.79
  -3  -2 -12  -86.09  531.85
   3   2  12 1008.50  342.07
  -3  -2  12  486.65   75.09
   3   2 -13 1197.28  176.08
  -3  -2 -13  248.08  449.16
   3   2  13 1922.91  498.45
  -3  -2  13 1542.85  225.98
   3   2 -14   96.79   25.00
   3   2  14  361.66  313.27
  -3  -2  14  112.09   26.80
   3   2 -15   80.29   21.50
  -3  -2 -15 -761.02  332.37
  -3  -2  15  104.59   26.70
  -3  -2  16  513.65   81.59
   3   2 -17   25.00   17.20
  -3  -2  17   45.40   21.70
   3   2 -18  527.25   83.79
  -3  -2  18  314.87   56.39
   3   2 -19  503.45   82.49
  -3  -2  19  340.87   61.49
   3   2 -20   57.89   22.50
  -3  -2  20   15.60   19.60
   3   2 -21  317.67   56.89
  -3  -2  21  148.79   38.20
   3   2 -22   70.59   24.10
   3   2 -23  100.09   28.00
  -3  -2  23    9.00   23.90
   3   2 -24   51.29   21.10
  -3  -2  24   29.10   21.90
   3   2 -25   29.40   17.50
  -3  -2  25   17.00   21.30
   3   2 -26   66.79   21.40
  -3  -2  26   66.99   23.30
   3   2 -27   32.00   16.90
   3   2 -28   30.50   15.90
  -3  -2  28   30.40   22.60
   3   2 -29   60.29   21.40
  -3  -2  29   61.49   25.10
   3   2 -30    9.90   12.90
  -3  -2  30    1.90   13.80
   3   2 -31   46.30   18.60
   3   2 -32   12.60   13.70
   3   2 -33   46.70   19.30
   3   2 -34   14.90   14.20
   3   3   0   45.80   23.50
  -3  -3   0   56.29   24.40
   3  -3   0   45.60   13.70
  -3   3   0   52.29   14.80
   3  -3   1 1264.57  181.08
   3   3  -1 1065.19  157.98
  -3  -3  -1  697.33  114.19
   3   3   1 1177.48  179.68
  -3  -3   1 1244.28  183.18
  -3   3  -1 1296.47  185.58
   3  -3   2   90.89   16.40
   3   3  -2  173.58   34.90
  -3  -3  -2  151.08   47.70
   3   3   2   95.99   38.70
  -3  -3   2  122.29   29.00
  -3   3  -2   95.59   17.50
   3  -3   3  317.47   46.20
   3   3  -3  282.47   48.10
  -3  -3  -3  203.08   52.89
   3   3   3  225.38   53.79
  -3  -3   3  268.97   46.40
  -3   3  -3  366.36   53.19
   3  -3   4  134.79   20.50
   3   3  -4   98.29   24.50
  -3  -3  -4   91.59   45.00
  -3  -3   4   75.09   19.80
  -3   3  -4  113.29   17.60
   3  -3   5  175.08   28.60
   3   3  -5  196.98   36.90
   3   3   5  266.77   68.79
  -3  -3   5  377.76   60.39
  -3   3  -5  191.78   30.60
   3  -3   6  620.94  106.59
   3   3  -6  681.63  103.09
  -3  -3  -6  515.65  103.39
  -3  -3   6  471.85   73.19
  -3   3  -6  620.94  105.89
   3   3  -7  676.53  103.29
  -3  -3  -7  758.52  141.89
   3   3   7  826.82  145.99
  -3  -3   7  677.53  101.89
   3   3  -8  253.57   43.90
  -3  -3  -8  464.45  135.49
   3   3  -9  370.96   59.49
  -3  -3  -9  300.47  144.49
  -3  -3   9  417.06   66.19
   3   3 -10  147.89   30.90
  -3  -3 -10  113.09  132.09
   3   3  10  179.08  102.39
  -3  -3  10  120.19   26.70
   3   3 -11  336.37   55.09
  -3  -3 -11  -48.40  170.98
   3   3  11  114.19  138.89
  -3  -3  11  188.08   35.60
  -3  -3 -12  112.89  243.28
   3   3  12  437.66  220.68
  -3  -3  12  431.46   68.99
   3   3 -13  302.37   50.89
  -3  -3 -13  -45.20  374.76
   3   3  13  239.38  217.08
  -3  -3  13  631.04   96.79
   3   3 -14  423.46   68.29
  -3  -3 -14 -368.66  377.06
   3   3  14  563.24  296.37
  -3  -3  14  271.57   47.00
   3   3 -15  435.26   69.19
  -3  -3 -15 -513.15  361.66
   3   3  15  528.25  302.67
  -3  -3  15  446.66   70.69
   3   3 -16  230.38   41.70
  -3  -3 -16 -441.16  310.57
   3   3  16  571.84  277.27
   3   3 -17  236.38   43.40
  -3  -3 -17 -204.48  244.28
  -3  -3  17  222.88   41.90
   3   3 -18  237.68   44.40
  -3  -3  18  192.38   38.40
   3   3 -19  116.39   28.70
  -3  -3  19  132.59   30.70
   3   3 -20   24.90   21.00
  -3  -3  20   35.70   18.20
   3   3 -21  220.88   42.40
  -3  -3  21  226.68   43.40
   3   3 -22   38.40   18.10
   3   3 -23   79.39   24.80
  -3  -3  23  105.99   29.00
   3   3 -24   74.99   24.30
  -3  -3  24   67.29   25.00
   3   3 -25   17.70   15.50
  -3  -3  25   19.60   23.40
   3   3 -26   15.50   14.30
  -3  -3  26    2.10   18.00
   3   3 -27   26.40   15.90
  -3  -3  27   -9.80   18.30
   3   3 -28   29.50   16.20
  -3  -3  28   16.00   17.90
   3   3 -29   31.70   20.60
   3   3 -30   24.10   16.20
   3   3 -31   26.10   15.90
   3   3 -32   24.40   16.10
   3   4   0 1087.99  168.18
  -3  -4   0 1112.79  170.78
   3   4  -1  157.48   36.40
  -3  -4  -1  198.38   54.29
   3   4   1  263.37   59.29
  -3  -4   1  332.77   58.89
   3   4  -2  178.98   37.60
  -3  -4  -2  128.69   56.29
   3   4   2   85.99   39.60
  -3  -4   2  120.99   30.30
   3   4  -3  451.95   72.99
  -3  -4  -3  401.46   79.29
  -3  -4   3  576.84   90.49
   3   4  -4   59.89   24.20
  -3  -4  -4  280.27   72.29
  -3  -4   4   84.19   24.00
   3   4  -5  260.47   45.90
   3   4   5  242.58   66.09
  -3  -4   5  306.67   52.19
   3   4  -6  392.16   63.69
  -3  -4  -6  254.77   73.89
  -3  -4   6  467.75   73.59
   3   4  -7  895.11  134.59
  -3  -4  -7 1043.90  179.48
   3   4   7  967.50  165.78
  -3  -4   7  808.62  120.59
   3   4  -8   42.20   19.40
  -3  -4  -8   50.39   91.19
   3   4   8   59.99   78.49
  -3  -4   8   51.09   18.10
   3   4  -9  193.58   35.70
  -3  -4  -9  146.39  136.39
   3   4   9  141.49   90.39
  -3  -4   9  127.59   27.00
   3   4 -10  317.67   52.89
   3   4  10  249.97  117.89
   3   4 -11    6.60   14.30
  -3  -4 -11  -15.40  147.49
   3   4  11   17.80  134.59
  -3  -4  11   14.20   13.60
   3   4 -12  143.49   29.60
   3   4  12  152.88  142.89
  -3  -4  12  156.88   31.90
   3   4 -13  189.48   35.70
  -3  -4 -13  126.89  201.18
   3   4  13   11.80  196.18
  -3  -4  13  188.78   35.50
   3   4 -14   62.69   19.50
  -3  -4 -14 -206.28  290.27
   3   4  14   55.79  179.88
   3   4 -15  202.08   37.60
  -3  -4 -15 -153.98  302.77
   3   4  15   70.09  180.48
  -3  -4  15  168.98   32.70
   3   4 -16   27.30   15.00
  -3  -4 -16 -324.97  310.47
  -3  -4  16   31.30   15.10
   3   4 -17  128.09   29.50
   3   4  17  286.37  229.48
  -3  -4  17   75.09   21.30
   3   4 -18  166.88   33.10
  -3  -4 -18 -244.48  218.38
  -3  -4  18  260.77   46.50
   3   4 -19   42.50   17.20
  -3  -4 -19 -107.09  170.68
  -3  -4  20  243.88   45.80
   3   4 -21   47.80   19.40
  -3  -4  21   53.79   20.20
   3   4 -22   39.90   18.40
   3   4 -23   20.00   15.50
  -3  -4  23   65.99   23.00
   3   4 -24    0.70   14.90
  -3  -4  24   10.60   16.50
   3   4 -25   17.20   14.10
  -3  -4  25   10.20   13.90
   3   4 -26    7.20   16.20
   3   4 -27   62.89   21.40
   3   4 -29   26.40   18.20
   3   4 -30   16.40   14.50
   3   5   0  481.25   87.99
  -3  -5   0  327.27   74.29
   3   5  -1  157.58   43.10
  -3  -5  -1  202.38   55.59
  -3  -5   1  240.28   52.19
   3   5  -2 1262.57  190.68
  -3  -5  -2  756.52  128.39
   3   5   2  977.10  156.68
  -3  -5   2 1337.97  198.98
   3   5  -3  123.79   32.00
  -3  -5  -3  136.89   49.99
   3   5   3  188.38   54.69
  -3  -5   3   92.29   28.20
   3  -5   4  471.75  104.19
   3   5  -4  175.18   37.00
  -3  -5   4  211.58   42.20
   3  -5   5   78.79   30.60
   3   5   5   12.30   47.00
  -3   5  -5   -5.40   54.29
   3  -5   6  267.17   41.40
   3   5  -6  210.28   39.50
  -3  -5  -6  196.18   65.29
  -3  -5   6  231.38   42.60
   3  -5   7  141.59   22.60
  -3  -5  -7  109.69   61.29
   3   5   7  118.49   63.59
  -3  -5   7  135.19   29.20
  -3   5  -7  162.58   25.10
   3  -5   8   46.50   10.40
   3   5  -8   37.40   18.30
  -3  -5  -8   67.09   85.79
  -3  -5   8   66.19   21.00
  -3   5  -8   54.39   10.20
   3  -5   9   31.10    9.40
   3   5  -9   67.99   18.90
  -3  -5  -9  129.89  124.29
   3   5   9   -7.20  100.59
  -3  -5   9   45.40   18.10
  -3   5  -9   62.09   11.30
   3  -5  10  219.58   35.30
   3   5 -10  181.38   34.60
  -3  -5 -10  141.69  120.89
  -3   5 -10  196.18   30.20
   3  -5  11   29.90   13.50
   3   5 -11   -1.60   14.90
  -3  -5 -11  -21.40  123.39
   3   5  11  -43.00  118.69
  -3  -5  11    7.70   13.40
  -3   5 -11   12.50    8.50
   3   5 -12  183.48   35.20
  -3  -5 -12   91.89  132.19
  -3  -5  12  207.68   40.40
  -3   5 -12  183.88   29.80
   3   5 -13   11.10   17.50
   3   5  13  -26.60  143.89
  -3  -5  13   25.50   16.10
   3   5 -14   28.20   17.30
  -3  -5 -14  152.08  160.48
   3   5  14   80.39  164.28
  -3   5 -14   84.69   18.40
   3   5 -15  149.19   32.50
  -3  -5 -15 -164.18  231.18
   3   5  15   92.59  155.98
  -3  -5  15  147.29   29.90
   3   5 -16   50.49   18.10
  -3  -5 -16 -131.89  235.18
   3   5  16   19.30  151.58
  -3  -5  16   36.20   15.80
   3   5 -17   16.30   14.90
  -3  -5 -17 -234.38  208.88
   3   5  17  134.39  194.28
  -3  -5  17   10.70   13.70
   3   5 -18   42.30   17.50
  -3  -5 -18 -179.48  165.38
   3   5  18   96.29  160.88
  -3  -5  18   61.39   20.90
   3   5 -19  165.18   33.90
  -3  -5 -19 -139.29  119.69
   3   5  19  131.79  132.09
   3   5 -20   37.90   18.70
  -3  -5 -20  -98.39  109.09
  -3  -5  20   33.70   16.10
   3   5 -21   57.79   19.60
  -3  -5 -21  -58.39   98.29
  -3  -5  21   57.99   20.40
   3   5 -22   10.30   13.70
   3   5 -23   47.70   18.10
  -3  -5  23   68.59   21.70
   3   5 -24   16.20   14.40
   3   5 -25   16.30   14.60
   3   5 -26   22.10   15.20
   3   5 -27    3.10   15.00
   3   6   0  485.25   90.19
  -3  -6   0  507.05   94.19
   3   6  -1  199.88   49.70
  -3  -6  -1  102.39   48.00
   3   6   1  105.39   39.60
  -3  -6   1  148.89   44.50
   3  -6   2  106.29  108.49
   3   6  -2  198.78   47.40
  -3  -6  -2  165.48   50.79
   3   6   2  159.08   48.50
  -3  -6   2  149.09   38.80
   3  -6   3  323.77   95.99
   3   6   3   27.40   43.50
  -3  -6   3   47.80   26.10
   3  -6   4   86.59   59.99
   3   6  -4   73.49   26.80
  -3  -6   4   58.69   23.70
  -3   6  -4  -35.20   86.09
   3  -6   5   43.20   27.50
   3   6  -5    3.50   20.50
   3   6   5    4.00   48.60
  -3  -6   5   42.10   21.20
  -3   6  -5   20.20   54.29
   3  -6   6  132.39   27.40
   3   6  -6  190.58   39.20
  -3  -6  -6  326.27   82.49
   3  -6   7   41.30   11.60
   3   6  -7   96.99   26.00
  -3  -6  -7   60.59   52.39
   3   6   7   24.70   49.90
  -3  -6   7   97.89   25.60
  -3   6  -7   36.30   18.30
   3  -6   8   36.80   10.40
   3   6  -8   20.60   14.30
  -3  -6  -8   46.80   68.69
   3   6   8   16.40   73.39
  -3  -6   8   12.90   12.80
  -3   6  -8   39.90   10.90
   3  -6   9   82.29   14.40
   3   6  -9   89.99   22.90
  -3  -6  -9  144.09  125.29
   3   6   9  132.19  102.09
  -3  -6   9  101.59   25.40
  -3   6  -9   81.19   14.20
   3  -6  10  105.99   17.80
   3   6 -10  149.39   30.90
  -3  -6 -10  186.18  142.89
   3   6  10   97.79   94.79
  -3  -6  10  123.59   26.80
  -3   6 -10  128.29   21.20
   3  -6  11   49.60   11.70
   3   6 -11   51.29   17.90
  -3  -6 -11    7.20  136.09
   3   6  11    4.10  107.99
  -3  -6  11   51.19   18.70
  -3   6 -11   53.49   11.40
   3  -6  12   91.19   17.30
   3   6 -12   81.89   22.20
  -3  -6 -12   94.19  133.49
   3   6  12   42.30  111.69
  -3  -6  12   99.29   24.00
  -3   6 -12  116.79   20.20
   3  -6  13    6.40    7.60
   3   6 -13    6.50   13.30
  -3  -6 -13  -54.19  166.68
   3   6  13    6.30  128.79
  -3  -6  13   20.50   15.40
  -3   6 -13   13.00    9.40
   3  -6  14   26.80   12.50
   3   6 -14   28.70   15.60
  -3  -6 -14  -82.69  172.08
   3   6  14    7.30  123.49
  -3  -6  14   55.59   18.80
  -3   6 -14   22.00   10.60
   3  -6  15   22.40   13.10
   3   6 -15   33.80   15.80
  -3  -6 -15   31.70  144.39
   3   6  15  -13.80  125.99
  -3  -6  15   38.50   17.40
   3  -6  16   22.60   13.40
   3   6 -16   23.20   16.40
  -3  -6 -16  -74.49  149.69
   3   6  16   49.90   97.59
  -3   6 -16   35.90   11.80
   3  -6  17   15.30   12.00
   3   6 -17   13.30   13.90
  -3  -6 -17 -105.89  137.99
   3   6  17   47.30   88.99
  -3  -6  17   12.80   12.50
  -3   6 -17   29.70   12.30
   3   6 -18  171.98   34.90
  -3  -6 -18  -71.99  116.79
   3   6  18   90.69  127.99
  -3  -6  18  136.09   30.70
  -3   6 -18  110.19   21.10
   3   6 -19   35.00   16.50
  -3  -6 -19 -112.79  104.29
   3   6  19   24.20  129.09
  -3  -6  19   30.10   15.10
  -3   6 -19   43.90   13.70
   3   6  20   44.00   90.29
  -3   6 -20   58.19   15.50
   3   6 -21   18.00   16.30
  -3  -6 -21   -2.40   49.60
   3   6  21   61.49   76.19
   3   6 -22   26.70   16.20
  -3  -6 -22  -19.90   49.30
   3   6 -23   18.50   18.40
   3   6 -24   15.40   13.80
  -3  -7   0  325.17   73.59
   3  -7   0   68.59  102.39
   3  -7   1  111.29   90.29
   3   7  -1  194.88   54.09
  -3  -7  -1  145.79   49.80
   3   7   1  196.48   54.19
  -3  -7   1  172.38   50.79
  -3   7  -1   21.50  112.79
   3  -7   2  317.77  106.29
  -3  -7  -2  252.87   64.09
  -3  -7   2  518.15   92.79
  -3   7  -2  157.08  126.59
   3  -7   3  243.68   93.29
  -3  -7  -3   98.79   46.60
  -3  -7   3  107.59   32.30
  -3   7  -3   51.19   91.89
   3  -7   4  210.28   65.99
  -3  -7   4  262.77   50.99
  -3   7  -4  160.18   84.49
   3  -7   5   68.09   30.80
   3   7  -5   49.00   23.80
   3   7   5   26.50   43.30
  -3  -7   5   29.00   21.30
  -3   7  -5    8.60   47.40
   3   7  -6   50.49   24.80
  -3  -7  -6  155.68   62.19
  -3  -7   6  135.69   33.20
   3  -7   7   36.90   16.70
   3   7  -7   75.79   24.00
   3   7   7    7.50   48.30
  -3   7  -7   15.20   19.00
   3  -7   8   45.10   12.20
   3   7  -8   62.29   22.50
  -3  -7  -8   71.09   60.59
   3   7   8   45.70   67.79
  -3  -7   8   53.19   20.40
  -3   7  -8   52.79   21.80
   3  -7   9   73.99   15.30
   3   7  -9  152.98   31.90
  -3  -7  -9   99.69   82.19
   3   7   9   29.70   81.99
  -3   7  -9   52.89   14.20
   3  -7  10   14.60    9.30
  -3  -7 -10   41.00  113.59
   3   7  10    2.30   91.99
  -3  -7  10   62.19   20.40
  -3   7 -10   31.20    9.90
   3  -7  11   69.39   13.60
   3   7 -11   76.89   21.30
  -3  -7 -11    3.50  125.89
   3   7  11   38.50   86.99
  -3  -7  11   40.50   19.30
  -3   7 -11   61.99   12.80
   3  -7  12  159.28   26.80
  -3  -7 -12   23.20  131.09
   3   7  12   49.20   89.29
  -3  -7  12  150.78   32.00
  -3   7 -12  134.99   23.20
   3  -7  13   11.40    8.00
   3   7 -13    3.10   14.70
  -3  -7 -13   52.19  111.19
   3   7  13   13.90   98.49
  -3  -7  13   24.20   15.30
  -3   7 -13   13.80    8.90
   3  -7  14    9.00    8.00
   3   7 -14   25.80   13.60
  -3  -7 -14  -75.29  114.19
   3   7  14   16.50   98.79
  -3  -7  14   31.30   15.20
  -3   7 -14   21.00    9.90
   3   7 -15   54.99   18.30
  -3  -7 -15   15.90   99.49
   3   7  15  -12.00   98.89
  -3  -7  15   48.40   17.10
  -3   7 -15   54.99   14.20
   3   7 -16    8.50   12.10
  -3  -7 -16   10.30   75.09
   3   7  16   19.00   74.09
  -3   7 -16   14.20   11.50
   3   7 -17   10.70   13.10
  -3  -7 -17  -17.70   69.19
   3   7  17   15.40   53.29
  -3   7 -17   24.50   11.60
   3   7 -18   26.00   17.20
   3   7  18    8.00   58.99
  -3   7 -18   18.80    9.80
   3   7 -19   12.90   14.70
  -3  -7 -19  -30.60   48.60
   3   7  19    6.70   74.49
   3   7 -20   16.50   15.50
  -3  -7 -20  -37.80   44.70
   3   7  20   33.80   80.99
  -3  -7 -21  -27.70   31.10
   3   7  21   32.30   49.80
  -3  -7 -22  -12.40   24.50
   3   7  22   19.50   35.60
   3   8   0  131.89   48.20
  -3  -8   0  139.09   52.29
   3  -8   0   62.79   58.39
  -3   8   0   28.10  100.59
   3  -8   1  105.49   66.39
   3   8  -1   41.30   35.70
  -3  -8  -1  147.59   52.39
   3   8   1   33.70   36.70
  -3  -8   1   48.20   41.30
  -3   8  -1   22.90   71.19
   3   8  -2   57.59   41.10
  -3  -8  -2   14.10   35.10
   3   8   2    5.90   39.60
  -3  -8   2  141.89   51.29
  -3   8  -2  -41.60   73.89
   3  -8   3   44.70   61.29
   3   8  -3   27.60   33.10
  -3  -8  -3   18.20   37.80
  -3  -8   3   20.20   27.90
  -3   8  -3   -1.90   99.79
   3  -8   4   80.49   43.90
   3   8  -4   37.00   27.00
  -3   8  -4   20.10   69.29
   3  -8   5   64.69   31.70
   3   8  -5   51.49   25.70
   3   8   5    6.00   42.90
  -3  -8   5   53.49   24.50
  -3   8  -5   23.70   42.50
   3  -8   6   89.09   33.20
   3   8  -6   86.29   28.30
  -3  -8  -6  189.28   67.69
  -3   8  -6  117.99   37.20
   3  -8   7   89.99   29.90
  -3  -8  -7   58.99   69.09
   3   8   7   81.79   52.49
  -3  -8   7   88.99   28.40
  -3   8  -7   87.29   32.70
   3  -8   8   49.70   17.60
   3   8  -8   98.99   28.90
  -3  -8  -8   71.49   60.19
   3   8   8   34.30   53.29
  -3  -8   8   57.59   24.80
  -3   8  -8   32.80   27.80
   3   8  -9   45.60   22.30
  -3  -8  -9   51.39   68.09
   3   8   9   15.40   62.39
  -3  -8   9   22.50   16.80
  -3   8  -9   20.00   17.90
   3   8 -10   73.89   23.20
  -3  -8 -10  134.49   92.79
   3   8  10   27.90   86.99
  -3   8 -10   59.39   17.10
   3   8 -11   21.20   15.10
  -3  -8 -11   22.30   90.39
   3   8  11  -34.00   77.39
  -3   8 -11   12.80   10.30
   3   8 -12   22.30   14.70
  -3  -8 -12  -10.60   93.39
   3   8  12   12.60   60.89
  -3   8 -12   21.30    9.30
   3   8 -13   25.50   16.70
  -3  -8 -13   -3.80   73.89
   3   8  13   -2.70   75.29
  -3   8 -13   28.40    9.80
   3   8 -14   18.00   13.40
  -3  -8 -14   16.30   71.49
  -3   8 -14   19.40    9.20
   3   8 -15   70.59   21.30
  -3  -8 -15   12.10   65.49
   3   8  15    6.80   55.79
  -3   8 -15  101.19   20.30
   3   8 -16    8.40   11.10
  -3  -8 -16  -22.60   50.89
   3   8  16  -13.60   49.10
  -3  -8 -17    2.20   36.80
   3   8  17    6.70   36.50
  -3  -8 -18    1.50   25.60
   3   8  18    5.60   30.50
  -3  -8 -19  -14.00   25.80
   3   8  19    5.20   25.10
  -3  -8 -20   -7.70   20.10
   3   8  20    6.70   32.70
  -3  -8 -21   -3.80   18.60
  -3  -8 -22   -4.50   14.10
   3   8  22   11.10   29.50
   3   8  23    9.60   24.20
   3   8  24   10.80   21.30
   3   9   0   20.30   31.90
   3   9  -1   28.70   33.00
   3   9   1   45.30   35.50
  -3   9  -1    3.30   39.00
   3   9  -2    3.80   33.20
   3   9   2    7.40   38.20
  -3   9  -2   15.00   43.30
   3   9  -3   24.60   27.50
  -3  -9  -3   22.60   32.10
  -3   9  -3   11.80   43.50
   3   9  -4   53.59   33.20
  -3   9  -4   16.00   42.40
   3   9  -5   65.19   31.10
   3   9   5   32.00   41.10
  -3   9  -5   46.10   28.70
   3   9  -6   52.19   25.30
  -3  -9  -6   74.29   46.30
  -3   9  -6   55.19   29.50
   3   9  -7   -2.50   21.20
  -3  -9  -7   22.40   38.70
   3   9   7    3.90   41.30
  -3  -9  -8   32.50   44.10
   3   9   8   26.70   41.50
   3   9  -9   15.50   18.80
  -3  -9  -9   41.30   47.70
   3   9   9    5.50   44.80
   3   9  10   14.00   50.59
  -3  -9 -11   13.90   45.50
   3   9  11  -19.20   51.89
  -3  -9 -12   10.30   37.20
   3   9  12    0.40   33.20
  -3  -9 -13   -9.10   35.00
   3   9  13    1.80   24.60
  -3  -9 -14    3.90   23.20
   3   9  14   -0.60   27.90
  -3  -9 -15    7.50   21.90
   3   9  15   11.80   29.20
   3   9  16    3.50   24.10
   3   9  17   -2.20   25.70
   3   9  18    0.20   21.10
   3   9  19    2.40   19.40
   3   9  20    2.70   20.80
   3   9  21    2.20   24.00
   3   9  22    2.70   24.70
   3   9  23    6.80   23.60
   3   9  24    8.60   23.10
   3   9  25    2.70   17.40
   3  10   5   10.20   20.20
   3  10   7    5.00   22.00
   3  10   8    5.90   17.30
   3  10  10    6.00   19.30
   3  10  11    8.00   16.90
  -4   0   0  760.52  112.49
  -4   0   1  305.47   49.00
  -4   0  -1  465.95   71.99
  -4   0   2  178.68   31.50
  -4   0  -2  228.98   42.90
   4   0   3  379.46   63.39
  -4   0   3  611.74   92.19
   4   0   4   31.40   28.60
  -4   0   4   24.10   16.10
   4   0   5   65.49   33.40
  -4   0   5   43.10   16.80
   4   0  -5   39.20   16.00
   4   0   6  673.03  117.19
  -4   0   6  502.15   77.99
   4   0  -6  851.11  127.49
   4   0   7  -16.30   44.00
   4   0  -7   85.09   22.30
   4   0   8  356.46   73.69
  -4   0   8  315.17   50.89
   4   0  -8  290.17   49.00
   4   0   9   55.49   72.19
  -4   0   9   71.39   21.80
   4   0  -9   36.40   18.70
   4   0  10   38.00   70.09
  -4   0  10   44.50   18.40
   4   0 -10   35.80   18.30
  -4   0 -10  103.89  121.19
   4   0 -11   58.19   22.30
  -4   0 -11   32.40  120.09
   4   0  12  216.68  169.08
  -4   0  12  166.08   33.80
   4   0 -12  109.89   27.00
   4   0  13  711.93  221.78
  -4   0  13  606.74   94.89
   4   0 -13  542.95   85.59
   4   0  14  371.86  263.37
  -4   0  14   55.29   23.00
   4   0 -14   77.09   24.00
   4   0  15  349.07  218.08
  -4   0  15   67.49   26.30
   4   0 -15   98.59   27.80
  -4   0  16   45.10   28.20
   4   0 -16   68.39   24.90
  -4   0  17   -9.60   26.30
   4   0 -17   29.40   20.50
  -4   0  18   33.80   24.70
  -4   0  19   49.90   25.80
   4   0 -19   54.79   24.00
  -4   0  20   26.20   22.40
   4   0 -20   36.50   21.60
   4   0 -21  280.17   52.69
  -4   0  22   12.70   18.20
   4   0 -22   29.00   17.70
  -4   0  23   17.30   18.30
  -4   0  24   51.29   23.50
   4   0 -24   61.59   21.00
  -4   0  25    2.80   15.50
   4   0 -25   28.50   16.70
  -4   0  26    1.30   16.00
   4   0 -26   30.50   18.10
   4   0 -27   28.50   17.50
   4   0 -28   27.70   16.20
   4   0 -29   62.39   22.50
   4   0 -30   39.70   19.30
   4   1   0  702.83  107.19
  -4  -1   0  689.23  104.59
   4  -1   0  592.54   88.29
  -4   1   0  664.43   99.69
   4  -1   1  941.71  137.19
  -4   1   1 1090.49  158.68
   4   1  -1 1193.68  174.98
  -4  -1  -1  987.80  146.59
   4   1   1 1065.19  159.08
  -4  -1   1 1147.69  169.68
   4  -1  -1 1042.90  151.68
  -4   1  -1  910.31  133.19
   4  -1   2  625.44   92.89
   4   1  -2  409.56   65.49
  -4  -1  -2  295.77   51.79
  -4  -1   2  547.05   83.59
   4  -1  -2  435.86   66.89
  -4   1  -2  373.46   57.99
   4  -1   3  656.33   98.79
   4   1  -3  486.05   75.69
  -4  -1  -3  547.55   90.89
  -4  -1   3  634.04   95.59
   4  -1  -3  788.42  116.59
  -4   1  -3  518.65   79.19
   4  -1   4  250.77   45.20
  -4   1   4  201.78   36.40
   4   1  -4  145.39   29.20
  -4  -1  -4  184.98   50.59
  -4  -1   4  204.38   36.80
  -4   1  -4  258.37   47.20
  -4   1   5  333.87   52.49
   4   1  -5  157.28   31.70
  -4  -1  -5  262.97   58.89
  -4  -1   5  237.38   41.40
   4  -1  -5  261.97   43.90
  -4   1  -5  151.98   41.00
   4  -1   6   73.79   38.70
  -4   1   6  130.89   27.00
   4   1  -6  129.79   28.20
  -4  -1  -6   52.19   45.50
  -4  -1   6   57.39   19.00
   4  -1  -6   93.79   24.50
  -4   1  -6   41.90   33.80
   4  -1   7   49.20   42.20
  -4   1   7   94.99   24.00
   4   1  -7   75.59   21.80
  -4  -1   7   46.50   15.80
   4  -1   8  367.96   82.29
  -4   1   8  525.25   81.49
   4   1  -8  413.66   66.49
  -4   1  -8  261.97   70.79
   4  -1   9  366.16  117.79
  -4   1   9  319.47   53.09
   4   1  -9  444.26   70.69
  -4  -1  -9  397.46  107.09
  -4  -1   9  315.47   53.19
   4  -1  -9  443.46   71.39
  -4   1  -9  321.17  118.59
   4  -1  10  305.97  117.99
  -4   1  10    4.10   20.90
  -4  -1 -10   56.99  137.09
   4  -1 -10   13.50   22.50
  -4   1 -10  125.39  123.59
   4  -1  11  322.57  147.69
  -4   1  11  150.58   36.10
   4   1 -11  133.99   28.50
  -4  -1 -11   35.00  146.39
  -4  -1  11  191.98   35.00
   4  -1 -11  118.89   30.60
  -4   1 -11  137.49  159.68
   4  -1  12  673.53  198.98
  -4   1  12  529.85   93.39
   4   1 -12  670.53  102.29
  -4  -1 -12  255.47  163.58
   4  -1 -12  736.73  113.79
  -4   1 -12 -300.27  313.97
   4  -1  13  518.65  224.28
  -4   1  13  257.57   56.89
   4   1 -13  440.16   71.09
  -4  -1 -13  369.76  219.38
  -4  -1  13  466.05   75.09
   4  -1 -13  515.15   87.79
  -4   1 -13 -283.17  256.17
  -4   1  14   79.19   36.10
   4   1 -14   79.69   22.80
  -4  -1 -14 -122.29  295.47
  -4  -1  14  117.69   27.70
   4  -1 -14   74.09   26.40
  -4   1 -14 -407.56  229.98
  -4   1  15  392.06   74.29
   4   1 -15  230.28   43.70
  -4  -1 -15 -336.97  321.17
  -4  -1  15  360.46   60.69
   4  -1 -15  300.87   54.39
   4   1 -16  128.49   29.80
  -4  -1 -16 -544.45  267.27
  -4  -1  16  168.18   35.50
   4  -1 -16  179.58   37.80
  -4   1  17   92.19   32.50
   4   1 -17   83.79   24.50
  -4  -1 -17 -521.75  242.78
  -4  -1  17   85.69   23.20
  -4   1  18   72.59   29.70
   4   1 -18   39.50   20.50
  -4  -1 -18 -270.87  214.28
  -4  -1  18    6.60   13.80
   4  -1 -18   79.59   26.30
  -4   1  19   -5.10   20.10
   4   1 -19   27.20   20.00
  -4  -1  19    8.30   19.20
   4  -1 -19   23.80   23.30
  -4   1  20   49.99   24.60
   4   1 -20  105.99   28.40
  -4  -1  20   45.50   28.50
   4  -1 -20   36.70   22.70
   4   1 -21   39.70   20.20
  -4  -1  21   12.30   21.60
   4  -1 -21   40.30   20.70
   4   1 -22  207.68   40.90
  -4  -1  22   70.19   30.00
   4  -1 -22  160.98   36.30
  -4  -1  23   13.50   19.20
   4   1 -24   66.59   23.60
  -4  -1  24   32.70   22.00
   4   1 -25   35.40   18.50
  -4  -1  25   12.80   17.30
   4   1 -26   24.50   17.10
  -4  -1  26   34.90   19.70
   4   1 -27   27.00   16.50
  -4  -1  27   39.80   21.80
   4   1 -28   23.30   16.60
  -4  -1  28    9.50   14.00
   4   1 -29   12.90   18.60
  -4  -1  29   23.90   17.00
   4   1 -30   13.70   14.40
  -4  -1  30   -0.10   10.20
   4   1 -31   44.20   19.70
  -4  -1  31    2.80   10.80
   4   1 -32    8.80   12.90
   4   1 -33   43.20   19.40
   4   1 -34   13.90   13.40
   4   1 -35   15.80   14.10
   4   1 -36   10.70   11.70
   4   1 -37    6.20    8.80
  -4  -2   0  171.28   36.30
   4  -2   0  109.49   22.40
  -4   2   0   85.69   18.10
   4  -2   1  173.48   29.10
  -4   2   1  127.19   24.50
   4   2  -1  224.98   42.70
  -4  -2  -1  208.28   41.80
   4   2   1  180.28   38.40
  -4   2  -1  204.08   33.70
   4  -2   2  229.08   36.00
  -4   2   2  372.76   56.99
   4   2  -2  191.68   37.20
  -4  -2  -2  236.88   49.10
   4   2   2  254.17   52.69
  -4  -2   2  213.58   39.20
   4  -2  -2  230.88   38.00
  -4   2  -2  266.07   41.80
   4  -2   3 1112.29  160.08
  -4   2   3 1096.09  159.78
   4   2  -3 1037.90  153.48
  -4  -2  -3 1254.47  193.08
   4   2   3 1087.99  169.88
  -4  -2   3 1186.58  173.68
   4  -2  -3 1052.49  154.58
  -4   2  -3  974.60  140.69
   4  -2   4  494.05   74.19
  -4   2   4  577.34   87.89
   4   2  -4  556.64   86.39
  -4  -2  -4  537.95   99.99
   4   2   4  582.44  100.79
  -4  -2   4  508.55   78.19
   4  -2  -4  445.46   68.89
  -4   2  -4  627.44   92.79
   4  -2   5  164.38   36.40
  -4   2   5  206.88   37.00
   4   2  -5  284.47   48.20
  -4  -2  -5  160.28   49.30
  -4  -2   5  215.08   38.60
   4  -2  -5  166.08   31.70
  -4   2  -5  163.48   31.60
   4  -2   6   61.09   27.30
   4   2  -6   33.00   15.30
  -4  -2  -6  178.88   59.89
  -4  -2   6   57.19   18.40
   4  -2  -6   80.09   26.40
  -4   2  -6   67.39   31.10
   4  -2   7    2.70   35.00
  -4   2   7   20.70   20.50
   4   2  -7   57.09   18.30
   4   2   7   34.10   48.40
  -4  -2   7   79.49   20.80
   4  -2  -7   37.00   19.80
   4  -2   8  209.08   71.39
  -4   2   8  204.88   44.20
   4   2  -8  221.48   39.90
  -4  -2  -8  449.06   95.59
   4   2   8  212.28   64.99
  -4  -2   8  191.28   35.80
   4  -2  -8  261.07   50.09
  -4   2  -8  215.98   63.09
   4  -2   9   94.89   79.89
  -4   2   9  126.59   34.30
  -4  -2  -9   93.19   74.09
   4   2   9   30.60   70.69
  -4  -2   9   88.89   22.90
   4  -2  -9  102.69   32.00
  -4   2  -9   88.09  105.39
   4  -2  10  446.36  142.69
  -4   2  10  515.15   88.59
   4   2 -10  370.76   60.69
  -4  -2 -10  329.27  139.19
   4   2  10  372.66  121.69
  -4  -2  10  349.77   57.99
  -4   2 -10  163.78  122.89
   4  -2  11  565.74  183.28
  -4   2  11  513.15   88.79
  -4  -2 -11  441.06  184.28
   4   2  11  650.73  164.98
  -4  -2  11  454.65   72.89
   4  -2 -11  360.66   62.59
  -4   2 -11   75.59  219.28
   4  -2  12  371.66  180.38
  -4   2  12  327.57   64.69
   4   2 -12  302.97   51.39
  -4  -2 -12  266.47  169.58
   4   2  12  220.88  135.99
  -4  -2  12  297.57   51.19
   4  -2 -12  376.56   63.29
  -4   2 -12 -438.26  243.98
  -4   2  13   83.69   34.30
   4   2 -13  164.68   33.00
  -4  -2 -13   13.50  152.48
   4   2  13  252.57  145.49
  -4  -2  13  150.18   31.00
   4  -2 -13  164.58   35.00
   4   2 -14   89.59   22.90
  -4  -2 -14   17.20  187.68
   4   2  14  170.18  164.88
  -4  -2  14  120.69   26.70
   4  -2 -14   77.59   24.40
   4   2 -15  122.09   27.60
  -4  -2 -15 -105.59  256.77
   4   2  15  118.49  174.38
   4  -2 -15  160.68   34.60
  -4  -2 -16 -317.97  294.47
   4   2  16  208.48  210.08
  -4  -2  16  156.48   33.50
   4   2 -17  160.58   34.60
  -4  -2 -17 -394.36  300.17
   4   2  17  498.85  274.87
  -4  -2  17  212.18   41.70
   4   2 -18  104.59   26.90
   4   2  18  273.67  208.88
  -4  -2 -19 -298.37  204.58
  -4  -2  19  236.98   46.10
   4   2 -20   40.10   19.10
  -4  -2  20   29.10   19.20
   4   2 -21  134.79   31.50
  -4  -2  21   94.09   27.00
   4   2 -22   11.60   17.70
  -4  -2  22   12.60   15.70
  -4  -2  23   10.70   15.10
   4   2 -24   27.40   18.00
  -4  -2  24   -0.40   17.40
   4   2 -25   46.30   19.90
  -4  -2  25    7.50   15.90
   4   2 -26   17.60   16.30
   4   2 -27   43.20   18.10
  -4  -2  27    3.50   16.00
   4   2 -28   23.90   20.40
  -4  -2  28    0.90   11.50
   4   2 -29   17.20   16.00
  -4  -2  29   -4.80   12.50
   4   2 -30   10.90   14.40
  -4  -2  30   -1.40   10.20
   4   2 -31   14.40   15.50
  -4  -2  31    1.10    8.90
   4   2 -32    6.30   13.20
   4   2 -33   13.20   13.50
   4   2 -34    8.70   13.90
   4   2 -35    3.60   11.60
   4   3   0  689.23  106.79
  -4  -3   0  505.05   82.29
   4  -3   0  589.54   86.89
  -4   3   0  579.94   86.19
   4  -3   1  511.05   75.29
  -4   3   1  420.26   63.79
   4   3  -1  662.43  102.99
  -4  -3  -1  421.96   73.39
   4   3   1  413.06   72.29
  -4  -3   1  347.97   60.09
   4  -3  -1  408.96   62.09
  -4   3  -1  309.07   47.00
   4  -3   2 1106.19  158.28
  -4   3   2 1121.39  163.88
   4   3  -2 1156.78  171.08
  -4  -3  -2 1343.97  206.38
   4   3   2 1726.03  257.17
  -4  -3   2 1322.27  194.98
   4  -3  -2 1399.66  202.48
  -4   3  -2 1303.47  187.18
   4  -3   3  319.67   47.60
  -4   3   3  237.28   43.10
   4   3  -3  308.97   52.49
  -4  -3  -3  406.96   82.09
   4   3   3  311.57   65.39
  -4  -3   3  302.07   52.09
   4  -3  -3  384.96   60.99
  -4   3  -3  326.77   49.10
   4  -3   4  232.68   35.70
  -4   3   4  268.77   47.30
   4   3  -4  234.58   43.00
  -4  -3  -4  231.28   58.29
   4   3   4  162.38   46.80
  -4  -3   4  182.38   35.20
   4  -3  -4  246.68   43.40
  -4   3  -4  208.18   32.60
  -4   3   5   93.69   26.80
   4   3  -5  107.69   26.00
  -4  -3  -5   72.49   42.60
   4   3   5   18.70   40.90
   4  -3  -5   55.09   19.70
  -4   3  -5  118.49   21.90
   4  -3   6  296.77   49.40
  -4   3   6  297.47   53.79
   4   3  -6  361.36   58.59
  -4  -3   6  304.77   51.49
   4  -3  -6  406.76   65.89
  -4   3  -6  364.46   58.09
   4  -3   7   82.29   29.40
  -4   3   7   41.40   25.80
   4   3  -7  159.78   32.30
   4   3   7   52.89   48.10
   4  -3  -7  136.59   31.80
  -4   3  -7  166.48   39.50
   4  -3   8  -16.20   66.29
   4   3  -8   97.19   24.70
  -4  -3  -8   43.30   56.29
   4   3   8   11.10   51.09
  -4  -3   8   80.29   22.00
   4  -3  -8   36.60   22.20
  -4   3  -8   32.10   51.39
   4  -3   9  474.45  112.49
   4   3  -9  346.17   57.39
  -4  -3  -9  446.16  106.49
   4   3   9  486.65  111.19
  -4  -3   9  411.36   66.29
  -4   3  -9  232.58   90.69
   4  -3  10  314.07  120.19
   4   3 -10  189.88   36.20
   4   3  10  337.97  117.59
  -4  -3  10  179.78   34.60
  -4   3 -10   27.10  191.88
   4   3 -11  237.78   42.70
  -4  -3 -11  179.78  158.58
   4   3  11  274.17  122.09
  -4  -3  11  229.48   41.70
  -4   3 -11 -148.49  153.38
   4   3 -12  668.43  102.69
   4   3  12  639.14  162.38
  -4  -3  12  553.04   86.69
   4   3 -13  521.75   82.49
  -4  -3 -13  352.56  176.38
   4   3  13  507.55  174.78
  -4  -3  13  587.54   92.49
   4   3 -14  344.77   58.09
  -4  -3 -14   73.39  177.68
   4   3  14  441.96  180.98
  -4  -3  14  308.87   52.69
   4   3 -15   28.90   15.50
  -4  -3 -15   99.59  174.98
   4   3  15  131.69  172.68
  -4  -3  15   53.79   19.20
   4   3 -16   94.29   26.30
  -4  -3 -16 -130.19  273.77
   4   3  16  140.69  168.18
  -4  -3  16  154.88   32.90
   4   3 -17  132.89   29.30
  -4  -3 -17 -222.28  274.07
   4   3  17  169.58  174.48
  -4  -3  17  158.38   33.80
   4   3 -18  163.08   32.80
  -4  -3 -18 -221.18  249.48
   4   3  18  396.06  284.87
   4   3 -19   96.29   27.10
  -4  -3 -19 -282.77  183.28
   4   3  19  360.96  233.38
  -4  -3  19  101.39   27.30
   4   3 -20   27.90   18.20
   4   3  20  234.88  174.18
  -4  -3  20   31.90   17.40
   4   3 -21   81.99   25.60
  -4  -3  21   99.19   29.80
   4   3 -22   21.90   16.60
  -4  -3  22   26.40   18.90
  -4  -3  23   45.00   19.60
   4   3 -24   24.20   16.50
  -4  -3  24   68.89   22.10
   4   3 -25   25.50   15.50
  -4  -3  25   21.10   13.60
   4   3 -26   10.60   13.80
  -4  -3  26    1.40   13.30
   4   3 -27   27.90   17.20
  -4  -3  27   14.10   14.40
   4   3 -28   30.30   18.50
  -4  -3  28   11.80   13.70
   4   3 -29   17.20   15.90
  -4  -3  29   -4.20   10.50
   4   3 -30   18.40   17.00
   4   3 -31   20.60   15.90
   4   3 -32   29.50   16.90
   4   3 -33   42.10   19.90
   4   4   0  305.47   58.89
  -4  -4   0  305.57   62.99
   4  -4   0  281.37   45.00
  -4   4   0  328.87   54.09
   4  -4   1  738.83  108.09
   4   4  -1  608.74   97.39
  -4  -4  -1  782.82  128.49
   4   4   1  621.94  108.09
  -4  -4   1  976.10  148.79
   4  -4  -1  662.43   98.39
  -4   4  -1  817.22  120.59
   4  -4   2  546.05   79.99
   4   4  -2  337.77   60.09
  -4  -4  -2  475.95   90.59
   4   4   2  462.15   86.19
  -4  -4   2  302.87   55.29
  -4   4  -2  451.15   69.29
   4  -4   3   22.00    7.50
   4   4  -3   27.40   19.60
  -4  -4  -3   36.60   36.50
   4   4   3   22.70   33.40
  -4  -4   3   39.50   23.20
  -4   4  -3   16.80   11.10
   4  -4   4   38.10    8.40
   4   4  -4   42.90   19.80
  -4  -4  -4   41.60   41.40
   4   4   4   41.90   36.00
  -4  -4   4   63.09   22.20
  -4   4  -4   80.89   14.50
   4  -4   5  144.09   22.00
   4   4  -5  122.09   28.80
  -4  -4  -5   82.69   47.30
   4   4   5  209.28   65.69
  -4   4  -5  127.89   20.10
   4  -4   6  127.49   20.40
   4   4  -6  195.68   38.10
  -4  -4   6  156.88   32.20
  -4   4  -6  163.58   24.90
   4  -4   7  197.98   35.00
   4   4  -7  159.88   33.30
  -4  -4  -7  221.28   73.39
   4   4   7  158.78   61.19
  -4  -4   7  197.08   37.20
  -4   4  -7  228.08   37.80
   4  -4   8  359.86   79.09
   4   4  -8  160.08   32.90
  -4  -4  -8  132.49   64.89
   4   4   8   71.99   60.29
  -4  -4   8  164.48   32.80
  -4   4  -8  114.09   64.09
   4   4  -9  169.38   33.70
  -4  -4  -9  207.08   80.29
   4   4   9  212.78   73.49
  -4  -4   9  138.89   29.10
  -4   4  -9   -2.40  115.89
   4   4 -10  336.67   56.59
  -4  -4 -10  381.26  117.39
   4   4  10  447.06  117.99
  -4  -4  10  466.25   74.49
   4   4 -11   29.90   16.00
  -4  -4 -11  128.59  120.29
   4   4  11  127.79   97.09
  -4  -4  11   53.79   18.90
   4   4 -12   20.20   14.50
  -4  -4 -12    2.20  134.19
   4   4  12   72.99   98.29
  -4  -4  12   26.80   15.80
   4   4 -13  215.48   40.70
  -4  -4 -13  127.29  136.89
   4   4  13  151.78  110.99
  -4  -4  13  181.38   37.40
   4   4 -14   38.50   17.60
  -4  -4 -14  -13.20  133.19
  -4  -4  14   38.60   17.00
   4   4 -15   26.60   16.80
   4   4  15   41.40  132.09
  -4  -4  15   31.30   16.90
   4   4 -16   96.99   27.20
  -4  -4 -16   25.00  169.68
   4   4  16   73.19  160.68
  -4  -4  16   44.80   18.60
   4   4 -17   29.40   16.20
  -4  -4 -17  -73.49  165.88
   4   4  17   38.30  134.59
  -4  -4  17   39.70   19.00
   4   4 -18   36.70   17.30
  -4  -4 -18  -75.79  139.79
   4   4  18   99.89  129.69
  -4  -4 -19  -98.59  120.09
   4   4  19  103.29  148.09
  -4  -4  19   48.30   20.00
   4   4 -20   32.20   16.20
   4   4  20  116.49  146.89
  -4  -4  20   58.29   21.00
   4   4 -21   31.40   14.90
   4   4  21  148.79  135.69
   4   4 -22   44.20   18.00
  -4  -4  22   42.20   20.30
   4   4 -23   61.79   20.90
  -4  -4  23   40.30   17.90
   4   4 -24   15.80   15.50
  -4  -4  24   21.70   15.40
   4   4 -25   21.10   13.40
  -4  -4  25   53.19   20.50
   4   4 -26   -3.50   15.60
  -4  -4  26   26.90   16.90
   4   4 -27   -7.60   16.90
   4   4 -28   11.10   16.30
   4   4 -29   15.00   14.60
   4   4 -30   60.09   21.90
   4   5   0  702.33  117.49
  -4  -5   0  806.62  130.89
   4   5  -1  511.05   86.89
   4   5   1  335.57   70.29
  -4  -5   1  300.17   57.79
   4   5  -2  125.69   34.20
  -4  -5  -2  147.69   49.60
   4   5   2  131.39   45.30
  -4  -5   2  163.48   38.70
   4   5  -3  214.38   43.40
  -4  -5  -3  171.38   53.39
   4   5   3   98.09   40.60
  -4  -5   3  187.58   41.30
   4   5  -4   27.00   21.60
  -4  -5  -4   42.60   40.50
  -4  -5   4   47.90   22.50
  -4  -5  -5  100.19   47.40
  -4  -5   5   86.09   25.10
   4  -5   6   61.29   10.40
   4   5  -6   32.80   16.90
  -4  -5   6  102.09   26.70
  -4  -5  -7   54.69   49.50
   4   5   7   23.10   49.90
  -4  -5   7   18.80   16.10
   4   5  -8  127.99   29.10
  -4  -5  -8  257.77   76.79
  -4  -5   8  165.88   34.50
  -4  -5  -9  136.69   66.29
   4   5   9   97.69   58.99
  -4  -5   9  168.48   34.60
   4   5 -10   49.99   19.00
  -4  -5 -10  115.39   76.69
  -4  -5  10   63.19   20.90
   4   5 -11  415.36   69.69
  -4  -5 -11  520.75  155.08
   4   5  11  499.05  142.19
  -4  -5  11  452.95   73.99
   4   5 -12   54.69   19.60
  -4  -5 -12   40.10  131.29
   4   5  12   19.90  102.79
  -4  -5  12   60.99   20.30
   4   5 -13   57.79   20.00
  -4  -5 -13    4.30  111.19
   4   5  13   70.29   88.49
  -4  -5  13   64.99   20.80
   4   5 -14   12.80   18.10
  -4  -5 -14   33.20  112.39
   4   5  14   12.00  100.19
  -4  -5  14   17.00   14.40
   4   5 -15   39.60   17.90
  -4  -5 -15   13.50  108.69
   4   5  15   11.90  120.19
   4   5  16   14.50   97.39
  -4  -5  16   31.80   16.30
   4   5 -17   17.40   14.50
  -4  -5 -17   20.20  102.19
   4   5  17   68.49   89.49
  -4  -5  17   12.30   14.70
   4   5 -18   31.80   16.60
  -4  -5 -18  -23.00   98.19
  -4  -5  18   28.50   16.00
   4   5 -19  232.98   47.10
   4   5  19  129.49  109.59
  -4  -5  19  165.98   35.10
   4   5 -20  165.88   35.20
   4   5  20   88.99  114.89
  -4  -5  20   96.49   26.00
   4   5 -21   34.10   16.20
   4   5  21   76.69  102.59
  -4  -5  21   45.80   18.60
   4   5  22   67.89   78.19
  -4  -5  22   17.20   14.00
   4   5 -23   26.20   15.20
   4   5  23   56.79   64.79
  -4  -5  23   28.70   15.70
   4   5 -24    8.20   14.20
   4   5 -25   34.20   17.80
   4   5 -27   17.00   16.40
   4   6   0   83.99   37.20
  -4  -6   0  135.49   46.90
   4   6  -1  230.38   54.29
  -4  -6  -1  246.68   65.59
   4   6   1  199.28   55.29
  -4  -6   1  276.97   58.99
   4   6  -2   60.19   26.70
  -4  -6  -2   49.90   41.90
   4   6   2   42.40   38.30
  -4  -6   2  112.89   33.10
   4   6  -3   26.70   22.40
  -4  -6   3   41.80   23.20
   4   6  -4  124.99   33.10
  -4  -6  -4    6.80   37.40
   4   6   4   -9.00   43.80
  -4  -6   4   41.40   22.70
   4   6  -5   31.40   20.10
  -4  -6  -5   41.30   46.10
  -4  -6   5   44.40   22.10
   4  -6   6  201.08   56.29
   4   6  -6   47.40   20.10
  -4  -6   6   66.49   23.90
   4   6  -7   22.30   18.70
  -4  -6  -7   79.39   56.49
   4   6   7   90.19   52.89
  -4  -6   7   30.80   18.10
  -4   6  -7  -42.80   43.00
   4  -6   8   70.99   11.70
   4   6  -8   55.49   19.90
  -4  -6  -8  147.39   64.39
  -4  -6   8   75.09   22.50
  -4   6  -8   59.19   15.30
   4  -6   9   38.20    7.90
   4   6  -9   88.49   24.40
  -4  -6  -9   53.49   61.99
   4   6   9   56.79   51.69
  -4  -6   9   64.79   21.40
  -4   6  -9   62.59   10.40
   4  -6  10   15.50    6.30
   4   6 -10   17.10   14.10
  -4  -6 -10   61.19   62.79
   4   6  10   21.20   64.99
  -4  -6  10   58.89   20.30
  -4   6 -10   21.70    5.80
   4  -6  11   16.30    9.20
   4   6 -11   52.59   18.50
  -4  -6 -11   38.80   78.39
   4   6  11   -1.00   90.19
  -4  -6  11   25.70   15.50
  -4   6 -11   29.50    7.50
   4   6 -12   26.50   16.70
  -4  -6 -12   84.69  106.19
   4   6  12    2.00   91.99
  -4   6 -12   25.90    8.70
  -4  -6 -13   31.30  103.89
   4   6  13   67.99   81.49
  -4  -6  13   69.79   20.60
  -4   6 -13   66.29   13.70
   4   6 -14   10.70   13.50
  -4  -6 -14  -50.89  107.39
   4   6  14    7.80   81.49
  -4  -6  14   12.90   13.30
  -4   6 -14   26.20    9.60
   4   6 -15   94.89   24.00
  -4  -6 -15   36.20   89.69
   4   6  15   23.10   94.79
  -4  -6  15   85.29   23.00
   4   6 -16   30.70   15.20
  -4  -6 -16  -30.10   96.79
   4   6  16   16.00   87.19
  -4  -6  16   29.40   15.60
   4   6 -17   12.80   15.60
  -4  -6 -17  -16.10   88.39
   4   6  17  -17.60   74.89
   4   6 -18    6.20   14.20
  -4  -6 -18   -1.30   56.39
   4   6  18    9.00   64.09
  -4  -6  18    3.40   13.50
   4   6 -19   18.70   13.80
   4   6  19   -3.30   57.29
  -4  -6  19   19.80   15.10
   4   6 -20   26.70   15.40
   4   6  20   10.20   52.29
   4   6 -21   48.40   18.70
   4   6  21   27.40   66.09
   4   6 -22   30.10   15.90
   4   6 -23   27.60   16.90
   4   6  23   11.60   29.30
   4   6 -24   18.80   15.50
   4   6  24   19.30   28.30
   4   7   0   35.20   35.90
  -4  -7   0   32.40   35.70
  -4  -7  -1   90.59   48.80
   4   7   1   38.90   39.30
  -4  -7   1  196.48   53.09
   4   7  -2   71.89   34.10
   4   7   2   55.09   39.10
  -4  -7   2  122.59   36.10
   4   7  -3   32.90   23.20
  -4  -7  -3   23.10   36.90
   4   7   3   18.60   39.90
  -4  -7   3   32.80   23.20
   4  -7   4   47.90   61.29
   4   7  -4   59.19   27.90
  -4  -7  -4   39.80   41.20
   4   7   4   19.00   48.20
  -4  -7   4   57.19   24.90
   4  -7   5  165.58   57.69
   4   7  -5   60.99   24.20
  -4  -7  -5  107.69   61.99
  -4  -7   5   52.09   23.80
  -4   7  -5   17.70   68.29
   4  -7   6   73.29   44.10
   4   7  -6   21.10   21.00
  -4  -7   6   19.50   18.80
  -4   7  -6  -32.40   45.30
   4   7  -7   49.90   21.90
   4   7   7    4.00   45.10
  -4  -7   7   39.50   19.70
  -4   7  -7    4.70   50.69
   4  -7   8  119.49   23.60
   4   7  -8   88.09   24.90
  -4  -7  -8   91.09   56.99
  -4  -7   8   63.99   22.80
   4  -7   9   85.39   14.90
   4   7  -9   95.59   25.30
   4   7   9   71.59   48.20
  -4   7  -9   90.09   21.00
   4  -7  10   47.90    9.90
  -4  -7 -10   48.80   55.09
   4   7  10    5.60   65.89
  -4  -7  10   37.00   19.30
  -4   7 -10   24.30    7.70
   4  -7  11   20.00    7.20
   4   7 -11   10.30   13.80
  -4  -7 -11   21.70   63.49
   4   7  11   22.30   63.39
  -4  -7  11   10.00   14.10
  -4   7 -11   14.60    6.10
   4  -7  12   13.20    6.90
   4   7 -12   32.10   15.30
  -4  -7 -12   22.20   75.09
   4   7  12   -6.40   74.09
  -4  -7  12   30.30   16.10
  -4   7 -12   15.60    6.90
   4  -7  13    7.10    7.00
   4   7 -13    1.60   14.30
  -4  -7 -13    8.20   86.09
   4   7  13    1.80   75.49
  -4  -7  13    6.30   14.20
  -4   7 -13   20.60    7.90
   4  -7  14   18.40    8.20
   4   7 -14   16.60   14.40
  -4  -7 -14    2.60   77.09
   4   7  14   11.60   61.29
  -4  -7  14   17.50   13.50
  -4   7 -14   18.10    8.90
  -4  -7 -15   -2.70   61.99
   4   7  15   16.90   64.79
  -4  -7  15   29.50   15.00
  -4   7 -15   32.20   10.40
   4   7 -16   34.10   15.40
  -4  -7 -16   16.60   52.79
   4   7  16  -13.80   72.59
  -4   7 -16   32.30   10.30
   4   7 -17   33.30   16.60
  -4  -7 -17  -28.20   58.29
   4   7  17   -8.90   51.29
  -4   7 -17   27.30   11.50
   4   7 -18   36.40   15.90
  -4  -7 -18  -10.70   41.50
   4   7  18    4.70   37.80
   4   7 -19   36.10   16.90
   4   7  19    0.20   29.60
   4   7 -20    8.70   12.60
   4   7  21    0.20   21.20
   4   7  22    5.80   23.20
   4   7  23    5.40   23.50
   4   7  24    5.20   19.40
   4   8   0   18.60   32.20
  -4  -8   0   25.30   36.80
   4   8  -1   94.99   43.00
  -4  -8  -1   37.10   39.00
   4   8   1   20.40   35.60
  -4  -8   1  168.48   54.19
   4   8  -2    0.50   32.60
  -4  -8  -2   64.39   42.10
   4   8   2   53.79   39.80
  -4  -8   2   31.00   27.10
   4   8  -3   53.29   31.50
  -4  -8  -3  152.38   54.59
  -4  -8   3   31.50   30.00
   4   8  -4  100.19   35.90
   4   8   4   32.10   39.50
  -4  -8   4   36.80   22.70
   4   8  -5   18.70   21.40
  -4  -8  -5   36.50   42.60
  -4  -8   5   34.80   22.70
  -4   8  -5   -1.70   36.10
   4   8  -6   37.40   21.90
   4   8   6   13.80   48.60
  -4  -8   6   16.60   18.80
  -4   8  -6   -6.00   52.19
   4   8  -7   10.40   17.70
   4   8   7   26.80   44.20
  -4  -8   7    9.40   20.30
  -4   8  -7   -5.10   40.00
   4   8  -8   22.00   18.70
  -4  -8  -8   25.70   38.50
  -4  -8   8   25.40   18.20
  -4  -8  -9    9.30   44.30
   4   8   9   -9.50   39.30
  -4  -8   9    6.70   15.20
  -4   8  -9    3.20   17.30
   4   8 -10   22.40   16.40
  -4  -8 -10   17.00   41.90
   4   8  10    7.50   47.20
  -4   8 -10   16.40   12.90
   4   8 -11    3.40   13.10
  -4  -8 -11   18.60   44.30
   4   8  11   19.80   46.20
  -4   8 -11   27.70   11.60
   4   8 -12   11.00   12.90
   4   8  12    6.40   58.49
  -4   8 -12   15.20    6.90
   4   8 -13   38.70   17.40
  -4  -8 -13   27.10   47.00
   4   8  13   11.90   50.99
  -4   8 -13   33.30    9.80
  -4  -8 -14   -7.70   35.50
   4   8  14   13.90   36.40
  -4   8 -14   38.60   10.10
   4   8 -15   11.70   15.70
   4   8  15   -4.40   30.00
   4   8 -16   12.50   13.40
  -4  -8 -16    4.10   21.00
   4   8  16   -5.90   31.00
  -4  -8 -17   -6.20   20.20
   4   8  17   -5.30   34.40
  -4  -8 -18   -1.20   16.90
   4   8  18   -1.80   23.70
   4   8  19    3.30   21.00
   4   8  20   -3.80   20.60
   4   8  21    3.80   13.60
   4   8  22    3.00   13.00
   4   8  23    0.10   15.10
   4   8  24    5.50   17.30
   4   9  -1   10.00   28.90
  -4  -9  -1   11.00   26.40
   4   9   1    2.30   30.60
   4   9  -2    2.20   26.60
  -4  -9  -2   40.90   31.20
   4   9   2   12.50   26.50
   4   9  -3   33.80   33.00
  -4  -9  -3   20.70   27.40
   4   9   3    5.60   31.00
   4   9  -4   17.80   24.00
  -4  -9  -4   15.50   28.50
  -4  -9  -5   61.69   42.80
   4   9  -6   32.80   23.20
   4   9   6   26.80   31.20
   4   9  -7   16.50   19.80
   4   9   7   15.10   28.90
   4   9  -8    4.00   17.60
  -4  -9  -8   28.00   29.40
   4   9  -9    5.60   16.00
  -4  -9  -9   17.30   24.40
   4   9   9   -5.10   23.90
  -4  -9 -10   16.00   21.30
   4   9  10   13.00   26.10
  -4  -9 -11   11.00   19.90
  -4  -9 -12   13.20   22.00
   4   9  12    5.00   21.70
  -4  -9 -13   10.50   19.50
   4   9  13    0.00   24.90
  -4  -9 -14    7.50   17.40
  -4  -9 -15    2.20   12.80
   4   9  15    0.50   17.00
   4   9  16    4.30   14.60
  -4  -9 -17    1.30   10.60
   4   9  17    0.20   17.10
   4   9  18   -3.10   16.70
   4   9  19    3.30   16.30
   4   9  20    0.30   15.60
   4   9  21    2.30   13.40
   4   9  22    2.30   11.30
   4   9  23   -0.90   10.90
   4   9  24    1.80   11.50
   4  10   3    5.40   21.50
   4  10   6    1.40   19.80
   4  10   7    3.70   17.50
   4  10   9    0.00   17.00
   4  10  10    0.60   14.10
   4  10  12    2.20   14.50
   4  10  13    1.30   14.50
   4  10  14    3.70   13.20
   4  10  15    8.40   14.40
   4  10  16   -1.30   13.90
   4  10  17    3.20   15.90
   4  10  19   -4.70   13.00
   4  10  20    0.20   12.30
   4  10  21   -0.70   11.20
  -5   0   0   24.60   15.30
   5   0   1 1064.19  157.88
  -5   0   1 1146.69  168.18
   5   0  -1 1419.86  207.68
  -5   0  -1 1632.94  237.08
   5   0   2  898.21  135.39
  -5   0   2  791.92  119.69
   5   0  -2  787.42  118.79
   5   0   3   82.89   26.50
  -5   0   3   50.69   18.40
   5   0   4  423.36   73.99
  -5   0   4  507.05   79.29
   5   0   5   62.59   37.60
  -5   0   5   60.99   22.10
   5   0  -5   58.59   19.80
   5   0   6  454.15   87.19
  -5   0   6  387.36   63.59
   5   0  -6  440.86   70.59
  -5   0  -6  594.54  105.79
  -5   0   7  169.58   34.40
   5   0  -7   68.79   21.00
  -5   0  -7   59.29   37.80
  -5   0   8  410.86   67.59
   5   0  -8  328.97   54.89
  -5   0  -8  444.06   96.19
   5   0   9 1098.59  181.98
  -5   0   9 1027.20  153.88
   5   0  -9  902.21  134.49
  -5   0  -9 1066.19  179.48
   5   0  10   70.59   50.59
  -5   0  10   81.49   21.20
   5   0 -10   89.99   23.10
  -5   0 -10   24.20   61.79
   5   0  11  164.58   81.29
   5   0 -11  136.79   29.00
  -5   0 -11  175.28   80.59
   5   0  12    3.10   94.89
  -5   0  12   89.99   25.30
   5   0 -12   63.59   22.80
  -5   0 -12   24.00  106.89
   5   0  13  246.88  102.99
  -5   0  13  297.97   53.99
   5   0 -13  221.08   42.80
  -5   0 -13  112.19  130.19
  -5   0  14   95.59   27.00
   5   0 -14   42.60   21.30
  -5   0 -14    3.70  102.49
   5   0  15  129.79  111.99
  -5   0  15   18.50   15.40
   5   0 -15   12.40   15.20
  -5   0 -15   30.60  128.29
   5   0  16  146.99  111.79
  -5   0  16   39.60   16.90
   5   0 -16   71.99   24.10
   5   0  17  207.08  152.88
   5   0 -17   15.80   15.90
  -5   0 -17  -39.00  178.88
   5   0  18  156.88  135.59
  -5   0  18  144.49   35.10
   5   0 -18  246.98   52.69
   5   0  19  143.79  123.09
  -5   0  19   28.30   19.60
   5   0 -19   94.99   29.20
   5   0 -21  163.58   38.90
  -5   0  22    7.80   16.70
   5   0 -22   37.10   21.10
   5   0 -24   88.59   29.90
   5   0 -25   16.40   16.50
   5   0 -26   31.20   18.50
   5   0 -27   16.00   14.00
   5   0 -28   33.20   16.80
   5   0 -29   27.20   18.00
   5   0 -30    1.10    9.50
   5   0 -31    9.00   10.80
   5   0 -32    8.00    9.80
  -5  -1   0  448.66   72.79
   5  -1   0  307.07   51.09
  -5   1   0  339.57   54.99
   5  -1   1  469.55   73.59
  -5   1   1  458.05   71.49
   5   1  -1  480.15   76.89
  -5  -1  -1  501.95   81.39
   5   1   1  506.55   81.49
  -5  -1   1  443.26   74.29
   5  -1  -1  461.85   71.69
  -5   1  -1  524.25   80.49
   5  -1   2 1127.89  165.48
  -5   1   2 1397.16  204.58
   5   1  -2  839.52  126.69
  -5  -1  -2  845.02  129.79
   5   1   2 1287.37  193.38
   5  -1  -2 1263.07  186.38
  -5   1  -2 1256.47  183.48
   5  -1   3  886.51  132.29
   5   1  -3  707.93  107.09
  -5  -1  -3  839.52  130.39
  -5  -1   3  781.32  117.99
   5  -1  -3  851.61  126.99
  -5   1  -3  863.81  129.99
   5  -1   4  733.23  111.49
  -5   1   4  810.62  121.79
   5   1  -4  789.92  118.99
  -5  -1  -4  846.12  136.19
  -5  -1   4  831.92  126.89
   5  -1  -4  729.23  109.49
  -5   1  -4  764.12  116.09
   5  -1   5  497.95   83.79
  -5   1   5  621.94   94.99
   5   1  -5  566.74   87.79
  -5  -1  -5  598.64  107.49
  -5  -1   5  613.84   94.69
   5  -1  -5  571.84   89.69
  -5   1  -5  511.55   83.89
   5  -1   6  514.15   90.39
  -5  -1  -6  336.37   74.99
   5   1   6  418.56   87.19
  -5  -1   6  422.66   68.49
   5  -1  -6  396.66   64.69
  -5   1  -6  417.76   77.69
   5  -1   7   61.99   35.50
  -5   1   7  134.69   27.60
   5   1  -7  194.48   37.00
  -5  -1  -7   74.49   41.00
   5   1   7  110.59   48.60
  -5   1  -7  189.48   49.70
  -5   1   8  319.67   55.99
   5   1  -8  430.56   71.79
  -5  -1   8  281.17   49.40
  -5   1  -8  244.08   60.29
   5  -1   9  142.49   49.70
  -5   1   9  115.49   27.50
   5   1  -9  205.18   38.60
  -5  -1  -9  122.29   53.09
   5   1   9  156.28   59.69
  -5  -1   9  179.78   36.60
   5  -1  -9  146.29   31.00
   5  -1  10  199.78   64.19
  -5   1  10  134.49   33.70
  -5  -1 -10   28.20   66.89
   5   1  10  133.09   60.59
  -5  -1  10   98.19   25.20
   5  -1 -10   67.59   20.40
  -5   1 -10   31.10   51.89
   5  -1  11  323.77   99.29
  -5   1  11  267.27   48.80
   5   1 -11  217.58   39.80
  -5  -1 -11  268.47   92.99
  -5  -1  11  212.78   40.60
  -5   1 -11  322.47  114.19
   5  -1  12   77.29   78.99
  -5   1  12   82.79   23.60
   5   1 -12   73.59   21.10
  -5  -1 -12  296.27  124.99
   5   1  12   62.59   86.59
  -5  -1  12   77.59   21.90
   5  -1 -12   68.39   21.60
  -5   1 -12  -26.10  120.09
   5  -1  13   76.69  104.29
   5   1 -13   61.09   19.80
  -5  -1 -13   80.79  127.29
   5   1  13  148.39   98.79
  -5  -1  13   70.89   20.10
   5  -1 -13   59.79   22.50
  -5   1 -13   18.90  110.49
   5  -1  14  204.68  113.59
  -5   1  14  210.38   45.20
   5   1 -14  149.19   31.80
  -5  -1 -14  222.28  139.19
   5   1  14  262.57  126.39
  -5   1 -14  110.39  118.09
   5  -1  15  544.45  153.58
  -5   1  15  527.25   93.19
  -5  -1 -15  163.68  138.99
   5   1  15  779.82  194.68
  -5  -1  15  606.74   96.59
   5  -1 -15  752.42  118.09
   5  -1  16  223.68  157.38
  -5   1  16    5.00   23.90
   5   1 -16   15.20   15.50
  -5  -1 -16   32.70  131.29
   5   1  16  105.19  111.99
  -5  -1  16   49.20   18.10
   5  -1 -16   62.59   24.60
  -5   1 -16 -177.48  183.48
   5  -1  17  230.48  129.99
  -5   1  17    9.60   21.80
   5   1 -17   14.70   15.40
   5   1  17   63.59  110.69
   5  -1 -17   21.30   17.90
  -5   1 -17 -229.48  158.08
  -5   1  18  171.88   46.60
   5   1 -18   73.89   25.30
  -5  -1  18  195.58   39.50
  -5   1  19   94.29   31.60
   5   1 -19   23.60   17.30
  -5  -1  19   39.30   18.00
   5  -1 -19   77.59   26.70
  -5   1  20   54.39   21.00
   5   1 -20   21.30   16.80
  -5  -1  20   24.20   15.20
   5  -1 -20   35.60   21.00
   5   1 -21   34.30   18.10
  -5  -1  21   27.60   18.40
   5  -1 -21   33.20   20.80
   5   1 -22   65.79   25.30
  -5  -1  22   37.50   18.10
   5  -1 -22   49.80   21.90
   5   1 -23   28.90   19.10
  -5  -1  23    5.80   11.70
   5   1 -24   72.59   25.80
  -5  -1  24   29.50   18.20
   5  -1 -24   31.10   18.90
   5   1 -25   16.40   16.50
  -5  -1  25   -2.10   10.60
   5  -1 -25   19.80   17.40
   5   1 -26   95.09   28.50
   5  -1 -26   94.89   28.80
   5   1 -27   48.10   22.00
   5  -1 -27   18.10   15.80
   5  -1 -28   16.70   14.40
   5   1 -29   18.70   16.10
   5  -1 -29   28.30   16.70
   5   1 -30   14.80   14.10
   5   1 -31    9.40   11.00
   5   1 -32    6.10   10.10
   5   1 -33   23.70   13.60
   5   1 -34   14.50   11.20
   5   1 -35    2.60    7.40
   5   2   0  134.29   33.10
  -5  -2   0  156.58   36.80
  -5   2   0  103.29   22.40
   5  -2   1  327.37   52.99
   5   2  -1  374.66   65.09
  -5  -2  -1  212.88   45.00
   5   2   1  265.07   50.49
  -5  -2   1  296.67   53.09
   5  -2  -1  291.77   48.40
  -5   2  -1  278.07   45.50
   5  -2   2 1133.49  165.28
  -5   2   2  973.60  143.49
   5   2  -2  616.84   96.29
  -5  -2  -2  802.52  126.09
   5   2   2  841.02  132.89
  -5  -2   2  908.31  137.19
   5  -2  -2  701.33  105.19
  -5   2  -2  789.92  116.39
   5  -2   3  480.25   73.59
  -5   2   3  549.54   85.49
   5   2  -3  458.45   73.49
  -5  -2  -3  398.96   74.59
   5   2   3  938.71  148.29
  -5  -2   3  450.35   72.89
   5  -2  -3  366.16   58.19
  -5   2  -3  443.96   67.79
   5  -2   4  140.49   28.60
  -5   2   4  126.19   25.10
   5   2  -4   87.69   24.90
  -5  -2  -4  139.69   50.99
   5   2   4  328.07   68.19
  -5  -2   4  121.39   31.60
   5  -2  -4  153.28   30.30
  -5   2  -4  177.88   34.10
   5  -2   5  328.07   54.29
  -5   2   5  450.85   71.39
   5   2  -5  443.16   71.59
  -5  -2  -5  367.46   79.29
  -5  -2   5  388.86   63.99
   5  -2  -5  367.86   60.49
  -5   2  -5  328.67   53.89
   5  -2   6  190.58   44.80
   5   2  -6  114.59   27.60
  -5  -2  -6   67.89   40.10
   5   2   6   68.49   42.00
  -5  -2   6  104.49   24.30
   5  -2  -6  190.98   38.10
  -5   2  -6  124.49   30.20
   5  -2   7  429.26   74.49
  -5   2   7  521.25   83.99
   5   2  -7  448.26   71.49
   5   2   7  841.52  147.09
  -5  -2   7  529.85   83.89
   5  -2  -7  332.47   59.39
  -5   2  -7  552.04   92.39
  -5   2   8  175.08   35.90
  -5  -2   8  226.38   41.70
   5  -2  -8  143.69   31.90
  -5   2  -8  167.48   46.80
   5  -2   9   36.60   44.30
  -5   2   9   24.90   17.50
   5   2  -9   43.80   17.60
  -5  -2  -9   39.00   42.10
   5   2   9  182.98   60.99
  -5  -2   9   34.50   15.70
   5  -2  -9   40.50   20.20
   5  -2  10   41.40   68.29
  -5   2  10   45.10   23.40
   5   2 -10   35.90   17.40
  -5  -2 -10   59.09   53.89
   5   2  10   12.70   51.99
  -5  -2  10   28.80   15.70
  -5   2 -10   51.59   42.60
   5  -2  11  134.19  101.69
  -5   2  11   96.19   31.10
   5   2 -11  180.58   35.50
  -5  -2 -11  175.98   74.79
   5   2  11  121.89   67.29
  -5  -2  11  132.19   29.40
   5  -2 -11  192.28   41.00
  -5   2 -11  244.48   93.99
   5  -2  12  228.68  108.59
  -5   2  12  103.99   37.60
   5   2 -12  280.07   50.09
   5   2  12  240.18   99.69
  -5  -2  12  268.17   48.30
   5  -2 -12  278.57   50.99
  -5   2 -12  133.19   97.69
   5  -2  13  260.47  117.39
  -5   2  13   35.30   28.30
   5   2 -13   85.89   24.10
  -5  -2 -13   81.29  117.69
   5   2  13   53.49  102.99
  -5  -2  13   71.39   20.40
  -5   2 -13   28.80  113.99
   5  -2  14  215.88  110.79
  -5   2  14  109.09   37.30
   5   2 -14   62.29   20.30
   5   2  14  176.58  115.69
  -5  -2  14   71.39   21.60
   5  -2 -14  133.29   33.20
   5  -2  15  232.68  128.29
  -5   2  15   38.60   25.20
   5   2 -15   35.80   18.40
  -5  -2 -15   31.10  117.69
   5   2  15   97.89  128.29
  -5  -2  15   32.70   15.60
   5  -2 -15   39.50   21.40
  -5   2 -15 -211.78  171.58
  -5   2  16   48.20   29.60
   5   2 -16   68.29   20.70
  -5  -2 -16  -47.90  136.09
   5   2  16   73.49  133.69
  -5  -2  16   66.99   20.20
   5  -2 -16   52.09   22.80
  -5   2 -16 -209.58  141.09
  -5   2  17  113.19   35.70
   5   2 -17  100.39   24.00
   5   2  17  151.78  146.09
   5  -2 -17   79.39   29.60
   5   2 -18  135.89   31.60
   5   2  18   32.90  114.79
  -5  -2  18  131.59   31.40
   5  -2 -18   73.99   25.00
   5   2 -19   72.09   23.20
   5   2  19   97.89   95.89
  -5  -2  19   87.39   24.90
   5  -2 -19   47.60   20.40
   5   2 -20   16.90   15.90
   5   2  20   94.69  116.39
  -5  -2  20   17.60   13.90
   5  -2 -20   15.90   16.90
   5   2 -21   39.90   19.80
   5   2  21  113.99  100.29
  -5  -2  21   45.90   19.00
   5  -2 -21   34.70   18.40
   5   2  22  117.09   79.59
  -5  -2  22   49.90   19.30
   5  -2 -22   19.60   14.90
   5   2 -23   45.90   19.10
  -5  -2  23   78.59   25.70
   5  -2 -23   48.00   19.90
   5   2 -24   25.70   16.40
  -5  -2  24   27.80   14.70
   5   2 -25   42.90   19.40
  -5  -2  25   23.10   14.20
   5   2 -26   15.80   18.10
  -5  -2  26    2.40   11.00
  -5  -2  27   30.00   17.10
   5   2 -28   42.90   21.80
   5   2 -29    6.80   13.70
   5   2 -30   16.50   15.20
   5   2 -31   54.59   21.60
   5   2 -32   19.30   14.60
   5   2 -34   25.70   15.40
   5   2 -35    4.20    8.80
   5   2 -36    3.90    8.30
   5   3   0  145.59   35.30
  -5  -3   0  153.68   38.30
   5  -3   0  132.99   26.00
  -5   3   0  183.88   31.90
   5  -3   1  124.29   24.40
  -5   3   1  162.28   28.40
   5   3  -1  149.88   34.40
  -5  -3  -1  165.78   39.70
  -5  -3   1  200.68   42.90
   5  -3  -1  106.89   22.80
  -5   3  -1  138.89   25.60
   5  -3   2  101.59   20.30
   5   3  -2  144.89   32.80
  -5  -3  -2   75.89   31.60
   5   3   2   77.09   32.40
  -5  -3   2  154.58   34.10
   5  -3  -2  137.39   27.70
  -5   3  -2   86.69   18.10
   5  -3   3  356.66   54.49
  -5   3   3  384.26   61.89
   5   3  -3  373.26   62.99
  -5  -3  -3  337.57   72.19
   5   3   3  303.57   63.39
  -5  -3   3  266.57   48.70
   5  -3  -3  380.06   60.49
  -5   3  -3  322.97   49.70
   5  -3   4   18.00   11.90
  -5   3   4   22.00   15.50
   5   3  -4   22.30   18.80
  -5  -3  -4   14.60   37.50
   5   3   4   11.20   34.50
  -5  -3   4   17.50   15.50
   5  -3  -4    9.10   12.50
  -5   3  -4  103.99   20.50
   5  -3   5   89.39   19.10
  -5   3   5   65.59   19.50
   5   3  -5  114.29   28.20
   5   3   5   55.99   38.40
  -5  -3   5  239.48   44.20
   5  -3  -5   88.79   24.00
  -5   3  -5   89.89   18.20
   5  -3   6  117.39   25.00
  -5  -3  -6   33.90   35.20
   5   3   6    9.20   47.70
  -5  -3   6  163.28   33.10
   5  -3  -6  104.69   27.20
  -5   3  -6  147.89   28.80
   5  -3   7   58.69   23.70
   5   3  -7   43.60   18.30
  -5  -3  -7   42.70   40.60
  -5  -3   7   63.89   19.90
   5  -3  -7  121.49   31.70
  -5   3  -7   58.09   21.30
  -5   3   8   19.90   19.20
  -5  -3   8   12.20   14.00
  -5   3  -8    3.90   22.10
   5  -3   9   69.59   36.50
   5   3  -9   84.19   23.10
  -5  -3  -9  142.49   55.39
   5   3   9  161.68   61.79
  -5  -3   9  105.89   25.60
   5  -3  -9  129.79   34.00
   5  -3  10   59.29   62.29
  -5   3  10  104.39   36.60
   5   3 -10   47.00   19.70
  -5  -3 -10   32.80   50.19
   5   3  10   32.10   49.80
  -5  -3  10   58.19   19.40
   5  -3 -10  125.09   32.40
  -5   3 -10   35.00   45.10
   5  -3  11  387.96  107.39
  -5   3  11  472.85   83.79
   5   3 -11  436.06   71.29
  -5  -3 -11  334.87   92.69
   5   3  11  487.75  116.49
  -5  -3  11  373.06   63.09
   5  -3 -11  308.97   57.99
  -5   3 -11  435.46  125.29
   5  -3  12  264.37  101.69
  -5   3  12  109.59   34.70
   5   3 -12  149.39   32.10
  -5  -3 -12  135.69   89.69
   5   3  12   86.99   84.79
  -5  -3  12  166.88   34.90
   5  -3 -12   89.79   27.30
  -5   3 -12   26.70  100.39
   5  -3  13  178.08  101.39
  -5   3  13  112.39   35.80
   5   3 -13   85.09   23.60
  -5  -3 -13  111.79  116.89
   5   3  13   83.79  101.29
  -5  -3  13   81.59   23.50
   5  -3  14  161.58  105.99
   5   3 -14  104.69   26.10
  -5  -3 -14   33.40  140.39
   5   3  14   80.99  109.39
  -5  -3  14   34.00   18.60
   5  -3 -14   79.99   26.00
  -5   3 -14 -159.48  128.09
  -5  -3 -15  128.69  128.19
   5   3  15  132.99  111.49
  -5  -3  15   91.19   25.40
   5  -3 -15   95.19   28.80
  -5   3 -15 -160.78  107.49
   5   3 -16  220.18   42.40
  -5  -3 -16  122.99  133.59
  -5  -3  16  116.89   29.30
   5   3 -17   43.00   18.20
   5   3  17   23.60  116.39
   5   3  18   62.89   94.29
  -5  -3  18   70.89   22.70
   5   3 -19   57.39   19.90
  -5  -3  19   56.69   20.40
   5   3 -20   63.49   20.20
   5   3  20  111.09   85.79
   5   3 -21   54.29   20.50
   5   3  21   76.09   83.59
  -5  -3  21   68.99   22.40
   5   3 -22   82.19   24.80
   5   3  22   73.39   67.09
  -5  -3  22  120.89   30.10
   5   3 -23   12.40   15.20
  -5  -3  23   18.50   13.30
   5   3 -24   14.60   14.80
   5   3 -25   26.00   17.80
  -5  -3  25   34.10   15.50
  -5  -3  26    6.20   10.80
   5   3 -27    6.20   13.10
  -5  -3  27    8.70   10.80
   5   3 -28   32.50   19.90
  -5  -3  28   43.00   17.70
   5   3 -29   21.70   16.00
  -5  -3  29   16.60   12.50
   5   3 -30   15.50   16.00
   5   3 -31    4.40   15.60
   5   3 -32   17.20   16.10
   5   3 -33    3.90   14.50
   5   4   0   95.89   30.60
  -5  -4   0  150.88   37.70
   5  -4   0   82.69   18.90
  -5   4   0   97.39   20.10
   5  -4   1  186.08   31.40
  -5   4   1  159.98   29.30
   5   4  -1  155.08   36.80
  -5  -4  -1  126.59   35.20
   5   4   1  247.68   53.89
  -5  -4   1  151.68   39.80
   5  -4  -1  214.48   38.00
  -5   4  -1  299.37   47.10
  -5   4   2   54.29   21.40
   5   4  -2   62.49   23.70
  -5  -4  -2  140.49   43.70
  -5  -4   2   79.39   26.50
   5  -4  -2  128.19   27.70
  -5   4  -2   98.69   18.80
  -5   4   3   81.89   22.50
   5   4  -3   59.09   22.30
  -5  -4  -3   41.70   34.40
   5   4   3   15.70   35.10
   5  -4  -3   19.40   17.40
  -5   4  -3   76.39   15.30
   5  -4   4  108.99   19.00
  -5   4   4  104.29   28.00
   5   4  -4  208.28   41.60
  -5  -4  -4  131.99   48.20
   5   4   4  147.19   51.69
  -5  -4   4   81.59   24.20
   5  -4  -4   99.19   26.30
  -5   4  -4   74.39   15.30
   5  -4   5  140.59   23.20
  -5   4   5  134.79   31.40
   5   4  -5  146.49   32.60
  -5  -4  -5  153.38   50.69
   5   4   5  191.98   53.79
   5  -4  -5  117.99   27.60
  -5   4  -5  135.89   22.80
   5  -4   6   89.89   17.70
  -5   4   6   61.59   22.20
   5   4  -6  232.98   44.20
  -5  -4  -6   52.99   38.10
   5   4   6   42.90   40.80
  -5  -4   6  143.19   31.60
   5  -4  -6   88.89   25.90
  -5   4  -6   86.29   15.80
   5   4  -7   69.19   22.10
  -5  -4  -7   70.99   48.30
   5  -4  -7   80.19   24.90
  -5   4  -7  115.49   22.00
   5  -4   8   58.69   20.00
   5   4  -8   86.39   23.00
  -5  -4   8   48.70   18.20
   5  -4  -8  104.19   28.80
  -5   4  -8   97.69   25.50
   5  -4   9  132.49   34.00
   5   4  -9  122.39   29.10
  -5  -4  -9   69.69   49.90
   5   4   9   93.99   56.89
   5  -4  10  277.37   77.39
   5   4 -10  235.98   44.90
  -5  -4 -10  264.47   76.99
   5   4  10  148.09   63.39
  -5  -4  10  118.49   28.40
  -5   4 -10  171.88   48.70
   5  -4  11  237.38   84.39
   5   4 -11  194.68   38.50
  -5  -4 -11  225.88   76.59
   5   4  11  342.67   98.69
  -5  -4  11  192.88   39.40
  -5   4 -11  268.07   88.39
   5  -4  12  228.88   88.29
   5   4 -12   96.19   25.50
  -5  -4 -12   95.99   68.09
   5   4  12   94.09   98.39
  -5  -4  12  103.89   27.40
   5   4 -13   84.69   23.00
  -5  -4 -13  144.39   99.59
   5   4  13   91.89  107.19
  -5  -4  13   70.49   22.10
  -5   4 -13  -82.29   75.79
   5   4 -14   78.99   23.00
  -5  -4 -14   24.40  104.79
   5   4  14   29.90   93.19
  -5  -4  14   30.20   16.90
   5   4 -15  152.68   34.40
  -5  -4 -15   46.50   96.29
   5   4  15  131.89  109.89
  -5  -4  15  121.39   28.90
   5   4 -16  101.59   24.90
   5   4  16  102.69  122.19
  -5  -4  16  115.39   29.80
   5   4 -17  140.69   32.60
   5   4  17   71.89  115.79
  -5  -4  17  123.69   30.70
   5   4 -18  196.88   40.80
   5   4  18   40.60   87.69
  -5  -4  18  235.88   45.70
   5   4 -19   40.20   18.10
   5   4  19   37.10   75.09
  -5  -4  19   39.60   17.30
   5   4 -20  109.39   27.80
   5   4  20   14.60   48.30
  -5  -4  20   81.69   23.70
   5   4  21   -8.60   45.90
  -5  -4  21   25.50   14.30
   5   4 -22   24.40   16.20
  -5  -4  22   33.20   15.50
   5   4 -23   25.10   16.20
   5   4 -24   25.70   16.90
  -5  -4  24   16.80   13.60
  -5  -4  25   18.80   13.50
   5   4 -26   37.20   19.50
  -5  -4  26   37.50   17.10
   5   4 -27    5.40   17.30
  -5  -4  27   12.90   12.20
   5   4 -28   -0.40   14.40
   5   4 -29   -5.50   16.60
   5   4 -31    6.50   11.40
   5   5   0  265.37   55.99
   5  -5   0  318.07   51.39
   5  -5   1   96.99   21.40
   5   5  -1   96.69   29.60
  -5  -5  -1   71.49   33.50
   5   5   1   56.99   32.80
  -5  -5   1  108.39   31.70
   5  -5  -1  134.29   27.00
  -5   5  -1  110.29   23.70
   5  -5   2   77.49   17.40
   5   5  -2   41.90   22.10
   5   5   2   96.39   39.80
  -5   5  -2   96.39   21.10
   5  -5   3   42.60   11.60
   5   5  -3   26.40   19.70
  -5  -5  -3   58.39   38.50
   5   5   3   60.29   38.60
  -5  -5   3   32.00   22.70
  -5   5  -3   35.40   12.90
   5  -5   4   13.00    7.50
   5   5  -4   75.59   24.90
   5   5   4   23.00   34.30
  -5   5  -4    8.90    8.10
   5  -5   5    9.90    5.90
   5   5  -5    0.00   17.60
  -5  -5  -5    5.60   35.70
   5   5   5    6.90   36.30
  -5  -5   5    0.40   19.00
  -5   5  -5   16.40    7.20
   5  -5   6   62.59   11.70
   5   5  -6   66.59   22.70
  -5  -5  -6   56.59   41.30
   5   5   6   75.69   46.80
  -5  -5   6   35.60   18.70
  -5   5  -6   53.29   10.40
   5  -5   7   73.29   13.60
  -5  -5  -7   44.70   44.00
  -5  -5   7   42.30   19.70
  -5   5  -7   61.99   11.20
   5  -5   8  102.39   21.00
   5   5  -8  111.69   28.10
   5   5   8   97.79   59.19
  -5  -5   8  149.88   33.60
  -5   5  -8   86.89   15.70
   5  -5   9  135.09   33.70
   5   5  -9  161.88   34.60
  -5  -5  -9  114.89   53.79
   5   5   9   91.79   54.59
  -5  -5   9  148.69   33.30
  -5   5  -9   93.59   21.10
   5  -5  10  138.29   58.69
   5   5 -10   28.00   15.90
  -5  -5 -10   46.20   45.20
   5   5  10    9.40   50.39
  -5  -5  10   22.20   15.50
  -5   5 -10   15.30   39.60
   5   5 -11   54.09   19.90
  -5  -5 -11   41.20   44.80
   5   5  11   57.29   59.59
  -5  -5  11   44.90   18.50
   5   5 -12   67.09   21.60
  -5  -5 -12  110.79   66.29
  -5  -5  12   91.29   25.00
  -5   5 -12  -28.50   49.00
   5   5 -13   47.30   18.00
  -5  -5 -13   97.39   87.99
   5   5  13   85.49   80.49
  -5  -5  13   41.60   17.30
   5   5 -14   61.79   19.90
  -5  -5 -14   65.09   79.69
   5   5  14    9.60   79.09
  -5  -5  14   64.89   20.40
   5   5 -15   30.20   15.80
  -5  -5 -15   36.60   88.09
   5   5  15   40.90   76.59
  -5  -5  15   36.30   16.90
   5   5 -16   17.60   14.20
   5   5  16   20.80   93.09
   5   5 -17    1.70   16.20
   5   5  17    8.30   84.99
  -5  -5  17    0.00   11.30
   5   5 -18   35.00   16.80
   5   5  18  -13.10   65.29
  -5  -5  18   28.10   16.30
   5   5 -19   89.89   25.30
   5   5  19    9.20   47.50
   5   5 -20    6.80   12.90
   5   5  20   12.00   48.50
  -5  -5  20    3.10   12.10
   5   5 -21   28.10   16.30
   5   5  21    6.50   30.90
  -5  -5  21   20.20   13.80
   5   5 -22   24.80   16.90
  -5  -5  22   24.40   15.50
   5   5 -23    7.40   14.20
  -5  -5  23    8.40   11.90
  -5  -5  24    9.70    9.90
   5   5 -25   15.30   14.40
   5   5 -26    4.40   14.10
   5   5 -27    0.30   13.50
   5   5 -28   37.70   19.30
   5   6   0   43.90   30.30
  -5  -6   0   42.10   30.50
   5   6  -1   19.70   22.90
  -5  -6  -1   29.40   32.40
   5   6   1   23.70   34.40
  -5  -6   1   20.90   21.10
   5   6  -2   55.89   24.60
  -5  -6  -2   42.90   41.00
   5   6   2   33.70   37.30
  -5  -6   2   49.70   25.50
   5   6  -3   47.30   24.50
  -5  -6  -3   31.50   38.30
   5   6  -4  125.49   33.60
  -5  -6  -4  148.39   54.59
   5   6   4   80.39   40.90
  -5  -6   4  121.89   34.20
   5   6  -5   97.99   29.00
  -5  -6  -5   80.39   43.50
  -5  -6   5   99.89   30.40
   5  -6   6   83.59   14.50
   5   6  -6   45.50   23.70
   5   6   6   67.99   49.00
  -5  -6   6   57.89   23.40
   5  -6   7    4.60    4.10
   5   6  -7   20.70   17.90
  -5  -6  -7   35.70   46.10
  -5  -6   7   16.00   18.40
   5   6  -8   22.90   17.00
   5   6   8    1.50   52.49
  -5  -6   8   21.50   18.30
   5   6  -9   78.39   23.80
  -5  -6  -9  122.29   57.19
   5   6   9   96.59   54.09
  -5  -6   9   38.90   18.40
   5   6 -10   64.79   21.70
  -5  -6 -10   58.99   46.30
   5   6  10   55.09   55.89
  -5  -6 -11   88.89   57.79
   5   6  11   45.10   52.39
  -5  -6  11  108.19   27.40
   5   6 -12   21.80   16.00
  -5  -6 -12   46.30   47.90
   5   6  12   34.90   56.39
  -5  -6  12   24.10   15.30
   5   6 -13   89.89   24.60
  -5  -6 -13   90.89   65.09
   5   6  13  105.59   82.49
  -5  -6  13   68.49   20.00
   5   6 -14   13.30   16.30
  -5  -6 -14   46.00   62.29
   5   6  14   21.80   73.29
  -5  -6  14   10.10   12.20
   5   6 -15   29.70   15.60
   5   6 -16   29.90   15.40
   5   6  16   19.50   61.29
  -5  -6  16   28.20   14.50
   5   6 -17   41.60   17.50
   5   6  17   17.00   61.39
  -5  -6  17   45.50   17.60
   5   6 -18   21.00   14.50
   5   6 -19    8.00   14.60
   5   6  19    4.90   33.60
  -5  -6  19    9.70   13.90
   5   6 -20   74.69   22.90
   5   6  20    6.10   21.50
  -5  -6  20   83.59   24.80
   5   6 -21   23.10   14.00
   5   6  21    8.40   19.20
   5   6 -22    6.10   13.40
   5   6 -24   10.60   15.00
   5   6 -25   14.00   14.60
   5   7   0   91.99   47.00
  -5  -7   0   95.09   41.10
   5   7  -1   34.90   29.50
  -5  -7  -1   69.79   44.70
   5   7   1   84.79   44.10
  -5  -7   1   65.09   30.80
   5   7  -2   66.49   29.80
  -5  -7  -2   45.30   38.00
   5   7   2   11.90   35.50
  -5  -7   2   42.10   25.00
   5   7  -3   48.20   24.80
  -5  -7  -3   52.29   39.60
   5   7   3   46.40   37.90
  -5  -7   3   59.09   26.80
   5   7  -4   17.10   20.00
  -5  -7  -4   24.30   36.10
   5   7   4   12.50   38.40
  -5  -7  -5   22.20   34.40
   5   7   5   20.70   34.00
  -5  -7   5   27.90   21.30
   5   7  -6   38.00   23.20
  -5  -7  -6   16.80   30.00
  -5  -7   6   84.59   27.70
   5   7  -7   16.80   19.40
  -5  -7   7   33.40   19.10
   5  -7   8   45.00   22.10
   5   7  -8   23.20   18.10
   5   7   8    5.80   40.60
  -5  -7   8   26.60   17.40
   5   7  -9   51.79   20.20
  -5  -7  -9   48.00   38.80
   5   7   9   21.80   41.80
  -5  -7   9   50.09   22.10
  -5  -7 -10   45.60   41.00
   5   7  10   17.00   43.80
  -5  -7  10   40.60   18.70
   5   7 -11   27.90   17.00
   5   7  11   23.00   38.30
  -5  -7  11   41.00   18.20
  -5   7 -11   40.40    7.40
   5   7 -12   52.99   19.80
  -5  -7 -12   81.59   49.99
   5   7  12    8.70   45.20
  -5  -7  12   25.60   14.90
  -5   7 -12   36.90    7.60
   5   7 -13   21.20   14.10
  -5  -7 -13   33.80   42.90
   5   7  13   19.50   54.39
  -5  -7  13   35.90   16.60
  -5   7 -13   21.00    6.90
   5   7 -14   10.20   14.40
   5   7  14    7.10   50.59
  -5   7 -14   12.00    7.00
   5   7 -15   21.50   14.30
   5   7  15   -1.40   40.20
  -5  -7  15   31.80   15.00
   5   7 -16   35.90   16.00
   5   7 -17   52.49   19.10
   5   7  17    5.30   20.80
   5   7 -18    4.80   12.50
   5   7  18    0.10   19.30
   5   7 -19   33.00   16.60
   5   7 -20    5.00   12.00
   5   7  20    3.40   14.60
   5   7 -21    4.00   12.70
   5   7  21    0.40   12.30
   5   8   0   36.00   32.30
  -5  -8   0  124.99   47.30
   5   8  -1   10.20   30.80
  -5  -8  -1   39.30   32.50
   5   8   1  -10.70   32.30
  -5  -8   1   42.90   29.40
   5   8  -2   22.20   31.40
  -5  -8  -2   30.30   32.40
   5   8   2   20.80   28.10
  -5  -8   2   25.70   21.90
   5   8  -3    6.10   21.30
   5   8   3   -6.20   37.30
  -5  -8   3   19.80   20.70
   5   8  -4   -3.80   23.00
  -5  -8  -4   10.20   27.90
   5   8   4   -2.10   27.50
  -5  -8   4   19.90   19.70
   5   8  -5    9.60   20.20
  -5  -8  -5    7.70   25.70
   5   8   5   11.10   34.10
  -5  -8   5   22.50   23.50
  -5  -8  -6    7.40   23.50
  -5  -8   6   44.20   23.90
   5   8  -7    8.70   19.70
  -5  -8   7   26.50   19.20
   5   8  -8    0.70   18.00
   5   8   8    2.90   35.30
  -5  -8   8    4.00   14.00
  -5   8  -8  -24.90   21.00
   5   8  -9   59.09   21.60
  -5  -8  -9   53.99   32.30
   5   8   9   21.90   32.40
  -5  -8   9   63.09   22.70
  -5   8  -9   20.60   19.80
   5   8 -10   11.10   13.90
  -5  -8 -10   18.90   23.30
   5   8  10    5.70   31.70
   5   8 -11   -3.80   14.60
  -5  -8 -11    4.20   22.50
   5   8  11    7.00   25.80
  -5   8 -11    8.90    6.90
   5   8 -12   15.70   14.10
  -5  -8 -12   16.30   19.90
   5   8  12    3.40   23.00
  -5   8 -12   12.00    5.00
   5   8 -13   27.00   17.30
  -5  -8 -13   24.00   21.30
   5   8  13   12.70   23.00
  -5   8 -13   30.20    7.50
   5   8 -14   18.00   14.90
   5   8  14    3.60   23.70
  -5   8 -14   10.10    5.30
   5   8 -15    1.80   14.00
   5   8  15   -4.50   18.10
   5   8 -16   40.10   17.90
   5   8  17    1.80   10.30
   5   8  18   -0.70    9.70
   5   8  19   -1.10   11.50
   5   8  20    3.10   10.60
   5   9   0    6.70   22.00
  -5  -9   0    1.90   16.10
   5   9  -1   -0.90   23.30
  -5  -9  -1    4.40   19.00
   5   9   1   -2.40   30.20
   5   9  -2   -5.80   23.70
  -5  -9  -2   13.00   19.10
   5   9   2   -1.20   24.60
   5   9  -3    3.20   21.00
  -5  -9  -3   22.30   19.20
   5   9   3    9.10   22.10
   5   9  -4   15.80   17.60
  -5  -9  -4    9.10   16.70
   5   9  -5    3.30   18.00
  -5  -9  -5    3.40   14.60
   5   9   5    5.30   27.10
   5   9  -6   -2.50   20.50
  -5  -9  -6    5.60   15.00
   5   9  -7    4.10   18.40
   5   9  -8   -3.70   15.50
   5   9   8   -6.10   22.70
   5   9  -9   21.60   17.20
  -5  -9  -9    6.30   14.30
   5   9   9   -0.80   21.60
  -5  -9 -10    3.30   13.70
   5   9  10   -2.30   22.60
  -5  -9 -11    7.70   13.30
   5   9  11   -0.70   17.60
  -5  -9 -12    1.90    9.80
   5   9  12    0.00   15.00
   5   9  14    0.90   13.50
   5   9  15    1.70   12.60
   5   9  16   -1.10    9.30
   5   9  17    1.30    9.90
   5   9  18   -1.90    8.40
   5   9  19    1.30    9.50
   5  10   1    2.30   16.10
   5  10   2    5.00   15.00
   5  10   3    6.30   17.60
   5  10   4   -4.40   19.00
   5  10   5    1.60   22.30
   5  10   8   -4.40   19.60
   5  10   9    2.20   17.70
   5  10  10   -2.50   19.60
   5  10  11   -2.30   15.00
   5  10  12   -6.90   14.60
   5  10  14    2.00   12.30
   5  10  15    1.20   12.80
   5  10  16    1.30    9.30
   5  10  18   -0.20    9.60
   5  10  19   -0.80    7.60
  -6   0   0   73.59   21.00
   6   0   1  112.69   28.90
  -6   0   1   86.79   25.10
   6   0  -1   42.60   19.10
  -6   0  -1   29.90   16.10
   6   0   2  124.69   31.70
  -6   0   2  125.09   28.10
   6   0  -2  136.79   31.00
   6   0   3   89.39   28.20
  -6   0   3  121.49   27.40
   6   0   4  580.44   95.39
  -6   0   4  570.24   90.99
   6   0   5   77.59   32.80
  -6   0   5   64.59   20.30
   6   0  -5   79.39   24.70
  -6   0  -5  201.38   46.30
   6   0   6  175.28   51.29
   6   0  -6  171.08   34.00
  -6   0  -6  167.18   45.30
   6   0   7  278.67   72.39
  -6   0   7  265.47   47.90
   6   0  -7  260.67   46.90
  -6   0  -7  264.57   61.89
   6   0   8   27.90   35.50
   6   0  -8  117.79   27.40
  -6   0  -8   67.29   34.40
  -6   0   9   30.70   16.40
  -6   0  10   67.89   21.30
   6   0 -10   52.99   19.00
   6   0  11   12.00   39.20
  -6   0  11   26.00   14.90
   6   0 -11   30.60   18.10
  -6   0 -11    2.00   37.30
   6   0  12   19.80   42.80
  -6   0  12   53.29   18.90
   6   0 -12   43.30   18.50
  -6   0 -12   26.80   51.19
   6   0  13  -18.50   64.69
   6   0 -13   22.50   15.90
   6   0  14  109.29   84.89
  -6   0  14  176.18   37.40
   6   0 -14  134.79   35.00
   6   0  15  310.07  105.19
  -6   0  15  383.26   68.09
   6   0 -15  380.56   68.69
   6   0  16   51.39   70.99
   6   0 -16   28.00   18.70
   6   0  17   14.40   57.89
   6   0 -17   16.50   18.40
   6   0  18   55.09   57.19
   6   0 -18   -5.90   16.80
   6   0  19   19.20   47.80
   6   0 -19    3.30   14.30
   6   0 -20   27.80   18.70
   6   0 -21   36.80   20.10
   6   0 -23   51.29   22.80
   6   0 -24   15.10   16.60
   6   0 -25   14.50   16.80
   6   0 -26   99.79   31.10
   6   1   0  157.18   33.60
  -6  -1   0  201.88   40.70
  -6   1   0   88.99   21.30
   6  -1   1   56.39   19.70
  -6   1   1   75.39   19.10
   6   1  -1   61.79   21.40
   6   1   1   98.79   28.20
  -6  -1   1   64.19   21.10
   6  -1  -1  134.59   29.30
  -6   1  -1  136.49   28.00
   6  -1   2   68.39   21.10
  -6   1   2   49.90   17.70
   6   1  -2  152.08   32.40
  -6  -1  -2   47.90   24.10
  -6  -1   2   50.29   19.00
   6  -1  -2   51.29   18.80
  -6   1  -2  107.19   26.20
   6  -1   3  626.44   98.39
   6   1  -3  443.16   73.59
  -6  -1  -3  478.95   81.99
  -6  -1   3  448.96   73.69
   6  -1  -3  376.06   64.49
  -6   1  -3  448.36   71.89
   6  -1   4  239.18   45.60
  -6   1   4  138.89   30.30
   6   1  -4  257.77   46.10
  -6  -1   4  135.99   30.50
  -6   1  -4  171.08   35.30
   6  -1   5  168.48   40.60
  -6   1   5  136.09   29.30
  -6  -1  -5  119.09   40.10
  -6  -1   5  171.48   35.50
   6  -1  -5  126.89   28.60
  -6   1  -5  130.19   30.60
   6  -1   6   86.99   34.00
  -6   1   6  144.19   30.70
   6   1  -6   74.69   21.90
  -6  -1  -6   76.39   39.40
   6   1   6   44.20   36.40
  -6  -1   6  102.59   27.50
   6  -1  -6   78.49   22.20
  -6   1  -6   39.00   20.60
   6  -1   7   48.40   32.80
  -6   1   7   62.49   20.40
  -6  -1  -7   45.50   39.20
   6   1   7   95.99   41.90
  -6  -1   7   76.89   22.70
   6  -1  -7   69.59   21.90
  -6   1  -7   71.59   36.10
   6  -1   8  164.48   47.30
  -6   1   8  366.66   61.89
   6   1  -8  212.88   40.90
  -6  -1  -8  178.58   55.29
  -6  -1   8  137.29   31.80
  -6   1  -8  274.37   66.39
   6  -1   9  119.79   48.30
  -6   1   9   99.09   23.70
  -6  -1  -9  132.09   50.69
  -6  -1   9   86.59   24.50
   6  -1  -9   53.19   18.90
  -6   1  -9   52.09   33.90
   6   1 -10   34.10   16.90
  -6  -1  10   60.59   20.80
   6  -1 -10   32.60   16.80
   6  -1  11   10.50   39.00
  -6   1  11   31.90   16.50
   6   1 -11   37.30   18.10
  -6  -1 -11   13.50   37.00
   6   1  11   23.10   42.50
  -6  -1  11   23.10   14.90
  -6   1 -11   30.10   34.50
   6  -1  12   69.99   45.80
  -6   1  12   37.70   17.60
   6   1 -12   39.10   18.60
   6   1  12   57.19   45.50
  -6  -1  12   69.19   21.30
   6  -1 -12   42.40   19.70
  -6   1 -12   21.80   46.30
   6  -1  13   18.00   61.19
   6   1 -13   23.90   17.50
   6   1  13   41.60   69.69
  -6  -1  13   33.40   18.20
   6  -1 -13    8.90   17.00
  -6   1 -13   30.50   53.59
   6  -1  14   69.19   83.09
   6   1 -14   35.60   21.30
   6   1  14   41.20   77.19
  -6  -1  14   36.60   15.60
   6  -1  15  164.98   88.49
   6   1 -15   56.29   22.20
  -6  -1  15   51.79   17.80
   6  -1 -15   48.10   22.80
   6  -1  16   62.49   63.89
   6   1 -16   28.60   17.10
   6   1  16   77.59   70.69
   6  -1 -16   42.70   20.50
   6  -1  17   73.59   56.69
   6   1 -17   75.09   25.90
   6   1  17   86.19  106.09
  -6  -1  17   77.09   22.90
   6  -1 -17   94.19   28.70
   6  -1  18   40.00   49.10
   6   1 -18   30.30   18.90
   6   1  18   43.00   62.59
   6  -1 -18   38.40   24.00
   6  -1  19   78.69   58.89
   6   1 -19   67.19   26.10
   6   1  19   42.80   51.79
   6  -1 -19   65.69   24.50
   6  -1  20   56.89   48.00
   6   1 -20   53.99   22.80
   6  -1 -20   46.70   20.50
   6   1 -21    4.60   14.50
   6  -1 -21   10.90   14.30
   6   1 -22   -6.30   14.40
   6  -1 -22   17.80   15.30
   6   1 -23    4.30   12.30
   6  -1 -23   23.00   18.80
   6   1 -24    5.80   13.50
   6   1 -25    2.20   12.90
   6   1 -26   14.50   16.80
   6   1 -27   71.49   25.30
   6   1 -28   15.90   14.10
   6   2   0    9.20   18.70
  -6  -2   0   54.79   22.80
   6  -2   0   11.80   12.70
  -6   2   0   33.90   14.00
   6  -2   1   84.99   21.30
  -6   2   1   53.49   16.60
  -6  -2  -1   75.19   27.20
   6   2   1   49.20   23.30
  -6  -2   1   49.70   20.50
   6  -2  -1   96.29   24.80
  -6   2  -1   43.20   16.10
   6  -2   2   42.00   16.20
  -6   2   2   33.60   13.70
   6   2  -2   37.20   19.00
  -6  -2  -2   35.70   22.30
   6   2   2   88.19   27.90
  -6  -2   2   52.29   22.10
   6  -2  -2   32.00   14.80
  -6   2  -2  109.69   22.40
   6  -2   3  106.19   24.70
  -6   2   3  110.59   26.60
   6   2  -3  231.58   44.30
  -6  -2  -3  224.08   48.80
   6   2   3  178.08   41.90
  -6  -2   3  118.39   28.80
  -6   2  -3   93.59   20.50
   6  -2   4  248.68   45.30
  -6   2   4  242.28   42.50
   6   2  -4  197.28   40.20
  -6  -2  -4  331.17   67.89
   6   2   4  267.97   59.09
   6  -2  -4  300.17   53.39
  -6   2  -4  194.88   34.80
   6  -2   5  142.49   31.10
  -6   2   5  187.48   36.20
   6   2  -5   94.79   24.50
  -6  -2  -5   84.39   46.20
   6   2   5  210.28   55.79
  -6  -2   5  130.99   30.10
   6  -2  -5  240.18   43.20
  -6   2  -5  142.19   29.10
   6  -2   6  121.29   31.60
  -6   2   6  195.68   36.30
   6   2  -6   97.79   26.60
  -6  -2  -6  118.39   46.30
   6  -2  -6   90.29   23.00
  -6   2  -6  175.28   34.00
   6  -2   7   76.79   36.00
   6   2  -7   48.80   19.40
  -6  -2  -7   52.29   36.40
   6   2   7   20.60   34.20
  -6  -2   7    8.70   13.60
   6  -2  -7   27.80   15.50
  -6   2  -7   22.40   18.20
   6  -2   8  177.18   50.69
  -6   2   8  175.78   34.90
   6   2  -8  106.59   28.00
  -6  -2  -8   74.79   42.90
   6   2   8   86.89   49.10
  -6  -2   8  104.69   28.90
   6  -2  -8  172.58   36.80
  -6   2  -8   92.69   32.60
   6  -2   9   98.79   42.90
  -6   2   9  123.79   31.10
  -6  -2  -9   63.39   45.40
  -6  -2   9   75.19   22.00
   6  -2  -9   75.69   22.50
  -6   2  -9   40.10   27.30
  -6   2  10   91.19   24.40
   6   2 -10   74.79   23.40
   6   2  10   47.80   46.70
  -6  -2  10   75.69   21.90
   6  -2 -10   42.80   19.40
  -6   2 -10   54.39   34.00
   6  -2  11   26.90   45.10
   6   2 -11   30.10   16.90
  -6  -2 -11   50.19   41.80
   6   2  11   60.99   54.29
  -6  -2  11   47.50   17.60
  -6   2 -11  209.88   53.89
   6  -2  12   35.70   58.89
   6   2 -12   55.59   20.60
   6   2  12   27.10   49.80
  -6  -2  12   52.89   18.30
   6  -2 -12   38.50   18.70
  -6   2 -12   27.80   38.70
   6  -2  13   70.99   86.19
   6   2 -13   76.79   23.90
   6   2  13   46.50   65.29
   6  -2 -13   52.29   21.70
  -6   2 -13   77.29   68.79
   6  -2  14   41.10   76.39
   6   2  14  145.79   92.99
  -6  -2  14   46.10   17.50
   6  -2 -14   58.99   23.10
   6  -2  15   72.89   80.59
   6   2 -15   82.99   25.70
   6   2  15   27.10   83.79
  -6  -2  15   34.80   15.40
   6  -2 -15   27.10   17.70
   6  -2  16   61.59   60.39
   6   2 -16   59.19   22.00
   6   2  16   41.20   72.59
   6  -2 -16   99.09   28.10
   6  -2  17   51.69   47.30
   6   2 -17   60.69   25.20
   6   2  17   58.59   73.69
  -6  -2  17   91.99   24.40
   6  -2 -17  191.78   41.40
   6  -2  18  114.89   69.39
   6   2 -18   44.00   20.00
   6   2  18   28.50   77.09
  -6  -2  18   42.60   17.20
   6  -2 -18   38.10   21.00
   6  -2  19   71.29   45.50
   6   2 -19   13.60   16.30
   6   2  19   34.60   52.79
   6  -2 -19   23.70   16.10
   6   2 -20   38.20   19.60
   6  -2 -20   33.30   17.10
   6   2 -22   26.90   17.40
   6   2 -23   -0.60   14.90
   6   2 -24    9.90   15.20
   6   2 -25   -7.90   14.70
   6   2 -26   17.90   14.50
   6   2 -27    2.20    9.50
   6   2 -28   21.70   14.90
   6   2 -29   15.50   12.40
   6   2 -30   -0.20   10.50
   6   3   0   58.59   26.40
  -6  -3   0   37.80   22.60
   6  -3   0   29.60   14.00
  -6   3   0    4.00    9.10
   6  -3   1   43.40   16.30
  -6   3   1   46.60   13.90
   6   3  -1   16.30   21.60
  -6  -3  -1   63.29   26.20
   6   3   1   43.30   23.70
  -6  -3   1   20.30   20.00
   6  -3  -1  113.39   24.40
  -6   3  -1   27.60   11.60
   6  -3   2   69.79   18.60
  -6   3   2  131.19   27.40
   6   3  -2  114.19   32.60
  -6  -3  -2  165.18   40.80
   6   3   2   89.89   31.40
  -6  -3   2   84.79   25.40
   6  -3  -2  207.58   36.70
  -6   3  -2   95.19   20.70
   6  -3   3  148.19   28.40
  -6   3   3  139.79   26.70
   6   3  -3  158.38   36.10
  -6  -3  -3  183.98   46.60
   6   3   3  186.88   49.80
  -6  -3   3  173.78   37.00
   6  -3  -3  164.38   32.70
  -6   3  -3  195.88   34.10
   6  -3   4   95.39   22.60
  -6   3   4  106.09   23.60
   6   3  -4  101.99   28.40
  -6  -3  -4  151.18   48.10
   6   3   4  158.58   48.60
  -6  -3   4   71.59   21.90
   6  -3  -4   61.59   17.60
  -6   3  -4  111.19   21.80
   6  -3   5   87.79   22.70
  -6   3   5  152.38   30.60
   6   3  -5  140.09   33.40
  -6  -3  -5  204.98   60.79
   6   3   5  176.88   54.29
  -6  -3   5  175.98   36.40
   6  -3  -5  144.59   30.50
  -6   3  -5  127.09   23.90
   6  -3   6  203.98   36.80
  -6   3   6  308.07   52.39
   6   3  -6  264.57   50.19
  -6  -3  -6  187.58   57.59
   6   3   6  228.98   60.59
  -6  -3   6  213.78   41.00
   6  -3  -6  225.28   41.60
  -6   3  -6  271.17   44.80
   6  -3   7   45.90   19.50
  -6   3   7   40.50   18.30
   6   3  -7   26.80   17.60
  -6  -3  -7   35.80   33.90
   6   3   7   35.50   36.90
  -6  -3   7   30.60   15.20
   6  -3  -7   18.10   13.60
  -6   3  -7   33.10   13.20
   6  -3   8   65.69   28.20
   6   3  -8   78.89   23.70
  -6  -3  -8   61.49   43.60
   6   3   8  102.39   55.79
  -6  -3   8   61.29   19.60
   6  -3  -8   63.19   20.40
  -6   3  -8   91.09   25.60
   6  -3   9   27.50   24.40
   6   3  -9   21.20   14.60
  -6  -3  -9   34.40   42.50
  -6  -3   9   30.30   15.00
   6  -3  -9   47.20   20.90
  -6   3  -9   20.20   24.50
   6   3 -10   29.60   16.80
   6   3  10   35.80   49.40
   6  -3 -10   48.50   21.00
  -6   3 -10   10.30   24.90
   6  -3  11   48.00   35.90
   6   3  11   19.20   56.09
  -6  -3  11   67.89   20.30
   6  -3 -11   89.89   27.00
   6  -3  12   44.40   52.29
   6   3 -12   90.49   24.40
   6   3  12   21.30   52.89
  -6  -3  12   46.50   17.00
   6  -3 -12   50.79   19.90
  -6   3 -12   14.60   31.60
   6  -3  13   13.70   63.19
   6   3 -13   25.70   15.20
   6   3  13   65.49   65.99
  -6  -3  13   34.80   15.60
  -6   3 -13  -15.20   55.29
   6  -3  14   73.09   60.39
   6   3 -14   44.00   18.00
  -6  -3  14   26.10   14.20
   6  -3 -14   42.20   19.80
  -6   3 -14   84.89   72.29
   6  -3  15   88.89   58.89
   6   3 -15   98.99   25.80
   6   3  15   68.99   74.19
  -6  -3  15   65.59   21.20
   6  -3 -15   49.20   19.70
   6  -3  16   92.99   49.90
   6   3 -16   29.20   17.40
  -6  -3  16   19.00   13.40
   6  -3 -16   31.80   15.60
   6  -3  17   91.19   48.20
   6   3 -17   53.39   20.70
   6   3  17   20.30   72.99
  -6  -3  17   45.30   17.30
   6  -3 -17   43.70   18.80
   6   3 -18   65.79   22.90
   6   3  18   62.59   66.79
  -6  -3  18   52.69   19.30
   6  -3 -18   31.50   15.70
   6   3 -19  109.89   29.70
  -6  -3  19  105.69   27.70
  -6  -3  20   31.10   15.00
   6   3 -21   14.00   14.30
  -6  -3  21   21.10   12.80
   6   3 -22    7.80   12.40
   6   3 -23   48.70   21.00
   6   3 -25   13.00   15.60
   6   3 -26    4.10   12.60
   6   3 -27    2.80   11.10
   6   3 -28   -5.30    9.90
   6   3 -30   -0.40    7.90
   6   3 -31    0.20    8.20
   6   3 -32   -0.80    8.10
   6   3 -33    8.30   10.10
   6   4   0   70.89   27.20
  -6  -4   0   73.49   25.50
   6  -4   0   88.39   19.30
  -6   4   0   90.89   19.00
   6  -4   1   13.60   10.30
  -6   4   1   22.90   10.10
   6   4  -1   30.20   19.40
  -6  -4  -1   60.29   24.20
   6   4   1  106.19   35.50
  -6  -4   1   43.50   20.70
   6  -4  -1   20.70   10.60
  -6   4  -1   31.00   11.30
   6   4  -2    7.00   17.80
  -6  -4  -2   21.50   20.90
   6   4   2   47.40   30.70
  -6  -4   2   10.80   16.60
   6  -4  -2    4.90   10.40
  -6   4  -2    3.50    8.70
   6  -4   3   55.39   14.80
  -6   4   3   64.19   18.50
   6   4  -3   49.70   21.50
  -6  -4  -3  138.89   43.60
  -6  -4   3   82.29   24.20
   6  -4  -3   38.30   16.20
  -6   4  -3   66.39   15.70
   6  -4   4   28.80   11.00
  -6   4   4    1.50   10.00
   6   4  -4   84.69   25.50
  -6  -4  -4   21.70   27.70
   6   4   4   15.40   35.20
   6  -4  -4    6.40   11.10
  -6   4  -4   37.60   11.40
   6  -4   5  112.49   21.50
  -6   4   5   73.69   21.00
   6   4  -5  101.49   27.90
  -6  -4  -5  120.59   47.30
  -6  -4   5   99.29   25.70
   6  -4  -5  119.09   29.00
  -6   4  -5  180.68   29.70
   6  -4   6   41.00   13.60
   6   4  -6   42.50   19.40
  -6  -4  -6   14.80   32.10
   6   4   6   70.69   45.40
  -6  -4   6  126.49   29.60
   6  -4  -6   55.79   20.30
  -6   4  -6   69.39   14.10
   6  -4   7   50.09   14.30
   6   4  -7   48.60   20.10
  -6  -4  -7   22.50   30.70
   6   4   7   57.99   52.19
   6  -4  -7   65.19   21.50
  -6   4  -7  106.99   20.90
   6  -4   8   44.00   19.60
   6   4   8   11.20   48.10
  -6  -4   8   55.19   18.80
   6  -4  -8    7.70   17.30
  -6   4  -8   21.90    9.90
   6  -4   9   49.00   21.40
   6   4  -9   48.40   19.60
  -6  -4  -9   58.69   44.40
  -6  -4   9   22.50   14.20
   6  -4  -9   70.39   22.80
  -6   4  -9   36.30   19.10
   6   4 -10   40.60   17.60
   6   4  10   25.50   52.19
  -6  -4  10   39.10   15.40
   6  -4 -10   42.00   17.80
  -6   4 -10   14.60   17.70
   6  -4  11   12.40   29.70
   6   4 -11   17.70   12.60
   6   4  11   16.70   57.59
  -6  -4  11   19.90   12.60
   6  -4 -11   24.10   14.10
   6  -4  12   52.59   54.69
   6   4 -12   20.10   13.90
   6   4  12   45.30   53.99
   6  -4 -12   15.00   13.60
  -6   4 -12   27.20   35.10
   6  -4  13   94.59   51.09
   6   4  13   24.20   55.89
  -6  -4  13   14.40   12.20
   6  -4 -13   21.70   14.10
  -6   4 -13   18.30   57.79
   6  -4  14  116.39   52.99
   6   4 -14   66.39   20.00
  -6  -4  14   87.09   23.80
   6  -4 -14   71.89   22.00
  -6   4 -14   24.60   43.60
   6  -4  15   56.39   33.60
   6   4 -15   15.20   15.10
   6   4  15   64.59   70.99
  -6  -4  15   16.40   12.00
   6  -4 -15   22.90   14.20
   6  -4  16   50.69   35.60
   6   4  16   18.00   71.39
  -6  -4  16   14.00   10.90
   6   4 -17   76.09   23.70
   6   4  17   12.30   53.99
  -6  -4  17   87.69   24.80
   6   4 -18   51.09   20.10
   6   4  18    2.60   49.30
  -6  -4  18   37.30   17.70
   6   4 -19   14.20   14.40
  -6  -4  19    9.20   11.80
   6   4 -20   33.00   19.20
  -6  -4  20   36.40   16.50
   6   4 -21   30.00   17.90
  -6  -4  21   26.40   15.30
   6   4 -22   20.60   16.40
  -6  -4  22   18.90   12.40
  -6  -4  23   20.50   11.90
   6   4 -24   19.60   16.80
   6   4 -25    6.70   15.00
   6   4 -26    3.10   12.90
   6   4 -27   17.90   15.40
   6   4 -28    2.80   12.90
   6   4 -29   11.50   15.20
   6   4 -30    1.90   11.20
   6   4 -31   -0.90    8.80
  -6  -5   0  106.89   31.90
   6  -5   0  101.69   21.20
  -6   5   0  110.69   22.70
   6  -5   1    8.00    8.40
  -6   5   1   29.50   12.40
   6   5  -1    5.80   21.50
  -6  -5  -1   12.10   19.80
   6   5   1   20.30   25.20
  -6  -5   1    5.20   16.50
   6  -5  -1   14.50   11.70
  -6   5  -1    8.80    8.70
   6  -5   2    6.30    7.50
  -6   5   2    5.60   10.20
   6   5  -2    7.30   16.70
  -6  -5  -2   24.60   23.50
   6   5   2   11.00   28.50
  -6  -5   2   12.90   16.00
   6  -5  -2   19.50   12.10
  -6   5  -2   36.60   10.80
   6  -5   3   24.00    8.60
  -6   5   3   71.99   18.10
   6   5  -3   21.40   18.00
   6   5   3   34.20   33.80
  -6  -5   3   20.80   17.30
   6  -5  -3   54.89   17.90
  -6   5  -3   29.40    9.50
   6  -5   4  107.19   19.00
   6   5  -4  106.39   29.60
  -6  -5  -4  102.39   46.10
   6   5   4  162.08   54.69
  -6  -5   4  101.69   28.50
   6  -5  -4  104.69   24.60
  -6   5  -4   68.19   14.00
   6  -5   5   19.70    7.80
   6   5  -5   24.40   17.20
  -6  -5  -5    0.60   32.80
   6   5   5  -12.80   34.00
  -6  -5   5   43.10   20.60
   6  -5  -5   12.70   12.20
  -6   5  -5   10.20    6.00
   6  -5   6  180.28   28.90
   6   5  -6  223.88   45.10
  -6  -5  -6  116.09   45.60
   6   5   6  160.08   57.19
   6  -5  -6  154.28   32.60
  -6   5  -6  201.98   31.80
   6  -5   7   31.20    9.80
  -6  -5  -7   12.20   30.90
   6   5   7    2.00   38.70
  -6  -5   7   14.50   13.50
   6  -5  -7   29.30   14.50
  -6   5  -7   37.20    9.00
   6  -5   8   30.10   10.20
   6   5  -8   43.20   18.90
  -6  -5  -8   27.20   31.80
  -6  -5   8   60.79   21.20
   6  -5  -8   45.10   17.10
  -6   5  -8   34.20    8.80
   6  -5   9   51.39   19.80
   6   5  -9   56.39   21.20
  -6  -5   9   68.59   20.90
   6  -5  -9   27.50   14.40
  -6   5  -9   36.60   10.50
   6   5 -10   24.90   16.30
   6   5  10   -3.10   47.00
  -6  -5  10    9.10   11.00
  -6   5 -10   13.20   13.60
   6  -5  11    7.20   25.70
   6   5 -11    7.00   12.80
   6   5  11   22.20   53.19
   6  -5  12   44.00   38.20
   6   5 -12   35.60   16.60
   6   5  12   31.80   44.10
  -6  -5  12   38.20   16.10
  -6   5 -12   22.40   24.60
   6  -5  13   63.59   27.40
   6   5 -13   84.19   23.20
   6   5  13   89.79   60.49
  -6  -5  13   81.59   23.20
  -6   5 -13   38.60   40.70
   6  -5  14   48.80   23.60
   6   5 -14   10.00   12.90
   6   5  14    7.40   45.80
   6   5 -15   31.10   17.80
   6   5  15   33.40   54.89
  -6  -5  15   20.30   12.10
  -6   5 -15   -3.60   22.60
   6   5 -16   72.79   22.70
   6   5  16   53.39   65.09
  -6  -5  16   98.69   25.50
   6   5 -17   94.79   26.10
   6   5 -18   12.60   14.20
  -6  -5  18    7.60   10.10
   6   5 -19    9.40   14.60
  -6  -5  19    8.50    9.70
   6   5 -20   12.60   13.70
  -6  -5  20   14.60   14.10
   6   5 -21   24.60   16.60
  -6  -5  21   18.90   12.90
  -6  -5  22   14.40   10.90
   6   5 -23   12.70   18.70
  -6  -5  23   20.10   13.60
   6   5 -24    4.10   14.60
   6   5 -25   16.40   15.90
   6   5 -27    1.20   13.60
   6   5 -28   11.60   12.70
   6   6   0   14.70   21.80
   6  -6   0    8.70    8.10
   6  -6   1   93.59   19.70
  -6  -6  -1   62.39   30.20
   6   6   1   78.79   39.00
  -6  -6   1   69.09   27.00
   6  -6  -1   60.99   15.50
  -6   6  -1   65.89   15.40
   6  -6   2   26.40    9.90
   6   6  -2   23.90   20.40
  -6  -6  -2   43.90   32.40
   6   6   2   26.50   36.30
  -6  -6   2   28.20   19.20
   6  -6  -2   32.60   12.40
  -6   6  -2   25.40   10.00
   6  -6   3   41.80   11.80
   6   6  -3   67.09   26.20
  -6  -6  -3   14.10   31.30
   6   6   3   -3.90   31.20
  -6  -6   3   45.50   22.80
  -6   6  -3   30.20   10.20
   6  -6   4   48.20   11.00
   6   6  -4   45.90   23.30
  -6  -6  -4   68.49   39.70
  -6  -6   4   47.20   22.10
  -6   6  -4   41.00   10.50
   6  -6   5   18.40    6.50
   6   6  -5   22.50   18.10
   6   6   5   -2.70   31.70
  -6  -6   5   54.39   24.70
  -6   6  -5   13.70    6.90
   6  -6   6   17.60    6.00
  -6  -6  -6   12.50   27.60
   6   6   6    2.00   34.40
  -6  -6   6   25.80   16.60
  -6   6  -6   25.50    7.50
   6  -6   7   29.30    7.00
   6   6  -7   44.70   20.50
  -6  -6  -7   27.30   29.30
   6   6   7   16.50   37.60
  -6  -6   7   39.60   18.20
  -6   6  -7   42.20    8.80
   6  -6   8   51.69   10.50
   6   6  -8   33.60   19.70
  -6  -6   8   32.20   16.70
  -6   6  -8   40.80    8.40
   6  -6   9   28.10    9.00
   6   6  -9   51.49   21.00
  -6  -6   9   65.49   21.80
  -6   6  -9   40.10    8.00
   6   6 -10   27.20   17.10
   6   6  10    9.80   43.00
  -6   6 -10   15.90    7.10
   6  -6  11   15.30   23.50
   6   6 -11   22.10   15.90
   6   6  11   11.10   45.60
  -6  -6  11   19.40   12.90
  -6   6 -11    7.00    9.40
   6   6 -12   46.00   20.00
   6   6  12   10.20   38.60
  -6  -6  12   25.10   13.90
  -6   6 -12   24.10   19.00
   6   6 -13   37.90   18.00
   6   6  13    9.80   36.10
  -6  -6  13   28.20   14.40
  -6   6 -13    0.30   20.20
   6   6 -14   76.89   26.00
   6   6  14   17.00   36.50
  -6  -6  14   59.09   18.90
   6   6 -15   18.30   14.00
   6   6  15   -6.10   28.70
  -6  -6  15   12.00   10.00
   6   6 -16   29.60   16.50
   6   6  16    9.90   23.60
  -6  -6  16   21.90   12.80
   6   6 -17   15.50   13.70
   6   6  17   13.90   24.60
  -6  -6  17    5.10    8.30
   6   6 -18   34.20   17.00
  -6  -6  18   15.90   11.50
   6   6 -19   11.00   14.20
   6   6 -20   -0.30   14.30
  -6  -6  20    1.20    8.50
   6   6 -21   17.70   18.60
   6   6 -22   29.70   18.80
   6   6 -23   26.40   19.40
   6   6 -24    4.40   16.30
   6   6 -25    5.20   14.00
   6   7   0   59.69   32.80
  -6  -7   0   71.79   31.00
   6   7  -1   31.60   26.50
  -6  -7  -1   73.79   34.70
   6   7   1   79.69   39.60
  -6  -7   1   33.70   20.80
   6   7  -2   40.50   28.30
   6   7   2   17.40   29.60
  -6  -7   2   86.49   30.30
   6   7  -3    9.50   21.50
  -6  -7  -3    3.40   23.30
   6   7   3   -5.90   30.10
  -6  -7   3    1.20   15.50
   6   7  -4   12.10   19.80
  -6  -7  -4    3.70   24.80
   6   7   4    4.30   26.00
  -6  -7   4   10.00   15.90
   6  -7   5   13.20    6.40
   6   7  -5   15.20   19.90
  -6  -7  -5   39.50   30.70
   6   7   5   16.40   27.90
  -6  -7   5   12.20   14.60
   6  -7   6   36.10    8.70
   6   7  -6   35.00   21.50
  -6  -7  -6   13.30   25.10
   6  -7   7   21.00    6.30
   6   7  -7   40.20   22.40
   6   7   7   -2.30   37.20
  -6  -7   7   19.50   14.90
   6  -7   8    6.30    3.40
   6   7  -8   18.40   16.20
  -6  -7   8    9.80   11.50
  -6   7  -8    9.50    4.70
   6  -7   9   11.80    3.50
   6   7  -9    2.90   14.50
  -6  -7   9    4.10   10.30
  -6   7  -9    5.90    3.70
   6   7  10   28.50   32.80
  -6  -7  10   53.79   19.50
   6   7 -11   26.60   16.60
   6   7  11    9.50   25.60
  -6  -7  11   21.40   13.40
   6   7 -12   12.00   15.10
   6   7  12    1.20   20.00
  -6  -7  12   13.90   11.50
  -6   7 -12   -2.80    6.10
   6   7  13    4.60   18.20
  -6  -7  13   23.80   13.10
  -6   7 -13   -4.30    5.50
   6   7 -14   13.20   14.00
   6   7  14    9.00   19.20
  -6  -7  14   20.00   12.20
   6   7 -15   15.40   14.80
   6   7  15    8.10   16.10
  -6  -7  15   16.50   11.10
   6   7  16    7.10   15.10
   6   7 -17   23.50   17.20
   6   7 -18   12.50   14.70
   6   7 -19    5.50   12.20
   6   7 -20   30.30   18.00
   6   7 -21    5.30   11.10
  -6  -8   0   11.60   16.10
   6   8  -1   14.90   24.30
  -6  -8  -1    7.00   15.90
   6   8   1   15.50   24.10
  -6  -8   1   22.90   16.80
   6   8  -2   15.70   19.60
  -6  -8  -2   13.90   15.60
   6   8   2    6.00   21.80
  -6  -8   2    6.40   12.50
   6   8  -3   39.80   23.20
  -6  -8  -3   33.40   22.60
   6   8   3   28.30   25.60
  -6  -8   3   34.70   18.20
   6   8  -4   13.40   17.70
  -6  -8  -4    8.30   18.60
   6   8   4    0.40   21.40
  -6  -8   4   14.00   15.70
   6   8  -5   21.20   18.30
  -6  -8  -5   24.80   18.90
   6   8   5    9.30   20.10
  -6  -8   5   28.20   16.90
   6   8  -6    6.60   15.30
   6   8   6   -2.90   18.80
  -6  -8   6    7.20   11.10
   6   8  -7   17.60   17.90
   6   8   7    9.60   26.60
   6   8  -8    8.80   17.00
  -6  -8   8   10.70   12.20
   6   8  -9   28.40   17.30
  -6  -8   9    9.00   11.20
   6   8 -10   28.30   17.50
   6   8  10   22.20   21.50
   6   8 -11    3.30   14.70
   6   8  11   -0.10   17.30
   6   8 -12    9.80   14.30
   6   8  12   -1.20   12.30
   6   8 -13    4.80   15.80
   6   8  13    1.00   10.50
   6   8 -14   36.00   20.30
   6   8  14    1.10   10.70
   6   8 -15   18.30   15.20
   6   8 -16   19.80   15.60
   6   9   0   -0.50   17.20
  -6  -9   0    6.60   13.20
   6   9  -1    4.50   20.80
  -6  -9  -1   -0.60   12.30
   6   9   1   -4.00   21.20
   6   9  -2   10.60   18.80
  -6  -9  -2    4.70   12.50
   6   9   2   -2.90   20.30
   6   9  -3    2.00   17.10
  -6  -9  -3    4.90   13.00
   6   9   3   -0.80   16.30
   6   9  -4    0.60   15.20
  -6  -9  -4    2.10   12.40
   6   9   4   -6.30   18.50
   6   9  -5    2.10   16.90
   6   9   5    0.10   15.80
   6   9  -6    6.40   18.70
   6   9   6    1.40   14.60
   6   9  -7   -3.50   17.90
   6   9  -8   15.80   17.00
   6   9  -9    1.90   13.60
   6   9  10   -1.70   11.90
   6   9  11    0.10   12.30
   6   9  12   -0.70   11.20
   6   9  13    1.20    9.20
   6   9  14    1.50    8.90
   6  10   0    3.40   14.60
   6  10   1    5.60   16.20
   6  10   2   -6.90   17.80
   6  10   3   -4.50   18.10
   6  10   4   -2.20   18.60
   6  10   6   -0.20   20.10
   6  10   9   -0.50   14.80
   6  10  10    0.20   13.10
   6  10  11    6.30   11.90
   6  10  12    1.40   10.70
   6  10  13   -1.10    8.10
   6  10  14    0.30    6.80
   7   0   0    3.00   15.80
   7   0   1  172.48   36.50
   7   0  -1  252.97   47.60
   7   0   2  156.68   35.00
   7   0  -2   81.39   24.50
   7   0   3  109.79   29.00
   7   0   4  174.08   38.50
   7   0   5  105.49   32.90
   7   0  -5   46.90   18.60
   7   0   6  305.97   64.99
   7   0  -6  252.57   48.30
   7   0   7   26.90   30.70
   7   0  -7   81.69   23.90
   7   0   9   41.80   34.10
   7   0  -9   42.00   16.90
   7   0  10   20.80   30.40
   7   0 -10   38.70   18.70
   7   0 -11  108.99   28.50
   7   0  12   22.70   30.80
   7   0 -12   15.50   13.10
   7   0 -13   24.30   15.70
   7   0  14   22.00   35.10
   7   0 -14   18.30   14.00
   7   0  15   10.80   40.60
   7   0 -15    3.50   11.60
   7   0 -16   29.20   15.90
   7   0 -17   73.99   25.80
   7   0 -18   11.00   12.00
   7   1   0  213.68   43.70
   7  -1   0  215.18   41.30
   7  -1   1  132.69   29.30
   7   1  -1  210.08   43.00
   7   1   1  180.98   39.90
   7  -1  -1  118.59   27.60
   7  -1   2  110.49   26.80
   7   1  -2   91.59   27.30
   7  -1   3   30.50   17.40
   7   1  -3   38.40   19.70
   7  -1  -3  103.89   25.70
   7  -1   4  113.29   28.30
   7   1  -4   61.99   22.80
   7  -1  -4   84.39   23.30
   7  -1   5   26.50   16.80
   7   1  -5   32.20   19.10
   7   1   5   38.30   25.90
   7  -1  -5   19.60   13.10
   7  -1   6  144.99   35.80
   7   1  -6   82.69   23.70
   7   1   6  215.38   58.89
   7  -1  -6  117.99   27.90
   7  -1   7   99.89   43.60
   7   1  -7  137.29   32.20
   7   1   7   93.99   41.40
   7  -1  -7  167.08   34.90
   7  -1   8   24.00   30.10
   7   1  -8   22.80   16.40
   7   1   8   10.60   29.00
   7  -1   9  252.17   61.59
   7   1  -9  372.16   65.29
   7   1   9  283.67   70.99
   7  -1  -9  323.67   57.39
   7  -1  10   61.19   40.50
   7   1 -10   50.19   20.40
   7   1  10   53.79   43.90
   7  -1 -10  125.79   29.80
   7   1 -11   86.79   25.70
   7  -1 -11   37.20   17.40
   7  -1  12   12.60   29.50
   7   1 -12   44.20   19.50
   7   1  12    8.30   31.50
   7  -1 -12    9.50   12.10
   7  -1  13    3.40   32.30
   7   1  13   -3.30   40.10
   7  -1 -13    6.00   12.10
   7  -1  14    6.60   34.40
   7   1 -14   43.00   20.00
   7   1  14   11.70   30.00
   7  -1 -14   19.40   14.90
   7  -1  15   11.60   40.10
   7   1 -15   31.30   17.10
   7  -1 -15   24.30   16.00
   7   1 -16   13.20   16.00
   7  -1 -16    9.30   11.90
   7   1 -17   42.00   19.20
   7   1 -18   11.70   12.00
   7   1 -19   58.59   22.30
   7   2   0  177.08   40.90
   7  -2   0  142.69   30.30
   7  -2   1   15.40   11.00
   7   2  -1   18.60   17.50
   7   2   1    7.10   17.40
   7  -2  -1   43.90   16.10
   7  -2   2   45.70   16.80
   7   2  -2   32.60   19.90
   7   2   2   24.80   20.70
   7  -2  -2   36.80   15.30
   7  -2   3   28.80   14.30
   7   2  -3   17.70   21.80
   7   2   3   31.80   23.00
   7  -2  -3   40.90   15.50
   7  -2   4  161.88   35.70
   7   2  -4   65.49   25.10
   7   2   4  102.09   36.70
   7  -2  -4  139.89   29.40
   7  -2   5  130.49   29.50
   7   2   5   80.69   42.70
   7  -2  -5   99.49   24.60
   7   2  -6   27.40   18.80
   7   2   6   -8.50   35.00
   7  -2  -6    7.10   12.20
   7  -2   7  156.38   37.40
   7   2  -7  192.18   41.40
   7  -2  -7  215.58   41.20
   7  -2   8   77.29   34.80
   7   2  -8   36.50   18.60
   7   2   8   88.59   41.60
   7  -2  -8   49.90   17.60
   7  -2   9   18.60   32.40
   7   2  -9   22.20   17.10
   7  -2  -9   21.90   13.10
   7  -2  10   16.90   28.70
   7   2 -10   48.90   22.20
   7   2  10    4.70   38.50
   7  -2 -10   20.40   15.00
   7   2 -11   47.70   20.30
   7  -2  12   71.49   39.90
   7   2 -12  119.89   30.50
   7   2  12  105.39   47.80
   7  -2 -12   89.09   27.00
   7  -2  13   51.09   40.60
   7   2 -13   60.29   22.00
   7   2  13   62.59   42.60
   7  -2 -13   75.49   24.80
   7  -2  14   75.69   43.70
   7   2 -14  113.39   30.60
   7  -2  15   13.70   32.90
   7   2 -15   33.00   18.70
   7  -2  16   34.20   38.40
   7   2 -16   24.90   16.60
   7   2 -17   91.69   28.60
   7   2 -18   65.79   24.30
   7   2 -19   69.29   28.30
   7   2 -20   35.30   18.90
   7   2 -21   26.80   16.60
   7   2 -22   28.20   16.80
   7   3   0   69.79   28.70
   7  -3   0   81.79   20.40
   7  -3   1   52.39   15.30
   7   3  -1   68.79   28.40
   7   3   1   30.10   22.30
   7  -3  -1   32.20   13.40
   7  -3   2   33.80   13.00
   7   3   2   38.80   26.10
   7  -3  -2   50.89   15.30
   7  -3   3   65.69   18.00
   7   3  -3   38.40   22.40
   7   3   3   50.89   29.40
   7  -3  -3   35.10   16.90
   7  -3   4   32.60   14.90
   7   3  -4   29.60   21.00
   7   3   4   82.19   42.40
   7  -3  -4   94.59   22.40
   7  -3   5   76.09   21.60
   7   3  -5  182.18   42.40
   7   3   5   79.99   41.60
   7  -3  -5   78.59   22.10
   7  -3   6   93.39   22.80
   7   3  -6  103.89   30.50
   7   3   6   55.09   37.90
   7  -3  -6   48.10   15.90
   7  -3   7   14.30   12.30
   7   3  -7   19.70   17.70
   7   3   7    7.40   28.30
   7  -3  -7    5.30   13.20
   7  -3   8   30.50   19.50
   7   3  -8    6.10   14.40
   7   3   8   -5.30   33.80
   7  -3  -8   24.20   14.70
   7  -3   9   11.70   21.30
   7   3  -9   14.40   15.70
   7   3   9   10.70   34.70
   7  -3  -9    7.90   11.30
   7  -3  10   14.40   22.30
   7   3 -10   35.00   18.40
   7  -3 -10    2.40   12.20
   7   3 -11   61.39   22.60
   7  -3 -11   78.79   22.70
   7  -3  12   81.89   34.70
   7   3  12   72.39   44.60
   7  -3  13   45.20   31.70
   7   3 -13  121.49   32.20
   7  -3  14   26.70   35.80
   7   3 -14   53.09   22.00
   7  -3  15    5.10   42.20
   7  -3  16   51.59   38.40
   7   3 -16   68.49   24.30
   7   3 -17   26.00   17.40
   7   3 -18   46.60   23.00
   7   3 -19   42.70   20.10
   7   3 -20   56.39   22.10
   7   3 -21   11.80   13.40
   7   3 -23    7.00   11.70
   7   3 -24    8.00   10.60
   7   4   0  157.98   42.50
   7  -4   0  187.38   33.60
   7  -4   1   20.00   10.20
   7   4  -1   24.30   22.40
   7   4   1   23.60   22.30
   7  -4  -1    6.20    7.80
   7  -4   2   18.90   10.30
   7   4  -2   11.90   18.00
   7   4   2   53.89   30.00
   7  -4  -2   40.40   14.10
   7  -4   3   51.29   13.40
   7   4  -3   43.30   23.80
   7   4   3   73.79   37.20
   7  -4  -3   44.80   14.10
   7  -4   4   32.20   10.80
   7   4  -4   47.50   23.10
   7   4   4  123.09   52.49
   7  -4   5   75.79   17.50
   7   4  -5   75.49   27.50
   7   4   5   96.29   46.20
   7  -4  -5   82.59   21.40
   7  -4   6   88.39   19.50
   7   4  -6   45.80   21.50
   7  -4  -6   56.99   19.60
   7  -4   7   54.09   16.10
   7   4  -7   80.59   28.30
   7   4   7   71.89   41.60
   7  -4  -7   59.09   18.70
   7  -4   8    9.80   11.50
   7   4  -8   19.50   19.30
   7   4   8   -4.90   32.40
   7  -4  -8   35.40   16.50
   7  -4   9   19.80   18.80
   7   4  -9   22.40   18.30
   7   4   9   28.00   36.20
   7  -4  10    6.40   16.50
   7   4 -10    7.80   14.70
   7  -4  12   16.50   22.60
   7   4 -12   26.40   17.90
   7   4  12   14.80   35.60
   7  -4  13   14.50   23.70
   7   4 -13   15.70   14.70
   7  -4  14   65.39   35.70
   7  -4  15    9.90   23.70
   7   4 -15   27.40   16.30
   7  -4  16   17.40   17.00
   7   4 -16   23.80   15.90
   7   4 -17   10.30   12.80
   7   4 -18   43.30   19.10
   7   4 -19   10.60   13.10
   7   4 -20   12.90   14.70
   7   4 -22   32.70   18.20
   7   4 -23    6.20   11.80
   7   4 -24    4.30    9.80
   7   4 -26   -1.40    8.20
   7   4 -27   11.50   11.60
   7   5   0   18.10   24.10
   7  -5   0   12.30    8.00
   7  -5   1   26.80   10.10
   7   5  -1   34.00   25.80
   7   5   1   35.00   25.90
   7  -5  -1    4.10    8.80
   7  -5   2    6.80    7.60
   7   5   2   26.20   30.20
   7  -5  -2    1.80    7.70
   7  -5   3   10.90    7.60
   7   5  -3   34.70   23.90
   7  -5  -3    8.30    9.10
   7  -5   4   28.20   10.00
   7   5  -4   24.80   21.40
   7   5   4    8.90   28.90
   7  -5  -4   45.60   16.00
   7  -5   5  160.98   28.00
   7   5  -5  134.09   38.50
   7   5   5  128.09   50.39
   7  -5  -5  277.07   50.49
   7  -5   6   41.00   11.40
   7   5  -6   60.99   25.90
   7   5   6   17.60   28.10
   7  -5  -6   92.59   23.30
   7  -5   7   20.10    9.00
   7   5  -7    3.40   15.80
   7   5   7    1.20   28.80
   7  -5   8   27.00   11.70
   7   5  -8   40.80   22.90
   7  -5   9   10.10   10.70
   7   5  -9   22.20   19.50
   7   5   9    5.30   39.90
   7  -5  10   18.90   14.80
   7  -5  11    9.20   13.30
   7   5 -11   17.40   15.90
   7  -5  12   29.00   17.50
   7   5 -12   23.40   17.40
   7  -5  13   41.50   17.90
   7  -5  14   19.40   15.30
   7   5 -14   50.69   19.70
   7  -5  15   11.30   11.00
   7   5 -15    4.00   11.60
   7  -5  16   17.40   11.50
   7  -5  17   16.30    9.80
   7   5 -17   30.50   16.60
   7   5 -18    7.30   12.70
   7   5 -19    3.10   10.90
   7   5 -20   41.10   19.80
   7   5 -21    8.60   12.40
   7   5 -22    6.20   11.50
   7   5 -23   15.50   13.90
   7   5 -24   31.00   16.70
   7   5 -25    6.70   10.40
   7   5 -26   11.90   11.10
   7   5 -27   -1.60    8.60
   7   6   0   -5.80   20.20
   7  -6   0    4.70    7.80
   7  -6   1    1.20    7.40
   7   6  -1    0.00   19.20
   7   6   1    1.90   26.80
   7  -6  -1   37.90   13.40
   7  -6   2   -1.20    8.00
   7   6  -2   44.80   26.30
   7   6   2    0.90   29.70
   7  -6  -2    6.30    9.00
   7  -6   3   26.10    8.80
   7   6   3   23.60   31.20
   7  -6  -3   39.40   14.90
   7  -6   4   12.20    6.60
   7   6  -4    5.80   16.60
   7   6   4    5.00   26.80
   7  -6   5    0.10    5.00
   7   6  -5    6.10   17.00
   7  -6   6   16.70    6.80
   7   6  -6    7.20   14.00
   7   6   6    8.50   26.70
   7  -6   7   36.30    9.20
   7   6  -7   44.50   21.00
   7   6   7   15.10   24.40
   7  -6   8   16.10    7.00
   7   6  -8   18.50   15.80
   7   6   8   -1.30   21.70
   7  -6   9   37.10   10.10
   7   6  -9   39.50   18.60
   7   6   9   12.80   27.60
   7  -6  10    8.10    7.30
   7   6 -10    6.50   12.20
   7  -6  11   13.10    8.10
   7   6 -11   52.79   22.30
   7  -6  12    6.00    8.40
   7   6 -12    5.00   10.60
   7  -6  13   10.30    9.70
   7   6 -13   29.80   17.10
   7  -6  14    5.70    7.20
   7   6 -14   19.60   15.30
   7  -6  15   12.90    7.30
   7   6 -15   12.50   15.20
   7  -6  16    9.10    6.80
   7   6 -16   14.90   16.20
   7   6 -17    3.40   12.30
   7   6 -18   20.10   17.40
   7   6 -19   19.90   15.40
   7   6 -20    2.40   11.70
   7   6 -21    2.20   12.70
   7   6 -23    1.70   12.10
   7   6 -24    6.20   10.50
   7   6 -25    7.20   10.60
   7   7   0   19.10   19.30
   7  -7   0    7.40    7.80
   7  -7   1   13.80    9.20
   7   7   1   39.50   23.90
   7  -7  -1   10.40    8.40
   7  -7   2    8.10    8.00
   7   7  -2    7.60   18.00
   7   7   2   23.10   19.50
   7   7  -3   14.50   17.10
   7   7   3    3.30   18.10
   7  -7   4    2.90    6.10
   7   7   4    0.10   16.50
   7  -7   5   10.40    5.70
   7   7  -5    4.40   14.20
   7   7   5   -0.30   17.90
   7  -7   6   18.90    6.60
   7   7  -6   19.30   16.40
   7   7   6    8.40   15.90
   7  -7   7   23.90    6.60
   7   7   7   -9.10   16.20
   7  -7   8   33.30    7.50
   7   7  -8   30.50   19.00
   7   7   8   13.40   17.80
   7  -7   9    8.00    4.40
   7   7  -9   -0.80   14.00
   7  -7  10    5.00    4.10
   7  -7  11    7.10    5.20
   7   7 -11    9.80   15.40
   7  -7  12    2.00    4.20
   7   7 -12    3.50   12.80
   7  -7  13    3.00    4.30
   7   7 -13    7.30   15.10
   7  -7  14    8.00    4.80
   7   7 -14    4.80   13.90
   7   7 -15    6.80   13.90
   7   7 -16   25.60   16.90
   7   7 -17    0.80   14.30
   7   7 -18   29.10   18.20
   7   7 -19    2.10   11.70
   7   7 -20    0.30   11.70
   7   7 -21    2.10   10.30
   7   8   0   23.10   19.30
   7   8  -1    5.40   14.50
   7   8   2    0.10   13.40
   7   8  -3   -0.30   17.60
   7   8   3    0.30   13.70
   7  -8   4   -2.90    5.20
   7   8  -4    0.80   15.20
   7  -8   5   -0.80    4.40
   7   8  -5   10.90   18.60
   7   8   5   -2.00   12.30
   7  -8   6    5.00    4.70
   7   8  -6    2.00   12.70
   7   8   6    0.10   10.90
   7  -8   7    9.70    4.90
   7   8  -7    1.70   14.90
   7  -8   8    1.50    3.00
   7   8  -8    0.00   14.00
   7   8   8   -3.40   14.50
   7  -8   9    7.90    3.40
   7   8  -9    5.20   13.70
   7   8 -10    1.50   14.80
   7   8 -11    5.50   13.40
   7   8 -12    6.20   14.40
   7   8 -13    3.70   14.10
   7   8 -14    2.60   14.90
   7   8 -16    2.20   12.60
   7   9  -1    4.80   12.80
   7   9   1    1.90   12.20
   7   9  -2   13.60   16.50
   7   9   2    0.00   12.20
   7   9   3    1.20   12.60
   7   9  -4    2.80   15.30
   7   9   4   -1.80   11.30
   7   9  -5    1.40   16.20
   7   9   5   -0.20   10.40
   7   9  -6    5.60   14.70
   7   9   6   -4.30    9.70
   7   9  -7    3.50   12.00
   7   9   7   -2.60    8.70
   7   9  -8   11.20   15.80
   7   9  -9    9.30   15.30
   7   9 -10    6.80   11.60
   7  10   0    0.40   10.10
   7  10   1    1.60   12.10
   7  10   2   -0.30    9.20
   7  10   3   -2.00    9.70
   7  10   4   -2.90   10.50
   7  10   5   -2.90    9.40
   7  10   6   -1.00   10.70
   7  10   7   -0.10    8.00
   8   0   0   11.50   13.90
   8   0   1  176.28   37.80
   8   0  -1  119.69   29.30
   8   0   2   65.99   23.30
   8   0  -2  103.29   27.60
   8   0   3   91.99   26.90
   8   0   4   11.80   15.10
   8   0   5   14.40   15.50
   8   0  -5    8.90   10.40
   8   1   0   35.30   17.10
   8  -1   0   22.30   13.80
   8  -1   1   15.20   12.90
   8   1  -1   18.90   14.00
   8   1   1   15.30   13.10
   8  -1  -1   13.80   10.70
   8  -1   2   17.90   13.40
   8   1  -2   40.50   17.70
   8  -1  -2   26.10   13.40
   8   1  -3   39.60   17.80
   8  -1  -3   44.00   15.50
   8  -1   4   46.20   19.50
   8   1  -4   25.20   14.90
   8  -1   5   12.70   13.50
   8   1  -5    3.30   11.30
   8  -1   6   36.50   18.80
   8   2   0   24.60   17.90
   8  -2   0   22.20   12.60
   8  -2   1   68.99   21.80
   8   2  -1   59.89   22.70
   8   2   1   68.29   26.10
   8  -2  -1   56.29   17.50
   8  -2   2   38.10   15.50
   8   2  -2   50.49   20.70
   8   2   2   39.90   21.60
   8  -2  -2   47.20   16.80
   8  -2   3   36.30   15.30
   8  -2   4   22.80   16.40
   8   2  -4   91.19   27.20
   8  -2   5   37.40   17.00
   8   2  -5   64.59   22.70
   8  -2   6   19.10   15.20
   8   2  -6    4.80   12.10
   8   2  -7   27.10   15.60
   8   3   0   17.20   18.20
   8  -3   0   34.40   13.20
   8  -3   1   33.80   14.50
   8   3  -1   18.70   17.30
   8   3   1   24.30   19.90
   8  -3   2   18.60   11.10
   8   3  -2    5.20   15.70
   8  -3   3   73.29   19.30
   8   3  -3   66.29   24.40
   8  -3   4    7.00   11.00
   8   3  -4    7.90   12.70
   8  -3   5   39.60   14.80
   8   3  -5   29.90   17.70
   8  -3   6   26.80   13.60
   8   3  -6   41.20   19.40
   8  -3   7   31.70   14.70
   8  -3   8   21.50   15.80
   8   3  -8   22.40   15.40
   8   3  -9   40.00   18.50
   8   4  -1   13.30   18.00
   8  -4   2   59.29   15.20
   8   4  -2   39.90   21.90
   8  -4   3   16.30    9.00
   8  -4   4   18.40    9.90
   8   4  -4   30.20   18.30
   8  -4   5   25.90   11.50
   8   4  -5   45.10   21.20
   8  -4   6   42.60   13.50
   8   4  -6   37.00   19.80
   8  -4   7   17.10   10.40
   8   4  -7   47.60   21.60
   8  -4   8   31.40   12.50
   8   4  -8   55.79   23.00
   8  -4   9    5.50    9.30
   8   4  -9   28.70   16.60
   8   4 -10   11.30   13.80
   8   4 -11   48.30   21.10
   8   5  -2    8.50   13.40
   8   5  -3    9.80   14.50
   8  -5   4   14.30    7.30
   8   5  -4   17.90   16.40
   8  -5   5    7.10    6.70
   8   5  -5   11.60   13.90
   8  -5   6   10.70    7.80
   8   5  -6   10.30   13.30
   8  -5   7   12.20    7.70
   8   5  -7   13.00   14.40
   8  -5   8    9.90    7.90
   8   5  -8   23.40   16.80
   8  -5   9    6.90    7.00
   8   5  -9    8.60   13.90
   8  -5  10   21.70   11.10
   8   5 -10   13.80   14.00
   8  -5  11    8.10    9.10
   8   5 -11    7.80   11.40
   8   5 -12    2.00    9.50
   8   5 -13   12.50   13.50
   8   6  -3   29.50   19.40
   8   6  -4   20.50   15.60
   8   6  -5   23.50   16.40
   8  -6   6   12.20    7.30
   8   6  -6   14.90   13.70
   8  -6   7   26.20    9.10
   8   6  -7   15.90   14.50
   8  -6   8   36.10   11.00
   8   6  -8   24.80   16.00
   8  -6   9    5.30    5.90
   8   6  -9    3.40   10.00
   8  -6  10    2.50    5.70
   8   6 -10   10.00   12.40
   8  -6  11    2.20    6.20
   8   6 -11   16.40   14.70
   8  -6  12   10.40    6.60
   8   6 -13   12.10   12.70
   8   6 -14    8.40   11.90
   8   7  -5   12.40   13.70
   8   7  -6    3.10   11.20
   8  -7   7   17.60    6.70
   8  -7   8   12.70    5.60
   8   7  -8   11.40   12.30
   8  -7   9    1.60    4.20
   8   7  -9   -4.10    9.50
   8  -7  10   -0.40    4.40
   8  -7  11    2.90    4.50
   8   7 -11   12.60   12.70
   8  -7  12    1.20    4.50
   8   7 -12    0.80    9.10
   8   7 -13   12.40   11.80
   8   7 -14    2.70    8.30
   8   7 -15    6.30    9.60
   8   7 -16    2.90    9.80
   8   8  -6    4.60    9.30
   8   8  -7    8.60   11.10
   8  -8   9   24.70    6.80
   8   8  -9    5.20   10.80
   8   8 -10    6.40   10.10
   8   8 -11    5.70   10.20
   8   8 -12    0.10    7.90
   8   8 -13    0.80    9.30
   8   8 -14    1.40    8.40
   8   8 -15    1.10    7.80
   8   8 -16    2.00    7.20
   8   9  -8    2.90    8.00
   8   9  -9    0.10    6.70
   8   9 -10    0.50    8.00
   0   0   0    0.00    0.00

_computing_structure_solution     'SHELXT 2018/2 (Sheldrick, 2018)'
;
_shelx_hkl_checksum                69418
_olex2_submission_special_instructions  'No special instructions were received'
_vrf_PLAT020_tyrosine_exp12
;
PROBLEM: The Value of Rint is Greater Than 0.12 .........      0.190 Report
RESPONSE: 
The inevitable dynamical effect will increase the inconsistency of 
intensities on equivlent reflections.
;
_vrf_PLAT029_tyrosine_exp12
;
PROBLEM: _diffrn_measured_fraction_theta_full value Low .      0.895 Why?  
RESPONSE: 
The limitations of collecting angle range imposed by the electron 
microscope's geometry (e.g., limited tilt range), has led to a low 
completeness.
;
_vrf_PLAT084_tyrosine_exp12
;
PROBLEM: High wR2 Value (i.e. > 0.25) ...................       0.36 Report
RESPONSE: 
The inevitable dynamical effect will increase the inconsistency of 
experimental data and calculated data, through kinematical refinement.
;
_vrf_PLAT340_tyrosine_exp12
;
PROBLEM: Low Bond Precision on  C-C Bonds ...............    0.01178 Ang.  
RESPONSE: 
The low bond precision is a result of low completeness and dynamical effect,
which will got improved by merging data.
;
_vrf_PLAT911_tyrosine_exp12
;
PROBLEM: Missing FCF Refl Between Thmin & STh/L=    0.600        105 Report
RESPONSE:
The limitations of collecting angle range imposed by the electron 
microscope's geometry (e.g., limited tilt range), has led to a low 
completeness.
;
_vrf_RINTA01_tyrosine_exp12
;
PROBLEM: The value of Rint is greater than 0.18
RESPONSE: 
The inevitable dynamical effect will increase the inconsistency of 
intensities on equivlent reflections.
;
