# Supplementary material for: AutoLEI: An XDS-based pipeline with graphical user interface for automated real-time and offline batch 3D ED/microED data processing
Source: IUCrJ. 2026 Jan 1;13(Pt 1):105–15. doi: 10.1107/S2052252525010784 (PMC12809502; doi:10.1107/S2052252525010784)
Supplement: Supplementary file 7 [file m-13-00105-sup7.zip › structure files/CIF/Tyrosine_exp2.cif]

data_tyrosine_exp2
_audit_creation_date               2025-02-09
_audit_creation_method
;
Olex2 1.5
(compiled 2024.02.16 svn.r378c4104 for OlexSys, GUI svn.r6928)
;
_shelx_SHELXL_version_number       '2018/3'
_audit_contact_author_address      ?
_audit_contact_author_email        ?
_audit_contact_author_name         ''
_audit_contact_author_phone        ?
_publ_contact_author_id_orcid      ?
_publ_section_references
;
Dolomanov, O.V., Bourhis, L.J., Gildea, R.J, Howard, J.A.K. & Puschmann, H.
 (2009), J. Appl. Cryst. 42, 339-341.

Sheldrick, G.M. (2015). Acta Cryst. C71, 3-8.
;
_chemical_name_common              ?
_chemical_name_systematic          ?
_chemical_formula_moiety           'C9 H11 N O3'
_chemical_formula_sum              'C9 H11 N O3'
_chemical_formula_weight           181.19
_chemical_absolute_configuration   ?
_chemical_melting_point            ?
loop_
  _atom_type_symbol
  _atom_type_description
  _atom_type_scat_dispersion_real
  _atom_type_scat_dispersion_imag
  _atom_type_scat_source
 'C' 'C' 0.0000 0.0000 'International Tables Vol C Tables 4.2.6.8 and 6.1.1.4'
 'H' 'H' 0.0000 0.0000 'International Tables Vol C Tables 4.2.6.8 and 6.1.1.4'
 'N' 'N' 0.0000 0.0000 'International Tables Vol C Tables 4.2.6.8 and 6.1.1.4'
 'O' 'O' 0.0000 0.0000 'International Tables Vol C Tables 4.2.6.8 and 6.1.1.4'

_shelx_space_group_comment
;
The symmetry employed for this shelxl refinement is uniquely defined
by the following loop, which should always be used as a source of
symmetry information in preference to the above space-group names.
They are only intended as comments.
;
_space_group_crystal_system        'orthorhombic'
_space_group_IT_number             19
_space_group_name_H-M_alt          'P 21 21 21'
_space_group_name_Hall             'P 2ac 2ab'
loop_
  _space_group_symop_operation_xyz
 'x, y, z'
 '-x+1/2, -y, z+1/2'
 'x+1/2, -y+1/2, -z'
 '-x, y+1/2, -z+1/2'

_cell_length_a                     5.997(6)
_cell_length_b                     7.035(5)
_cell_length_c                     21.796(9)
_cell_angle_alpha                  90
_cell_angle_beta                   90
_cell_angle_gamma                  90
_cell_volume                       919.5(12)
_cell_formula_units_Z              4
_cell_measurement_reflns_used      2352
_cell_measurement_temperature      100.15
_cell_measurement_theta_max        1.3424
_cell_measurement_theta_min        0.0330
_shelx_estimated_absorpt_T_max     ?
_shelx_estimated_absorpt_T_min     ?
_exptl_absorpt_coefficient_mu      0.000
_exptl_absorpt_correction_T_max    ?
_exptl_absorpt_correction_T_min    ?
_exptl_absorpt_correction_type     none
_exptl_absorpt_process_details     ?
_exptl_absorpt_special_details     ?
_exptl_crystal_colour              ?
_exptl_crystal_density_diffrn      1.309
_exptl_crystal_density_meas        ?
_exptl_crystal_density_method      ?
_exptl_crystal_description         nano-crystal
_exptl_crystal_F_000               146
_exptl_crystal_size_max            ?
_exptl_crystal_size_mid            ?
_exptl_crystal_size_min            ?
_exptl_transmission_factor_max     ?
_exptl_transmission_factor_min     ?
_diffrn_reflns_av_R_equivalents    0.0940
_diffrn_reflns_av_unetI/netI       0.1503
_diffrn_reflns_Laue_measured_fraction_full  0.857
_diffrn_reflns_Laue_measured_fraction_max  0.571
_diffrn_reflns_limit_h_max         10
_diffrn_reflns_limit_h_min         -9
_diffrn_reflns_limit_k_max         11
_diffrn_reflns_limit_k_min         -10
_diffrn_reflns_limit_l_max         34
_diffrn_reflns_limit_l_min         -38
_diffrn_reflns_number              5333
_diffrn_reflns_point_group_measured_fraction_full  0.824
_diffrn_reflns_point_group_measured_fraction_max  0.498
_diffrn_reflns_theta_full          0.862
_diffrn_reflns_theta_max           1.306
_diffrn_reflns_theta_min           0.066
_diffrn_ambient_environment        vacuum
_diffrn_ambient_temperature        100.15
_diffrn_detector_area_resol_mean   18.1818
_diffrn_measured_fraction_theta_full  0.857
_diffrn_measured_fraction_theta_max  0.571
_diffrn_measurement_details
;
List of Samples for Merging (Abbr. = Camera Length, Resolution):
 #   Type  Start     End       Step    t~exp~     #Frames  CL        Reso.  ISa    CC1/2
-----------------------------------------------------------------------------------------
 1   /a    -57.19    53.0674   0.2326  0.5        475      439.48    0.55   6.05   99.1 
;
_diffrn_measurement_device         TEM
_diffrn_measurement_device_type    TEM
_diffrn_measurement_method         'Continuous Rotation Electron Diffraction'
_diffrn_radiation_monochromator    'graphite'
_diffrn_radiation_probe            electron
_diffrn_radiation_type             electron
_diffrn_radiation_wavelength       0.02508
_diffrn_source                     'electron microscope'
_diffrn_source_voltage             200
_diffrn_standards_number           0
_reflns_Friedel_coverage           0.531
_reflns_Friedel_fraction_full      0.774
_reflns_Friedel_fraction_max       0.402
_reflns_number_gt                  1706
_reflns_number_total               2867
_reflns_special_details
;
 Reflections were merged by SHELXL according to the crystal
 class for the calculation of statistics and refinement.
 
 _reflns_Friedel_fraction is defined as the number of unique
 Friedel pairs measured divided by the number that would be
 possible theoretically, ignoring centric projections and
 systematic absences.
;
_reflns_threshold_expression       'I > 2\s(I)'
_computing_cell_refinement         'XDS (Kabsch et al., 2010)'
_computing_data_collection         'Instamatic (Wang et al., 2019)'
_computing_data_reduction          'XDS (Kabsch et al., 2010)'
_computing_molecular_graphics      'Olex2 1.5 (Dolomanov et al., 2009)'
_computing_publication_material    'Olex2 1.5 (Dolomanov et al., 2009)'
_computing_structure_refinement    'SHELXL 2018/3 (Sheldrick, 2015)'
_computing_structure_solution      ?
_refine_diff_density_max           0.237
_refine_diff_density_min           -0.300
_refine_diff_density_rms           0.078
_refine_ls_abs_structure_details
;
 All f" are zero, so absolute structure could not be determined
;
_refine_ls_abs_structure_Flack     ?
_refine_ls_extinction_coef         .
_refine_ls_extinction_method       none
_refine_ls_goodness_of_fit_ref     1.270
_refine_ls_hydrogen_treatment      refxyz
_refine_ls_matrix_type             full
_refine_ls_number_parameters       151
_refine_ls_number_reflns           2867
_refine_ls_number_restraints       14
_refine_ls_R_factor_all            0.2076
_refine_ls_R_factor_gt             0.1587
_refine_ls_restrained_S_all        1.273
_refine_ls_shift/su_max            0.000
_refine_ls_shift/su_mean           0.000
_refine_ls_structure_factor_coef   Fsqd
_refine_ls_weighting_details      
 'w=1/[\s^2^(Fo^2^)+(0.2000P)^2^] where P=(Fo^2^+2Fc^2^)/3'
_refine_ls_weighting_scheme        calc
_refine_ls_wR_factor_gt            0.3790
_refine_ls_wR_factor_ref           0.4041
_refine_special_details            ?
_olex2_refinement_description
;
1. Restrained distances
 C7-H7
 1.05 with sigma of 0.02
 C10-H10
 1.05 with sigma of 0.02
 C3-H3
 1.05 with sigma of 0.02
 C2-H2A
 1.05 with sigma of 0.02
 C2-H2B
 1.05 with sigma of 0.02
 N5-H5C
 1.01 with sigma of 0.02
 N5-H5A
 1.01 with sigma of 0.02
 N5-H5B
 1.01 with sigma of 0.02
2. Uiso/Uaniso restraints and constraints
Uanis(C12) \\sim Ueq: with sigma of 0.002 and sigma for terminal atoms of 0.005
;
_atom_sites_solution_hydrogens     difmap
_atom_sites_solution_primary       ?
_atom_sites_solution_secondary     ?
loop_
  _atom_site_label
  _atom_site_type_symbol
  _atom_site_fract_x
  _atom_site_fract_y
  _atom_site_fract_z
  _atom_site_U_iso_or_equiv
  _atom_site_adp_type
  _atom_site_occupancy
  _atom_site_site_symmetry_order
  _atom_site_calc_flag
  _atom_site_refinement_flags_posn
  _atom_site_refinement_flags_adp
  _atom_site_refinement_flags_occupancy
  _atom_site_disorder_assembly
  _atom_site_disorder_group
 O1 O 0.4682(9) 0.4802(14) 0.4011(2) 0.0197(19) Uani 1 1 d . . . . .
 H1 H 0.334(7) 0.450(10) 0.3740(17) 0.030 Uiso 1 1 d . U . . .
 C2 C 0.3171(11) 0.5765(18) 0.6635(3) 0.022(3) Uani 1 1 d D . . . .
 H2A H 0.133(4) 0.591(9) 0.6662(16) 0.027 Uiso 1 1 d D U . . .
 H2B H 0.443(6) 0.675(6) 0.6770(17) 0.027 Uiso 1 1 d D U . . .
 C3 C 0.5645(12) 0.5956(17) 0.5672(3) 0.020(2) Uani 1 1 d D . . . .
 H3 H 0.697(5) 0.655(7) 0.5936(14) 0.023 Uiso 1 1 d D U . . .
 C4 C 0.6074(10) 0.3194(16) 0.6939(3) 0.015(2) Uani 1 1 d . . . . .
 N5 N 0.1970(10) 0.2385(15) 0.6961(3) 0.019(2) Uani 1 1 d D . . . .
 H5A H 0.194(6) 0.138(6) 0.7304(14) 0.023 Uiso 1 1 d D U . . .
 H5B H 0.183(6) 0.202(8) 0.6494(10) 0.023 Uiso 1 1 d D U . . .
 H5C H 0.037(5) 0.297(7) 0.6982(15) 0.023 Uiso 1 1 d D U . . .
 O6 O 0.7703(8) 0.4239(16) 0.7140(2) 0.026(2) Uani 1 1 d . . . . .
 C7 C 0.1844(10) 0.4566(17) 0.5562(3) 0.019(2) Uani 1 1 d D . . . .
 H7 H 0.024(4) 0.414(8) 0.5734(15) 0.023 Uiso 1 1 d D U . . .
 C8 C 0.3534(11) 0.5407(17) 0.5945(3) 0.019(2) Uani 1 1 d . . . . .
 C9 C 0.2292(11) 0.4327(17) 0.4908(2) 0.016(2) Uani 1 1 d . . . . .
 H9 H 0.099(6) 0.393(8) 0.4596(14) 0.019 Uiso 1 1 d . U . . .
 C10 C 0.6026(10) 0.5736(17) 0.5029(3) 0.018(2) Uani 1 1 d D . . . .
 H10 H 0.772(4) 0.604(8) 0.4888(14) 0.021 Uiso 1 1 d D U . . .
 O11 O 0.6226(10) 0.1610(15) 0.6660(2) 0.025(2) Uani 1 1 d . . . . .
 C12 C 0.4303(11) 0.4952(16) 0.4642(3) 0.0140(14) Uani 1 1 d . U . . .
 C13 C 0.3637(10) 0.3952(18) 0.7063(2) 0.024(3) Uani 1 1 d . . . . .
 H13 H 0.373(7) 0.445(10) 0.7543(17) 0.028 Uiso 1 1 d . U . . .

loop_
  _atom_site_aniso_label
  _atom_site_aniso_U_11
  _atom_site_aniso_U_22
  _atom_site_aniso_U_33
  _atom_site_aniso_U_23
  _atom_site_aniso_U_13
  _atom_site_aniso_U_12
 O1 0.016(2) 0.031(6) 0.0124(18) -0.001(2) 0.0016(16) 0.007(3)
 C2 0.014(2) 0.044(9) 0.010(2) -0.004(3) -0.0014(19) 0.007(4)
 C3 0.021(3) 0.024(7) 0.014(3) 0.005(3) -0.004(2) 0.004(4)
 C4 0.007(2) 0.026(7) 0.012(2) -0.007(3) 0.0030(19) -0.003(3)
 N5 0.011(2) 0.031(7) 0.016(2) 0.005(3) -0.0015(18) 0.000(3)
 O6 0.0100(18) 0.051(7) 0.0158(18) 0.009(3) -0.0031(15) -0.007(3)
 C7 0.009(2) 0.031(8) 0.016(2) 0.012(3) -0.005(2) -0.009(4)
 C8 0.018(3) 0.033(7) 0.007(2) 0.004(3) -0.001(2) -0.016(4)
 C9 0.014(2) 0.024(7) 0.010(2) -0.002(3) -0.0013(19) 0.003(4)
 C10 0.005(2) 0.036(8) 0.013(2) 0.003(3) -0.0007(18) -0.001(4)
 O11 0.019(2) 0.038(7) 0.018(2) 0.004(3) -0.0005(18) 0.011(3)
 C12 0.0120(18) 0.016(3) 0.0143(18) 0.0009(19) 0.0009(16) 0.003(2)
 C13 0.009(2) 0.056(9) 0.006(2) -0.007(3) 0.0007(18) 0.008(4)

_geom_special_details
;
 All esds (except the esd in the dihedral angle between two l.s. planes)
 are estimated using the full covariance matrix.  The cell esds are taken
 into account individually in the estimation of esds in distances, angles
 and torsion angles; correlations between esds in cell parameters are only
 used when they are defined by crystal symmetry.  An approximate (isotropic)
 treatment of cell esds is used for estimating esds involving l.s. planes.
;
loop_
  _geom_bond_atom_site_label_1
  _geom_bond_atom_site_label_2
  _geom_bond_distance
  _geom_bond_site_symmetry_2
  _geom_bond_publ_flag
 O1 H1 1.02(4) . ?
 O1 C12 1.400(7) . ?
 C2 H2A 1.11(2) . ?
 C2 H2B 1.06(2) . ?
 C2 C8 1.541(8) . ?
 C2 C13 1.604(15) . ?
 C3 H3 1.06(2) . ?
 C3 C8 1.451(10) . ?
 C3 C10 1.430(9) . ?
 C4 O6 1.298(11) . ?
 C4 O11 1.273(14) . ?
 C4 C13 1.579(10) . ?
 N5 H5A 1.03(2) . ?
 N5 H5B 1.05(2) . ?
 N5 H5C 1.05(2) . ?
 N5 C13 1.505(13) . ?
 C7 H7 1.07(2) . ?
 C7 C8 1.440(10) . ?
 C7 C9 1.461(8) . ?
 C9 H9 1.07(4) . ?
 C9 C12 1.408(10) . ?
 C10 H10 1.08(2) . ?
 C10 C12 1.443(10) . ?
 C13 H13 1.10(4) . ?

loop_
  _geom_angle_atom_site_label_1
  _geom_angle_atom_site_label_2
  _geom_angle_atom_site_label_3
  _geom_angle
  _geom_angle_site_symmetry_1
  _geom_angle_site_symmetry_3
  _geom_angle_publ_flag
 C12 O1 H1 117(2) . . ?
 H2A C2 H2B 129(4) . . ?
 C8 C2 H2A 102(2) . . ?
 C8 C2 H2B 106(2) . . ?
 C8 C2 C13 114.4(8) . . ?
 C13 C2 H2A 102(3) . . ?
 C13 C2 H2B 103(3) . . ?
 C8 C3 H3 122.3(19) . . ?
 C10 C3 H3 117(2) . . ?
 C10 C3 C8 120.8(7) . . ?
 O6 C4 C13 116.6(8) . . ?
 O11 C4 O6 127.1(7) . . ?
 O11 C4 C13 116.3(7) . . ?
 H5A N5 H5B 122(4) . . ?
 H5A N5 H5C 103(3) . . ?
 H5B N5 H5C 94(3) . . ?
 C13 N5 H5A 114(2) . . ?
 C13 N5 H5B 112(3) . . ?
 C13 N5 H5C 108(3) . . ?
 C8 C7 H7 123(2) . . ?
 C8 C7 C9 118.9(6) . . ?
 C9 C7 H7 118(2) . . ?
 C3 C8 C2 118.6(6) . . ?
 C7 C8 C2 122.2(6) . . ?
 C7 C8 C3 119.1(6) . . ?
 C7 C9 H9 121.0(18) . . ?
 C12 C9 C7 121.5(6) . . ?
 C12 C9 H9 116.4(19) . . ?
 C3 C10 H10 114.0(19) . . ?
 C3 C10 C12 120.0(6) . . ?
 C12 C10 H10 126(2) . . ?
 O1 C12 C9 121.3(6) . . ?
 O1 C12 C10 119.1(6) . . ?
 C9 C12 C10 119.6(5) . . ?
 C2 C13 H13 108(4) . . ?
 C4 C13 C2 109.3(6) . . ?
 C4 C13 H13 103(2) . . ?
 N5 C13 C2 112.4(5) . . ?
 N5 C13 C4 110.0(9) . . ?
 N5 C13 H13 114(3) . . ?

loop_
  _geom_torsion_atom_site_label_1
  _geom_torsion_atom_site_label_2
  _geom_torsion_atom_site_label_3
  _geom_torsion_atom_site_label_4
  _geom_torsion
  _geom_torsion_site_symmetry_1
  _geom_torsion_site_symmetry_2
  _geom_torsion_site_symmetry_3
  _geom_torsion_site_symmetry_4
  _geom_torsion_publ_flag
 C3 C10 C12 O1 178.0(9) . . . . ?
 C3 C10 C12 C9 -2.9(15) . . . . ?
 O6 C4 C13 C2 71.3(8) . . . . ?
 O6 C4 C13 N5 -164.9(6) . . . . ?
 C7 C9 C12 O1 -176.9(9) . . . . ?
 C7 C9 C12 C10 4.1(15) . . . . ?
 C8 C2 C13 C4 55.3(9) . . . . ?
 C8 C2 C13 N5 -67.1(7) . . . . ?
 C8 C3 C10 C12 -0.3(15) . . . . ?
 C8 C7 C9 C12 -2.0(15) . . . . ?
 C9 C7 C8 C2 178.2(10) . . . . ?
 C9 C7 C8 C3 -1.2(15) . . . . ?
 C10 C3 C8 C2 -177.1(10) . . . . ?
 C10 C3 C8 C7 2.3(16) . . . . ?
 O11 C4 C13 C2 -109.6(9) . . . . ?
 O11 C4 C13 N5 14.2(9) . . . . ?
 C13 C2 C8 C3 -97.1(11) . . . . ?
 C13 C2 C8 C7 83.5(11) . . . . ?

_shelx_res_file
;
TITL 2 in P212121 #19
    tyrosine_exp2.res
    created by SHELXL-2018/3 at 15:09:36 on 08-Feb-2025
CELL 0.02508 5.997 7.035 21.796 90 90 90
ZERR 4 0.0062 0.005 0.0091 0 0 0
LATT -1
SYMM 0.5-X,-Y,0.5+Z
SYMM 0.5+X,0.5-Y,-Z
SYMM -X,0.5+Y,0.5-Z
SFAC  C 0.136 0.373 0.548 3.281 1.227 13.046 0.597 41.02 0 0 0 0 0.75 12.011
SFAC  H 0.037 0.561 0.127 3.791 0.236 13.556 0.129 37.723 0 0 0 0 0.32 1.008
SFAC  N 0.137 0.329 0.534 2.673 1.086 10.316 0.455 32.763 0 0 0 0 0.71 14.007
SFAC  O 0.143 0.305 0.51 2.268 0.937 8.262 0.392 25.665 0 0 0 0 0.63 15.999
UNIT 36 44 4 12

ISOR 0.002 0.005 C12
DFIX 1.05 C7 H7
DFIX 1.05 C10 H10
DFIX 1.05 C3 H3
DFIX 1.05 C2 H2a
DFIX 1.05 C2 H2b
DFIX 1.01 N5 H5c
DFIX 1.01 N5 H5a
DFIX 1.01 N5 H5b

L.S. 100 0 0
PLAN  1
TEMP -173
CONF
BOND
MORE -1
BOND $H
fmap 2 53
acta
SHEL 99 0.55
OMIT 0 2 10
OMIT 2 0 16
REM <olex2.extras>
REM <HklSrc "%.\\2.hkl">
REM </olex2.extras>

WGHT    0.200000
FVAR       1.84392
O1    4    0.468196    0.480224    0.401055    11.00000    0.01580    0.03105 =
         0.01240   -0.00105    0.00155    0.00728
H1    2    0.334451    0.450142    0.374038    11.00000   -1.50000
C2    1    0.317064    0.576457    0.663506    11.00000    0.01357    0.04362 =
         0.00984   -0.00355   -0.00143    0.00684
H2A   2    0.133329    0.590909    0.666249    11.00000   -1.20000
H2B   2    0.442885    0.674510    0.676986    11.00000   -1.20000
C3    1    0.564499    0.595613    0.567240    11.00000    0.02100    0.02362 =
         0.01404    0.00459   -0.00371    0.00437
H3    2    0.696775    0.654837    0.593581    11.00000   -1.20000
C4    1    0.607360    0.319401    0.693910    11.00000    0.00693    0.02637 =
         0.01232   -0.00703    0.00297   -0.00258
N5    3    0.197020    0.238511    0.696114    11.00000    0.01095    0.03115 =
         0.01627    0.00530   -0.00149   -0.00042
H5A   2    0.193923    0.137860    0.730369    11.00000   -1.20000
H5B   2    0.182832    0.202219    0.649400    11.00000   -1.20000
H5C   2    0.036977    0.297423    0.698214    11.00000   -1.20000
O6    4    0.770255    0.423927    0.713957    11.00000    0.01003    0.05143 =
         0.01582    0.00894   -0.00306   -0.00691
C7    1    0.184352    0.456617    0.556170    11.00000    0.00937    0.03100 =
         0.01637    0.01219   -0.00456   -0.00857
H7    2    0.024195    0.414474    0.573358    11.00000   -1.20000
C8    1    0.353356    0.540725    0.594469    11.00000    0.01766    0.03277 =
         0.00731    0.00419   -0.00125   -0.01581
C9    1    0.229181    0.432658    0.490761    11.00000    0.01403    0.02428 =
         0.00993   -0.00245   -0.00127    0.00314
H9    2    0.099066    0.392659    0.459590    11.00000   -1.20000
C10   1    0.602649    0.573640    0.502883    11.00000    0.00506    0.03562 =
         0.01275    0.00273   -0.00073   -0.00100
H10   2    0.771577    0.604299    0.488824    11.00000   -1.20000
O11   4    0.622574    0.160973    0.665964    11.00000    0.01860    0.03803 =
         0.01758    0.00408   -0.00051    0.01080
C12   1    0.430344    0.495166    0.464239    11.00000    0.01197    0.01564 =
         0.01434    0.00094    0.00087    0.00329
C13   1    0.363682    0.395221    0.706305    11.00000    0.00882    0.05605 =
         0.00631   -0.00748    0.00067    0.00768
H13   2    0.372693    0.444868    0.754280    11.00000   -1.20000
HKLF 4


REM  2 in P212121 #19
REM wR2 = 0.4041, GooF = S = 1.270, Restrained GooF = 1.273 for all data
REM R1 = 0.1587 for 1706 Fo > 4sig(Fo) and 0.2076 for all 2867 data
REM 151 parameters refined using 14 restraints

END

WGHT      0.2000      0.0000

REM Highest difference peak  0.237,  deepest hole -0.300,  1-sigma level  0.078
Q1    1  -0.0688  0.2787  0.6193  11.00000  0.05    0.24
;
_shelx_res_checksum                36262
_shelx_hkl_file
;
   0   0   1  153.57   13.39
   0   0   2  127.41   11.22
   0   0   3   24.26    2.83
   0   0  -3   25.40    2.89
   0   0   4  258.04   22.72
   0   0   5   28.91    3.55
   0   0   6  515.54   45.12
   0   0   7   52.58    5.48
   0   0  -7   54.53    5.65
   0   0   8  638.57   55.84
   0   0  -8  587.32   51.42
   0   0   9   55.78    5.64
   0   0  -9   60.98    6.25
   0   0  10  557.14   48.86
   0   0 -10  567.05   49.77
   0   0  11   34.21    4.02
   0   0 -11   43.54    4.99
   0   0  12  110.00   10.38
   0   0 -12  146.43   13.61
   0   0  13    7.90    2.35
   0   0 -13   13.26    3.00
   0   0  14   57.80    6.06
   0   0 -14   76.84    7.68
   0   0  15    7.15    2.21
   0   0 -15    7.62    2.25
   0   0  16  100.63    9.67
   0   0 -16  108.21   10.35
   0   0  17    9.47    2.32
   0   0 -17    9.53    2.40
   0   0  18  121.34   11.52
   0   0 -18  129.29   12.24
   0   0  19   14.63    2.77
   0   0 -19   11.47    2.63
   0   0  20  149.64   14.00
   0   0 -20  156.52   14.64
   0   0  21    7.44    2.12
   0   0 -21    7.70    2.20
   0   0  22   15.98    2.79
   0   0 -22   16.14    2.89
   0   0  23    1.88    1.82
   0   0 -23    2.66    1.85
   0   0  24    9.28    2.34
   0   0 -24   10.50    2.51
   0   0  25    1.72    1.91
   0   0 -25    1.43    1.92
   0   0  26    7.29    2.32
   0   0 -26    6.26    2.29
   0   0  27    0.86    1.99
   0   0 -27    1.96    2.03
   0   0  28    3.13    1.98
   0   0 -28    3.75    2.05
   0   0  29    2.20    1.81
   0   0 -29    3.05    1.98
   0   0 -30   38.55    5.07
   0   0 -31    1.70    1.96
   0   0 -32    8.53    2.68
   0  -1   2  495.98   43.71
   0  -1   3 1000.00   87.09
   0  -1   4  224.02   19.90
   0  -1  -4  230.54   21.19
   0  -1   5  846.61   73.91
   0  -1   6  382.14   33.65
   0   1   7  299.73   27.08
   0  -1   7  355.45   31.38
   0  -1  -7  367.14   32.59
   0   1  -7  321.16   28.37
   0   1   8  544.02   47.85
   0  -1   8  499.29   43.78
   0  -1  -8  477.23   42.02
   0   1  -8  502.86   44.13
   0   1   9   29.24    4.18
   0  -1   9   33.61    4.12
   0  -1  -9   35.07    4.45
   0   1  -9   24.78    3.53
   0   1  10  391.16   34.73
   0  -1  10  434.20   38.26
   0  -1 -10  369.20   32.80
   0   1 -10  463.57   40.84
   0  -1  11    6.12    2.08
   0   1 -11    3.52    2.09
   0   1  12  208.66   19.20
   0  -1  12  260.09   23.29
   0  -1 -12  240.36   21.76
   0   1 -12  247.95   22.46
   0   1  13  164.46   15.33
   0  -1  13  203.13   18.38
   0  -1 -13  179.46   16.55
   0   1 -13  196.52   17.88
   0   1  14  112.77   10.96
   0  -1  14  125.45   11.78
   0  -1 -14  124.38   11.90
   0   1 -14  122.68   11.59
   0   1  15   50.27    5.87
   0  -1  15   69.98    7.08
   0  -1 -15   72.02    7.85
   0   1 -15   74.30    7.55
   0   1  16   44.03    5.51
   0  -1 -16   67.83    7.17
   0   1 -16   52.90    5.81
   0   1  17   49.90    6.47
   0  -1  17   47.64    5.30
   0  -1 -17   55.63    6.19
   0   1 -17   54.48    6.11
   0   1  18    4.30    2.75
   0  -1 -18    6.85    2.50
   0   1  19   12.41    3.18
   0  -1  19   12.72    2.62
   0  -1 -19    9.85    2.72
   0   1 -19   10.29    2.69
   0   1  20   89.82    9.33
   0  -1  20   72.30    7.45
   0  -1 -20   66.88    7.06
   0   1 -20   61.05    6.53
   0   1  21    4.80    2.46
   0  -1  21    3.61    1.91
   0  -1 -21    3.67    2.18
   0   1 -21    0.37    1.96
   0   1  22    1.57    2.26
   0  -1  22    1.28    1.82
   0  -1 -22    2.12    2.00
   0   1 -22   -0.47    2.32
   0   1  23    7.17    2.55
   0  -1  23    4.50    1.93
   0  -1 -23    7.40    2.51
   0   1 -23    4.77    2.04
   0   1  24    5.23    2.27
   0  -1  24    2.77    1.95
   0   1 -24    1.40    1.99
   0   1  25   16.88    3.24
   0  -1 -25    8.38    2.51
   0   1 -25   10.23    2.62
   0   1  26    3.48    2.07
   0  -1  26    0.97    2.18
   0  -1 -26    1.46    1.96
   0   1 -26    1.90    2.07
   0   1  27    8.37    2.56
   0  -1  27    7.19    2.26
   0  -1 -27    5.90    2.18
   0   1 -27    3.94    2.05
   0   1  28    6.71    2.43
   0  -1  28    6.09    2.23
   0  -1 -28    8.08    2.42
   0   1 -28    5.23    2.15
   0   1  29    6.26    2.43
   0  -1  29    3.90    1.91
   0  -1 -29    7.82    2.35
   0   1 -29    2.79    1.95
   0  -1 -30    3.09    2.07
   0   1 -30    4.42    2.36
   0  -1 -31    1.64    1.87
   0   1 -31    1.54    1.89
   0  -1 -32    7.84    2.54
   0   1 -32    6.43    2.44
   0   2  -3  505.54   45.07
   0  -2   4  211.52   20.10
   0   2  -4  187.14   17.62
   0  -2   5  233.57   21.88
   0   2  -5  190.89   17.62
   0  -2   6  222.05   20.15
   0   2  -6  274.02   24.55
   0  -2   7    7.16    2.57
   0   2  -7    8.97    2.69
   0  -2   8  228.66   20.61
   0  -2  -8  197.05   18.87
   0   2  -8  207.59   18.82
   0  -2   9  110.80   10.60
   0   2  -9  111.16   10.67
   0  -2  10   86.24    8.59
   0   2 -10   98.21    9.79
   0  -2  11  464.91   41.13
   0   2 -11  401.25   35.63
   0  -2  12   74.22    7.60
   0   2 -12   65.25    7.22
   0  -2  13  444.11   39.38
   0  -2 -13  528.04   47.16
   0   2 -13  491.79   43.55
   0  -2 -14   23.55    4.14
   0   2 -14   14.86    3.19
   0   2  15    5.62    2.98
   0  -2  15    6.93    2.39
   0  -2 -15    5.58    3.19
   0   2 -15   14.82    3.46
   0   2  16   85.91    9.11
   0  -2  16   84.50    8.49
   0  -2 -16   76.42    8.15
   0   2 -16   88.96    8.99
   0   2  17   22.04    4.03
   0  -2  17   21.13    3.48
   0  -2 -17   16.51    3.63
   0   2 -17   19.05    3.43
   0  -2  18  110.80   10.81
   0  -2 -18  111.34   11.04
   0   2 -18  103.57   10.28
   0   2  19   67.08    7.45
   0  -2  19   66.22    7.01
   0  -2 -19   61.51    6.83
   0   2 -19   67.79    7.64
   0   2  20   27.10    4.27
   0  -2  20   22.79    3.41
   0  -2 -20   30.10    4.24
   0   2 -20   26.22    3.96
   0   2  21    7.97    2.70
   0  -2  21    2.44    1.80
   0  -2 -21    4.52    2.59
   0   2 -21    1.95    2.06
   0   2  22   15.14    3.17
   0  -2  22   12.21    2.87
   0  -2 -22   13.19    2.99
   0   2 -22   12.59    2.87
   0   2  23    7.07    2.61
   0  -2  23    3.79    2.11
   0  -2 -23    6.35    2.35
   0   2 -23    3.25    2.05
   0  -2  24    6.72    2.22
   0  -2 -24    8.03    2.41
   0   2 -24    5.29    2.18
   0   2  25    4.08    2.18
   0  -2  25    5.52    2.12
   0  -2 -25    5.09    2.22
   0   2  26   13.86    3.00
   0  -2  26   28.33    3.96
   0  -2 -26   20.92    3.47
   0   2 -26   27.23    4.21
   0   2  27    5.50    2.25
   0  -2  27   12.14    2.63
   0  -2 -27    9.33    2.59
   0   2 -27   11.17    2.75
   0   2  28    7.56    2.60
   0  -2  28   11.64    2.63
   0  -2 -28   12.64    3.07
   0   2 -28   13.88    3.03
   0   2  29    3.70    2.20
   0  -2  29    4.79    1.91
   0   2 -29    5.72    2.34
   0  -2 -30    4.03    2.65
   0   2 -30    6.33    2.35
   0  -2 -31   11.13    3.00
   0   2 -31    7.25    2.57
   0  -2 -32    9.32    2.72
   0  -3   4    8.93    6.15
   0   3  -4    9.32    4.43
   0  -3   5   15.89    6.40
   0   3  -5    8.04    4.70
   0  -3   6  112.86   12.36
   0   3  -6   97.41   10.51
   0  -3   7   35.27    5.42
   0  -3   8   48.77    6.53
   0  -3   9   85.77    9.32
   0   3  -9   66.33    7.25
   0  -3  10   67.50    7.31
   0   3 -10   60.15    6.71
   0  -3  11  245.45   22.38
   0  -3  12  135.27   13.01
   0  -3 -12  108.04   11.16
   0   3 -12  130.71   12.63
   0   3  13   24.97    5.61
   0  -3  13   20.05    3.53
   0  -3  14   32.63    4.62
   0   3 -14   29.66    4.41
   0  -3  15    5.33    2.59
   0   3 -15    4.41    2.68
   0  -3  16   31.69    4.54
   0   3 -16   24.95    4.15
   0  -3  17   18.33    3.63
   0   3 -17   12.29    3.25
   0  -3  18    7.88    2.78
   0   3 -18    3.87    2.74
   0  -3  19   18.69    3.39
   0  -3 -19   33.83    5.33
   0   3 -19   20.05    3.78
   0  -3  20   27.80    4.03
   0   3 -20   24.63    4.10
   0   3  21    6.70    3.26
   0  -3 -21   21.03    4.00
   0   3 -21   10.65    2.93
   0   3  22    4.03    2.60
   0  -3  22    6.34    2.19
   0  -3 -22    6.91    2.68
   0   3 -22    5.48    2.43
   0   3  23   16.30    3.36
   0  -3  23   19.42    3.29
   0  -3 -23   15.73    3.15
   0   3 -23   15.71    3.37
   0   3  24    5.46    2.33
   0  -3  24    9.58    2.49
   0  -3 -24    6.88    2.49
   0   3 -24    8.81    2.68
   0   3  25   10.11    2.66
   0  -3  25    8.26    2.28
   0  -3 -25    7.49    2.87
   0   3 -25   10.26    2.70
   0   3  26    6.79    2.29
   0  -3  26    5.87    2.33
   0  -3 -26    4.84    2.15
   0   3 -26    5.93    2.30
   0   3  27    3.09    2.17
   0  -3  27    2.45    1.74
   0  -3 -27    2.41    2.03
   0   3 -27    0.24    2.03
   0   3  28    2.33    2.01
   0  -3  28    1.48    1.55
   0  -3 -28    1.79    2.02
   0   3 -28    1.25    2.11
   0   3  29    1.61    1.73
   0  -3 -29    3.93    2.09
   0   3 -29    2.58    2.32
   0  -3 -30    5.30    2.23
   0   3 -30    1.71    1.84
   0  -3 -31   16.64    3.70
   0   3 -31   17.52    3.39
   0   4  -6   91.70   10.72
   0  -4   7    8.16    8.10
   0   4  -7    8.51    4.99
   0  -4   8   13.33    6.02
   0   4  -8    4.70    4.95
   0   4 -10    9.87    4.36
   0  -4  11    8.83    4.50
   0   4 -11   24.48    5.09
   0   4 -12   70.58    8.15
   0  -4  13  125.54   12.44
   0   4 -13  143.39   13.99
   0   4 -14   98.75   10.18
   0  -4  15    7.48    2.98
   0   4 -15    3.69    2.92
   0  -4  16   10.75    3.18
   0  -4 -16   11.40    4.01
   0   4 -16    8.96    3.23
   0   4  17   37.09    6.11
   0  -4  17   23.46    4.02
   0  -4 -17   39.19    6.41
   0   4 -17   25.55    4.37
   0   4  18   38.26    6.89
   0  -4  18   28.29    4.38
   0   4 -18   39.38    5.48
   0  -4  19    3.34    2.40
   0   4 -19    2.23    2.79
   0  -4  20   26.23    4.20
   0   4 -20   22.81    4.26
   0  -4  21    6.20    2.56
   0   4 -21    5.61    2.99
   0  -4  22   26.10    4.28
   0   4 -22   16.33    3.75
   0   4 -23    8.02    2.98
   0  -4  24    8.06    2.64
   0   4 -24    8.46    2.89
   0  -4  25    4.65    2.35
   0  -4 -25    6.66    2.80
   0   4 -25    2.42    2.84
   0  -4  26    2.30    1.86
   0  -4 -26    5.62    2.74
   0   4 -26    0.45    2.72
   0  -4  27    8.38    2.42
   0  -4 -27    8.95    2.73
   0   4 -27    6.98    2.60
   0   4  28   -2.39    2.18
   0  -4 -28    2.03    2.10
   0   4 -28    0.12    2.29
   0  -4 -29    1.81    2.04
   0   4 -29    1.72    2.17
   0  -4 -30    1.92    1.84
   0   4 -30    2.24    2.31
   0  -4 -31    3.23    1.85
   0  -5   7   17.78    9.93
   0   5  -7   40.34    7.61
   0  -5   8   -7.76   10.61
   0   5  -8    3.18    6.99
   0   5  -9   27.23    7.35
   0  -5  10   -2.91    7.57
   0   5 -10    1.67    6.46
   0   5 -11   37.70    6.95
   0  -5  12   -0.24    4.43
   0   5 -12   16.89    5.14
   0  -5  14    6.11    3.86
   0   5 -14   15.05    4.66
   0   5 -15   34.68    5.55
   0  -5  16    9.17    3.17
   0   5 -16    4.27    3.05
   0  -5  17    4.77    2.67
   0   5 -17    5.31    3.24
   0  -5  18   25.40    4.26
   0   5 -18   24.27    4.45
   0  -5  19    4.05    2.64
   0   5 -19    3.03    2.72
   0  -5  20   17.51    3.75
   0  -5 -20   15.01    4.22
   0   5 -20   14.30    3.78
   0   5  21    2.44    3.04
   0  -5  21    1.93    2.41
   0  -5 -21    8.49    3.91
   0   5 -21    1.70    2.88
   0   5  22    8.81    3.77
   0  -5  22   10.30    3.00
   0   5 -22    8.32    3.94
   0  -5  23    3.53    2.45
   0   5 -23    3.68    2.79
   0   5 -24    1.40    2.56
   0  -5  25    5.99    2.46
   0   5 -25   10.41    3.17
   0   5 -27    1.63    2.17
   0   5 -28    6.37    2.62
   0   5 -29    4.34    2.26
   0  -6   8  -16.78   11.80
   0  -6   9   -5.69   13.26
   0   6  -9    4.92    8.00
   0  -6  10   16.23   10.28
   0   6 -10   20.03    9.30
   0  -6  11    7.56   10.04
   0   6 -11   27.95    8.78
   0  -6  12   -5.64    7.84
   0   6 -12   -1.01    7.02
   0   6 -13   64.48    9.52
   0  -6  14   34.03    6.37
   0   6 -15   21.20    5.14
   0  -6  16   19.76    5.18
   0  -6  17    5.12    3.88
   0   6 -17   11.85    4.30
   0   6 -18   14.55    4.34
   0  -6  19    8.43    3.15
   0  -6  20    3.81    2.65
   0   6 -20    1.29    2.92
   0   6 -21    1.35    2.66
   0  -6  22    6.60    2.70
   0   6 -22    2.90    2.68
   0  -6  23    3.54    2.56
   0   6 -23    0.35    2.77
   0  -6  24    5.10    2.28
   0  -6 -24    2.71    2.61
   0   6 -24    2.12    2.31
   0   6  25   -0.83    2.52
   0  -6 -25    4.46    2.86
   0   6 -25    2.46    2.57
   0   6 -26   -0.46    2.86
   0   6 -27    1.97    2.31
   0  -7   9   23.97   10.44
   0  -7  10  -10.93   12.19
   0   7 -10    7.76    8.74
   0  -7  11  -13.26   13.49
   0   7 -11    5.88   11.27
   0  -7  12   -6.72   12.57
   0   7 -12    0.44   12.80
   0  -7  13   -9.23   10.68
   0   7 -13    5.76   10.48
   0  -7  14   -0.29    6.38
   0   7 -14    3.61    8.65
   0   7 -15    5.87    5.97
   0  -7  16   -0.49    4.66
   0  -7  17    0.84    3.38
   0   7 -17   13.27    4.61
   0   7 -18   12.93    4.39
   0  -7  19    1.58    3.27
   0  -7  20    2.66    2.84
   0   7 -20    4.05    3.65
   0  -7  21    2.97    3.10
   0   7 -21    0.25    2.87
   0  -7  22    5.44    2.35
   0   7 -22    4.49    2.55
   0   7 -23    1.12    2.23
   0   7 -24   -0.44    2.36
   0   7 -25    0.61    2.29
   0  -7 -27    1.02    2.09
   0  -7 -28    2.13    1.85
   0  -8  10   -6.54   11.90
   0  -8  11   -5.75   12.37
   0   8 -11   11.22    8.69
   0  -8  12   -7.66   14.26
   0   8 -12   18.00    9.46
   0  -8  13   -3.49   11.57
   0   8 -13   10.32   10.85
   0  -8  14   -5.57   10.73
   0   8 -14    6.33    9.97
   0  -8  15   -5.77    8.40
   0   8 -15    4.34   10.26
   0  -8  16   -3.92    5.52
   0   8 -16   -0.05    6.48
   0   8 -17    6.88    4.17
   0  -8  18   -2.12    3.34
   0   8 -18    5.25    3.09
   0  -8  19   -0.40    2.65
   0   8 -20    1.07    2.98
   0   8 -21    0.64    2.53
   0   8 -23    1.61    2.23
   0  -9  12   -5.05    4.51
   0  -9  13   -4.99    3.85
   0   9 -13    0.29    2.74
   0  -9  14    0.88    2.39
   0   9 -14   -0.08    2.51
   0  -9  15   -2.13    2.55
   0   9 -15   -0.48    2.36
   0   9 -16    0.64    2.06
   0   9 -17    0.99    1.96
   0   9 -18    1.24    1.99
   0   9 -19    0.51    2.18
   0   9 -20    1.61    2.08
   0 -10  13   -1.05    1.80
   0  10 -14    0.08    2.04
   0  10 -15   -0.09    1.89
   0  10 -17   -0.48    1.87
   0  10 -18    1.22    1.59
   1   0   1  323.93   28.26
   1   0  -1  317.86   27.77
  -1   0  -1  357.68   31.25
  -1   0   2  242.68   21.31
   1   0  -2  233.21   20.49
  -1   0   3  204.73   18.15
   1   0   4  106.70    9.59
  -1   0   4  117.05   10.74
   1   0  -4  117.41   10.80
  -1   0  -4   93.66    8.44
   1   0   5  149.20   13.30
  -1   0   5  159.20   14.46
   1   0  -5  149.55   13.55
  -1   0  -5  143.93   12.81
   1   0   6   10.42    2.11
   1   0  -6   15.88    2.87
  -1   0  -6    9.99    2.02
   1   0   7  139.02   12.55
   1   0  -7  113.75   10.77
  -1   0  -7  138.75   12.56
   1   0   8   23.65    3.16
  -1   0   8   22.46    3.24
  -1   0  -8   21.34    3.01
   1   0   9  212.59   19.05
  -1   0   9  207.95   18.75
  -1   0  -9  190.80   17.15
   1   0  10  278.84   24.85
  -1   0  10  230.00   20.70
  -1   0 -10  253.66   22.61
   1   0  11  153.84   14.19
  -1   0  11  136.79   12.74
  -1   0 -11  152.05   14.07
   1   0  12   18.08    3.19
  -1   0  12   21.22    3.33
   1   0 -12   25.92    4.24
   1   0  13    4.19    2.29
  -1   0  13    7.57    2.40
   1   0 -13    7.21    2.45
   1   0  14   39.77    4.81
  -1   0  14   42.10    4.98
   1   0 -14   37.31    4.62
  -1   0 -14   40.28    4.61
   1   0  15   17.68    3.16
  -1   0  15   17.04    3.08
   1   0 -15   12.75    2.85
  -1   0 -15   12.65    2.52
   1   0  16   12.05    2.70
  -1   0  16   14.51    2.96
   1   0 -16   17.55    3.21
  -1   0 -16   13.37    2.64
   1   0  17   38.30    4.66
  -1   0  17   35.48    4.58
   1   0 -17   34.58    4.56
  -1   0 -17   30.90    3.91
   1   0  18   32.50    4.22
  -1   0  18   29.88    4.17
   1   0 -18   32.86    4.46
  -1   0 -18   31.18    4.03
   1   0  19   40.21    4.82
  -1   0  19   33.57    4.47
   1   0 -19   35.09    4.64
  -1   0 -19   37.05    4.48
   1   0  20   14.05    2.74
  -1   0  20   14.24    2.87
   1   0 -20   17.34    3.18
  -1   0 -20   12.95    2.65
   1   0  21   12.35    2.55
  -1   0  21   22.49    3.43
   1   0 -21   24.14    3.70
  -1   0 -21   19.62    3.06
   1   0  22   12.94    2.60
  -1   0  22   10.85    2.56
   1   0 -22   14.39    2.92
  -1   0 -22   11.04    2.42
   1   0  23    6.59    2.11
  -1   0  23    8.85    2.33
   1   0 -23   14.55    2.99
  -1   0 -23    9.82    2.30
   1   0  24   13.88    2.75
  -1   0  24   15.79    2.91
   1   0 -24   20.01    3.53
  -1   0 -24   15.47    2.81
   1   0  25   11.26    2.50
  -1   0  25   18.70    3.19
   1   0 -25   16.65    3.27
  -1   0 -25   15.64    2.84
   1   0  26    6.69    2.16
  -1   0  26    9.66    2.48
   1   0 -26   11.35    2.84
  -1   0 -26    8.64    2.29
   1   0  27    9.31    2.45
  -1   0  27   20.03    3.34
   1   0 -27   13.94    3.12
  -1   0 -27   11.68    2.53
  -1   0  28   14.48    2.95
   1   0 -28   13.69    3.18
  -1   0 -28   12.06    2.69
  -1   0  29    5.71    2.17
   1   0 -29    7.39    2.61
  -1   0 -29    8.93    2.48
  -1   0  30    8.15    2.45
   1   0 -30   12.67    3.17
  -1   0 -30   10.46    2.72
  -1   0  31    1.42    1.75
   1   0 -31    4.82    2.55
   1   0 -32    5.23    2.40
   1   0 -33    2.34    2.08
   1   0 -34    4.87    2.37
   1   1   0  623.66   54.71
  -1  -1   0  547.77   48.38
   1   1  -1  738.21   64.53
  -1  -1   1  732.77   64.09
  -1  -1   2  296.88   26.18
   1  -1  -2  235.27   21.63
   1  -1   3   32.93    5.15
  -1   1  -3   50.96    6.55
   1  -1   4  434.11   38.30
   1   1  -4  398.57   35.08
  -1  -1   4  350.45   30.88
   1  -1   5  156.70   14.04
  -1   1   5  175.36   16.05
  -1  -1   5  123.21   11.34
   1  -1  -5  140.98   12.98
  -1   1  -5  139.82   12.58
   1  -1   6   57.64    5.81
  -1   1   6   55.01    6.09
   1   1  -6   73.22    7.09
  -1  -1  -6   58.13    6.95
   1   1   6   52.40    7.10
  -1  -1   6   53.80    5.52
   1  -1  -6   48.17    5.44
  -1   1  -6   44.50    4.57
   1  -1   7  142.50   12.92
  -1   1   7  125.80   11.81
   1   1  -7  138.84   12.69
  -1  -1   7  118.13   10.92
   1  -1  -7  118.39   11.06
  -1   1  -7  139.55   12.69
   1  -1   8   88.14    8.45
  -1   1   8   78.08    7.92
   1   1  -8   56.63    5.83
   1  -1  -8   65.28    6.84
  -1   1  -8   69.13    6.66
   1  -1   9  176.61   15.87
   1   1  -9  160.71   14.71
  -1  -1  -9  161.70   15.33
   1   1   9  143.75   13.80
  -1  -1   9  174.91   15.89
   1  -1  -9  182.77   16.74
  -1   1  -9  174.02   15.66
   1  -1  10   81.37    7.77
  -1   1  10   83.47    8.42
   1   1 -10   72.72    7.34
   1   1  10   66.33    7.01
  -1  -1  10   64.66    6.57
   1  -1 -10   57.83    6.30
  -1   1 -10   74.21    7.44
   1  -1  11  153.84   14.00
  -1   1  11  170.54   15.81
   1   1 -11  141.16   13.15
   1   1  11  168.04   15.61
   1  -1 -11  137.68   13.04
   1  -1  12   97.59    9.34
  -1   1  12  101.16    9.98
   1   1 -12  104.02   10.23
  -1  -1 -12  103.21   10.13
   1   1  12   98.04    9.58
  -1  -1  12   90.09    8.73
   1  -1 -12   97.05    9.87
   1  -1  13  133.75   12.34
  -1   1  13  138.84   13.36
   1   1 -13  125.89   11.91
  -1  -1 -13  116.34   11.17
   1   1  13  142.77   13.45
  -1  -1  13  130.18   12.17
   1  -1 -13  131.88   12.59
   1  -1  14  113.57   10.64
  -1   1  14  110.36   11.20
   1   1 -14  118.84   11.33
  -1  -1 -14  107.86   10.47
   1   1  14  115.54   11.26
  -1  -1  14  108.39   10.36
   1  -1 -14  117.41   11.36
  -1   1 -14  130.98   12.28
   1  -1  15   18.07    2.81
  -1   1  15   20.66    3.67
   1   1 -15   17.59    3.10
  -1  -1 -15   27.06    3.92
   1   1  15   19.76    3.47
  -1  -1  15   19.42    3.07
   1  -1 -15   17.23    3.26
  -1   1 -15   22.12    3.33
   1  -1  16   22.94    3.45
  -1   1  16   15.30    3.33
   1   1 -16   15.10    2.97
  -1  -1 -16   22.45    3.54
   1   1  16   20.03    3.45
   1  -1 -16   12.39    2.94
  -1   1 -16   25.46    3.69
   1  -1  17   59.83    6.22
  -1   1  17   70.74    7.68
   1   1 -17   56.53    6.31
  -1  -1 -17   48.01    5.63
   1   1  17   54.02    6.17
  -1  -1  17   52.73    5.84
   1  -1 -17   55.68    6.27
  -1   1 -17   56.64    6.23
   1  -1  18   23.36    3.34
  -1   1  18   25.68    4.11
  -1  -1 -18   21.81    3.97
   1   1  18   20.37    3.67
  -1  -1  18   19.88    3.27
   1  -1 -18   22.21    3.70
  -1   1 -18   21.17    3.68
   1  -1  19   45.03    5.12
  -1   1  19   44.47    5.51
   1   1 -19   49.46    5.79
  -1  -1 -19   39.22    4.86
   1   1  19   42.60    5.47
  -1  -1  19   43.80    5.13
   1  -1 -19   42.85    5.32
  -1   1 -19   36.63    4.63
   1  -1  20   13.46    2.58
  -1   1  20   17.06    3.28
   1   1 -20   15.03    2.89
  -1  -1 -20   20.63    3.32
   1   1  20    9.59    3.03
  -1  -1  20   14.88    2.79
  -1   1 -20   14.51    2.72
   1  -1  21   20.85    3.12
  -1   1  21   27.67    4.01
   1   1 -21   18.99    3.24
  -1  -1 -21   22.26    3.37
   1   1  21   17.85    3.80
  -1  -1  21   20.18    3.17
  -1   1 -21   19.72    3.09
   1  -1  22    3.04    1.90
  -1   1  22    7.34    2.36
   1   1 -22    1.61    2.04
  -1  -1 -22    4.16    1.99
   1   1  22    4.79    2.42
  -1  -1  22    4.23    1.92
   1  -1 -22    7.09    2.24
  -1   1 -22    2.57    2.00
   1  -1  23    0.90    1.84
  -1   1  23    4.63    2.14
   1   1 -23    0.08    2.07
  -1  -1 -23    3.98    1.94
   1   1  23    2.72    2.26
  -1  -1  23    2.29    1.85
   1  -1 -23    3.12    1.99
  -1   1 -23    1.76    1.86
   1  -1  24    6.41    2.41
  -1   1  24    8.35    2.51
   1   1 -24    3.14    2.30
  -1  -1 -24    7.64    2.19
   1   1  24    8.54    2.66
  -1  -1  24    6.16    2.03
   1  -1 -24    5.91    2.23
  -1   1 -24    5.82    2.11
   1  -1  25    6.29    2.29
  -1   1  25   20.18    3.68
   1   1 -25    7.20    2.47
  -1  -1 -25    9.46    2.37
   1   1  25    9.05    2.64
  -1  -1  25    6.70    2.47
   1  -1 -25   11.47    2.72
  -1   1 -25    6.26    2.18
   1  -1  26   11.89    2.64
   1   1 -26    6.38    2.37
  -1  -1 -26    8.47    2.45
   1   1  26   14.79    3.14
   1  -1 -26   10.47    2.65
  -1   1 -26   11.19    2.59
   1  -1  27    2.79    1.78
   1   1 -27    2.12    2.15
  -1  -1 -27    2.16    2.05
   1   1  27    2.63    2.35
  -1  -1  27    3.39    1.94
   1  -1 -27    2.55    2.17
  -1   1 -27    2.44    1.80
  -1   1  28   10.80    3.05
   1   1 -28   10.79    2.73
  -1  -1 -28   11.93    2.97
  -1  -1  28    9.21    2.45
   1  -1 -28   13.16    2.98
  -1   1 -28    8.90    2.40
  -1   1  29   16.36    3.29
   1   1 -29   11.29    2.76
  -1  -1 -29   11.80    2.63
  -1  -1  29   10.67    2.53
   1  -1 -29    9.76    2.67
  -1   1 -29   15.17    2.96
  -1   1  30    5.27    2.25
   1   1 -30    3.92    2.07
  -1  -1 -30    5.49    2.21
  -1  -1  30    4.64    2.11
   1  -1 -30    4.84    2.36
  -1   1 -30    2.69    1.87
  -1   1  31   13.91    3.06
   1   1 -31   11.87    2.83
  -1  -1  31   12.70    2.74
   1  -1 -31   13.61    3.05
   1   1 -32   -0.01    2.11
   1  -1 -32    2.32    2.14
   1   1 -33    0.83    1.99
   1  -1 -33    2.60    2.11
   1   1 -34    1.16    1.73
   1  -1 -34    1.50    1.93
   1   2  -2  474.46   42.22
  -1  -2   2  522.59   46.91
   1   2  -3  652.68   57.69
  -1  -2   4   83.53    8.96
   1  -2   5   46.16    7.21
   1   2  -5   39.60    4.78
  -1  -2   5   41.41    4.99
  -1   2  -5   45.49    6.41
   1  -2   6   71.82    7.73
  -1  -2   6   75.21    7.58
   1  -2  -6   99.82   10.55
   1  -2   7  123.93   11.86
   1   2  -7   97.14    9.40
  -1  -2   7  124.73   11.80
  -1   2  -7  152.23   14.34
   1  -2   8   13.48    2.87
   1   2  -8   14.13    2.99
  -1  -2   8   11.51    2.78
   1  -2  10  263.93   23.64
   1   2 -10  269.29   24.25
  -1  -2 -10  206.43   19.64
  -1  -2  10  253.84   22.89
   1  -2  11   34.80    4.50
  -1   2  11   28.15    5.40
  -1  -2  11   42.27    4.97
   1  -2  12  224.64   20.35
   1   2 -12  200.71   18.45
  -1  -2  12  251.07   22.72
   1  -2 -12  246.07   22.54
  -1   2 -12  266.34   24.00
   1  -2  13   22.72    3.45
  -1   2  13   29.27    4.54
   1   2 -13   33.96    4.49
  -1  -2  13   43.03    5.50
   1  -2 -13   33.65    4.74
  -1   2 -13   38.02    4.93
   1  -2  14   40.28    4.69
  -1   2  14   28.96    4.43
  -1  -2  14   34.82    4.50
   1  -2 -14   27.81    4.33
   1  -2  15   62.46    6.82
  -1   2  15   80.78    8.81
   1   2 -15   71.90    7.64
  -1  -2 -15   73.96    8.28
  -1  -2  15   98.57    9.77
   1  -2 -15   60.90    6.82
  -1   2 -15   65.90    7.10
   1  -2  16   67.34    6.96
  -1   2  16   77.63    8.42
   1   2 -16   68.28    7.40
  -1  -2 -16   68.75    7.71
   1   2  16   53.58    6.91
  -1  -2  16   57.38    6.37
   1  -2 -16   66.31    7.31
  -1   2 -16   62.12    7.02
   1  -2  17   99.11    9.68
  -1   2  17   84.10    8.99
   1   2 -17   82.82    8.68
  -1  -2 -17   65.66    7.30
  -1  -2  17   77.47    8.30
   1  -2 -17   66.66    7.40
   1  -2  18   55.88    6.47
  -1   2  18   65.65    7.44
  -1  -2 -18   54.88    6.40
   1   2  18   73.97    8.14
  -1  -2  18   63.75    6.94
   1  -2 -18   63.05    7.00
  -1   2 -18   63.86    6.93
   1  -2  19   17.02    3.00
  -1   2  19   17.44    3.55
   1   2 -19   38.03    5.01
  -1  -2 -19   20.01    4.12
   1   2  19   25.03    4.14
  -1  -2  19   26.30    3.85
  -1   2 -19   21.52    3.52
   1  -2  20   11.09    2.50
  -1   2  20   10.86    2.84
   1   2 -20    9.46    2.75
  -1  -2 -20   10.06    2.84
   1   2  20   17.12    3.54
  -1  -2  20    8.79    2.44
   1  -2 -20   10.40    2.88
  -1   2 -20    9.12    2.82
   1   2 -21    3.24    2.38
  -1  -2 -21    9.96    2.70
   1   2  21    8.88    2.88
  -1  -2  21    4.25    1.95
   1  -2 -21   12.25    2.93
  -1   2 -21   10.84    2.67
   1  -2  22    0.31    1.80
  -1   2  22    1.54    2.07
   1   2 -22   -0.77    2.56
  -1  -2 -22    8.49    2.50
   1  -2 -22    3.91    2.49
  -1   2 -22    0.98    2.18
   1  -2  23    2.17    2.06
  -1   2  23    1.75    1.92
   1   2 -23    1.53    2.26
   1   2  23    8.87    2.71
  -1  -2  23    4.03    1.90
   1  -2 -23    3.42    2.24
  -1   2 -23    0.52    1.93
   1  -2  24    5.90    2.05
  -1   2  24    9.79    2.58
   1   2 -24    6.31    2.60
  -1  -2 -24    8.15    2.73
   1   2  24    7.97    2.52
  -1  -2  24    4.63    2.03
   1  -2 -24    7.30    2.56
  -1   2 -24    5.05    2.19
   1  -2  25    3.44    1.93
  -1   2  25    2.29    2.04
   1   2 -25    2.49    2.56
  -1  -2 -25    3.70    2.01
   1   2  25    3.84    2.25
  -1  -2  25    6.14    2.09
   1  -2 -25    7.32    2.55
  -1   2 -25    5.04    2.38
   1  -2  26    2.77    1.82
  -1   2  26    2.67    2.09
   1   2 -26    3.69    2.25
  -1  -2 -26    4.08    2.05
   1   2  26    5.95    2.51
  -1  -2  26    3.59    1.96
   1  -2 -26    5.72    2.73
  -1   2 -26    4.30    2.24
   1  -2  27    8.66    2.31
  -1   2  27    1.52    2.10
   1   2 -27    5.13    2.49
  -1  -2 -27    3.18    1.97
  -1  -2  27    4.55    1.94
  -1   2 -27    4.79    2.12
  -1   2  28    4.82    2.51
   1   2 -28    8.64    2.62
  -1  -2 -28    9.62    2.56
  -1  -2  28    7.98    2.24
   1  -2 -28    9.76    2.70
  -1   2 -28   11.13    2.70
  -1   2  29    1.11    1.97
   1   2 -29    3.63    2.15
  -1  -2 -29    3.06    2.04
  -1  -2  29    5.91    2.08
   1  -2 -29    1.91    2.28
  -1   2 -29    4.42    2.19
  -1   2  30    3.51    2.23
   1   2 -30    8.60    2.73
  -1  -2 -30   10.27    2.87
   1  -2 -30    5.10    2.49
  -1   2 -30   12.10    2.89
  -1   2  31   -1.49    2.06
   1   2 -31    2.28    2.00
   1  -2 -31    1.50    2.33
   1   2 -32    4.23    2.35
   1  -2 -32    2.11    1.99
   1   2 -33    1.25    2.06
   1  -2 -33    2.68    1.96
   1  -2 -34    2.25    1.75
   1   3  -4  239.20   22.30
  -1  -3   4  213.66   21.52
   1  -3   6   48.05    8.81
   1   3  -6   62.88    7.16
  -1  -3   6   52.14    6.59
  -1   3  -6   49.88    7.39
   1  -3   7   47.65    7.66
   1   3  -7   60.60    7.03
  -1  -3   7   63.63    7.46
  -1   3  -7   54.23    7.78
   1   3  -9    2.73    2.61
  -1  -3   9    7.66    2.85
  -1   3  -9   11.05    3.83
   1  -3  10   51.03    6.32
  -1  -3  10   58.28    6.53
   1  -3 -10   69.20    8.13
  -1   3 -10   67.91    7.76
   1  -3  11   89.73    9.10
  -1   3  11   73.11    9.35
   1   3 -11   80.86    8.55
  -1  -3  11   73.89    7.92
   1  -3 -11  127.95   13.72
  -1   3 -11   79.60    8.36
   1  -3  12   20.30    3.68
   1   3 -12   35.32    4.96
  -1  -3  12   32.08    4.60
  -1   3 -12   25.32    4.06
   1  -3  13   78.92    8.20
   1   3 -13   83.25    8.83
  -1  -3  13   73.55    8.01
  -1   3 -13   72.16    7.73
   1  -3  14   34.52    4.61
   1   3 -14   24.08    4.59
  -1  -3 -14   29.58    5.00
  -1  -3  14   18.54    3.63
  -1   3 -14   23.01    4.16
   1  -3  15  240.98   22.13
   1   3 -15  247.68   22.87
   1   3  15  227.50   21.66
  -1  -3  15  232.32   21.51
  -1   3 -15  251.34   23.05
   1  -3  16   14.29    3.32
   1   3 -16   11.57    3.41
  -1  -3  16   14.06    3.49
  -1   3 -16   25.61    4.28
   1  -3  17   23.62    3.96
   1   3 -17   18.29    3.98
  -1  -3  17   17.41    3.61
   1  -3 -17   28.71    5.13
  -1   3 -17   17.53    3.65
   1  -3  18   14.22    3.31
   1   3 -18   24.23    4.20
  -1  -3  18   19.89    3.63
   1  -3 -18   22.89    5.20
  -1   3 -18   21.46    3.89
   1  -3  19   11.30    2.87
   1   3 -19    7.78    3.06
  -1  -3  19    9.94    2.73
   1  -3 -19   22.61    4.16
  -1   3 -19    8.74    3.05
   1  -3  20   28.14    4.04
  -1   3  20   16.45    3.67
   1   3 -20   19.41    3.65
   1  -3 -20   24.42    4.17
  -1   3 -20   22.80    3.84
   1  -3  21    3.66    2.11
  -1   3  21    5.87    2.61
   1   3 -21    1.58    2.53
  -1  -3 -21   12.80    3.66
  -1  -3  21    4.12    2.19
   1  -3 -21    5.26    2.63
  -1   3 -21    2.94    2.31
   1  -3  22    5.73    2.35
  -1   3  22    6.12    2.46
   1   3 -22    7.13    3.03
  -1  -3 -22   21.29    4.26
  -1  -3  22    5.96    2.16
   1  -3 -22    6.66    2.67
  -1   3 -22    6.15    2.50
   1  -3  23    9.53    2.37
  -1   3  23   11.84    2.84
   1   3 -23   12.86    3.13
  -1  -3 -23   11.26    2.88
   1   3  23    3.22    2.59
  -1  -3  23   11.32    2.62
   1  -3 -23   10.39    2.73
  -1   3 -23   10.31    2.83
   1  -3  24   15.03    2.84
  -1   3  24   16.06    3.31
   1   3 -24   12.30    3.06
  -1  -3 -24   11.83    2.80
  -1  -3  24   17.99    3.14
   1  -3 -24   11.95    2.84
  -1   3 -24   13.73    3.27
   1  -3  25    6.17    2.15
   1   3 -25    4.58    2.35
  -1  -3 -25    4.06    2.05
   1   3  25    1.44    2.05
   1  -3 -25    5.93    2.44
  -1   3 -25    7.50    2.42
   1  -3  26    4.36    2.15
  -1   3  26    5.09    2.11
   1   3 -26    1.77    2.08
  -1  -3 -26    2.69    1.85
   1   3  26    2.21    2.08
  -1  -3  26    2.24    1.68
   1  -3 -26    4.19    2.09
  -1   3 -26    5.85    2.27
  -1   3  27    5.26    2.15
   1   3 -27    3.71    2.07
  -1  -3  27    5.67    2.07
   1  -3 -27    5.71    2.20
  -1   3 -27    1.83    1.93
  -1   3  28    5.22    2.23
  -1  -3 -28    2.94    1.82
  -1  -3  28    7.81    2.28
   1  -3 -28    5.92    2.24
  -1   3 -28    3.14    2.13
  -1   3  29    4.52    2.16
   1   3 -29    4.10    2.16
  -1  -3 -29    4.90    2.33
  -1  -3  29    5.63    2.13
  -1   3 -29    6.28    2.48
  -1   3  30    0.57    1.81
   1   3 -30    2.23    1.95
  -1  -3  30    1.53    1.35
   1  -3 -30    2.72    2.24
  -1   3  31    2.73    1.85
   1   3 -31    4.40    2.30
   1  -3 -31    4.27    2.33
   1   3 -32    2.53    2.06
   1  -3 -32    3.81    2.28
   1   3 -33    4.92    2.15
   1  -3 -33    4.52    2.21
   1   4  -4   31.26    5.72
  -1  -4   4   40.54    8.31
   1   4  -5   88.28   10.50
  -1  -4   5   85.45   12.13
   1   4  -6   17.53    5.35
  -1  -4   6    6.45    6.53
   1  -4   7   73.46   11.07
   1   4  -7   57.96    7.87
  -1  -4   7   48.50    7.72
  -1   4  -7   43.26    6.86
   1  -4   8   17.82    7.32
  -1  -4   8   26.90    5.48
  -1   4  -8   12.58    5.68
   1  -4   9   21.69    7.05
   1   4 -10   50.73    6.99
  -1  -4  10   75.68    8.98
  -1   4 -10   52.82    7.63
   1  -4  11    8.17    4.51
   1   4 -11   11.18    3.62
  -1  -4  11   10.57    3.78
   1  -4  12    7.25    4.98
   1   4 -12   14.96    3.94
  -1  -4  12   11.65    3.73
   1  -4  13   18.98    4.28
   1   4 -13   12.63    3.74
  -1  -4  13   11.86    3.71
  -1   4 -13   15.50    4.30
   1  -4  14   45.60    5.94
   1   4 -14   53.12    6.65
  -1  -4  14   50.12    6.27
   1  -4 -14   34.12    5.80
  -1   4 -14   53.90    7.18
   1  -4  15  183.57   17.32
  -1   4  15  168.48   17.17
   1   4 -15  218.30   20.58
  -1  -4  15  188.30   17.97
   1  -4 -15  164.46   16.73
  -1   4 -15  179.73   17.06
   1  -4  16   31.02    4.53
  -1   4  16   26.40    6.44
  -1  -4  16   29.35    4.48
   1  -4  17   37.16    5.00
   1   4 -17   21.90    4.17
  -1  -4  17   27.61    4.44
  -1   4 -17   36.21    5.02
   1  -4  18    3.26    2.45
   1   4 -18    3.62    2.80
  -1  -4 -18    9.33    3.65
  -1  -4  18    4.28    2.71
  -1   4 -18    3.07    2.78
   1  -4  19    4.40    2.43
   1   4 -19    3.06    2.67
   1   4  19   10.76    3.82
  -1  -4  19    4.56    2.65
  -1   4 -19   12.49    3.33
   1  -4  20    8.01    2.74
   1   4 -20    8.90    3.14
   1   4  20   10.43    4.21
  -1  -4  20   10.39    2.95
  -1   4 -20    7.38    2.89
   1  -4  21   30.51    4.53
   1   4 -21   28.96    4.82
  -1  -4  21   31.88    4.76
  -1   4 -21   34.05    5.12
   1  -4  22    7.07    2.62
   1   4 -22    9.65    3.24
  -1   4 -22   10.90    3.54
   1  -4  23   14.08    3.21
   1   4 -23   10.49    3.27
  -1  -4  23   12.38    3.04
   1  -4 -23   16.33    3.68
  -1   4 -23   20.59    3.95
   1  -4  24    2.63    2.59
   1   4 -24    2.62    2.84
  -1  -4  24    4.06    2.22
  -1   4 -24    2.00    2.34
   1  -4  25    3.94    2.12
  -1   4  25   -1.94    2.37
   1   4 -25    1.42    2.49
  -1  -4  25    3.34    2.02
   1  -4 -25    4.98    2.42
  -1   4 -25    1.43    2.38
  -1   4  26   -3.60    2.61
   1   4 -26    3.76    2.36
  -1  -4  26    4.86    2.25
   1  -4 -26    4.50    2.20
  -1   4 -26    4.98    3.03
  -1   4  27   -1.46    2.57
   1   4 -27    1.69    2.50
  -1  -4 -27    6.45    2.77
  -1  -4  27    3.72    2.18
   1  -4 -27    4.04    2.37
  -1   4 -27    1.99    2.27
  -1   4  28   -0.66    2.12
   1   4 -28    0.36    2.43
  -1  -4 -28    2.18    2.27
  -1  -4  28    1.67    1.78
   1  -4 -28    1.13    1.89
  -1   4 -28    1.72    1.99
  -1   4  29    0.95    1.76
   1   4 -29    1.12    2.29
  -1  -4 -29    4.66    2.23
  -1  -4  29    2.66    1.53
   1  -4 -29    1.26    1.84
  -1   4  30    2.04    1.77
   1   4 -30    3.29    2.43
   1   4 -31    1.76    1.99
   1  -4 -31    3.08    1.86
   1   4 -32    2.53    1.91
   1  -4 -32    1.70    1.73
   1  -4 -33    2.64    1.85
  -1  -5   5   -0.38    9.68
   1   5  -6   52.39    8.79
   1   5  -7   54.14    8.88
  -1  -5   7   46.20   11.36
   1  -5   8   -3.70    8.72
   1   5  -8    2.97    6.14
  -1  -5   8   -9.68   10.70
   1  -5   9   -0.97    9.67
   1   5  -9   11.09    5.41
  -1  -5   9    4.30    6.51
  -1   5  -9    8.95    6.60
   1  -5  10   18.31    8.46
  -1  -5  10    2.16    5.06
  -1   5 -10   11.48    5.92
   1  -5  11    4.13    7.70
   1   5 -11   10.64    4.85
  -1  -5  11    0.69    4.50
   1  -5  12    0.08    5.33
  -1  -5  12    2.64    5.22
   1   5 -13   78.60    9.58
  -1  -5  13   60.75    7.91
   1   5 -14   10.65    3.77
  -1  -5  14   16.60    4.09
  -1   5 -14    6.28    3.81
   1  -5  15   97.05   11.15
   1   5 -15   81.97    9.19
  -1  -5  15   98.84   10.40
   1  -5  16   13.70    3.61
   1   5 -16   11.86    3.40
  -1  -5  16   12.27    3.20
  -1   5 -16   11.46    3.85
   1  -5  17   31.71    4.94
   1   5 -17   29.85    5.07
  -1  -5  17   21.58    3.97
  -1   5 -17   30.23    5.13
   1  -5  18   15.92    3.60
   1   5 -18   17.16    4.03
  -1  -5  18   11.71    3.23
   1  -5 -18   11.86    3.82
  -1   5 -18   15.21    3.67
   1  -5  19    9.28    3.15
  -1   5  19    7.06    3.75
   1   5 -19   10.06    3.52
  -1  -5  19   12.30    3.45
   1  -5 -19   14.47    4.24
  -1   5 -19   10.76    3.41
   1  -5  20    6.06    2.83
  -1   5  20    3.14    3.91
   1   5 -20    4.42    3.07
  -1  -5  20    4.41    2.58
  -1   5 -20    3.75    3.48
   1  -5  21   22.19    4.06
   1   5 -21   14.84    3.98
  -1  -5  21   17.12    3.64
  -1   5 -21   16.80    3.77
   1  -5  22    7.21    2.90
   1   5 -22    6.59    3.10
  -1  -5 -22    2.75    2.71
  -1  -5  22    3.36    2.52
  -1   5 -22    4.58    2.70
   1  -5  23    1.72    2.33
   1   5 -23   -0.03    2.68
  -1  -5 -23    4.46    2.84
   1   5  23    0.27    2.84
   1   5 -24    1.00    2.77
   1   5  24    4.17    3.21
  -1  -5  24    1.13    2.20
  -1   5 -24    0.72    2.63
   1   5 -25    1.99    3.00
  -1  -5  25    5.31    2.36
  -1   5 -25    1.87    2.27
   1   5 -26    2.95    2.48
  -1  -5  26    3.41    2.05
  -1   5 -26    0.28    2.40
   1   5 -27    2.05    2.01
  -1  -5  27    4.41    2.23
   1   5 -28    4.07    2.41
   1   5 -29    0.99    1.96
   1  -5 -29    6.51    2.59
   1  -5 -30    3.41    2.38
   1   5 -31    0.54    1.69
   1  -5 -31    2.97    2.25
   1  -5 -32    4.63    2.34
   1   6  -7    9.92    8.20
  -1  -6   7  -31.00   15.29
  -1  -6   8  -18.44   15.82
   1  -6   9    1.93   10.52
   1   6  -9    9.97    8.63
  -1  -6   9  -12.31   12.67
   1  -6  10    1.78    9.46
  -1  -6  10    6.47    9.21
  -1   6 -10   17.80    8.17
   1  -6  11    6.73    7.98
   1   6 -11    8.70    5.81
  -1  -6  11    0.02    5.62
   1  -6  12    1.31    8.97
   1   6 -12   16.24    5.55
  -1   6 -12   15.84    7.96
   1  -6  13   -4.27    7.33
   1   6 -13    5.63    4.13
  -1  -6  13   -1.54    4.78
   1  -6  14   -4.73    5.52
   1   6 -14    6.36    4.04
  -1   6 -14    5.59    5.13
   1  -6  15   -2.53    4.45
  -1  -6  15    8.76    4.49
   1  -6  16    0.53    3.87
   1   6 -16   13.52    4.41
  -1  -6  16    7.70    3.53
  -1   6 -16   16.91    4.76
   1  -6  17   13.91    5.35
   1   6 -17   19.68    4.74
  -1  -6  17   19.56    4.40
  -1   6 -17   21.46    5.45
   1  -6  18   11.74    4.33
   1   6 -18   13.07    3.96
  -1  -6  18    9.71    3.36
  -1   6 -18   14.01    4.60
   1  -6  19    3.20    3.72
   1   6 -19    0.36    3.57
  -1  -6  19    1.25    2.84
  -1   6 -19    4.76    3.29
   1  -6  20    5.56    3.03
   1   6 -20    1.91    2.78
  -1  -6  20    6.57    2.90
  -1   6 -20    4.66    2.96
   1  -6  21    3.57    2.68
  -1  -6  21    3.39    2.34
  -1   6 -21    3.17    2.84
   1   6 -22    0.79    2.65
  -1  -6  22    2.36    2.26
   1  -6 -22    2.10    2.57
  -1   6 -22   -1.32    2.98
  -1   6  23   -0.52    2.70
   1   6 -23    0.08    2.88
  -1  -6  23    2.64    2.40
   1  -6 -23    3.79    2.54
  -1   6 -23    0.43    2.90
  -1   6  24    2.77    2.69
   1   6 -24    7.55    2.87
  -1  -6  24    8.27    2.63
  -1   6 -24    7.93    3.14
  -1   6  25   -1.70    2.43
  -1  -6 -25    1.00    2.67
  -1  -6  25    1.58    1.72
  -1   6 -25    1.40    2.00
   1   6 -26    3.82    2.36
  -1  -6 -26    1.36    2.24
  -1  -6  26    3.81    1.98
   1   6 -27    2.98    2.34
   1   6 -28    0.92    2.16
   1   6 -29    1.13    2.04
   1   7  -8   10.51    7.43
  -1  -7   8  -18.80   13.84
   1   7  -9   19.91    8.87
  -1  -7   9  -11.06   14.92
   1   7 -10    7.41    9.80
  -1  -7  10   -6.24   13.81
   1  -7  11    7.87   10.47
   1   7 -11   19.38    9.67
  -1  -7  11   -3.71   12.88
  -1   7 -11   17.31    9.33
   1  -7  12    0.06   11.84
  -1  -7  12   -2.95    9.46
  -1   7 -12   14.06   10.12
   1  -7  13    4.26   11.17
   1   7 -13    7.95    6.29
  -1  -7  13    0.23    5.60
  -1   7 -13   14.87   10.75
   1   7 -14    5.71    5.30
  -1   7 -14    0.16   11.83
   1  -7  15   -0.87    7.79
  -1  -7  15    0.39    4.02
   1  -7  16   -5.95    5.25
   1   7 -16    1.97    3.94
  -1   7 -16    1.00    6.40
   1  -7  17   -2.97    4.94
  -1  -7  17    1.73    4.27
  -1   7 -17    6.71    4.70
   1  -7  18    3.97    3.79
  -1  -7  18   15.79    4.62
   1   7 -19    7.65    3.50
  -1  -7  19    4.04    3.06
  -1   7 -19    3.57    3.67
   1   7 -20    0.67    2.95
  -1  -7  20    3.72    2.74
  -1  -7  21    2.70    2.23
  -1   7 -21    1.60    3.04
   1   7 -22   -1.19    2.82
  -1  -7  22    1.51    1.85
  -1   7 -22    0.54    2.95
   1   7 -23    0.31    2.61
  -1   7 -23    3.85    2.33
   1   7 -24    2.07    2.24
  -1  -7  24    3.63    1.96
   1  -7 -25    0.89    2.03
   1   7 -26    0.22    2.13
   1  -7 -26    1.39    2.21
   1   7 -27   -0.43    2.33
   1  -7 -27    2.65    2.44
   1   7 -28    1.95    1.83
  -1  -8   9   -9.26   12.11
   1   8 -10    3.44    8.31
  -1  -8  10  -17.81   14.18
   1   8 -11    7.57    8.71
  -1  -8  11  -10.30   12.98
   1  -8  12   -2.75   11.01
   1   8 -12    3.25    9.42
  -1  -8  12   -1.06   12.00
   1  -8  13  -14.17   14.54
   1   8 -13    8.30    8.45
  -1   8 -13    1.51    8.81
   1  -8  14   -1.91   11.70
  -1  -8  14   -6.76    8.30
  -1   8 -14   -0.64   10.34
   1  -8  15   -5.44   11.22
   1   8 -15   -0.40    6.31
  -1  -8  15    0.19    5.23
  -1   8 -15   -0.72   10.84
   1  -8  16    2.67    5.11
   1   8 -16    8.01    4.64
  -1   8 -16    3.47    5.92
  -1  -8  17   -3.05    2.96
   1   8 -18    2.11    2.81
  -1  -8  18   -0.05    2.66
  -1   8 -18   -0.66    2.63
   1   8 -19    1.68    2.51
  -1   8 -19    1.46    2.52
  -1  -8  20    0.27    2.62
   1   8 -21    1.80    2.46
  -1  -8  21    1.42    2.09
   1   8 -22    1.45    2.09
  -1  -8  22    0.49    1.52
   1   8 -23    0.72    2.36
   1   8 -24   -0.35    2.14
   1   8 -25   -0.46    2.13
   1   8 -26    0.55    1.29
   1  -8 -29    0.12    1.66
  -1  -9  10   -0.41    5.21
   1   9 -11   -0.41    3.32
  -1  -9  11   -2.48    4.13
   1   9 -12    1.39    2.55
  -1  -9  12   -3.47    3.31
   1  -9  13   -1.10    2.60
  -1  -9  13   -1.52    2.52
   1   9 -14   -0.25    2.34
  -1  -9  14   -1.55    2.43
  -1   9 -14    0.42    2.23
   1   9 -15    0.63    2.05
  -1  -9  15   -1.68    2.30
  -1   9 -15   -0.40    2.24
  -1  -9  16   -1.46    2.22
   1   9 -17   -0.01    2.13
  -1  -9  17   -1.26    2.07
  -1   9 -17   -0.57    1.99
   1   9 -18    2.75    2.32
   1   9 -19    1.27    2.21
  -1  -9  19   -1.23    1.64
  -1  -9  20   -0.14    1.24
   1   9 -21   -0.03    2.29
   1   9 -22   -0.08    2.13
  -1 -10  11   -0.72    1.67
  -1 -10  12   -1.09    1.51
   1  10 -13    1.04    1.74
   1  10 -14    0.61    1.81
  -1 -10  14   -1.86    1.70
   1  10 -15    0.07    2.08
  -1 -10  15   -0.66    1.47
   1  10 -16   -0.39    1.87
  -1 -10  16   -0.78    1.41
   1  10 -17    0.28    2.05
   1  10 -19   -1.31    2.02
   1  10 -20    0.98    1.65
   1  10 -21    0.51    1.49
   1  11 -14    0.76    1.43
   1  11 -15    0.38    1.45
   1  11 -16   -0.15    1.49
   1  11 -17    0.02    1.53
   1  11 -18    0.00    1.19
   2   0   0  445.80   38.87
  -2   0   0  472.14   41.15
   2   0   1  204.02   17.88
  -2   0   1  196.79   17.34
   2   0  -1  190.98   16.83
  -2   0  -1  189.91   16.66
   2   0   2  411.52   35.94
   2   0  -2  385.45   33.73
  -2   0  -2  384.91   33.65
  -2   0   3   73.54    6.89
   2   0  -3   73.58    6.94
  -2   0   4  193.93   17.20
   2   0  -4  209.29   18.59
   2   0   5  375.36   32.81
  -2   0   5  438.66   38.43
  -2   0  -5  420.00   36.69
   2   0   6  248.30   21.84
  -2   0   6  261.70   23.21
   2   0  -6  290.18   25.73
  -2   0  -6  291.61   25.59
   2   0   7   33.59    3.62
  -2   0   7   46.72    4.96
  -2   0  -7   32.52    3.53
   2   0   8   12.98    2.15
  -2   0   8   20.06    2.97
   2   0  -8   21.37    3.26
  -2   0  -8   12.71    2.26
  -2   0   9  154.38   14.26
   2   0  -9  143.93   13.26
  -2   0  -9  158.21   14.21
   2   0 -10   30.70    3.92
  -2   0 -10   24.87    3.04
   2   0  11   77.31    7.43
   2   0 -11   74.25    7.46
  -2   0 -11   73.21    7.03
   2   0  12   14.99    2.47
  -2   0  12   25.85    3.87
   2   0 -12   19.38    3.00
  -2   0 -12   15.50    2.48
   2   0  13   66.20    6.57
  -2   0  13   72.08    7.47
   2   0 -13   61.58    6.41
  -2   0 -13   62.14    6.32
   2   0  14  104.29    9.86
  -2   0  14   99.91    9.80
   2   0 -14   96.16    9.42
  -2   0 -14  104.64   10.03
   2   0  15  283.12   25.29
  -2   0  15  240.45   21.85
   2   0 -15  254.46   23.12
  -2   0 -15  265.36   23.94
   2   0  16   27.77    3.66
  -2   0  16   28.08    3.91
   2   0 -16   28.13    4.12
  -2   0 -16   27.22    3.82
   2   0  17  216.16   19.63
  -2   0  17  224.64   20.56
   2   0 -17  206.16   19.25
  -2   0 -17  194.91   17.83
   2   0  18   36.29    4.44
  -2   0  18   39.13    4.87
  -2   0 -18   32.68    4.17
   2   0  19    4.04    2.02
  -2   0  19    5.96    2.34
   2   0  20    2.19    1.89
  -2   0  20    4.61    2.22
   2   0  21    9.53    2.43
  -2   0  21   10.87    2.58
  -2   0 -21   10.24    2.32
   2   0  22    3.80    2.03
  -2   0  22    4.54    2.05
  -2   0 -22    3.98    1.85
   2   0  23   18.27    3.22
  -2   0  23   17.13    3.10
  -2   0 -23   17.97    2.86
   2   0  24    8.03    2.39
  -2   0  24   11.55    2.64
  -2   0 -24    9.53    2.16
   2   0  25    9.43    2.64
  -2   0  25    6.67    2.33
  -2   0 -25    6.84    1.98
  -2   0  26    3.28    2.04
  -2   0 -26    3.79    1.76
  -2   0  27    3.56    2.04
  -2   0 -27    4.72    1.98
  -2   0  28    6.12    2.38
  -2   0 -28    7.78    2.32
  -2   0  29    3.38    2.08
  -2   0  30    4.84    2.20
  -2   0  31   10.21    2.72
  -2   0  32    2.15    1.66
  -2   0  33    3.28    1.71
  -2  -1   0  313.75   27.86
   2   1  -1  185.71   16.55
  -2  -1  -1  156.25   15.10
   2   1   1  200.98   18.20
   2   1  -2  466.88   40.94
  -2  -1   2  440.00   38.58
  -2   1   3  341.34   30.14
   2   1  -3  255.18   22.65
  -2  -1   3  250.63   22.21
   2  -1  -3  292.95   25.92
  -2   1   4   61.80    6.57
  -2  -1   4   76.33    7.31
   2  -1  -4   60.72    6.14
   2  -1   5  286.43   25.51
  -2   1   5  410.71   36.21
   2   1  -5  374.20   33.14
  -2  -1   5  325.98   28.80
   2  -1   6  269.64   23.79
  -2   1   6  288.75   25.87
   2   1  -6  212.50   19.06
  -2  -1   6  214.20   19.16
   2  -1  -6  260.27   23.39
  -2   1  -6  267.05   23.51
   2  -1   7  113.66   10.40
  -2   1   7  108.30   10.33
   2   1  -7   96.25    9.14
  -2  -1   7   92.86    8.89
   2  -1  -7   91.79    8.90
  -2   1  -7   91.25    8.43
  -2   1   8  215.27   19.54
   2   1  -8  243.57   21.93
  -2  -1  -8  207.68   19.41
  -2  -1   8  198.39   17.90
   2  -1  -8  261.16   23.45
  -2   1  -8  236.96   20.98
  -2   1   9   42.60    5.01
   2   1  -9   42.07    4.74
  -2  -1   9   53.76    5.65
  -2   1  10    6.30    2.85
   2   1 -10    5.90    2.16
  -2  -1  10    6.24    2.10
   2  -1 -10    8.41    2.52
  -2   1  11    4.20    2.45
   2   1 -11    4.05    2.39
  -2  -1 -11   15.33    3.39
  -2  -1  11    6.77    2.27
   2  -1 -11    6.26    2.38
  -2   1 -11    8.90    1.97
   2  -1  12   15.47    2.52
  -2   1  12   18.96    3.35
   2   1 -12   19.05    3.12
  -2  -1 -12   17.12    3.04
   2   1  12   16.14    3.17
  -2  -1  12   19.34    3.03
   2  -1 -12   14.23    2.89
  -2   1 -12   14.15    2.28
   2  -1  13   58.08    5.83
  -2   1  13   69.71    7.37
   2   1 -13   58.23    6.24
  -2  -1 -13   73.55    7.75
   2   1  13   73.67    7.52
  -2  -1  13   58.53    6.18
   2  -1 -13   58.03    6.27
  -2   1 -13   65.05    6.48
   2  -1  14   66.34    6.56
  -2   1  14   86.42    8.77
   2   1 -14   66.73    7.02
  -2  -1 -14   67.92    7.12
   2   1  14   77.75    8.14
  -2  -1  14   68.05    7.04
   2  -1 -14   74.90    7.73
  -2   1 -14   77.25    7.53
   2  -1  15  139.29   12.84
  -2   1  15  152.05   14.38
   2   1 -15  140.27   13.28
  -2  -1 -15  130.36   12.39
   2   1  15  165.00   15.35
  -2  -1  15  136.43   12.93
   2  -1 -15  138.12   13.13
  -2   1 -15  134.73   12.47
   2  -1  16   82.59    8.17
  -2   1  16   91.16    9.28
   2   1 -16   76.72    7.94
  -2  -1 -16   90.54    9.39
   2   1  16   81.25    8.33
  -2  -1  16   78.50    8.36
   2  -1 -16   83.87    8.80
  -2   1 -16   82.71    8.11
   2  -1  17   40.12    4.50
  -2   1  17   51.40    6.00
   2   1 -17   42.54    5.25
  -2  -1 -17   56.42    6.41
   2   1  17   33.09    4.58
  -2  -1  17   35.59    4.50
  -2   1 -17   40.63    4.70
   2  -1  18  164.55   15.10
  -2   1  18  197.05   18.38
   2   1  18  145.98   14.08
  -2  -1  18  162.14   15.21
   2  -1 -18  180.18   16.89
  -2   1 -18  181.43   16.88
   2  -1  19    8.23    2.05
  -2   1  19    9.30    2.64
   2   1 -19    5.27    2.61
   2   1  19    8.33    2.54
  -2  -1  19    8.38    2.32
   2  -1 -19    8.85    2.52
   2  -1  20    4.98    1.85
  -2   1  20    7.92    2.73
   2   1 -20    3.53    2.05
  -2  -1 -20   10.37    2.64
   2   1  20    3.79    2.40
  -2  -1  20    4.29    1.97
   2  -1 -20    3.90    2.13
   2  -1  21    0.40    1.76
   2   1 -21    1.52    2.19
  -2  -1 -21    5.75    2.52
   2   1  21    3.30    2.32
  -2  -1  21    2.56    1.99
   2  -1 -21    4.97    2.19
  -2   1 -21    0.75    1.72
   2  -1  22    5.38    2.02
   2   1 -22    7.03    2.34
  -2  -1 -22   11.05    2.55
   2   1  22    7.86    2.46
  -2  -1  22    5.95    2.11
   2  -1 -22    8.94    2.50
  -2   1 -22    5.53    1.98
   2  -1  23    7.65    2.32
  -2   1  23   10.98    2.70
   2   1 -23    6.40    2.34
  -2  -1 -23    9.62    2.28
   2   1  23    5.55    2.50
  -2  -1  23    8.02    2.36
   2  -1 -23    7.47    2.33
  -2   1 -23    8.57    2.25
   2  -1  24    8.62    2.36
  -2   1  24    6.56    2.18
   2   1 -24    5.71    2.26
  -2  -1 -24    5.55    1.99
   2   1  24    4.48    2.43
  -2  -1  24    6.82    2.23
   2  -1 -24    7.08    2.25
  -2   1 -24    5.14    1.91
   2  -1  25   19.01    3.11
  -2   1  25   21.37    3.54
   2   1 -25   18.18    3.30
  -2  -1 -25   21.35    3.25
   2   1  25   15.57    3.49
  -2  -1  25   20.64    3.50
   2  -1 -25   17.85    3.20
  -2   1 -25   20.31    3.18
  -2   1  26    5.32    2.17
   2   1 -26    3.57    1.99
  -2  -1 -26    4.26    1.92
   2  -1 -26    4.68    2.04
  -2   1 -26    4.80    1.91
  -2   1  27    2.67    2.01
   2   1 -27    3.38    2.08
  -2  -1 -27    3.42    1.91
   2  -1 -27    1.61    1.94
  -2   1 -27    3.08    1.87
  -2   1  28   31.05    4.67
   2   1 -28   20.04    3.47
  -2  -1 -28   22.07    3.54
  -2  -1  28   24.86    4.11
   2  -1 -28   26.71    4.08
  -2   1 -28   20.40    3.32
  -2   1  29    2.20    1.94
   2   1 -29    1.76    2.05
  -2  -1  29    1.97    1.66
   2  -1 -29    1.58    1.93
  -2   1  30    2.98    2.09
   2   1 -30    2.83    2.10
  -2  -1  30    1.88    1.66
   2  -1 -30    3.07    2.05
  -2   1  31    0.12    1.61
   2   1 -31    0.70    1.93
  -2  -1  31    0.86    1.42
   2  -1 -31    1.37    1.93
  -2   1  32    0.10    1.53
   2   1 -32   -0.39    1.88
  -2  -1  32    1.19    1.42
   2  -1 -32    0.38    1.80
  -2   1  33    0.32    1.26
   2   1 -33    0.71    1.91
  -2  -1  33    1.09    1.26
   2  -1 -33    0.29    1.89
   2   1 -34    1.62    2.11
   2  -1 -34    3.53    2.06
   2   1 -35    0.45    1.98
   2  -1 -35    1.31    2.02
   2   1 -36    2.79    2.12
   2  -1 -36    4.67    2.40
   2   2   0  143.04   13.75
  -2  -2   0  119.64   12.68
   2   2  -1  117.23   12.01
  -2  -2   1   96.96   10.92
  -2  -2   2  124.46   12.10
  -2  -2   3  556.79   49.12
   2   2  -4   49.44    5.41
  -2  -2   4   59.23    6.16
   2   2  -5  158.66   14.58
  -2  -2   5  144.38   13.32
   2  -2   6  111.70   11.38
   2   2  -6  105.63   10.16
  -2  -2   6  109.91   10.65
  -2   2  -6  121.70   13.25
   2  -2   7   68.44    7.53
   2   2  -7   63.89    6.62
  -2  -2   7   64.75    6.74
  -2   2  -7   83.57    8.96
   2  -2   8   22.28    3.83
   2   2  -8   27.69    4.01
  -2  -2   8   21.93    3.34
   2  -2   9   24.87    3.46
  -2   2   9   18.63    4.05
   2   2  -9   33.12    4.18
  -2  -2   9   25.66    3.68
   2  -2  -9   33.67    4.99
  -2   2  -9   26.73    3.84
   2  -2  10   31.10    3.85
  -2   2  10   30.59    4.64
  -2  -2  10   33.36    4.31
   2  -2 -10   33.92    4.55
  -2   2 -10   30.26    3.92
   2  -2  11   38.62    4.44
  -2   2  11   50.42    6.04
   2   2 -11   49.35    5.63
  -2  -2  11   55.16    6.07
   2  -2 -11   45.96    5.41
  -2   2 -11   41.22    5.05
   2  -2  12   56.34    6.24
   2   2 -12   47.57    5.55
  -2  -2 -12   37.63    5.68
  -2  -2  12   46.16    5.64
   2  -2  13  188.84   17.25
   2   2  13  193.04   18.83
  -2  -2  13  185.00   17.17
   2  -2 -13  163.66   15.38
  -2   2 -13  191.88   17.55
   2  -2  14   74.89    7.59
  -2   2  14   74.30    8.08
   2   2 -14   85.12    8.79
  -2  -2  14   64.59    7.00
   2  -2 -14   58.37    6.61
  -2   2 -14   64.98    6.88
   2  -2  15   90.89    8.91
  -2   2  15   73.04    8.06
   2   2 -15   78.67    8.28
  -2  -2  15   73.11    7.75
   2  -2 -15   94.02    9.59
  -2   2 -15   77.59    7.91
   2  -2  16   18.14    3.28
  -2   2  16   21.32    4.00
   2   2 -16   17.39    3.57
   2  -2 -16   23.33    4.25
  -2   2 -16   14.37    3.03
   2  -2  17  107.23   10.30
  -2   2  17  102.41   10.51
  -2  -2 -17  107.05   11.70
  -2  -2  17  111.79   11.10
   2  -2 -17  108.30   10.98
  -2   2 -17  103.30   10.45
   2  -2  18   41.69    4.78
  -2   2  18   55.91    7.13
   2   2 -18   39.28    5.25
  -2  -2 -18   36.16    5.42
  -2  -2  18   42.83    5.31
   2  -2 -18   37.92    5.09
   2  -2  19    3.35    2.04
  -2   2  19    6.04    2.51
   2   2 -19    3.62    2.41
  -2  -2 -19    6.14    2.81
   2   2  19    0.77    3.32
  -2  -2  19    7.54    2.48
   2  -2 -19    5.96    2.60
   2  -2  20   38.45    4.54
  -2   2  20   38.55    5.05
   2   2 -20   39.45    5.18
  -2  -2 -20   38.05    4.92
   2   2  20   39.04    5.22
  -2  -2  20   41.50    5.11
   2  -2 -20   31.80    4.52
  -2   2 -20   43.30    5.24
   2  -2  21    4.34    1.87
  -2   2  21    5.45    2.28
   2   2 -21    0.45    2.25
  -2  -2 -21   10.68    2.90
   2   2  21    8.47    2.71
  -2  -2  21    2.90    2.39
   2  -2 -21    6.53    2.43
  -2   2 -21    3.69    2.23
   2  -2  22    8.73    2.21
  -2   2  22   10.28    2.72
   2   2 -22    9.51    2.77
  -2  -2 -22   11.11    2.57
   2   2  22   12.41    2.77
  -2  -2  22   10.92    2.72
   2  -2 -22   12.74    2.99
  -2   2 -22    9.79    2.47
   2  -2  23    3.54    2.14
  -2   2  23    2.65    2.08
   2   2 -23   -0.94    2.57
  -2  -2 -23    6.09    2.15
   2   2  23    5.59    2.38
  -2  -2  23    1.25    1.87
   2  -2 -23    4.30    2.82
  -2   2 -23    1.01    1.90
   2  -2  24    4.38    2.01
  -2   2  24    4.34    2.12
  -2  -2 -24    8.08    2.29
   2   2  24    6.87    2.31
  -2  -2  24    4.70    2.02
  -2   2 -24    4.34    2.11
   2  -2  25    4.65    1.84
  -2   2  25    4.80    2.25
   2   2 -25    3.53    2.32
  -2  -2 -25    5.00    1.98
   2   2  25    7.81    2.43
  -2  -2  25    5.19    2.06
   2  -2 -25    9.08    2.58
  -2   2 -25    2.10    1.79
  -2   2  26    4.26    2.18
   2   2 -26    8.16    2.49
  -2  -2  26    7.41    2.21
   2  -2 -26    6.33    2.34
  -2   2 -26    6.28    2.33
  -2   2  27   11.76    3.17
   2   2 -27   21.34    3.69
  -2  -2 -27   12.88    2.79
  -2  -2  27   20.42    3.45
   2  -2 -27   17.74    3.38
  -2   2 -27   21.24    3.62
  -2   2  28    1.60    2.27
   2   2 -28    3.91    2.18
  -2  -2 -28    5.19    2.11
  -2  -2  28    2.70    1.74
   2  -2 -28    2.49    2.01
  -2   2 -28    4.55    1.92
   2   2 -29    3.92    2.26
  -2  -2  29    5.41    2.12
   2  -2 -29    0.81    2.07
  -2   2  30    6.57    2.79
   2   2 -30   16.70    3.38
   2  -2 -30   15.18    3.29
  -2   2  31    3.57    2.09
   2   2 -31    9.94    2.74
  -2  -2  31    7.97    2.53
   2  -2 -31    6.54    2.48
  -2   2  32   -0.29    1.61
   2   2 -32    1.37    2.06
  -2  -2  32    1.73    1.38
   2  -2 -32    0.27    1.86
  -2   2  33    0.32    1.18
   2   2 -33    3.73    2.18
   2  -2 -33    0.99    1.77
   2   2 -34    1.85    2.15
   2  -2 -34    0.42    1.64
   2   2 -35    0.65    2.10
   2  -2 -35    1.19    1.71
   2  -2 -36    1.90    1.75
  -2  -3   1   64.41    9.13
   2   3  -2  207.95   19.73
  -2  -3   2  187.86   19.19
   2   3  -3  142.95   14.21
  -2  -3   3  131.96   14.09
   2   3  -5   68.72    7.89
   2   3  -6   57.24    6.49
  -2  -3   6   63.88    7.20
   2  -3   7  117.68   12.75
   2   3  -7   98.93    9.77
  -2  -3   7  108.30   10.66
  -2   3  -7   98.93   11.21
   2  -3   8   17.96    5.79
   2   3  -8   12.49    2.98
  -2  -3   8   20.77    3.87
  -2   3  -8   14.26    5.50
   2  -3   9  114.46   12.13
  -2   3   9  137.50   14.19
   2   3  -9  127.50   12.33
  -2  -3   9  122.41   11.86
   2  -3  -9  152.14   15.48
  -2   3  -9  119.64   12.78
   2  -3  10  105.27   11.09
   2   3 -10  139.02   13.43
  -2   3 -10  106.07   11.27
   2  -3  11   55.71    6.97
   2   3 -11   50.71    6.17
  -2  -3  11   36.05    4.91
  -2   3 -11   53.96    7.34
   2  -3  12   45.84    5.65
   2   3 -12   42.80    5.58
  -2  -3  12   33.79    4.89
  -2   3 -12   34.32    5.30
   2  -3  13   35.59    5.23
  -2  -3  13   23.44    4.10
  -2   3 -13   35.39    4.97
   2  -3  14   53.42    6.12
   2   3 -14   59.16    6.96
  -2  -3  14   71.43    7.97
  -2   3 -14   57.94    6.98
   2  -3  15   73.40    7.83
   2   3 -15   69.24    7.85
  -2  -3  15   62.79    7.52
   2  -3  16   60.25    6.77
   2   3 -16   45.71    6.30
  -2  -3 -16   38.37    5.85
  -2  -3  16   45.30    5.92
   2  -3 -16   56.50    7.06
   2  -3  17   43.75    5.49
   2   3 -17   48.51    6.21
   2   3  17   56.34    7.36
  -2  -3  17   52.56    6.41
   2  -3 -17   47.09    6.10
   2  -3  18   31.36    4.37
  -2   3  18   26.28    4.51
   2   3 -18   23.42    4.17
  -2  -3  18   30.25    4.49
   2  -3 -18   23.20    4.12
  -2   3 -18   27.55    4.47
   2  -3  19   24.55    4.04
  -2   3  19   23.49    4.29
   2   3 -19   20.15    3.77
   2  -3 -19   19.81    3.68
  -2   3 -19   22.41    3.77
   2  -3  20    9.75    2.61
  -2   3  20    6.76    2.72
   2   3 -20    9.21    2.93
  -2  -3  20   10.81    2.75
  -2   3 -20   10.05    2.84
   2  -3  21   16.40    3.02
  -2   3  21    8.92    2.69
   2   3 -21    9.17    3.17
  -2  -3  21    7.72    2.43
   2  -3 -21   11.45    2.86
  -2   3 -21    9.64    2.92
   2  -3  22    7.50    2.34
  -2   3  22    9.51    3.14
   2   3 -22   10.11    2.93
  -2  -3  22   13.09    2.88
   2  -3 -22   11.47    2.78
  -2   3 -22    9.84    2.69
   2  -3  23    8.48    2.45
  -2   3  23   13.55    2.99
   2   3 -23   15.01    3.31
  -2  -3 -23   12.00    3.49
  -2  -3  23   17.45    3.27
   2  -3 -23   11.59    2.80
  -2   3 -23   10.84    2.74
   2  -3  24    3.07    1.83
  -2   3  24    6.05    2.40
   2   3 -24    0.81    2.36
  -2  -3 -24    6.55    2.83
   2  -3 -24    8.36    2.48
  -2   3 -24    2.87    1.96
  -2   3  25    8.27    2.47
   2   3 -25    3.97    2.32
  -2  -3 -25    4.65    2.15
  -2  -3  25    5.45    2.13
   2  -3 -25    8.34    2.34
  -2   3 -25    7.02    2.48
  -2   3  26    8.81    2.54
   2   3 -26    8.35    2.49
  -2  -3 -26    6.39    2.21
  -2  -3  26    6.51    2.28
   2  -3 -26    6.24    2.46
  -2   3 -26    4.52    2.05
  -2   3  27    3.28    2.05
  -2  -3 -27    3.68    2.05
  -2  -3  27    5.75    2.15
  -2   3 -27    3.66    2.04
  -2   3  28    6.32    2.35
   2   3 -28    7.31    2.52
  -2  -3  28    8.42    2.44
   2  -3 -28    9.78    2.73
  -2   3  29    1.57    1.83
   2   3 -29    0.99    2.01
  -2  -3  29    1.02    1.57
   2  -3 -29    4.14    2.31
  -2   3  30    1.09    1.89
   2   3 -30    3.30    2.15
  -2  -3  30    3.33    1.82
   2  -3 -30    3.22    2.31
   2   3 -31    1.74    2.01
  -2  -3  31    2.65    1.64
   2  -3 -31    2.89    2.16
  -2   3  32   -0.51    1.31
   2   3 -32    0.56    2.19
   2  -3 -32    1.73    2.05
   2   3 -33    1.83    1.97
   2  -3 -33    1.72    1.93
   2   3 -34    1.05    1.94
   2  -3 -34    0.54    1.95
   2   3 -35    0.46    1.77
   2  -3 -35    0.94    1.88
   2   4  -3   34.58    6.33
  -2  -4   3   26.55   11.47
   2   4  -4   37.59    6.76
  -2  -4   4   40.75    9.45
   2   4  -5   84.12   10.17
  -2  -4   5   74.53   10.87
   2   4  -6  111.70   12.02
   2   4  -7   19.49    4.68
  -2  -4   7    7.53    4.52
   2  -4   8   58.58    9.34
  -2  -4   8   43.59    6.86
   2  -4   9   48.66    9.31
   2   4  -9   46.00    6.42
  -2  -4   9   41.80    6.07
  -2   4  -9   36.54    8.08
  -2  -4  10   30.32    4.97
  -2   4 -10   24.14    7.29
   2  -4  11   12.32    5.65
   2   4 -11    9.46    3.54
  -2  -4  11   11.91    3.56
   2  -4  12   11.11    5.29
   2   4 -12    3.33    3.37
  -2  -4  12    5.99    3.07
   2  -4 -12   18.11    4.50
  -2   4  13   76.56    9.63
   2   4 -13   77.19    8.73
  -2  -4  13   67.28    7.79
   2  -4 -13   82.27    9.68
  -2   4 -13   72.34    8.90
   2  -4  14   70.32    8.37
   2   4 -14   76.42    8.69
  -2   4 -14   92.50   10.46
   2  -4  15   55.86    6.71
  -2  -4  15   53.42    6.62
  -2   4 -15   60.10    7.29
   2  -4  16  120.27   11.84
   2   4 -16  134.82   13.65
  -2  -4  16  113.39   11.80
  -2   4 -16  124.55   12.38
   2  -4  17   16.72    3.33
   2   4 -17    8.99    3.31
  -2   4 -17   12.18    3.14
   2  -4  18   20.71    3.67
   2   4 -18   12.46    3.74
  -2  -4  18    7.06    2.78
  -2   4 -18   10.51    2.98
   2  -4  19    7.69    2.95
   2   4 -19    8.49    3.21
  -2  -4  19   12.90    3.32
  -2   4 -19   10.48    3.02
   2  -4  20    0.96    2.43
   2   4 -20    1.62    2.53
  -2  -4 -20    5.93    2.99
  -2  -4  20    2.95    2.64
  -2   4 -20    2.58    3.23
   2  -4  21    2.50    2.35
   2   4 -21    3.66    2.73
  -2  -4 -21    8.01    3.45
   2   4  21    4.72    3.19
   2  -4 -21   10.22    3.19
  -2   4 -21    4.95    2.64
   2  -4  22    6.58    2.50
   2   4 -22    3.12    2.63
   2   4  22    4.80    3.66
  -2  -4  22    6.81    2.65
  -2   4 -22   11.09    3.18
   2  -4  23    5.24    2.37
  -2   4  23    0.29    2.28
   2   4 -23    3.00    2.76
  -2  -4  23    3.60    2.23
   2  -4 -23    3.19    2.17
  -2   4  24   -0.32    2.32
   2   4 -24    1.10    2.60
  -2  -4  24    3.75    2.13
   2  -4 -24    3.27    1.98
  -2   4 -24    9.29    2.80
  -2   4  25   -1.88    1.93
   2   4 -25    3.30    2.74
  -2  -4  25    2.18    2.09
   2  -4 -25    1.92    1.93
  -2   4 -25    0.35    2.47
  -2   4  26    0.62    1.60
   2   4 -26    2.12    2.35
  -2  -4  26    2.86    2.36
   2  -4 -26    4.03    1.95
  -2   4 -26    3.50    2.13
  -2   4  27    3.63    1.87
   2   4 -27    5.53    2.43
  -2  -4  27    7.54    2.40
   2  -4 -27    6.88    2.31
  -2   4  28    6.64    2.28
   2   4 -28    3.70    2.47
  -2  -4  28    4.98    2.07
  -2   4  29    2.48    1.53
   2   4 -29    1.06    2.35
  -2  -4  29    3.93    1.83
   2  -4 -29    3.47    1.92
  -2   4  30    3.53    1.75
   2   4 -30    1.98    1.90
  -2  -4  30    2.78    1.61
   2  -4 -30    2.88    1.91
  -2   4  31    4.11    1.85
   2   4 -31    4.23    2.40
  -2  -4  31    4.26    1.77
   2  -4 -31    3.04    1.87
   2   4 -32    0.77    2.25
   2  -4 -32    1.40    1.99
   2   4 -33    0.01    2.07
   2  -4 -33    0.98    1.78
   2   4 -34   -0.41    1.77
   2  -4 -34    0.40    1.69
   2  -4 -35    0.89    1.58
   2   5  -4  113.04   13.05
  -2  -5   4   74.79   13.88
  -2  -5   5   58.05   13.63
   2   5  -6   36.93    7.98
  -2  -5   6   12.76   11.02
   2   5  -8   26.46    6.34
  -2  -5   9    1.93    5.04
   2  -5  10    1.13    9.21
   2   5 -10    2.35    4.74
  -2   5 -10    5.88    6.50
   2  -5  11   39.27   10.23
  -2  -5  11   38.52    7.05
  -2   5 -11   39.98    9.71
   2  -5  12  -12.40    9.82
   2   5 -12    9.87    4.19
  -2  -5  12   17.25    4.41
  -2   5 -12    4.76    7.46
   2  -5  13    3.77    4.89
   2   5 -13    7.84    4.09
  -2  -5  13    6.65    3.43
  -2   5 -13    2.93    6.10
   2  -5  14   -1.79    4.19
   2   5 -14    8.94    3.53
  -2  -5  14    7.56    3.11
  -2   5 -14   14.46    5.32
   2   5 -15   45.88    6.30
  -2   5 -15   39.72    6.30
   2  -5  16    2.16    4.06
  -2  -5  16   10.84    3.22
   2  -5 -16    7.18    3.40
   2  -5  17    8.97    3.42
  -2   5  17    7.08    3.83
   2   5 -17    8.85    3.43
  -2  -5  17   12.91    3.52
   2  -5 -17   12.50    3.95
  -2   5 -17   14.21    4.11
   2  -5  18   16.87    3.84
  -2   5  18    7.47    4.35
   2   5 -18   10.80    3.73
  -2   5 -18   18.53    4.07
   2  -5  19   20.62    3.95
   2   5 -19   19.62    4.33
  -2  -5  19   13.64    3.37
  -2   5 -19   15.90    3.71
   2  -5  20    9.27    3.50
   2   5 -20    3.96    3.10
  -2  -5  20    2.33    2.71
  -2   5 -20    2.86    2.83
   2  -5  21    4.28    2.39
   2   5 -21    1.56    2.69
  -2  -5  21    0.57    2.47
  -2   5 -21   -0.43    3.04
   2   5 -22    3.01    2.54
  -2  -5  22    2.55    2.89
  -2   5 -22    4.83    2.56
   2   5 -23    3.54    2.57
  -2  -5  23    2.16    2.26
  -2   5 -23    2.38    2.65
   2   5 -24    2.53    2.70
  -2  -5 -24    1.91    2.49
  -2  -5  24    2.21    2.25
  -2   5 -24    3.42    2.52
   2   5 -25    8.25    2.85
  -2  -5 -25    2.91    2.59
  -2  -5  25    5.00    2.25
   2   5 -26    3.74    2.34
  -2  -5  26    9.09    2.93
   2   5 -27    0.67    2.07
  -2  -5  27    1.00    1.78
   2  -5 -27    5.39    2.42
   2   5 -28    2.25    2.22
  -2  -5  28    2.14    1.65
   2  -5 -28    4.38    2.59
  -2  -5  29    1.26    1.49
   2  -5 -29    3.14    2.11
  -2   5  30   -1.62    1.19
   2   5 -30    1.55    2.08
  -2  -5  30    0.66    1.18
   2  -5 -30    0.55    1.61
  -2   5  31   -0.91    1.20
   2   5 -31    1.06    2.08
   2  -5 -31    1.66    1.82
   2   5 -32    1.64    1.78
   2  -5 -32    2.07    1.83
   2   5 -33    0.63    1.72
   2  -5 -33    0.62    1.66
   2  -5 -34    1.29    1.67
  -2  -6   5  -23.86   15.64
   2   6  -6   25.47    8.27
   2   6  -7    7.25    8.69
  -2  -6   7  -16.40   16.35
   2   6  -8    5.72    7.85
   2   6  -9   23.05    7.73
  -2  -6   9    2.50    8.93
   2   6 -10   25.02    6.91
   2  -6  11   -5.92    8.47
  -2  -6  11   -2.54    4.45
   2  -6  12    2.76    9.06
   2   6 -12   11.72    4.69
  -2  -6  12   -0.16    3.77
  -2   6 -12   10.50    7.73
   2  -6  13   -2.66   10.50
  -2  -6  13   -3.55    4.93
  -2   6 -13   -4.28    8.76
   2  -6  14   -6.09    9.12
   2   6 -14    7.66    4.36
  -2  -6  14    6.13    3.92
  -2   6 -14    3.69    7.99
   2  -6  15    1.10    6.07
   2   6 -15    4.67    3.63
  -2  -6  15    8.57    3.61
  -2   6 -15    9.15    6.58
   2   6 -16   10.08    3.77
  -2  -6  16   10.28    3.64
  -2   6 -16    9.50    5.34
   2  -6  17    1.57    4.29
   2   6 -17    9.55    3.45
  -2  -6  17    9.72    3.33
   2   6 -18    5.44    2.98
  -2  -6  18    3.36    2.50
  -2   6 -18    3.03    3.41
   2  -6  19    2.79    3.30
   2   6 -19    3.15    2.65
  -2  -6  19    3.05    2.31
   2   6 -20    1.69    3.26
  -2  -6  20    4.17    2.35
   2  -6 -20    4.04    2.40
  -2   6 -20    7.04    3.35
  -2   6  21    4.57    2.37
   2   6 -21   11.22    3.42
  -2  -6  21    6.96    2.69
   2  -6 -21    9.70    3.05
  -2   6 -21    6.96    3.18
  -2   6  22   -1.80    2.13
   2   6 -22    1.78    2.85
  -2   6 -22    0.53    3.25
  -2   6  23   -1.09    2.13
   2   6 -23    0.48    2.34
  -2  -6  23    0.36    1.91
  -2  -6  24    1.72    1.81
   2   6 -25   -0.99    2.41
  -2  -6  25    0.21    1.76
   2   6 -26    1.20    2.16
  -2  -6  26    0.35    1.44
   2   6 -27    5.24    2.41
  -2  -6  27    9.75    2.61
   2   6 -28    2.19    2.23
  -2  -6  28    1.95    1.41
   2   6 -30    0.62    2.09
   2   6 -31    0.56    2.07
   2  -6 -33    2.31    1.79
  -2  -7   6  -12.04   14.10
   2   7  -7   15.90    8.00
  -2  -7   7  -25.76   15.23
   2   7  -8   23.57   10.09
  -2  -7   8  -18.45   17.25
   2   7  -9    9.03    9.56
  -2  -7   9   -6.16   14.69
   2   7 -10    7.93   10.34
  -2  -7  10  -11.63   12.65
   2   7 -11   15.70    7.85
  -2  -7  11    0.32    8.06
   2  -7  12   -3.38   10.98
   2   7 -12   15.44    6.51
  -2  -7  12   -0.12    5.05
   2  -7  13  -11.18   13.16
   2   7 -13    7.06    5.32
  -2  -7  13   -3.08    4.22
  -2   7 -13   -3.24    8.31
   2  -7  14   -9.75   12.28
   2   7 -14    5.83    4.26
  -2  -7  14   -1.61    3.53
  -2   7 -14    4.09   10.39
   2  -7  15  -10.64   11.93
   2   7 -15    0.00    3.91
  -2   7 -15   -6.28    9.04
   2  -7  16   -5.78    7.81
  -2  -7  16   -1.54    3.72
  -2   7 -16   -5.69    9.44
   2   7 -17    5.31    3.51
  -2  -7  17    2.64    2.86
  -2   7 -17    0.22    7.29
   2   7 -18    2.07    3.13
  -2  -7  18    3.04    2.88
  -2   7 -18    3.64    4.76
   2   7 -19    3.61    2.98
  -2  -7  19    8.58    2.99
   2   7 -20    1.76    2.38
  -2  -7  20    3.54    2.13
  -2   7 -20    2.76    2.74
   2   7 -21    0.63    2.62
  -2  -7  21    1.21    1.70
   2   7 -22    3.03    2.44
  -2  -7  22    5.12    2.34
   2   7 -23    0.75    2.12
  -2  -7  23    2.06    1.66
   2  -7 -23    1.41    1.99
   2   7 -24    0.92    2.30
  -2  -7  24    0.47    1.53
   2  -7 -24    0.72    1.70
   2   7 -25    0.63    1.85
  -2  -7  25    0.64    1.27
   2  -7 -25    1.76    1.78
   2   7 -26    1.48    2.02
   2   7 -27   -0.29    2.32
   2   7 -28    0.46    1.99
   2   7 -29    0.41    1.76
   2   7 -30   -0.03    1.64
  -2  -8   7   -3.40   10.89
   2   8  -8   12.22    7.89
  -2  -8   8   -8.22   10.79
   2   8  -9    6.41    8.40
  -2  -8   9  -13.55   13.85
   2   8 -10   -2.12   10.38
  -2  -8  10   -9.99   11.63
   2   8 -11    0.98    8.10
  -2  -8  11   -7.80   11.16
   2   8 -12   -1.67    9.07
  -2  -8  12  -11.31    8.32
   2   8 -13    1.00    6.37
  -2  -8  13   -4.31    5.08
   2   8 -14    2.63    4.27
  -2  -8  14   -2.88    3.59
  -2   8 -14    2.84    7.20
   2   8 -15    2.96    3.34
  -2  -8  15   -1.27    3.43
  -2   8 -15   -0.08    5.02
  -2  -8  16   -0.34    2.14
  -2   8 -16    0.17    3.73
   2   8 -17    2.21    2.96
  -2   8 -17   -0.38    2.37
   2   8 -18    2.91    2.56
  -2  -8  18   -0.28    2.18
  -2  -8  19    0.27    1.80
   2   8 -20    0.91    2.68
  -2  -8  20    0.45    1.38
   2   8 -21    0.52    2.06
   2   8 -22   -0.06    1.94
  -2  -8  22    2.54    1.55
  -2  -8  23    1.16    1.20
   2   8 -24    0.52    1.76
  -2  -8  24    0.33    1.07
   2   8 -25   -0.46    2.15
   2   8 -26    1.35    1.58
   2   8 -27    0.60    1.69
   2  -8 -27    0.56    1.15
   2   8 -28    0.50    1.73
   2  -8 -28    0.29    1.16
   2  -8 -29    0.58    1.24
  -2  -9   9   -0.46    3.48
   2   9 -10    2.53    2.58
  -2  -9  10   -2.12    2.65
   2   9 -11    1.75    1.99
  -2  -9  11   -1.41    2.36
   2   9 -12    0.94    1.74
  -2  -9  12   -0.04    1.81
   2   9 -13    1.32    1.65
  -2  -9  13   -1.50    2.05
   2   9 -14    1.65    1.94
  -2  -9  14   -0.32    1.82
   2   9 -15    0.20    1.62
  -2  -9  15   -1.86    1.67
   2   9 -16    0.05    1.71
  -2  -9  16   -0.99    1.63
   2   9 -17    1.26    1.96
  -2  -9  18   -1.33    1.37
   2   9 -19    0.57    1.79
  -2  -9  19    0.01    1.19
   2   9 -20   -0.12    1.82
   2   9 -21   -0.65    1.94
  -2  -9  21   -0.61    1.24
   2   9 -23   -0.06    1.84
   2   9 -24   -0.18    1.42
   2   9 -25    0.17    1.51
   2   9 -26    0.15    1.34
   2  10 -11    0.19    1.10
   2  10 -12    0.52    1.40
   2  10 -13    0.16    1.62
   2  10 -14    0.16    1.39
   2  10 -15    0.30    1.12
   2  10 -16    0.16    1.38
   2  10 -17    0.00    1.23
   2  10 -18    0.46    1.32
   2  10 -19   -0.61    1.21
   2  10 -20   -0.21    1.34
   2  10 -22    0.11    1.44
   2  10 -23    0.20    1.29
   2  11 -13    0.05    0.84
   2  11 -14    0.01    0.93
   2  11 -16    0.09    0.91
   2  11 -17    0.24    0.88
   2  11 -18    0.01    0.88
   2  11 -19    0.43    1.00
   2  11 -20   -0.08    0.77
   2  11 -21   -0.27    0.89
   3   0   0    6.64    1.53
  -3   0   0   12.39    1.84
   3   0   1  280.45   24.60
  -3   0   1  285.98   25.12
   3   0  -1  273.21   24.03
  -3   0  -1  243.75   21.38
   3   0   2  375.27   32.80
  -3   0   2  349.82   30.76
   3   0  -2  323.39   28.40
  -3   0  -2  361.25   31.57
   3   0   3  127.77   11.30
  -3   0   3  142.41   12.92
   3   0  -3  131.25   11.89
  -3   0  -3  134.29   11.86
   3   0   4   95.54    8.64
   3   0  -4   76.86    7.41
  -3   0  -4   81.04    7.31
  -3   0   5   88.38    8.28
   3   0  -5   91.16    8.62
  -3   0   6   53.98    5.34
   3   0  -6   56.95    5.75
   3   0   8  169.29   15.03
   3   0  -8  234.82   20.98
  -3   0  -8  185.63   16.42
  -3   0   9   31.60    3.68
   3   0  -9   31.52    3.75
  -3   0  -9   22.77    2.61
   3   0  10  114.29   10.44
  -3   0  10  103.39    9.76
   3   0 -10  103.30    9.77
  -3   0 -10   99.55    9.08
   3   0  11   20.51    2.76
  -3   0  11   20.38    2.98
   3   0 -11   20.21    3.07
  -3   0 -11   22.96    2.86
   3   0  12   15.12    2.45
  -3   0  12   24.43    3.34
   3   0 -12   21.71    3.14
  -3   0 -12   19.09    2.67
   3   0  13  342.68   30.41
  -3   0  13  322.14   28.97
   3   0 -13  332.50   29.68
  -3   0 -13  339.11   29.90
   3   0  14   34.82    4.23
   3   0 -14   31.35    4.10
  -3   0 -14   34.87    3.94
   3   0  15   66.30    6.85
   3   0 -15   65.38    6.92
  -3   0 -15   63.14    6.35
   3   0 -16   46.23    5.39
  -3   0 -16   41.89    4.69
  -3   0  17   60.82    6.83
   3   0 -17   53.51    5.98
  -3   0 -17   57.34    6.03
   3   0  18    6.82    2.11
  -3   0  18    8.13    2.41
   3   0 -18    7.75    2.39
  -3   0 -18    6.65    2.15
   3   0  19   11.22    2.38
  -3   0  19    9.65    2.49
   3   0 -19    9.80    2.60
  -3   0 -19   13.96    2.69
   3   0  20   14.92    2.64
  -3   0  20   22.05    3.48
   3   0 -20   20.44    3.45
  -3   0 -20   20.90    3.30
   3   0  21    3.60    1.79
  -3   0  21    4.35    1.97
   3   0 -21    5.02    2.23
  -3   0 -21    2.29    1.95
   3   0  22    4.54    1.87
  -3   0  22    8.70    2.45
   3   0 -22    8.82    2.62
  -3   0 -22    8.26    2.23
   3   0  23    3.52    1.83
  -3   0  23    7.00    2.23
   3   0 -23    6.11    2.33
  -3   0 -23    5.93    1.95
   3   0  24   44.16    5.14
  -3   0  24   25.71    3.90
   3   0 -24   27.30    4.10
  -3   0 -24   31.41    4.05
  -3   0  25   20.38    3.52
   3   0 -25   19.34    3.48
  -3   0 -25   18.72    3.09
  -3   0  26    2.09    1.60
   3   0 -26    3.15    2.04
  -3   0  27    2.09    1.56
   3   0 -27    3.73    2.04
  -3   0  28    2.22    1.58
   3   0 -28    2.76    1.94
  -3   0  29    3.07    1.65
   3   0 -29    5.14    2.27
  -3   0  30    3.68    1.69
   3   0 -30    5.45    2.31
  -3   0  31    4.39    1.78
   3   0 -31    6.65    2.46
  -3   0  32    6.08    1.99
   3   0 -32    9.88    2.82
  -3   0  33    3.33    1.58
   3   0 -33    3.90    2.09
   3   0 -34    3.71    1.96
   3   0 -35    1.59    1.55
   3   0 -36    2.03    1.73
   3   0 -37    1.71    1.55
   3   0 -38    1.13    1.31
   3   1   0   35.39    3.99
  -3  -1   0   39.81    4.26
   3  -1   0   49.44    5.16
  -3   1   1  113.30   10.44
   3   1  -1   95.80    8.94
  -3  -1  -1  104.29    9.80
   3   1   1  110.45   10.27
  -3  -1   1  113.13   10.45
   3  -1  -1  100.00    9.27
   3  -1   2  228.13   20.57
  -3   1   2  237.32   21.17
   3   1  -2  218.93   19.54
   3   1   2  225.18   20.23
  -3  -1   2  223.84   19.96
   3  -1  -2  224.46   19.96
  -3   1   3  168.21   15.26
   3   1  -3  146.88   13.51
  -3  -1  -3  129.38   12.91
   3   1   3  132.59   12.45
   3  -1  -3  150.00   13.71
   3   1  -4   51.26    5.26
  -3  -1   4   63.85    6.42
   3  -1  -4   45.58    4.86
  -3   1   5  111.79   10.52
   3   1  -5   98.04    9.30
  -3  -1   5   90.89    8.59
   3  -1  -5  113.93   10.66
   3  -1   6  104.46    9.78
  -3   1   6  105.09    9.94
  -3  -1   6   95.00    8.99
   3  -1  -6  111.88   10.80
  -3   1  -6  101.07   10.06
   3  -1   7   59.65    5.68
  -3   1   7   58.33    6.23
  -3  -1   7   49.80    5.21
  -3   1  -7   75.76    7.12
   3  -1   8   37.41    3.87
  -3   1   8   28.05    3.74
   3   1  -8   34.08    4.09
  -3  -1   8   32.34    3.88
   3  -1  -8   28.16    3.66
   3  -1   9   53.49    5.23
  -3   1   9   40.96    4.77
   3   1  -9   34.63    4.16
  -3  -1   9   36.00    4.18
   3  -1  -9   39.24    4.57
   3  -1  10   17.54    2.35
  -3   1  10    8.88    2.49
   3   1 -10    9.84    2.34
  -3  -1 -10   16.41    3.33
  -3  -1  10   11.51    2.68
   3  -1 -10    7.18    2.21
  -3   1 -10   12.33    2.00
   3  -1  11   32.12    3.61
  -3   1  11   42.30    4.90
  -3  -1  11   34.65    4.21
   3  -1 -11   34.03    4.18
  -3   1 -11   44.58    4.47
   3  -1  12  151.96   13.79
  -3   1  12  141.79   13.30
   3   1 -12  142.77   13.39
  -3  -1  12  113.30   10.79
   3  -1 -12  138.12   13.06
  -3   1 -12  134.02   12.18
   3  -1  13   27.23    3.37
  -3   1  13   32.52    4.19
   3   1 -13   24.13    3.61
  -3  -1 -13   30.63    4.48
  -3  -1  13   25.82    3.57
  -3   1 -13   23.23    2.89
   3  -1  14   82.05    7.86
  -3   1  14   91.25    9.13
   3   1 -14   81.24    8.29
  -3  -1 -14   74.07    7.64
  -3  -1  14   74.05    7.56
   3  -1 -14   78.55    8.12
  -3   1 -14   82.60    7.89
   3  -1  15   44.38    4.77
  -3   1  15   46.92    5.56
   3   1 -15   48.82    5.64
  -3  -1 -15   43.73    5.38
  -3  -1  15   43.88    5.35
   3  -1 -15   48.60    5.53
  -3   1 -15   48.62    5.04
   3   1 -16  213.93   19.68
  -3  -1 -16  242.68   22.02
  -3  -1  16  239.55   22.13
   3  -1 -16  236.07   21.52
  -3   1 -16  229.55   20.56
   3   1 -17   30.39    4.18
  -3  -1 -17   28.36    3.93
   3   1  17   23.24    3.83
  -3  -1  17   24.88    3.57
   3  -1 -17   29.00    4.00
  -3   1 -17   29.58    3.53
   3  -1  18   17.39    2.70
  -3   1  18   18.45    3.29
  -3  -1 -18   23.59    3.56
   3   1  18   27.49    3.88
  -3  -1  18   17.03    3.04
   3  -1 -18   15.86    2.95
  -3   1 -18   17.88    2.80
   3  -1  19   22.93    3.08
  -3   1  19   24.30    3.65
   3   1 -19   23.40    3.90
  -3  -1 -19   26.36    3.61
   3   1  19   17.22    3.05
  -3  -1  19   23.28    3.55
   3  -1 -19   23.38    3.62
  -3   1 -19   23.38    3.19
   3  -1  20    5.88    1.77
  -3   1  20    5.85    2.20
   3   1 -20    6.18    2.39
  -3  -1 -20    8.86    2.23
   3   1  20    7.79    2.39
  -3  -1  20    7.05    2.26
   3  -1 -20    6.69    2.35
  -3   1 -20    4.95    1.68
   3  -1  21    1.97    1.70
  -3   1  21    2.80    2.03
   3   1 -21    2.58    2.01
  -3  -1 -21    8.47    2.21
   3   1  21    1.81    2.19
  -3  -1  21    4.22    2.00
   3  -1 -21    2.39    2.04
  -3   1 -21    2.72    1.49
   3  -1  22    5.18    1.95
  -3   1  22    3.16    1.92
   3   1 -22    3.54    2.20
  -3  -1 -22    7.32    2.19
   3   1  22    3.58    1.99
  -3  -1  22    4.36    2.06
   3  -1 -22    5.36    2.42
  -3   1 -22    2.83    1.56
   3  -1  23    1.47    1.87
  -3   1  23    0.77    1.57
   3   1 -23   -1.06    2.31
  -3  -1 -23    3.70    2.10
   3   1  23    1.55    2.03
  -3  -1  23    1.07    1.76
   3  -1 -23    1.59    2.06
  -3   1 -23    0.30    1.63
  -3   1  24    3.62    1.84
   3   1 -24    3.97    2.08
  -3  -1 -24    4.79    2.09
   3   1  24    4.26    2.09
  -3  -1  24    3.95    1.85
   3  -1 -24    5.57    2.24
  -3   1 -24    3.72    1.69
  -3   1  25   13.19    2.82
   3   1 -25   12.07    2.82
  -3  -1  25   12.55    2.74
   3  -1 -25   14.66    3.04
  -3   1 -25   12.00    2.43
  -3   1  26    7.45    2.26
   3   1 -26    6.49    2.25
  -3  -1  26    5.93    2.22
   3  -1 -26    6.97    2.49
  -3   1  27    5.20    1.93
   3   1 -27    4.89    2.05
   3  -1 -27    4.35    2.08
  -3   1  28    1.93    1.48
   3   1 -28    2.20    1.77
  -3  -1  28    1.95    1.65
   3  -1 -28    2.21    1.85
  -3   1  29    6.59    2.11
   3   1 -29    3.04    2.03
  -3  -1  29    5.96    2.04
   3  -1 -29    5.36    2.30
  -3   1  30    0.99    1.31
   3   1 -30    1.26    1.95
  -3  -1  30    2.04    1.46
   3  -1 -30    2.75    2.03
  -3   1  31    0.74    1.39
   3   1 -31    0.96    1.85
  -3  -1  31    0.38    1.19
   3  -1 -31    1.02    2.08
  -3   1  32    0.16    1.01
   3   1 -32    0.73    1.65
  -3  -1  32   -0.41    1.16
  -3   1  33   -0.15    0.98
   3   1 -33    0.36    1.68
  -3  -1  33    0.69    1.08
   3   1 -34    0.69    1.58
  -3  -1  34    0.06    1.05
   3   1 -35    1.33    1.47
   3  -1 -35    1.33    1.76
   3   1 -36    1.31    1.51
   3  -1 -36    1.40    1.66
   3   1 -37    0.35    1.27
   3  -1 -37    1.15    1.38
   3  -1 -38    0.23    1.08
   3   2   0   44.84    5.50
  -3  -2   0   47.23    6.35
   3   2  -1  125.00   11.98
  -3  -2  -1  109.73   12.81
   3   2   1  110.09   11.02
   3   2  -2   59.08    6.31
   3  -2  -2   73.58    7.94
   3   2  -3   49.77    5.35
  -3  -2   3   44.99    4.96
   3   2  -4  248.84   22.38
  -3  -2   4  287.59   25.66
  -3  -2   5   31.63    3.99
   3   2  -6   32.92    4.23
  -3  -2   6   34.77    4.28
   3  -2   7   60.24    7.01
  -3   2   7   60.41    6.91
   3   2  -7   64.96    6.91
   3  -2   8   75.91    8.36
  -3   2   8   61.86    6.71
   3   2  -8   64.96    6.78
  -3  -2   8   61.04    6.48
   3  -2  -8   66.48    7.02
  -3   2  -8   80.42    9.69
  -3   2   9   32.39    4.31
  -3  -2   9   29.18    3.99
   3  -2  -9   35.47    4.49
  -3   2  -9   32.10    4.50
   3  -2  10   12.96    3.00
  -3   2  10   17.18    3.54
   3   2 -10   20.75    3.40
  -3  -2  10   19.92    3.32
   3  -2 -10   12.17    2.74
  -3   2 -10   19.07    3.29
   3  -2  11   60.45    6.31
  -3   2  11   62.31    6.87
   3   2 -11   56.04    6.23
  -3  -2  11   68.19    7.54
   3  -2 -11   52.25    5.87
  -3   2 -11   57.73    5.97
   3  -2  12   91.16    8.90
  -3   2  12  119.38   11.72
  -3  -2  12   86.79    8.81
   3  -2 -12   92.77    9.27
  -3   2 -12   98.57    9.45
   3  -2  13  121.96   11.77
  -3   2  13  148.84   14.27
   3   2 -13  124.38   12.15
  -3  -2  13  150.80   14.27
   3  -2 -13  129.29   12.38
  -3   2 -13  169.02   15.51
  -3   2  14   15.18    3.30
   3   2 -14   12.52    3.22
  -3  -2 -14   17.55    4.47
  -3  -2  14   15.34    3.16
  -3   2 -14   15.38    3.00
  -3   2  15   24.14    4.10
   3   2 -15   14.34    3.36
   3   2  15   23.60    5.01
   3  -2 -15   21.18    3.70
  -3   2 -15   14.30    2.83
  -3   2  16   44.94    5.98
   3   2 -16   54.69    6.48
  -3  -2  16   63.01    7.08
   3  -2 -16   58.20    6.57
  -3   2 -16   54.71    5.96
   3  -2  17    4.91    2.08
  -3   2  17    5.77    2.42
   3   2 -17   12.92    3.22
  -3  -2  17    9.24    2.68
   3  -2 -17    7.09    2.62
  -3   2 -17    3.77    2.07
   3  -2  18   46.94    5.15
  -3   2  18   48.64    5.91
   3   2 -18   51.23    6.28
  -3  -2  18   42.16    5.37
   3  -2 -18   44.22    5.48
  -3   2 -18   63.29    6.73
   3  -2  19   52.58    5.78
  -3   2  19   45.72    5.68
   3   2 -19   60.18    7.07
  -3  -2 -19   36.17    5.78
  -3  -2  19   57.52    6.66
   3  -2 -19   45.73    5.67
  -3   2 -19   52.00    5.60
   3  -2  20    7.09    1.97
  -3   2  20    9.19    2.56
   3   2 -20    4.17    2.57
  -3  -2 -20    9.13    3.18
  -3  -2  20    5.89    2.14
   3  -2 -20    8.41    2.87
  -3   2 -20    5.20    1.85
   3  -2  21   27.46    3.55
  -3   2  21   19.50    3.51
   3   2 -21   25.23    4.19
  -3  -2 -21   25.04    3.84
   3   2  21   14.67    3.36
  -3  -2  21   26.31    4.43
  -3   2 -21   21.21    3.19
   3  -2  22    9.59    2.22
  -3   2  22    3.76    2.11
   3   2 -22    7.07    2.66
  -3  -2 -22   13.14    2.82
   3   2  22    7.96    2.52
  -3  -2  22    7.91    2.38
   3  -2 -22   11.56    2.91
  -3   2 -22    9.78    2.37
   3  -2  23    5.18    2.00
  -3   2  23    3.73    2.10
   3   2 -23    2.25    2.47
   3   2  23   11.69    2.70
  -3  -2  23    6.61    2.23
   3  -2 -23    6.80    2.54
  -3   2 -23    6.84    2.06
  -3   2  24    0.35    1.85
  -3  -2  24    4.30    1.93
   3  -2 -24    3.08    2.34
  -3   2 -24    3.58    1.90
  -3   2  25    0.25    1.89
   3   2 -25    2.92    2.15
  -3  -2 -25    5.04    1.99
  -3  -2  25    3.40    1.83
   3  -2 -25    0.63    2.36
  -3   2 -25    2.42    1.72
  -3   2  26    2.60    2.15
   3   2 -26   10.65    2.78
  -3  -2 -26    9.71    2.39
  -3  -2  26    8.44    2.22
   3  -2 -26    7.30    2.52
  -3   2  27   -0.45    1.57
   3   2 -27    2.42    2.09
  -3  -2  27    2.90    1.55
   3  -2 -27    0.69    1.77
  -3   2  28    0.40    1.57
   3   2 -28    2.41    2.07
  -3  -2  28    3.08    1.59
   3  -2 -28    1.66    1.84
  -3   2  29    9.56    2.68
   3   2 -29    9.12    2.67
  -3  -2  29   10.79    2.62
   3  -2 -29    7.76    2.51
  -3   2  30    0.41    1.54
   3   2 -30    2.28    1.94
   3  -2 -30    0.97    1.84
  -3   2  31    1.72    1.37
   3   2 -31    4.53    2.29
  -3  -2  31    3.50    1.72
   3  -2 -31    2.76    1.90
  -3   2  32    1.48    1.30
   3   2 -32    2.33    2.06
  -3  -2  32    3.33    1.55
   3  -2 -32    1.13    1.63
   3   2 -33    2.90    1.95
  -3  -2  33    3.21    1.48
   3  -2 -33    2.25    1.92
   3   2 -34    1.23    1.71
   3   2 -35    0.73    1.58
   3   2 -36    0.37    1.31
   3  -2 -36    0.26    1.28
   3   2 -37   -0.58    1.47
   3  -2 -37    0.03    0.98
   3  -2 -38    0.45    0.98
   3   3   0   25.29    5.01
  -3  -3   0   44.30   10.08
   3   3  -1  124.20   12.86
  -3  -3   1  120.27   15.01
   3   3  -2   23.82    5.12
  -3  -3   2   16.76    5.18
  -3  -3   3   31.78    5.24
  -3  -3   4   15.83    4.52
   3   3  -5   34.30    4.92
  -3  -3   5   35.12    5.23
   3   3  -6   61.24    6.67
  -3  -3   6   64.25    6.89
   3  -3  -6   61.65    7.04
  -3   3   7  110.89   11.59
   3   3  -7   88.80    9.00
  -3  -3   7   87.14    8.89
   3   3  -8   18.38    3.56
  -3  -3   8   27.53    4.12
   3   3  -9   34.91    4.80
  -3  -3   9   43.24    5.52
  -3   3  -9   45.03    8.33
   3   3 -10   13.91    3.42
  -3  -3  10   14.80    3.32
   3   3 -11   23.66    4.21
  -3  -3  11   27.23    4.67
   3  -3  12   60.30    7.85
  -3  -3  12   38.46    5.22
   3  -3  13   42.20    5.77
   3   3 -13   54.86    6.67
  -3  -3  13   65.40    7.52
   3  -3 -13   63.13    7.67
  -3   3 -13   43.39    5.87
   3  -3  14   32.25    4.50
  -3   3  14   21.04    4.62
   3   3 -14   25.58    4.40
  -3  -3  14   45.63    6.50
   3  -3 -14   35.98    5.19
  -3   3 -14   25.64    4.01
   3  -3  15   41.48    5.09
  -3   3  15   30.38    5.00
   3   3 -15   59.42    7.37
  -3  -3  15   40.88    5.59
   3  -3 -15   45.15    5.69
  -3   3 -15   41.84    5.48
   3  -3  16   47.82    5.78
  -3   3  16   39.80    5.64
   3   3 -16   41.83    5.67
  -3  -3  16   39.40    5.41
   3  -3 -16   39.71    5.11
  -3   3 -16   39.42    4.96
   3  -3  17   29.78    4.16
  -3   3  17   34.13    5.20
   3   3 -17   31.88    4.93
  -3  -3  17   31.43    4.71
   3  -3 -17   22.73    3.83
  -3   3 -17   33.99    4.69
   3  -3  18   30.70    4.30
  -3   3  18   23.54    4.20
   3   3 -18   16.26    3.59
  -3  -3 -18   24.20    4.83
  -3   3 -18   31.19    4.36
   3  -3  19   16.31    3.04
  -3   3  19   17.35    3.59
   3   3 -19   21.96    4.11
   3   3  19   21.39    4.27
  -3  -3  19   15.65    3.25
   3  -3 -19   15.05    3.06
  -3   3 -19   14.17    3.37
   3  -3  20    6.27    2.61
   3   3 -20   10.09    3.59
  -3  -3  20    5.89    2.35
   3  -3 -20    6.92    2.42
  -3   3 -20   14.19    2.90
   3  -3  21   25.21    3.77
  -3   3  21   24.33    3.99
  -3  -3  21   43.29    5.59
   3  -3 -21   25.23    3.94
  -3   3 -21   22.70    3.65
   3  -3  22    7.19    2.23
  -3   3  22   11.74    2.80
   3   3 -22    6.15    2.80
  -3  -3  22    6.06    2.19
   3  -3 -22    8.02    2.50
  -3   3 -22    5.56    2.56
  -3   3  23   12.80    2.88
   3   3 -23    8.26    2.88
  -3  -3  23   10.23    2.89
   3  -3 -23   10.68    2.71
  -3   3 -23    8.13    2.40
  -3   3  24    6.27    2.20
   3   3 -24    6.59    2.58
  -3  -3  24    5.78    2.20
  -3   3  25    2.49    1.68
   3   3 -25    2.48    2.18
  -3  -3  25    5.21    1.88
   3  -3 -25    4.30    2.35
  -3   3  26    2.45    1.58
   3   3 -26    6.53    2.79
  -3  -3  26    3.80    1.72
   3  -3 -26    2.44    2.21
  -3   3  27    0.25    1.35
   3   3 -27    0.97    2.24
  -3  -3  27    1.24    1.33
   3  -3 -27    1.35    1.68
   3   3 -28    0.25    1.94
  -3  -3  28    1.61    1.45
   3  -3 -28    1.57    2.09
  -3   3  29    0.48    1.59
   3   3 -29    5.06    2.47
  -3  -3  29    2.64    1.51
   3  -3 -29    4.62    2.23
  -3   3  30    1.52    1.43
   3   3 -30    1.78    1.95
  -3  -3  30    2.75    1.48
   3  -3 -30    4.25    2.05
   3   3 -31    2.22    1.86
   3  -3 -31    0.32    1.62
   3   3 -32    0.51    1.83
  -3  -3  32    2.20    1.46
   3  -3 -32    2.04    1.66
   3   3 -33    0.92    1.63
   3  -3 -33    0.70    1.41
   3   3 -34   -0.67    1.80
   3   3 -35   -0.05    1.84
   3   3 -36   -0.09    1.40
   3  -3 -36    0.26    1.06
   3  -3 -37   -0.27    0.98
   3   4  -1   31.04    6.22
  -3  -4   1   25.21    9.20
  -3  -4   2   20.15    9.82
   3   4  -3   71.19    9.30
   3   4  -4   12.97    4.68
  -3  -4   4    4.75    5.39
  -3  -4   5   12.14    4.76
   3   4  -6   29.10    5.11
   3   4  -7  131.43   13.56
  -3  -4   7  121.96   13.07
   3   4  -8   10.24    3.73
   3   4  -9    9.46    3.27
  -3  -4   9   22.76    4.23
   3  -4  10   22.12    7.77
   3   4 -10   34.94    5.19
  -3  -4  10   40.63    5.51
   3  -4 -10   31.32    4.86
  -3   4 -10   34.05    8.30
   3  -4  11   -2.52    8.25
  -3   4  11    8.21    4.21
  -3  -4  11    2.56    2.68
   3  -4 -11   13.80    4.01
  -3   4 -11   -8.11    9.78
   3  -4  12   22.65    6.47
  -3   4  12   36.93    7.16
   3   4 -12   22.29    4.35
  -3  -4  12   22.48    4.15
   3   4 -13   26.30    4.69
  -3  -4  13   21.77    4.71
  -3   4 -13   28.18    6.29
   3   4 -14    9.36    3.61
  -3  -4  14   10.44    3.21
  -3   4 -14   22.85    4.97
   3  -4  15   18.80    4.29
   3   4 -15   17.38    4.00
  -3  -4  15   17.78    3.94
   3  -4  16   15.55    3.70
   3   4 -16    3.86    3.19
  -3   4 -16   11.26    3.59
   3  -4  17    9.28    2.81
  -3  -4  17   18.30    3.86
  -3   4 -17    9.98    3.18
   3  -4  18   22.69    3.85
   3   4 -18   27.80    4.96
  -3  -4  18   24.84    4.44
  -3   4 -18   23.60    4.04
   3  -4  19    4.52    2.45
   3   4 -19    5.29    3.05
  -3  -4  19    4.38    2.64
   3  -4 -19   17.25    3.76
  -3   4 -19    2.97    2.62
   3  -4  20   24.01    4.36
   3   4 -20   23.26    4.42
  -3  -4  20   19.60    4.31
  -3   4 -20   23.07    4.12
  -3   4  21    1.28    2.17
   3   4 -21    5.46    2.82
  -3  -4  21    5.67    2.41
   3  -4 -21    6.84    2.52
   3   4 -22    5.94    2.90
  -3  -4 -22    4.47    2.59
  -3  -4  22    5.34    2.20
   3  -4 -22    5.81    2.37
  -3   4  23    1.72    1.63
   3   4 -23    5.59    2.82
  -3  -4  23    2.88    1.76
   3  -4 -23    5.43    2.19
  -3   4  24    1.77    1.64
   3   4 -24    1.06    2.18
  -3  -4  24    4.14    1.86
   3  -4 -24    3.17    1.83
  -3   4 -24    3.03    2.32
  -3   4  25    1.32    1.42
   3   4 -25   -0.23    2.24
  -3  -4  25    1.92    1.86
   3  -4 -25    1.16    1.73
  -3   4  26    1.69    1.56
   3   4 -26    0.17    2.02
  -3  -4  26    2.10    1.44
  -3   4  27    4.77    1.85
   3   4 -27    3.14    2.10
  -3  -4  27    3.80    1.64
   3  -4 -27    4.71    1.92
  -3   4  28    1.84    1.45
   3   4 -28    2.10    2.43
  -3  -4  28    3.01    1.51
   3  -4 -28    1.34    1.50
   3   4 -29    2.19    1.92
  -3  -4  29    2.42    1.44
   3  -4 -29    2.43    1.70
   3   4 -30    1.25    1.95
  -3  -4  30    0.99    1.25
   3  -4 -30    1.08    1.48
   3   4 -31    0.77    1.78
  -3  -4  31    2.38    1.52
   3  -4 -31    0.62    1.50
   3   4 -32    1.44    1.71
   3  -4 -32    0.76    1.12
   3   4 -33    1.14    1.59
   3  -4 -33    0.92    1.29
   3   4 -34   -1.12    1.65
   3   4 -35    0.39    1.22
   3  -4 -35    0.68    1.11
   3   4 -36   -0.81    1.22
   3  -4 -36    0.37    1.06
   3  -4 -37   -0.21    0.91
  -3  -5   2  118.04   17.78
   3   5  -3   20.73    6.42
   3   5  -4   27.83    7.55
  -3  -5   4   10.82   11.83
   3   5  -5   13.70    6.33
  -3  -5   5  -11.70   13.17
   3   5  -6   31.86    7.03
  -3  -5   6    9.73    6.93
   3   5  -7   58.80    8.56
   3   5  -8   11.38    4.57
  -3  -5   8   -1.10    4.52
  -3  -5   9    1.09    4.16
   3   5 -10   26.45    5.49
  -3  -5  10   32.07    5.89
   3  -5  11  -11.10    9.22
   3   5 -11    3.08    3.76
   3  -5  12   22.03    9.39
  -3  -5  12   32.35    5.27
   3  -5  13   -9.39    9.69
   3   5 -13    0.61    3.49
  -3  -5  13    3.85    2.94
   3  -5  14    4.03    5.89
   3   5 -14    4.29    3.30
  -3  -5  14    6.25    2.98
   3  -5 -14    6.71    3.01
  -3   5  15   14.28    4.07
   3   5 -15   20.75    4.82
  -3  -5  15   23.47    4.38
   3  -5 -15   24.79    4.65
   3  -5  16    1.46    3.83
  -3   5  16   -0.64    3.63
   3   5 -16    4.68    3.40
  -3  -5  16    8.97    3.12
   3  -5  17    2.52    4.53
   3   5 -17    1.77    3.33
   3  -5  18   14.06    4.01
   3   5 -18    5.85    3.68
  -3  -5  18    3.67    2.39
   3   5 -19   17.07    4.20
  -3  -5  19   17.60    3.79
  -3   5 -19   17.57    4.13
   3   5 -20    0.98    3.17
  -3  -5  20    1.18    2.16
  -3   5 -20    1.89    3.13
   3   5 -21    0.04    2.83
  -3  -5  21    1.65    1.93
  -3   5 -21    4.49    2.60
   3   5 -22    0.79    2.61
  -3  -5  22    0.39    1.55
  -3   5 -22    1.01    2.23
   3   5 -23    3.23    2.55
  -3  -5  23    1.97    1.89
   3   5 -24    0.34    1.93
  -3  -5  24    3.13    1.73
   3   5 -25    1.28    2.12
  -3  -5  25    2.93    1.95
   3  -5 -25    7.33    2.47
   3   5 -26    5.60    2.33
  -3  -5  26    3.14    1.67
   3  -5 -26    6.30    2.51
   3   5 -27    1.15    1.84
  -3  -5  27    2.01    1.49
   3  -5 -27    3.78    1.84
  -3  -5  28    4.19    1.70
   3  -5 -28    3.16    1.65
   3   5 -29    1.69    1.72
  -3  -5  29    2.31    1.35
   3  -5 -29    3.18    1.69
   3   5 -30    2.92    1.82
   3  -5 -30    2.68    1.49
   3   5 -31    1.10    1.45
   3  -5 -31    1.11    1.19
   3   5 -32   -0.16    1.34
   3  -5 -32    0.46    1.06
   3   5 -33    0.00    1.49
   3  -5 -33   -0.58    1.08
   3   5 -34   -0.36    1.31
   3  -5 -34    0.08    1.04
   3   5 -35   -0.37    1.14
   3  -5 -35   -0.19    0.84
   3  -5 -36    0.23    0.89
   3   6  -5    7.49    7.20
  -3  -6   5  -27.22   16.22
   3   6  -6   21.95    8.27
  -3  -6   6    7.40   11.81
   3   6  -7    4.53    5.91
  -3  -6   7  -11.04   10.74
   3   6  -8    7.59    5.49
  -3  -6   8   -0.55    6.03
   3   6  -9   14.33    5.55
  -3  -6  10    5.86    4.05
   3   6 -11    6.91    4.24
   3  -6  12   -3.92    8.89
  -3  -6  12    6.00    4.11
   3  -6  13   -4.95   12.34
   3   6 -13    4.23    3.80
  -3  -6  13    1.58    2.77
  -3   6 -13    0.98    7.99
   3  -6  14    2.49   10.17
   3   6 -14   -0.23    3.83
  -3  -6  15    5.83    2.80
  -3   6 -15    2.04    9.42
   3  -6  16    2.83    4.92
   3   6 -16    2.25    3.18
  -3  -6  16    3.30    2.31
   3   6 -17    1.77    2.78
  -3   6 -17    1.88    4.93
   3   6 -18   10.84    3.54
  -3  -6  18   15.66    3.50
   3  -6 -18    6.39    2.53
  -3   6  19   -0.64    2.13
   3   6 -19    4.30    2.80
  -3  -6  19    3.89    2.09
   3  -6 -19    5.67    2.63
  -3   6 -19    3.14    3.56
  -3   6  20    0.15    2.15
   3   6 -20    2.75    2.84
  -3  -6  20    4.30    2.10
  -3   6  21   -1.98    1.85
   3   6 -21    2.09    2.52
   3   6 -22    0.62    2.06
  -3  -6  22    1.50    1.49
   3   6 -23    1.15    2.36
  -3  -6  23    0.35    1.41
   3   6 -24    0.30    2.08
  -3  -6  24   -0.39    1.40
   3   6 -25    0.10    1.83
  -3  -6  25    1.57    1.60
   3   6 -26    1.84    2.01
  -3  -6  26    2.70    1.52
   3   6 -27   -0.07    1.77
   3   6 -29    2.12    1.56
   3   6 -30    0.78    1.39
   3   6 -31    0.02    1.26
   3  -6 -31    1.66    1.37
   3   6 -32    0.46    1.18
   3  -6 -32    0.42    1.29
   3   6 -33    0.09    1.14
   3  -6 -33    0.95    1.26
  -3  -7   5  -12.28   13.49
   3   7  -6   10.51    7.33
   3   7  -7    6.80    8.82
  -3  -7   7  -10.59   13.81
   3   7  -8    4.62    8.27
  -3  -7   8  -13.36   12.93
   3   7  -9    7.49    8.13
  -3  -7   9  -10.01    8.88
   3   7 -10    1.91    6.17
  -3  -7  10   -7.24    5.70
   3   7 -11   13.73    5.81
  -3  -7  12   -1.67    3.26
   3   7 -13    5.63    4.27
  -3  -7  13   -1.72    2.86
   3   7 -14    1.74    3.91
  -3  -7  15    1.49    3.02
  -3   7 -15   -3.86    9.41
   3   7 -16    1.08    3.70
  -3  -7  16    1.59    2.17
  -3   7 -16   -8.72   10.71
   3   7 -17    1.60    2.77
  -3   7 -17    1.12    6.53
   3   7 -18    1.24    2.11
  -3  -7  18    2.00    1.90
   3   7 -19    0.39    2.03
  -3  -7  19    1.95    1.65
   3   7 -20    0.80    2.04
  -3  -7  20    0.93    1.37
   3   7 -21    0.44    1.89
  -3  -7  21    1.48    1.36
   3  -7 -21    1.13    1.74
   3   7 -22   -0.15    1.89
   3  -7 -22    0.98    1.28
   3   7 -23   -0.37    1.70
   3  -7 -23    1.53    1.42
   3   7 -24    1.67    1.58
   3   7 -25    0.71    1.66
   3   7 -26    1.30    1.63
   3   7 -27    1.08    1.40
   3   7 -28    0.29    1.16
   3   7 -29    0.43    1.22
   3   7 -30    0.85    1.30
   3   7 -31    0.53    1.19
   3   7 -32    0.44    1.04
  -3  -8   6    1.72    8.70
   3   8  -7   12.84    6.69
  -3  -8   7   -3.68   11.67
   3   8  -8    8.56    7.04
  -3  -8   8  -10.05   11.84
   3   8  -9   11.60    8.94
  -3  -8   9   -3.64   10.81
   3   8 -10    7.03    7.97
   3   8 -11    0.73    6.68
  -3  -8  11   -2.89    5.93
   3   8 -12    0.74    4.66
  -3  -8  12   -1.60    3.61
   3   8 -13    2.86    3.38
   3   8 -16    1.37    2.23
   3   8 -17    1.54    2.07
   3   8 -19    0.13    1.64
   3   8 -20    0.47    1.36
   3   8 -21   -0.55    1.24
   3   8 -22   -0.87    1.62
   3   8 -23   -0.30    1.25
   3   8 -24    0.09    1.12
   3   8 -25   -0.18    1.22
   3  -8 -25    0.36    1.05
   3   8 -26    0.63    1.14
   3   8 -27    0.35    1.01
   3   8 -28    1.05    1.13
   3   8 -29    0.24    0.94
   3   8 -30    0.15    0.96
   3   9  -8    0.45    1.38
   3   9  -9    0.14    1.61
   3   9 -11    0.56    1.31
   3   9 -12   -0.33    1.24
   3   9 -13    0.33    1.32
   3   9 -14    0.92    1.23
   3   9 -15    0.94    1.14
   3   9 -16    0.75    1.23
   3   9 -18    0.35    1.45
   3   9 -19    0.07    1.26
   3   9 -22    0.38    1.03
   3   9 -23   -0.20    0.97
   3   9 -24   -0.35    0.88
   3   9 -26    0.58    0.91
   3   9 -27   -0.16    0.76
   3  10 -10    0.23    0.96
   3  10 -11    0.18    1.09
   3  10 -12    0.12    1.03
   3  10 -13    0.51    0.92
   3  10 -14   -0.05    1.06
   3  10 -15   -0.06    1.02
   3  10 -16   -0.08    1.03
   3  10 -17   -0.01    0.85
   3  10 -18   -0.29    0.96
   4   0   0  118.48   10.75
  -4   0   0  117.41   10.64
   4   0   1   18.93    2.37
  -4   0   1   22.05    2.68
   4   0  -1   20.15    2.71
  -4   0  -1   20.14    2.44
   4   0   2   35.30    3.60
  -4   0   2   43.25    4.46
   4   0  -2   38.74    4.10
  -4   0  -2   34.59    3.49
   4   0   3   71.67    6.59
   4   0  -3   75.90    7.24
  -4   0  -3   87.23    7.92
   4   0   4   13.17    1.69
  -4   0   4   14.30    2.38
   4   0  -4    9.94    1.98
  -4   0  -4   12.31    1.57
   4   0   5   10.74    1.58
   4   0  -5   13.55    2.56
  -4   0  -5    8.15    1.35
   4   0  -6   71.53    7.20
  -4   0   7   13.19    2.12
   4   0  -7   13.96    2.46
  -4   0   8   33.96    3.87
   4   0  -8   34.33    4.09
   4   0  10    9.57    1.75
  -4   0 -10   12.70    1.86
   4   0  11   16.23    2.30
  -4   0 -11   14.95    2.11
   4   0  12   21.31    2.86
  -4   0  12   27.95    3.69
   4   0 -12   23.78    3.27
  -4   0 -12   22.80    2.78
   4   0  13   62.10    6.20
  -4   0  13   87.64    8.69
   4   0 -13   80.45    7.99
  -4   0 -13   79.21    7.48
  -4   0  14   25.66    3.54
   4   0 -14   25.64    3.57
   4   0  15    8.92    2.13
  -4   0  15   14.25    2.69
   4   0 -15   10.26    2.47
  -4   0 -15    8.51    2.04
   4   0  16    7.05    1.98
  -4   0 -16    5.33    1.63
   4   0  17    2.19    1.71
   4   0 -17    2.39    1.98
  -4   0 -17    2.56    1.56
   4   0  18   14.47    2.57
   4   0 -18    4.77    2.17
  -4   0 -18    8.25    1.89
   4   0  19    2.99    1.77
   4   0 -19    2.98    2.01
  -4   0 -19    4.16    1.62
   4   0  20    4.31    1.76
  -4   0  20   12.43    2.85
   4   0 -20    6.42    2.29
  -4   0 -20    6.71    1.86
   4   0  21   32.72    4.10
  -4   0  21   31.58    4.49
   4   0 -21   29.37    4.23
  -4   0 -21   35.86    4.23
   4   0  22    1.44    1.28
  -4   0  22    5.87    1.98
   4   0 -22    5.52    2.25
  -4   0 -22    5.73    1.95
  -4   0  23    3.66    1.70
   4   0 -23    4.40    2.18
  -4   0 -23    4.15    1.93
  -4   0  24   19.40    3.33
   4   0 -24   20.30    3.66
  -4   0 -24   13.15    2.72
  -4   0  25    6.13    2.00
   4   0 -25    5.63    2.31
  -4   0 -25    4.63    2.05
  -4   0  26    6.04    1.97
   4   0 -26    4.79    2.24
   4   0 -27    2.94    2.08
   4   0 -28    2.92    1.86
   4   0 -29    3.66    1.75
   4   0 -30    3.45    1.63
   4   0 -31    0.92    1.20
   4   0 -32    0.73    1.11
   4   0 -33    0.86    1.27
   4   0 -34    0.80    1.25
   4   0 -35    0.65    1.14
   4   0 -36    0.36    0.98
   4   1   0  108.57   10.21
  -4  -1   0   88.04    8.45
   4  -1   0  106.07    9.79
  -4   1   0  124.11   11.37
   4  -1   1  155.45   13.96
  -4   1   1  150.62   13.68
   4   1  -1  170.27   15.48
  -4  -1  -1  159.02   14.46
   4   1   1  186.79   16.84
  -4  -1   1  156.43   14.27
   4  -1  -1  172.59   15.51
  -4   1  -1  143.75   13.02
   4  -1   2   68.18    6.45
  -4   1   2   71.77    6.93
   4   1  -2   65.13    6.68
  -4  -1  -2   56.13    5.70
   4   1   2   52.80    5.67
  -4  -1   2   60.41    6.13
   4  -1  -2   68.80    6.75
  -4   1   3   88.61    8.43
   4   1  -3   94.11    8.94
  -4  -1   3  100.09    9.67
   4  -1  -3  109.46   10.38
  -4   1   4   31.62    3.90
   4   1  -4   33.82    4.16
  -4  -1  -4   19.58    7.05
   4   1   4   32.70    5.00
  -4  -1   4   38.78    4.38
   4  -1  -4   35.20    3.99
  -4   1   5   20.77    3.14
   4   1  -5   18.84    2.92
   4  -1  -5   13.46    2.36
   4   1  -6    9.02    2.26
  -4  -1   6   12.61    2.50
   4  -1  -6    9.25    2.15
  -4   1   7   12.31    2.52
   4   1  -7   15.05    2.72
  -4  -1   7   12.77    2.48
   4  -1  -7   11.31    2.32
   4  -1   8   51.13    4.99
  -4   1   8   50.49    5.44
  -4  -1   8   43.37    4.85
   4  -1  -8   54.35    5.88
   4  -1   9   50.28    4.85
  -4   1   9   50.29    5.47
   4   1  -9   51.90    5.78
  -4   1  -9   56.09    5.34
   4  -1  10    9.72    1.71
  -4   1  10    5.68    2.10
   4   1 -10    3.90    2.17
  -4  -1  10    4.16    1.96
   4  -1 -10    5.68    2.07
  -4   1 -10    9.23    1.78
   4  -1  11   16.34    2.19
  -4   1  11   19.99    3.37
   4   1 -11   17.14    3.16
  -4  -1  11   18.59    3.05
   4  -1 -11   21.84    3.16
  -4   1 -11   15.74    2.24
   4  -1  12  103.75    9.54
   4   1 -12   85.81    8.59
  -4  -1  12   94.91    9.37
   4  -1 -12   91.96    8.99
  -4   1 -12   75.75    7.08
   4  -1  13   54.03    5.36
  -4   1  13   46.59    5.68
   4   1 -13   45.15    5.23
  -4  -1  13   44.63    5.17
   4  -1 -13   50.65    5.54
  -4   1 -13   54.17    5.33
   4  -1  14   18.34    2.44
  -4   1  14   12.66    2.64
   4   1 -14   15.17    2.81
  -4  -1  14   13.10    2.62
   4  -1 -14   12.11    2.59
  -4   1 -14   18.90    2.51
   4  -1  15   37.58    4.05
  -4   1  15   34.47    4.39
   4   1 -15   33.94    4.34
  -4  -1 -15   26.34    4.19
   4  -1 -15   31.33    4.09
  -4   1 -15   34.21    3.76
   4  -1  16   21.17    2.71
  -4   1  16   16.86    2.92
   4   1 -16   21.67    3.38
  -4  -1 -16   11.61    2.73
  -4  -1  16   16.99    3.13
   4  -1 -16   15.64    2.87
  -4   1 -16   21.13    2.63
   4  -1  17    8.28    1.73
  -4   1  17    5.84    1.91
   4   1 -17    7.15    2.26
  -4  -1 -17    5.51    2.31
   4   1  17    6.89    2.36
  -4  -1  17    7.80    2.04
   4  -1 -17    5.66    2.23
  -4   1 -17    8.27    1.67
   4  -1  18    4.63    1.53
  -4   1  18    1.67    1.67
  -4  -1 -18    5.68    2.06
   4   1  18    5.90    1.92
   4  -1 -18    2.65    1.95
  -4   1 -18    8.01    1.79
   4  -1  19    1.73    1.42
  -4   1  19    1.49    1.53
   4   1 -19    1.08    2.50
  -4  -1 -19    5.97    2.03
   4   1  19    6.84    1.90
  -4  -1  19    1.35    1.54
   4  -1 -19   -0.82    2.11
  -4   1 -19    3.72    1.60
   4  -1  20    3.17    1.54
  -4   1  20    3.45    1.75
   4   1 -20    4.72    2.18
  -4  -1 -20    8.80    2.13
   4   1  20    9.19    2.00
  -4  -1  20    3.09    1.70
   4  -1 -20    2.98    2.04
  -4   1 -20    3.52    1.41
   4  -1  21    4.35    1.55
  -4   1  21    4.59    1.84
   4   1 -21    4.17    2.19
  -4  -1 -21    9.08    2.28
   4   1  21    8.43    1.96
  -4  -1  21    4.09    1.78
   4  -1 -21    3.24    1.96
  -4   1 -21    3.84    1.43
   4  -1  22   27.37    3.54
  -4   1  22   31.59    4.29
   4   1 -22   27.07    4.09
  -4  -1 -22   29.99    3.76
  -4  -1  22   31.49    4.34
   4  -1 -22   36.83    4.94
  -4   1 -22   25.51    3.20
  -4   1  23    6.00    1.90
   4   1 -23    4.82    2.09
  -4  -1 -23   11.81    2.33
  -4  -1  23    6.04    1.91
   4  -1 -23    8.42    2.56
  -4   1 -23    5.39    1.61
  -4   1  24    4.38    1.79
   4   1 -24    5.03    2.14
  -4  -1 -24    6.32    2.06
  -4  -1  24    3.51    1.63
   4  -1 -24    3.85    2.18
  -4   1 -24    5.03    1.64
  -4   1  25    1.93    1.49
   4   1 -25    1.53    1.78
  -4  -1  25    2.85    1.47
   4  -1 -25    2.56    2.16
  -4   1 -25    3.29    1.45
  -4   1  26    3.38    1.60
   4   1 -26    3.26    2.01
  -4  -1  26    2.98    1.59
   4  -1 -26    1.59    2.20
   4   1 -27    2.74    1.78
   4   1 -28    1.12    1.60
   4   1 -29    0.54    1.34
   4   1 -30    1.79    1.39
   4  -1 -30    2.46    1.68
   4   1 -31    4.25    1.74
   4  -1 -31    4.06    1.75
   4   1 -32    1.74    1.28
   4  -1 -32    2.52    1.41
   4   1 -33    5.23    1.89
   4  -1 -33    7.04    2.11
   4   1 -34    0.26    0.98
   4  -1 -34    0.45    1.02
   4   1 -35    0.53    1.10
   4  -1 -35    1.32    1.16
   4   1 -36    0.64    1.10
  -4  -2   0   11.32    3.59
   4  -2   0   22.84    3.71
   4   2  -1   17.41    3.29
  -4  -2  -1   12.85    4.19
  -4  -2   1   19.15    3.36
   4   2  -2   29.06    3.84
  -4  -2  -2   32.83    8.79
   4   2   2   42.94    6.40
  -4  -2   2   42.75    5.24
   4   2  -3  138.39   13.02
   4   2   3  124.46   12.57
  -4  -2   3  141.52   13.34
   4   2  -4   93.30    9.52
   4  -2  -4  106.43   10.49
   4   2  -5   28.87    4.00
  -4  -2   5   26.66    4.15
   4  -2  -5   31.73    4.13
  -4   2   6   11.21    2.95
  -4  -2   6   10.58    2.47
   4  -2  -6   17.58    2.95
  -4   2   7    9.82    2.71
  -4  -2   7    5.89    2.52
   4  -2  -7    5.20    2.33
  -4   2   8   36.88    5.02
  -4  -2   8   35.06    4.49
   4  -2   9    8.02    4.24
  -4   2   9   15.85    3.14
   4   2  -9   11.30    2.82
  -4  -2   9   14.17    2.89
  -4   2  -9   23.56    7.19
   4  -2  10   42.77    5.37
  -4   2  10   61.02    6.77
   4   2 -10   46.66    5.44
  -4  -2  10   52.30    6.34
   4  -2 -10   51.73    5.68
  -4   2 -10   47.01    6.53
   4  -2  11   64.03    6.84
  -4   2  11   59.34    6.61
   4   2 -11   65.31    7.36
  -4  -2  11   55.60    6.30
   4  -2 -11   63.91    7.13
   4  -2  12   41.38    4.79
  -4   2  12   39.53    5.03
   4   2 -12   37.76    4.89
  -4  -2  12   37.07    4.77
   4  -2 -12   35.88    4.48
  -4   2 -12   44.27    4.91
   4  -2  13   27.00    3.65
   4   2 -13   15.05    3.17
  -4  -2  13   28.22    4.13
   4  -2 -13   17.14    3.10
  -4   2 -13   20.33    3.01
   4  -2  14   11.95    2.67
  -4   2  14    1.51    2.08
   4   2 -14    3.04    2.65
   4  -2 -14    4.16    2.14
  -4   2 -14    3.90    1.93
   4  -2  15   20.84    3.10
  -4   2  15   13.96    2.85
   4   2 -15   21.64    3.77
  -4  -2  15   14.38    2.94
   4  -2 -15   21.71    3.48
  -4   2 -15   15.84    2.85
   4  -2  16   14.48    2.57
  -4   2  16   16.88    3.09
  -4  -2 -16   13.37    3.70
  -4  -2  16   15.55    2.98
   4  -2 -16   18.72    3.32
  -4   2 -16   16.45    2.63
   4  -2  17   21.80    3.14
  -4   2  17   16.81    3.03
   4   2 -17   21.21    3.77
   4   2  17   24.35    4.02
  -4  -2  17   26.68    3.94
   4  -2 -17   26.47    4.19
  -4   2 -17   27.35    3.58
   4  -2  18    6.98    1.75
  -4   2  18    6.93    2.11
   4   2 -18    7.07    2.69
  -4  -2  18   10.22    2.50
  -4   2 -18    7.81    1.93
   4  -2  19   12.26    2.17
  -4   2  19    9.06    2.35
   4   2 -19   11.23    3.00
  -4  -2  19   11.24    2.55
   4  -2 -19   11.81    2.81
  -4   2 -19   10.38    2.24
   4  -2  20    6.97    1.89
  -4   2  20    2.89    1.83
   4   2 -20    3.52    2.48
   4  -2 -20    6.09    2.42
  -4   2 -20   11.42    2.14
   4  -2  21    8.69    1.85
  -4   2  21    8.05    2.53
   4   2 -21   10.00    2.91
  -4  -2  21    7.38    2.19
   4  -2 -21    7.70    2.47
  -4   2 -21    8.16    1.92
  -4   2  22   -0.56    2.04
   4   2 -22    0.22    2.03
  -4  -2 -22    3.65    2.44
  -4  -2  22    1.67    1.41
   4  -2 -22   -0.37    2.05
  -4   2 -22    2.60    1.60
  -4   2  23    1.57    1.81
   4   2 -23    0.85    2.38
  -4  -2 -23    2.48    1.84
  -4  -2  23    1.37    1.49
   4  -2 -23    0.42    2.03
  -4   2 -23    4.16    1.79
  -4   2  24    0.20    1.57
   4   2 -24    3.35    2.27
  -4  -2 -24    3.06    1.75
  -4  -2  24    4.23    1.69
   4  -2 -24    0.43    1.91
  -4   2 -24    1.70    1.46
  -4   2  25    5.04    2.07
   4   2 -25    5.54    2.30
  -4  -2  25    4.87    1.75
   4  -2 -25    2.01    1.84
   4   2 -26    2.50    1.92
  -4  -2  26    2.39    1.41
   4  -2 -26    0.35    1.73
   4   2 -27    1.59    1.71
   4  -2 -27    0.75    1.80
   4   2 -28    1.97    1.59
   4  -2 -28    2.18    1.52
   4   2 -29    0.73    1.41
   4  -2 -29    0.74    1.35
   4   2 -30    1.44    1.39
   4  -2 -30    0.58    1.39
   4   2 -31    0.43    1.30
   4   2 -32    1.08    1.31
   4  -2 -32    0.80    1.35
   4   2 -33    0.04    1.12
   4  -2 -33    4.12    1.77
   4   2 -34    0.83    1.15
   4  -2 -34    0.64    1.04
   4   2 -35    0.06    0.97
   4  -2 -35    0.44    0.97
   4   2 -36   -0.26    0.86
   4   3   0   90.27   10.52
  -4  -3   0   94.02   13.55
   4   3  -1   90.27    9.90
  -4  -3  -1   58.90   12.77
   4   3  -2  171.43   16.59
  -4  -3  -2  155.45   19.01
   4   3  -3   55.38    7.01
  -4  -3   3   76.67    8.76
   4   3  -4   33.40    4.84
  -4  -3   4   28.16    4.33
   4  -3  -4   33.21    4.67
  -4   3   5   12.81    4.19
  -4  -3   5    7.43    2.65
  -4  -3   6   36.87    4.78
   4   3  -7   10.98    3.13
  -4  -3   7   20.91    3.64
   4   3  -8    8.20    3.08
  -4  -3   8    4.56    2.56
   4   3  -9   52.86    6.28
  -4  -3   9   49.82    6.14
   4  -3  10   25.69    6.88
   4   3 -10   23.30    4.03
   4  -3  11   45.74    8.79
   4   3 -11   32.44    5.24
  -4  -3  11   28.74    4.37
   4  -3 -11   51.05    6.59
  -4   3 -11   26.06    7.50
  -4   3  12   69.04    8.43
   4   3 -12   74.40    8.14
  -4  -3  12   83.95    9.11
   4  -3 -12   77.17    8.07
  -4   3 -12   76.99    9.56
  -4   3  13   60.79    7.33
   4   3 -13   66.96    7.58
   4  -3 -13   81.30    8.39
  -4   3 -13   59.32    7.12
   4  -3  14   40.38    5.44
  -4   3  14   52.88    6.46
   4   3 -14   39.31    5.70
  -4  -3  14   47.16    5.96
   4  -3 -14   43.54    5.29
  -4   3 -14   57.05    6.90
   4  -3  15    5.67    2.34
  -4   3  15    4.54    2.16
   4   3 -15    8.09    2.96
  -4  -3  15   18.04    3.39
   4  -3 -15    5.79    2.47
  -4   3 -15    6.73    2.72
   4  -3  16   17.95    3.12
  -4   3  16   19.52    3.50
   4   3 -16   22.23    4.04
  -4  -3  16   17.98    3.35
   4  -3 -16   16.84    3.06
  -4   3 -16   14.83    2.88
   4  -3  17   20.95    3.52
  -4   3  17   20.71    3.79
   4   3 -17   22.84    4.09
   4  -3 -17   16.62    3.02
  -4   3 -17   22.10    3.50
   4  -3  18   35.86    4.60
  -4   3  18   36.14    4.88
   4   3 -18   40.18    5.59
  -4  -3  18   27.91    4.22
   4  -3 -18   25.63    3.74
  -4   3 -18   31.94    4.58
   4  -3  19    8.31    2.22
  -4   3  19   14.56    2.92
  -4  -3  19   11.02    2.61
   4  -3 -19   12.30    2.69
  -4   3 -19   10.11    2.57
  -4   3  20    5.38    2.04
   4   3 -20    4.68    2.73
  -4  -3 -20    5.82    2.90
  -4  -3  20    8.90    2.39
   4  -3 -20    6.75    2.12
  -4   3 -20    2.47    2.16
  -4   3  21   11.58    2.63
   4   3 -21    5.74    2.59
  -4  -3  21   11.58    2.61
   4  -3 -21    9.12    2.67
  -4   3 -21   15.88    2.88
  -4   3  22    2.24    1.56
   4   3 -22    1.02    1.97
  -4  -3  22    1.16    1.41
   4  -3 -22    5.25    2.53
  -4   3 -22    2.37    1.87
  -4   3  23    6.30    2.08
   4   3 -23    4.72    2.48
  -4  -3  23    6.86    2.25
   4  -3 -23    7.88    2.52
  -4   3 -23    6.82    2.39
   4   3 -24    6.75    2.48
  -4  -3  24    6.75    2.01
   4  -3 -24    7.42    2.43
   4   3 -25    2.48    1.91
   4  -3 -25    1.44    1.91
   4  -3 -26    0.73    1.83
   4   3 -27    2.43    1.81
   4  -3 -27    2.08    1.77
   4   3 -28    2.29    1.59
   4  -3 -28    4.43    1.96
   4   3 -29    0.88    1.38
   4  -3 -29    0.69    1.24
   4   3 -30    1.10    1.40
   4  -3 -30    1.90    1.45
   4   3 -31    0.76    1.27
   4  -3 -31    1.11    1.53
   4   3 -32    0.28    1.21
   4   3 -33    0.80    1.19
   4  -3 -33    2.47    1.43
   4   3 -34   -0.60    1.00
   4   3 -35    0.20    1.00
   4   4   0   44.19    7.40
  -4  -4   0   13.37   12.91
   4   4  -1  115.45   13.30
  -4  -4   1  104.02   16.67
  -4  -4   2   58.09   11.29
  -4  -4   4    1.89    4.06
   4   4  -5   20.54    4.85
  -4  -4   5   12.62    4.96
   4   4  -6   25.93    4.94
  -4  -4   6   28.71    5.18
   4   4  -7   20.93    4.09
  -4  -4   7   24.71    4.45
   4   4  -8   11.55    3.18
  -4  -4   8   13.15    3.20
   4  -4  -8   18.80    3.74
  -4   4   9   26.07    4.84
   4   4  -9   20.71    3.80
   4  -4  -9   34.21    5.30
  -4   4  10   44.92    7.37
   4   4 -10   43.25    5.83
  -4  -4  10   41.49    5.50
   4  -4  12    6.81    6.19
   4   4 -12    8.49    3.15
  -4  -4  12    4.85    2.45
  -4   4 -12    1.92    7.64
   4   4 -13   24.13    4.61
  -4  -4  13   16.12    3.45
  -4   4 -13   18.12    8.31
   4   4 -14    5.16    2.97
  -4  -4  14    4.67    2.43
  -4   4 -14   25.69    6.84
   4   4 -15    9.22    3.48
  -4  -4  15    4.75    2.66
  -4  -4  16    9.73    2.82
   4   4 -17    8.03    3.09
  -4  -4  17    7.51    2.62
   4  -4 -17   11.00    3.06
  -4   4 -17    4.91    3.13
   4   4 -18    3.05    2.60
  -4  -4  18    3.33    2.06
   4  -4 -18    7.77    2.66
  -4   4 -18    3.94    2.92
  -4   4  19    0.30    1.99
   4   4 -19    6.28    2.80
  -4  -4  19    9.83    2.96
   4  -4 -19    8.92    2.44
  -4   4 -19    7.76    2.56
  -4   4  20   -0.45    2.01
   4   4 -20    3.66    2.59
  -4  -4  20    3.58    1.95
   4  -4 -20    6.51    2.17
  -4   4 -20    3.81    2.51
   4   4 -21    2.01    2.72
  -4  -4  21    2.02    1.66
   4  -4 -21    4.99    1.86
  -4   4 -21    1.72    2.23
   4   4 -22    2.85    2.21
  -4  -4  22    2.96    1.63
   4  -4 -22    3.57    1.66
   4   4 -23    2.81    2.26
  -4  -4  23    6.43    2.20
   4  -4 -23    3.58    1.92
   4   4 -24    1.44    1.76
   4  -4 -24    1.06    1.38
   4   4 -25    2.50    1.99
   4  -4 -25    2.25    1.47
   4   4 -26    0.10    1.55
   4  -4 -26    0.82    1.18
   4  -4 -27    2.36    1.42
   4   4 -28    1.52    1.41
   4  -4 -28    2.08    1.31
   4   4 -29    2.27    1.65
   4  -4 -29    2.49    1.39
   4   4 -30    2.29    1.48
   4  -4 -30    4.12    1.55
   4   4 -31    2.62    1.62
   4  -4 -31    2.49    1.56
   4   4 -32    0.15    1.02
   4   4 -33   -0.24    1.09
   4   4 -34    0.43    1.05
   4   5  -1   53.73    8.85
  -4  -5   1   24.02   12.03
   4   5  -2   25.38    7.55
  -4  -5   2    6.44   11.41
   4   5  -3   24.84    7.13
  -4  -5   3    9.15   12.39
  -4  -5   4   -0.17    7.85
  -4  -5   6   -1.21    4.15
   4   5  -7   10.43    4.04
  -4  -5   8   18.87    4.89
   4   5  -9   22.96    4.90
  -4  -5   9   14.72    3.97
   4   5 -10   16.40    4.12
  -4  -5  10   14.63    3.63
   4   5 -11   49.30    6.61
  -4  -5  11   44.06    5.96
   4  -5  12    0.23    7.95
   4   5 -12    5.73    3.08
  -4  -5  12    7.08    2.58
   4  -5 -12    6.06    2.69
  -4   5  13    4.20    2.90
   4   5 -13    7.78    3.46
  -4  -5  13    8.46    2.73
   4  -5 -13   17.16    3.83
  -4   5 -13    3.03    8.80
   4  -5  14   -3.91    9.93
  -4   5  14   -0.31    2.87
   4   5 -14    5.18    2.93
  -4  -5  14    4.83    2.41
  -4   5 -14   -4.90   10.12
   4  -5  15   -2.32    6.26
   4   5 -15    5.70    3.34
  -4  -5  15    7.86    2.79
  -4   5 -15    2.61    9.15
   4   5 -16    0.69    2.80
  -4  -5  16    3.73    2.27
  -4   5 -16    3.00    6.44
  -4  -5  17    2.03    1.94
   4   5 -18    6.94    2.94
  -4  -5  18    9.46    2.77
  -4   5 -18    5.46    3.44
   4   5 -19   27.76    5.03
  -4  -5  19   22.19    4.17
   4   5 -20   12.44    3.54
  -4  -5  20   10.84    2.96
   4   5 -21    3.02    2.45
   4   5 -22    1.24    1.93
   4   5 -23    3.18    2.06
   4  -5 -23    3.57    1.93
   4   5 -24    1.36    1.69
   4   5 -25    0.35    1.39
   4  -5 -25    1.89    1.44
   4   5 -26    0.98    1.45
   4  -5 -26    2.41    1.40
   4  -5 -27    1.14    1.14
   4   5 -28    1.05    1.46
   4  -5 -28    1.68    1.20
   4   5 -29    1.15    1.20
   4  -5 -29    1.11    1.15
   4   5 -30    1.89    1.32
   4   5 -31    0.15    1.08
   4   5 -32   -0.11    0.88
  -4  -6   2   -9.62   12.59
   4   6  -3    9.04    6.55
   4   6  -4    3.05    7.78
  -4  -6   4  -14.63   13.98
   4   6  -5   20.66    8.37
   4   6  -6   14.07    8.30
  -4  -6   6   -4.30    8.52
   4   6  -7    4.60    5.32
  -4  -6   7   -4.31    4.82
  -4  -6   8   -0.55    3.76
   4   6  -9    5.93    3.89
  -4  -6   9   -1.15    3.19
   4   6 -10    2.98    3.99
  -4  -6  11    4.32    3.34
   4   6 -12   11.38    3.99
  -4  -6  12    5.08    2.76
   4   6 -13    6.04    3.29
  -4  -6  13    8.04    3.02
  -4  -6  14    5.36    2.37
   4   6 -15    5.34    2.87
  -4  -6  15    9.88    2.88
  -4   6 -15    1.66    8.58
   4   6 -16    2.20    2.31
   4  -6 -16    2.16    1.66
  -4   6 -16    1.92    7.93
   4   6 -17    2.11    2.40
   4  -6 -17    4.31    2.00
  -4   6 -17    3.93    6.79
   4   6 -18    3.07    2.61
   4   6 -19    3.46    2.28
   4   6 -20    2.41    1.96
   4   6 -21    5.33    2.26
   4   6 -22    0.20    1.54
   4   6 -23    0.90    1.37
   4   6 -24    1.54    1.47
   4   6 -25    0.35    1.28
   4   6 -26    0.08    1.26
   4   6 -28    0.17    1.07
   4   6 -29    1.34    1.23
   4   6 -30    0.08    0.89
   4   7  -4   13.65    7.20
   4   7  -5    7.60    6.96
   4   7  -6   10.23    7.99
   4   7  -7    2.31    7.57
   4   7  -8   10.31    7.45
   4   7  -9    7.66    4.93
   4   7 -10    3.44    3.71
   4   7 -12    1.02    3.03
   4   7 -15    2.12    2.68
   4   7 -16    1.55    2.12
   4   7 -18    1.78    1.87
   4   7 -19    2.10    1.62
   4   7 -20    1.26    1.65
   4  -7 -20    1.23    1.38
   4   7 -21    2.04    1.86
   4  -7 -21    3.15    1.74
   4   7 -22    0.30    1.28
   4   7 -23    0.81    1.23
   4   7 -24    0.66    1.23
   4   7 -25    0.81    1.08
   4   8  -6    1.09    4.19
   4   8  -8    2.01    3.37
   4   8  -9   -0.21    2.75
   4   8 -11    2.35    1.78
   4   8 -12   -0.32    1.69
   4   8 -14    0.63    2.02
   4   8 -15   -0.26    2.00
   4   8 -17    1.11    1.45
   4   8 -18    0.81    1.28
   4   8 -19    0.39    1.26
   4   8 -20    0.53    0.94
   4   8 -21    0.14    1.00
   4   9  -7    0.91    1.07
   4   9  -8    0.95    1.13
   4   9  -9    0.49    1.20
   4   9 -10    0.65    1.20
   5   0   0   23.87    2.93
  -5   0   0   33.05    3.63
   5   0   1  232.86   20.71
  -5   0   1  222.05   19.82
   5   0  -1  228.21   20.42
  -5   0  -1  212.50   18.93
   5   0   2  145.45   13.16
  -5   0   2  143.12   13.07
   5   0  -2  145.98   13.31
  -5   0  -2  159.64   14.29
  -5   0   3   30.13    3.69
   5   0  -3   23.62    3.07
  -5   0  -3   29.72    3.21
   5   0   4   67.24    6.34
  -5   0   4   58.11    6.04
   5   0  -4   86.49    8.32
  -5   0  -4   56.63    5.42
   5   0   5   11.29    1.80
  -5   0   5   19.69    2.92
   5   0  -5   15.01    2.52
  -5   0  -5   12.12    1.71
   5   0   6   66.82    6.19
  -5   0   6   54.15    5.67
   5   0  -6   52.52    5.58
  -5   0  -6   65.22    6.03
   5   0   7   15.13    3.08
  -5   0   7   21.81    2.99
   5   0  -7   19.39    3.23
  -5   0  -7   19.90    2.48
   5   0  -8   65.98    6.95
  -5   0   9  118.04   11.04
   5   0  -9  134.20   12.69
  -5   0  10   24.55    3.20
   5   0 -10   20.00    3.06
  -5   0  11   18.12    2.79
  -5   0 -11   15.92    2.07
   5   0  12   15.00    2.24
  -5   0  12   20.41    2.92
   5   0 -12   19.43    2.96
   5   0  13   65.97    6.26
  -5   0  13   47.29    5.24
   5   0 -13   52.00    5.67
  -5   0 -13   51.99    5.01
   5   0  14    7.78    1.71
  -5   0  14   11.08    2.23
   5   0 -14    9.00    2.24
  -5   0 -14   14.04    2.00
   5   0  15    3.11    1.66
   5   0 -15    8.73    2.19
  -5   0 -15    2.81    1.41
   5   0  16   13.95    2.26
  -5   0  16    7.36    1.93
   5   0 -16    5.15    2.00
  -5   0 -16    6.59    1.62
   5   0  17    3.06    1.66
  -5   0  17    7.16    1.88
   5   0 -17    4.71    1.97
  -5   0 -17    4.52    1.55
   5   0  18   22.12    3.09
  -5   0  18   36.44    4.70
   5   0 -18   35.80    4.57
  -5   0 -18   26.88    3.29
   5   0  19    9.55    2.17
   5   0 -19   20.30    3.32
  -5   0 -19    9.21    1.96
   5   0  20    6.59    1.92
   5   0 -20    8.64    2.35
  -5   0 -20    6.59    1.69
   5   0 -21   12.83    2.73
  -5   0 -21   15.65    2.45
   5   0 -22    3.79    1.86
  -5   0 -22    1.89    1.60
   5   0 -23    3.10    1.79
  -5   0 -23    3.70    1.57
   5   0 -24    5.93    2.05
   5   0 -25    0.16    1.40
   5   0 -26    1.45    1.44
   5   0 -27    3.69    1.74
   5   0 -28   11.73    2.67
   5   0 -29    3.72    1.64
   5   1   0   63.63    6.58
  -5  -1   0   68.44    7.02
   5  -1   0   74.01    7.22
  -5   1   0   63.10    6.22
   5  -1   1   76.08    7.31
  -5   1   1   85.80    8.24
   5   1  -1   81.05    8.19
  -5  -1  -1   71.89    7.44
   5   1   1   75.49    7.58
  -5  -1   1   79.89    7.90
   5  -1  -1   85.30    8.13
  -5   1  -1   73.68    7.13
   5  -1   2  168.66   15.15
  -5   1   2  169.55   15.52
   5   1  -2  150.54   13.97
  -5  -1  -2  168.30   15.49
   5   1   2  152.50   13.99
  -5  -1   2  180.63   16.74
   5  -1  -2  184.02   16.63
  -5   1  -2  183.13   16.47
   5  -1   3  115.45   10.53
  -5   1   3  132.86   12.30
   5   1  -3  116.34   11.35
  -5  -1  -3  134.73   12.57
   5   1   3  106.61   10.13
  -5  -1   3  112.77   10.70
   5  -1  -3  133.04   12.36
  -5   1  -3  114.91   10.57
   5  -1   4  120.45   10.88
  -5   1   4  133.84   12.43
   5   1  -4  115.36   10.99
  -5  -1  -4  128.75   12.34
  -5  -1   4  129.46   12.22
   5  -1  -4  111.16   10.52
  -5   1   5  102.05    9.74
   5   1  -5   92.86    9.13
   5   1   5  111.07   11.80
  -5  -1   5   86.03    8.59
   5  -1  -5   91.96    9.06
  -5   1   6   64.46    6.60
   5   1  -6   60.21    6.75
  -5  -1  -6   44.36   10.52
  -5  -1   6   63.10    6.57
   5  -1  -6   61.57    6.26
  -5   1   7   25.93    3.50
   5   1  -7   20.85    3.25
   5  -1  -7   26.79    3.43
   5   1  -8   38.91    4.71
  -5  -1   8   46.07    5.34
   5  -1  -8   41.77    4.73
   5   1  -9   17.32    2.99
  -5  -1   9   20.34    3.12
   5  -1  -9   16.76    2.71
  -5   1  -9    9.34    4.21
   5  -1  10   10.73    1.53
  -5   1  10   12.51    2.37
  -5  -1  10   12.68    2.42
   5  -1 -10   10.80    2.27
  -5   1 -10   12.05    1.83
   5  -1  11   33.37    3.34
  -5   1  11   31.53    3.92
   5   1 -11   37.16    4.73
  -5  -1  11   31.26    3.91
  -5   1 -11   36.71    3.67
   5  -1  12    9.37    1.49
  -5   1  12    9.51    2.10
   5   1 -12   11.13    2.45
  -5  -1  12   11.00    2.26
   5  -1 -12    7.62    2.09
  -5   1 -12    7.68    1.50
   5  -1  13    7.72    1.40
  -5   1  13    7.92    1.95
   5   1 -13    9.75    2.37
  -5  -1  13   10.48    2.22
   5  -1 -13    5.89    1.97
  -5   1 -13    8.23    1.49
   5  -1  14   31.21    3.27
  -5   1  14   30.85    3.89
   5   1 -14   32.33    4.16
  -5  -1  14   34.05    4.36
   5  -1 -14   31.81    4.03
  -5   1 -14   31.44    3.31
   5  -1  15   68.15    6.46
  -5   1  15   72.17    7.49
   5   1 -15   66.27    7.08
  -5  -1  15   70.18    7.75
   5  -1 -15   73.93    7.67
  -5   1 -15   70.19    6.66
   5  -1  16   10.01    1.70
   5   1 -16   15.35    2.91
  -5  -1  16   11.72    2.41
   5  -1 -16    4.97    1.93
  -5   1 -16    9.10    1.67
   5  -1  17    4.85    1.40
  -5   1  17    1.90    1.32
   5   1 -17    3.43    1.88
  -5  -1 -17    4.64    2.25
  -5  -1  17    4.33    1.77
   5  -1 -17    2.73    1.83
  -5   1 -17    9.27    1.68
   5  -1  18   14.68    2.29
  -5   1  18   12.94    2.44
   5   1 -18   13.37    2.99
  -5  -1 -18    8.14    2.11
  -5  -1  18   16.42    2.94
   5  -1 -18   12.99    2.88
  -5   1 -18   14.17    2.12
   5  -1  19    4.66    1.62
  -5  -1 -19    4.27    1.77
  -5  -1  19    8.52    2.17
   5  -1 -19    5.07    2.37
  -5   1 -19    6.93    1.67
   5  -1  20    2.33    1.34
   5   1 -20    3.62    2.07
  -5  -1 -20    3.81    1.77
   5   1  20    2.49    1.44
   5  -1 -20    0.39    2.27
  -5   1 -20    1.35    1.21
   5   1 -21    1.98    1.79
  -5   1 -21    2.45    1.21
   5   1 -22    6.41    1.95
  -5  -1 -22    6.73    1.83
  -5   1 -22    5.30    1.44
   5   1 -23    1.40    1.37
  -5   1 -23    1.86    1.14
   5   1 -24    5.84    1.96
   5  -1 -24    7.70    2.45
   5   1 -25    1.22    1.35
   5  -1 -25    1.12    1.50
   5   1 -26    8.41    2.27
   5  -1 -26   10.04    2.51
   5   1 -27    2.36    1.48
   5  -1 -27    1.83    1.48
   5   1 -28    1.92    1.51
   5  -1 -28    0.99    1.26
   5   1 -29    1.08    1.19
   5   2   0   17.39    3.74
  -5  -2   0   20.91    3.47
   5   2  -1   33.15    4.42
  -5  -2  -1   46.12    5.94
   5   2   1   47.04    6.24
  -5  -2   1   39.85    4.89
  -5   2  -1   27.37    5.34
   5  -2   2  103.66   10.06
   5   2  -2  119.11   11.56
  -5  -2   2  117.95   11.80
   5  -2  -2  138.30   13.15
  -5   2   3   53.98    6.39
   5   2  -3   74.10    7.97
  -5  -2  -3   60.55    9.36
  -5  -2   3   58.67    6.50
   5  -2  -3   68.29    6.94
  -5   2   4   22.59    3.50
   5   2  -4   16.01    3.28
  -5  -2  -4   15.48   12.03
   5   2   4   16.93    5.67
  -5  -2   4   19.63    3.67
   5  -2  -4   21.93    3.24
  -5   2   5   56.00    6.15
   5   2  -5   56.70    6.56
  -5  -2   5   55.41    6.19
   5  -2  -5   49.56    5.42
  -5   2   6   27.40    4.15
   5   2  -6   23.39    3.70
   5  -2  -6   28.44    3.68
   5   2  -7   61.38    7.13
  -5  -2   7   64.21    6.97
   5  -2  -7   69.29    7.07
   5   2  -8   20.40    3.47
  -5  -2   8   20.09    3.23
   5  -2  -8   28.51    3.86
  -5   2   9    8.66    2.18
   5  -2  -9    6.60    2.00
   5  -2  10    8.58    4.71
  -5   2  10   12.44    2.63
   5   2 -10    7.81    2.53
  -5  -2  10   12.21    2.55
  -5   2  11   24.83    3.68
   5   2 -11   20.64    3.55
  -5  -2  11   23.30    3.46
  -5   2 -11   15.46    6.52
   5  -2  12   30.25    3.94
  -5   2  12   27.55    3.76
   5   2 -12   30.74    4.29
  -5  -2  12   28.26    3.94
   5  -2 -12   29.33    3.96
  -5   2 -12   29.67    4.35
   5  -2  13    8.55    2.26
  -5   2  13   11.67    2.44
   5   2 -13   10.72    2.83
   5  -2 -13    9.75    2.43
  -5   2 -13   13.19    2.73
   5  -2  14   10.57    2.29
  -5   2  14   14.25    2.67
   5   2 -14    6.39    2.47
  -5  -2  14    9.08    2.36
   5  -2 -14   10.41    2.72
  -5   2 -14    7.07    2.07
   5  -2  15    4.18    1.95
  -5   2  15    1.44    1.70
   5   2 -15    3.58    2.86
  -5  -2  15    2.67    1.66
  -5   2 -15    0.32    2.05
   5  -2  16    5.45    1.97
  -5   2  16    2.76    1.58
   5   2 -16    3.14    2.32
  -5  -2  16    6.57    2.01
   5  -2 -16    3.15    1.98
  -5   2 -16    4.46    1.80
   5  -2  17   12.76    2.33
  -5   2  17    5.78    1.98
   5   2 -17   12.84    3.02
  -5  -2  17   11.46    2.48
   5  -2 -17   12.43    2.76
  -5   2 -17    8.86    2.06
   5  -2  18   17.86    2.79
   5   2 -18   13.37    3.06
  -5  -2 -18   15.09    3.45
  -5  -2  18   17.04    3.00
   5  -2 -18   14.94    2.99
  -5   2 -18   19.60    2.89
   5  -2  19    8.91    1.90
   5   2 -19    9.03    2.64
   5  -2 -19    6.53    2.26
  -5   2 -19    7.05    1.75
   5   2 -20    2.77    1.85
   5  -2 -20    1.42    1.73
  -5   2 -20    2.43    1.53
   5   2 -21    3.38    1.81
   5  -2 -21    3.18    1.80
  -5   2 -21    6.32    1.65
   5   2 -22    0.98    1.58
   5  -2 -22    2.17    1.60
  -5   2 -22    2.32    1.26
   5  -2 -23    7.80    2.24
   5   2 -24    4.94    2.06
   5  -2 -24    4.18    1.81
   5   2 -25    3.21    1.72
   5  -2 -25    2.67    1.67
   5   2 -26    2.59    1.68
   5  -2 -26    1.72    1.70
   5   2 -27    5.81    2.05
   5   2 -28    1.93    1.55
  -5  -3   0   10.11    3.94
   5   3  -1   26.72    4.64
  -5  -3  -1   11.15    6.32
   5   3   1   27.38    6.00
  -5  -3   1   16.29    4.64
   5   3  -2   29.76    4.87
  -5  -3  -2    4.16   11.52
   5   3   2   17.97    5.72
  -5  -3   2   17.55    3.76
   5  -3  -2   15.26    3.29
  -5   3   3   39.58    5.78
   5   3  -3   34.93    5.47
  -5  -3  -3   19.21   12.86
  -5  -3   3   45.24    5.52
   5   3  -4    4.01    2.37
   5   3  -5    6.90    3.05
   5   3  -6   17.04    3.39
  -5  -3   6   12.88    3.01
   5   3  -7    7.92    3.36
  -5  -3   7    9.03    2.52
   5   3  -9   14.68    3.33
  -5  -3   9    9.43    2.71
  -5   3  10    1.98    2.35
  -5  -3  10    3.32    1.91
   5  -3  11   51.37    7.89
  -5   3  11   30.77    4.38
   5   3 -11   46.82    5.88
  -5  -3  11   49.55    6.07
   5  -3 -11   40.71    4.90
   5  -3  12   26.55    6.69
  -5   3  12   16.25    2.98
   5   3 -12   25.09    4.16
   5  -3 -12   18.27    3.07
  -5   3 -12    8.80    6.82
   5  -3  13    8.67    3.61
  -5   3  13   13.17    2.64
   5   3 -13   10.72    3.08
  -5  -3  13   17.80    3.32
  -5   3 -13    7.09    7.49
  -5   3  14    9.49    2.43
   5   3 -14    6.49    2.59
  -5  -3  14   12.66    2.79
   5  -3 -14    8.75    2.30
   5  -3  15   10.65    2.90
   5   3 -15   12.80    3.25
  -5  -3  15   12.85    2.79
   5  -3 -15    9.60    2.28
   5  -3  16   19.18    3.28
   5   3 -16   15.93    3.42
   5  -3 -16   19.37    3.17
  -5   3 -16   20.46    3.55
   5  -3  17    5.99    2.22
   5   3 -17    2.31    2.19
   5  -3 -17    9.54    2.36
  -5   3 -17    4.44    2.05
   5  -3 -18    8.96    2.34
  -5   3 -18    5.87    2.13
   5   3 -19    2.09    2.05
  -5   3 -19    3.01    1.84
   5   3 -20    5.36    2.22
   5  -3 -20    6.88    2.02
  -5   3 -20    4.02    1.87
   5   3 -21    2.19    1.65
   5  -3 -21    4.07    1.75
  -5   3 -21    5.23    1.88
   5   3 -22    7.87    2.44
   5  -3 -22    7.40    2.16
   5   3 -23    2.46    1.78
   5  -3 -23    2.81    1.65
   5   3 -24    0.33    1.46
   5  -3 -24    2.90    1.75
   5  -3 -25    4.01    2.08
   5   3 -26    0.88    1.34
   5  -3 -26    0.91    1.46
   5   3 -27    0.41    1.47
   5   4   0   24.68    6.03
   5   4  -1   32.63    6.46
  -5  -4  -1   14.11   10.62
   5   4   1   31.75    6.73
  -5  -4   1   13.16    5.86
   5   4  -2   18.96    4.46
  -5  -4  -2   -0.21   10.55
   5   4  -3   30.44    5.23
  -5  -4   4    9.95    3.64
   5   4  -5   24.57    4.56
  -5  -4   5   23.30    4.20
  -5  -4   6   11.43    2.88
   5  -4  -6   10.60    2.81
  -5   4   7   15.80    3.58
   5   4  -7   11.54    3.10
  -5  -4   7   11.66    2.76
   5  -4  -7   18.38    4.01
  -5   4   8    6.84    3.33
   5   4  -8    9.43    3.03
  -5  -4   8   10.39    2.70
   5   4 -10   21.10    4.12
  -5  -4  10   29.53    4.60
   5   4 -11   34.04    5.18
  -5  -4  11   27.01    4.31
   5   4 -12   12.51    3.33
  -5  -4  12   10.66    2.80
   5  -4  13    6.35    7.87
   5   4 -13    9.24    3.23
  -5  -4  13    6.05    2.30
   5  -4  14    3.32    7.07
   5   4 -14    6.77    2.97
  -5  -4  14    8.04    2.75
   5  -4 -14   11.34    2.99
  -5   4 -14    0.31    8.32
   5  -4  15    8.93    3.65
   5  -4 -15   19.87    3.68
  -5   4 -15    9.34    8.70
   5   4 -16   22.07    4.08
   5  -4 -16   16.90    3.01
  -5   4 -16    9.45    4.35
   5   4 -17    3.17    2.26
   5  -4 -17    3.66    1.65
  -5   4 -17    8.30    3.14
   5   4 -18   13.89    3.13
   5  -4 -18    7.00    1.90
   5   4 -19    2.69    2.01
   5  -4 -19    3.73    1.45
  -5   4 -19    4.99    2.51
   5   4 -20    7.34    2.64
   5  -4 -20    5.65    1.73
   5   4 -21    1.99    1.68
   5   4 -22    3.19    1.86
   5  -4 -22    3.31    1.47
   5   4 -23    2.66    1.77
   5  -4 -23    3.79    1.57
   5   4 -24    2.13    1.65
   5  -4 -24    3.54    1.57
   5   4 -25    0.57    1.19
   5   5   0   48.72    8.46
   5   5  -1   14.50    6.09
  -5  -5   1   10.17   10.67
   5   5  -2   13.21    5.62
  -5  -5   2   -5.93   10.42
  -5  -5   3    2.85    5.38
  -5  -5   5   -0.52    3.42
   5   5  -6    9.87    3.73
  -5  -5   7    6.36    3.13
   5   5  -8   15.00    4.08
  -5  -5   8   12.71    3.46
   5   5  -9   15.88    3.84
  -5  -5   9   19.17    4.11
   5   5 -10    3.78    2.78
   5  -5 -10    6.46    2.55
   5   5 -11    4.97    2.68
   5  -5 -11    9.09    2.94
   5   5 -12   13.96    3.48
   5   5 -13    6.22    2.69
   5   5 -14   11.23    3.18
   5   5 -15    5.02    2.55
  -5   5 -15    3.53    8.58
  -5   5 -16   -1.21    8.79
   5   5 -17    1.22    1.94
   5   5 -18    0.76    1.79
   5   5 -19    3.68    2.09
   5   5 -20    1.39    2.01
   5  -5 -20    2.07    1.63
   5   5 -21    1.50    1.68
   5   5 -22    0.59    1.54
   5   5 -23    1.29    1.54
   5   6  -2   13.77    6.46
   5   6  -3   21.25    7.84
   5   6  -4   40.98    9.35
   5   6  -5   17.80    6.30
   5   6  -6    8.04    4.21
   5   6  -8    2.16    2.84
   5   6  -9    8.26    3.44
   5   6 -10   10.37    3.48
   5   6 -11    8.67    2.98
   5   6 -12    4.33    2.34
   5   6 -13    9.26    2.84
   5   6 -14    0.34    1.67
   5  -6 -14    1.32    1.55
   5   6 -15    1.33    1.69
   5  -6 -15    4.12    1.74
   5   6 -17    4.61    2.07
   5   6 -18    3.78    1.97
   5   6 -19    0.76    1.43
   5   6 -20    7.28    2.48
   5   7  -3   12.90    5.74
   5   7  -5    6.74    5.60
   5   7  -6    5.03    5.58
   5   7  -7    2.80    4.32
   5   7  -8    4.51    3.33
   5   7 -10    1.96    2.18
   5   7 -11    1.68    2.00
   5   7 -13    3.47    1.86
   5   7 -14    3.27    1.72
   6   0   0    8.32    1.66
  -6   0   0   10.71    1.76
   6   0   1    3.01    1.42
  -6   0   1    5.34    1.35
   6   0  -1    3.48    1.41
  -6   0  -1    4.67    1.26
   6   0   2   13.76    2.21
  -6   0   2   17.11    2.35
   6   0  -2   13.88    2.22
  -6   0  -2   12.40    1.81
   6   0   3   22.02    2.80
  -6   0   3   32.69    3.77
  -6   0  -3   22.92    2.58
   6   0   4   81.88    7.69
  -6   0   4   65.85    6.63
   6   0  -4   70.96    6.99
  -6   0  -4   71.56    6.70
   6   0   5   14.65    2.07
  -6   0   5   15.75    2.37
   6   0  -5   18.10    2.61
   6   0   6   19.78    2.39
  -6   0   6   21.34    2.84
   6   0  -6   20.19    2.81
  -6   0  -6   22.34    2.44
   6   0   7   34.26    3.48
  -6   0   7   30.55    3.61
   6   0  -7   29.89    3.64
  -6   0  -7   35.11    3.47
   6   0   8    5.46    2.53
  -6   0   8   11.78    2.00
  -6   0  -8    6.08    1.18
  -6   0   9    9.21    1.88
   6   0  -9    9.46    2.34
  -6   0  -9   -1.62    4.76
   6   0 -10   10.15    2.33
  -6   0  11   13.81    2.23
   6   0 -11    7.56    1.96
  -6   0  12   12.49    2.27
  -6   0 -13    3.23    1.00
   6   0 -14   20.20    3.16
  -6   0 -14   14.46    1.85
   6   0  15   32.85    3.45
   6   0 -15   34.17    4.40
  -6   0 -15   33.18    3.40
   6   0  16    5.80    1.36
   6   0 -16    5.30    1.80
  -6   0 -16    5.57    1.29
   6   0  17    1.58    1.25
   6   0 -17    4.13    1.75
  -6   0 -17    1.70    1.16
   6   0  18    0.82    1.39
   6   0 -18    2.84    1.57
  -6   0 -18    1.31    1.23
   6   0 -19    2.15    1.42
  -6   0 -19    1.37    1.32
   6   0 -20    4.39    1.62
  -6   0 -20    4.43    1.57
   6   0 -21   10.47    2.23
  -6   0 -21    5.49    1.66
   6   0 -22    2.91    1.45
   6   1   0    5.69    1.96
  -6  -1   0    7.97    1.87
   6  -1   0    5.42    1.67
  -6   1   0    4.50    1.35
   6  -1   1   11.26    2.00
  -6   1   1   10.00    1.77
   6   1  -1   11.68    2.35
  -6  -1  -1   13.11    2.50
   6   1   1   15.36    2.70
  -6  -1   1   17.95    2.82
   6  -1  -1    8.96    1.76
  -6   1  -1   12.24    1.99
   6  -1   2    9.18    1.76
  -6   1   2   14.43    2.12
   6   1  -2   15.06    2.73
  -6  -1  -2    8.36    1.92
   6   1   2    6.34    2.14
  -6  -1   2   13.06    2.23
   6  -1  -2   10.80    1.88
  -6   1  -2    8.97    1.66
   6  -1   3   64.31    6.20
  -6   1   3   66.60    6.62
   6   1  -3   69.47    7.14
  -6  -1  -3   66.49    6.72
   6   1   3   72.77    7.29
  -6  -1   3   49.84    5.38
   6  -1  -3   63.68    6.35
  -6   1  -3   54.41    5.31
   6  -1   4   26.47    2.97
  -6   1   4   21.58    2.88
   6   1  -4   30.58    3.90
  -6  -1  -4   22.58    2.98
   6   1   4   22.70    3.19
  -6  -1   4   20.80    2.96
   6  -1  -4   27.23    3.35
  -6   1  -4   24.56    2.79
   6  -1   5   14.57    1.97
  -6   1   5   16.12    2.57
   6   1  -5   13.70    2.61
  -6  -1  -5   15.83    2.64
  -6  -1   5   22.38    3.06
   6  -1  -5   14.41    2.37
  -6   1  -5   15.55    2.05
   6  -1   6   12.91    1.73
  -6   1   6    9.17    2.00
   6   1  -6    7.22    2.03
  -6  -1  -6    8.30    3.53
   6   1   6   12.70    3.62
  -6  -1   6    7.35    1.80
   6  -1  -6    6.03    1.68
   6  -1   7    9.49    1.41
  -6   1   7    8.49    1.77
   6   1  -7    8.83    2.10
  -6  -1  -7   -5.86    7.92
   6   1   7    4.92    4.10
  -6  -1   7    9.63    2.02
   6  -1  -7    8.31    1.89
  -6   1   8   26.15    3.29
   6   1  -8   22.75    3.31
  -6  -1   8   32.62    4.05
   6  -1  -8   27.37    3.52
  -6   1   9   11.20    2.04
   6   1  -9   10.24    2.21
   6  -1  -9    7.95    1.96
   6  -1  10    7.58    1.94
  -6  -1  10    7.20    1.77
   6  -1 -10    4.99    1.68
   6  -1  11    4.31    0.90
  -6   1  11    1.69    1.23
   6   1 -11    5.57    1.85
  -6  -1  11    5.90    1.68
   6  -1 -11    2.23    1.52
   6  -1  12    5.29    0.93
  -6   1 -12    6.24    1.18
   6  -1  13    3.76    0.92
   6   1 -13    4.52    1.84
  -6   1 -13    2.74    1.01
   6  -1  14    6.43    1.16
   6   1 -14    4.96    1.91
  -6   1 -14    7.51    1.26
   6  -1  15   10.59    1.59
   6   1 -15    8.98    2.23
  -6   1 -15    9.29    1.40
   6  -1  16    6.41    1.26
   6   1 -16    7.05    2.00
   6  -1 -16    5.26    2.15
  -6   1 -16    9.36    1.49
   6  -1  17    7.21    1.45
   6   1 -17   10.08    2.26
   6   1  17   10.33    2.24
   6  -1 -17    6.62    2.17
  -6   1 -17    8.80    1.47
   6  -1  18    2.84    1.19
   6   1 -18    2.48    1.51
   6  -1 -18    2.35    1.61
  -6   1 -18    4.54    1.18
   6  -1 -19    4.88    1.76
  -6   1 -19    6.30    1.42
   6   1 -20    4.04    1.86
  -6  -1 -20    2.73    1.49
   6  -1 -20    4.08    1.66
  -6   1 -20    3.83    1.35
   6   1 -21   -0.04    1.13
   6  -1 -21    0.39    1.27
  -6   1 -21    0.55    1.14
   6   1 -22    0.55    1.09
   6   2   0    1.59    2.23
  -6  -2   0    3.50    1.84
   6  -2   0    4.54    1.61
   6   2  -1    8.75    2.51
  -6  -2  -1    4.83    1.99
   6   2   1    8.59    2.33
  -6  -2   1    6.29    2.12
   6  -2  -1    6.07    1.57
  -6   2   2    6.79    1.89
   6   2  -2    8.99    2.58
  -6  -2  -2    6.48    2.31
   6   2   2    4.33    2.24
  -6  -2   2    3.78    1.85
   6  -2  -2    3.49    1.52
  -6   2   3   12.70    2.30
   6   2  -3   12.96    2.85
  -6  -2  -3   18.32    3.77
   6   2   3   23.50    3.85
  -6  -2   3   11.22    2.42
   6  -2  -3   12.73    2.13
  -6   2  -3    9.35    3.28
   6  -2   4   37.05    4.70
  -6   2   4   37.00    4.54
   6   2  -4   42.55    5.37
   6   2   4   47.96    6.61
  -6  -2   4   37.72    4.64
   6  -2  -4   32.87    3.84
  -6   2   5   22.27    3.07
   6   2  -5   16.09    2.96
  -6  -2  -5   11.06    7.61
   6   2   5   24.37    5.73
  -6  -2   5   15.35    3.09
   6  -2  -5   18.57    2.70
  -6   2   6   17.90    2.72
   6   2  -6   24.71    3.85
  -6  -2  -6   -7.97   11.35
  -6  -2   6   20.37    3.19
  -6   2   7    7.65    1.88
   6   2  -7    3.92    2.00
  -6  -2   7    4.08    1.62
   6  -2  -7    5.13    1.61
  -6   2   8   15.44    2.75
   6   2  -8   16.80    3.03
   6  -2  -8   12.07    2.24
   6   2  -9    9.02    2.31
  -6  -2   9   12.35    2.37
   6  -2  -9   10.50    2.15
   6   2 -10    6.24    2.25
  -6  -2  10   10.18    2.18
   6  -2 -10    7.74    1.98
   6  -2 -11    6.86    2.08
   6  -2  12    2.39    3.19
   6   2 -12    6.50    2.19
  -6   2 -12   -4.15    6.49
   6  -2  13    4.79    2.34
   6   2 -13    7.91    2.38
  -6   2 -13    0.11    3.65
   6  -2  14    4.02    1.75
   6   2 -14    5.38    2.11
   6  -2 -14    3.81    1.69
   6  -2  15    5.04    1.68
   6   2 -15    2.25    2.03
   6  -2 -15    2.99    1.55
  -6   2 -15    2.98    1.60
   6  -2  16    7.47    1.82
   6   2 -16    7.62    2.24
   6  -2 -16    7.77    2.08
  -6   2 -16    7.87    1.78
   6  -2  17    7.75    1.84
   6   2 -17    7.67    2.21
   6  -2 -17    8.24    2.09
  -6   2 -17    6.78    1.60
   6   2 -18    2.50    1.52
   6  -2 -18    2.62    1.49
  -6   2 -18    3.07    1.42
   6   2 -19    0.59    1.37
   6  -2 -19    2.38    1.49
  -6   2 -19    1.97    1.42
   6   2 -20    2.94    1.67
   6  -2 -20    1.68    1.41
  -6   2 -20    1.89    1.32
   6   2 -21    1.61    1.41
  -6  -3   0    0.91    2.75
   6  -3   0    6.62    2.06
  -6   3   1    1.66    2.34
   6   3  -1    4.10    2.46
  -6  -3  -1   17.27    4.08
  -6  -3   1    4.16    2.44
   6   3  -2   11.03    2.99
   6   3   2   16.76    4.38
  -6  -3   2   13.31    2.69
   6   3  -3   24.00    3.80
  -6  -3  -3   10.36    7.40
   6   3   3   36.60    6.64
  -6  -3   3   22.70    3.58
   6   3  -4   22.13    3.81
  -6  -3  -4   -0.31   11.93
   6   3   4   13.79    4.59
  -6  -3   4   13.80    2.81
   6   3  -5   16.16    3.26
  -6  -3  -5   11.64    9.72
  -6  -3   5   16.68    3.32
  -6  -3   6   29.32    4.34
   6  -3  -6   31.45    4.18
   6   3  -7    6.64    2.39
   6  -3  -7   10.09    2.10
   6   3  -8    8.57    2.53
   6  -3  -8   14.59    2.43
   6   3  -9    8.95    2.87
   6  -3  -9    6.10    1.63
   6  -3 -10    3.05    1.46
   6   3 -11   14.07    3.05
   6  -3 -11    6.18    1.62
   6   3 -12    5.27    2.25
   6  -3  13   -2.56    6.05
   6   3 -13   -0.01    2.05
   6  -3 -13    2.69    1.37
   6  -3  14    3.71    3.24
   6   3 -14    3.89    2.05
   6  -3 -14    7.63    1.88
  -6   3 -14   -6.23    7.99
   6  -3  15    6.77    2.48
   6   3 -15    7.51    2.26
   6  -3 -15   11.93    2.32
  -6   3 -15    8.20    3.97
   6   3 -16    2.38    1.62
  -6   3 -16    3.94    2.47
   6   3 -17    3.49    2.04
   6  -3 -17    5.59    1.78
  -6   3 -17    6.67    2.40
   6   3 -18    5.23    1.93
   6  -3 -18    4.72    1.71
  -6   3 -18    6.79    2.20
   6   3 -19   13.34    2.76
  -6   3 -19   11.43    2.23
   6   4   0   12.17    4.52
  -6  -4  -1   -1.27    7.27
   6   4   1   11.44    5.34
  -6  -4   1    2.91    2.76
   6   4  -2    3.17    2.52
  -6  -4  -2   -6.65   11.30
   6   4   2    5.47    4.99
  -6  -4  -3  -13.63   14.55
   6   4   3   25.27    5.80
   6   4  -4    3.85    2.45
   6  -4  -4    6.25    2.12
   6   4  -6    5.20    2.18
   6   4  -7    7.40    2.40
   6   4 -10    7.01    2.55
   6   4 -11    5.17    2.38
   6   4 -12    2.37    2.04
   6  -4 -12    5.81    1.84
   6   4 -13    3.12    2.02
   6  -4 -14   10.02    2.15
   6   4 -15    5.46    2.18
   6  -4 -15    3.58    1.46
  -6   4 -15   -1.06    6.63
   6   4 -16    3.36    1.69
   6  -4 -16    4.27    1.45
  -6   4 -16    0.36    4.42
   6   4 -17    8.17    2.26
   6   5   0   33.18    7.65
   6   5  -1   10.55    5.10
   6   5   1   11.65    5.40
   6   5  -2    5.57    3.65
   6   5  -3    6.08    3.05
   6   5  -4   15.70    3.86
   6   5  -5    3.08    2.22
   6   5  -8    2.44    2.12
   6  -5  -8    4.69    1.77
   6   5  -9    3.40    2.08
   6  -5  -9   10.37    2.58
   6   5 -10    1.18    1.85
   6   5 -11    1.57    1.81
   6   5 -12    8.04    2.51
   6   5 -13    8.02    2.51
   6   5 -14    1.41    1.62
   6   6   0    4.80    4.43
   6   6  -2   10.01    5.43
   6   6  -5    6.04    2.93
   6   6  -7    3.15    2.07
   7   0   0    5.98    1.50
  -7   0   0    6.18    1.38
   7   0   1   30.66    3.56
  -7   0   1   23.10    2.81
   7   0  -1   29.52    3.52
  -7   0  -1   24.04    2.77
   7   0   2   26.14    3.19
  -7   0   2   25.13    3.07
   7   0  -2   24.02    3.10
  -7   0  -2   26.79    3.02
   7   0   3   11.55    1.92
  -7   0   3   19.72    2.74
   7   0  -3   13.33    2.14
  -7   0  -3   13.14    1.83
   7   0   4   33.11    3.68
  -7   0   4   34.98    4.08
   7   0  -4   34.41    3.92
  -7   0  -4   32.05    3.36
   7   0   5    4.54    1.29
  -7   0  -5    8.12    1.34
   7   0   6   27.22    3.05
   7   0  -6   30.50    3.69
  -7   0  -6   26.13    2.82
   7   0   7    5.34    1.35
   7   0  -7    6.67    1.68
  -7   0  -7    5.63    1.10
   7   0   8    9.56    1.65
   7   0  -8    6.36    1.69
  -7   0  -8    8.82    1.27
   7   0   9    3.51    1.80
   7   0  -9    6.52    1.74
  -7   0  -9    4.85    1.03
   7   0 -10    7.94    1.98
  -7   0 -10    3.14    1.15
   7   0 -12    1.64    1.50
   7   0 -13    3.20    1.58
  -7   0 -15    0.69    0.79
  -7   0 -16    3.03    0.93
  -7   0 -17    6.29    1.22
  -7   0 -18    3.25    1.14
  -7   0 -19    8.29    1.54
   7   1   0   38.43    4.62
  -7  -1   0   40.66    4.58
   7  -1   0   43.37    4.67
  -7   1   0   38.54    4.11
   7  -1   1   24.42    3.01
  -7   1   1   19.43    2.58
   7   1  -1   22.67    3.23
  -7  -1  -1   19.43    2.68
   7   1   1   25.64    3.54
  -7  -1   1   17.61    2.56
   7  -1  -1   21.26    2.88
  -7   1  -1   22.48    2.71
   7  -1   2   16.41    2.27
  -7   1   2   14.46    2.30
   7   1  -2   12.80    2.46
  -7  -1  -2   13.81    2.41
   7   1   2   13.44    2.61
  -7  -1   2   15.25    2.45
   7  -1  -2   14.43    2.35
  -7   1  -2   18.38    2.31
   7  -1   3    3.96    1.25
  -7   1   3    4.06    1.36
   7   1  -3    4.83    1.57
  -7  -1  -3    5.69    1.59
   7   1   3    5.01    1.92
  -7  -1   3    7.53    1.79
   7  -1  -3    4.19    1.47
  -7   1  -3    7.58    1.45
   7  -1   4   12.06    1.83
  -7   1   4   10.92    1.91
   7   1  -4   14.75    2.47
  -7  -1  -4   13.02    2.26
   7   1   4   13.71    2.47
  -7  -1   4   16.52    2.61
   7  -1  -4    9.79    1.99
  -7   1  -4   14.32    1.94
   7  -1   5    3.40    1.16
   7   1  -5    4.10    1.78
  -7  -1  -5    2.07    1.45
   7   1   5    1.73    1.72
   7  -1  -5    1.96    1.36
  -7   1  -5    4.88    1.10
   7  -1   6   12.62    1.79
   7   1  -6   14.16    2.48
  -7  -1  -6    9.62    1.91
   7   1   6   11.83    2.67
   7  -1  -6   12.78    2.45
  -7   1  -6   13.72    1.72
   7  -1   7   15.28    1.94
   7   1  -7   12.88    2.39
  -7  -1  -7   14.57    2.61
   7  -1  -7   11.28    2.38
  -7   1  -7   12.39    1.57
   7  -1   8    4.94    1.00
   7   1  -8    7.92    1.89
   7   1   8    2.42    4.46
   7  -1  -8    6.20    1.85
   7  -1   9   31.54    3.04
   7   1  -9   35.02    4.38
   7  -1  -9   39.17    4.75
   7  -1 -10    7.81    1.93
   7   1 -11    5.53    1.80
   7  -1 -11    3.17    1.46
   7   1 -12    2.34    1.38
   7  -1 -12    0.46    1.26
   7  -1  13    1.81    0.54
   7   1 -13    1.73    1.19
   7  -1 -13   -0.29    1.30
  -7   1 -13    2.36    0.75
   7  -1  14    3.03    0.73
  -7   1 -14    3.18    0.81
   7  -1  15    2.40    0.77
  -7   1 -15    2.03    0.71
   7  -1  16    1.85    0.81
  -7   1 -16    1.51    0.70
  -7   1 -17    5.63    1.07
  -7   1 -18    4.37    1.03
  -7   1 -19    5.38    1.14
   7   2   0   15.00    2.83
  -7  -2   0   23.76    3.43
   7  -2   0   14.74    2.13
  -7   2   0   18.21    2.53
   7  -2   1    5.82    1.41
  -7   2   1    3.95    1.42
   7   2  -1    5.45    2.15
  -7  -2  -1    5.37    1.86
   7   2   1    3.10    2.21
  -7  -2   1    2.29    1.63
   7  -2  -1    7.22    1.58
  -7   2  -1    2.45    1.36
   7  -2   2    8.38    1.61
  -7   2   2    6.93    1.73
   7   2  -2    3.29    1.81
  -7  -2  -2    4.19    1.79
   7   2   2    2.26    1.89
   7  -2  -2    7.61    1.65
   7  -2   3    8.82    1.80
  -7   2   3   12.37    2.19
   7   2  -3    5.67    2.13
  -7  -2  -3    3.32    1.79
   7   2   3    4.46    2.20
   7  -2  -3    4.65    1.41
   7   2  -4   13.49    2.61
  -7  -2  -4   19.14    3.39
   7   2   4    9.90    2.72
   7  -2  -4   15.88    2.35
   7   2  -5   14.76    2.83
   7   2   5   15.04    3.44
   7  -2  -5   14.48    2.29
  -7   2  -5    6.82    2.13
   7   2  -6    5.58    1.95
  -7  -2  -6    1.01    3.65
   7   2   6    7.33    4.33
   7  -2  -6    8.39    1.81
   7   2  -7   28.05    3.95
  -7  -2  -7   13.21    8.88
   7   2   7   26.88    5.08
   7  -2  -7   24.05    3.36
   7   2  -8    6.29    1.97
  -7  -2  -8   -3.44    7.02
   7  -2  -8    7.42    2.05
   7  -2  -9    1.66    1.35
   7   2 -10    6.89    1.94
   7  -2 -10    3.37    1.51
   7   2 -11    4.74    1.71
   7  -2 -11    4.42    1.50
   7   2 -12   13.64    2.58
   7  -2 -12   12.19    2.29
   7  -2  13    9.71    3.67
   7  -2 -13    8.01    1.88
  -7   2 -14    3.04    3.41
   7  -2  15    2.06    0.98
  -7   2 -16    2.02    1.31
  -7   2 -17    3.15    1.22
  -7   2 -18    1.33    1.11
   7   3   0    9.54    2.52
   7   3  -1    5.95    2.06
   7  -3   2    6.74    1.88
   7   3  -2    4.70    1.92
   7   3   2    6.56    2.41
   7   3  -3    7.36    2.31
   7   3   3    9.54    3.08
   7   3  -4    7.85    2.35
   7   3   4   10.14    4.43
   7  -3  -4    9.50    2.07
   7   3   5   14.20    5.14
   7  -3  -5    9.27    1.78
   7   3  -6    8.79    2.43
   7  -3  -6    8.27    1.69
   7   3  -7   -0.04    1.80
   7  -3  -7    2.06    1.09
   7   3  -8    3.35    2.30
   7  -3  -8    1.25    1.26
   7   3  -9    4.32    1.84
   7  -3  -9    2.57    1.15
   7   3 -10    2.05    1.65
   7  -3 -10    3.95    1.31
   7   3 -11    8.76    2.26
   7  -3 -11   11.49    2.10
  -7   3 -15   -1.92    1.85
  -7   3 -16   -0.58    1.47
   7   4  -1    1.90    1.93
   7   4   1    4.89    3.00
   7   4  -2    6.14    2.65
   7   4   2    6.57    4.41
   7  -4  -2    4.32    1.50
   7   4  -3    6.67    2.32
   7   4   3   15.33    5.05
   7   4  -4    6.39    2.38
   7   4   4   10.54    4.10
   7   4  -5   12.11    2.69
   7   4  -6    9.25    2.45
   7   4  -7    9.44    2.49
   7   4  -8    3.26    1.85
   7   5   1    3.69    2.60
   7   5   2    4.01    2.85
   7   5   3    3.22    2.10
   8   0   0    4.56    1.26
   8   0   1   17.34    2.36
   8   0  -1   19.12    2.59
   8   0   2    8.79    1.63
   8   0  -2    8.99    1.79
   8   0   3    1.71    0.97
   8   0  -3    2.47    1.15
  -8   0  -3    4.01    0.99
   8   0   4    2.25    1.02
   8   0  -4    2.22    1.04
  -8   0  -4    4.41    0.99
   8   0   5    1.92    0.91
   8   0  -5    6.85    1.54
  -8   0  -5    1.84    0.73
   8   0   6    1.88    0.88
   8   0  -6    5.62    1.43
  -8   0  -6    2.18    0.73
   8   0   7    4.10    1.08
   8   0  -7    5.61    1.44
  -8   0  -7    4.10    0.88
   8   0   8    4.91    1.09
  -8   0  -8    6.15    1.03
   8   0   9    4.93    1.06
  -8   0  -9    5.93    0.93
  -8   0 -11   11.51    1.34
  -8   0 -12   -1.83    0.78
  -8   0 -17   -0.14    0.66
   8   1   0    3.30    1.41
   8  -1   0    1.51    1.12
   8  -1   1    1.50    1.14
   8   1  -1    4.19    1.60
   8   1   1    3.68    1.46
   8  -1  -1    1.44    1.25
   8  -1   2    2.13    1.16
   8   1  -2    2.75    1.27
   8   1   2    2.53    1.26
   8  -1  -2    2.32    1.33
   8  -1   3    2.86    1.17
   8   1  -3    4.22    1.44
   8   1   3    3.41    1.42
   8  -1  -3    2.51    1.29
  -8   1  -3    5.52    1.18
   8  -1   4    2.20    1.07
   8   1  -4    2.42    1.22
   8   1   4    2.59    1.32
   8  -1  -4    1.54    1.29
  -8   1  -4    3.02    0.92
   8  -1   5    0.94    0.95
   8   1  -5    1.70    1.12
  -8  -1  -5    1.82    1.02
   8   1   5    1.94    1.20
   8  -1  -5    0.69    1.03
  -8   1  -5    1.27    0.74
   8  -1   6    2.56    0.97
   8   1  -6    1.95    1.16
  -8  -1  -6    2.10    1.04
   8   1   6    2.55    1.20
   8  -1  -6    1.79    1.17
  -8   1  -6    3.35    0.89
   8  -1   7    1.68    0.89
   8   1  -7    3.36    1.37
  -8  -1  -7    1.12    0.93
   8   1   7    1.30    1.20
   8  -1  -7    2.36    1.21
  -8   1  -7    1.69    0.71
   8  -1   8    5.63    1.07
  -8  -1  -8    4.46    1.16
  -8   1  -8    4.84    0.88
   8  -1   9    1.27    0.69
   8   1   9    1.75    0.98
  -8   1  -9    1.17    0.64
   8  -1  11    0.85    0.52
  -8  -1 -11   -1.11    1.01
  -8   1 -15    1.10    0.41
  -8   1 -16    1.82    0.56
  -8   1 -17    1.59    0.55
   8   2   0    3.02    1.57
   8  -2   0    2.38    1.07
   8  -2   1   11.60    1.87
   8   2  -1    6.87    1.88
   8   2   1    6.92    1.90
   8  -2  -1    6.97    1.55
   8  -2   2    6.59    1.34
   8   2  -2    2.27    1.56
   8   2   2    5.14    1.81
   8  -2  -2    6.08    1.55
   8  -2   3    3.68    1.02
   8   2  -3    2.55    1.32
   8   2   3    2.43    1.32
   8  -2  -3    5.61    1.57
   8  -2   4    2.02    0.82
   8   2  -4    3.38    1.44
   8   2   4    1.51    1.35
   8  -2  -4    3.59    1.36
   8  -2   5    5.56    1.17
   8   2  -5    6.10    1.79
   8  -2  -5    4.65    1.56
   8  -2  -6    1.89    1.10
   8   2   7    4.25    1.46
   8   2   8    1.43    0.99
  -8   2 -16   -0.84    0.79
   8   3   0    1.75    1.29
   8   3  -1    2.02    1.26
   8   3   1    1.83    1.39
   8  -3  -1    3.47    1.28
   8  -3  -2    3.22    1.15
   8   3   3    4.34    1.63
   8  -3  -3    5.73    1.34
   8   3   4    1.59    1.12
   8   3   5    2.11    1.10
   8   3   6    1.03    0.84
   8   3   7    1.73    0.81
   9   0   0    0.69    0.81
   9   0   1    0.21    0.84
   9   0   2    2.87    1.09
   9   0   3    0.52    0.91
   9   0   4    1.61    0.92
   9   0   5    0.19    0.72
   9   0   6    0.29    0.73
   9   0   7    1.85    0.77
   9   0   8    2.07    0.74
   9   0   9    0.35    0.56
   9   0  10    1.53    0.58
   9   0  11    0.02    0.50
  -9   0 -11    0.96    0.42
   9   0  12   -0.20    0.37
  -9   0 -12    0.51    0.37
  -9   0 -13    0.51    0.33
   9  -1   1    3.23    1.23
   9  -1   2    1.77    1.07
   9   1   2    3.47    1.22
   9  -1   3    0.48    1.04
   9   1   3    0.77    0.92
   9  -1   4    0.97    0.95
   9   1   4    0.54    0.96
   9  -1   5    0.24    0.79
   9   1   5    0.15    0.97
   9  -1   6    0.61    0.80
   9   1   6    1.55    0.85
   9  -1   7    0.36    0.71
   9   1   7    0.69    0.81
   9  -1   8    0.89    0.66
   9   1   8    0.22    0.67
   9  -1   9    0.67    0.58
   9   1   9    0.12    0.68
   9  -1  10    8.23    1.11
  -9   1 -10    7.90    1.03
   9  -1  11    1.10    0.45
   9   1  11    0.83    0.50
  -9   1 -11    0.73    0.39
   9  -1  12    1.36    0.38
   9  -2   2    1.30    0.89
   9  -2   3    4.90    1.25
   9  -2   4    3.63    1.04
   9  -2   5    2.22    0.83
   9   2   5    0.78    0.84
   9  -2   6    2.74    0.82
   9  -2   7    1.10    0.60
   9  -2   8    1.93    0.75
   9   2   8    1.34    0.76
   9   2   9    1.09    0.71
  10   0   8    1.27    0.57
  10   0   9    0.58    0.49
  10   0  10    0.02    0.45
  10   0  11    0.25    0.39
  10  -1   8    0.75    0.57
  10  -1   9    0.33    0.49
  10  -1  10    0.23    0.42
  10  -1  11    0.51    0.38
  10   1  12    0.40    0.41
  10  -2  10    1.14    0.49
   0   0   0    0.00    0.00
;
_shelx_hkl_checksum                42949
_olex2_submission_special_instructions  'No special instructions were received'
_vrf_PLAT029_tyrosine_exp2
;
PROBLEM: _diffrn_measured_fraction_theta_full value Low .      0.857 Why?  
RESPONSE: 
The limitations of collecting angle range imposed by the electron 
microscope's geometry (e.g., limited tilt range), has led to a low 
incompleteness.
;
_vrf_PLAT082_tyrosine_exp2
;
PROBLEM: High R1 Value ..................................       0.16 Report
RESPONSE: 
The inevitable dynamical effect will increase the inconsistency of 
experimental data and calculated data, through kinematical refinement.
;
_vrf_PLAT084_tyrosine_exp2
;
PROBLEM: High wR2 Value (i.e. > 0.25) ...................       0.40 Report
RESPONSE: 
The inevitable dynamical effect will increase the inconsistency of 
experimental data and calculated data, through kinematical refinement.
;
_vrf_PLAT340_tyrosine_exp2
;
PROBLEM: Low Bond Precision on  C-C Bonds ...............    0.01044 Ang.  
RESPONSE: 
The low bond precision is a result of low completeness and dynamical effect,
which will got improved by merging data.
;
