# Supplementary material for: AutoLEI: An XDS-based pipeline with graphical user interface for automated real-time and offline batch 3D ED/microED data processing
Source: IUCrJ. 2026 Jan 1;13(Pt 1):105–15. doi: 10.1107/S2052252525010784 (PMC12809502; doi:10.1107/S2052252525010784)
Supplement: Supplementary file 7 [file m-13-00105-sup7.zip › structure files/CIF/Tyrosine_exp4.cif]

data_tyrosine_exp4
_audit_creation_date               2025-02-09
_audit_creation_method
;
Olex2 1.5
(compiled 2024.02.16 svn.r378c4104 for OlexSys, GUI svn.r6928)
;
_shelx_SHELXL_version_number       '2018/3'
_audit_contact_author_address      ?
_audit_contact_author_email        ?
_audit_contact_author_name         ''
_audit_contact_author_phone        ?
_publ_contact_author_id_orcid      ?
_publ_section_references
;
Dolomanov, O.V., Bourhis, L.J., Gildea, R.J, Howard, J.A.K. & Puschmann, H.
 (2009), J. Appl. Cryst. 42, 339-341.

Sheldrick, G.M. (2015). Acta Cryst. C71, 3-8.
;
_chemical_name_common              ?
_chemical_name_systematic          ?
_chemical_formula_moiety           'C9 H11 N O3'
_chemical_formula_sum              'C9 H11 N O3'
_chemical_formula_weight           181.19
_chemical_absolute_configuration   ?
_chemical_melting_point            ?
loop_
  _atom_type_symbol
  _atom_type_description
  _atom_type_scat_dispersion_real
  _atom_type_scat_dispersion_imag
  _atom_type_scat_source
 'C' 'C' 0.0000 0.0000 'International Tables Vol C Tables 4.2.6.8 and 6.1.1.4'
 'H' 'H' 0.0000 0.0000 'International Tables Vol C Tables 4.2.6.8 and 6.1.1.4'
 'N' 'N' 0.0000 0.0000 'International Tables Vol C Tables 4.2.6.8 and 6.1.1.4'
 'O' 'O' 0.0000 0.0000 'International Tables Vol C Tables 4.2.6.8 and 6.1.1.4'

_diffrn_oxdiff_scatteringfactors_ed 
 'UCLA (2022) https://srv.mbi.ucla.edu/faes/data'
_shelx_space_group_comment
;
The symmetry employed for this shelxl refinement is uniquely defined
by the following loop, which should always be used as a source of
symmetry information in preference to the above space-group names.
They are only intended as comments.
;
_space_group_crystal_system        'orthorhombic'
_space_group_IT_number             19
_space_group_name_H-M_alt          'P 21 21 21'
_space_group_name_Hall             'P 2ac 2ab'
loop_
  _space_group_symop_operation_xyz
 'x, y, z'
 '-x+1/2, -y, z+1/2'
 'x+1/2, -y+1/2, -z'
 '-x, y+1/2, -z+1/2'

_cell_length_a                     5.997(12)
_cell_length_b                     6.984(3)
_cell_length_c                     21.761(7)
_cell_angle_alpha                  90
_cell_angle_beta                   90
_cell_angle_gamma                  90
_cell_volume                       911.4(19)
_cell_formula_units_Z              4
_cell_measurement_reflns_used      1903
_cell_measurement_temperature      100.15
_cell_measurement_theta_max        1.3592
_cell_measurement_theta_min        0.0330
_shelx_estimated_absorpt_T_max     ?
_shelx_estimated_absorpt_T_min     ?
_exptl_absorpt_coefficient_mu      0.000
_exptl_absorpt_correction_T_max    ?
_exptl_absorpt_correction_T_min    ?
_exptl_absorpt_correction_type     none
_exptl_absorpt_process_details     ?
_exptl_absorpt_special_details     ?
_exptl_crystal_colour              ?
_exptl_crystal_density_diffrn      1.320
_exptl_crystal_density_meas        ?
_exptl_crystal_density_method      ?
_exptl_crystal_description         nano-crystal
_exptl_crystal_F_000               146
_exptl_crystal_size_max            ?
_exptl_crystal_size_mid            ?
_exptl_crystal_size_min            ?
_exptl_transmission_factor_max     ?
_exptl_transmission_factor_min     ?
_diffrn_reflns_av_R_equivalents    0.1331
_diffrn_reflns_av_unetI/netI       0.1831
_diffrn_reflns_Laue_measured_fraction_full  0.713
_diffrn_reflns_Laue_measured_fraction_max  0.500
_diffrn_reflns_limit_h_max         9
_diffrn_reflns_limit_h_min         -9
_diffrn_reflns_limit_k_max         9
_diffrn_reflns_limit_k_min         -8
_diffrn_reflns_limit_l_max         31
_diffrn_reflns_limit_l_min         -34
_diffrn_reflns_number              4932
_diffrn_reflns_point_group_measured_fraction_full  0.692
_diffrn_reflns_point_group_measured_fraction_max  0.452
_diffrn_reflns_theta_full          0.862
_diffrn_reflns_theta_max           1.282
_diffrn_reflns_theta_min           0.066
_diffrn_ambient_environment        vacuum
_diffrn_ambient_temperature        100.15
_diffrn_detector_area_resol_mean   18.1818
_diffrn_measured_fraction_theta_full  0.713
_diffrn_measured_fraction_theta_max  0.500
_diffrn_measurement_details
;
List of Samples for Merging (Abbr. = Camera Length, Resolution):
 #   Type  Start     End       Step    t~exp~     #Frames  CL        Reso.  ISa    CC1/2
-----------------------------------------------------------------------------------------
 1   /a    -50.67    47.0074   0.2326  0.5        421      439.48    0.56   4.42   98.7 
;
_diffrn_measurement_device         TEM
_diffrn_measurement_device_type    TEM
_diffrn_measurement_method         'Continuous Rotation Electron Diffraction'
_diffrn_radiation_monochromator    'graphite'
_diffrn_radiation_probe            electron
_diffrn_radiation_type             electron
_diffrn_radiation_wavelength       0.02508
_diffrn_source                     'electron microscope'
_diffrn_source_voltage             200
_diffrn_standards_number           0
_reflns_Friedel_coverage           0.580
_reflns_Friedel_fraction_full      0.658
_reflns_Friedel_fraction_max       0.387
_reflns_number_gt                  1272
_reflns_number_total               2453
_reflns_special_details
;
 Reflections were merged by SHELXL according to the crystal
 class for the calculation of statistics and refinement.
 
 _reflns_Friedel_fraction is defined as the number of unique
 Friedel pairs measured divided by the number that would be
 possible theoretically, ignoring centric projections and
 systematic absences.
;
_reflns_threshold_expression       'I > 2\s(I)'
_computing_cell_refinement         'XDS (Kabsch et al., 2010)'
_computing_data_collection         'Instamatic (Wang et al., 2019)'
_computing_data_reduction          'XDS (Kabsch et al., 2010)'
_computing_molecular_graphics      'Olex2 1.5 (Dolomanov et al., 2009)'
_computing_publication_material    'Olex2 1.5 (Dolomanov et al., 2009)'
_computing_structure_refinement    'SHELXL 2018/3 (Sheldrick, 2015)'
_computing_structure_solution      ?
_refine_diff_density_max           0.187
_refine_diff_density_min           -0.249
_refine_diff_density_rms           0.057
_refine_ls_abs_structure_details
;
 All f" are zero, so absolute structure could not be determined
;
_refine_ls_abs_structure_Flack     ?
_refine_ls_extinction_coef         .
_refine_ls_extinction_method       none
_refine_ls_goodness_of_fit_ref     1.048
_refine_ls_hydrogen_treatment      refall
_refine_ls_matrix_type             full
_refine_ls_number_parameters       162
_refine_ls_number_reflns           2453
_refine_ls_number_restraints       10
_refine_ls_R_factor_all            0.1955
_refine_ls_R_factor_gt             0.1398
_refine_ls_restrained_S_all        1.049
_refine_ls_shift/su_max            0.000
_refine_ls_shift/su_mean           0.000
_refine_ls_structure_factor_coef   Fsqd
_refine_ls_weighting_details      
 'w=1/[\s^2^(Fo^2^)+(0.2000P)^2^] where P=(Fo^2^+2Fc^2^)/3'
_refine_ls_weighting_scheme        calc
_refine_ls_wR_factor_gt            0.3350
_refine_ls_wR_factor_ref           0.3756
_refine_special_details            ?
_olex2_refinement_description
;
1. Restrained distances
 H1-O1
 1 with sigma of 0.01
 C5-H5
 1.05 with sigma of 0.02
 C7-H7
 1.05 with sigma of 0.02
 C11-H11
 1.05 with sigma of 0.02
 C10-H10B
 1.05 with sigma of 0.02
 C10-H10A
 1.05 with sigma of 0.02
 C13-H13
 1.05 with sigma of 0.02
 N1-H1C = N1-H1B = N1-H1A
 1.01 with sigma of 0.02
;
_atom_sites_solution_hydrogens     difmap
_atom_sites_solution_primary       ?
_atom_sites_solution_secondary     ?
loop_
  _atom_site_label
  _atom_site_type_symbol
  _atom_site_fract_x
  _atom_site_fract_y
  _atom_site_fract_z
  _atom_site_U_iso_or_equiv
  _atom_site_adp_type
  _atom_site_occupancy
  _atom_site_site_symmetry_order
  _atom_site_calc_flag
  _atom_site_refinement_flags_posn
  _atom_site_refinement_flags_adp
  _atom_site_refinement_flags_occupancy
  _atom_site_disorder_assembly
  _atom_site_disorder_group
 C1 C 0.3932(11) 0.679(2) 0.1934(3) 0.018(3) Uani 1 1 d . . . . .
 O3 O 0.2291(9) 0.5754(16) 0.2138(2) 0.022(3) Uani 1 1 d . . . . .
 O1 O 0.5302(9) 0.5196(15) -0.0990(2) 0.020(2) Uani 1 1 d D . . . .
 O2 O 0.3773(10) 0.8416(17) 0.1661(3) 0.020(3) Uani 1 1 d . . . . .
 C5 C 0.4370(12) 0.404(2) 0.0674(3) 0.025(3) Uani 1 1 d D . . . .
 N1 N 0.8020(11) 0.7617(17) 0.1960(3) 0.020(3) Uani 1 1 d D . . . .
 C7 C 0.8139(11) 0.543(2) 0.0555(3) 0.020(3) Uani 1 1 d D . . . .
 C8 C 0.6467(11) 0.462(2) 0.0946(3) 0.021(3) Uani 1 1 d . . . . .
 C9 C 0.5694(11) 0.508(2) -0.0358(3) 0.022(3) Uani 1 1 d . . . . .
 C10 C 0.6836(12) 0.418(2) 0.1633(3) 0.028(4) Uani 1 1 d D . . . .
 C11 C 0.3973(12) 0.431(2) 0.0023(3) 0.018(3) Uani 1 1 d D . . . .
 C12 C 0.7740(12) 0.570(2) -0.0091(3) 0.022(3) Uani 1 1 d . . . . .
 C13 C 0.6359(11) 0.605(2) 0.2068(3) 0.023(3) Uani 1 1 d D . . . .
 H7 H 0.969(5) 0.575(12) 0.0767(19) 0.033(10) Uiso 1 1 d D . . . .
 H10A H 0.859(5) 0.377(11) 0.1669(19) 0.033(9) Uiso 1 1 d D . . . .
 H1 H 0.660(5) 0.518(12) -0.1276(15) 0.031(10) Uiso 1 1 d D . . . .
 H13 H 0.631(8) 0.602(13) 0.2559(11) 0.039(11) Uiso 1 1 d D . . . .
 H11 H 0.229(5) 0.407(12) -0.0108(19) 0.035(10) Uiso 1 1 d D . . . .
 H1A H 0.814(7) 0.794(10) 0.1494(11) 0.027(9) Uiso 1 1 d D . . . .
 H5 H 0.303(5) 0.343(8) 0.0934(13) 0.017(7) Uiso 1 1 d D . . . .
 H12 H 0.889(7) 0.637(11) -0.0418(19) 0.031(9) Uiso 1 1 d . . . . .
 H1B H 0.965(5) 0.712(9) 0.1980(16) 0.023(8) Uiso 1 1 d D . . . .
 H1C H 0.801(6) 0.859(6) 0.2307(15) 0.022(8) Uiso 1 1 d D . . . .
 H10B H 0.548(6) 0.328(7) 0.1772(17) 0.026(9) Uiso 1 1 d D . . . .

loop_
  _atom_site_aniso_label
  _atom_site_aniso_U_11
  _atom_site_aniso_U_22
  _atom_site_aniso_U_33
  _atom_site_aniso_U_23
  _atom_site_aniso_U_13
  _atom_site_aniso_U_12
 C1 0.015(3) 0.030(11) 0.011(3) -0.001(3) -0.002(2) 0.001(4)
 O3 0.014(2) 0.037(8) 0.016(2) -0.010(3) 0.0021(15) -0.007(3)
 O1 0.021(2) 0.028(8) 0.012(2) -0.002(2) -0.0017(16) -0.001(3)
 O2 0.020(2) 0.022(9) 0.019(2) -0.004(3) 0.0009(18) 0.002(3)
 C5 0.019(3) 0.045(11) 0.011(3) 0.002(4) 0.001(2) 0.005(5)
 N1 0.017(3) 0.028(9) 0.016(3) -0.003(3) 0.0015(19) 0.000(4)
 C7 0.015(3) 0.032(10) 0.013(3) -0.009(3) -0.001(2) -0.003(4)
 C8 0.016(3) 0.038(10) 0.008(2) -0.006(3) 0.0014(19) -0.010(4)
 C9 0.013(3) 0.038(11) 0.014(3) -0.004(3) -0.005(2) 0.010(4)
 C10 0.022(3) 0.049(12) 0.013(3) 0.004(4) -0.002(2) 0.008(5)
 C11 0.014(3) 0.026(10) 0.014(3) -0.004(3) -0.0028(19) -0.004(4)
 C12 0.016(3) 0.041(11) 0.009(2) -0.004(3) 0.0017(19) 0.000(4)
 C13 0.013(3) 0.048(11) 0.009(3) 0.008(3) -0.0005(19) 0.004(4)

_geom_special_details
;
 All esds (except the esd in the dihedral angle between two l.s. planes)
 are estimated using the full covariance matrix.  The cell esds are taken
 into account individually in the estimation of esds in distances, angles
 and torsion angles; correlations between esds in cell parameters are only
 used when they are defined by crystal symmetry.  An approximate (isotropic)
 treatment of cell esds is used for estimating esds involving l.s. planes.
;
loop_
  _geom_bond_atom_site_label_1
  _geom_bond_atom_site_label_2
  _geom_bond_distance
  _geom_bond_site_symmetry_2
  _geom_bond_publ_flag
 C1 O3 1.298(12) . ?
 C1 O2 1.286(18) . ?
 C1 C13 1.572(11) . ?
 O1 C9 1.396(8) . ?
 O1 H1 0.997(13) . ?
 C5 C8 1.447(11) . ?
 C5 C11 1.448(9) . ?
 C5 H5 1.07(2) . ?
 N1 C13 1.500(15) . ?
 N1 H1A 1.04(2) . ?
 N1 H1B 1.04(2) . ?
 N1 H1C 1.02(2) . ?
 C7 C8 1.432(11) . ?
 C7 C12 1.438(9) . ?
 C7 H7 1.06(2) . ?
 C8 C10 1.543(10) . ?
 C9 C11 1.429(12) . ?
 C9 C12 1.426(11) . ?
 C10 C13 1.635(18) . ?
 C10 H10A 1.09(2) . ?
 C10 H10B 1.07(2) . ?
 C11 H11 1.06(2) . ?
 C12 H12 1.10(5) . ?
 C13 H13 1.07(2) . ?

loop_
  _geom_angle_atom_site_label_1
  _geom_angle_atom_site_label_2
  _geom_angle_atom_site_label_3
  _geom_angle
  _geom_angle_site_symmetry_1
  _geom_angle_site_symmetry_3
  _geom_angle_publ_flag
 O3 C1 C13 117.1(10) . . ?
 O2 C1 O3 126.4(8) . . ?
 O2 C1 C13 116.4(8) . . ?
 C9 O1 H1 119(2) . . ?
 C8 C5 C11 120.4(7) . . ?
 C8 C5 H5 123.1(17) . . ?
 C11 C5 H5 116.5(18) . . ?
 C13 N1 H1A 111(3) . . ?
 C13 N1 H1B 112(4) . . ?
 C13 N1 H1C 112(3) . . ?
 H1A N1 H1B 93(3) . . ?
 H1A N1 H1C 125(5) . . ?
 H1B N1 H1C 101(4) . . ?
 C8 C7 C12 121.0(6) . . ?
 C8 C7 H7 116(3) . . ?
 C12 C7 H7 123(3) . . ?
 C5 C8 C10 117.8(7) . . ?
 C7 C8 C5 118.5(6) . . ?
 C7 C8 C10 123.6(6) . . ?
 O1 C9 C11 118.1(6) . . ?
 O1 C9 C12 122.0(7) . . ?
 C12 C9 C11 119.9(6) . . ?
 C8 C10 C13 112.2(10) . . ?
 C8 C10 H10A 105(2) . . ?
 C8 C10 H10B 106(2) . . ?
 C13 C10 H10A 110(4) . . ?
 C13 C10 H10B 100(3) . . ?
 H10A C10 H10B 124(5) . . ?
 C5 C11 H11 113(3) . . ?
 C9 C11 C5 119.9(6) . . ?
 C9 C11 H11 126(3) . . ?
 C7 C12 H12 126(2) . . ?
 C9 C12 C7 120.2(7) . . ?
 C9 C12 H12 114(2) . . ?
 C1 C13 C10 108.5(7) . . ?
 C1 C13 H13 99(3) . . ?
 N1 C13 C1 110.2(10) . . ?
 N1 C13 C10 112.1(6) . . ?
 N1 C13 H13 101(4) . . ?
 C10 C13 H13 125(5) . . ?

loop_
  _geom_torsion_atom_site_label_1
  _geom_torsion_atom_site_label_2
  _geom_torsion_atom_site_label_3
  _geom_torsion_atom_site_label_4
  _geom_torsion
  _geom_torsion_site_symmetry_1
  _geom_torsion_site_symmetry_2
  _geom_torsion_site_symmetry_3
  _geom_torsion_site_symmetry_4
  _geom_torsion_publ_flag
 O3 C1 C13 N1 -164.7(7) . . . . ?
 O3 C1 C13 C10 72.2(9) . . . . ?
 O1 C9 C11 C5 175.6(11) . . . . ?
 O1 C9 C12 C7 -175.6(11) . . . . ?
 O2 C1 C13 N1 11.7(10) . . . . ?
 O2 C1 C13 C10 -111.4(10) . . . . ?
 C5 C8 C10 C13 -99.1(12) . . . . ?
 C7 C8 C10 C13 85.4(12) . . . . ?
 C8 C5 C11 C9 2.6(18) . . . . ?
 C8 C7 C12 C9 -2.7(18) . . . . ?
 C8 C10 C13 C1 55.5(9) . . . . ?
 C8 C10 C13 N1 -66.4(8) . . . . ?
 C11 C5 C8 C7 -0.8(18) . . . . ?
 C11 C5 C8 C10 -176.5(11) . . . . ?
 C11 C9 C12 C7 4.4(18) . . . . ?
 C12 C7 C8 C5 0.9(18) . . . . ?
 C12 C7 C8 C10 176.3(12) . . . . ?
 C12 C9 C11 C5 -4.3(18) . . . . ?

_shelx_res_file
;
TITL 2 in P212121 #19
    tyrosine_exp4.res
    created by SHELXL-2018/3 at 22:20:02 on 08-Feb-2025
CELL 0.02508 5.997 6.984 21.761 90 90 90
ZERR 4 0.012 0.0031 0.007 0 0 0
LATT -1
SYMM 0.5-X,-Y,0.5+Z
SYMM 0.5+X,0.5-Y,-Z
SYMM -X,0.5+Y,0.5-Z
SFAC  C 0.600 40.938 0.136 0.374 0.547 3.278 1.225 13.013 0 0 0 0 0.75 12.011
SFAC  H 0.129 37.737 0.036 0.553 0.127 3.772 0.236 13.518 0 0 0 0 0.32 1.008
SFAC  N 0.482 31.526 0.135 0.324 0.519 2.607 1.075 10.017 0 0 0 0 0.71 14.007
SFAC  O 0.392 25.675 0.144 0.306 0.511 2.272 0.937 8.27 0 0 0 0 0.63 15.999
UNIT 36 44 4 12

DFIX 1 0.01 H1 O1
DFIX 1.05 C5 H5
DFIX 1.05 C7 H7
DFIX 1.05 C11 H11
DFIX 1.05 C10 H10b
DFIX 1.05 C10 H10a
DFIX 1.05 C13 H13
DFIX 1.01 N1 H1c N1 H1b N1 H1a

L.S. 30
PLAN  5
TEMP -173
CONF
BOND
MORE -1
BOND $H
fmap 2
acta
SHEL 99 0.56
REM <olex2.extras>
REM <HklSrc "%.\\2.hkl">
REM </olex2.extras>

WGHT    0.200000
FVAR       1.70787
C1    1    0.393152    0.678795    0.193401    11.00000    0.01464    0.02962 =
         0.01122   -0.00146   -0.00177    0.00071
O3    4    0.229114    0.575353    0.213763    11.00000    0.01367    0.03682 =
         0.01616   -0.00961    0.00208   -0.00690
O1    4    0.530159    0.519564   -0.098959    11.00000    0.02080    0.02760 =
         0.01239   -0.00176   -0.00167   -0.00092
O2    4    0.377315    0.841586    0.166126    11.00000    0.01979    0.02220 =
         0.01925   -0.00424    0.00087    0.00183
C5    1    0.436962    0.403888    0.067360    11.00000    0.01922    0.04547 =
         0.01059    0.00215    0.00095    0.00485
N1    3    0.801998    0.761654    0.196010    11.00000    0.01668    0.02755 =
         0.01648   -0.00292    0.00154    0.00003
C7    1    0.813854    0.543247    0.055536    11.00000    0.01467    0.03243 =
         0.01342   -0.00929   -0.00064   -0.00289
C8    1    0.646723    0.461615    0.094555    11.00000    0.01572    0.03756 =
         0.00848   -0.00612    0.00135   -0.01039
C9    1    0.569397    0.508005   -0.035827    11.00000    0.01339    0.03773 =
         0.01435   -0.00418   -0.00452    0.01028
C10   1    0.683554    0.418072    0.163342    11.00000    0.02180    0.04930 =
         0.01251    0.00440   -0.00153    0.00786
C11   1    0.397349    0.431039    0.002296    11.00000    0.01400    0.02616 =
         0.01355   -0.00376   -0.00277   -0.00355
C12   1    0.774010    0.570175   -0.009051    11.00000    0.01620    0.04149 =
         0.00862   -0.00440    0.00168   -0.00042
C13   1    0.635860    0.604619    0.206762    11.00000    0.01279    0.04770 =
         0.00933    0.00841   -0.00053    0.00417
H7    2    0.969151    0.574929    0.076666    11.00000    0.03335
H10A  2    0.858778    0.376718    0.166946    11.00000    0.03277
H1    2    0.659854    0.518324   -0.127629    11.00000    0.03147
H13   2    0.630710    0.602303    0.255874    11.00000    0.03903
H11   2    0.229288    0.406780   -0.010839    11.00000    0.03488
H1A   2    0.813799    0.794410    0.149365    11.00000    0.02686
H5    2    0.302836    0.343331    0.093434    11.00000    0.01707
H12   2    0.889198    0.637146   -0.041760    11.00000    0.03124
H1B   2    0.964617    0.712344    0.198009    11.00000    0.02335
H1C   2    0.800930    0.859092    0.230704    11.00000    0.02237
H10B  2    0.547525    0.328407    0.177245    11.00000    0.02590
HKLF 4


REM  2 in P212121 #19
REM wR2 = 0.3756, GooF = S = 1.048, Restrained GooF = 1.049 for all data
REM R1 = 0.1398 for 1272 Fo > 4sig(Fo) and 0.1955 for all 2453 data
REM 162 parameters refined using 10 restraints

END

WGHT      0.2000      0.0000

REM Highest difference peak  0.187,  deepest hole -0.249,  1-sigma level  0.057
Q1    1   1.0559  0.5589  0.0314  11.00000  0.05    0.19
Q2    1   0.9660  0.4800  0.1560  11.00000  0.05    0.17
Q3    1   1.0848  0.6074  0.1520  11.00000  0.05    0.16
Q4    1   0.9408  0.3946  0.1430  11.00000  0.05    0.16
Q5    1   1.0242  0.5962  0.1044  11.00000  0.05    0.15
;
_shelx_res_checksum                41542
_shelx_hkl_file
;
   0   0   1  195.21   25.82
   0   0  -1  258.51   34.16
   0   0   2  143.09   19.11
   0   0   3   32.26    5.14
   0   0   4  358.60   47.70
   0   0   5   37.07    6.23
   0   0   6  586.97   77.89
   0   0   7   63.07    9.37
   0   0  -7   56.29    8.75
   0   0   8  779.70  103.37
   0   0  -8  807.00  106.92
   0   0   9   65.47    9.66
   0   0  -9   68.13   10.05
   0   0  10  636.79   84.65
   0   0 -10  577.57   76.81
   0   0  11   44.36    7.29
   0   0 -11   39.82    6.60
   0   0  12  132.89   18.60
   0   0 -12  115.51   16.18
   0   0  13   13.85    4.00
   0   0 -13   10.79    3.58
   0   0  14   67.68   10.41
   0   0 -14   56.80    8.52
   0   0  15    9.33    4.00
   0   0 -15    5.03    2.61
   0   0  16  130.05   18.58
   0   0 -16   99.91   14.15
   0   0  17   12.27    4.27
   0   0 -17    8.04    2.93
   0   0  18  148.76   21.26
   0   0 -18  111.35   15.74
   0   0  19   15.39    4.78
   0   0 -19   11.27    3.27
   0   0  20  184.22   26.16
   0   0 -20  164.72   22.91
   0   0  21    9.22    3.92
   0   0 -21    6.94    2.98
   0   0  22   18.32    4.88
   0   0 -22   13.80    3.73
   0   0  23    0.77    2.66
   0   0 -23    1.29    2.40
   0   0  24    9.42    3.63
   0   0 -24    8.82    3.24
   0   0  25   -0.10    2.57
   0   0 -25    1.07    2.22
   0   0 -26    5.21    2.88
   0   0 -27    0.67    2.26
   0   0 -28    0.79    1.84
   0   0 -29    0.93    1.72
   0   0 -30   35.49    6.75
   0  -1   3  559.75   74.48
   0   1  -3  579.70   77.05
   0   1   4  154.26   20.83
   0   1   5 1000.00  132.36
   0  -1   5  823.76  109.22
   0   1  -5  961.88  127.39
   0   1   6  383.95   51.19
   0  -1   6  382.62   51.14
   0   1  -6  427.39   57.06
   0   1   7  327.48   43.66
   0  -1   7  295.21   39.50
   0  -1  -7  395.74   52.86
   0   1  -7  285.73   38.31
   0   1   8  540.87   71.78
   0  -1   8  500.89   66.70
   0  -1  -8  567.55   75.39
   0   1  -8  504.88   67.17
   0   1   9   22.83    4.45
   0  -1   9   32.53    5.81
   0  -1  -9   17.62    4.29
   0   1  -9   29.69    5.38
   0   1  10  397.16   52.94
   0  -1  10  601.68   80.28
   0  -1 -10  405.50   54.11
   0   1 -10  423.58   56.69
   0   1  11    2.23    2.40
   0  -1 -11    2.04    2.59
   0   1 -11    7.76    3.61
   0   1  12  215.43   29.33
   0  -1  12  415.51   56.23
   0  -1 -12  249.11   33.64
   0   1 -12  263.39   35.79
   0   1  13  175.98   24.11
   0  -1  13  315.07   43.11
   0  -1 -13  175.98   23.97
   0   1 -13  202.13   27.73
   0   1  14  104.88   14.94
   0  -1  14  168.44   24.12
   0  -1 -14  115.96   16.22
   0   1 -14  119.68   16.95
   0   1  15   50.62    8.25
   0  -1 -15   55.76    8.45
   0   1 -15   59.23    9.20
   0   1  16   39.16    6.91
   0   1 -16   65.54   10.51
   0   1  17   33.76    6.65
   0  -1 -17   52.19    8.06
   0   1 -17   44.34    7.87
   0  -1  18   -0.16    5.65
   0  -1 -18    9.16    3.08
   0   1 -18   10.09    3.80
   0   1  19   13.45    4.55
   0  -1  19    2.34    5.26
   0  -1 -19   10.86    3.25
   0   1 -19   11.89    3.80
   0   1  20   88.74   13.66
   0  -1 -20   70.75   10.56
   0   1 -20   71.14   10.97
   0   1  21    6.07    3.14
   0  -1  21    0.39    3.80
   0  -1 -21    7.06    2.79
   0   1 -21    3.08    2.77
   0   1  22    1.95    2.87
   0  -1  22    0.62    3.56
   0  -1 -22    4.51    2.57
   0   1 -22    1.39    2.69
   0   1  23    7.18    3.16
   0  -1 -23    7.88    2.87
   0   1 -23    5.28    2.93
   0   1  24    1.13    2.55
   0  -1  24    1.75    3.04
   0  -1 -24    4.28    2.69
   0   1 -24    4.15    2.93
   0   1  25    6.88    3.11
   0  -1  25    3.55    2.98
   0   1 -25   11.58    3.80
   0   1 -26    2.27    2.67
   0  -1 -27    3.33    2.21
   0   1 -27    5.34    2.67
   0  -1 -28    2.77    1.95
   0   1 -28    5.25    2.76
   0  -1 -29    1.88    1.87
   0  -1 -30    2.88    1.92
   0  -2   6  165.78   23.12
   0   2  -6  155.94   21.97
   0   2   7    9.18    3.13
   0  -2   7   26.07    7.11
   0   2  -7   10.43    5.50
   0   2   8  156.47   21.39
   0  -2  -8  171.19   23.45
   0   2   9   90.07   12.78
   0  -2  -9  108.60   15.28
   0   2  -9  145.57   20.78
   0   2  10  110.73   15.57
   0  -2  10   69.90   11.06
   0  -2 -10   89.27   13.00
   0   2 -10  100.18   14.47
   0   2  11  383.42   51.31
   0  -2  11  457.98   61.88
   0  -2 -11  383.60   51.32
   0   2 -11  420.57   56.70
   0   2  12   56.43    8.68
   0  -2  12   63.11   10.04
   0  -2 -12   56.16    8.55
   0   2 -12   55.97    8.91
   0   2  13  458.51   61.28
   0  -2 -13  470.74   62.88
   0   2 -13  430.67   57.81
   0   2  14   25.15    4.93
   0  -2 -14   17.88    4.33
   0   2 -14   10.60    3.68
   0  -2  15    3.12    3.10
   0  -2 -15    2.92    2.66
   0   2 -15    6.58    3.08
   0   2  16   89.27   12.99
   0  -2  16   84.92   13.11
   0  -2 -16   80.12   11.80
   0   2 -16   67.86   10.40
   0   2  17   23.76    4.94
   0  -2  17   20.98    5.11
   0  -2 -17   17.92    4.28
   0   2 -17   19.21    4.60
   0   2  18  117.64   16.90
   0  -2  18  125.71   18.67
   0  -2 -18  104.96   15.14
   0   2 -18   92.11   13.92
   0  -2  19   94.15   14.91
   0  -2 -19   60.51    9.30
   0   2 -19   70.16   11.25
   0   2  20   21.30    4.58
   0  -2  20   37.28    7.90
   0  -2 -20   18.82    4.15
   0   2 -20   20.70    5.15
   0   2  21    0.58    2.18
   0  -2 -21    0.23    2.39
   0   2 -21    2.15    3.21
   0   2  22   10.32    3.09
   0  -2  22   20.08    5.77
   0  -2 -22   11.39    3.40
   0   2 -22    6.82    3.66
   0   2  23    1.89    1.98
   0  -2  23   14.66    5.01
   0  -2 -23    3.22    2.46
   0   2  24    4.14    2.24
   0  -2  24   10.79    4.24
   0  -2 -24    5.11    2.63
   0   2 -24    2.42    3.30
   0  -2  25    4.02    3.21
   0  -2 -25    1.85    2.33
   0   2 -25    0.43    3.06
   0  -2 -26   18.63    4.19
   0   2 -26   17.56    4.80
   0  -2 -27    6.86    2.55
   0   2 -27    3.91    2.77
   0  -2 -28   10.28    2.96
   0   2 -28    8.52    3.37
   0  -2 -29    3.33    1.91
   0   2 -29    2.75    2.14
   0   2 -30    2.08    1.80
   0  -3   9   40.55    7.98
   0   3  -9   49.66    8.73
   0   3  10   46.76    7.39
   0  -3  10   32.53    8.64
   0  -3 -10   33.17    5.88
   0   3 -10   50.00    9.27
   0   3  11  150.71   20.99
   0  -3 -11  153.72   21.16
   0   3 -11  205.85   28.95
   0   3  12  113.21   16.07
   0  -3 -12   99.82   14.31
   0   3  13   15.02    4.46
   0  -3  13   25.60    6.60
   0  -3 -13   13.05    3.59
   0   3  14   33.17    6.06
   0  -3 -14   29.74    5.55
   0   3  15    4.02    3.16
   0  -3  15    4.87    4.27
   0  -3 -15    3.74    2.88
   0   3 -15    5.49    3.69
   0   3  16   21.57    4.77
   0  -3 -16   16.99    4.30
   0   3 -16   19.99    5.18
   0   3  17   21.20    4.86
   0  -3  17   20.21    6.19
   0  -3 -17   13.60    3.96
   0   3  18    2.90    2.67
   0  -3  18    5.63    4.53
   0  -3 -18    6.33    3.06
   0   3 -18    6.03    3.90
   0   3  19   17.10    4.16
   0  -3  19   18.08    5.30
   0  -3 -19   26.68    5.20
   0   3 -19   35.17    7.11
   0   3  20   26.76    5.31
   0  -3  20   19.55    5.16
   0  -3 -20   24.04    4.91
   0   3 -20   25.57    5.72
   0   3  21   16.02    3.88
   0   3 -21   13.45    4.90
   0   3  22    9.68    3.04
   0  -3  22    2.68    2.93
   0  -3 -22    4.46    2.72
   0   3 -22    9.72    3.74
   0   3  23   17.39    4.41
   0  -3  23   11.86    3.98
   0  -3 -23   18.40    4.42
   0   3 -23   14.73    4.50
   0   3  24    7.27    2.61
   0  -3 -24    5.11    2.75
   0   3 -24    5.97    3.61
   0  -3 -25    7.65    2.89
   0   3 -25    8.29    3.73
   0   3 -26    6.23    3.38
   0  -3 -27    0.45    1.69
   0   3 -27    1.26    2.26
   0  -3 -28    0.78    1.49
   0   3 -28    2.20    2.39
   0   3 -29    1.56    2.12
   0  -4  11  -19.27    9.01
   0  -4  12   33.77    9.85
   0   4 -12   35.30    7.57
   0   4  13   63.65    9.95
   0  -4 -13   78.33   11.70
   0   4 -13  129.88   19.72
   0   4  14   73.71   11.35
   0  -4 -14   97.25   14.33
   0   4 -14   82.44   13.75
   0  -4 -15    2.80    3.35
   0   4 -15    3.09    5.34
   0   4  16   14.69    4.25
   0  -4 -16    5.62    3.33
   0   4  17   28.00    5.65
   0  -4  17   36.01    9.82
   0  -4 -17   19.59    4.55
   0   4  18   31.84    5.94
   0  -4 -18   32.55    5.98
   0   4 -18   29.74    7.56
   0  -4  19   -5.95    4.98
   0  -4 -19    8.57    3.21
   0   4 -19    6.53    4.73
   0   4  20   25.95    5.20
   0  -4  20   14.98    5.57
   0  -4 -20   20.97    4.55
   0   4 -20   23.64    6.33
   0   4  21    2.88    2.51
   0  -4 -21    4.38    2.83
   0   4 -21    6.32    4.10
   0   4  22   21.05    4.56
   0  -4  22   23.47    6.65
   0  -4 -22   16.10    4.16
   0   4 -22   16.68    5.40
   0  -4  23   16.63    5.34
   0   4 -23   12.81    5.49
   0  -4 -24    9.81    3.14
   0   4 -24    9.71    4.32
   0  -4 -25    2.23    1.95
   0   4 -25    2.70    2.58
   0  -4 -26    0.29    1.73
   0   4 -26    0.88    2.33
   0  -4 -27    8.05    2.70
   0   4 -27    7.40    3.07
   0  -5  14  -17.96   11.67
   0  -5  15    8.28   10.93
   0   5 -15   24.63    7.58
   0  -5  16  -17.86   15.34
   0  -5 -16    9.41    3.56
   0   5 -16    6.07    6.70
   0   5  17    5.05    2.77
   0  -5  17   13.25   11.79
   0  -5 -17    6.30    3.38
   0   5 -17    4.22    4.87
   0   5  18   29.48    5.76
   0  -5 -18   15.71    4.52
   0   5 -18   21.08    6.30
   0  -5 -19    1.62    2.98
   0   5 -19    2.45    4.28
   0   5  20   16.34    4.02
   0  -5 -20   19.58    4.89
   0  -5 -21    2.33    2.90
   0  -5 -22    6.90    2.96
   0  -5 -23    2.07    2.09
   0   5 -23    3.03    3.23
   0  -5 -24    1.34    1.90
   0   5 -24    0.52    2.38
   0  -5 -25    6.36    2.44
   0   5 -25    4.00    2.61
   0  -5 -26    0.92    1.48
   0   5 -26    0.78    1.92
   0   5 -27   -0.54    1.55
   0  -6  17   -2.10    5.62
   0  -6  18   -2.69    4.70
   0   6 -18    9.97    4.55
   0  -6  19   -2.96    7.19
   0  -6 -19    9.26    3.52
   0   6 -19    5.91    3.84
   0  -6  20   -1.23    5.08
   0  -6 -20    1.21    2.66
   0  -6 -21    1.73    2.17
   0   6 -21   -0.12    2.19
   0  -6 -22    2.21    2.25
   0   6 -22    2.47    2.35
   0  -6 -23    0.89    1.76
   0   6 -23    0.34    1.86
   0  -6 -24    3.72    2.15
   0   7 -20    1.48    2.48
   0   7 -21    1.21    1.64
   0  -7 -22    4.99    2.44
   0   7 -22    2.09    1.62
   0   7 -23    0.65    1.22
   0   7 -24   -0.15    1.18
   1   0   0    2.99    1.29
  -1   0   0    2.86    1.28
   1   0   1  198.32   26.43
  -1   0   1  184.13   24.43
  -1   0  -1  211.26   28.13
   1   0   2  179.96   24.08
  -1   0   2  217.55   28.95
   1   0  -2  196.63   26.18
  -1   0  -2  167.11   22.35
   1   0   3  186.26   25.12
  -1   0   3  158.95   21.20
   1   0  -3  148.58   19.78
   1   0   4   99.11   13.74
  -1   0   4   79.70   11.06
   1   0  -4   92.55   12.68
  -1   0  -4   94.86   13.12
   1   0   5  166.22   22.59
  -1   0   5  133.25   18.18
   1   0  -5  147.61   19.90
  -1   0  -5  155.50   21.15
   1   0   6    8.50    3.43
   1   0  -6    4.59    2.35
  -1   0  -6    9.88    3.67
   1   0   7  153.19   21.05
   1   0  -7  147.96   20.16
  -1   0  -7  147.25   20.25
   1   0   8   22.12    4.66
   1   0  -8   22.99    4.30
  -1   0  -8   21.53    4.71
   1   0   9  214.98   29.23
   1   0  -9  236.53   31.84
  -1   0  -9  231.38   31.45
   1   0  10  258.07   34.97
   1   0 -10  278.28   37.38
   1   0  11  138.83   19.42
  -1   0  11  161.08   22.24
   1   0 -11  150.98   20.77
   1   0  12   19.36    4.73
  -1   0  12   11.72    3.29
   1   0 -12   17.57    3.86
   1   0  13    4.81    3.56
  -1   0  13   -0.17    2.98
   1   0 -13    2.25    2.80
  -1   0 -13    2.48    2.55
   1   0  14   41.13    7.52
  -1   0  14   23.30    4.62
   1   0 -14   42.19    7.24
  -1   0 -14   41.62    6.91
   1   0  15   19.10    5.27
  -1   0  15   11.35    3.46
  -1   0 -15   17.12    4.09
   1   0  16   10.93    4.67
  -1   0  16    5.75    3.02
  -1   0 -16   10.25    3.67
   1   0  17   38.71    8.00
  -1   0  17   27.40    5.49
  -1   0 -17   37.90    6.69
  -1   0  18   22.86    5.12
  -1   0 -18   33.39    6.33
  -1   0  19   33.85    6.49
  -1   0 -19   48.15    8.07
  -1   0  20    8.46    3.59
  -1   0 -20   12.45    4.07
  -1   0  21   11.94    3.90
   1   0 -21   19.23    4.97
  -1   0 -21   15.45    4.25
  -1   0  22    9.70    3.50
   1   0 -22   14.10    4.22
  -1   0 -22   13.36    3.97
  -1   0  23    3.49    2.74
   1   0 -23    5.84    3.24
  -1   0 -23    4.94    3.02
  -1   0  24    6.05    3.00
   1   0 -24    3.09    3.13
  -1   0 -24    6.39    3.15
   1   0 -25    4.88    3.21
  -1   0 -25    5.38    3.13
   1   0 -26    4.18    3.08
  -1   0 -26    3.86    2.97
   1   0 -27    2.86    2.43
  -1   0 -27    1.28    2.44
   1   0 -28    8.32    3.30
  -1   0 -28    8.44    3.20
   1   0 -29    1.37    1.99
  -1   0 -29    3.41    2.39
  -1   0 -30   12.26    3.60
  -1   0 -31    2.58    1.96
   1  -1   1  576.68   76.56
  -1   1  -1  718.17   95.21
   1  -1   3   21.49    5.08
  -1  -1  -3   15.54    3.46
   1   1   3   23.64    4.36
   1  -1   4  351.77   47.01
  -1  -1  -4  334.66   44.57
   1   1   4  311.61   41.53
  -1   1  -4  349.20   46.54
   1  -1   5   88.92   12.46
   1   1  -5   98.14   14.14
  -1  -1  -5  107.80   14.87
   1   1   5  102.57   14.18
  -1  -1   5  128.10   18.13
   1  -1  -5  123.05   16.70
  -1   1  -5  108.42   14.94
   1  -1   6   39.64    6.32
  -1  -1  -6   44.30    6.78
   1   1   6   43.79    6.69
   1  -1  -6   36.68    5.56
  -1   1  -6   36.40    5.80
   1  -1   7  144.50   20.12
   1   1  -7   99.03   14.05
  -1  -1  -7  111.79   15.47
   1  -1  -7  120.04   16.33
  -1   1  -7  129.79   17.94
   1   1  -8   58.36    9.20
  -1  -1  -8   46.23    7.11
   1   1   8   55.72    8.33
  -1  -1   8   81.13   11.99
   1  -1  -8   66.97    9.50
   1  -1   9  264.27   36.31
   1   1  -9  136.53   18.87
  -1  -1  -9  167.20   22.81
   1   1   9  168.62   23.09
  -1  -1   9  180.59   24.81
   1  -1  -9  152.13   20.72
  -1   1  -9  172.52   23.76
   1  -1  10   96.63   14.73
  -1   1  10   66.79    9.58
   1   1 -10   68.46   10.00
  -1  -1 -10   62.32    9.18
   1   1  10   49.73    7.58
   1  -1 -10   51.77    7.63
  -1   1 -10   70.16   10.46
   1  -1  11   85.24   14.26
  -1   1  11  120.39   16.53
   1   1 -11  111.88   15.67
  -1  -1 -11  119.24   16.57
   1   1  11  130.41   18.05
  -1  -1  11  131.65   18.42
   1  -1 -11  117.38   16.26
  -1   1 -11  141.93   19.73
  -1   1  12   64.25    9.51
   1   1 -12   69.35   10.19
  -1  -1 -12   71.52   10.73
   1   1  12   76.31   11.21
  -1  -1  12   91.49   13.12
   1  -1 -12   75.08   10.71
  -1   1  13  105.50   14.73
   1   1 -13  159.84   22.34
  -1  -1 -13  111.53   15.66
   1   1  13   98.49   14.27
  -1  -1  13  149.11   20.90
   1  -1 -13  107.98   15.05
  -1   1 -13   79.54   11.89
  -1   1  14   79.42   11.45
  -1  -1 -14   87.02   12.50
   1   1  14  110.73   15.82
  -1  -1  14  144.77   20.92
   1  -1 -14   83.87   11.98
  -1   1 -14   93.79   13.66
   1  -1  15    5.59    4.95
  -1   1  15   12.11    3.39
  -1  -1 -15   16.33    3.83
   1   1  15   20.35    4.59
  -1  -1  15   32.20    6.77
   1  -1 -15   19.97    4.46
  -1   1 -15   19.18    4.52
   1  -1  16    9.79    4.86
  -1   1  16   15.73    3.99
  -1  -1 -16   11.04    3.38
   1   1  16    7.84    3.95
  -1  -1  16   26.83    6.31
   1  -1 -16   20.41    4.20
  -1   1 -16   12.92    3.93
   1  -1  17   29.11    7.22
   1   1 -17   61.05    9.96
   1   1  17   35.31    6.87
  -1   1 -17   50.80    8.43
   1  -1  18    9.10    5.59
  -1   1  18   25.82    5.33
   1   1 -18   21.37    4.80
  -1  -1 -18   14.32    3.70
   1   1  18   16.52    5.05
  -1  -1  18    8.75    5.59
  -1   1 -18   17.78    4.56
  -1   1  19   50.25    8.35
   1   1 -19   41.99    7.20
  -1  -1 -19   37.02    6.43
   1   1  19   26.41    6.65
  -1   1 -19   38.61    6.91
   1  -1  20    5.48    3.88
  -1   1  20   19.84    4.58
   1   1 -20   14.92    3.98
  -1  -1 -20   15.59    3.82
   1   1  20    8.95    4.11
  -1   1 -20   14.53    3.96
   1  -1  21    9.72    4.29
  -1   1  21   22.36    4.91
   1   1 -21   22.62    5.48
  -1  -1 -21   19.42    4.18
   1   1  21   26.11    5.84
   1  -1 -21   23.59    4.61
  -1   1 -21   22.78    5.00
   1  -1  22    0.20    3.26
  -1   1  22    2.41    2.56
   1   1 -22    5.14    2.81
  -1  -1 -22    3.81    2.61
   1   1  22    7.52    3.38
  -1  -1  22   -2.72    3.54
   1  -1 -22    4.13    2.54
  -1   1 -22    6.02    3.67
   1  -1  23    2.53    2.73
  -1   1  23    1.54    2.30
   1   1 -23    1.66    2.62
  -1  -1 -23    3.78    2.64
   1   1  23    4.12    3.06
  -1  -1  23   -2.44    3.05
   1  -1  24    2.48    2.75
  -1   1  24    3.66    2.56
   1   1 -24    6.76    2.94
  -1  -1 -24    5.68    2.78
   1   1  24    5.27    3.19
  -1  -1  24    0.27    3.03
   1  -1 -24    6.47    3.02
  -1   1 -24    5.20    3.38
   1  -1  25    5.20    2.99
   1   1 -25    6.40    2.88
  -1  -1 -25    7.50    2.91
   1   1  25    6.57    3.36
   1  -1 -25    9.13    3.09
  -1   1 -25    6.89    3.46
   1  -1  26    8.35    3.57
   1   1 -26   11.35    3.54
  -1  -1 -26   11.90    3.71
   1   1  26    8.63    3.61
   1  -1 -26    7.04    2.83
  -1   1 -26   11.34    3.78
   1  -1  27    3.24    2.66
   1   1 -27    2.75    2.34
   1  -1 -27    1.62    1.91
  -1   1 -27    1.60    2.35
   1   1 -28    9.49    3.23
   1  -1 -28    9.41    2.94
  -1   1 -28   11.73    3.61
   1   1 -29   11.75    3.49
  -1  -1 -29   11.45    3.38
   1  -1 -29   12.24    3.32
  -1   1 -29   12.23    3.63
  -1  -1 -30    3.97    2.03
  -1   1 -30    4.49    2.28
  -1  -1 -31   10.12    3.05
  -1   1 -31   10.82    3.19
   1  -2   4  173.23   23.87
  -1   2  -4  136.17   19.24
   1  -2   5   70.46   11.34
  -1   2  -5   48.99    8.56
  -1  -2  -6   63.35    9.36
   1   2   6   42.23    6.65
  -1  -2  -7   92.55   13.19
   1   2   7   89.81   12.75
   1  -2   8   25.23    6.15
  -1   2   8   12.45    3.16
  -1  -2  -8   11.21    3.51
   1   2   8   10.66    3.30
   1  -2  -8    8.74    3.63
  -1   2  -8   16.80    4.64
   1  -2   9   33.14    6.87
  -1   2   9   28.29    4.87
  -1  -2  -9   20.27    4.54
   1   2   9   18.56    4.05
  -1  -2   9   29.05    7.29
   1  -2  -9   19.67    4.10
  -1   2  -9   17.31    4.32
   1  -2  10  271.45   36.96
  -1   2  10  214.81   28.96
  -1  -2 -10  235.82   31.92
   1   2  10  217.64   29.51
   1  -2 -10  210.37   28.45
  -1   2 -10  217.38   29.67
   1  -2  11   33.09    5.98
  -1   2  11   24.24    4.58
  -1  -2 -11   33.04    5.98
   1   2  11   26.82    5.02
  -1  -2  11   27.58    6.11
   1  -2 -11   28.17    4.84
  -1   2  12  216.49   29.26
  -1  -2 -12  196.54   26.85
   1   2  12  222.07   30.25
   1  -2 -12  220.39   29.86
  -1   2 -12  176.86   24.37
   1  -2  13   18.38    4.41
   1   2 -13   25.42    5.46
  -1  -2 -13   22.91    4.73
   1   2  13   36.99    6.39
   1  -2 -13   31.06    5.36
  -1   2 -13   31.93    5.84
   1  -2  14   35.45    6.89
  -1   2  14   23.72    4.46
   1   2 -14   36.68    6.73
  -1  -2 -14   30.43    5.91
   1   2  14   25.20    5.10
  -1  -2  14   35.63    7.00
   1  -2 -14   24.26    4.68
  -1   2 -14   28.28    5.56
   1  -2  15   91.31   14.09
  -1   2  15   64.49    9.71
   1   2 -15   70.62   10.97
  -1  -2 -15   63.83    9.78
   1   2  15   82.94   12.34
  -1  -2  15   78.87   12.05
   1  -2 -15   83.73   12.28
  -1   2 -15   67.98   10.58
   1  -2  16  111.17   16.97
  -1   2  16   66.17    9.92
   1   2 -16   59.89    9.49
  -1  -2 -16   75.38   11.31
   1   2  16   64.90   10.11
  -1  -2  16   55.67    8.97
  -1   2 -16   60.06    9.64
   1  -2  17   86.48   14.18
  -1   2  17   68.69   10.36
   1   2 -17   71.46   10.93
  -1  -2 -17   78.25   11.81
   1   2  17   76.59   11.69
  -1   2 -17   89.89   13.57
  -1   2  18   72.63   10.90
   1   2 -18   50.40    8.44
  -1  -2 -18   66.13   10.17
   1   2  18   73.99   11.43
  -1  -2  18   50.50    8.65
  -1   2 -18   62.54   10.22
   1  -2  19   28.90    7.53
  -1   2  19   16.06    4.17
   1   2 -19   27.56    5.68
  -1  -2 -19   16.82    4.08
  -1  -2  19   31.40    7.03
  -1   2 -19   12.93    4.22
   1  -2  20   19.05    6.13
  -1   2  20    6.16    2.51
   1   2 -20    5.97    3.32
  -1  -2 -20    4.33    2.76
   1   2  20    6.95    3.02
  -1  -2  20    8.66    3.75
   1  -2 -20    4.76    2.49
   1  -2  21   15.26    5.28
  -1   2  21    5.18    2.21
   1   2 -21    9.03    3.76
  -1  -2 -21    6.28    2.74
   1   2  21    4.85    2.53
  -1  -2  21   10.11    4.00
   1  -2 -21    3.65    2.30
  -1   2 -21    5.63    3.15
   1  -2  22    5.67    4.19
  -1   2  22   -0.16    1.84
   1   2 -22    4.15    3.07
  -1  -2 -22   -1.46    2.95
   1   2  22    0.46    2.19
  -1  -2  22    6.04    3.27
   1  -2 -22   -0.10    2.66
  -1   2 -22    1.80    2.98
   1  -2  23    0.77    3.50
  -1   2  23    1.78    1.84
   1   2 -23    7.14    3.60
   1   2  23    0.86    2.23
  -1  -2  23    4.87    3.44
   1  -2 -23    4.28    2.31
  -1   2 -23    3.84    3.03
   1  -2  24    1.31    3.14
  -1   2  24    5.07    2.36
   1   2 -24    6.75    3.69
  -1  -2 -24    5.41    2.56
   1   2  24    4.96    2.54
  -1  -2  24   13.83    5.22
   1  -2 -24    4.43    2.54
  -1   2 -24    2.76    2.93
   1   2 -25    1.52    2.63
  -1  -2 -25    2.83    2.36
   1   2  25    5.16    2.81
   1  -2 -25    2.79    2.01
  -1   2 -25    1.80    2.68
   1  -2  26   -1.74    2.98
   1   2 -26   -0.79    2.56
  -1  -2 -26    1.23    1.89
   1  -2 -26    2.77    1.97
  -1   2 -26    1.30    2.35
  -1  -2 -27    3.49    2.22
   1  -2 -27    2.95    1.89
  -1   2 -27    2.28    2.45
   1   2 -28    0.85    2.14
  -1  -2 -28    9.10    2.83
   1  -2 -28    6.94    2.37
  -1   2 -28    3.88    2.45
   1   2 -29    1.09    1.96
  -1  -2 -29    5.41    2.23
  -1   2 -29    2.54    2.12
  -1  -2 -30    5.17    2.23
  -1   2 -31    1.10    1.90
   1  -3   8   13.79    6.21
  -1   3  -8   14.80    5.16
  -1  -3  -9    7.27    3.26
   1   3   9   13.04    3.55
  -1   3  -9   12.85    4.95
  -1  -3 -10   32.95    5.89
   1   3  10   45.39    7.42
   1  -3  11   55.01    9.91
  -1   3  11   56.89    8.52
   1   3 -11   41.21    8.08
  -1  -3 -11   57.05    8.89
   1   3  11   46.71    7.58
  -1  -3  11   49.73   10.75
   1  -3 -11   54.81    8.66
   1  -3  12   -0.91    5.84
   1   3 -12   24.16    7.27
  -1  -3 -12   23.04    4.79
   1   3  12   16.88    4.39
  -1  -3  12   23.42    9.41
  -1   3 -12   19.52    4.98
   1  -3  13   56.61   10.17
  -1   3  13   54.01    8.36
   1   3 -13   76.30   12.53
  -1  -3 -13   75.23   11.21
   1   3  13   59.72    9.39
  -1   3 -13   50.12    8.51
   1  -3  14   35.91    8.44
  -1   3  14   22.28    5.16
   1   3  14   21.37    4.84
  -1   3 -14   20.04    5.05
   1  -3  15  261.17   36.63
  -1   3  15  215.96   29.55
  -1  -3 -15  218.53   29.98
   1   3  15  207.18   28.68
  -1  -3  15  254.70   36.15
  -1   3 -15  212.50   29.64
   1  -3  16   26.46    6.57
  -1   3  16   18.64    4.39
   1   3 -16   11.28    4.77
  -1  -3 -16   11.29    3.73
   1   3  16   19.67    4.75
  -1   3 -16   21.22    5.33
  -1   3  17   16.66    3.90
   1   3  17   13.65    4.04
  -1  -3  17   33.48    7.38
  -1   3 -17   27.93    6.09
   1  -3  18    7.65    4.33
  -1   3  18   24.64    4.87
   1   3 -18   15.19    4.91
  -1  -3 -18   17.54    4.25
  -1  -3  18   19.47    6.31
   1  -3  19   -0.10    3.63
  -1   3  19    4.80    2.75
   1   3 -19    8.64    4.17
  -1  -3 -19    7.90    3.15
   1   3  19   10.50    3.53
  -1  -3  19   18.24    5.82
   1  -3 -19   11.13    3.25
  -1   3 -19   17.26    4.69
   1  -3  20    9.92    4.07
  -1   3  20   31.64    5.70
   1   3 -20   30.23    6.70
  -1  -3 -20   25.75    5.23
   1   3  20   19.39    4.51
  -1  -3  20   32.20    7.15
   1  -3 -20   21.22    4.45
  -1   3 -20   22.44    5.57
   1  -3  21    2.94    3.35
  -1   3  21    6.30    2.42
   1   3 -21    5.28    3.63
  -1  -3 -21    6.87    3.30
   1   3  21    5.37    2.60
  -1  -3  21    8.17    3.63
   1  -3 -21    1.58    2.44
  -1   3 -21    3.92    3.36
   1  -3  22   17.81    5.39
  -1   3  22    7.19    2.53
   1   3 -22    6.56    3.63
  -1  -3 -22    6.46    2.89
   1   3  22    7.07    2.96
  -1  -3  22    5.15    3.24
   1  -3 -22   10.28    3.18
  -1   3 -22    5.34    3.42
   1  -3  23   13.90    4.50
   1   3 -23    8.47    3.76
  -1  -3 -23   22.00    4.79
   1   3  23    8.67    2.98
  -1  -3  23    8.60    3.46
   1  -3 -23   11.53    3.32
  -1   3 -23    8.89    3.92
   1  -3  24   16.45    5.10
   1   3 -24   11.46    4.25
  -1  -3 -24    9.87    3.42
   1   3  24   11.01    3.19
   1  -3 -24   11.54    3.30
  -1   3 -24    8.67    4.03
   1  -3  25    6.80    3.59
   1   3 -25    4.31    2.70
  -1  -3 -25    4.60    2.54
   1   3  25    5.47    2.41
   1  -3 -25   12.04    3.23
  -1   3 -25    3.45    2.83
   1  -3  26   12.11    4.58
   1   3 -26    7.01    3.11
  -1   3 -26    7.19    3.41
   1   3 -27    2.76    2.21
  -1  -3 -27    1.90    1.95
   1  -3 -27    2.71    1.75
  -1   3 -27    2.98    2.64
   1   3 -28    4.04    2.37
  -1  -3 -28    4.73    2.17
  -1   3 -28    6.11    3.06
  -1  -3 -29    4.57    2.12
  -1   3 -29    2.40    2.05
  -1   3 -30   -1.03    1.66
   1  -4   9  -14.24    6.79
   1  -4  10   28.79    8.17
  -1   4 -10   21.16    6.33
   1  -4  12   23.81   10.12
  -1  -4 -12   14.27    4.04
   1   4  12    6.66    3.78
  -1   4 -12   13.54    5.84
   1   4  13   12.54    4.21
  -1  -4  13  -17.36   10.60
  -1   4 -13   11.40    5.62
   1   4 -14   34.89    8.11
  -1  -4 -14   32.29    6.21
  -1  -4  14   18.88   11.06
   1  -4 -14   41.47    7.22
   1  -4  15  230.76   33.89
  -1   4  15  140.07   19.83
   1   4 -15  149.20   22.78
  -1  -4 -15  148.76   21.05
   1   4  15  153.19   21.80
   1  -4 -15  132.27   18.88
  -1   4  16   21.96    5.20
   1   4 -16   44.57   10.02
   1   4  16   27.91    5.83
  -1  -4  16   69.85   17.81
   1  -4 -16   30.51    5.84
  -1   4 -16   34.64    7.69
  -1   4  17   34.31    6.22
   1   4 -17   29.40    8.37
  -1  -4 -17   25.27    5.30
   1   4  17   21.35    4.90
   1  -4 -17   30.05    5.78
  -1   4 -17   22.47    6.07
   1  -4  18    2.38    5.29
  -1   4  18    1.84    2.15
  -1  -4 -18    8.19    3.20
   1   4  18   10.18    3.47
   1  -4 -18    3.84    2.75
  -1   4 -18   11.26    4.83
  -1   4  19    3.53    2.15
   1   4  19    3.67    2.57
  -1  -4  19    5.92    4.81
   1  -4 -19    9.46    3.18
  -1   4 -19    4.98    4.15
   1  -4  20   13.49    5.58
  -1   4  20   13.39    3.42
  -1  -4 -20   20.95    4.65
   1  -4 -20   15.67    4.03
  -1   4 -20    8.24    4.57
   1  -4  21   62.53   11.59
  -1   4  21   33.20    6.04
  -1  -4 -21   36.63    6.65
   1   4  21   28.14    5.48
   1  -4 -21   28.86    5.49
  -1   4 -21   30.40    6.87
   1  -4  22   12.95    4.80
   1   4 -22   17.36    5.53
  -1  -4 -22    6.69    3.23
   1   4  22    8.53    2.97
  -1  -4  22    3.52    3.44
   1  -4 -22    6.34    2.82
  -1   4 -22    5.91    3.77
   1   4 -23   13.05    4.64
  -1  -4 -23   10.03    3.36
   1   4  23   11.12    3.32
   1  -4 -23   16.97    4.04
  -1   4 -23   21.64    5.78
   1  -4  24    3.09    2.66
   1   4 -24    2.30    2.84
  -1  -4 -24    1.46    2.09
   1  -4 -24    1.48    2.05
  -1   4 -24    3.12    2.74
   1  -4  25    0.35    2.47
   1  -4 -25    2.89    1.83
  -1   4 -25    0.93    2.35
   1   4 -26    2.80    2.39
  -1  -4 -26    3.09    1.96
   1  -4 -26    4.56    2.08
  -1   4 -26    1.70    2.77
   1   4 -27    3.56    2.37
  -1  -4 -27    3.36    2.37
  -1   4 -27    2.00    2.35
  -1  -4 -28    0.35    1.72
  -1   4 -28    2.63    2.32
  -1   4 -29    1.47    1.65
  -1   4 -30    1.19    1.43
   1  -5  12  -18.76   10.36
   1  -5  13   35.22   11.54
  -1   5 -13   40.62    9.63
   1  -5  14  -22.85   14.88
  -1   5 -14    9.00    6.20
   1  -5  15  111.17   22.73
  -1  -5 -15   56.60    9.18
  -1   5 -15   88.60   15.49
   1  -5  16   30.13   13.61
  -1  -5 -16   12.98    3.93
   1   5  16    5.71    2.97
  -1  -5  16   -2.99    8.68
  -1   5 -16   13.54    6.10
   1   5 -17   22.90    6.73
   1   5  17   18.55    4.48
  -1  -5  17    0.28    7.74
   1  -5 -17   25.04    5.14
  -1   5 -17   30.77    8.19
  -1   5  18   11.09    3.19
   1   5 -18    9.99    5.72
  -1  -5 -18   13.10    4.09
  -1  -5  18   -1.40    9.17
   1  -5 -18   16.81    4.31
   1  -5  19    7.09    5.79
  -1   5  19   11.06    3.21
   1   5 -19    7.90    4.89
  -1  -5 -19    7.29    3.36
   1   5  19    9.21    3.26
  -1  -5  19   16.60    8.77
   1  -5 -19    6.85    3.08
   1  -5  20   -3.13    4.60
   1   5 -20    2.94    4.87
   1   5  20    2.52    2.26
  -1  -5  20    7.19    6.55
   1  -5 -20    3.21    3.09
   1   5 -21   13.75    5.45
  -1  -5 -21   14.34    4.10
   1   5  21   16.89    4.39
   1  -5 -21   16.53    4.25
  -1   5 -21   13.40    4.95
   1  -5  22   -1.80    3.28
  -1  -5 -22    1.84    2.39
   1   5  22    2.97    2.05
   1  -5 -22    5.74    2.57
  -1   5 -22    8.71    3.92
   1  -5  23   -0.41    2.86
  -1  -5 -23    0.35    2.02
   1  -5 -23    0.85    1.75
  -1   5 -23   -0.55    2.84
  -1  -5 -24    1.74    1.75
   1  -5 -24    0.35    1.77
  -1   5 -24    0.93    2.46
   1   5 -25    2.42    2.57
  -1  -5 -25    4.77    2.23
  -1   5 -25    1.52    2.42
  -1  -5 -26    5.11    2.25
  -1   5 -26    6.68    3.44
  -1  -5 -27    2.19    1.68
  -1   5 -27   -0.04    1.58
  -1   5 -28    2.30    1.91
  -1   5 -29    1.19    1.48
   1  -6  15   -6.42    7.36
   1  -6  16   -1.07    6.75
  -1   6 -16   12.01    5.03
   1  -6  17   -7.49    8.70
  -1   6 -17   11.67    4.83
   1  -6  18    3.24    6.21
  -1  -6 -18    6.38    2.99
  -1  -6  18   -3.26    5.99
   1  -6  19    6.61    6.37
   1   6 -19    2.41    3.80
  -1  -6 -19    1.34    2.45
   1   6  19    1.19    1.96
  -1   6 -19    1.59    3.17
   1   6 -20    4.37    3.29
  -1  -6 -20    6.78    3.26
   1   6  20   11.08    3.60
   1  -6 -20    3.30    2.46
  -1   6 -20    1.70    2.78
   1   6 -21    1.19    2.21
  -1  -6 -21    1.38    2.39
   1  -6 -21    0.54    1.91
  -1   6 -21    0.20    2.36
  -1  -6 -22    0.45    2.05
   1  -6 -22    1.64    2.18
   1   6 -23    0.58    1.87
  -1  -6 -23    1.39    1.84
   1  -6 -23    1.63    1.88
   1   6 -24    4.19    2.30
  -1  -6 -25    0.98    1.62
  -1   6 -25    0.09    1.51
  -1   6 -26    2.03    1.88
  -1   6 -27    1.04    1.35
  -1   6 -28    1.93    1.57
   1  -7  17   -2.50    3.38
   1  -7  18   -1.07    3.19
  -1   7 -18    2.18    3.60
   1  -7  19   -0.18    2.91
  -1   7 -19    2.65    2.61
   1  -7  20   -1.28    4.16
  -1   7 -20    0.27    2.70
  -1  -7 -21    1.70    1.81
  -1   7 -21    0.99    2.07
   1   7 -22    1.07    1.65
  -1  -7 -22    0.29    1.69
  -1   7 -22    0.11    1.51
  -1  -7 -23    0.85    1.68
  -1   7 -23    0.45    1.45
  -1   7 -24    1.28    1.40
  -1   7 -25    0.40    1.19
  -1   8 -21    0.72    1.53
  -1   8 -22   -0.07    1.20
  -1   8 -23   -0.19    1.13
  -1   8 -24    0.07    0.95
  -2   0   0  317.20   42.03
   2   0   1  132.54   17.85
  -2   0   1  148.23   19.74
   2   0  -1  153.46   20.46
  -2   0  -1  124.82   16.77
   2   0   2  221.63   29.69
  -2   0   2  210.37   27.93
  -2   0  -2  233.69   31.22
   2   0   3   57.43    8.34
  -2   0  -3   57.55    8.22
   2   0   4  176.42   23.87
  -2   0   4  193.00   25.89
   2   0  -4  173.67   23.26
   2   0   5  352.31   47.07
  -2   0   5  355.41   47.09
   2   0  -5  382.18   50.66
   2   0   6  292.55   39.51
  -2   0   6  230.50   30.74
   2   0  -6  223.58   29.78
  -2   0  -6  241.40   32.47
   2   0   7   34.10    6.15
  -2   0   7   26.06    4.23
   2   0  -7   31.45    4.98
  -2   0  -7   30.42    5.27
   2   0   8   19.66    4.63
   2   0  -8    7.99    2.93
  -2   0  -8   13.07    3.39
   2   0   9  176.15   24.26
  -2   0   9  168.35   22.86
   2   0  -9  160.90   21.88
  -2   0  -9  153.37   21.14
   2   0  10   26.95    5.33
  -2   0  10   19.06    4.01
   2   0 -10   20.81    4.06
  -2   0 -10   23.39    4.67
   2   0  11   83.71   12.39
  -2   0  11   70.48   10.23
   2   0 -11   73.22   10.75
  -2   0 -11   65.88    9.80
   2   0  12   14.97    4.20
  -2   0  12   14.04    3.40
   2   0 -12   12.67    3.46
  -2   0 -12   10.32    3.18
   2   0  13   71.37   10.91
  -2   0  13   62.31    9.32
   2   0 -13   60.13    9.12
  -2   0 -13   58.05    8.94
   2   0  14  108.60   15.81
  -2   0  14   94.50   13.55
   2   0 -14   92.73   13.37
  -2   0 -14   95.57   13.82
   2   0  15  310.55   42.34
  -2   0  15  281.12   38.08
   2   0 -15  307.54   41.68
  -2   0 -15  243.88   33.29
   2   0  16   33.32    6.84
  -2   0  16   23.95    4.71
   2   0 -16   20.51    4.70
  -2   0 -16   24.97    5.13
   2   0  17  255.23   35.38
  -2   0  17  248.49   34.09
   2   0 -17  221.28   30.38
  -2   0 -17  207.36   28.88
   2   0  18   41.53    8.05
   2   0 -18   28.60    5.55
   2   0  19    7.10    4.32
   2   0 -19    3.17    2.83
   2   0  20    3.18    3.84
   2   0 -20    4.12    2.66
   2   0  21   10.40    4.44
   2   0 -21   10.63    3.19
  -2   0 -21    8.57    3.58
   2   0  22    5.48    3.77
  -2   0  22    1.30    1.91
   2   0 -22    2.53    2.21
  -2   0 -22    2.65    2.62
   2   0  23   15.58    4.83
  -2   0  23    6.21    2.59
   2   0 -23   14.33    3.59
  -2   0 -23   14.23    3.96
   2   0  24    6.88    3.54
   2   0 -24    6.62    2.72
  -2   0 -24    9.76    3.36
   2   0  25    7.82    3.55
   2   0 -25    3.99    2.20
  -2   0 -25    6.75    3.07
   2   0  26    3.12    2.84
   2   0 -26    3.21    2.05
  -2   0 -26    3.43    2.73
   2   0  27    3.47    2.74
   2   0 -27    2.25    1.79
  -2   0 -27    3.05    2.66
   2   0  28    9.56    3.80
   2   0 -28   11.46    3.38
  -2   0 -28   11.79    3.76
  -2   0 -29    3.05    2.36
  -2   0 -30    6.20    2.68
  -2   0 -31    1.21    1.66
  -2   0 -32    0.75    1.48
   2  -1   1  187.41   25.32
  -2   1   1  122.34   16.84
  -2   1  -1  164.89   22.34
  -2  -1  -2  223.40   29.91
   2   1   2  321.45   42.82
  -2   1  -2  292.29   38.94
   2  -1   3  257.62   34.55
   2   1   3  234.31   31.39
  -2   1  -3  249.56   33.51
   2  -1   4   78.51   11.42
  -2  -1  -4   45.43    6.99
   2   1   4   65.51    9.49
  -2  -1  -5  349.02   46.57
   2   1   5  273.05   36.74
  -2   1  -5  409.40   54.85
   2  -1   6  357.18   48.30
  -2   1   6  203.81   27.15
  -2  -1  -6  215.69   29.16
   2   1   6  203.64   27.51
   2  -1  -6  210.55   28.08
  -2   1  -6  242.20   32.76
   2  -1   7   91.22   13.99
  -2   1   7   83.46   11.38
   2   1  -7   80.46   11.80
  -2  -1  -7   67.20    9.76
   2   1   7   74.81   10.82
  -2  -1   7   49.52    8.28
   2  -1  -7   61.14    8.54
  -2   1  -7   76.21   11.13
  -2   1   8  193.17   25.82
  -2  -1  -8  170.48   23.21
   2   1   8  203.37   27.60
   2  -1  -8  187.94   25.20
  -2   1  -8  148.76   20.85
  -2   1   9   47.25    6.76
   2   1  -9   49.86    8.14
  -2  -1  -9   39.73    6.32
   2  -1  -9   40.04    5.91
  -2   1  -9   27.04    5.10
   2  -1  10    0.54    4.91
  -2   1  10   12.10    2.54
   2   1 -10    9.49    3.28
  -2  -1  10   17.47    4.91
   2  -1 -10   12.47    2.61
  -2   1 -10    4.94    2.93
   2  -1  11    0.15    5.04
  -2   1  11    3.52    1.83
  -2  -1 -11   -0.12    2.61
   2   1  11    0.86    2.65
  -2  -1  11   14.10    3.59
  -2   1 -11    4.75    2.87
   2  -1  12    7.78    4.37
  -2   1  12   18.98    3.69
   2   1  12   12.34    3.46
  -2  -1  12   23.10    4.19
   2  -1 -12   16.28    3.28
  -2   1 -12   12.20    3.55
   2  -1  13   35.20    7.45
  -2   1  13   47.88    7.14
   2   1 -13   52.63    8.12
  -2  -1 -13   49.71    7.78
  -2  -1  13   59.00    8.78
   2  -1 -13   52.48    7.79
  -2   1 -13   65.56   10.01
  -2   1  14   50.53    7.62
   2   1 -14   54.44    8.47
  -2  -1 -14   56.48    8.59
   2   1  14   69.68   10.75
  -2  -1  14   51.88    8.04
   2  -1 -14   61.91    9.31
  -2   1 -14   82.34   12.23
  -2   1  15  105.85   14.93
   2   1 -15  128.01   18.06
  -2  -1 -15  112.32   15.98
   2   1  15  113.21   16.36
  -2  -1  15  143.62   20.24
   2  -1 -15  127.13   17.62
  -2   1 -15  146.19   20.61
   2  -1  16   49.45    9.04
  -2   1  16   54.12    8.56
   2   1 -16   78.83   11.92
  -2  -1 -16   70.25   10.59
   2   1  16   56.88    9.40
   2  -1 -16   71.51   10.42
   2  -1  17   23.37    5.85
  -2   1  17   51.36    7.99
   2   1 -17   33.21    6.37
  -2  -1 -17   28.32    5.56
   2   1  17   22.67    5.55
   2  -1 -17   35.68    5.93
   2  -1  18  117.91   17.43
  -2   1  18  168.53   23.30
   2   1  18   99.56   15.09
   2  -1 -18  159.40   22.04
  -2   1 -18  177.13   24.94
   2  -1  19    4.92    3.64
   2   1 -19    1.98    2.89
  -2  -1 -19    4.75    2.64
   2   1  19    6.28    3.80
   2  -1 -19    7.71    2.66
  -2   1 -19    6.76    3.11
   2  -1  20   -0.60    3.73
   2   1 -20    1.41    2.88
  -2  -1 -20    3.97    2.59
   2   1  20    2.27    3.55
  -2  -1  20    6.54    2.99
   2  -1 -20    4.89    2.66
  -2   1 -20    2.44    2.63
   2  -1  21    0.22    3.71
   2   1 -21    1.77    2.30
  -2  -1 -21    0.71    2.37
  -2  -1  21    0.63    2.46
  -2   1 -21    1.67    2.67
   2  -1  22    6.49    3.66
   2   1 -22    4.34    2.63
  -2  -1 -22    5.55    2.62
   2   1  22    7.42    3.61
  -2  -1  22   -3.07    2.92
   2  -1 -22    5.31    2.28
  -2   1 -22    5.00    2.85
   2  -1  23    9.00    3.87
  -2   1  23    6.98    2.53
   2   1 -23    8.17    2.87
  -2  -1 -23    5.95    2.72
   2   1  23    5.43    3.33
  -2  -1  23   -3.44    2.60
   2  -1 -23    7.91    2.58
  -2   1 -23    9.35    3.28
   2  -1  24    7.96    3.60
   2   1 -24    6.33    2.60
  -2  -1 -24    6.63    2.75
   2   1  24   10.18    3.91
   2  -1 -24    5.50    2.26
  -2   1 -24    7.98    3.03
   2  -1  25   24.91    5.81
  -2  -1 -25   16.96    4.10
   2   1  25   22.22    5.36
   2  -1 -25   21.28    4.37
  -2   1 -25   19.70    4.59
   2  -1  26    7.54    3.27
  -2  -1 -26    5.03    2.53
   2   1  26    2.93    2.62
   2  -1 -26    2.75    1.89
  -2   1 -26    5.30    2.89
   2  -1  27    6.21    2.98
  -2  -1 -27    1.82    2.05
   2   1  27    2.23    2.37
   2  -1 -27    1.61    1.83
  -2   1 -27    2.95    2.53
   2  -1  28   29.09    6.59
  -2  -1 -28   19.21    4.54
   2  -1 -28   26.42    5.15
  -2   1 -28   23.23    5.29
  -2  -1 -29    1.31    2.06
  -2   1 -29    1.50    1.88
  -2   1 -30    1.49    1.74
  -2  -1 -31    0.35    1.47
  -2   1 -31   -0.10    1.59
  -2  -1 -32    0.45    1.29
  -2   1 -32   -0.23    1.50
   2  -2   2  126.06   17.87
  -2   2  -2   99.29   14.55
   2  -2   3  624.20   83.48
  -2  -2  -5  113.12   15.80
   2   2   5  126.33   17.47
  -2   2  -5   83.75   12.43
  -2  -2  -6   80.15   11.53
   2   2   6   68.12    9.98
  -2   2  -6  113.21   16.06
   2  -2   7   80.66   12.25
  -2  -2  -7   46.78    7.32
  -2   2  -7   66.99   10.16
   2  -2   8   35.45    6.79
  -2  -2  -8   17.23    3.86
   2   2   8   12.60    3.56
  -2   2  -8   17.65    3.92
   2  -2   9   10.03    3.74
  -2   2   9   15.81    3.13
  -2  -2  -9   22.86    4.55
   2   2   9   15.02    3.75
   2  -2  -9   13.57    3.34
  -2   2  -9   29.85    5.24
   2  -2  10   22.76    4.71
  -2   2  10   29.81    4.85
   2   2 -10   41.76    7.72
  -2  -2 -10   30.59    5.38
   2   2  10   25.42    4.95
   2  -2 -10   28.38    4.94
  -2   2 -10   20.14    4.21
  -2   2  11   36.25    5.69
   2   2 -11   41.14    7.91
  -2  -2 -11   44.34    7.21
   2  -2 -11   32.08    5.24
  -2   2 -11   26.58    5.05
   2  -2  12   32.10    6.41
  -2   2  12   29.42    5.18
  -2  -2 -12   24.40    4.88
   2   2  12   28.42    5.45
   2  -2 -12   22.62    4.26
  -2   2 -12   19.57    4.62
   2  -2  13  223.58   31.23
  -2   2  13  151.51   20.74
  -2  -2 -13  159.13   22.23
   2   2  13  143.62   20.15
   2  -2 -13  158.33   21.96
  -2   2 -13  173.05   24.10
   2  -2  14   98.40   15.38
  -2   2  14   71.91   10.41
   2   2 -14   55.99    9.71
  -2  -2 -14   58.68    9.25
   2   2  14   73.26   11.52
   2  -2 -14   52.00    7.98
  -2   2 -14   63.34   10.04
  -2   2  15   78.87   11.36
   2   2 -15   64.89   10.41
  -2  -2 -15   94.86   13.94
   2   2  15   84.04   12.65
  -2  -2  15   87.69   14.05
   2  -2 -15   75.90   11.51
  -2   2 -15   65.18   10.41
   2  -2  16   36.67    8.48
  -2   2  16   11.32    3.44
  -2  -2 -16   14.81    4.17
   2   2  16   23.94    5.32
  -2  -2  16   19.89    5.64
   2  -2 -16   16.38    3.78
  -2   2 -16    8.95    4.44
   2  -2  17  162.94   24.18
  -2   2  17   91.05   12.96
   2   2 -17   98.58   14.97
  -2  -2 -17  104.08   15.47
   2   2  17  114.18   16.63
  -2  -2  17  112.85   16.78
   2  -2 -17  111.79   15.84
  -2   2 -17   83.56   13.08
   2  -2  18   71.19   12.23
  -2   2  18   42.71    6.84
  -2  -2 -18   38.17    6.70
   2   2  18   46.09    8.00
  -2  -2  18   45.73    8.20
   2  -2 -18   42.80    7.27
  -2   2 -18   28.61    5.89
   2  -2  19    7.41    4.20
  -2  -2 -19    3.01    2.53
   2   2  19    3.34    3.18
  -2  -2  19    0.80    2.60
   2  -2 -19    3.76    2.12
  -2   2 -19    3.95    2.80
   2  -2  20   46.02    9.16
   2   2 -20   31.92    6.01
  -2  -2 -20   34.40    6.15
   2   2  20   47.03    7.99
  -2  -2  20   22.93    4.87
   2  -2 -20   40.19    6.52
  -2   2 -20   39.75    7.10
   2  -2  21   -0.07    4.03
   2   2 -21    5.73    2.63
  -2  -2 -21    0.54    2.74
   2   2  21    1.19    2.50
  -2  -2  21    5.74    2.83
   2  -2 -21    0.11    1.83
  -2   2 -21    2.19    2.40
   2  -2  22   -3.77    5.31
   2   2 -22   11.53    3.54
  -2  -2 -22    9.12    3.09
   2   2  22    7.65    2.97
  -2  -2  22   14.41    3.90
  -2   2 -22    9.41    3.31
   2  -2  23   -3.20    4.01
   2   2  23    1.67    2.19
  -2  -2  23    4.45    2.53
   2  -2 -23    0.71    1.56
  -2   2 -23    2.13    2.52
   2  -2  24   -2.49    3.62
  -2  -2 -24    2.73    2.28
   2   2  24    2.40    2.22
   2  -2 -24    2.81    1.79
  -2   2 -24    3.88    2.58
   2  -2  25   -2.88    3.36
  -2  -2 -25    2.29    2.30
   2   2  25    0.66    1.93
   2  -2 -25    1.68    1.62
  -2   2 -25    4.67    3.19
   2  -2  26   -2.37    3.00
  -2  -2 -26    7.91    2.71
   2  -2 -26    4.88    2.02
   2   2 -27   12.00    3.74
  -2  -2 -27   15.25    3.79
   2   2  27   11.47    3.69
   2  -2 -27   14.09    3.22
  -2   2 -27   14.13    4.48
  -2  -2 -28    4.41    2.35
  -2   2 -28    2.32    2.30
  -2  -2 -29    3.02    1.87
  -2   2 -29    1.00    1.82
  -2  -2 -30   12.59    3.32
  -2   2 -30   11.81    3.43
  -2  -2 -31    4.80    2.18
  -2   2 -31    4.53    2.16
  -2   2 -32    0.42    1.33
   2  -3   5   53.83    9.14
  -2   3  -5   53.08    8.99
   2  -3   6   42.56    8.65
  -2   3  -6   40.50    7.52
  -2   3  -7  101.42   15.20
  -2  -3  -8    7.73    3.02
   2   3   8   18.82    4.17
  -2  -3  -9   70.58   10.68
   2   3   9   81.14   11.99
  -2   3  -9  115.78   16.97
  -2  -3 -10   94.68   13.72
   2   3  10  117.20   16.64
  -2   3 -10   95.57   14.09
   2  -3  11   48.32    9.10
  -2  -3 -11   34.27    6.58
   2   3  11   41.49    7.21
  -2   3 -11   25.61    5.37
   2  -3  12   60.23   10.72
  -2   3  12   34.42    5.67
  -2  -3 -12   50.85    8.27
   2   3  12   41.95    7.21
   2  -3 -12   38.47    6.47
  -2   3 -12   35.63    7.35
   2  -3  13   56.14    9.94
  -2   3  13   37.75    6.25
   2   3 -13   31.60    7.15
  -2  -3 -13   20.25    4.81
   2   3  13   30.60    5.98
  -2  -3  13   23.62    8.51
   2  -3 -13   32.07    5.74
  -2   3 -13   26.68    5.89
   2  -3  14   44.80    8.33
  -2   3  14   66.48    9.87
  -2  -3 -14   39.78    6.88
  -2  -3  14   52.59   12.93
   2  -3 -14   48.09    7.89
  -2   3 -14   43.62    7.78
   2  -3  15   44.89    8.31
   2   3 -15   88.65   14.74
  -2  -3 -15   73.31   11.20
   2   3  15   60.71    9.75
   2  -3 -15   51.53    8.23
  -2   3 -15   61.79    9.96
  -2  -3 -16   48.86    8.29
   2   3  16   42.23    7.41
   2  -3 -16   39.68    6.76
  -2   3 -16   41.53    7.71
  -2  -3 -17   44.78    7.58
   2   3  17   43.66    7.75
  -2  -3  17   59.42   12.00
   2  -3 -17   47.97    7.68
  -2   3 -17   55.50    9.38
   2  -3  18   15.04    4.59
  -2  -3 -18   26.27    5.24
   2   3  18   32.26    6.23
   2  -3 -18   30.39    5.45
  -2   3 -18   24.67    5.58
  -2  -3 -19   22.62    4.81
   2   3  19   20.25    4.72
  -2  -3  19   11.59    4.78
   2  -3 -19   11.63    3.17
  -2   3 -19   18.61    4.87
   2  -3  20    3.84    3.35
  -2  -3 -20    5.30    3.19
   2   3  20    6.52    3.04
  -2  -3  20    4.21    3.44
   2  -3 -20    7.51    2.61
  -2   3 -20    6.87    3.63
   2  -3  21   11.14    4.54
  -2   3  21   15.97    3.68
  -2  -3 -21    8.32    3.27
   2   3  21    9.47    3.35
  -2  -3  21    8.44    4.25
   2  -3 -21    8.66    2.67
  -2   3 -21   10.67    4.33
   2  -3  22   10.23    4.52
  -2  -3 -22    5.77    2.77
  -2  -3  22   14.83    5.00
   2  -3 -22   11.41    3.33
  -2   3 -22    6.55    3.59
   2  -3  23   17.81    5.49
   2   3 -23   16.06    4.70
  -2  -3 -23    9.97    3.30
   2   3  23    9.90    3.20
   2  -3 -23   10.12    2.76
  -2   3 -23   20.87    5.27
   2  -3  24    3.54    3.21
   2   3 -24    3.52    2.56
  -2  -3 -24    1.36    2.18
   2   3  24    1.39    1.81
   2  -3 -24    2.19    1.71
  -2   3 -24    2.89    2.88
   2   3 -25    3.63    2.40
  -2  -3 -25    4.67    2.61
   2   3  25    4.88    2.29
   2  -3 -25    9.02    2.58
  -2   3 -25    6.88    3.46
   2  -3  26    6.48    3.77
   2   3 -26    4.30    2.51
  -2  -3 -26    9.73    3.37
   2   3  26    8.83    2.91
  -2   3 -26    4.12    3.21
   2  -3  27    5.85    3.65
  -2  -3 -27    1.44    1.82
  -2   3 -27    0.59    2.42
  -2  -3 -28    7.43    2.59
  -2   3 -28    0.45    2.33
  -2  -3 -29    0.61    1.62
  -2  -3 -30    0.91    1.45
  -2   3 -30    0.08    1.49
  -2  -3 -31    2.65    1.81
  -2   3 -31   -0.22    1.47
  -2   3 -32    0.23    1.15
   2  -4   7  -12.66    6.40
   2  -4   8   28.43    7.23
  -2   4  -8   39.89    7.92
   2  -4  10   41.41   10.45
  -2   4 -10   23.74    6.57
  -2  -4 -11   13.39    4.04
   2   4  11    9.41    3.73
  -2   4 -11    8.49    5.25
  -2  -4 -12   13.30    4.16
   2   4  12    6.03    3.57
   2  -4  13   53.43   10.63
  -2  -4 -13   53.17    8.84
   2   4  13   60.13   10.15
  -2  -4 -14   53.79    8.88
   2   4  14   47.85    8.19
  -2   4 -14   66.17   11.41
   2   4  15   43.64    7.68
   2  -4 -15   33.23    5.97
  -2   4 -15   55.53    9.99
   2  -4  16  114.63   18.26
   2   4 -16   73.95   13.15
  -2  -4 -16  118.17   17.08
   2  -4 -16   92.73   13.72
  -2   4 -16  103.01   15.93
   2  -4  17   17.29    6.64
   2   4 -17   22.87    7.28
  -2  -4 -17    6.75    3.02
   2   4  17   10.81    3.66
  -2  -4  17   -5.50   10.58
   2  -4 -17    5.57    2.65
  -2   4 -17   10.21    4.49
   2  -4  18   19.24    6.19
  -2   4  18   12.60    3.21
   2   4 -18   18.01    6.63
   2   4  18   12.00    3.71
  -2  -4  18   33.15   11.20
   2  -4 -18   14.03    3.65
   2  -4  19   12.87    5.14
  -2   4  19    9.63    2.78
   2   4 -19   12.97    5.78
  -2  -4 -19   19.58    4.43
   2   4  19   15.10    4.13
   2  -4 -19    4.90    2.29
  -2   4 -19    7.60    4.04
   2  -4  20    2.50    3.63
  -2   4  20    3.42    1.85
  -2  -4 -20    2.49    2.46
   2   4  20    3.76    2.48
   2  -4 -20    2.71    2.01
  -2   4 -20    1.13    3.70
   2  -4  21    2.04    3.94
  -2  -4 -21    3.43    2.42
   2   4  21    5.69    2.68
  -2   4 -21    3.61    3.21
   2  -4  22    0.43    2.89
   2   4  22    7.59    2.84
   2  -4 -22   14.17    3.39
  -2   4 -22    6.41    3.35
   2  -4  23   -2.03    2.72
   2   4 -23    2.40    2.85
  -2  -4 -23    2.19    2.23
   2   4  23    2.66    2.03
   2  -4 -23    6.75    2.40
   2  -4  24    0.13    2.37
   2   4 -24    3.95    2.87
  -2  -4 -24    3.58    2.36
   2  -4 -24    3.55    1.97
  -2   4 -24    4.83    3.09
   2  -4  25    0.21    2.28
   2   4 -25    1.46    2.22
  -2  -4 -25    0.91    2.13
   2   4  25    2.93    2.01
   2  -4 -25    1.57    1.55
  -2   4 -25    2.39    2.80
   2  -4  26    2.72    2.48
  -2  -4 -26    5.95    2.52
  -2   4 -26    2.81    2.67
  -2   4 -27    5.78    2.95
  -2  -4 -28    3.80    2.19
  -2   4 -28    2.35    2.00
  -2  -4 -29    1.06    1.53
  -2   4 -29    1.20    1.63
  -2   4 -31    1.63    1.66
   2  -5  10  -15.18    7.70
   2  -5  11    8.97    7.86
  -2   5 -11   21.20    7.59
   2  -5  12  -19.56   11.84
  -2   5 -12    3.50    5.68
   2  -5  13   10.24    9.16
  -2   5 -13    8.41    6.67
  -2  -5 -14    6.69    3.11
  -2   5 -14   11.21    6.52
  -2  -5 -15   25.16    5.23
   2   5  15   25.04    5.31
   2   5  16    5.54    2.98
   2  -5  17   18.69    6.72
  -2  -5 -17    5.30    3.27
   2  -5  18   -4.91    5.29
  -2  -5 -18    5.43    3.07
   2   5  18    6.19    3.03
  -2  -5  18   -3.25    5.69
   2  -5 -18    7.68    2.70
  -2   5 -18    4.06    4.34
   2  -5  19   -5.17    5.34
   2   5 -19   11.70    4.69
   2   5  19   17.20    4.33
   2  -5 -19   12.14    3.25
   2  -5  20    1.51    4.16
   2   5 -20    2.55    3.72
  -2  -5 -20    2.29    2.65
   2   5  20    3.67    2.62
   2  -5 -20    2.15    1.93
  -2   5 -20    9.57    4.37
   2  -5  21    7.16    4.11
   2   5 -21    2.15    3.63
  -2  -5 -21    2.13    2.48
   2   5  21    2.09    2.03
   2  -5 -21    1.04    1.72
  -2   5 -21   10.45    4.54
   2  -5  22    5.78    4.14
   2   5 -22    1.90    2.25
  -2  -5 -22    3.13    2.28
   2   5  22    3.35    2.11
   2  -5 -22    6.45    2.50
  -2   5 -22    2.54    3.33
   2  -5  23    2.30    2.85
   2   5 -23    1.49    2.22
   2   5  23    3.80    2.05
   2  -5 -23    1.70    1.63
  -2   5 -23   -0.28    2.63
   2  -5  24    2.32    2.59
  -2  -5 -24    1.97    1.85
   2  -5  25    1.14    1.99
  -2  -5 -25    1.02    1.79
  -2   5 -25   -0.15    2.45
  -2  -5 -26    2.05    1.89
  -2   5 -26    1.91    2.26
  -2  -5 -27    2.30    1.91
  -2   5 -27    1.12    1.87
  -2  -5 -28    1.07    1.50
  -2   5 -28    1.43    1.56
  -2   5 -29    0.33    1.26
   2  -6  13   -6.77    6.21
   2  -6  14   -2.00    6.47
  -2   6 -14    6.19    4.99
   2  -6  15   -6.81    8.15
  -2   6 -15    4.73    4.58
   2  -6  16    1.39    6.45
   2  -6  17   16.02    7.85
  -2  -6 -17    6.55    2.92
  -2   6 -17    6.70    4.49
  -2  -6 -18    1.78    2.52
   2   6  18    2.10    2.04
  -2   6 -18    2.27    3.38
  -2  -6 -19    8.54    3.38
   2   6  19    6.76    2.65
  -2  -6 -20    2.89    2.63
   2   6  20    1.56    1.75
   2  -6  21    8.14    4.11
  -2  -6 -21    7.45    3.04
   2   6 -22    1.78    1.89
  -2  -6 -22    0.50    2.04
   2  -6  23   -0.73    2.11
  -2   6 -23    1.10    2.37
   2  -6  24   -1.44    1.82
  -2  -6 -24    1.15    1.74
  -2  -6 -25    0.28    1.42
  -2   6 -25    0.65    1.62
  -2  -6 -26    0.45    1.34
  -2   6 -26    0.56    1.45
  -2   6 -27    2.54    1.68
  -2   6 -28    0.78    1.21
  -2   6 -29    0.02    1.05
   2  -7  15   -4.68    4.21
   2  -7  16   -2.05    3.19
  -2   7 -16    1.89    3.78
   2  -7  17   -1.97    3.58
  -2   7 -17    2.42    2.82
   2  -7  18   -2.68    4.64
  -2   7 -18    1.89    2.85
   2  -7  19   -1.05    3.43
  -2   7 -19    1.43    2.31
   2  -7  20    1.66    2.79
  -2  -7 -20    2.34    2.14
  -2   7 -20    0.90    2.06
  -2  -7 -21    1.63    1.80
  -2   7 -21    1.55    1.80
  -2  -7 -22    1.31    1.72
  -2   7 -22    0.44    1.80
  -2  -7 -23    0.35    1.98
  -2  -7 -24   -0.07    1.43
  -2   7 -28    0.09    0.95
   2  -8  18   -0.48    1.84
   2  -8  19   -0.54    1.60
  -2   8 -19   -0.10    2.57
   2  -8  20   -0.90    1.65
  -2   8 -20    0.70    1.53
  -2   8 -21    0.62    1.67
  -2   8 -22    0.89    1.25
  -2   8 -24   -0.05    1.03
  -2   8 -25   -0.30    0.85
  -2   8 -26   -0.32    0.88
  -2   9 -22    0.84    1.33
  -2   9 -23    0.05    0.99
  -2   9 -24    0.04    0.87
   3   0   0    0.79    1.93
  -3   0   0    1.58    1.42
  -3   0   1  205.85   27.40
   3   0  -1  214.54   28.63
  -3   0  -1  190.96   25.53
   3   0   2  230.85   30.93
  -3   0   2  233.95   31.09
   3   0  -2  254.61   33.84
  -3   0  -2  208.78   27.98
   3   0   3   81.74   11.67
  -3   0   3   85.90   11.54
  -3   0  -3   82.07   11.47
   3   0   4   46.06    7.21
  -3   0  -4   58.65    8.46
   3   0   5   94.33   13.40
   3   0   6   39.73    6.55
  -3   0   6   34.00    5.48
   3   0  -6   44.87    6.61
  -3   0  -6   42.19    6.68
   3   0   7   28.14    5.30
  -3   0   7   21.95    3.58
   3   0  -7   27.42    4.32
  -3   0  -7   38.72    6.33
   3   0   8  127.48   17.94
  -3   0   8  162.41   21.80
   3   0  -8  164.18   22.03
  -3   0  -8  168.88   23.26
   3   0   9   21.88    4.94
  -3   0   9   19.39    3.46
   3   0  -9   18.14    3.22
  -3   0  -9   23.16    4.29
  -3   0  10  113.30   15.63
   3   0 -10  115.34   15.96
  -3   0 -10   97.25   13.79
   3   0  11   24.38    5.35
   3   0 -11   23.25    4.36
  -3   0 -11   18.84    3.99
   3   0  12   14.81    4.21
  -3   0  12    1.59    3.08
   3   0 -12   11.54    3.46
  -3   0 -12   14.41    3.56
   3   0  13  449.29   60.48
  -3   0  13  311.08   42.08
   3   0 -13  336.26   45.36
  -3   0 -13  339.54   45.75
   3   0  14   43.85    7.72
  -3   0  14   30.20    5.93
   3   0 -14   23.17    4.74
  -3   0 -14   31.86    5.60
   3   0  15   79.11   12.24
  -3   0  15   63.70   10.00
   3   0 -15   60.36    9.39
  -3   0 -15   60.85    9.43
   3   0  16   50.50    8.71
  -3   0  16   41.87    7.15
   3   0 -16   40.59    6.98
  -3   0 -16   41.46    7.19
   3   0  17   71.56   11.40
  -3   0  17   47.94    7.89
   3   0 -17   49.22    8.02
  -3   0 -17   54.73    8.82
   3   0  18    6.40    3.89
  -3   0  18    3.54    2.50
  -3   0 -18    4.80    2.87
   3   0  19   13.74    4.45
  -3   0  19   10.98    3.18
   3   0 -19    9.68    3.29
  -3   0 -19   10.12    3.40
   3   0  20   16.89    4.85
  -3   0  20   12.88    3.35
   3   0 -20   14.39    3.68
  -3   0 -20   15.64    4.04
   3   0  21    2.58    3.09
  -3   0  21    2.61    1.93
   3   0 -21    2.93    2.10
  -3   0 -21    1.82    2.56
   3   0  22    7.39    3.70
  -3   0  22    5.59    2.34
   3   0 -22    4.99    2.40
  -3   0 -22    6.44    3.01
   3   0  23    4.09    3.32
   3   0 -23    5.22    2.41
  -3   0 -23    3.94    2.83
   3   0  24   42.23    8.07
   3   0 -24   40.88    7.11
   3   0  26    3.23    2.95
   3   0 -26    1.10    1.88
   3   0  27    2.19    2.44
   3   0 -27    1.59    1.73
   3   0  28    2.04    2.22
  -3   0 -28    1.30    2.15
   3   0  29    2.97    2.56
  -3   0 -29    2.34    2.07
  -3   0 -30    3.58    2.22
  -3   0 -31    7.10    2.71
  -3   0 -32   11.59    3.38
  -3   0 -33    1.92    1.60
  -3  -1   0   34.78    5.32
   3  -1   0   30.65    4.99
  -3   1   0   25.99    4.05
  -3   1   1   78.66   10.92
  -3  -1  -1   79.69   11.08
   3   1   1   88.00   12.33
   3  -1  -1   55.88    8.02
  -3   1  -1   85.86   11.88
  -3  -1  -2  171.81   23.17
   3   1   2  178.37   24.11
   3  -1  -2  122.61   16.74
  -3   1  -2  190.69   25.83
   3  -1   3  156.56   21.81
  -3  -1  -3  102.66   14.16
   3   1   3  126.86   17.57
  -3   1  -3  158.95   21.66
   3   1   4   27.33    4.78
  -3   1  -4   31.80    5.47
   3  -1   6   47.57    8.22
  -3  -1  -6   75.68   10.88
   3   1   6   83.39   11.95
  -3   1   7   48.25    6.66
  -3  -1  -7   40.40    6.35
   3   1   7   57.92    8.62
   3  -1  -7   55.49    7.62
  -3   1  -7   47.03    7.52
   3  -1   8   14.09    4.45
  -3   1   8   26.16    3.90
  -3  -1  -8   20.91    4.09
   3   1   8   18.25    3.94
   3  -1  -8   26.17    3.90
  -3   1  -8   22.20    4.52
  -3   1   9   40.12    5.75
   3   1  -9   39.83    6.83
  -3  -1  -9   37.11    6.05
   3  -1  -9   42.76    6.10
  -3   1  -9   39.31    6.54
   3  -1  10    3.14    3.19
  -3   1  10    6.68    1.87
   3   1 -10   12.45    4.66
  -3  -1 -10    4.69    2.45
   3   1  10    7.64    2.93
   3  -1 -10    5.09    1.75
  -3   1 -10    8.49    3.41
   3  -1  11   23.19    5.13
  -3   1  11   36.10    5.40
  -3  -1 -11   31.27    5.40
   3   1  11   29.86    5.40
   3  -1 -11   29.00    4.53
   3  -1  12  100.09   14.58
  -3   1  12  122.78   16.86
   3   1 -12  103.90   14.92
   3   1  12  115.25   16.36
  -3  -1  12  170.92   24.60
   3  -1 -12  103.55   14.24
  -3   1 -12  131.56   18.64
   3  -1  13   23.40    5.24
  -3   1  13   20.73    3.70
   3   1 -13   25.51    5.37
  -3  -1 -13   26.53    4.98
   3   1  13   19.28    4.68
  -3  -1  13   27.87    5.92
   3  -1 -13   23.28    4.17
  -3   1 -13   28.31    5.36
   3  -1  14   87.18   13.27
  -3   1  14   68.94    9.97
   3   1 -14   81.13   12.07
  -3  -1 -14   72.83   10.78
   3   1  14   61.73    9.88
  -3  -1  14   75.03   11.20
   3  -1 -14   81.30   11.48
  -3   1 -14   78.71   11.75
   3  -1  15   48.47    8.45
  -3   1  15   37.40    6.12
   3   1 -15   30.58    5.70
  -3  -1 -15   37.10    6.37
   3   1  15   44.38    7.64
  -3  -1  15   31.98    5.66
   3  -1 -15   35.16    5.59
  -3   1 -15   47.62    7.78
   3  -1  16  256.74   35.43
  -3   1  16  224.73   30.50
   3   1 -16  167.02   23.24
  -3  -1 -16  208.78   28.65
   3   1  16  162.41   22.74
  -3  -1  16  200.35   27.92
   3  -1 -16  208.51   28.28
  -3   1 -16  228.99   31.39
   3  -1  17   40.02    7.43
  -3   1  17   38.24    6.12
   3   1 -17   24.60    4.95
  -3  -1 -17   24.51    4.81
   3   1  17   14.43    4.20
  -3  -1  17   23.77    4.87
   3  -1 -17   28.94    5.04
  -3   1 -17   33.07    6.00
   3  -1  18   25.58    5.74
  -3   1  18   13.09    3.01
   3   1 -18   20.82    4.63
  -3  -1 -18   15.21    4.02
   3   1  18    6.53    3.39
  -3  -1  18   21.13    4.60
   3  -1 -18   15.25    3.60
  -3   1 -18   15.99    4.13
   3  -1  19   33.27    6.73
  -3   1  19   18.22    3.63
   3   1 -19   30.70    5.87
  -3  -1 -19   17.18    4.40
   3   1  19   24.84    5.52
  -3  -1  19   18.67    4.61
   3  -1 -19   22.71    4.40
  -3   1 -19   25.55    5.19
   3  -1  20    9.57    3.82
  -3   1  20    3.94    1.83
   3   1 -20   10.55    3.42
  -3  -1 -20    6.44    2.69
   3   1  20    3.91    3.19
  -3  -1  20    8.43    3.18
   3  -1 -20    4.26    2.14
  -3   1 -20    8.13    3.15
   3  -1  21    5.89    3.42
  -3   1  21    1.21    1.57
   3   1 -21    3.25    2.45
  -3  -1 -21    3.65    2.59
   3   1  21    1.43    3.43
  -3  -1  21    3.93    2.46
   3  -1 -21    1.51    1.77
  -3   1 -21    5.79    2.91
   3  -1  22    8.57    3.91
  -3   1  22    3.36    1.95
   3   1 -22    1.55    2.71
  -3  -1 -22    2.65    2.53
  -3  -1  22    5.86    2.67
   3  -1 -22    3.34    2.03
  -3   1 -22    4.83    2.83
   3  -1  23    1.71    3.60
   3   1 -23   -0.05    2.19
  -3  -1 -23    1.34    2.49
   3   1  23    0.88    3.26
   3  -1 -23    0.62    1.70
  -3   1 -23    0.76    2.79
   3   1 -24    2.93    2.23
  -3  -1 -24    2.88    2.45
   3   1  24    2.17    2.75
   3  -1 -24    3.88    2.02
  -3   1 -24    4.79    2.75
   3   1 -25   12.67    3.55
  -3  -1 -25    9.68    3.19
   3   1  25   11.42    3.96
   3  -1 -25   13.61    3.24
  -3   1 -25   13.28    3.81
   3  -1  26    3.44    3.35
   3   1 -26    5.60    2.49
  -3  -1 -26    5.75    2.63
   3   1  26    5.93    2.88
   3  -1 -26    5.50    2.19
  -3   1 -26    7.69    3.35
   3  -1  27   -0.10    2.53
   3   1 -27    5.92    2.53
  -3  -1 -27    4.97    2.53
   3   1  27    6.16    2.88
   3  -1 -27    3.38    1.87
  -3   1 -27    2.39    2.83
   3  -1  28    0.11    2.14
  -3  -1 -28    1.36    2.01
   3   1  28    2.04    2.14
  -3   1 -28    1.04    2.26
   3  -1  29    0.33    1.99
  -3  -1 -29    4.02    2.31
  -3   1 -29    3.19    2.27
  -3  -1 -30    0.85    1.80
  -3   1 -30    0.64    2.00
  -3   1 -31   -0.30    1.47
  -3   1 -32   -0.79    1.26
  -3  -1 -33    0.05    1.34
  -3   1 -33    0.19    1.29
   3  -2   0   67.84   10.34
  -3   2   0   61.45    9.50
  -3   2  -1   96.72   14.16
   3  -2   3   58.94    9.34
  -3   2  -3   46.00    7.34
   3  -2   4  346.90   47.00
   3   2   4  212.41   28.73
  -3   2  -4  283.87   38.56
   3  -2   5   44.80    7.44
  -3  -2  -5   33.72    5.65
   3   2   5   21.18    4.17
   3  -2   6   22.34    4.74
  -3  -2  -6   25.36    4.63
   3   2   6   39.44    6.50
   3  -2   7   35.74    6.08
  -3  -2  -7   56.37    8.49
   3   2   7   53.38    8.13
  -3   2  -7   46.29    7.35
   3  -2   8   58.93    9.51
  -3  -2  -8   52.80    8.08
   3   2   8   61.42    9.47
  -3   2  -8   53.13    8.23
   3  -2   9   30.50    5.76
  -3  -2  -9   22.41    4.50
  -3   2  -9   24.73    5.24
   3  -2  10   19.20    5.06
  -3   2  10    9.17    2.46
  -3  -2 -10   11.81    3.92
   3   2  10    8.52    3.37
   3  -2 -10    9.39    2.95
  -3   2 -10    8.72    3.18
   3  -2  11   81.03   12.73
  -3   2  11   52.40    7.70
  -3  -2 -11   47.24    7.67
   3   2  11   55.79    8.79
   3  -2 -11   59.09    8.68
  -3   2 -11   44.71    7.49
  -3   2  12   78.71   11.15
   3   2 -12   48.01    8.84
  -3  -2 -12   80.19   11.84
   3   2  12   85.83   12.59
   3  -2 -12   67.23    9.80
  -3   2 -12   91.31   13.56
   3  -2  13  220.92   31.24
  -3   2  13  140.60   19.33
   3   2 -13  154.96   22.78
  -3  -2 -13  107.27   15.81
   3   2  13  147.78   20.66
  -3  -2  13  209.49   31.38
   3  -2 -13  160.64   21.94
   3  -2  14   37.39    7.56
  -3   2  14   18.79    3.78
   3   2 -14   20.12    6.48
  -3  -2 -14   12.15    3.69
   3  -2 -14   11.64    2.97
  -3   2 -14   15.36    4.20
   3  -2  15   33.10    6.89
  -3  -2 -15   24.67    5.15
   3   2  15   14.53    3.88
  -3  -2  15   11.13    5.81
   3  -2 -15   11.96    3.30
  -3   2 -15   14.84    4.20
   3  -2  16   67.18   11.06
  -3   2  16   56.01    8.37
   3   2 -16   63.06   11.08
  -3  -2 -16   60.00    9.40
   3   2  16   59.20    9.34
   3  -2 -16   54.79    8.30
  -3   2 -16   49.72    8.30
   3  -2  17    2.44    3.98
  -3   2  17    5.28    2.05
   3   2 -17   16.74    4.81
   3   2  17    5.50    2.86
  -3  -2  17    8.24    4.77
   3  -2 -17    3.70    2.12
  -3   2 -17    5.98    2.96
  -3   2  18   40.75    6.38
   3   2 -18   45.93    8.33
  -3  -2 -18   39.57    6.82
   3   2  18   47.20    7.96
  -3  -2  18   59.48   11.07
   3  -2 -18   46.99    7.58
  -3   2 -18   36.84    6.56
  -3   2  19   57.66    8.64
   3   2 -19   59.06   10.23
  -3  -2 -19   48.69    7.85
   3   2  19   44.57    7.91
  -3  -2  19   55.69    9.63
   3  -2 -19   48.27    7.41
  -3   2 -19   49.46    8.17
   3  -2  20   -4.68    4.38
  -3   2  20    5.20    2.02
   3   2 -20    5.80    2.96
  -3  -2 -20    5.54    2.64
   3   2  20    5.17    2.74
  -3  -2  20    8.24    3.42
   3  -2 -20    3.33    1.81
  -3   2 -20    4.79    2.62
  -3   2  21   25.71    4.43
   3   2 -21   23.29    4.99
  -3  -2 -21   21.65    4.54
   3   2  21   21.85    4.60
  -3  -2  21   20.40    4.31
   3  -2 -21   20.24    3.93
   3  -2  22   -5.17    4.18
   3   2 -22    7.66    3.32
  -3  -2 -22    5.85    2.69
   3   2  22    6.00    2.73
   3  -2 -22    5.08    2.08
  -3   2 -22    9.12    3.81
   3  -2  23   -2.92    3.90
   3   2 -23    5.34    2.33
   3   2  23    2.31    2.18
   3  -2 -23    4.62    1.85
  -3   2 -23    4.74    2.87
   3  -2  24   -1.74    3.52
   3   2 -24    9.45    3.00
  -3  -2 -24    3.80    2.28
   3   2  24    3.31    2.31
   3  -2 -24    2.18    1.44
  -3   2 -24    1.30    2.62
   3  -2  25   -0.43    2.63
   3   2 -25    2.80    1.94
  -3  -2 -25    2.23    2.07
   3   2  25    0.96    1.77
   3  -2 -25    2.21    1.51
  -3   2 -25    2.76    2.70
   3  -2  26    0.48    2.47
   3   2 -26    8.02    2.91
  -3  -2 -26    7.04    2.69
   3   2  26    7.09    3.02
   3  -2 -26    5.03    1.90
  -3   2 -26    8.46    3.43
   3  -2  27   -0.11    2.31
  -3  -2 -27    0.89    1.52
  -3   2 -27    1.38    2.30
   3  -2  28   -0.25    1.82
  -3  -2 -28    2.50    2.01
   3   2  28    3.87    2.21
  -3   2 -28    1.76    2.25
   3  -2  29    1.27    1.97
  -3  -2 -29   10.80    3.22
  -3   2 -29    6.45    2.69
  -3  -2 -30    0.53    1.32
  -3   2 -30    0.22    1.53
  -3  -2 -31    1.04    1.35
  -3   2 -31    2.16    1.84
  -3  -2 -32    0.79    1.38
  -3   2 -32    1.17    1.39
  -3   2 -33    1.52    1.46
   3  -3   3   41.78    7.64
   3  -3   4   26.20    6.80
  -3   3  -4   14.09    4.96
  -3   3  -5   12.89    4.95
  -3  -3  -7   56.47    8.66
   3   3   7   46.97    7.47
  -3   3  -7   67.07   10.64
   3  -3   8   15.95    4.83
  -3  -3  -8   21.63    4.77
   3   3   8   14.20    3.80
  -3   3  -8   18.40    4.48
  -3  -3  -9   44.97    7.38
   3   3   9   39.93    6.72
  -3   3  -9   38.66    6.90
   3  -3  10   23.72    5.88
   3   3  10   10.44    3.48
  -3   3 -10   21.41    5.25
   3  -3  11   29.62    6.31
  -3  -3 -11   24.99    5.12
   3   3  11   21.45    4.58
  -3   3 -11   24.24    5.33
  -3  -3 -12   34.91    6.34
   3   3  12   31.33    5.88
  -3   3 -12   42.62    7.45
  -3  -3 -13   38.09    6.63
   3   3  13   44.85    7.61
   3  -3 -13   49.07    7.78
  -3   3  14   26.93    4.81
  -3  -3 -14   25.04    5.12
   3   3  14   23.67    4.79
  -3  -3  14    1.57    8.10
   3  -3 -14   18.05    4.12
   3  -3  15   22.32    5.24
  -3   3  15   34.92    5.73
   3   3 -15   52.59   10.40
  -3  -3 -15   37.29    6.62
   3   3  15   35.07    6.26
   3  -3 -15   36.31    6.38
  -3   3 -15   30.36    6.08
  -3   3  16   36.27    6.10
  -3  -3 -16   26.74    5.27
   3   3  16   28.50    5.48
  -3  -3  16   52.92   13.58
   3  -3 -16   31.88    5.50
  -3   3 -16   37.52    6.95
   3  -3  17   22.16    5.22
  -3   3  17   23.01    4.16
   3   3 -17   32.11    8.00
  -3  -3 -17   19.75    4.47
   3  -3 -17   22.02    4.62
  -3   3 -17   24.00    5.33
   3  -3  18   27.39    6.33
  -3   3  18   27.25    4.87
  -3  -3 -18   19.50    4.42
   3   3  18   23.65    4.88
   3  -3 -18   26.10    4.75
  -3   3 -18   25.42    6.20
   3  -3  19   31.46    7.00
  -3   3  19   17.12    3.43
  -3  -3 -19   20.23    4.54
   3   3  19   16.84    4.17
   3  -3 -19   12.10    3.18
  -3   3 -19   13.94    4.11
   3  -3  20    7.85    4.29
  -3   3  20    2.55    1.59
  -3  -3 -20    9.66    3.62
   3   3  20    6.66    2.92
   3  -3 -20    3.65    1.91
  -3   3 -20    6.47    3.33
   3  -3  21   42.03    8.78
  -3  -3 -21   23.17    4.93
   3   3  21   22.35    5.03
   3  -3 -21   21.49    4.11
  -3   3 -21   25.89    5.90
   3   3 -22    5.20    2.86
  -3  -3 -22    4.52    2.71
   3   3  22    3.73    2.66
   3  -3 -22    4.34    2.08
  -3   3 -22    6.83    3.75
   3  -3  23   14.99    5.50
   3   3 -23    6.85    2.95
  -3  -3 -23    7.95    3.02
   3   3  23    9.11    3.06
   3  -3 -23   10.83    2.77
  -3   3 -23    3.38    3.28
   3  -3  24   11.33    4.96
   3   3 -24    8.43    3.17
  -3  -3 -24    6.74    2.88
   3   3  24   16.98    4.04
   3  -3 -24   11.48    2.84
  -3   3 -24    1.54    2.73
   3  -3  25    7.09    3.83
   3   3 -25    2.37    2.30
  -3  -3 -25    2.17    2.39
   3   3  25    5.08    2.28
   3  -3 -25    2.89    1.60
   3  -3  26    4.59    3.17
  -3  -3 -26    5.53    2.52
   3   3  26    7.39    2.67
  -3   3 -26    0.66    2.86
   3  -3  27    0.93    2.23
  -3  -3 -27    0.23    2.00
   3   3  27    0.70    1.45
  -3   3 -27   -0.63    2.43
   3  -3  28    2.73    2.42
  -3  -3 -28    1.38    1.90
  -3   3 -28    0.16    1.90
  -3  -3 -29    1.77    1.66
  -3   3 -29    0.86    1.94
  -3  -3 -30    0.77    1.70
  -3   3 -30    0.27    1.39
  -3  -3 -31    0.46    1.33
  -3   3 -31   -0.46    1.24
  -3  -3 -32    0.54    1.30
  -3   3 -32    0.85    1.18
  -3   3 -33    0.17    1.09
   3  -4   5  -12.89    6.41
   3  -4   6    7.22    4.61
  -3   4  -6   21.29    5.80
   3  -4   8   16.68    7.02
  -3   4  -8    3.67    5.15
  -3  -4 -10   34.17    6.26
   3   4  10   31.90    5.79
   3  -4  11    1.05    5.17
  -3  -4 -11    9.38    3.59
   3   4  11    1.91    3.38
  -3  -4 -12   18.17    4.50
   3   4  12   17.19    4.42
   3  -4  13    7.84    4.65
  -3  -4 -13   17.98    4.43
   3   4  13   18.24    4.35
  -3   4 -13   17.10    5.12
   3  -4  14    9.35    5.08
   3   4  14    5.08    2.93
  -3   4 -14    6.01    3.87
   3  -4  15   29.63    7.42
  -3  -4 -15   14.53    3.94
  -3   4 -15   26.85    6.22
   3  -4  16    9.40    4.82
  -3  -4 -16    3.24    2.75
   3   4  16    4.82    2.97
   3  -4 -16    5.11    2.57
  -3   4 -16    6.80    3.86
   3  -4  17   10.77    4.57
  -3   4  17   10.84    2.72
  -3  -4 -17   11.15    3.61
   3   4  17   10.30    3.39
  -3  -4  17   -0.92    5.27
   3  -4 -17   10.54    3.21
  -3   4 -17    7.38    4.20
   3  -4  18   10.55    4.76
   3   4 -18   16.66    5.01
  -3  -4 -18   21.19    4.62
   3   4  18   19.74    4.69
  -3  -4  18   -2.04    5.39
   3  -4 -18   15.60    3.65
  -3   4 -18   17.34    4.84
   3  -4  19    3.52    3.51
  -3   4  19    5.53    2.11
   3   4 -19    7.25    3.73
  -3  -4 -19    3.69    2.70
   3   4  19    5.98    2.84
   3  -4 -19    2.34    2.27
  -3   4 -19    3.71    3.15
   3   4 -20   14.24    4.60
  -3  -4 -20   26.56    5.40
   3   4  20   19.12    4.56
   3  -4 -20   21.22    4.23
   3  -4  21   -2.67    3.28
   3   4 -21    6.49    3.53
  -3  -4 -21    6.62    3.16
   3   4  21    3.76    2.47
   3  -4 -21    7.61    2.39
  -3   4 -21    4.26    2.94
   3  -4  22    0.53    3.19
  -3  -4 -22    2.81    2.56
   3   4  22    2.88    2.18
   3  -4 -22    5.44    2.12
  -3   4 -22    7.45    3.68
   3  -4  23    1.72    2.52
  -3  -4 -23    7.06    3.06
   3   4  23    2.42    2.32
   3  -4 -23    3.26    1.80
  -3   4 -23    7.38    3.74
  -3  -4 -24    2.79    2.43
   3   4  24    1.81    1.73
   3  -4 -24    2.72    1.57
  -3   4 -24    2.86    3.13
   3  -4  25    0.99    2.16
  -3  -4 -25    3.28    2.41
   3   4  25    4.59    2.18
  -3   4 -25    1.52    2.57
   3  -4  26    1.42    2.06
  -3  -4 -26    1.35    2.07
   3   4  26    2.07    1.70
  -3   4 -26    0.37    2.14
   3  -4  27    5.81    2.84
  -3  -4 -27    4.44    2.51
   3  -4  28    4.06    2.55
  -3  -4 -28    1.72    1.84
  -3   4 -28    0.53    1.83
  -3  -4 -29    1.88    1.82
  -3   4 -29    2.14    1.70
  -3  -4 -30    0.63    1.48
  -3   4 -30    0.75    1.35
  -3  -4 -31    1.09    1.65
  -3   4 -31   -0.23    1.19
  -3   4 -32    0.50    1.16
   3  -5   8  -16.17    7.26
   3  -5   9    4.53    6.35
  -3   5  -9    5.50    5.54
   3  -5  10  -14.05    9.96
  -3   5 -10   16.92    6.84
   3  -5  11    5.83    7.26
  -3   5 -11    2.81    5.97
  -3   5 -12   24.89    7.84
  -3  -5 -13    2.57    2.63
  -3  -5 -14    4.00    2.96
   3   5  14    9.88    3.31
   3  -5  15   16.29    6.47
   3   5  15   15.79    4.12
   3  -5  16   -4.55    4.67
  -3  -5 -16    2.81    2.90
  -3   5 -16    3.95    3.88
   3  -5  17   -6.80    5.53
  -3  -5 -17   11.29    3.76
   3   5  17   10.98    3.59
   3  -5  18    2.03    4.30
  -3  -5 -18    3.74    3.37
   3   5  18    3.45    2.67
  -3   5 -18    6.47    4.01
   3  -5  19   19.47    6.36
  -3  -5 -19   14.52    4.01
   3   5  19   14.16    4.08
   3  -5 -19   15.07    3.49
  -3   5 -19   13.15    4.53
   3  -5  20    3.51    3.88
  -3  -5 -20    2.27    2.49
   3   5  20    3.43    2.26
   3  -5 -20    2.77    1.83
  -3   5 -20   -0.14    3.05
   3  -5  21    3.53    3.72
  -3  -5 -21    0.16    2.43
   3   5  21    2.91    2.07
   3  -5 -21    0.85    1.67
  -3   5 -21    0.61    3.27
   3  -5  22    1.35    2.84
   3   5  22    2.23    1.81
   3  -5 -22    2.15    1.74
  -3   5 -22    0.36    2.93
   3  -5  23    2.46    2.85
  -3  -5 -23    3.48    2.17
   3   5  23    2.25    1.75
  -3   5 -23    0.96    2.88
   3  -5  24    0.68    2.02
  -3  -5 -24    1.06    1.94
  -3   5 -24    0.08    2.57
   3  -5  25    0.60    1.73
  -3  -5 -25    1.80    1.86
  -3   5 -25    1.06    2.24
   3  -5  26    1.68    1.93
  -3  -5 -26    3.58    2.23
  -3   5 -26    2.53    2.16
   3  -5  27   -0.41    1.32
  -3   5 -27    1.16    1.94
  -3  -5 -28    2.36    1.90
  -3   5 -28    1.05    1.78
  -3  -5 -29    1.96    1.69
  -3   5 -29    0.67    1.58
  -3   5 -30    2.51    1.73
  -3   5 -31    0.26    1.14
  -3   5 -32   -0.35    1.06
   3  -6  11   -7.77    5.79
   3  -6  12   -1.62    5.22
  -3   6 -12    5.11    4.47
   3  -6  13   -5.56    7.22
  -3   6 -13   -2.41    5.16
   3  -6  14   -1.80    7.12
   3  -6  15   12.10    6.52
  -3   6 -15    1.33    4.09
  -3  -6 -16    5.66    2.87
  -3   6 -16    0.97    3.96
  -3  -6 -17    2.64    2.58
   3   6  17    1.60    2.25
  -3  -6 -18   11.47    3.71
   3   6  18   10.89    3.32
   3  -6  19    3.94    3.88
  -3  -6 -19    3.16    2.63
   3   6  19    1.63    1.97
   3  -6  20   -2.37    3.80
  -3  -6 -20    1.98    2.60
   3  -6  21   -2.40    2.85
  -3  -6 -21    2.11    2.28
   3   6  21    1.10    1.57
  -3   6 -21    0.15    2.73
   3  -6  22   -1.10    2.42
  -3  -6 -22    2.72    2.59
   3   6  22    2.48    1.85
  -3   6 -22    2.76    2.84
   3  -6  23   -0.33    1.95
  -3  -6 -23    0.11    1.93
  -3   6 -23    1.48    2.40
   3  -6  24    1.16    1.83
  -3  -6 -24    0.76    1.73
  -3   6 -24   -0.02    2.13
   3  -6  25    2.06    2.13
  -3  -6 -25    1.33    1.82
  -3   6 -25    0.51    1.92
   3  -6  26    3.19    2.15
  -3  -6 -26    1.43    1.59
  -3   6 -26    2.06    2.02
  -3  -6 -27    0.06    1.63
  -3   6 -27   -0.10    1.80
  -3  -6 -28    0.50    1.33
  -3   6 -28   -0.39    1.27
  -3   6 -29   -0.10    1.24
  -3   6 -30   -0.64    1.13
  -3   6 -31   -0.27    0.94
   3  -7  13   -5.45    3.77
   3  -7  14   -2.69    3.96
   3  -7  15   -2.07    3.79
  -3   7 -15    2.30    3.25
   3  -7  16   -3.08    5.21
  -3   7 -16   -0.15    3.34
   3  -7  17   -2.73    4.32
  -3   7 -17    1.34    2.94
   3  -7  18    3.11    3.57
  -3   7 -18    3.73    2.97
  -3  -7 -19    0.98    1.81
  -3   7 -19    0.87    2.23
  -3  -7 -20    1.13    2.02
   3   7  20    1.15    1.45
  -3   7 -20    0.52    2.24
  -3  -7 -21    2.11    1.86
   3  -7  23    0.41    1.44
  -3  -7 -23    0.33    1.65
  -3  -7 -24    0.68    1.54
  -3  -7 -25    0.67    1.42
  -3   7 -26    0.09    1.32
  -3   7 -27    0.30    1.49
  -3   7 -28   -0.12    1.04
  -3   7 -29    0.55    1.08
   3  -8  16   -1.95    2.21
   3  -8  17   -0.77    2.18
   3  -8  18   -0.98    2.02
  -3   8 -18   -0.02    2.03
   3  -8  19   -0.92    2.45
  -3   8 -19    0.23    2.07
   3  -8  20   -1.05    1.91
  -3   8 -20    0.92    1.62
   3  -8  21    0.20    1.59
   3  -8  22    0.04    1.55
  -3  -8 -22    0.16    1.34
  -3   8 -22   -0.17    1.51
  -3  -8 -23    0.14    1.28
  -3   8 -23   -0.08    1.31
  -3  -8 -24    0.02    1.32
  -3   8 -24   -0.29    1.14
  -3   9 -20    0.00    1.74
  -3   9 -21    0.34    1.55
  -3   9 -22    0.20    1.41
  -3   9 -23    0.47    1.24
  -3   9 -24    0.01    1.15
  -3   9 -25   -0.30    0.79
  -3   9 -26    0.12    0.94
  -3  10 -23    0.21    1.10
  -3  10 -24    0.02    0.89
   4   0   0   89.01   12.31
  -4   0   0   85.50   11.68
   4   0   1   11.81    2.73
  -4   0   1   10.62    2.11
   4   0  -1   12.78    2.47
  -4   0  -1   10.63    2.34
  -4   0   2   19.11    3.03
   4   0  -2   22.03    3.57
  -4   0  -2   21.59    3.64
   4   0   3   52.45    7.88
  -4   0   3   49.38    6.82
   4   0  -3   42.33    5.96
  -4   0  -3   52.27    7.65
   4   0   4    8.35    3.07
  -4   0   4   15.03    2.41
  -4   0  -4    8.01    2.38
   4   0   5    3.70    2.90
  -4   0  -5    7.64    2.39
   4   0   6   52.08    8.07
   4   0   7   11.65    3.48
  -4   0  -7   12.79    3.24
   4   0   8   34.34    6.18
  -4   0  -8   29.64    5.13
   4   0   9    8.85    3.58
  -4   0   9    1.14    2.63
  -4   0  -9   11.55    3.22
   4   0  10    5.23    3.35
  -4   0  10    5.79    1.73
   4   0 -10   12.38    2.78
   4   0  11   18.11    4.85
  -4   0  11   10.97    2.51
   4   0 -11    6.73    2.19
   4   0  12   19.04    5.19
  -4   0  12   20.25    3.83
   4   0 -12   19.34    3.62
  -4   0 -12   21.68    4.29
   4   0  13   90.25   14.08
  -4   0  13   81.71   11.77
   4   0 -13   72.72   10.60
  -4   0 -13   80.46   11.71
  -4   0  14    4.88    2.73
   4   0 -14   13.83    3.32
  -4   0 -14   16.02    3.64
   4   0  15    9.95    3.98
   4   0 -15   10.52    2.83
  -4   0 -15    9.86    3.05
   4   0  16    5.35    3.27
  -4   0  16    0.81    1.92
   4   0 -16    4.41    2.23
  -4   0 -16    6.68    2.83
   4   0  17    1.45    3.13
  -4   0  17    0.85    1.99
   4   0 -17    4.69    2.37
  -4   0 -17    1.75    2.29
   4   0  18    7.01    3.55
  -4   0  18    4.39    2.46
   4   0 -18    2.23    2.24
  -4   0 -18    5.00    2.44
   4   0  19    4.33    3.29
  -4   0  19    1.27    2.11
   4   0 -19    1.30    1.86
  -4   0 -19    0.90    2.30
   4   0  20    8.83    3.83
  -4   0  20    2.63    1.96
   4   0 -20    2.56    1.93
  -4   0 -20    5.40    2.67
   4   0  21   45.27    8.31
  -4   0  21   29.90    5.48
   4   0 -21   27.47    5.14
  -4   0 -21   31.41    5.83
   4   0  22    5.54    3.57
   4   0 -22    2.12    1.82
  -4   0 -22    3.81    2.47
   4   0  23    4.06    3.18
   4   0 -23    1.95    1.74
  -4   0 -23    2.01    2.51
   4   0  24   14.26    4.60
   4   0 -24   10.59    3.08
  -4   0 -24    9.34    3.25
   4   0  25    3.48    3.01
  -4   0 -25    2.44    2.62
   4   0  26    2.41    2.45
  -4   0 -26    1.07    2.24
   4   0  27    0.60    2.01
  -4   0 -27    1.15    2.16
   4   0  28    2.55    2.30
  -4   0 -28    3.15    2.58
   4   0  29    1.69    2.10
  -4   0 -29    1.79    2.44
   4   0  30    3.71    2.41
  -4   0 -34    0.26    1.38
  -4  -1   0   92.55   12.70
  -4   1   0   71.52   10.07
   4  -1   1   74.03   10.86
  -4   1   1  132.80   18.07
  -4  -1  -1   99.82   13.70
  -4  -1   1  101.95   13.88
   4  -1  -1  126.86   17.47
  -4   1  -1   83.13   11.83
  -4   1   2   37.00    5.34
  -4  -1  -2   35.10    5.41
   4   1   2   47.74    7.19
  -4   1  -2   47.75    7.28
   4  -1   3   53.25    8.64
  -4   1   3   54.65    7.63
  -4  -1  -3   69.88    9.98
   4   1   3   66.12    9.52
   4  -1  -3   72.12    9.96
  -4   1  -3   81.00   11.58
   4  -1   4   16.73    4.43
  -4  -1  -4   22.31    4.04
   4   1   4   25.04    4.74
   4  -1  -4   30.60    4.74
  -4   1  -4   21.63    4.23
   4  -1   5   10.43    3.44
   4   1   5   18.06    3.62
   4  -1  -5   20.07    3.62
  -4   1  -5   14.30    3.72
   4  -1   6    5.62    2.90
  -4   1  -6   10.67    3.50
   4  -1   7   10.53    3.43
  -4  -1  -7    6.44    2.57
   4   1   7    6.64    2.59
   4  -1   8   43.55    7.27
  -4   1   8   41.72    5.74
   4   1   8   43.13    6.86
   4  -1  -8   37.88    5.27
  -4   1  -8   41.66    6.76
   4  -1   9   56.06    8.96
  -4   1   9   42.87    5.96
  -4  -1  -9   38.09    6.17
   4  -1  -9   42.60    5.91
  -4   1  -9   40.08    6.46
   4  -1  10    6.26    3.33
  -4   1  10    4.77    1.39
  -4  -1 -10    2.88    2.36
   4   1  10    3.88    2.73
   4  -1 -10    3.38    1.36
  -4   1 -10    4.04    2.38
   4  -1  11   19.73    4.77
  -4   1  11   11.60    2.16
   4   1 -11   16.94    4.83
  -4  -1 -11    9.75    2.92
   4   1  11   10.99    3.23
  -4  -1  11    6.17    6.44
   4  -1 -11   13.46    2.48
  -4   1 -11   16.53    3.69
   4  -1  12   96.37   14.32
  -4   1  12   68.61    9.53
   4   1 -12   94.15   14.21
  -4  -1 -12   76.04   11.37
   4   1  12   72.23   10.75
   4  -1 -12   78.45   10.85
  -4   1 -12   81.07   11.84
   4  -1  13   64.14   10.33
  -4   1  13   35.37    5.29
  -4  -1 -13   36.64    6.02
   4   1  13   36.48    6.48
   4  -1 -13   39.97    5.86
  -4   1 -13   42.37    6.93
   4  -1  14   21.43    5.42
  -4   1  14   11.23    2.41
   4   1 -14   11.30    3.92
  -4  -1 -14   12.53    3.09
  -4  -1  14   14.33    6.02
   4  -1 -14   14.13    2.75
  -4   1 -14   12.14    3.25
  -4   1  15   35.57    5.46
   4   1 -15   32.44    6.10
  -4  -1 -15   28.72    5.02
   4   1  15   23.96    4.93
  -4  -1  15   43.40    8.13
   4  -1 -15   28.51    4.61
  -4   1 -15   30.13    5.41
  -4   1  16   20.41    3.53
   4   1 -16   20.75    4.55
  -4  -1 -16   13.53    3.28
   4   1  16   17.61    4.30
  -4  -1  16   16.75    4.06
   4  -1 -16   14.81    2.99
  -4   1 -16   15.85    3.77
  -4   1  17    7.46    1.97
   4   1 -17   10.15    3.15
  -4  -1 -17    6.27    2.56
   4   1  17    5.63    2.74
  -4  -1  17    3.34    1.95
   4  -1 -17    5.23    1.91
  -4   1 -17    5.56    2.75
   4  -1  18   -0.17    4.02
  -4   1  18    2.95    1.48
   4   1 -18    5.19    2.55
  -4  -1 -18    6.04    2.58
   4   1  18    3.42    2.86
  -4  -1  18    3.26    1.83
   4  -1 -18    3.14    1.72
  -4   1 -18    2.80    2.48
   4  -1  19   -1.27    3.32
  -4   1  19    1.09    1.33
   4   1 -19    2.95    2.20
   4   1  19    0.11    3.12
  -4  -1  19    6.86    2.32
   4  -1 -19    0.63    1.53
  -4   1 -19    1.49    2.41
   4  -1  20   -2.24    3.25
  -4   1  20    4.22    1.73
   4   1 -20    3.56    2.01
  -4  -1 -20    4.11    2.52
   4   1  20    6.99    3.39
  -4  -1  20    5.39    2.21
   4  -1 -20    3.22    1.72
  -4   1 -20    3.10    2.55
   4  -1  21   -1.54    3.26
  -4   1  21    4.17    1.83
   4   1 -21    3.97    2.17
  -4  -1 -21    2.65    2.30
   4   1  21    2.57    2.99
  -4  -1  21    7.68    2.61
   4  -1 -21    3.69    1.82
  -4   1 -21    4.43    2.73
   4   1 -22   25.32    4.93
  -4  -1 -22   28.34    5.39
   4   1  22   11.53    4.33
   4  -1 -22   30.42    5.23
  -4   1 -22   27.22    5.41
   4  -1  23   -0.68    3.18
   4   1 -23    9.93    2.95
  -4  -1 -23    6.66    2.80
   4   1  23    0.97    3.25
   4  -1 -23    5.67    2.11
  -4   1 -23    6.27    2.87
   4  -1  24   -1.20    3.05
   4   1 -24    3.76    2.15
  -4  -1 -24    4.15    2.39
   4  -1 -24    4.12    1.90
  -4   1 -24    3.76    2.68
   4  -1  25   -1.46    3.11
   4   1 -25   -0.20    1.93
  -4  -1 -25    2.13    2.06
   4   1  25    0.15    2.85
   4  -1 -25    2.58    1.75
  -4   1 -25    3.51    2.56
   4  -1  26   -1.30    2.73
  -4  -1 -26    2.93    2.34
   4   1  26    0.73    2.21
  -4   1 -26    2.31    2.43
   4  -1  27   -0.94    1.92
  -4  -1 -27    3.00    2.33
   4   1  27    1.07    1.95
  -4   1 -27    1.68    2.51
   4  -1  28    0.02    1.81
  -4  -1 -28    2.02    2.08
   4   1  28    0.60    1.84
  -4   1 -28   -0.49    2.48
   4  -1  29   -0.62    1.69
  -4  -1 -29    0.40    1.99
   4   1  29   -0.31    1.75
  -4   1 -29    0.37    2.26
   4  -1  30    0.23    1.61
  -4  -1 -30    1.67    1.83
  -4   1 -30    1.29    1.97
  -4  -1 -31    2.17    1.94
  -4   1 -31    2.43    2.07
  -4  -1 -32    0.09    1.47
  -4   1 -32    0.47    1.42
  -4   1 -33    5.61    2.52
  -4   1 -34   -0.14    1.19
   4  -2   0    6.47    4.51
  -4   2   1   17.92    4.83
  -4   2  -1   14.65    3.85
   4  -2   2   36.74    6.87
  -4  -2  -2   15.78    3.59
   4  -2  -2   25.10    5.60
  -4   2  -2   28.85    5.75
   4  -2   3   78.03   11.73
  -4  -2  -3  131.56   18.22
   4   2   3  119.33   16.51
  -4   2  -3  103.01   14.62
   4   2   4   51.95    7.83
  -4   2  -4   58.88    8.85
   4  -2   5   20.81    4.62
  -4  -2  -5   22.10    4.33
   4   2   5   18.67    3.91
  -4   2  -5   18.73    3.97
   4  -2   6   12.37    3.59
  -4  -2  -6    6.40    2.65
   4   2   6    6.39    2.59
   4  -2   7    9.07    3.83
  -4  -2  -7    9.15    2.95
   4   2   7   16.08    3.71
  -4   2  -7    3.43    2.46
   4  -2   8   45.15    8.21
  -4  -2  -8   25.45    4.81
   4   2   8   32.36    5.47
  -4   2  -8   26.91    5.22
   4  -2   9   17.96    5.46
  -4  -2  -9    6.75    3.17
   4   2   9    6.35    2.79
  -4   2  -9    7.60    3.08
   4  -2  10   63.94   10.48
  -4  -2 -10   42.42    6.92
   4  -2  11   69.44   10.97
  -4   2  11   36.86    5.51
  -4  -2 -11   49.13    7.78
   4   2  11   33.35    5.79
   4  -2 -11   39.78    5.96
  -4   2 -11   37.11    6.62
   4  -2  12   37.49    6.90
  -4   2  12   26.04    4.20
  -4  -2 -12   36.55    6.39
   4   2  12   23.96    4.71
   4  -2 -12   31.45    4.92
  -4   2 -12   34.27    6.28
   4  -2  13   11.60    3.91
  -4   2  13   20.66    3.52
  -4  -2 -13   15.74    3.70
   4   2  13   18.09    4.17
  -4  -2  13    0.95    7.75
   4  -2 -13   21.31    3.68
  -4   2 -13   17.89    4.13
   4  -2  14   -1.25    3.98
  -4   2  14    4.51    1.58
   4   2 -14   15.36    5.67
  -4  -2 -14    3.20    2.43
   4   2  14    3.48    2.41
   4  -2 -14    5.54    2.01
  -4   2 -14    1.81    2.41
  -4   2  15    9.20    2.17
   4   2 -15   31.04    8.02
  -4  -2 -15   14.42    3.58
   4   2  15   10.51    3.08
  -4  -2  15   40.15   10.92
   4  -2 -15   13.71    2.80
  -4   2 -15   11.37    3.26
  -4   2  16   13.35    2.60
   4   2 -16   19.09    6.31
  -4  -2 -16   15.25    3.77
   4   2  16   14.38    3.63
   4  -2 -16   16.70    3.23
  -4   2 -16   11.30    3.33
  -4   2  17   20.82    3.66
  -4  -2 -17   21.15    4.62
   4   2  17   20.99    4.48
  -4  -2  17   12.78    5.57
   4  -2 -17   19.16    3.46
   4  -2  18   -2.96    3.61
  -4   2  18    8.01    1.93
  -4  -2 -18    6.35    2.70
   4   2  18    7.46    2.91
  -4  -2  18   -3.40    4.39
   4  -2 -18    6.96    2.08
  -4   2 -18    6.50    3.37
   4  -2  19   -2.17    3.49
  -4   2  19   11.22    2.41
   4   2 -19   11.03    3.81
  -4  -2 -19    9.08    2.88
   4   2  19    9.50    3.52
  -4  -2  19    7.46    4.16
   4  -2 -19   12.01    2.58
  -4   2 -19   10.61    3.50
   4  -2  20   -2.06    3.42
   4   2 -20    5.27    2.70
  -4  -2 -20    4.41    2.42
   4   2  20    8.23    2.98
  -4  -2  20    7.91    4.33
   4  -2 -20    4.59    1.67
  -4   2 -20    4.25    2.73
   4  -2  21   -0.81    3.31
   4   2 -21    7.51    3.19
  -4  -2 -21    6.48    2.67
   4   2  21    7.04    2.76
   4  -2 -21    5.02    1.92
  -4   2 -21    8.58    3.36
   4  -2  22   -2.63    3.72
   4   2 -22    3.16    2.20
  -4  -2 -22    1.37    2.26
   4   2  22    1.08    2.19
   4  -2 -22    0.52    1.21
  -4   2 -22    1.18    2.75
   4  -2  23   -1.13    3.02
   4   2 -23    2.91    2.06
   4   2  23    2.10    2.18
   4  -2 -23    1.28    1.24
  -4   2 -23    1.71    2.70
   4  -2  24   -3.29    3.60
   4   2 -24    1.40    1.57
  -4  -2 -24    3.37    2.21
   4   2  24    3.22    2.37
   4  -2 -24    1.80    1.43
  -4   2 -24    2.02    2.58
   4   2 -25    3.94    2.16
  -4  -2 -25    2.25    2.05
   4   2  25    2.24    1.93
   4  -2 -25    4.09    1.61
  -4   2 -25    3.57    3.00
  -4  -2 -26    0.92    1.81
   4   2  26    0.58    1.79
  -4   2 -26    1.23    2.45
   4  -2  27   -0.49    2.22
  -4  -2 -27    1.06    2.07
  -4   2 -27    1.85    2.35
   4  -2  28   -0.36    1.79
  -4  -2 -28    2.42    2.17
   4   2  28    0.56    1.77
  -4   2 -28    0.68    2.01
   4  -2  29   -0.45    1.56
  -4  -2 -29    0.64    1.80
   4   2  29    0.34    1.54
  -4   2 -29    0.22    2.15
   4  -2  30    0.11    1.54
  -4  -2 -30    0.39    1.56
  -4   2 -30    0.68    1.81
  -4  -2 -31    0.32    1.35
  -4   2 -31    0.81    1.46
  -4  -2 -32    0.84    1.33
  -4   2 -32    0.25    1.17
  -4  -2 -33   -0.38    1.39
  -4   2 -33    0.48    1.20
  -4   2 -34   -0.04    0.97
   4  -3   1   19.86    5.86
  -4   3  -1   33.04    6.78
   4  -3   2  174.11   25.09
  -4   3  -2  151.06   22.17
  -4   3  -3   35.29    7.64
   4  -3   5   -1.97    4.70
   4  -3   6   37.61    7.20
  -4  -3  -6   38.43    6.38
   4   3   6   20.39    4.24
  -4   3  -6   29.36    5.79
   4  -3   7   13.80    5.12
  -4  -3  -7   12.07    3.48
   4   3   7    4.03    2.72
  -4   3  -7    9.20    3.59
   4  -3   8    6.76    3.92
  -4  -3  -8   12.38    3.48
   4   3   8    7.40    3.07
  -4   3  -8    1.82    3.22
   4  -3   9   34.34    6.79
   4   3   9   34.39    6.03
  -4   3  -9   38.79    7.01
   4  -3  10   21.24    4.96
  -4  -3 -10   18.88    4.14
   4   3  10   20.59    4.42
  -4   3 -10   21.20    4.76
  -4  -3 -11   19.89    4.20
   4   3  11   26.58    5.04
  -4   3 -11   25.96    5.28
   4  -3  12   36.07    6.80
  -4  -3 -12   43.68    7.12
   4   3  12   45.70    7.41
  -4   3 -12   63.95   10.04
   4  -3  13   52.39    9.18
  -4  -3 -13   54.94    8.63
   4   3  13   70.41   10.52
  -4   3 -13   61.24    9.71
   4  -3  14   43.87    7.92
  -4  -3 -14   48.22    7.81
   4   3  14   33.15    5.88
   4  -3 -14   36.95    5.91
  -4   3 -14   36.42    6.59
   4  -3  15   13.08    4.55
  -4   3  15    6.83    1.98
   4   3  15    3.95    2.48
   4  -3 -15    3.61    2.00
   4  -3  16   26.61    6.23
  -4   3  16   19.86    3.58
  -4  -3 -16   20.37    4.36
   4   3  16   13.09    3.69
  -4  -3  16    0.09    5.30
   4  -3 -16   17.80    3.53
  -4   3 -16   15.86    4.10
   4  -3  17   29.11    6.73
  -4   3  17   15.45    3.15
   4   3 -17   13.53    4.53
  -4  -3 -17   19.08    4.25
   4   3  17   19.60    4.41
   4  -3 -17   21.07    3.87
  -4   3 -17   22.62    5.10
   4  -3  18   41.33    8.34
  -4   3  18   21.71    3.82
   4   3 -18   26.81    6.23
  -4  -3 -18   26.52    5.19
   4   3  18   21.55    4.62
  -4  -3  18   31.01    8.85
   4  -3 -18   25.12    4.38
  -4   3 -18   30.86    6.21
  -4   3  19    8.99    2.43
   4   3 -19    7.68    3.49
   4   3  19   10.88    3.33
   4  -3 -19   13.02    2.94
  -4   3 -19    9.80    3.62
   4  -3  20    6.38    3.84
   4   3 -20    1.76    2.91
  -4  -3 -20    5.84    2.80
   4   3  20    5.69    2.65
   4  -3 -20    1.38    1.63
  -4   3 -20    2.09    3.03
   4  -3  21   12.78    4.86
  -4  -3 -21    8.44    2.99
   4   3  21    6.62    3.22
   4  -3 -21    9.52    2.42
  -4   3 -21    3.47    2.85
   4  -3  22    8.10    3.98
  -4  -3 -22    1.05    2.24
   4   3  22    1.31    2.17
   4  -3 -22    1.68    1.46
   4  -3  23   13.54    4.80
   4   3 -23    5.46    2.56
  -4  -3 -23    4.06    2.45
   4   3  23    3.14    2.25
   4  -3 -23    4.14    1.71
  -4   3 -23    0.35    2.80
   4  -3  24    7.51    3.99
   4   3 -24    4.46    2.41
  -4  -3 -24    7.69    2.87
   4   3  24    5.33    2.50
   4  -3 -24    6.98    2.06
  -4   3 -24    1.92    3.03
   4  -3  25    2.57    3.09
   4   3  25    2.47    1.88
  -4   3 -25    1.51    2.65
   4  -3  26    0.06    2.29
  -4  -3 -26    1.33    2.37
   4   3  26    3.54    2.06
  -4   3 -26    0.69    2.38
   4  -3  27   -0.03    2.07
  -4  -3 -27    1.05    2.09
   4   3  27    1.51    1.61
  -4   3 -27    1.75    2.51
  -4  -3 -28    1.61    1.88
   4   3  28    2.00    1.83
  -4   3 -28    1.91    2.30
   4  -3  29   -1.15    1.80
  -4  -3 -29    0.47    1.85
  -4   3 -29    0.59    2.03
  -4  -3 -30    0.70    1.56
  -4   3 -30    0.54    1.70
  -4  -3 -31    0.51    1.42
  -4   3 -31    0.89    1.43
  -4  -3 -32    0.39    1.21
  -4   3 -32    0.43    1.10
  -4   3 -33    0.81    1.19
  -4   3 -34   -0.02    1.08
   4  -4   3  -16.92    7.59
   4  -4   4   12.45    6.21
  -4   4  -4    8.02    4.85
   4  -4   5    3.16    7.18
  -4   4  -5   17.13    6.39
   4  -4   6   31.36    9.25
  -4   4  -6   18.23    6.17
   4  -4   9    0.68    5.87
  -4  -4  -9   16.97    3.80
   4   4   9    7.41    2.85
  -4  -4 -10   26.83    5.14
   4   4  10   23.55    4.71
   4  -4  11   12.14    5.19
  -4  -4 -11   14.65    3.74
   4   4  11    9.40    3.19
  -4   4 -11   11.73    4.15
  -4  -4 -12    8.32    3.01
   4   4  12   12.83    3.52
  -4   4 -12    4.29    3.31
   4  -4  13   28.04    7.13
  -4  -4 -13   15.90    4.16
   4   4  13   13.71    3.64
  -4   4 -13   14.78    4.93
   4  -4  14    7.01    4.20
  -4  -4 -14    4.29    2.81
   4   4  14    4.38    3.00
  -4   4 -14    5.36    3.56
   4  -4  15    4.02    3.75
  -4  -4 -15    4.66    2.81
   4   4  15    4.29    2.59
  -4   4 -15    4.81    3.32
   4  -4  16    3.66    4.58
  -4  -4 -16    4.23    2.70
   4   4  16    5.61    2.73
  -4   4 -16    8.16    3.50
   4  -4  17   -1.30    3.33
  -4  -4 -17    5.21    2.81
   4   4  17    2.51    2.46
   4  -4 -17    3.84    1.95
  -4   4 -17    4.69    2.90
   4  -4  18   -4.18    3.63
  -4  -4 -18    5.12    2.81
   4  -4 -18    1.92    2.07
  -4   4 -18    2.48    2.84
   4  -4  19    0.36    2.66
  -4  -4 -19    7.36    3.03
   4   4  19    5.66    2.74
   4  -4 -19    5.29    2.06
  -4   4 -19    8.34    3.50
   4  -4  20    1.75    2.63
   4   4 -20    2.89    2.44
  -4  -4 -20    5.44    2.80
   4   4  20    5.06    2.62
   4  -4 -20    3.59    2.09
  -4   4 -20    4.58    3.04
   4   4 -21    1.30    2.04
  -4  -4 -21    0.59    2.14
   4   4  21    1.47    2.04
   4  -4 -21    3.42    1.65
  -4   4 -21    3.88    3.03
   4  -4  22    3.76    3.00
   4   4 -22    3.10    2.20
  -4  -4 -22    2.98    2.27
   4   4  22    1.00    1.80
   4  -4 -22    6.20    2.11
  -4   4 -22    4.71    3.11
   4  -4  23    3.88    3.18
  -4  -4 -23    4.01    2.55
   4   4  23    1.68    2.00
   4  -4 -23    4.23    1.61
  -4   4 -23    3.74    3.27
   4  -4  24    3.73    3.09
  -4  -4 -24    3.12    2.43
   4   4  24    1.58    1.56
   4  -4  25    2.89    2.69
  -4  -4 -25    1.98    2.21
   4   4  25    3.05    1.90
  -4   4 -25    2.02    2.55
   4  -4  26    1.39    2.17
   4   4  26    1.63    1.60
  -4   4 -26    0.25    2.17
   4  -4  27    1.45    1.91
  -4  -4 -27    0.47    2.19
   4   4  27    0.95    1.49
  -4   4 -27    0.91    2.43
   4  -4  28    2.04    2.31
  -4  -4 -28    0.88    1.85
  -4   4 -28   -0.12    2.12
  -4  -4 -29    0.91    1.74
  -4   4 -29    1.10    2.06
  -4  -4 -30    1.94    1.78
  -4   4 -30    1.09    1.73
  -4  -4 -31    2.41    1.81
  -4   4 -31    0.36    1.31
  -4  -4 -32    0.53    1.28
  -4   4 -32   -0.29    1.33
  -4   4 -33   -0.49    0.96
   4  -5   6  -11.06    6.86
   4  -5   7   -1.06    6.74
  -4   5  -7    1.60    5.17
   4  -5   9   19.23    8.62
  -4   5  -9    9.48    5.07
  -4   5 -10    8.01    4.99
  -4  -5 -12    5.45    2.64
   4  -5  13    5.79    5.11
  -4  -5 -13    3.68    2.47
   4   5  13   14.46    3.79
   4  -5  14   -7.78    5.69
   4   5  14    3.20    2.52
  -4   5 -14   -1.71    4.07
   4  -5  15   -4.41    5.15
  -4  -5 -15    2.94    2.92
   4   5  15    8.62    3.63
  -4   5 -15    2.92    4.23
   4  -5  16    1.38    3.78
  -4  -5 -16    7.49    3.06
   4   5  16    9.04    3.22
  -4   5 -16    4.14    3.62
  -4  -5 -17    1.38    3.03
   4   5  17    2.63    2.67
  -4   5 -17    1.68    3.16
   4  -5  18    5.66    3.94
  -4  -5 -18    2.84    2.38
   4   5  18    2.17    2.43
  -4   5 -18    2.57    3.23
   4  -5  19   23.53    6.07
  -4  -5 -19   24.38    5.10
   4   5  19   20.67    5.09
   4  -5  20   10.37    4.21
  -4  -5 -20   11.93    3.48
   4   5  20    9.92    3.23
   4  -5 -20    9.85    2.60
  -4   5 -20    9.38    3.89
   4  -5  21    2.33    2.91
  -4  -5 -21    2.93    2.77
   4   5  21    2.39    1.90
   4  -5 -21    4.35    1.85
  -4   5 -21    2.29    2.78
  -4  -5 -22    1.03    2.04
   4   5  22    1.96    1.79
  -4   5 -22    1.50    2.80
   4  -5  23   -0.42    2.22
  -4  -5 -23    3.99    2.51
   4   5  23    2.71    1.98
  -4   5 -23    0.65    2.40
   4  -5  24   -0.22    1.91
  -4  -5 -24    3.14    2.64
   4   5  24    2.54    1.81
  -4   5 -24   -0.71    2.48
   4  -5  25   -0.80    1.69
  -4  -5 -25    1.63    2.08
   4   5  25    1.56    1.49
   4  -5  26   -0.60    1.42
  -4   5 -26    1.11    1.77
   4  -5  27   -0.24    1.21
  -4  -5 -27    0.96    1.89
  -4   5 -27    0.51    1.70
   4  -5  28    0.22    1.20
  -4  -5 -28    0.41    1.38
  -4   5 -28    0.35    1.99
  -4  -5 -29    0.78    1.51
  -4   5 -29    0.26    1.60
  -4  -5 -30    1.25    1.44
  -4   5 -30    1.42    1.48
  -4   5 -31    0.51    1.44
  -4   5 -32   -0.31    1.04
  -4   5 -33   -0.36    1.11
   4  -6   9   -6.05    5.87
   4  -6  10   -0.60    5.12
  -4   6 -10    0.62    4.46
   4  -6  11   -9.51    8.15
  -4   6 -11    2.85    3.98
   4  -6  12   -0.91    6.18
   4  -6  13   17.03    6.84
  -4   6 -13    6.15    4.39
  -4   6 -14   -1.69    4.58
  -4  -6 -15    4.60    2.61
  -4  -6 -16    2.78    2.40
   4   6  16    3.17    2.62
   4  -6  17    0.88    3.53
  -4  -6 -17    4.38    2.72
   4   6  17    4.61    2.61
   4  -6  18   -2.62    3.78
  -4  -6 -18    1.80    2.53
   4   6  18    1.13    1.86
   4  -6  19   -3.31    3.08
  -4  -6 -19    1.66    2.25
  -4   6 -19    0.68    2.89
   4  -6  20   -1.34    2.78
  -4  -6 -20    1.79    2.35
   4   6  20    1.34    1.73
  -4   6 -20    2.58    2.65
   4  -6  21    0.93    2.63
  -4  -6 -21    4.11    3.06
   4   6  21    3.37    2.08
  -4   6 -21    2.11    2.32
  -4  -6 -22    1.16    2.28
   4   6  22    1.67    1.69
  -4   6 -22    1.16    2.35
   4  -6  23    1.69    2.20
  -4  -6 -23    1.00    2.10
   4   6  23    1.78    1.70
  -4   6 -23    1.38    2.20
   4  -6  24    1.83    1.97
  -4  -6 -24    0.86    2.07
   4   6  24    1.62    1.64
  -4   6 -24    0.06    2.27
   4  -6  25    1.43    1.72
  -4  -6 -25    0.60    2.18
   4  -6  26    0.42    1.23
  -4   6 -26   -0.45    1.98
   4  -6  27    0.53    1.20
  -4  -6 -27    0.30    1.45
  -4   6 -27   -0.13    2.00
  -4  -6 -28    0.52    1.51
  -4   6 -28    0.25    1.53
  -4  -6 -29    1.59    1.56
  -4   6 -29    0.41    1.36
  -4   6 -30   -0.05    1.38
  -4   6 -31   -0.17    1.08
   4  -7  11   -4.36    3.82
   4  -7  12   -1.08    3.55
   4  -7  13   -2.20    3.63
  -4   7 -13    0.71    3.19
   4  -7  14   -4.53    4.87
  -4   7 -14   -0.97    3.75
   4  -7  15   -0.84    4.13
  -4   7 -15    1.59    2.71
   4  -7  16    4.70    3.64
  -4   7 -16    0.98    2.13
  -4   7 -17    0.64    2.26
  -4  -7 -18    2.25    2.49
  -4   7 -18    0.66    2.18
  -4  -7 -19    1.87    2.34
   4   7  19    2.27    1.70
  -4  -7 -20    2.53    2.30
   4   7  20    2.03    1.60
   4  -7  21    0.67    1.93
   4   7  21    1.95    1.57
  -4  -7 -22    1.54    2.18
  -4  -7 -23    0.54    2.09
  -4   7 -23   -0.46    2.54
  -4  -7 -24    0.60    1.80
  -4   7 -24    0.31    1.93
  -4  -7 -25    0.97    1.66
  -4   7 -25    1.43    1.95
  -4  -7 -26    1.06    1.48
  -4   7 -26    1.75    1.78
  -4  -7 -27    0.29    1.12
  -4   7 -27   -0.08    1.49
  -4   7 -28    0.35    1.43
  -4   7 -29    0.13    1.10
  -4   7 -30    0.22    0.91
  -4   8 -16    0.67    2.14
  -4   8 -17    0.34    2.12
  -4   8 -18   -0.27    2.14
  -4   8 -20    0.01    1.80
  -4  -8 -21    1.14    1.82
  -4   8 -21   -0.30    1.96
  -4  -8 -22    0.56    1.41
  -4   8 -22    0.84    1.76
  -4  -8 -23    0.32    1.44
  -4  -8 -24    0.25    1.32
  -4  -8 -25    0.39    1.20
  -4   8 -28   -0.21    1.00
   5   0   0    5.93    2.30
  -5   0   0    6.83    1.99
   5   0   1  180.23   24.41
  -5   0   1  146.90   19.79
   5   0  -1  184.84   24.87
  -5   0  -1  145.66   19.76
   5   0   2   85.74   12.30
  -5   0   2   88.22   12.06
   5   0  -2   92.73   12.74
  -5   0  -2   93.44   12.90
  -5   0   3    5.87    1.74
   5   0  -3    5.70    1.89
  -5   0  -3   12.55    2.81
   5   0   4   31.85    5.67
  -5   0   4   48.03    6.74
   5   0  -4   50.07    7.11
  -5   0  -4   43.79    6.80
   5   0   5    4.52    3.38
  -5   0   5    9.75    1.94
  -5   0  -5    7.41    2.35
   5   0   6   35.14    6.54
  -5   0  -6   53.60    8.01
   5   0   7    7.10    3.41
  -5   0  -7   12.07    3.15
   5   0   8   42.28    7.16
   5   0   9  131.56   18.72
  -5   0  -9   99.82   14.07
   5   0  10   10.59    3.69
  -5   0 -10   11.44    2.86
   5   0  11   13.92    4.12
  -5   0  11   12.68    3.38
  -5   0 -11   15.45    3.48
   5   0  12    3.99    3.13
  -5   0  12    6.67    1.70
   5   0 -12    5.52    2.37
   5   0  13   24.58    5.56
  -5   0  13   51.01    7.40
   5   0 -13   27.72    4.66
  -5   0 -13   35.74    5.99
   5   0  14    3.29    3.69
  -5   0  14    5.76    1.83
   5   0 -14    3.51    1.68
  -5   0 -14    4.66    2.14
   5   0  15    3.84    4.03
  -5   0  15    5.07    1.85
   5   0 -15    3.21    1.83
  -5   0 -15    5.82    2.41
   5   0  16    2.47    4.06
  -5   0  16   13.41    2.97
   5   0 -16   11.61    2.75
  -5   0 -16    4.23    2.28
   5   0  17    2.56    4.19
  -5   0  17   -0.26    1.72
  -5   0 -17    2.44    2.06
   5   0 -18   19.48    3.81
  -5   0 -18   23.72    4.78
   5   0  19   12.97    5.03
   5   0 -19    8.42    2.44
  -5   0 -19   10.65    3.26
   5   0  20    6.55    3.64
  -5   0  20    1.56    1.57
   5   0 -20    5.18    2.07
  -5   0 -20    6.19    2.61
   5   0  21   13.87    4.31
   5   0 -21   12.81    3.30
  -5   0 -21   11.18    3.18
   5   0  22    1.22    2.86
   5   0 -22    0.92    1.79
  -5   0 -22    1.64    2.09
   5   0  23    1.25    3.18
   5   0 -23    0.81    1.71
  -5   0 -23    1.28    2.13
   5   0  24    7.01    3.50
   5   0 -24    2.08    1.70
  -5   0 -24    5.32    2.82
   5   0  25    0.83    2.70
   5   0 -25    0.88    1.34
  -5   0 -25    0.64    2.10
   5   0  26    1.58    2.48
  -5   0 -26    0.95    2.38
   5   0  27   -0.08    2.17
  -5   0 -27    0.16    2.40
   5   0  28    5.49    2.87
  -5   0 -28    2.89    2.30
   5   0  29    2.37    2.26
  -5   0 -29    2.88    2.27
   5   0  30    1.65    1.95
  -5   0 -30    2.04    2.10
   5   0  31    0.94    1.60
  -5   0 -31    0.40    1.57
  -5   0 -32    0.92    1.77
  -5   0 -33    0.62    1.61
   5   1   0   55.95    8.41
  -5  -1   0   44.57    6.58
   5  -1   0   62.71    9.21
  -5   1   0   52.40    7.76
   5  -1   1   76.09   11.06
  -5   1   1   53.25    7.80
   5   1  -1   44.09    6.83
  -5  -1  -1   52.83    7.89
   5   1   1   60.02    9.05
  -5  -1   1   51.19    7.38
   5  -1  -1   69.04    9.90
  -5   1  -1   63.95    9.31
   5  -1   2  157.98   21.85
  -5   1   2   94.15   13.04
  -5  -1  -2  110.11   15.24
  -5  -1   2  109.75   14.95
   5  -1  -2  119.95   16.52
  -5   1  -2  130.23   17.91
  -5   1   3   74.74   10.45
  -5  -1  -3   70.12   10.06
   5   1   3   88.12   12.57
   5  -1  -3   86.44   12.08
  -5   1  -3   98.32   13.72
   5  -1   4   94.50   13.92
  -5   1   4  100.44   13.72
  -5  -1  -4   86.21   12.21
   5   1   4   84.20   12.02
   5  -1  -4   60.52    8.68
  -5   1  -4   90.69   12.76
  -5   1   5   57.17    7.89
  -5  -1  -5   53.03    8.00
   5   1   5   90.60   12.88
   5  -1  -5   71.08    9.93
  -5   1  -5   69.23   10.06
   5  -1   6   39.98    7.44
  -5   1   6   36.14    5.43
  -5  -1  -6   63.70    9.50
   5   1   6   48.83    7.74
   5  -1  -6   55.02    7.63
  -5   1  -6   54.87    8.32
   5  -1   7    7.26    4.25
   5   1   7   25.26    4.62
  -5   1  -7   17.49    3.77
  -5  -1  -8   32.15    5.57
   5   1   8   35.34    5.90
   5  -1   9    4.31    3.73
  -5   1   9   16.08    2.32
  -5  -1  -9   16.63    3.46
   5  -1  -9   15.17    2.22
  -5   1  -9   15.82    3.57
   5  -1  10    0.67    3.16
  -5   1  10    9.20    1.50
  -5  -1 -10    6.26    2.31
   5   1  10    7.11    2.66
   5  -1 -10    6.12    1.28
  -5   1 -10    7.03    2.50
  -5   1  11   25.79    3.68
  -5  -1 -11   27.04    4.73
   5   1  11   25.42    4.68
   5  -1 -11   25.88    3.78
  -5   1 -11   27.58    4.98
   5  -1  12    0.97    3.04
  -5   1  12    7.77    1.47
  -5  -1 -12   11.14    3.12
   5   1  12    4.91    2.57
   5  -1 -12    8.49    1.74
  -5   1 -12    6.94    2.58
   5  -1  13   -0.52    3.53
  -5   1  13    6.89    1.44
   5   1 -13    9.16    4.11
  -5  -1 -13    6.02    2.25
   5   1  13    6.13    2.79
  -5  -1  13    4.27    5.50
   5  -1 -13    5.29    1.59
  -5   1 -13    6.54    2.59
   5  -1  14    8.10    4.03
  -5   1  14   29.39    4.38
   5   1 -14   22.08    5.21
  -5  -1 -14   21.46    4.09
   5   1  14   22.63    5.07
   5  -1 -14   26.58    4.12
  -5   1 -14   23.64    4.74
  -5   1  15   55.92    7.90
  -5  -1 -15   51.55    7.91
   5   1  15   39.57    7.43
   5  -1 -15   62.06    8.78
  -5   1 -15   57.59    9.16
   5  -1  16   -1.84    4.02
  -5   1  16    4.13    1.37
  -5  -1 -16    6.28    2.36
   5   1  16    5.16    3.16
  -5  -1  16    1.71    3.28
   5  -1 -16    4.16    1.53
  -5   1 -16    2.97    2.53
   5  -1  17   -0.98    3.62
  -5   1  17    2.06    1.21
   5   1 -17    4.30    2.36
  -5  -1 -17    6.96    2.61
   5   1  17    7.52    3.31
  -5  -1  17    3.12    2.84
   5  -1 -17    2.16    1.50
   5  -1  18    1.60    3.61
  -5   1  18   12.36    2.57
   5   1 -18   10.67    3.14
  -5  -1 -18   12.40    3.25
   5   1  18   11.84    3.67
  -5  -1  18    9.96    2.75
   5  -1 -18   11.93    2.67
   5  -1  19   -0.87    3.40
  -5   1  19    3.51    1.50
   5   1 -19    4.66    2.16
  -5  -1 -19    5.36    2.67
   5   1  19    2.45    2.68
  -5  -1  19    3.68    1.60
   5  -1 -19    4.29    1.83
   5  -1  20   -2.53    3.33
  -5   1  20    1.50    1.21
   5   1 -20    1.88    1.78
   5   1  20    1.32    3.07
   5  -1  21    1.14    3.09
   5   1 -21    4.86    2.13
  -5  -1 -21    4.91    2.44
   5   1  21    1.64    2.78
   5  -1 -21    2.18    1.61
   5  -1  22    2.12    2.77
   5   1 -22    5.25    2.23
  -5  -1 -22    5.97    2.65
   5   1  22    2.06    2.75
   5  -1 -22    4.52    1.91
   5  -1  23   -1.77    3.14
   5   1 -23    1.30    1.63
  -5  -1 -23    3.18    2.41
   5   1  23    1.06    3.13
   5  -1 -23    0.91    1.32
   5  -1  24   -0.55    3.18
   5   1 -24    4.32    2.14
  -5  -1 -24    3.55    2.40
   5   1  24    1.34    2.64
   5  -1 -24    5.02    1.91
   5  -1  25    0.23    2.84
  -5  -1 -25    1.19    2.06
   5  -1 -25    1.28    1.36
   5  -1  26    2.28    2.68
  -5  -1 -26    7.75    3.09
   5   1  26    2.83    3.12
  -5   1 -26    7.76    3.49
   5  -1  27   -0.09    2.49
  -5  -1 -27    1.56    2.14
   5   1  27    0.78    2.04
  -5   1 -27    2.98    2.73
   5  -1  28    0.59    2.07
  -5  -1 -28    1.11    2.00
   5   1  28    0.30    1.93
  -5   1 -28    0.73    2.78
   5  -1  29    0.57    1.71
  -5  -1 -29    1.07    2.17
   5   1  29    0.50    1.70
  -5   1 -29    1.05    2.24
   5  -1  30    0.27    1.75
  -5  -1 -30    0.37    2.06
   5   1  30    0.93    1.76
  -5   1 -30    1.18    2.18
  -5  -1 -31   -0.31    1.64
  -5   1 -31    0.79    2.35
  -5  -1 -32    0.22    1.55
  -5   1 -32    1.20    2.03
  -5  -1 -33    1.04    1.57
  -5   1 -33    0.50    1.70
  -5   1 -34    0.70    1.38
  -5   1 -35    0.27    1.18
   5  -2   0   12.12    3.98
  -5   2   0   11.53    3.83
  -5   2   1   20.89    4.46
  -5  -2  -1   24.46    4.25
  -5   2  -1   29.89    5.27
   5  -2   2   92.64   13.69
  -5  -2  -2   68.43    9.94
   5   2   2   95.92   13.58
  -5   2  -2   83.80   12.00
  -5   2   3   59.83    9.76
  -5  -2  -3   35.07    5.73
   5   2   3   41.57    6.87
  -5   2  -3   52.04    8.02
   5  -2   4   22.57    5.42
  -5  -2  -4    6.44    2.69
   5   2   4    8.97    2.97
   5  -2  -4    8.00    4.61
  -5   2  -4   12.47    3.33
   5  -2   5   69.90   11.40
   5   2   5   60.90    9.12
  -5   2  -5   42.15    6.92
   5  -2   6   31.22    6.59
   5   2   6   17.14    3.65
  -5   2  -6   20.51    4.36
  -5  -2  -7   62.71    9.41
   5   2   7   47.86    7.49
   5  -2   8   40.61    7.11
  -5  -2  -8   22.47    4.38
   5   2   8   22.12    4.26
  -5   2  -8   18.42    4.37
   5  -2   9    5.76    3.28
  -5  -2  -9    4.25    2.31
   5   2   9   10.00    2.97
  -5   2  -9    5.40    2.79
   5  -2  10    2.54    3.15
  -5  -2 -10    5.73    2.38
   5   2  10    7.41    2.70
  -5   2 -10    4.55    2.45
  -5  -2 -11   20.31    4.05
   5   2  11   15.59    3.71
  -5   2 -11   18.35    3.99
  -5  -2 -12   23.65    4.75
   5   2  12   27.12    5.13
   5  -2 -12   24.88    3.88
  -5   2 -12   20.34    4.25
   5  -2  13   -5.80    3.94
  -5   2  13    8.81    1.85
  -5  -2 -13    8.22    2.72
   5   2  13   10.42    3.39
   5  -2 -13   11.24    2.23
  -5   2 -13    7.97    3.30
   5  -2  14   -2.09    3.63
  -5   2  14   11.52    2.18
  -5  -2 -14   10.25    2.94
   5   2  14   12.51    3.60
   5  -2 -14    8.92    2.01
  -5   2 -14    8.28    3.42
   5  -2  15   -1.71    3.61
  -5   2  15    3.97    1.33
  -5  -2 -15    0.91    2.25
   5   2  15    4.25    2.75
  -5  -2  15   -2.45    4.09
   5  -2 -15    3.65    1.34
  -5   2 -15    2.53    2.49
   5  -2  16   -1.30    3.60
  -5   2  16    3.81    1.33
   5   2 -16    5.14    3.07
  -5  -2 -16    3.50    2.56
   5   2  16    2.69    2.52
  -5  -2  16   -2.51    4.49
   5  -2 -16    2.71    1.44
  -5   2 -16    2.16    2.52
   5  -2  17    0.40    3.27
  -5   2  17   11.60    2.25
   5   2 -17    6.35    3.42
  -5  -2 -17    7.18    2.66
   5   2  17   15.22    3.85
  -5  -2  17   12.01    5.26
   5  -2 -17   10.32    2.17
  -5   2 -17   10.98    3.49
   5  -2  18    2.71    3.18
  -5   2  18   12.99    2.49
   5   2 -18   13.76    3.98
  -5  -2 -18   12.15    3.30
   5   2  18   11.56    3.38
   5  -2 -18   11.61    2.36
  -5   2 -18   12.78    3.83
   5  -2  19    0.15    3.24
  -5   2  19    8.70    1.87
  -5  -2 -19    8.18    2.76
   5  -2 -19    5.38    1.56
  -5   2 -19    8.31    3.44
   5  -2  20   -1.74    3.76
  -5  -2 -20    1.25    2.11
   5   2  20    1.72    2.19
   5  -2 -20    1.01    1.13
  -5   2 -20    2.07    3.08
   5   2 -21    3.02    2.41
  -5  -2 -21    1.51    2.13
   5   2  21    4.52    2.45
   5  -2 -21    2.42    1.32
  -5   2 -21    4.27    2.95
   5  -2  22   -1.15    3.50
   5   2 -22    1.71    1.56
  -5  -2 -22    1.56    2.04
   5   2  22    0.34    2.13
   5  -2 -22    1.45    1.13
  -5   2 -22    1.51    2.80
   5  -2  23   -0.43    2.99
   5   2 -23    7.05    2.39
   5   2  23    4.46    2.41
   5  -2 -23    5.44    1.69
  -5   2 -23    9.08    3.48
   5  -2  24   -0.78    2.69
  -5  -2 -24    2.23    2.06
   5   2  24    3.08    2.28
   5  -2 -24    2.12    1.21
  -5   2 -24    3.04    2.79
   5  -2  25   -0.60    2.58
  -5  -2 -25    3.31    2.34
   5   2  25    2.05    2.11
  -5   2 -25    2.42    2.25
   5  -2  26   -0.13    2.51
  -5  -2 -26    1.61    2.03
   5   2  26   -0.04    1.59
  -5   2 -26    1.37    2.10
   5  -2  27    1.34    1.94
  -5  -2 -27    4.46    2.27
   5   2  27    4.29    2.55
  -5   2 -27    4.87    2.58
   5  -2  28    0.98    1.70
  -5  -2 -28    2.74    2.21
  -5   2 -28    2.92    2.27
   5  -2  29    0.10    1.44
  -5  -2 -29    2.12    2.26
   5   2  29    1.49    1.73
  -5   2 -29    0.99    2.47
  -5  -2 -30    1.55    1.89
   5   2  30    0.48    1.49
  -5  -2 -31    2.66    2.00
  -5  -2 -32    0.73    1.47
  -5  -2 -33    0.62    1.44
  -5   2 -33    0.59    1.62
  -5   2 -34    2.15    1.77
  -5   2 -35   -0.22    1.11
   5  -3   0   36.50    9.12
  -5   3   0   16.69    5.95
  -5   3   1   13.43    5.41
   5  -3  -1    3.86    6.06
  -5   3  -1   17.73    6.08
   5  -3   2    8.86    6.16
   5  -3   3   15.24    5.41
  -5   3  -3   25.57    6.37
   5  -3   4    6.14    4.94
  -5  -3  -4    2.95    2.29
  -5   3  -4    2.49    3.77
   5  -3   5   25.04    6.16
  -5  -3  -5    9.23    2.86
   5   3   5    9.75    3.01
  -5   3  -5    5.07    3.73
   5  -3   6    8.38    3.96
  -5  -3  -6    6.04    2.54
   5   3   6    7.55    2.84
  -5   3  -6    7.89    3.79
   5  -3   7    5.57    3.66
  -5  -3  -7   13.59    3.31
   5   3   7    6.37    2.64
   5  -3   8   -1.75    3.56
  -5  -3  -8    0.80    2.95
   5   3   8    1.16    2.53
  -5   3  -8    3.00    2.87
   5  -3   9    6.95    3.36
  -5  -3  -9   10.86    2.97
  -5   3  -9   19.16    4.27
   5  -3  10    6.56    3.39
  -5  -3 -10    3.94    2.27
   5   3  10    2.90    2.57
  -5   3 -10    5.60    2.75
   5  -3  11   52.86    9.39
  -5  -3 -11   26.48    5.08
   5   3  11   34.03    6.05
  -5   3 -11   40.78    7.02
   5  -3  12   19.29    5.24
  -5  -3 -12   14.40    3.58
  -5   3 -12   14.74    4.19
   5  -3  13   14.28    4.86
  -5  -3 -13   10.65    3.16
   5   3  13   20.04    4.45
  -5   3 -13    9.70    3.41
   5  -3  14   10.10    4.56
  -5  -3 -14    7.30    3.23
   5   3  14    7.14    3.02
  -5   3 -14    7.43    3.02
   5  -3  15   19.20    5.77
  -5  -3 -15    6.04    2.83
   5   3  15    8.34    3.24
   5  -3 -15   10.18    2.47
  -5   3 -15   10.36    3.50
   5  -3  16   28.29    7.48
  -5   3  16   16.79    3.05
  -5  -3 -16   18.42    4.24
   5  -3 -16   17.30    3.26
  -5   3 -16   11.54    3.69
   5  -3  17    8.21    4.31
  -5   3  17    3.97    1.39
  -5  -3 -17    5.34    2.72
   5   3  17    7.49    2.87
   5  -3 -17    2.21    1.45
  -5   3 -17    7.24    3.30
   5  -3  18   16.69    5.31
  -5   3  18   10.79    2.27
  -5  -3 -18    7.88    3.07
   5   3  18    9.74    3.12
   5  -3 -18    8.77    2.21
  -5   3 -18    2.17    3.01
   5  -3  19    4.78    3.36
   5   3 -19    3.06    2.22
  -5  -3 -19    4.74    2.92
   5   3  19    3.28    2.31
   5  -3 -19    2.82    1.38
   5  -3  20    9.41    4.02
   5   3 -20    4.00    2.17
  -5  -3 -20    4.60    2.56
   5   3  20    6.13    2.60
   5  -3 -20    5.04    1.74
  -5   3 -20    0.79    3.07
   5  -3  21    5.83    3.40
   5   3 -21    2.45    1.87
  -5  -3 -21    3.28    2.49
   5  -3 -21    3.51    1.41
  -5   3 -21    1.48    2.89
   5  -3  22    5.72    3.47
   5   3 -22    3.82    1.95
  -5  -3 -22   10.47    3.30
   5   3  22    9.23    3.12
   5  -3 -22    9.48    2.31
  -5   3 -22    6.74    3.53
   5  -3  23    0.93    3.00
  -5  -3 -23    2.89    2.39
   5   3  23    2.16    2.07
   5  -3 -23    2.42    1.42
  -5   3 -23    0.23    2.52
  -5  -3 -24    2.48    2.64
   5   3  24    2.45    2.25
  -5   3 -24    1.93    2.28
   5  -3  25   -1.71    2.94
   5   3  25    4.07    2.43
  -5   3 -25    1.78    2.53
   5  -3  26   -0.62    2.34
  -5  -3 -26    0.22    2.26
   5   3  26    0.37    1.59
  -5   3 -26    0.57    2.04
   5  -3  27   -0.52    1.91
  -5  -3 -27    0.93    2.02
   5   3  27    0.38    1.47
  -5   3 -27    1.13    2.17
  -5  -3 -28    3.41    2.43
   5   3  28    1.97    1.85
  -5   3 -28    3.52    2.20
  -5  -3 -29    2.78    2.29
  -5   3 -29    1.25    1.92
  -5  -3 -30    1.23    1.86
  -5   3 -30    0.50    2.10
  -5  -3 -31   -0.10    1.45
  -5  -3 -32    0.54    1.35
  -5  -3 -33   -0.64    1.25
  -5   3 -33   -0.52    1.45
  -5   3 -34   -0.01    1.13
  -5   3 -35   -0.19    0.87
   5  -4   1  -13.18    7.91
   5  -4   2    1.19    6.14
  -5   4  -2    4.19    4.52
   5  -4   3   -0.65    7.37
  -5   4  -3    3.43    5.27
  -5   4  -4   13.59    5.58
   5  -4   7   -4.26    5.14
   5  -4   8    1.80    4.03
  -5  -4  -8    3.62    2.30
   5   4   8    5.87    3.14
  -5   4  -8    6.63    3.73
   5  -4   9   16.84    5.65
  -5  -4  -9    7.06    2.75
   5   4   9   13.17    3.73
  -5   4  -9    8.97    3.47
   5  -4  10   33.60    7.84
  -5  -4 -10   12.16    3.30
   5   4  10   17.42    4.27
  -5   4 -10   16.94    4.60
   5  -4  11   35.57    7.72
  -5  -4 -11   17.68    4.00
   5   4  11   20.27    4.59
  -5   4 -11   20.54    5.78
   5  -4  12   12.88    4.81
   5   4  12    8.81    3.37
  -5   4 -12    9.31    3.92
   5  -4  13    7.45    4.68
  -5  -4 -13    5.68    2.67
   5   4  13    8.70    3.27
  -5   4 -13   14.99    4.46
   5  -4  14    0.78    3.44
  -5  -4 -14    7.78    3.12
   5   4  14    8.16    3.10
  -5   4 -14    6.13    3.15
   5  -4  15   -0.72    3.51
  -5  -4 -15    8.33    3.14
   5   4  15   15.65    3.89
  -5   4 -15   12.05    4.38
   5  -4  16   -2.34    3.98
  -5  -4 -16   10.90    3.36
   5   4  16   15.04    3.72
  -5   4 -16   10.00    3.57
   5  -4  17    1.18    2.96
  -5  -4 -17    3.92    2.65
   5   4  17    4.07    2.41
  -5   4 -17    4.85    3.06
   5  -4  18    6.76    3.97
  -5  -4 -18   16.02    4.03
   5   4  18    9.83    3.00
   5  -4 -18    7.63    2.19
  -5   4 -18    8.87    3.68
   5  -4  19    3.16    3.30
  -5  -4 -19    3.20    2.38
   5   4  19    1.73    2.16
   5  -4 -19    2.33    1.52
  -5   4 -19    4.29    3.06
   5  -4  20    7.29    3.59
   5   4  20    5.33    2.49
   5  -4 -20    8.19    2.26
  -5   4 -20    8.49    3.54
   5  -4  21    4.85    3.42
  -5  -4 -21    4.58    2.63
   5   4  21    1.85    2.09
   5  -4 -21    1.98    1.34
   5  -4  22    5.28    3.26
  -5  -4 -22    3.37    2.44
  -5   4 -22    3.97    2.94
   5  -4  23    4.29    2.71
  -5  -4 -23    5.95    2.92
   5   4  23    4.28    2.40
  -5   4 -23    3.25    2.38
  -5  -4 -24   -0.11    2.20
   5   4  24    3.00    2.20
  -5   4 -24    2.08    2.35
  -5  -4 -25    0.58    3.10
   5   4  25    0.88    1.68
  -5   4 -25   -0.14    2.39
  -5  -4 -26    0.79    2.23
   5   4  26    1.30    1.61
  -5   4 -26    1.54    2.16
  -5  -4 -27    1.61    2.65
   5   4  27    1.12    1.55
  -5   4 -27    0.44    2.17
  -5  -4 -28    0.35    2.20
   5   4  28    0.58    1.46
  -5   4 -28   -0.81    2.25
  -5  -4 -29    0.75    1.91
  -5   4 -29   -0.98    2.10
  -5  -4 -30    0.56    1.66
  -5   4 -30   -0.52    1.90
  -5  -4 -31    1.31    1.54
  -5  -4 -32   -0.03    1.27
  -5   4 -32   -0.56    1.80
  -5   4 -33   -0.67    1.04
  -5   4 -34   -0.49    0.90
   5  -5   4   -8.56    5.15
   5  -5   5    0.60    4.97
  -5   5  -5    0.09    3.76
   5  -5   6   -6.89    6.22
  -5   5  -6   -0.05    4.19
   5  -5   7   13.36    5.97
  -5   5  -7    4.36    3.67
  -5   5  -8    5.81    4.08
   5  -5  11   -4.26    6.58
  -5  -5 -11    4.20    2.53
   5  -5  12   -6.09    5.37
  -5  -5 -12    8.03    2.95
   5   5  12    7.26    2.92
  -5   5 -12    6.21    3.74
   5  -5  13   -0.92    4.68
   5   5  13    7.14    2.96
  -5   5 -13    7.40    3.71
   5  -5  14    8.72    4.48
  -5  -5 -14    5.78    2.78
   5   5  14    6.39    2.97
  -5   5 -14    4.69    2.98
   5  -5  15    6.25    4.80
  -5  -5 -15    8.17    3.15
   5   5  15    4.10    2.54
  -5   5 -15    1.45    2.91
   5  -5  16    5.17    3.90
  -5  -5 -16    2.95    2.95
   5   5  16    1.67    2.56
  -5   5 -16    0.85    2.51
   5  -5  17    1.94    3.20
  -5  -5 -17   -0.20    2.61
   5   5  17    1.09    2.26
  -5   5 -17    0.52    3.87
   5  -5  18    2.59    2.83
  -5  -5 -18    2.67    2.59
  -5   5 -18   -0.13    3.24
  -5  -5 -19    5.59    2.86
   5   5  19    5.14    2.50
  -5   5 -19    1.35    3.09
  -5  -5 -20    1.15    2.36
   5   5  20    1.42    1.95
  -5   5 -20    1.42    2.34
  -5  -5 -21    1.97    2.46
   5   5  21    1.77    1.97
  -5   5 -21    1.18    2.69
  -5  -5 -22    3.02    2.43
   5   5  22    2.42    2.02
  -5   5 -22   -0.26    2.69
  -5  -5 -23    0.88    2.38
   5   5  23    0.44    1.80
  -5   5 -23    0.59    2.59
  -5  -5 -24    1.89    2.48
   5   5  24    1.95    1.79
  -5   5 -24    1.33    2.00
  -5  -5 -25    0.38    2.24
   5   5  25    1.07    1.59
  -5   5 -25    0.81    2.19
  -5  -5 -26    0.60    2.30
   5   5  26    0.73    1.52
  -5   5 -26   -0.07    2.25
  -5  -5 -27    0.62    2.12
  -5   5 -27    0.01    2.10
  -5  -5 -28    1.33    1.81
  -5   5 -28    1.09    2.08
  -5  -5 -29    0.62    1.49
  -5   5 -29    0.05    1.60
  -5  -5 -30    0.27    1.50
  -5   5 -30    0.53    1.43
  -5  -5 -31    0.47    1.35
   5  -6   7   -1.81    4.37
   5  -6   8   -1.13    4.27
  -5   6  -8    1.31    3.25
   5  -6   9   -5.12    5.58
  -5   6  -9    1.34    3.18
   5  -6  10    5.48    4.36
  -5   6 -10    3.98    3.74
  -5   6 -11    5.19    3.16
  -5   6 -12    0.07    2.85
  -5  -6 -14    2.09    2.43
  -5  -6 -15    2.93    2.40
   5   6  15    2.71    2.35
  -5  -6 -16    3.28    2.50
   5   6  16    1.74    1.98
  -5  -6 -17    3.94    2.59
   5   6  17    5.00    2.51
  -5   6 -17    0.51    2.29
  -5  -6 -18    1.35    2.68
   5   6  18    2.31    2.62
  -5   6 -18    1.52    2.21
  -5  -6 -19    2.43    2.37
   5   6  19    2.67    2.21
  -5   6 -19    1.75    2.21
  -5  -6 -20    5.99    3.00
   5   6  20    7.82    2.89
  -5   6 -20    5.09    2.68
  -5  -6 -21    1.26    2.22
   5   6  21    1.49    1.69
  -5   6 -21    1.32    2.13
  -5  -6 -22    0.33    2.17
   5   6  22    1.02    1.56
  -5   6 -22   -0.84    2.29
  -5  -6 -23    0.69    2.40
   5   6  23    0.66    1.42
  -5   6 -23   -0.56    2.36
  -5  -6 -24    0.71    2.63
   5   6  24    0.63    1.36
  -5   6 -24   -0.32    2.19
   5   6  25   -0.34    1.15
  -5   6 -25   -0.37    1.88
  -5  -6 -26    0.74    1.87
  -5   6 -26    0.05    2.01
  -5  -6 -27    0.81    1.80
  -5  -6 -28    0.11    1.62
  -5  -6 -29    0.17    1.40
  -5  -6 -30   -0.37    1.22
  -5   7 -11    1.18    2.81
  -5   7 -12    0.83    2.51
  -5   7 -13    1.30    2.44
  -5   7 -14   -0.22    2.37
  -5   7 -15    1.51    1.99
  -5   7 -16    0.37    2.08
  -5  -7 -17    0.49    2.22
  -5  -7 -18    1.30    2.30
   5   7  18    0.60    1.56
  -5  -7 -19    3.53    2.65
   5   7  19    2.78    1.89
  -5  -7 -20    1.02    2.63
   5   7  20    0.82    1.53
  -5  -7 -21    0.35    2.63
  -5  -7 -22    0.60    2.48
  -5  -7 -23    1.15    2.29
  -5  -7 -24    0.91    2.19
  -5  -7 -25    1.08    1.87
  -5  -7 -26   -0.21    1.50
  -5  -7 -27   -0.29    1.38
  -5  -7 -28   -0.02    1.28
  -5  -8 -20    0.14    2.20
  -5  -8 -21    1.15    2.12
  -5  -8 -22    0.17    1.76
  -5  -8 -23    1.41    2.15
  -5  -8 -24    0.01    1.51
  -5  -8 -25    0.48    1.36
  -5  -8 -26   -0.11    1.30
  -5  -9 -22    0.44    1.46
  -5  -9 -23   -0.21    1.11
  -5  -9 -24   -0.10    1.06
   6   0   0    5.73    1.98
  -6   0   0    5.18    1.68
   6   0   1    0.90    1.62
  -6   0   1    1.72    1.27
   6   0  -1    2.87    1.50
  -6   0  -1    1.97    1.50
   6   0   2    9.24    2.55
  -6   0   2    9.83    2.07
   6   0  -2    8.50    2.04
  -6   0  -2   10.20    2.21
   6   0   3   13.13    3.21
  -6   0   3   13.38    2.44
   6   0  -3   11.84    2.43
  -6   0  -3   17.15    3.17
  -6   0   4   64.91    8.99
   6   0  -4   55.29    7.74
  -6   0  -4   49.62    7.41
   6   0   5   10.99    3.17
  -6   0   5    5.86    1.48
   6   0  -5    5.11    1.60
  -6   0  -5   10.20    2.62
   6   0   6    8.30    2.98
  -6   0   6   15.70    2.53
  -6   0  -6   12.88    2.78
   6   0   7   12.31    3.67
  -6   0  -7   20.09    3.71
   6   0   8    1.07    3.03
  -6   0  -8    5.97    2.18
   6   0   9    1.68    2.73
   6   0  10    2.77    2.78
  -6   0 -10    4.83    2.05
   6   0  11    3.69    3.04
  -6   0 -11    4.42    1.98
   6   0  12    2.70    2.99
  -6   0 -12    2.78    2.04
   6   0  13    2.63    3.35
  -6   0  13    0.41    2.07
  -6   0 -13    3.29    2.32
   6   0  14    8.95    3.84
  -6   0  14    9.68    2.13
  -6   0 -14    9.40    3.11
   6   0  15   29.93    6.52
  -6   0  15   27.48    4.32
   6   0 -15   36.99    5.91
  -6   0 -15   29.11    5.38
   6   0  16    2.62    3.58
  -6   0  16    4.38    1.47
   6   0 -16    2.24    1.67
  -6   0 -16    3.96    2.13
   6   0  17   -0.26    3.56
  -6   0  17    1.62    1.22
   6   0 -17    0.57    1.39
  -6   0 -17    2.13    2.19
   6   0  18    4.01    3.95
  -6   0  18    0.71    1.16
   6   0 -18    0.41    1.43
  -6   0 -18    8.33    2.84
   6   0  19    1.49    3.22
  -6   0  19    1.40    1.28
   6   0 -19    3.03    1.65
  -6   0 -19    0.93    2.13
   6   0 -20    2.45    1.65
  -6   0 -20    2.14    2.17
   6   0 -21    1.25    1.49
  -6   0 -21    5.10    2.84
   6   0 -22    0.56    1.20
  -6   0 -22    2.48    2.55
   6   0 -23    3.22    1.62
  -6   0 -23    3.81    2.43
  -6   0 -24    1.13    2.11
  -6   0 -25    1.11    2.21
  -6   0 -26    3.19    2.42
  -6   0 -27    1.03    2.24
  -6   0 -28    4.04    2.57
  -6   0 -29    0.45    2.09
   6   1   0    3.49    1.99
  -6  -1   0    3.72    1.79
   6  -1   0    2.69    2.22
  -6   1   0    2.33    1.58
   6  -1   1    7.49    2.57
  -6   1   1    5.29    1.68
   6   1  -1    6.02    2.27
  -6  -1  -1    6.87    2.04
   6   1   1   18.37    3.63
  -6  -1   1   10.41    2.23
   6  -1  -1    6.11    2.17
  -6   1  -1    6.45    2.01
   6  -1   2    5.47    2.48
  -6   1   2    3.55    1.45
   6   1  -2    4.29    2.01
  -6  -1  -2    3.36    1.87
   6   1   2    5.49    2.12
  -6  -1   2   11.53    2.37
   6  -1  -2    3.84    1.84
  -6   1  -2    5.02    1.91
   6  -1   3   37.23    6.29
  -6   1   3   47.20    6.73
  -6  -1  -3   48.37    7.21
  -6  -1   3   39.05    5.76
   6  -1  -3   37.93    5.71
  -6   1  -3   44.56    6.88
  -6   1   4   18.60    3.06
  -6  -1  -4   20.11    3.87
   6   1   4   25.60    4.59
   6  -1  -4   14.74    2.72
  -6   1  -4   17.52    3.64
   6  -1   5   13.31    3.83
  -6   1   5   10.63    2.04
  -6  -1  -5   10.91    2.61
   6   1   5    7.63    2.54
   6  -1  -5   12.31    2.37
  -6   1  -5   11.00    2.95
   6  -1   6    4.23    2.97
  -6   1   6    5.43    1.41
  -6  -1  -6    5.35    2.00
   6   1   6    6.12    2.36
   6  -1  -6    5.62    1.46
  -6   1  -6    4.41    2.23
   6  -1   7    8.36    3.30
  -6   1   7    4.87    1.17
  -6  -1  -7    6.50    2.31
   6   1   7    5.20    2.27
   6  -1  -7    6.12    1.29
  -6   1  -7    4.60    2.22
   6  -1   8   20.43    4.67
   6   1   8   23.70    4.41
  -6   1  -8   21.21    4.18
   6  -1   9    8.27    3.45
  -6  -1  -9    8.35    2.38
   6   1   9    8.22    2.81
   6  -1  10    4.12    3.27
  -6  -1 -10    2.95    1.83
   6   1  10    2.85    2.04
  -6   1 -10    2.95    1.98
   6  -1  11    4.67    3.43
  -6   1  11    2.35    0.63
  -6  -1 -11    1.26    1.81
   6   1  11    1.93    2.16
   6  -1 -11    2.07    0.82
  -6   1 -11    0.56    1.85
   6  -1  12    3.73    3.22
  -6   1  12    5.02    1.04
   6   1  12    4.64    2.39
   6  -1 -12    3.43    1.01
  -6   1 -12    2.34    1.98
   6  -1  13    2.77    3.28
  -6   1  13    3.27    0.89
  -6  -1 -13    2.41    1.88
   6   1  13    3.58    2.41
   6  -1 -13    1.89    0.98
  -6   1 -13    1.20    1.84
   6  -1  14    3.78    3.60
  -6   1  14    5.75    1.23
  -6  -1 -14    5.05    2.24
   6   1  14    4.98    2.84
  -6  -1  14   -1.25    3.11
   6  -1 -14    3.51    1.16
  -6   1 -14    5.68    2.36
   6  -1  15    4.92    3.71
  -6   1  15    6.29    1.38
  -6  -1 -15    6.68    2.38
   6   1  15    4.83    3.40
  -6  -1  15    4.45    3.21
   6  -1 -15    5.22    1.42
  -6   1 -15    5.79    2.38
   6  -1  16    6.02    3.88
  -6   1  16    4.36    1.23
   6   1 -16    5.79    2.41
  -6  -1 -16    5.48    2.36
   6   1  16    5.84    3.23
   6  -1 -16    4.52    1.44
  -6   1 -16    4.99    2.32
   6  -1  17    6.64    4.15
  -6   1  17    5.39    1.39
  -6  -1 -17    8.89    2.75
   6   1  17    5.90    3.19
  -6  -1  17   -1.23    2.00
   6  -1 -17    3.34    1.33
  -6   1 -17    5.04    2.38
   6  -1  18    2.81    3.76
  -6   1  18    2.50    1.07
  -6  -1 -18    7.10    2.59
   6   1  18    3.92    2.79
  -6  -1  18    0.77    1.83
   6  -1 -18    1.94    1.24
  -6   1 -18    1.42    2.23
  -6   1  19    4.32    1.34
   6   1 -19    4.10    1.79
  -6  -1 -19    5.21    2.51
   6   1  19    4.01    2.61
   6  -1 -19    4.03    1.49
  -6   1 -19    5.72    2.61
   6   1 -20    2.34    1.54
   6   1  20    1.49    2.36
   6  -1 -20    1.89    1.28
  -6   1 -20    2.50    2.24
   6   1 -21    1.76    1.39
  -6  -1 -21    0.94    2.45
   6  -1 -21    0.50    1.20
  -6   1 -21    0.70    2.37
   6   1 -22    0.34    1.11
  -6  -1 -22    1.11    2.16
   6  -1 -22    0.38    1.10
  -6   1 -22    0.55    2.31
   6   1 -23    0.76    1.14
  -6  -1 -23    0.49    2.27
   6  -1 -23    0.60    1.15
  -6   1 -23    1.09    2.20
  -6  -1 -24    0.89    2.24
   6  -1 -24    0.43    1.05
  -6   1 -24   -0.41    2.29
  -6  -1 -25    0.68    2.17
  -6   1 -25    0.98    2.04
  -6  -1 -26    2.26    2.27
  -6   1 -26    1.71    2.05
  -6  -1 -27    3.05    2.46
  -6   1 -27    3.24    2.27
  -6  -1 -28    0.93    2.19
  -6   1 -28    0.73    1.81
  -6  -1 -29    0.92    2.10
  -6  -1 -30    0.30    1.95
  -6  -2   0    3.84    1.79
   6  -2   0    5.07    2.59
  -6   2   0    1.61    1.93
   6  -2   1    5.79    3.05
  -6   2   1   10.01    2.86
  -6  -2  -1   14.94    3.19
   6  -2  -1    3.82    2.31
  -6   2  -1    4.13    2.26
   6  -2   2    6.47    3.43
  -6   2   2    2.13    2.78
  -6  -2  -2    7.25    2.20
   6   2   2   10.92    3.42
   6  -2  -2    1.04    2.65
  -6   2  -2    4.51    2.09
   6  -2   3   20.04    4.73
  -6   2   3    4.04    2.59
  -6  -2  -3    6.60    2.36
   6   2   3    7.11    2.72
   6  -2  -3   11.54    3.56
  -6   2  -3    7.16    2.50
  -6  -2  -4   32.41    5.25
   6   2   4   24.00    4.84
   6  -2  -4   37.75    6.92
  -6   2  -4   24.68    4.94
   6  -2   5   14.46    4.09
  -6   2   5    4.40    3.60
   6   2   5    8.64    2.64
  -6   2  -5   10.20    3.03
   6  -2   6    5.28    3.97
   6   2   6   10.96    3.03
   6  -2  -6    4.21    3.40
  -6   2  -6   10.13    3.03
   6  -2   7   -2.77    3.71
   6   2   7    3.34    2.05
  -6   2  -7    1.20    1.99
  -6  -2  -8   13.79    3.24
   6   2   8   13.59    3.22
  -6   2  -8   10.27    2.88
  -6  -2  -9   11.47    2.90
   6   2   9   11.88    3.34
   6  -2  10   -2.64    3.40
  -6  -2 -10    5.81    2.23
   6   2  10    3.85    2.25
  -6   2 -10    4.02    2.62
   6  -2  11   -1.66    3.14
  -6  -2 -11    4.19    2.43
   6   2  11    4.35    2.42
  -6   2 -11    6.43    2.84
   6  -2  12   -0.85    3.28
  -6  -2 -12    4.19    2.19
   6   2  12    5.97    2.59
  -6   2 -12    5.94    2.59
   6  -2  13   -0.81    3.38
  -6  -2 -13    5.08    2.35
   6  -2 -13    4.57    1.34
  -6   2 -13    5.17    2.63
   6  -2  14   -0.77    3.30
  -6   2  14    4.54    1.16
  -6  -2 -14    6.42    2.51
   6   2  14    5.18    2.81
   6  -2 -14    6.41    1.50
  -6   2 -14    5.73    2.79
   6  -2  15   -1.49    4.00
  -6   2  15    3.72    1.12
  -6  -2 -15    2.21    2.21
   6   2  15    3.78    2.54
   6  -2 -15    2.79    1.13
  -6   2 -15    2.17    2.47
  -6   2  16    5.96    1.33
   6   2  16    6.64    2.94
   6  -2 -16    8.12    1.79
  -6   2 -16    7.80    3.16
  -6   2  17    7.66    1.58
  -6  -2 -17    8.53    2.88
   6   2  17    9.49    3.26
   6  -2 -17    7.93    1.72
  -6   2 -17   10.26    3.58
  -6   2  18    2.46    0.95
   6   2 -18    1.97    1.70
  -6  -2 -18    2.13    2.07
   6   2  18    4.28    2.56
   6  -2 -18    2.08    1.01
  -6   2 -18    3.99    2.74
   6   2 -19    1.13    1.71
  -6  -2 -19    1.82    2.28
   6  -2 -19    1.21    0.90
  -6   2 -19    2.04    2.58
   6   2 -20    1.59    1.51
  -6  -2 -20    2.18    2.13
   6  -2 -20    1.76    1.07
  -6   2 -20    3.19    2.73
  -6  -2 -21    1.83    2.31
   6  -2 -21    0.90    1.00
  -6   2 -21    2.58    2.41
  -6  -2 -22    3.17    2.40
   6  -2 -22    1.71    1.09
  -6   2 -22    3.85    2.61
   6  -2 -23    0.65    0.96
  -6   2 -23    1.19    2.69
  -6  -2 -24    0.64    2.01
  -6  -2 -25   -0.04    2.46
  -6  -2 -26    4.62    2.64
  -6  -2 -27    2.82    2.19
  -6  -2 -28    2.36    2.27
  -6  -2 -29    1.11    2.08
  -6  -2 -30    1.32    1.73
   6  -3   0   -2.05    4.22
   6  -3   1    5.63    3.72
  -6   3   1   -0.38    3.73
  -6   3  -1   -0.32    3.89
   6  -3   2   17.11    5.52
  -6   3   2    4.58    3.51
   6  -3  -2   13.86    5.90
  -6   3  -2    6.07    3.37
  -6  -3  -3    8.96    2.40
   6  -3  -3    5.60    4.04
   6  -3   4    9.72    4.12
   6   3   4    8.99    2.82
  -6   3  -4   10.83    3.79
   6  -3   5    5.11    3.67
   6   3   5   10.83    3.07
  -6   3  -5   11.52    3.41
  -6  -3  -6   22.33    4.20
   6   3   6   22.81    4.51
  -6   3  -6   20.60    4.48
   6  -3   7    4.50    2.96
  -6  -3  -7    3.47    2.41
   6   3   7    3.05    2.59
  -6   3  -7   10.82    3.07
   6  -3   8   12.89    4.13
  -6  -3  -8    7.91    2.57
   6   3   8   10.40    3.28
   6  -3   9    7.08    3.56
  -6  -3  -9    8.02    2.71
   6   3   9    3.76    2.41
  -6   3  -9    4.30    2.49
   6  -3  10    6.14    3.61
  -6  -3 -10    2.97    2.83
   6   3  10    2.96    2.41
  -6   3 -10    2.53    2.46
   6  -3  11   12.46    4.46
  -6  -3 -11    6.73    2.69
   6   3  11    6.38    2.77
  -6   3 -11    3.80    2.24
   6  -3  12    9.77    4.80
  -6  -3 -12    6.82    2.75
   6   3  12    4.16    2.58
  -6   3 -12    2.47    2.34
   6  -3  13    5.24    3.99
  -6  -3 -13    1.86    2.27
   6   3  13    0.47    2.62
  -6   3 -13    0.49    2.36
   6  -3  14    8.83    4.50
  -6  -3 -14    4.13    2.43
   6   3  14    3.89    2.54
  -6   3 -14    4.49    2.88
  -6  -3 -15    8.69    3.00
   6   3  15    9.09    3.34
  -6   3 -15    2.74    2.97
  -6  -3 -16    5.35    2.54
   6   3  16    4.81    2.52
   6  -3 -16    3.37    1.46
  -6   3 -16    0.86    3.06
  -6   3  17    6.12    1.49
  -6  -3 -17    2.88    2.26
   6   3  17    7.63    2.69
   6  -3 -17    4.21    1.52
  -6   3 -17    2.70    2.98
   6   3  18    5.77    2.48
   6  -3 -18    4.72    1.49
  -6   3 -18    2.87    3.18
  -6  -3 -19    7.20    3.07
   6  -3 -19   10.15    2.19
  -6   3 -19    7.35    3.57
  -6  -3 -20    1.81    2.43
   6  -3 -20    2.01    1.13
  -6   3 -20    0.52    2.46
  -6  -3 -21    1.27    2.59
   6  -3 -21    0.88    0.97
  -6   3 -21    0.84    2.35
  -6  -3 -22    0.45    2.40
   6  -3 -22    0.80    0.98
  -6   3 -22    0.22    2.63
  -6  -3 -23    3.75    2.70
  -6   3 -23    4.45    2.50
  -6  -3 -24    3.09    3.09
  -6   3 -24    1.74    1.82
  -6  -3 -25    1.52    2.46
  -6  -3 -26   -0.08    2.66
  -6  -3 -27    0.36    2.35
  -6  -3 -28    0.28    2.07
  -6  -3 -29   -0.11    1.90
   6  -4   0    1.72    3.55
  -6   4   0    6.30    4.33
   6  -4  -1   -2.28    4.00
  -6   4  -1   -1.58    4.00
  -6   4  -2   -0.93    3.83
   6  -4   4    0.64    4.82
   6  -4   5   -5.48    5.15
   6  -4   6    0.91    4.24
  -6  -4  -6    2.00    2.05
  -6   4  -6    1.20    3.25
   6  -4   7   11.62    5.42
  -6  -4  -7    6.03    2.45
   6  -4   8    7.17    4.13
  -6  -4  -8    4.44    2.41
   6   4   8    6.74    2.86
  -6   4  -8    1.10    2.51
   6  -4   9    6.69    3.62
  -6  -4  -9    3.25    2.30
   6   4   9    5.51    2.96
  -6   4  -9    1.32    3.05
  -6  -4 -10    7.81    2.82
   6   4  10    4.44    2.68
  -6   4 -10    2.98    2.76
   6   4  11    1.82    2.90
  -6   4 -11    2.67    2.59
  -6  -4 -12    2.20    2.41
   6   4  12    1.66    2.94
  -6   4 -12    3.26    2.77
  -6  -4 -13    3.94    2.49
   6   4  13    3.19    2.64
  -6   4 -13    3.17    2.83
  -6  -4 -14    6.55    2.80
   6   4  14   10.54    3.26
  -6   4 -14    9.18    3.36
  -6  -4 -15    3.27    2.46
   6   4  15    3.25    2.25
  -6   4 -15    3.44    2.68
  -6  -4 -16    4.79    2.57
  -6   4 -16    3.73    3.23
  -6  -4 -17    6.80    2.92
  -6   4 -17    8.27    3.44
  -6  -4 -18    2.50    2.51
  -6   4 -18    1.28    2.85
   6  -4 -19    2.97    1.46
  -6   4 -19    0.09    3.08
  -6  -4 -20    2.44    2.54
   6  -4 -20    2.08    1.25
  -6   4 -20    1.30    2.24
  -6  -4 -21    2.03    2.37
  -6   4 -21    2.54    2.26
  -6  -4 -22    3.06    2.67
  -6  -4 -23    1.06    2.75
  -6  -4 -24    2.87    2.82
  -6  -4 -26    1.07    2.48
  -6  -4 -27    1.59    2.14
  -6  -4 -28    0.87    2.00
  -6   5  -3   -0.98    3.63
  -6   5  -4    4.05    3.40
  -6   5  -6   18.21    4.74
  -6  -5  -9    2.21    2.38
  -6  -5 -10    2.26    2.36
  -6   5 -10   -1.44    2.80
  -6  -5 -11    2.97    2.30
  -6   5 -11    0.56    2.82
  -6  -5 -12    4.02    2.56
  -6   5 -12    1.71    2.41
  -6  -5 -13    6.72    2.77
  -6   5 -13    4.32    2.70
  -6  -5 -14    3.18    2.47
  -6   5 -14    0.26    2.56
  -6  -5 -15    4.94    2.77
  -6   5 -15    2.56    2.56
  -6  -5 -16    6.85    2.82
  -6   5 -16    5.72    2.82
  -6  -5 -17    9.22    3.25
  -6  -5 -18    0.61    2.27
  -6  -5 -19    0.59    2.62
  -6  -5 -20    2.28    2.42
  -6  -5 -21    2.98    2.53
  -6  -5 -22    1.91    2.77
  -6  -5 -23    2.20    2.46
  -6  -5 -24    0.83    2.04
  -6  -5 -26    1.41    2.45
  -6   6  -6    1.01    2.48
  -6   6  -7    2.32    2.44
  -6  -6 -12    2.00    2.52
  -6  -6 -13    2.62    2.31
  -6  -6 -14    5.12    2.76
  -6  -6 -15    1.49    2.35
  -6  -6 -16    1.67    2.26
  -6  -6 -17    2.69    2.79
  -6  -6 -18    3.06    2.61
  -6  -6 -19    1.63    2.51
  -6  -6 -20    0.50    2.19
  -6  -6 -21    1.56    2.33
  -6  -6 -22    2.06    2.11
   7   0   0    1.30    1.67
  -7   0   0    2.52    1.57
   7   0   1   36.61    5.64
  -7   0   1   33.58    5.10
   7   0  -1   32.33    5.01
  -7   0  -1   22.16    3.84
   7   0   2   12.58    2.76
  -7   0   2   13.34    2.57
   7   0  -2   13.04    2.62
  -7   0  -2   18.42    3.32
   7   0   3    4.83    1.99
  -7   0   3    8.73    1.95
   7   0  -3    7.32    1.89
  -7   0  -3    7.39    2.11
   7   0   4   17.86    3.77
  -7   0   4   25.72    3.96
   7   0  -4   24.49    3.85
  -7   0  -4   23.61    4.18
  -7   0   5    3.29    1.35
   7   0  -5    3.72    1.41
  -7   0  -5    8.28    2.50
   7   0   6   20.04    4.29
  -7   0   6   20.12    3.17
   7   0  -6   20.82    3.35
  -7   0  -6   22.18    4.07
   7   0   7    3.08    2.53
  -7   0   7    7.21    1.60
  -7   0  -7    5.30    1.99
  -7   0  -8    5.88    2.05
  -7   0  -9    3.00    1.78
  -7   0 -11    9.26    2.55
  -7   0 -12    1.60    1.69
  -7   0 -13    2.18    1.78
  -7   0 -14    8.29    2.81
  -7   0  15   -0.74    1.15
   7   0 -15    1.06    1.18
  -7   0 -15    0.91    2.38
  -7   0  16    0.27    0.87
  -7   0 -16    2.08    2.15
  -7   0  17    4.26    1.17
   7   0 -17    3.00    1.30
  -7   0 -17   10.67    3.15
   7   0 -18    1.30    1.06
   7   0 -19    3.99    1.44
   7   0 -20    0.66    0.98
   7   0 -21   -0.30    1.04
   7   0 -22   -0.01    0.89
   7   1   0   26.43    4.52
  -7  -1   0   27.85    4.57
   7  -1   0   33.14    5.58
  -7   1   0   28.60    4.67
   7  -1   1   15.06    3.54
  -7   1   1   14.10    2.84
   7   1  -1   13.25    3.10
  -7  -1  -1   12.01    2.92
   7   1   1   15.54    3.13
  -7  -1   1   13.12    2.83
   7  -1  -1   17.17    3.51
  -7   1  -1   13.62    2.89
   7  -1   2   11.55    3.24
  -7   1   2   11.27    2.44
   7   1  -2    9.49    2.47
  -7  -1  -2   12.01    2.69
   7   1   2    9.09    2.42
  -7  -1   2   11.36    2.50
   7  -1  -2   11.55    2.70
  -7   1  -2    9.03    2.40
   7  -1   3    2.51    2.21
  -7   1   3    3.09    1.46
   7   1  -3    6.39    2.17
  -7  -1  -3    3.44    1.84
   7   1   3    2.96    1.70
  -7  -1   3    3.79    1.74
   7  -1  -3    2.60    1.74
  -7   1  -3    2.32    1.70
   7  -1   4    8.82    2.99
  -7   1   4   10.83    2.23
  -7  -1  -4    9.61    2.40
  -7  -1   4   12.17    2.61
   7  -1  -4    9.41    2.28
  -7   1  -4    8.76    2.49
  -7   1   5    1.95    1.22
  -7  -1  -5    1.76    1.62
   7   1   5    2.91    2.01
   7  -1  -5    1.29    1.47
  -7   1  -5    1.75    1.76
  -7   1   6    8.34    1.71
  -7  -1  -6   10.88    2.61
   7   1   6   13.34    3.09
   7  -1  -6    7.51    1.79
  -7   1  -6    9.49    2.54
  -7   1   7    9.50    1.72
  -7  -1  -7    8.70    2.57
   7  -1  -7    8.87    1.76
  -7   1  -7    9.37    2.53
  -7   1   8    2.05    0.87
  -7  -1  -8    2.90    1.61
   7  -1  -8    1.85    0.88
  -7   1  -8    3.22    1.84
  -7   1   9   22.73    3.29
   7  -1  -9   24.41    3.44
  -7   1  -9   22.15    4.17
  -7  -1 -10    4.14    1.86
  -7  -1 -11    2.03    1.67
  -7   1 -11    3.56    2.10
  -7   1 -12    1.63    2.00
  -7   1  13    1.62    0.54
  -7  -1 -13    1.80    1.82
   7  -1 -13    0.87    0.81
  -7   1 -13    0.78    1.95
  -7   1  14    1.50    0.59
  -7  -1 -14    2.93    1.92
   7  -1 -14    0.78    0.97
  -7   1 -14    2.62    2.05
  -7   1  15    1.52    0.66
  -7  -1 -15    4.36    2.12
   7  -1 -15    1.19    0.96
  -7   1 -15    4.59    2.27
  -7   1  16    0.65    0.62
  -7  -1 -16    2.44    1.87
  -7  -1  16    0.00    1.33
  -7   1 -16    2.07    1.91
  -7   1  17    2.80    0.93
  -7  -1 -17    5.07    2.24
   7  -1 -17    3.22    1.22
  -7   1  18    2.86    1.00
   7   1 -18    0.93    1.19
   7  -1 -18    2.81    1.23
   7   1 -19    3.49    1.79
   7  -1 -19    6.25    1.76
   7  -1 -20    4.35    1.56
   7  -1 -21    1.59    1.17
   7  -1 -22    0.75    1.00
   7   2   0   21.61    4.01
  -7  -2   0   15.26    3.27
   7  -2   0   17.08    4.04
  -7   2   0    9.86    2.66
   7  -2   1    4.27    2.57
  -7   2   1    1.73    1.91
  -7  -2  -1    3.14    1.81
   7   2   1    5.22    2.04
  -7  -2   1    3.15    1.71
   7  -2  -1    5.93    2.95
  -7   2  -1    3.32    2.21
  -7   2   2    3.96    1.88
  -7  -2  -2    2.42    1.98
   7  -2  -2    5.92    2.79
  -7   2  -2    3.45    2.25
   7  -2   3   -1.62    2.32
  -7   2   3    3.95    2.06
  -7  -2  -3    6.42    2.11
   7  -2  -3    2.77    2.23
  -7   2  -3    2.31    2.16
  -7   2   4    7.25    2.57
  -7  -2  -4    7.80    2.53
   7  -2  -4    8.23    2.44
  -7   2  -4   10.24    2.84
  -7   2   5    3.74    2.26
  -7  -2  -5   10.96    2.71
   7  -2  -5    2.77    2.11
  -7   2  -5   12.87    3.20
  -7  -2  -6    1.91    1.74
   7  -2  -6    5.60    2.77
  -7   2  -6    2.85    2.16
  -7   2   7    8.21    2.84
   7  -2  -7    8.38    3.00
  -7   2  -7   16.29    3.91
  -7   2  -8    3.37    2.11
  -7  -2  -9    2.35    1.70
  -7   2  -9    1.36    1.96
  -7  -2 -10    3.90    1.98
  -7  -2 -11    8.18    2.48
  -7   2 -11    4.97    2.50
  -7  -2 -12   10.68    2.91
  -7   2 -12   12.74    3.50
  -7  -2 -13    5.03    2.33
  -7   2 -13    7.40    2.88
  -7  -2 -14    9.52    2.86
   7  -2 -14    8.39    1.52
  -7   2 -14   12.10    3.48
  -7   2  15    2.05    0.68
  -7  -2 -15    1.22    2.04
   7  -2 -15    2.33    0.81
  -7   2  16    1.99    0.71
  -7  -2 -16    1.79    2.03
   7  -2 -16    1.80    0.82
  -7   2  17    4.10    1.00
   7  -2 -17    4.10    1.12
   7  -2 -18    1.72    0.87
   7  -2 -19    2.13    0.97
   7  -2 -20    1.59    0.98
   7  -2 -21    1.17    0.90
   7  -2 -22    1.01    0.92
   7  -3   0    8.14    3.36
  -7   3   0    7.64    3.14
  -7   3   1    0.19    3.18
   7  -3  -1    7.05    3.65
  -7   3  -1    2.27    3.09
  -7  -3  -2    2.41    1.72
   7  -3  -2    0.06    3.21
  -7   3  -2    1.66    2.57
  -7   3   3    3.54    3.21
  -7  -3  -3    7.89    2.28
  -7   3  -3    8.28    2.89
  -7   3   4   -0.94    3.02
  -7  -3  -4    3.85    1.90
  -7   3  -4    4.55    2.35
  -7  -3  -5    8.36    2.46
   7  -3  -5    1.48    2.67
  -7   3  -5    7.27    2.68
  -7   3  -6    6.23    2.53
  -7  -3  -7    2.61    1.78
  -7   3  -7    0.51    2.63
  -7  -3  -8    2.65    1.85
  -7   3  -8   -0.35    1.99
  -7  -3 -10    1.85    1.92
  -7   3 -10    1.86    2.06
  -7  -3 -11    6.17    2.47
  -7   3 -11    5.50    2.61
  -7  -3 -12   10.88    3.14
  -7  -3 -13    5.25    2.43
  -7  -3 -14    2.14    1.91
   7  -3 -17    1.19    1.03
   7  -3 -18    6.09    1.62
   7  -3 -19    3.99    1.30
   7  -3 -20    4.05    1.31
   7  -3 -21    0.75    0.86
  -7   4   0    7.01    2.92
  -7   4   1   -1.89    2.75
  -7   4  -1   -1.51    2.87
  -7   4  -4    2.29    2.82
  -7  -4  -5    7.70    2.34
  -7   4  -5    6.25    2.78
  -7  -4  -6    4.50    2.07
  -7   4  -6    4.87    2.52
  -7  -4  -7    5.63    2.49
  -7   4  -7    4.67    2.48
  -7  -4  -8    1.93    1.95
  -7  -4  -9    3.29    1.97
  -8   0   0    2.24    1.45
  -8   0   1   12.50    2.52
  -8   0  -1   13.37    2.77
  -8   0   2    5.19    1.56
  -8   0  -2    5.36    1.76
  -8   0   3    1.30    1.15
  -8   0  -3    2.00    1.41
  -8   0   4    1.33    1.04
  -8   0  -4    3.60    1.62
  -8   0   5    2.59    1.15
  -8   0   6    3.35    1.23
  -8   0   7    2.72    1.13
  -8   0   8    5.86    1.40
  -8   0  15   -0.49    0.61
   8   0 -17   -0.17    0.62
   8   0 -20    0.68    0.68
   8   0 -21    2.92    1.06
  -8  -1   0    3.43    1.77
  -8   1   0    1.53    1.66
  -8   1   1    0.67    1.76
  -8  -1  -1    2.93    1.50
  -8  -1   1    2.74    1.54
  -8   1  -1    0.84    1.70
  -8   1   2    1.49    1.64
  -8  -1  -2    3.31    1.53
  -8  -1   2    2.79    1.64
  -8   1  -2    0.92    1.62
  -8   1   3    2.41    1.54
  -8  -1   3    3.57    1.60
  -8   1  -3    2.11    1.60
  -8   1   4    0.51    1.32
  -8  -1   4    2.05    1.42
  -8   1   5    0.31    1.36
  -8  -1   5    4.18    1.73
  -8   1   6    1.62    1.32
   8  -1  -6    1.26    1.02
  -8   1   7    0.45    1.14
   8  -1  -7    0.39    0.85
  -8   1   8    4.57    1.30
   8  -1  -8    4.67    1.08
  -8   1   9    1.77    0.90
   8  -1  -9    1.68    0.67
  -8   1  10    6.54    1.21
   8  -1 -10    7.96    1.36
  -8   1  14    0.46    0.36
  -8   1  15    0.60    0.40
   8  -1 -15    0.14    0.53
  -8   1  16    1.36    0.55
   8  -1 -16    0.72    0.57
  -8   1  17    0.35    0.49
   8  -1 -17    0.62    0.62
   8  -1 -18    2.95    0.96
   8  -1 -19    0.74    0.68
   8   1 -20    0.30    0.65
   8  -1 -20    1.32    0.76
   8  -1 -21    0.57    0.71
  -8   2   0    1.27    1.87
  -8   2   1    8.11    2.63
  -8   2  -1    5.36    2.16
  -8   2   2    4.49    2.02
  -8  -2   2    4.24    1.59
  -8   2  -2    4.43    2.16
  -8   2   3    2.41    1.57
  -8   2   4    1.24    1.46
  -8   2   5    3.38    1.56
  -8   2   6    0.49    1.76
  -8   2   7    0.06    1.53
   8  -2 -15    1.56    0.58
  -8   2  16    0.71    0.47
   8  -2 -16    0.32    0.50
   8  -2 -17    0.86    0.57
   8  -2 -18    0.63    0.58
   8  -2 -19    0.59    0.59
   8  -2 -20    0.61    0.65
   8  -2 -21    0.63    0.69
  -8   3   5    0.40    1.60
  -8   3   6   -0.84    1.66
   8  -3 -18    0.16    0.62
   8  -3 -19    0.13    0.63
   8  -3 -20    0.96    0.77
   9   0 -19   -0.21    0.44
  -9   1  10    7.20    1.38
  -9   1  11    0.67    0.56
  -9   1  16    0.00    0.29
   9  -1 -19   -0.09    0.38
   9  -1 -20    0.04    0.44
   9  -2 -19    0.19    0.42
   9  -2 -20    0.07    0.43
   9  -3 -18    0.35    0.55
   0   0   0    0.00    0.00
;
_shelx_hkl_checksum                49685
_olex2_submission_special_instructions  'No special instructions were received'
_vrf_PLAT029_tyrosine_exp4
;
PROBLEM: _diffrn_measured_fraction_theta_full value Low .      0.713 Why?  
RESPONSE: 
The limitations of collecting angle range imposed by the electron 
microscope's geometry (e.g., limited tilt range), has led to a low 
completeness.
;
_vrf_PLAT084_tyrosine_exp4
;
PROBLEM: High wR2 Value (i.e. > 0.25) ...................       0.38 Report
RESPONSE: 
The inevitable dynamical effect will increase the inconsistency of 
experimental data and calculated data, through kinematical refinement.
;
_vrf_PLAT340_tyrosine_exp4
;
PROBLEM: Low Bond Precision on  C-C Bonds ...............    0.01156 Ang.  
RESPONSE:  
The inevitable dynamical effect will increase the inconsistency of 
experimental data and calculated data, through kinematical refinement.
;
_vrf_PLAT911_tyrosine_exp4
;
PROBLEM: Missing FCF Refl Between Thmin & STh/L=    0.600        285 Report
RESPONSE: 
The limitations of collecting angle range imposed by the electron 
microscope's geometry (e.g., limited tilt range), has led to a low 
completeness.
;
