# Supplementary material for: AutoLEI: An XDS-based pipeline with graphical user interface for automated real-time and offline batch 3D ED/microED data processing
Source: IUCrJ. 2026 Jan 1;13(Pt 1):105–15. doi: 10.1107/S2052252525010784 (PMC12809502; doi:10.1107/S2052252525010784)
Supplement: Supplementary file 7 [file m-13-00105-sup7.zip › structure files/CIF/Tyrosine_exp5.cif]

data_tyrosine_exp5
_audit_creation_date               2025-02-09
_audit_creation_method
;
Olex2 1.5
(compiled 2024.02.16 svn.r378c4104 for OlexSys, GUI svn.r6928)
;
_shelx_SHELXL_version_number       '2018/3'
_audit_contact_author_address      ?
_audit_contact_author_email        ?
_audit_contact_author_name         ''
_audit_contact_author_phone        ?
_publ_contact_author_id_orcid      ?
_publ_section_references
;
Dolomanov, O.V., Bourhis, L.J., Gildea, R.J, Howard, J.A.K. & Puschmann, H.
 (2009), J. Appl. Cryst. 42, 339-341.

Sheldrick, G.M. (2015). Acta Cryst. C71, 3-8.
;
_chemical_name_common              ?
_chemical_name_systematic          ?
_chemical_formula_moiety           'C9 H11 N O3'
_chemical_formula_sum              'C9 H11 N O3'
_chemical_formula_weight           181.19
_chemical_absolute_configuration   ?
_chemical_melting_point            ?
loop_
  _atom_type_symbol
  _atom_type_description
  _atom_type_scat_dispersion_real
  _atom_type_scat_dispersion_imag
  _atom_type_scat_source
 'C' 'C' 0.0000 0.0000 'International Tables Vol C Tables 4.2.6.8 and 6.1.1.4'
 'H' 'H' 0.0000 0.0000 'International Tables Vol C Tables 4.2.6.8 and 6.1.1.4'
 'N' 'N' 0.0000 0.0000 'International Tables Vol C Tables 4.2.6.8 and 6.1.1.4'
 'O' 'O' 0.0000 0.0000 'International Tables Vol C Tables 4.2.6.8 and 6.1.1.4'

_shelx_space_group_comment
;
The symmetry employed for this shelxl refinement is uniquely defined
by the following loop, which should always be used as a source of
symmetry information in preference to the above space-group names.
They are only intended as comments.
;
_space_group_crystal_system        'orthorhombic'
_space_group_IT_number             19
_space_group_name_H-M_alt          'P 21 21 21'
_space_group_name_Hall             'P 2ac 2ab'
loop_
  _space_group_symop_operation_xyz
 'x, y, z'
 '-x+1/2, -y, z+1/2'
 'x+1/2, -y+1/2, -z'
 '-x, y+1/2, -z+1/2'

_cell_length_a                     6.011(16)
_cell_length_b                     7.029(6)
_cell_length_c                     21.75(6)
_cell_angle_alpha                  90
_cell_angle_beta                   90
_cell_angle_gamma                  90
_cell_volume                       919(4)
_cell_formula_units_Z              4
_cell_measurement_reflns_used      3364
_cell_measurement_temperature      100.15
_cell_measurement_theta_max        1.3465
_cell_measurement_theta_min        0.1196
_shelx_estimated_absorpt_T_max     ?
_shelx_estimated_absorpt_T_min     ?
_exptl_absorpt_coefficient_mu      0.000
_exptl_absorpt_correction_T_max    ?
_exptl_absorpt_correction_T_min    ?
_exptl_absorpt_correction_type     none
_exptl_absorpt_process_details     ?
_exptl_absorpt_special_details     ?
_exptl_crystal_colour              ?
_exptl_crystal_density_diffrn      1.310
_exptl_crystal_density_meas        ?
_exptl_crystal_density_method      ?
_exptl_crystal_description         nano-crystal
_exptl_crystal_F_000               146
_exptl_crystal_size_max            ?
_exptl_crystal_size_mid            ?
_exptl_crystal_size_min            ?
_exptl_transmission_factor_max     ?
_exptl_transmission_factor_min     ?
_diffrn_reflns_av_R_equivalents    0.1900
_diffrn_reflns_av_unetI/netI       0.2918
_diffrn_reflns_Laue_measured_fraction_full  0.738
_diffrn_reflns_Laue_measured_fraction_max  0.446
_diffrn_reflns_limit_h_max         11
_diffrn_reflns_limit_h_min         -9
_diffrn_reflns_limit_k_max         10
_diffrn_reflns_limit_k_min         -12
_diffrn_reflns_limit_l_max         32
_diffrn_reflns_limit_l_min         -28
_diffrn_reflns_number              5119
_diffrn_reflns_point_group_measured_fraction_full  0.736
_diffrn_reflns_point_group_measured_fraction_max  0.392
_diffrn_reflns_theta_full          0.862
_diffrn_reflns_theta_max           1.345
_diffrn_reflns_theta_min           0.124
_diffrn_ambient_environment        vacuum
_diffrn_ambient_temperature        100.15
_diffrn_detector_area_resol_mean   18.1818
_diffrn_measured_fraction_theta_full  0.738
_diffrn_measured_fraction_theta_max  0.446
_diffrn_measurement_details
;
List of Samples for Merging (Abbr. = Camera Length, Resolution):
 #   Type  Start     End       Step    t~exp~     #Frames  CL        Reso.  ISa    CC1/2
-----------------------------------------------------------------------------------------
 1   /a    -54.51    49.4275   0.2325  0.5        448      439.48    0.74   3.22   96.37
;
_diffrn_measurement_device         TEM
_diffrn_measurement_device_type    TEM
_diffrn_measurement_method         'Continuous Rotation Electron Diffraction'
_diffrn_radiation_monochromator    'graphite'
_diffrn_radiation_probe            electron
_diffrn_radiation_type             electron
_diffrn_radiation_wavelength       0.02508
_diffrn_source                     'electron microscope'
_diffrn_source_voltage             200
_diffrn_standards_number           0
_reflns_Friedel_coverage           0.544
_reflns_Friedel_fraction_full      0.734
_reflns_Friedel_fraction_max       0.320
_reflns_number_gt                  1178
_reflns_number_total               2477
_reflns_special_details
;
 Reflections were merged by SHELXL according to the crystal
 class for the calculation of statistics and refinement.
 
 _reflns_Friedel_fraction is defined as the number of unique
 Friedel pairs measured divided by the number that would be
 possible theoretically, ignoring centric projections and
 systematic absences.
;
_reflns_threshold_expression       'I > 2\s(I)'
_computing_cell_refinement         'XDS (Kabsch et al., 2010)'
_computing_data_collection         'Instamatic (Wang et al., 2019)'
_computing_data_reduction          'XDS (Kabsch et al., 2010)'
_computing_molecular_graphics      'Olex2 1.5 (Dolomanov et al., 2009)'
_computing_publication_material    'Olex2 1.5 (Dolomanov et al., 2009)'
_computing_structure_refinement    'SHELXL 2018/3 (Sheldrick, 2015)'
_computing_structure_solution      ?
_refine_diff_density_max           0.232
_refine_diff_density_min           -0.392
_refine_diff_density_rms           0.086
_refine_ls_abs_structure_details
;
 All f" are zero, so absolute structure could not be determined
;
_refine_ls_abs_structure_Flack     ?
_refine_ls_extinction_coef         .
_refine_ls_extinction_method       none
_refine_ls_goodness_of_fit_ref     1.198
_refine_ls_hydrogen_treatment      constr
_refine_ls_matrix_type             full
_refine_ls_number_parameters       54
_refine_ls_number_reflns           2477
_refine_ls_number_restraints       0
_refine_ls_R_factor_all            0.2766
_refine_ls_R_factor_gt             0.2036
_refine_ls_restrained_S_all        1.198
_refine_ls_shift/su_max            0.000
_refine_ls_shift/su_mean           0.000
_refine_ls_structure_factor_coef   Fsqd
_refine_ls_weighting_details      
 'w=1/[\s^2^(Fo^2^)+(0.2000P)^2^] where P=(Fo^2^+2Fc^2^)/3'
_refine_ls_weighting_scheme        calc
_refine_ls_wR_factor_gt            0.4387
_refine_ls_wR_factor_ref           0.4854
_refine_special_details            ?
_olex2_refinement_description
;
1. Others
 Fixed Uiso: H3(0.009) H1(0.005) H1A(0.017) H2(0.006) H7A(0.01) H7B(0.01)
 H8(0.012) H1B(0.008) H1C(0.008) H1D(0.008) H11(0.007)
 Fixed X: H3(-0.690854) H1(-0.753262) H1A(-0.376338) H2(-0.029305) H7A(-
 0.411474) H7B(-0.135441) H8(-0.098422) H1B(-0.195649) H1C(-0.037156) H1D(-
 0.234643) H11(-0.356103)
 Fixed Y: H3(0.160081) H1(0.129371) H1A(-0.091951) H2(-0.08994) H7A(0.194879)
 H7B(0.114768) H8(-0.128426) H1B(-0.303263) H1C(-0.213127) H1D(-0.377446) H11(-
 0.061325)
 Fixed Z: H3(-0.596934) H1(-0.481236) H1A(-0.384775) H2(-0.573997) H7A(-
 0.680918) H7B(-0.671859) H8(-0.461079) H1B(-0.651468) H1C(-0.708775) H1D(-
 0.72468) H11(-0.754759)
;
_atom_sites_solution_hydrogens     geom
_atom_sites_solution_primary       ?
_atom_sites_solution_secondary     ?
loop_
  _atom_site_label
  _atom_site_type_symbol
  _atom_site_fract_x
  _atom_site_fract_y
  _atom_site_fract_z
  _atom_site_U_iso_or_equiv
  _atom_site_adp_type
  _atom_site_occupancy
  _atom_site_site_symmetry_order
  _atom_site_calc_flag
  _atom_site_refinement_flags_posn
  _atom_site_refinement_flags_adp
  _atom_site_refinement_flags_occupancy
  _atom_site_disorder_assembly
  _atom_site_disorder_group
 C3 C -0.5639(16) 0.0997(14) -0.5675(8) 0.007(2) Uiso 1 1 d . . . . .
 H3 H -0.690854 0.160081 -0.596934 0.009 Uiso 1 1 calc R U . . .
 C5 C -0.3564(15) 0.0370(14) -0.5922(7) 0.0047(19) Uiso 1 1 d . . . . .
 C1 C -0.5998(15) 0.0803(14) -0.5020(7) 0.0042(19) Uiso 1 1 d . . . . .
 H1 H -0.753262 0.129371 -0.481236 0.005 Uiso 1 1 calc R U . . .
 O1 O -0.4690(14) -0.0169(13) -0.4005(7) 0.0112(18) Uiso 1 1 d . . . . .
 H1A H -0.376338 -0.091951 -0.384775 0.017 Uiso 1 1 calc R U . . .
 C2 C -0.1858(14) -0.0449(14) -0.5541(8) 0.0048(18) Uiso 1 1 d . . . . .
 H2 H -0.029305 -0.089940 -0.573997 0.006 Uiso 1 1 calc R U . . .
 C6 C -0.4306(14) -0.0041(13) -0.4651(7) 0.0032(18) Uiso 1 1 d . . . . .
 C7 C -0.3096(15) 0.0755(15) -0.6656(8) 0.008(2) Uiso 1 1 d . . . . .
 H7A H -0.411474 0.194879 -0.680918 0.010 Uiso 1 1 calc R U . . .
 H7B H -0.135441 0.114768 -0.671859 0.010 Uiso 1 1 calc R U . . .
 C8 C -0.2244(16) -0.0659(16) -0.4904(8) 0.010(2) Uiso 1 1 d . . . . .
 H8 H -0.098422 -0.128426 -0.461079 0.012 Uiso 1 1 calc R U . . .
 N1 N -0.1943(13) -0.2621(12) -0.6972(7) 0.0065(17) Uiso 1 1 d . . . . .
 H1B H -0.195649 -0.303263 -0.651468 0.008 Uiso 1 1 calc R U . . .
 H1C H -0.037156 -0.213127 -0.708775 0.008 Uiso 1 1 calc R U . . .
 H1D H -0.234643 -0.377446 -0.724680 0.008 Uiso 1 1 calc R U . . .
 O3 O -0.6247(13) -0.3399(12) -0.6666(7) 0.0089(16) Uiso 1 1 d . . . . .
 C11 C -0.3632(15) -0.1045(13) -0.7070(7) 0.0056(19) Uiso 1 1 d . . . . .
 H11 H -0.356103 -0.061325 -0.754759 0.007 Uiso 1 1 calc R U . . .
 O2 O -0.7710(13) -0.0732(12) -0.7144(7) 0.0101(17) Uiso 1 1 d . . . . .
 C13 C -0.6069(16) -0.1811(14) -0.6932(8) 0.0057(19) Uiso 1 1 d . . . . .

_geom_special_details
;
 All esds (except the esd in the dihedral angle between two l.s. planes)
 are estimated using the full covariance matrix.  The cell esds are taken
 into account individually in the estimation of esds in distances, angles
 and torsion angles; correlations between esds in cell parameters are only
 used when they are defined by crystal symmetry.  An approximate (isotropic)
 treatment of cell esds is used for estimating esds involving l.s. planes.
;
loop_
  _geom_bond_atom_site_label_1
  _geom_bond_atom_site_label_2
  _geom_bond_distance
  _geom_bond_site_symmetry_2
  _geom_bond_publ_flag
 C3 H3 1.0830 . ?
 C3 C5 1.428(15) . ?
 C3 C1 1.45(2) . ?
 C5 C2 1.439(17) . ?
 C5 C7 1.64(2) . ?
 C1 H1 1.0830 . ?
 C1 C6 1.424(16) . ?
 O1 H1A 0.8400 . ?
 O1 C6 1.43(2) . ?
 C2 H2 1.0830 . ?
 C2 C8 1.41(2) . ?
 C6 C8 1.424(16) . ?
 C7 H7A 1.0910 . ?
 C7 H7B 1.0910 . ?
 C7 C11 1.586(17) . ?
 C8 H8 1.0830 . ?
 N1 H1B 1.0361 . ?
 N1 H1C 1.0361 . ?
 N1 H1D 1.0361 . ?
 N1 C11 1.518(12) . ?
 O3 C13 1.262(15) . ?
 C11 H11 1.0830 . ?
 C11 C13 1.589(15) . ?
 O2 C13 1.327(14) . ?

loop_
  _geom_angle_atom_site_label_1
  _geom_angle_atom_site_label_2
  _geom_angle_atom_site_label_3
  _geom_angle
  _geom_angle_site_symmetry_1
  _geom_angle_site_symmetry_3
  _geom_angle_publ_flag
 C5 C3 H3 120.9 . . ?
 C5 C3 C1 118.1(11) . . ?
 C1 C3 H3 120.9 . . ?
 C3 C5 C2 122.0(14) . . ?
 C3 C5 C7 117.7(10) . . ?
 C2 C5 C7 120.2(10) . . ?
 C3 C1 H1 120.4 . . ?
 C6 C1 C3 119.1(10) . . ?
 C6 C1 H1 120.4 . . ?
 C6 O1 H1A 109.5 . . ?
 C5 C2 H2 120.3 . . ?
 C8 C2 C5 119.3(10) . . ?
 C8 C2 H2 120.3 . . ?
 C1 C6 O1 117.7(10) . . ?
 C8 C6 C1 122.1(14) . . ?
 C8 C6 O1 120.1(11) . . ?
 C5 C7 H7A 109.1 . . ?
 C5 C7 H7B 109.1 . . ?
 H7A C7 H7B 107.8 . . ?
 C11 C7 C5 112.7(10) . . ?
 C11 C7 H7A 109.1 . . ?
 C11 C7 H7B 109.1 . . ?
 C2 C8 C6 119.3(11) . . ?
 C2 C8 H8 120.3 . . ?
 C6 C8 H8 120.3 . . ?
 H1B N1 H1C 109.5 . . ?
 H1B N1 H1D 109.5 . . ?
 H1C N1 H1D 109.5 . . ?
 C11 N1 H1B 109.5 . . ?
 C11 N1 H1C 109.5 . . ?
 C11 N1 H1D 109.5 . . ?
 C7 C11 H11 108.2 . . ?
 C7 C11 C13 110.5(10) . . ?
 N1 C11 C7 111.5(9) . . ?
 N1 C11 H11 108.2 . . ?
 N1 C11 C13 110.1(8) . . ?
 C13 C11 H11 108.2 . . ?
 O3 C13 C11 117.7(9) . . ?
 O3 C13 O2 127.0(10) . . ?
 O2 C13 C11 115.2(10) . . ?

loop_
  _geom_torsion_atom_site_label_1
  _geom_torsion_atom_site_label_2
  _geom_torsion_atom_site_label_3
  _geom_torsion_atom_site_label_4
  _geom_torsion
  _geom_torsion_site_symmetry_1
  _geom_torsion_site_symmetry_2
  _geom_torsion_site_symmetry_3
  _geom_torsion_site_symmetry_4
  _geom_torsion_publ_flag
 C3 C5 C2 C8 0.6(15) . . . . ?
 C3 C5 C7 C11 -97.2(10) . . . . ?
 C3 C1 C6 O1 178.5(9) . . . . ?
 C3 C1 C6 C8 1.6(14) . . . . ?
 C5 C3 C1 C6 -1.5(14) . . . . ?
 C5 C2 C8 C6 -0.5(15) . . . . ?
 C5 C7 C11 N1 -70.7(12) . . . . ?
 C5 C7 C11 C13 52.0(12) . . . . ?
 C1 C3 C5 C2 0.5(14) . . . . ?
 C1 C3 C5 C7 -175.2(9) . . . . ?
 C1 C6 C8 C2 -0.6(15) . . . . ?
 O1 C6 C8 C2 -177.4(10) . . . . ?
 C2 C5 C7 C11 87.0(11) . . . . ?
 C7 C5 C2 C8 176.1(10) . . . . ?
 C7 C11 C13 O3 -111.2(14) . . . . ?
 C7 C11 C13 O2 72.3(17) . . . . ?
 N1 C11 C13 O3 12.4(19) . . . . ?
 N1 C11 C13 O2 -164.1(13) . . . . ?

_shelx_res_file
;
TITL 2 in P212121 #19
    tyrosine_exp5.res
    created by SHELXL-2018/3 at 22:26:49 on 08-Feb-2025
CELL 0.02508 6.011 7.029 21.752 90 90 90
ZERR 4 0.016 0.0062 0.058 0 0 0
LATT -1
SYMM 0.5-X,-Y,0.5+Z
SYMM 0.5+X,0.5-Y,-Z
SYMM -X,0.5+Y,0.5-Z
SFAC  C 0.136 0.373 0.548 3.281 1.227 13.046 0.597 41.02 0 0 0 0 0.75 12.011
SFAC  H 0.037 0.561 0.127 3.791 0.236 13.556 0.129 37.723 0 0 0 0 0.32 1.008
SFAC  N 0.137 0.329 0.534 2.673 1.086 10.316 0.455 32.763 0 0 0 0 0.71 14.007
SFAC  O 0.143 0.305 0.51 2.268 0.937 8.262 0.392 25.665 0 0 0 0 0.63 15.999
UNIT 36 44 4 12

L.S. 10
PLAN  2
TEMP -173
CONF
MORE -1
BOND $H
fmap 2
acta
REM <olex2.extras>
REM <HklSrc "%.\\2.hkl">
REM </olex2.extras>

WGHT    0.200000
FVAR       1.75319
C3    1   -0.563886    0.099722   -0.567484    11.00000    0.00722
AFIX  43  1.0830
H3    2   -0.690854    0.160081   -0.596934    11.00000   -1.20000
AFIX   0
C5    1   -0.356390    0.037041   -0.592174    11.00000    0.00475
C1    1   -0.599807    0.080326   -0.501958    11.00000    0.00415
AFIX  43  1.0830
H1    2   -0.753262    0.129371   -0.481236    11.00000   -1.20000
AFIX   0
O1    4   -0.468973   -0.016869   -0.400501    11.00000    0.01120
AFIX  83
H1A   2   -0.376338   -0.091951   -0.384775    11.00000   -1.50000
AFIX   0
C2    1   -0.185752   -0.044885   -0.554053    11.00000    0.00483
AFIX  43  1.0830
H2    2   -0.029305   -0.089940   -0.573997    11.00000   -1.20000
AFIX   0
C6    1   -0.430593   -0.004130   -0.465119    11.00000    0.00323
C7    1   -0.309573    0.075473   -0.665625    11.00000    0.00829
AFIX  23  1.0910
H7A   2   -0.411474    0.194879   -0.680918    11.00000   -1.20000
H7B   2   -0.135441    0.114768   -0.671859    11.00000   -1.20000
AFIX   0
C8    1   -0.224376   -0.065920   -0.490394    11.00000    0.00993
AFIX  43  1.0830
H8    2   -0.098422   -0.128426   -0.461079    11.00000   -1.20000
AFIX   0
N1    3   -0.194262   -0.262087   -0.697205    11.00000    0.00646
AFIX 137  1.0361
H1B   2   -0.195649   -0.303263   -0.651468    11.00000   -1.20000
H1C   2   -0.037156   -0.213127   -0.708775    11.00000   -1.20000
H1D   2   -0.234643   -0.377446   -0.724680    11.00000   -1.20000
AFIX   0
O3    4   -0.624701   -0.339950   -0.666578    11.00000    0.00894
C11   1   -0.363214   -0.104504   -0.707006    11.00000    0.00558
AFIX  13  1.0830
H11   2   -0.356103   -0.061325   -0.754759    11.00000   -1.20000
AFIX   0
O2    4   -0.771000   -0.073174   -0.714355    11.00000    0.01010
C13   1   -0.606852   -0.181091   -0.693181    11.00000    0.00569
HKLF 4


REM  2 in P212121 #19
REM wR2 = 0.4854, GooF = S = 1.198, Restrained GooF = 1.198 for all data
REM R1 = 0.2036 for 1178 Fo > 4sig(Fo) and 0.2766 for all 2477 data
REM 54 parameters refined using 0 restraints

END

WGHT      0.2000      0.0000

REM Highest difference peak  0.232,  deepest hole -0.392,  1-sigma level  0.086
Q1    1  -0.6478  0.3267 -0.4991  11.00000  0.05    0.23
Q2    1  -0.1973 -0.2891 -0.5230  11.00000  0.05    0.23
;
_shelx_res_checksum                10742
_shelx_hkl_file
;
   0  -2   0  729.76  141.86
   0   2   0  524.20  101.96
   0  -2   1   50.09   10.31
   0   2  -1   44.22    9.20
   0  -2   2  986.92  192.07
   0   2  -2 1000.00  194.36
   0  -2   3  615.54  120.44
   0   2  -3  358.38   71.09
   0  -3   0   15.18    4.27
   0   3   0   21.71    5.17
   0  -3   1   47.69    9.77
   0   3  -1   63.59   13.00
   0  -3   3   47.76   10.38
   0   3  -3   49.80   10.61
   0  -3   4    2.22    5.57
   0   3  -4    1.66    8.61
   0   3  -5    7.78   14.33
   0  -4   0  166.97   33.09
   0   4   0  163.29   32.27
   0  -4   1   32.49    7.19
   0   4  -1   29.88    6.68
   0   4  -2  156.58   30.92
   0  -4   3  149.14   29.44
   0   4  -3  165.25   32.73
   0  -4   4  246.69   48.77
   0   4  -4  246.53   48.64
   0  -4   5   33.83    9.73
   0   4  -5   18.05    8.41
   0  -4   6  195.83   40.67
   0   4  -6  140.31   32.18
   0   4  -8   71.86   26.00
   0  -5   1   23.61    5.74
   0   5  -1   14.12    4.40
   0  -5   2  180.21   35.49
   0   5  -2  153.88   30.48
   0  -5   3   63.22   12.95
   0   5  -3   64.16   13.34
   0  -5   6   76.14   17.56
   0  -5   7   47.56   15.60
   0   5  -7   45.99   18.15
   0  -5   8   13.19   13.81
   0   5  -8  -19.04   16.89
   0  -6   0   76.75   15.81
   0   6   0  127.47   25.68
   0  -6   1    3.00    2.87
   0   6  -1   12.59    4.35
   0  -6   2   31.77    7.06
   0   6  -2   24.20    6.39
   0   6  -3   54.82   11.71
   0  -6   4   96.81   19.52
   0   6  -4   80.16   16.66
   0  -6   5   19.23    5.25
   0   6  -5   26.23    7.10
   0   6  -6   53.18   12.45
   0  -6   7   24.29    8.88
   0  -6   8    8.69    7.60
   0   6  -8  -12.36   12.82
   0  -6   9   29.84   13.03
   0   6  -9    0.26   10.89
   0   6 -10  -22.52   12.22
   0  -7   0    0.80    2.68
   0   7   0   10.59    4.26
   0   7  -1   46.83   10.16
   0  -7   2   80.18   16.61
   0   7  -2   85.36   17.84
   0  -7   3   18.95    4.83
   0   7  -3    8.58    3.71
   0  -7   4    7.30    3.37
   0  -7   5    5.90    3.18
   0   7  -5    3.33    3.99
   0  -7   6    9.57    4.13
   0   7  -6   18.55    5.55
   0   7  -7   33.39    9.01
   0  -7   9   48.63   13.25
   0   7  -9   33.67   13.62
   0  -7  10   14.14    9.48
   0   7 -10   -9.04   12.00
   0  -7  11    7.11    8.46
   0   7 -11   -4.46    8.45
   0   7 -12  -19.90    9.64
   0  -8   0   15.63    4.39
   0  -8   1    8.73    3.35
   0   8  -1   12.42    4.01
   0  -8   2   13.76    4.33
   0   8  -2   11.76    4.58
   0  -8   3    7.86    2.79
   0   8  -3    8.11    3.84
   0  -8   4   33.19    7.81
   0   8  -4   15.07    4.61
   0  -8   5   13.76    4.31
   0   8  -5    6.86    3.31
   0  -8   6   24.48    6.28
   0   8  -6   24.82    6.57
   0  -8   7    0.98    3.39
   0   8  -7   15.06    5.33
   0   8  -8   21.01    7.47
   0  -8   9    4.21    5.85
   0   8 -10   -4.78    8.05
   0  -8  11    7.42    6.10
   0   8 -11  -10.40    8.57
   0  -8  12   16.93    7.17
   0   8 -12    6.35    7.94
   0   8 -13   -2.85    4.76
   0  -9   0    1.09    2.13
   0  -9   1    8.89    3.27
   0  -9  -1    7.98    3.51
   0   9  -1   11.59    3.97
   0  -9   2    5.00    2.88
   0   9  -2    7.55    3.39
   0  -9   3   10.15    3.58
   0   9  -3    4.17    2.87
   0  -9   5   13.51    4.13
   0   9  -5    3.26    2.96
   0  -9   6    4.00    2.32
   0   9  -6    9.21    3.75
   0  -9   7    4.60    2.92
   0   9  -7    5.93    3.38
   0  -9   8   -0.37    2.70
   0   9  -8    2.50    3.51
   0   9  -9   22.88    8.27
   0  -9  10    2.10    3.58
   0  -9  12    4.45    3.50
   0  -9  13    6.67    4.10
   0  -9  14    1.76    3.49
   0 -10   0    2.38    2.20
   0 -10   1    3.25    2.43
   0 -10  -1    2.50    2.49
   0 -10   2    0.62    2.78
   0 -10   3    3.65    2.12
   0 -10   4    3.36    2.13
   0 -10   5    1.87    2.29
   0 -10   6    3.10    2.48
   0 -10   7    9.26    3.51
   0 -10   8    1.65    2.27
   0 -10   9    6.08    3.46
   0 -10  11    2.13    2.30
   0 -10  12    3.64    2.91
   0 -10  13    3.12    2.59
   0 -10  14    4.19    3.31
   0 -11   0    0.76    2.05
   0 -11   1    1.05    1.94
   0 -11  -1    0.88    1.91
   0 -11   2    2.79    2.38
   0 -11   3    2.72    2.16
   0 -11   4    9.41    3.21
   0 -11   6    2.15    2.39
   0 -11   7    5.29    2.63
   0 -11   8    0.81    2.14
   0 -11   9   -1.78    2.30
   0 -11  10    0.46    2.55
  -1   0   0    7.68    4.41
  -1   0   1  289.21   56.73
  -1   0  -1  357.15   69.89
   1   0   2  254.62   50.56
  -1   0   2  270.07   53.11
  -1   0  -2  252.25   50.02
  -1   0   3  131.07   26.46
   1   0   4  132.71   29.54
  -1   0  -4  117.74   27.72
   1   0   5  208.50   46.05
  -1   0  -5  175.96   41.84
  -1   0  -6   13.83   22.18
   1   0   7   75.90   25.57
  -1   0  -7   68.85   27.51
   1   1   0  488.47   95.09
  -1  -1   0  434.18   84.55
  -1   1   0  568.93  110.96
   1  -1   1  533.77  104.17
  -1   1   1  558.14  108.99
   1   1  -1  612.84  119.22
  -1  -1  -1  567.54  110.79
   1   1   1  527.64  103.03
  -1  -1   1  595.09  115.78
  -1   1  -1  583.65  113.74
   1  -1   2  384.06   75.56
  -1   1   2  320.77   63.03
   1   1  -2  332.79   65.14
  -1  -1  -2  344.07   68.40
   1   1   2  335.90   67.11
  -1  -1   2  369.66   72.22
  -1   1   3   43.66   10.36
   1   1  -3   42.49    9.66
   1   1   3   19.38   14.07
  -1  -1   3   24.47    6.43
   1  -1  -3   51.29   11.79
  -1   1  -3   73.63   16.48
  -1  -1  -4  415.29   85.12
   1   1   5  138.43   36.26
  -1   1  -5  184.79   39.43
  -1   1  -6   19.71   14.20
  -1   1  -7   80.48   28.97
  -1   1  -9   80.84   30.86
   1   2   0  259.12   51.17
   1  -2   0  394.52   77.22
  -1   2   0  331.23   65.05
   1  -2   1  375.22   73.82
   1   2   1  423.71   83.57
  -1  -2   1  366.56   71.49
   1  -2  -1  318.97   62.92
   1  -2   2  402.94   78.74
   1   2  -2  496.32   96.73
  -1  -2  -2  437.53   87.00
   1   2   2  439.66   88.55
  -1  -2   2  449.06   87.57
   1  -2  -2  469.91   91.99
   1  -2   3  595.34  116.19
  -1   2   3  295.75   58.28
   1   2  -3  338.84   66.12
   1  -2  -3  275.96   54.60
   1  -2   4   77.17   17.29
  -1   2  -4   95.26   20.48
   1  -2   6  101.64   23.34
  -1   2  -6   86.67   20.05
   1  -2   7  100.65   24.97
  -1   2  -7  143.09   32.22
   1  -2   8   49.98   20.13
  -1   2  -8   33.81   17.30
   1  -2   9   17.51   18.46
  -1   2  -9   -0.16   21.39
  -1   2 -11  106.95   35.90
   1   3   0  263.86   52.75
  -1  -3   0  305.31   60.23
   1  -3   0  323.30   63.52
  -1   3   0  355.68   69.88
   1  -3   1  462.55   90.43
  -1   3   1  401.64   78.85
   1   3  -1  454.05   88.80
  -1  -3   1  501.55   97.96
   1  -3  -1  378.33   74.37
  -1   3  -1  367.54   72.11
   1  -3   2  322.65   63.36
   1   3  -2  313.16   61.41
  -1  -3   2  271.79   53.26
  -1   3  -2  314.06   61.74
   1   3  -3   55.94   11.45
  -1   3  -3   51.07   11.32
   1  -3   4  361.00   71.15
  -1   3  -4  332.79   65.51
   1  -3   5  228.37   45.72
  -1   3  -5  186.84   37.83
   1  -3   7   98.53   22.01
   1  -3   8   10.87   11.77
   1  -3   9   15.48   13.07
   1  -3  10   63.00   22.76
  -1   3 -11   88.96   32.74
  -1   3 -13  216.60   59.87
   1  -4   0   90.68   18.84
  -1   4   0   84.87   17.97
   1  -4   1  300.25   59.11
  -1   4   1  399.02   78.68
  -1  -4   1  291.41   57.79
   1  -4  -1  247.75   49.14
  -1   4  -1  294.19   58.02
   1  -4   2  134.51   27.29
  -1   4   2  153.72   30.90
   1   4  -2  169.01   34.24
  -1  -4   2  117.17   23.64
   1  -4  -2  172.85   34.68
   1  -4   3  330.91   64.86
   1   4  -3  292.07   58.54
   1  -4  -3  358.95   70.61
  -1   4  -3  305.40   60.16
   1  -4   4   38.93    8.97
  -1   4  -4   44.45   10.29
   1  -4   5   95.42   19.83
  -1   4  -5  138.68   28.32
   1  -4   8   23.11   10.84
  -1   4  -8   29.17   14.76
   1  -4   9   47.28   16.56
  -1   4  -9   11.10   15.55
   1  -4  10   31.87   15.29
  -1   4 -10   34.13   20.76
   1  -4  11   90.02   25.74
  -1   4 -11   16.52   20.33
   1  -4  12    5.45   18.51
  -1   4 -12  -22.76   24.33
   1  -4  14   12.91   15.29
   1  -5   0   17.41    5.61
  -1   5   0   26.66    7.50
   1  -5   1   25.18    6.30
  -1   5   1   10.02    4.84
   1  -5  -1    8.62    4.15
  -1   5  -1   33.71    8.36
  -1   5   2  174.82   35.08
   1  -5  -2  220.28   43.72
  -1   5  -2  174.65   35.14
   1  -5   3   16.35    4.96
  -1   5   3   35.95    8.91
   1  -5  -3   13.21    4.76
  -1   5  -3   10.70    4.92
   1  -5   4   19.21    5.32
  -1   5  -4    7.17    4.34
  -1   5  -5   19.43    6.40
   1  -5   6   29.53    8.09
   1  -5   7  175.14   36.20
  -1   5  -7   86.84   19.40
   1  -5  10   44.24   15.49
  -1   5 -10   26.96   16.07
   1  -5  11    3.72   12.45
  -1   5 -11  -16.53   21.15
   1  -5  12   17.33   13.70
  -1   5 -12   -8.09   16.99
   1  -5  13   97.38   27.42
  -1   5 -13   30.66   18.97
   1  -5  16   -3.84   10.07
   1  -6   0   -0.17    4.46
  -1   6   0    3.00    3.96
   1  -6   1   21.02    5.77
  -1   6   1    4.73    3.63
  -1   6  -1   11.29    5.46
   1  -6   2   42.57    9.71
  -1   6   2   75.76   16.26
   1  -6  -2   45.79   10.45
  -1   6  -2   57.91   12.97
   1  -6   3   97.22   20.53
  -1   6   3   93.21   19.69
   1  -6  -3  247.26   49.20
  -1   6  -3  143.66   29.68
   1  -6   4   70.74   15.15
  -1   6  -4   82.91   17.87
  -1   6  -5   64.91   14.44
   1  -6   6   11.36    4.81
  -1   6  -6    7.38    5.28
   1  -6   8   29.77    9.87
  -1   6  -8   51.76   12.85
  -1   6  -9    6.11    5.13
   1  -6  10   18.51    8.63
  -1   6 -10   26.30   12.10
   1  -6  11   20.26   10.73
  -1   6 -11    3.62   11.33
   1  -6  12   20.88   11.19
  -1   6 -12   -9.25   12.58
   1  -6  13    9.69   10.80
  -1   6 -13    8.53   14.12
   1  -6  14   36.25   14.34
  -1   6 -14    3.51   12.22
   1  -6  15    1.63   10.30
  -1   6 -15  -17.65   12.16
  -1   6 -16  -21.59   12.54
   1  -7   0    5.57    4.00
  -1   7   0    7.49    4.30
   1  -7   1   33.07    8.17
  -1   7   1   38.63    9.26
   1  -7  -1   54.32   12.40
  -1   7  -1   35.60    9.35
   1  -7   2   14.59    4.45
  -1   7   2   10.52    4.43
   1  -7  -2   16.09    5.07
  -1   7  -2    9.96    4.57
   1  -7   3   20.54    6.03
  -1   7   3   21.86    6.26
  -1  -7   3   15.90    3.66
   1  -7  -3   13.61    4.66
  -1   7  -3   37.16    9.27
   1  -7   4   27.87    7.24
   1   7  -4   22.90    4.98
  -1  -7   4   30.11    6.45
  -1   7  -4   17.69    6.42
   1  -7   5   22.76    6.62
   1   7  -5   25.20    5.87
  -1  -7   5   17.38    5.42
  -1   7  -5   11.81    4.94
   1  -7   6   14.07    5.13
   1   7  -6    3.95    6.51
  -1   7  -6   28.69    8.08
   1  -7   7   25.80    7.24
  -1   7  -7   10.43    5.02
   1  -7   8    5.59    5.05
  -1   7  -8   21.59    7.04
  -1   7 -10   10.27    6.13
   1  -7  11    7.47    6.60
   1  -7  12   23.64   11.37
  -1   7 -12    3.62   12.76
   1  -7  13   24.11   11.73
  -1   7 -13   -5.56   12.38
   1  -7  14    9.54    9.67
  -1   7 -14  -18.14   14.61
   1  -7  15   17.31   10.52
   1  -7  19   -3.87    4.52
   1  -8   0    5.45    3.78
   1  -8   1   17.51    5.99
  -1   8   1   19.65    6.30
   1  -8  -1   11.40    4.52
  -1   8  -1   16.59    6.07
   1  -8   2   13.18    4.38
   1  -8  -2   20.97    5.96
  -1   8  -2   19.80    6.40
   1  -8   3   13.92    4.61
  -1   8   3   23.93    6.70
  -1  -8   3   12.67    3.30
   1  -8  -3   51.97   12.20
  -1   8  -3   10.29    4.48
   1  -8   4   32.23    8.72
   1   8  -4   31.73    6.90
   1  -8  -4   23.89    6.92
  -1   8  -4   34.32    9.56
   1  -8   5   13.79    4.84
   1   8  -5    7.91    2.45
  -1  -8   5    2.32    1.97
  -1   8  -5   18.41    6.13
   1  -8   6   24.52    6.63
   1   8  -6   15.53    4.69
  -1  -8   6   20.73    6.10
  -1   8  -6   15.18    5.62
   1  -8   7    7.53    4.05
   1   8  -7   -5.00    6.29
  -1   8  -7    8.63    4.76
   1  -8   8   16.32    6.35
  -1   8  -8   27.11    8.86
   1  -8   9    7.98    4.73
  -1   8  -9   10.76    5.42
   1  -8  10   23.42    9.68
  -1   8 -10   27.65    9.28
  -1   8 -11    7.03    6.46
   1  -8  12    0.78    5.47
   1  -8  13   12.94    7.45
   1  -8  14   21.15    9.35
   1  -8  15    5.86    5.30
   1  -8  16    9.67    6.35
   1  -8  17   14.49    6.83
   1  -8  18    1.53    3.82
   1  -9   0    8.14    4.21
   1  -9   1   13.03    4.90
   1  -9  -1   17.52    5.74
  -1   9  -1   15.47    5.77
   1  -9   2   13.70    5.21
   1  -9  -2    8.71    4.15
  -1   9  -2    6.41    3.99
   1  -9   3    8.66    3.81
  -1  -9   3    5.28    2.08
   1   9  -4    4.91    1.96
  -1  -9   4    6.00    1.98
   1  -9  -4    0.65    3.33
  -1   9  -4    8.45    4.04
   1  -9   5    7.94    3.50
   1   9  -5    5.19    1.94
  -1  -9   5    5.28    1.90
   1  -9   6    7.26    3.67
   1   9  -6    3.52    1.91
  -1  -9   6   -1.08    2.30
  -1   9  -6   11.76    4.76
   1  -9   7    9.84    4.15
   1   9  -7    8.72    4.00
  -1  -9   7   10.19    3.70
   1  -9   8    3.75    3.80
  -1  -9   8    7.51    3.29
   1  -9   9   -0.28    3.81
   1   9  -9   -5.31    4.49
   1  -9  10    1.05    3.45
   1   9 -10   -5.09    3.04
   1  -9  11   13.38    7.71
   1  -9  13    0.17    3.17
   1  -9  14    3.73    3.93
   1 -10   0    8.59    4.10
   1 -10   1    4.45    3.35
   1 -10  -1    2.07    2.66
   1 -10   2   11.86    4.05
  -1 -10   2    2.07    1.77
   1 -10  -2    6.73    3.63
   1 -10   3    8.44    3.33
  -1 -10   3    4.58    2.01
   1 -10  -3    9.84    4.41
   1 -10   4    7.22    3.70
   1  10  -4    8.94    2.60
  -1 -10   4    5.96    2.01
   1 -10  -4    2.58    3.30
   1 -10   5    0.41    2.98
   1  10  -5    3.30    1.83
  -1 -10   5    0.95    1.52
   1 -10   6    1.27    2.93
  -1 -10   6    8.75    2.69
   1 -10   7    3.36    2.85
   1  10  -7    7.19    2.64
  -1 -10   7    3.43    2.92
   1 -10   8    2.06    2.91
   1  10  -8    2.07    2.39
  -1 -10   8    3.57    2.19
   1 -10   9    7.56    3.72
  -1 -10   9    6.06    2.81
   1 -10  10   -1.96    3.10
   1  10 -10   -2.40    2.56
   1 -10  11    4.34    3.61
  -1 -11   2    8.23    2.90
  -1 -11   3    1.40    1.52
  -1 -11   4    2.09    1.77
  -1 -11   5    2.88    1.69
  -1 -11   6    2.70    1.75
  -1 -11   7    3.27    1.94
  -1 -11   9    1.08    1.67
  -1 -11  10    3.00    1.96
  -1 -11  11    3.11    2.37
  -1 -12   2    3.80    2.39
  -1 -12   3    2.58    1.72
  -1 -12   4    0.98    1.50
  -1 -12   5    0.67    1.21
  -1 -12   6    2.95    1.62
  -1 -12   7    3.63    1.93
  -1 -12   8   -0.53    1.23
  -1 -12  10    1.04    1.48
   2   0   0  458.54   90.27
  -2   0   0  451.19   88.80
   2   0   1  233.20   46.39
  -2   0   1  181.77   36.68
   2   0  -1  198.69   39.98
  -2   0  -1  198.28   39.64
   2   0   2  464.27   91.25
  -2   0   2  339.82   67.07
   2   0  -2  343.83   67.84
  -2   0  -2  417.09   82.01
  -2   0   3   81.68   17.78
   2   0  -3   91.33   19.85
  -2   0  -3  107.28   22.58
   2   0   4  221.01   45.05
  -2   0   4  257.40   51.13
   2   0  -4  268.27   53.37
  -2   0  -4  238.10   47.97
  -2   0   5  350.78   69.17
   2   0  -5  387.16   76.25
  -2   0  -5  384.55   77.57
  -2   0   6  139.66   28.69
   2   0  -6  163.61   33.34
   2   0   7   93.87   23.87
  -2   0  -7   72.79   19.85
   2   0   8    2.86   16.70
  -2   0  -8   -8.53   18.07
  -2   0  -9   80.25   27.14
   2   0  10   46.73   22.82
  -2   0 -10   55.85   24.17
   2   0  11   65.32   26.75
  -2   0 -11   40.95   35.83
  -2   0 -12   27.99   30.98
  -2  -1   0  372.61   73.17
   2  -1   0  277.60   55.72
  -2   1   0  307.69   61.12
   2  -1   1  259.69   51.70
  -2   1   1  256.17   51.02
  -2  -1  -1  318.32   63.01
  -2  -1   1  211.94   42.44
   2  -1  -1  268.19   53.32
  -2   1  -1  255.19   50.78
   2  -1   2  383.40   75.42
  -2   1   2  431.81   85.04
   2   1  -2  416.27   82.09
  -2  -1  -2  422.24   82.99
  -2  -1   2  473.75   92.72
   2  -1  -2  420.69   82.91
  -2   1  -2  316.76   62.49
   2  -1   3  361.32   71.51
  -2   1   3  349.55   69.20
  -2  -1  -3  287.74   57.39
   2   1   3  212.84   43.31
  -2  -1   3  263.12   52.27
   2  -1  -3  328.37   65.23
  -2   1  -3  368.36   72.72
   2  -1   4   76.96   17.27
  -2   1   4   97.22   20.52
  -2  -1   4  105.72   21.87
   2  -1  -4  114.47   23.99
  -2   1  -4  106.54   22.93
   2  -1   5  397.71   79.20
  -2   1   5  326.90   64.72
   2   1   5  360.92   73.58
  -2  -1   5  341.21   67.18
   2  -1  -5  336.96   66.70
  -2   1  -5  295.01   59.01
  -2  -1  -6  271.63   56.07
   2   1   6  269.75   56.30
  -2  -1   6  201.96   40.42
   2  -1  -6  149.39   30.82
  -2   1  -6  278.17   56.58
  -2  -1  -7   69.39   22.25
   2   1   7  123.39   30.27
  -2   1  -7  128.70   29.77
   2  -1   8  251.35   52.72
  -2  -1  -8  196.89   46.40
   2   1   8  254.46   56.57
  -2   1  -8  266.72   55.73
   2  -1   9   74.14   21.90
  -2  -1  -9   67.17   27.74
   2   1   9   67.54   25.95
  -2   1  -9   36.70   17.03
   2  -1  10   13.56   14.35
  -2  -1 -10   17.04   22.89
  -2   1 -10   -0.29   19.40
   2  -1  11  116.35   32.53
  -2   1 -11   51.46   25.06
   2  -1  12   20.13   21.65
   2   1  12   38.72   20.19
  -2   1 -12   35.07   29.60
   2  -1  13   41.50   27.47
  -2   1 -13   56.96   33.27
  -2   1 -16  214.80   65.19
   2   2   0  157.32   31.58
  -2  -2   0  147.92   29.56
   2  -2   0  192.48   39.17
  -2   2   0  151.02   30.90
   2   2  -1  171.79   34.47
  -2  -2  -1  205.40   41.03
   2   2   1  178.09   35.88
  -2  -2   1  144.73   29.21
   2  -2  -1  114.23   23.97
  -2   2  -1  133.12   27.78
  -2   2   2   72.58   16.37
   2   2  -2   91.41   19.12
   2   2   2  105.97   22.76
  -2  -2   2   70.51   14.87
   2  -2  -2   89.37   19.59
  -2   2  -2   59.64   13.30
  -2   2   3  478.25   94.11
   2   2  -3  443.42   86.92
  -2  -2   3  440.39   86.35
   2  -2  -3  503.19   99.18
  -2   2  -3  508.50   99.67
  -2   2   4   97.22   20.90
   2   2  -4   69.00   15.14
  -2  -2  -4   97.87   23.62
  -2  -2   4   81.18   17.09
   2  -2  -4   95.83   20.59
   2  -2   5  154.62   32.99
  -2   2   5  225.67   45.23
   2   2  -5  194.52   38.79
  -2  -2  -5  248.98   52.18
  -2  -2   5  239.98   47.48
   2  -2  -5  161.24   33.01
  -2   2  -5  213.98   43.16
   2  -2   6  179.56   37.80
  -2   2   6  120.03   25.18
   2   2  -6  148.16   30.02
  -2  -2  -6   64.09   20.55
   2   2   6   67.17   22.11
  -2  -2   6  121.50   24.80
   2  -2  -6  102.45   22.04
  -2   2  -6  106.30   23.43
  -2  -2  -7   76.87   24.81
   2   2   7  118.64   34.37
  -2   2  -7  106.38   23.69
  -2  -2  -8   14.94   19.45
   2   2   8   -5.66   20.17
   2  -2   9   30.79   15.49
  -2   2  -9   48.55   18.55
   2  -2  10   50.31   18.95
   2   2  10   46.89   20.26
  -2   2 -10   33.68   14.33
   2  -2  11   53.14   20.92
  -2   2 -11   31.19   19.36
   2  -2  12   32.85   24.20
  -2   2 -12   22.88   19.58
   2  -2  13  245.87   58.85
  -2   2 -13  212.10   52.34
  -2   2 -14   38.73   29.15
  -2   2 -15   81.71   34.85
   2  -2  17   42.08   24.93
   2   3   0  254.29   50.33
  -2   3   0  295.42   58.75
   2  -3   1   85.77   19.45
  -2   3   1  112.67   23.72
   2   3   1  115.05   23.91
  -2  -3   1  111.12   22.39
   2  -3  -1   72.84   16.31
  -2   3  -1  102.78   21.86
   2  -3   2  290.76   57.91
  -2   3   2  294.19   58.86
  -2  -3   2  294.36   57.92
   2  -3  -2  265.00   53.81
  -2   3  -2  387.82   76.57
   2  -3   3  284.14   56.89
  -2   3   3  271.46   54.35
   2   3  -3  226.74   44.82
  -2  -3  -3  285.45   58.52
   2   3   3  331.48   67.56
  -2  -3   3  176.78   35.13
  -2   3  -3  237.29   47.33
   2  -3   4  252.74   50.61
  -2   3   4  203.27   41.00
  -2  -3  -4  162.88   35.20
   2   3   4  246.77   52.43
  -2  -3   4  184.87   36.85
   2  -3   5   59.76   14.28
  -2   3   5   72.40   16.60
  -2  -3  -5   66.33   23.65
   2   3   5  102.54   27.96
  -2  -3   5   74.86   15.68
   2  -3  -5   63.74   14.75
  -2   3  -5   97.14   20.97
   2  -3   6   61.38   15.39
  -2   3   6  105.81   22.53
   2   3  -6  121.34   24.65
  -2  -3  -6   92.31   29.83
   2   3   6   69.23   24.87
   2  -3  -6   63.47   15.05
  -2   3  -6   80.46   18.05
   2  -3   7  216.52   44.69
  -2   3  -7  175.47   36.75
  -2   3  -8   21.82    9.46
   2  -3   9   95.83   23.16
  -2   3 -10  170.32   40.42
  -2   3 -11   41.67   17.31
  -2   3 -12    9.78   17.96
   2  -3  13   38.06   21.58
  -2   3 -13   43.30   21.94
   2  -3  14   73.92   27.53
  -2   3 -14   22.77   18.63
   2  -3  15  104.74   33.86
  -2   3 -15   57.40   26.96
   2  -3  16   27.26   22.98
  -2   3 -16  -11.06   23.64
  -2   3 -17   42.15   25.20
   2  -3  19    0.66   14.27
  -2   3 -21    9.40   17.92
   2  -4   1  234.51   47.06
   2   4  -1  212.84   42.13
  -2  -4   1  224.37   44.24
   2  -4  -1  190.11   38.57
  -2   4   2  109.16   24.01
   2   4  -2   93.21   19.04
  -2  -4  -2   99.10   22.07
   2   4   2   87.24   21.37
  -2  -4   2   80.73   16.45
   2  -4  -2  114.31   24.63
   2  -4   3   34.67    8.86
  -2   4   3   49.81   12.28
   2   4  -3   70.06   14.53
  -2  -4  -3   41.15   14.64
   2   4   3   92.07   27.78
  -2  -4   3   76.08   15.46
   2  -4  -3   37.36   10.54
  -2   4  -3   64.15   14.79
   2  -4   4   44.66   10.57
   2   4  -4   33.21    7.83
   2   4   4   16.53   18.41
   2  -4  -4   43.47   11.24
  -2   4  -4   35.90    9.86
   2  -4   5  122.32   25.63
  -2   4   5  147.18   30.39
   2   4  -5  108.75   21.99
  -2  -4  -5  163.94   43.03
  -2  -4   5  107.85   21.65
   2  -4  -5  103.03   22.20
  -2   4  -5  162.47   33.88
   2  -4   6  122.16   25.77
  -2   4   6   98.20   21.14
   2   4  -6   94.03   19.19
   2   4   6  113.82   34.91
  -2   4  -6  121.75   26.44
   2  -4   7   10.00    6.40
   2  -4   8   76.66   18.19
   2  -4  10   25.81   10.65
   2  -4  12    9.35   12.36
  -2   4 -12    3.05   13.83
   2  -4  13   90.02   25.68
  -2   4 -13   51.15   20.29
   2  -4  14   67.43   20.99
  -2   4 -14   40.71   20.32
   2  -4  15   67.81   22.89
  -2   4 -15   29.71   16.73
   2  -4  16   88.39   27.40
  -2   4 -16  113.25   32.04
  -2   4 -17  -10.24   16.87
  -2   4 -19    8.97   21.83
   2  -4  21   -3.83   12.08
   2  -5   0    9.09    4.49
  -2   5   0   15.77    6.32
   2  -5   1  125.27   25.91
  -2   5   1   72.40   16.78
   2   5  -1   95.42   19.86
  -2  -5  -1   91.66   19.94
   2   5   1   56.83   17.38
  -2  -5   1   89.70   18.23
  -2   5  -1   81.23   18.08
  -2   5   2   16.13    6.69
   2   5  -2   22.75    5.82
  -2  -5  -2   21.36   11.42
   2   5   2   13.88   16.37
  -2  -5   2   48.90   10.22
   2  -5   3   38.14    9.48
  -2   5   3   32.55    9.20
   2   5  -3   35.91    8.28
  -2  -5  -3   51.82   22.98
  -2  -5   3   44.98    9.39
   2  -5  -3   46.03   11.83
  -2   5  -3   44.04   11.46
   2  -5   4  223.55   44.87
   2   5  -4  178.09   35.17
   2   5   4   96.32   31.31
  -2  -5   4  213.82   42.13
   2  -5  -4  155.36   32.05
  -2   5  -4  192.07   39.26
   2  -5   5  134.10   27.81
   2   5  -5  144.81   28.93
  -2  -5   5  105.89   21.12
   2  -5  -5  120.77   25.37
  -2   5  -5   95.09   20.83
   2  -5   6   67.19   15.36
  -2   5   6   55.66   13.60
   2   5  -6   44.24    9.55
   2  -5  -6   40.11   10.79
  -2   5  -6   40.01   10.64
   2  -5   7   30.10    8.80
  -2   5  -7   24.65    8.19
   2  -5   8    0.99    6.52
  -2   5  -8   13.89    7.23
  -2   5 -10    6.04    7.77
   2  -5  12    3.97    6.93
   2  -5  13    6.78   10.88
  -2   5 -13   -0.08   13.39
   2  -5  14   26.33   14.24
  -2   5 -14   -4.90   13.21
   2  -5  15   54.46   18.23
   2  -5  17   17.64   12.31
   2  -5  18   14.39   12.37
  -2   5 -18   -2.57   13.14
   2  -5  19    5.39   11.32
   2   6   0  152.82   34.48
  -2  -6   0  111.37   23.16
   2  -6   0   88.96   19.18
  -2   6   0  146.44   30.67
   2  -6   1   53.66   12.62
  -2   6   1   18.98    7.24
   2   6  -1   14.99    9.58
  -2  -6  -1   39.59   12.38
   2   6   1  -12.10   19.61
   2  -6  -1   23.93    7.70
   2  -6   2  109.32   23.30
  -2   6   2   77.50   17.87
   2   6  -2   86.18   17.87
  -2  -6   2   87.90   17.69
   2  -6  -2   83.24   18.80
  -2   6  -2   53.36   12.89
  -2   6   3  173.26   35.60
   2   6  -3  153.31   30.52
  -2  -6   3  149.96   29.67
  -2   6   4   21.32    6.73
   2   6  -4   22.95    5.40
  -2  -6   4   12.09    3.13
   2  -6  -4   20.76    6.78
  -2   6  -4   14.27    6.06
   2  -6   5    9.86    5.18
  -2   6   5   38.95   10.53
   2   6  -5   16.12    4.42
  -2  -6   5   22.63    5.14
   2  -6  -5   31.59    8.63
  -2   6  -5   17.41    6.73
   2  -6   6   25.91    8.05
  -2   6   6   46.04   11.30
   2   6  -6   32.88    7.22
   2  -6  -6   27.11    8.25
  -2   6  -6   42.96   11.37
   2  -6   7    8.32    5.53
  -2   6  -7    7.83    5.78
   2  -6   8   10.91    5.89
  -2   6  -8    6.44    5.09
   2  -6   9   12.81    8.28
  -2   6  -9   18.39    7.59
   2  -6  10   41.17   12.06
  -2   6 -10   37.86   11.21
   2  -6  13    0.69    7.86
  -2   6 -13   -3.08   10.74
   2  -6  14   10.00   11.33
  -2   6 -14   -3.35   12.56
  -2   6 -15    1.56   12.54
   2  -6  16   23.19   14.22
   2  -6  17   19.40   12.98
   2  -6  18   17.88   10.91
   2  -6  19    8.35    7.97
   2  -6  20    7.24    8.61
   2  -6  21   -3.40    5.50
  -2  -7   0   61.35   16.73
   2  -7   0   87.24   19.12
  -2   7   0  114.55   24.91
   2  -7   1   28.96    7.86
  -2  -7   1   24.60    6.94
   2  -7  -1    8.61    5.37
  -2   7  -1   22.18    6.97
   2  -7   2    7.19    4.16
  -2   7   2   14.02    5.88
   2  -7  -2   27.25    8.59
  -2   7  -2   15.71    5.91
  -2   7   3   11.82    5.36
   2   7  -3   25.82    6.31
  -2  -7   3   19.10    4.48
   2  -7  -3   15.21    6.11
  -2   7  -3   11.06    5.33
   2  -7   4   27.50    7.88
  -2   7   4   29.53    8.00
   2   7  -4   27.83    6.17
  -2  -7   4   30.85    6.54
   2  -7  -4   39.25   10.14
  -2   7  -4   38.05   10.64
   2  -7   5    6.53    4.29
  -2   7   5    5.22    3.90
   2   7  -5   11.75    3.17
  -2  -7   5   13.89    3.42
   2  -7  -5    8.97    4.84
  -2   7  -5    5.75    4.21
   2  -7   6    9.41    4.74
  -2   7   6   27.23    7.83
   2   7  -6    4.84    2.04
   2  -7  -6   16.28    6.60
  -2   7  -6   -0.30    4.29
   2  -7   7   10.66    5.51
   2  -7  -7   16.08    7.18
  -2   7  -7   17.35    6.59
   2  -7   8   41.19   11.21
  -2   7  -8   23.84    7.68
   2  -7   9   13.57    6.67
  -2   7  -9    9.68    5.45
   2  -7  10    1.13    5.15
  -2   7 -10    4.59    5.32
   2  -7  11   24.21   10.31
  -2   7 -11   31.59   10.46
  -2   7 -12   14.24    8.11
   2  -7  14   -5.02    8.02
   2  -7  15    2.43    8.88
   2  -7  16    7.35    8.56
   2  -7  17    9.68    8.47
   2  -7  18    6.14    6.55
   2  -8   0   32.26    9.04
  -2   8   0   24.48    8.08
   2  -8   1   11.33    4.76
  -2   8   1    9.76    5.21
   2  -8  -1    9.98    6.13
  -2   8  -1   11.46    5.23
   2  -8   2   13.69    5.34
  -2   8   2   17.63    6.47
  -2  -8   2   19.19    6.18
   2  -8  -2   15.51    6.70
  -2   8  -2   20.71    6.72
   2  -8   3   23.95    7.63
   2  -8  -3   14.41    6.42
  -2   8  -3   25.55    7.66
   2   8  -4   32.62    7.50
   2  -8  -4    9.49    5.08
  -2   8  -4   27.62    8.39
  -2  -8   5   13.31    3.13
   2  -8  -5   14.31    5.91
  -2   8  -5   11.85    5.38
   2   8  -6   12.67    2.98
   2  -8  -6   47.80   12.49
  -2   8  -6   12.46    5.25
   2  -8   7    4.14    3.57
   2  -8  -7    2.25    5.53
   2  -8   8   35.96   10.14
   2  -8   9   11.80    6.04
   2  -8  10   -6.12    5.99
   2  -8  11   -0.66    4.52
   2  -8  12   19.90   11.11
   2  -8  15   -1.57    5.10
   2  -8  16    7.74    6.46
   2  -9   0   10.65    5.45
   2  -9   1    6.26    3.86
   2  -9  -1    9.30    5.48
   2  -9   2    6.87    3.88
   2  -9  -2    5.32    4.17
   2  -9   3   15.46    5.57
  -2  -9   3   15.67    4.37
   2  -9  -3   14.87    6.05
   2  -9  -4    7.37    4.47
   2  -9   5    9.57    4.34
   2  -9  -5    3.56    4.10
   2  -9   6    5.15    3.48
   2  -9  -6    9.63    5.31
   2  -9   7    3.32    3.10
   2  -9  -7    0.06    4.90
   2  -9   8    9.57    4.73
   2  -9   9   10.98    5.77
   2  -9  10    8.69    4.84
   2  -9  11   -0.72    4.02
   2  -9  12    0.40    3.66
   2 -10   2    4.37    3.22
   2 -10   3    7.42    3.86
   2 -10   4    3.76    3.44
   3   0   0    6.31    6.24
   3   0   1  158.54   32.57
  -3   0   1  297.55   59.33
   3   0  -1  412.26   82.01
  -3   0  -1  253.64   50.70
   3   0   2  293.54   58.46
  -3   0   2  315.78   62.83
   3   0  -2  411.69   81.53
  -3   0  -2  307.77   61.06
   3   0   3  204.42   41.72
  -3   0   3  179.40   36.62
   3   0  -3  148.08   30.64
  -3   0  -3  190.27   38.61
   3   0   4   99.59   22.00
  -3   0   4  109.65   23.53
   3   0  -4  152.41   31.80
  -3   0  -4  141.78   29.70
   3   0   5   79.12   19.17
  -3   0   5  130.34   27.38
   3   0  -5  163.78   34.02
  -3   0  -5  113.74   24.43
   3   0   6   74.46   18.39
  -3   0   6   69.08   15.51
   3   0  -6   70.31   16.00
  -3   0  -6   66.08   16.15
   3   0   7   37.19   13.79
  -3   0   7   39.99   10.27
   3   0  -8  261.90   52.68
   3   0   9    8.70    9.04
  -3   0   9   29.98    8.59
   3   0  -9   53.37   13.19
   3   0  10  141.29   34.84
   3   0  11   44.74   20.48
  -3   0 -11   15.54   17.22
   3   0  12   27.20   22.14
  -3   0 -12   -7.61   19.18
   3   0  13  420.69   89.94
  -3   0 -13  252.41   59.04
   3   0  14   52.36   29.95
   3   0  15   83.40   33.80
  -3   0 -15   88.14   35.12
  -3   0 -16   31.01   33.34
   3   0  17   16.50   24.12
  -3   0 -17   29.91   29.69
   3   0  20    3.17   18.94
  -3   0 -22   32.31   22.18
   3   1   0   89.86   19.63
  -3  -1   0   60.94   13.70
   3  -1   1  141.78   29.65
  -3   1   1  149.31   30.88
   3   1  -1  124.53   27.15
  -3  -1  -1  125.35   25.78
   3   1   1  165.25   33.77
   3  -1  -1  216.27   43.99
  -3   1  -1  176.94   36.17
   3  -1   2  293.46   58.54
  -3   1   2  308.26   61.49
   3   1  -2  203.52   41.34
  -3  -1  -2  303.11   60.25
   3   1   2  305.15   60.90
  -3  -1   2  262.06   52.27
   3  -1  -2  365.58   72.57
  -3   1  -2  265.17   52.96
   3  -1   3  261.24   52.43
  -3   1   3  190.68   39.05
   3   1  -3  223.30   45.00
  -3  -1  -3  220.61   44.57
   3   1   3  270.73   54.63
  -3  -1   3  221.26   44.54
   3  -1  -3  207.93   42.43
  -3   1  -3  226.08   45.50
   3  -1   4   59.98   14.69
  -3   1   4   59.86   14.39
   3   1  -4   57.83   13.77
  -3  -1  -4   51.11   12.40
   3   1   4   44.82   12.57
  -3  -1   4   71.67   15.99
   3  -1  -4   40.93   11.33
  -3   1  -4   81.25   18.27
   3  -1   5  183.32   38.17
  -3   1   5  103.60   22.31
  -3  -1  -5  118.48   25.56
   3   1   5  206.87   42.97
  -3  -1   5  155.11   31.84
   3  -1  -5  110.06   23.92
  -3   1  -5  135.73   28.55
   3  -1   6   76.08   18.77
  -3   1   6  112.27   23.84
   3   1   6  176.94   37.79
  -3  -1   6  118.32   24.64
   3  -1  -6  121.91   25.86
  -3   1  -6  139.49   29.99
   3  -1   7   64.54   17.00
  -3   1   7   74.09   16.66
   3   1  -7   78.32   17.45
  -3  -1   7   98.69   20.91
   3  -1  -7   65.61   15.22
  -3   1  -7   40.99   11.82
   3  -1   8   46.09   13.93
  -3   1   8   32.17    9.22
   3   1  -8   31.60    9.45
   3   1   8   20.86   11.25
   3  -1  -8   33.56   10.22
  -3   1   9   80.33   17.92
   3   1  -9  116.19   24.63
  -3  -1  -9   89.21   24.01
   3   1   9   74.83   22.23
   3  -1  -9   69.59   16.27
  -3  -1 -10    8.15   12.72
  -3   1 -10   16.57   12.98
   3  -1  11   46.80   21.53
  -3  -1 -11   54.73   24.16
   3   1  11   77.09   26.53
  -3   1 -11  101.64   29.12
   3  -1  12  285.28   62.86
  -3   1 -12  258.14   57.24
   3  -1  13   67.15   26.40
  -3  -1 -13   62.81   32.36
   3   1  13  107.36   35.32
  -3   1 -13   26.89   17.52
   3  -1  14  144.32   39.38
  -3  -1 -14   88.63   37.15
   3   1  14  139.98   45.25
  -3   1 -14  129.03   38.72
   3  -1  15   47.25   27.02
   3   1  15   27.91   30.47
  -3   1 -15   29.71   27.07
   3  -1  16  201.88   50.81
  -3  -1 -16  328.95   78.39
  -3   1 -16  318.40   75.54
   3  -1  17   56.66   26.35
  -3   1 -17   28.72   28.14
   3  -1  18   11.58   22.14
   3   1  18   12.68   19.22
  -3   1 -18  -12.94   26.77
  -3   1 -19   18.12   26.15
  -3  -1 -20   46.33   27.70
  -3   1 -20   32.58   27.17
   3  -1  22    1.90   14.68
  -3   1 -24   20.92   16.80
  -3  -2   0  102.62   21.29
   3  -2   0   82.75   19.08
  -3   2   0   65.51   15.21
   3  -2   1  151.35   32.07
  -3   2   1  186.59   38.17
   3   2  -1  217.25   44.12
  -3  -2  -1  181.19   36.45
  -3  -2   1  144.07   29.60
   3  -2  -1  233.03   47.43
  -3   2  -1  125.92   26.97
   3  -2   2  120.52   25.45
  -3   2   2  126.66   26.75
   3   2  -2   99.51   21.42
  -3  -2  -2  100.16   21.39
  -3  -2   2  132.95   27.29
   3  -2  -2  106.79   22.95
  -3   2  -2  111.04   23.47
   3  -2   3   79.47   17.79
  -3   2   3   97.63   21.70
   3   2  -3   98.04   21.18
   3   2   3   68.72   16.65
  -3  -2   3   81.03   17.32
   3  -2  -3   86.35   19.40
  -3   2  -3   75.41   16.67
   3  -2   4  340.64   68.31
   3   2  -4  377.11   74.73
   3   2   4  179.80   38.03
  -3  -2   4  323.63   64.12
   3  -2  -4  227.96   46.83
  -3   2  -4  386.51   76.62
  -3   2   5   39.48   10.54
   3   2  -5   42.51   11.19
   3   2   5   59.85   15.59
  -3  -2   5   47.05   11.28
   3  -2  -5  112.43   24.54
  -3   2  -5   33.07    9.36
   3  -2   6   53.33   13.96
  -3   2   6   55.18   13.11
   3   2  -6   62.40   15.35
  -3  -2   6   54.75   12.81
   3  -2  -6   52.29   13.07
  -3   2  -6   72.77   17.11
   3  -2   7   54.42   15.01
  -3   2   7  119.71   25.32
  -3  -2  -7  211.28   46.57
   3   2   7   92.15   23.20
  -3  -2   7   84.38   18.07
   3  -2  -7   76.98   17.53
  -3   2  -7   96.57   22.24
   3  -2   8  115.86   26.34
  -3   2   8   91.82   20.15
  -3  -2  -8  113.08   27.06
   3   2   8   96.73   25.50
   3  -2  -8   92.89   20.82
  -3   2  -8   83.65   20.31
   3  -2   9   43.63   14.41
  -3   2   9   70.07   16.22
  -3  -2  -9   39.23   15.90
   3   2   9   45.88   22.32
  -3  -2   9   50.22   11.74
   3  -2  -9   87.08   19.75
  -3   2  -9   62.06   17.69
  -3  -2 -10   30.47   19.04
   3   2  10   21.00   20.26
   3   2  11  102.04   35.05
  -3  -2 -12   83.32   31.97
   3   2  12   84.79   32.61
  -3   2 -12  215.29   49.91
   3  -2  13  247.42   55.66
  -3  -2 -13  170.24   49.28
   3   2  13  203.11   54.97
  -3   2 -13  158.71   38.49
   3  -2  14   44.94   23.85
  -3  -2 -14   26.06   28.10
  -3   2 -14   11.12   16.04
   3  -2  15   32.36   19.65
  -3   2 -15    9.22   21.59
   3  -2  16   73.55   25.70
  -3   2 -16   40.40   21.55
   3  -2  17   14.03   20.51
   3  -2  18   54.55   25.57
  -3  -2 -18   37.66   25.42
  -3   2 -18   38.99   20.37
  -3   2 -19   14.46   18.98
   3  -2  20   -4.45   19.40
  -3   2 -20  -30.13   22.75
  -3   2 -21    4.35   18.75
   3  -2  24   -0.86   10.05
   3   3   0   20.88    7.20
  -3  -3   0   70.56   15.15
   3  -3   0   19.32    7.81
  -3   3   0   31.26    9.48
  -3   3   1  155.03   32.23
   3   3  -1  223.63   44.86
  -3  -3  -1  234.10   46.82
   3   3   1  284.46   57.35
  -3  -3   1  176.86   35.55
   3  -3  -1  221.42   44.97
  -3   3  -1  225.43   46.39
   3  -3   2   37.85   10.49
  -3   3   2   32.40    9.56
   3   3  -2   41.67   10.70
  -3  -3  -2   76.25   16.58
   3   3   2   23.93    8.14
   3  -3  -2   66.23   15.37
  -3   3  -2   39.53   10.71
   3  -3   3   73.48   16.83
  -3   3   3   54.84   13.94
   3   3  -3   83.07   17.92
   3   3   3  147.18   31.42
  -3  -3   3   56.51   12.68
   3  -3  -3   52.35   13.24
  -3   3  -3   66.40   15.38
   3  -3   4   48.28   12.11
  -3   3   4   25.63    8.81
   3   3   4   18.59    8.62
   3  -3   5   45.60   12.19
   3   3  -5   22.27    7.00
  -3  -3   5   34.91    8.86
   3  -3  -5   24.19    8.90
  -3   3  -5   52.08   13.03
   3  -3   6  133.12   28.95
  -3   3   6  108.99   23.52
   3   3  -6  102.29   21.71
  -3  -3  -6  133.03   30.78
  -3  -3   6   95.50   19.99
   3  -3  -6  122.57   26.23
  -3   3  -6  101.80   22.54
  -3   3   7  107.69   23.16
   3   3  -7  110.38   23.05
  -3  -3  -7  205.07   44.48
   3   3   7  130.17   33.23
   3  -3  -7  137.69   28.95
  -3   3  -7  138.02   29.66
   3  -3   8   16.08    8.73
  -3   3   8   24.89    8.00
   3   3  -8   25.86    7.25
  -3  -3  -8   22.18   15.03
   3   3   8   77.21   30.29
   3  -3  -8   24.01    8.83
  -3   3  -8   29.74   10.53
   3  -3   9   87.16   21.19
  -3   3   9   89.13   19.83
   3   3  -9   79.38   17.33
  -3  -3  -9   44.34   22.13
  -3  -3   9   62.49   13.77
   3  -3  -9   72.08   16.99
  -3   3  -9  102.04   23.92
   3  -3  10   85.04   21.81
  -3  -3 -10   51.75   25.96
   3   3  10   20.10   20.03
  -3   3 -10   37.87   12.36
  -3  -3 -11   57.59   28.06
   3   3  11   22.96   25.84
   3   3  12   40.50   30.65
   3  -3  13   37.72   17.48
  -3  -3 -13   93.70   38.00
  -3   3 -13   69.41   23.03
   3  -3  14   55.81   20.78
  -3   3 -14   89.04   25.66
   3  -3  15  107.52   31.01
   3   3  15   46.32   24.97
  -3   3 -15   42.63   17.87
   3  -3  16   69.25   23.91
  -3  -3 -16   33.63   22.84
   3  -3  17   39.89   20.17
  -3   3 -17   13.01   14.20
   3  -3  18   31.48   19.54
  -3   3 -18    9.95   13.67
   3  -3  19   24.35   19.71
  -3   3 -19   57.34   22.52
   3  -3  20   30.98   20.56
  -3   3 -20   -0.63   15.57
   3  -3  21   17.91   18.01
  -3   3 -21   -7.74   14.64
   3  -3  22  -14.13   15.85
   3  -3  26   -0.74    5.75
   3   4   0  274.73   54.87
  -3  -4   0  183.89   37.11
  -3   4   0  249.80   50.79
  -3   4   1   59.17   14.97
   3   4  -1   52.36   12.22
   3   4   1   52.11   13.18
  -3  -4   1   46.74   10.61
  -3   4  -1   48.25   12.63
  -3   4   2   32.53    9.94
   3   4  -2   40.08    9.79
   3   4   2  125.43   26.86
  -3  -4   2   48.09   10.93
  -3   4  -2   59.51   15.13
   3  -4   3   70.67   16.99
  -3   4   3   87.33   20.16
   3   4  -3   79.77   17.38
  -3  -4  -3  114.15   25.70
   3   4   3   53.66   14.29
  -3  -4   3  111.94   22.90
   3  -4  -3   86.67   20.06
  -3   4  -3   88.80   19.91
   3  -4   4   34.66   10.17
  -3   4   4    5.08    5.43
   3   4  -4    8.13    4.36
  -3  -4   4   11.24    4.09
  -3   4  -4    3.03    5.18
   3  -4   5   57.78   14.46
  -3   4   5   65.71   15.74
   3   4  -5   50.89   11.61
  -3  -4  -5  121.50   27.79
   3   4   5   60.22   22.41
  -3  -4   5   87.00   18.37
   3  -4  -5   71.08   17.00
  -3   4  -5   38.45   10.82
   3  -4   6   72.01   17.51
  -3   4   6   43.46   11.50
   3   4  -6   21.01    6.48
  -3  -4  -6   43.17   15.89
  -3  -4   6   27.65    7.20
  -3   4  -6   59.87   14.96
   3  -4   7  187.82   39.94
  -3   4   7  141.62   29.78
   3   4  -7  208.10   41.64
  -3  -4  -7  161.16   37.87
   3   4   7  257.15   62.78
  -3  -4   7  162.55   32.82
   3  -4  -7  159.04   32.99
  -3   4  -7  132.13   28.96
  -3   4   8    8.87    6.10
   3   4  -8   21.02    6.07
  -3  -4  -8   23.12   19.66
   3   4   8   26.25   32.33
   3  -4  -8   47.03   12.40
  -3   4  -8   16.71    7.70
  -3   4   9   60.91   14.87
   3   4  -9   55.35   12.51
  -3  -4  -9   64.79   27.94
   3  -4  -9   41.41   11.62
  -3   4  -9   29.89   10.92
  -3  -4 -10   63.30   31.04
   3   4  10   29.53   31.01
  -3   4 -10   71.16   18.52
  -3  -4 -11   20.28   26.58
  -3   4 -11    4.26    7.76
   3   4  13   47.78   24.83
   3  -4  14    3.89    8.11
  -3  -4 -14   25.27   18.99
   3  -4  15   24.08   14.83
   3  -4  16   15.60   14.03
  -3   4 -16    5.60   12.79
   3  -4  17   30.97   17.15
  -3   4 -17  -10.29   11.98
   3  -4  18   32.09   17.11
  -3   4 -18    0.35   17.02
  -3   4 -19    8.51   13.84
   3  -4  20   13.82   14.15
   3  -4  21    7.84   11.99
   3  -4  23   -5.79    7.20
   3   5   0   76.67   17.29
  -3  -5   0   71.17   15.50
   3  -5   0   77.91   17.63
  -3   5   0   67.56   16.06
  -3   5   1   34.94   10.17
   3   5  -1   67.61   14.91
   3   5   1   76.48   17.62
  -3  -5   1   37.20    8.74
   3  -5  -1   75.65   17.79
  -3   5  -1   93.13   20.95
  -3   5   2  221.83   45.87
   3   5  -2  251.84   50.17
  -3  -5  -2  279.31   56.29
  -3  -5   2  257.73   51.01
   3  -5  -2  254.62   51.72
  -3   5  -2  215.54   45.21
   3  -5   3   39.31   10.69
  -3   5   3   31.42    9.87
   3   5  -3   27.03    7.68
   3  -5  -3   38.77   11.33
   3  -5   4   25.12    8.45
  -3   5   4   26.03    9.05
   3   5  -4   68.61   14.85
  -3  -5  -4   76.70   19.78
   3   5   4   36.29   20.75
  -3  -5   4   34.76    7.96
   3  -5   5    6.62    6.23
  -3   5   5    7.97    5.46
   3   5  -5   29.41    7.42
   3   5   5   12.45   24.66
   3   5  -6   40.43    9.85
  -3  -5  -6   40.34   18.53
  -3  -5   6   98.12   20.19
   3  -5   7   22.95    8.27
  -3   5   7   25.11    7.87
   3   5  -7   47.74   11.15
  -3  -5  -7   42.80   21.42
   3   5   7    3.35   23.71
  -3  -5   7   30.01    7.19
   3  -5  -7   20.99    7.22
  -3   5   8    6.06    5.52
   3   5  -8   38.63    8.76
  -3  -5  -8   37.88   21.55
   3   5   8   -7.03   22.00
  -3  -5   8   10.10    4.30
   3  -5  -8   11.68    6.61
   3  -5   9   -0.30    6.20
  -3  -5  -9   66.98   28.16
   3  -5  -9   14.48    6.65
  -3   5  -9    4.36    5.47
   3  -5 -10   37.63   10.65
  -3   5 -10   27.76   10.42
   3  -5  11   28.72   10.34
  -3   5 -11   32.33   11.01
   3  -5  12   17.96    9.45
  -3  -5 -12   24.36   18.79
  -3   5 -12   33.87   11.59
  -3   5 -13    5.00    6.99
   3  -5  15    8.90    8.70
   3  -5  16   12.98   12.72
  -3   5 -16   -1.60   14.42
   3  -5  21    3.30    7.18
   3  -5  22    7.13    6.68
   3   6   0   64.02   14.77
  -3  -6   0   45.85   10.66
   3  -6   0   79.88   18.05
  -3   6   0  102.04   22.47
   3  -6   1   31.04    9.11
  -3   6   1   29.83    9.40
   3   6  -1   28.76    7.79
  -3  -6  -1   52.47   12.49
  -3  -6   1   79.72   16.75
   3  -6  -1   41.59   10.83
  -3   6  -1   28.19    8.97
   3  -6   2   32.48    9.64
   3   6  -2   44.03   10.42
   3   6   2   11.63   11.52
  -3  -6   2   28.79    7.03
  -3   6  -2   44.73   11.95
   3   6  -3   14.20    5.10
  -3  -6  -3   10.91    8.13
   3   6   3  -15.62   18.82
  -3  -6   3    8.77    3.35
   3  -6  -3    3.82    5.07
   3  -6   4   20.04    7.08
  -3   6   4   24.89    9.01
  -3  -6  -4   30.74   11.91
   3   6   4   65.87   27.91
  -3  -6   4   19.94    5.00
   3  -6  -4   32.09    9.93
  -3   6  -4   36.93   10.52
  -3   6   5    6.45    4.76
   3   6  -5    6.13    3.27
  -3  -6  -5   23.98   13.07
   3   6   5   -1.62   19.68
  -3  -6   5    5.44    2.78
   3  -6  -5    9.44    6.02
  -3   6  -5    8.74    5.39
   3  -6   6   23.05    8.05
  -3   6   6   42.18   10.90
   3   6  -6   28.12    7.36
  -3  -6  -6   38.82   16.85
  -3  -6   6   25.60    6.24
   3  -6  -6   42.90   11.64
   3  -6   7    8.93    5.82
  -3   6   7   22.58    7.39
   3   6  -7    6.54    3.90
  -3  -6   7    7.32    3.09
   3  -6  -7   11.77    5.67
  -3   6  -7   20.88    8.03
  -3   6   8   11.58    6.02
   3   6  -8    6.83    3.20
  -3  -6   8    3.84    2.58
  -3   6  -8    0.85    5.94
   3  -6   9   16.80    7.57
  -3   6   9   24.09    7.79
   3   6  -9   25.63    6.44
  -3   6  -9    8.09    5.47
   3  -6  10    8.44    8.11
   3  -6 -10   27.81    9.18
  -3   6 -10   22.94    8.78
   3  -6  11    3.31    7.41
  -3   6 -11    9.71    7.17
   3  -6  12   14.05    8.56
  -3   6 -12   38.39   12.42
   3  -6  13   -0.87    9.86
   3  -6  15   -0.74    6.69
   3  -6  16   -0.58    7.33
   3  -6  17    1.63    9.36
   3  -6  18   24.44   11.86
   3  -6  19    8.85    8.74
  -3  -7   0   43.43   10.25
   3  -7   0   34.68   10.03
  -3   7   0   36.26   10.13
   3  -7   1   29.00    9.36
   3   7  -1   32.30    9.04
   3   7   1   14.91   12.98
  -3  -7   1   46.82   10.69
   3  -7  -1   38.09   10.76
  -3   7  -1   79.18   18.20
   3  -7   2   66.69   16.25
  -3   7   2   74.26   18.19
   3   7  -2   69.76   15.09
  -3  -7  -2   94.52   21.09
   3   7   2   32.63   17.22
  -3  -7   2   68.33   14.41
   3  -7  -2   63.68   16.17
  -3   7  -2   57.21   14.14
  -3   7   3   42.94   12.02
   3   7  -3   26.80    6.86
  -3  -7  -3   33.52   11.07
   3   7   3   50.92   21.46
  -3  -7   3   21.23    5.37
   3  -7  -3   31.82   10.86
  -3   7  -3   42.59   11.60
   3  -7   4   33.77    9.96
   3   7  -4   41.69    9.45
  -3  -7  -4   25.56   12.64
   3   7   4  -11.34   15.20
  -3  -7   4   41.86    9.22
   3  -7  -4   30.36   10.12
  -3   7  -4   24.01    8.54
   3  -7   5    4.14    4.88
  -3   7   5    9.82    5.09
   3   7  -5    6.50    3.26
  -3  -7  -5   23.55   12.91
  -3  -7   5   18.85    4.84
   3  -7  -5    6.53    5.48
  -3   7  -5   13.91    6.41
   3   7  -6   27.86    6.81
  -3  -7  -6   31.66   14.55
  -3  -7   6   33.23    7.79
   3  -7  -6   23.51    8.45
  -3   7  -6   23.59    7.85
   3  -7   7    9.71    6.06
   3   7  -7    7.09    3.51
  -3  -7   7    4.91    2.70
   3  -7  -7   10.52    5.46
  -3   7  -7   17.24    6.74
   3  -7   8    9.22    6.01
   3   7  -8    8.32    3.26
  -3  -7   8   10.75    3.54
   3  -7  -8    7.62    5.45
   3  -7   9   12.83    7.46
   3   7  -9   19.29    5.13
   3  -7  -9   22.67    7.74
   3  -7  10    9.58    6.32
   3  -7 -10    2.16    4.84
   3  -7  11   -0.29    6.55
   3  -7  12   11.73    8.45
   3  -7  13    6.17    8.45
   3  -7  14   -1.43    8.51
   3  -7  16   -1.25    6.39
   3   8   0   15.85   10.11
   3  -8   0   39.73   11.24
   3  -8   1   28.58    9.25
  -3  -8  -1   39.06   10.40
   3   8   1   36.93   14.78
   3  -8  -1   14.26    6.56
   3  -8   2    6.08    5.05
   3   8  -2   20.38    6.58
  -3  -8  -2   15.51    8.16
   3   8   2   -6.49    9.22
  -3  -8   2   10.67    4.00
   3  -8  -2    4.74    5.19
   3  -8   3    6.44    5.11
   3   8  -3    5.53    2.94
  -3  -8  -3   10.38    6.69
   3   8   3  -11.23   10.52
  -3  -8   3    6.62    2.93
   3  -8  -3    3.02    5.08
   3  -8   4    3.25    4.55
   3   8  -4    8.88    3.15
  -3  -8  -4   21.55   10.11
  -3  -8   4    5.99    2.72
   3  -8  -4    8.67    6.77
   3  -8   5    9.57    5.26
  -3  -8   5    9.29    3.37
   3  -8  -5   10.89    6.52
   3  -8   6   16.32    6.69
   3   8  -6   15.15    4.09
  -3  -8   6    7.80    3.19
   3  -8  -6   12.10    6.29
   3  -8   7   16.73    6.61
   3   8  -7   16.91    4.61
  -3  -8   7   13.57    3.94
   3  -8  -7   16.21    6.81
   3   8  -8    9.82    3.19
  -3  -8   8    4.06    3.04
   3  -8  -8    9.89    5.76
   3  -8   9   14.12    7.31
   3   8  -9    8.04    3.07
   3  -8  -9   10.95    6.17
   3  -8  10   18.11    8.22
   3  -8 -10    9.68    6.09
   3  -8  11    4.10    5.83
   3  -8  12   -4.03    6.57
   3   9   0   -1.92    5.48
   3  -9   0    7.41    4.62
   3  -9   1   13.62    5.74
   3   9  -1   -2.74    5.34
   3   9   1   -5.89    4.89
   3  -9  -1    9.53    5.32
   3  -9   2   12.36    5.61
  -3  -9   2    2.30    3.20
   3  -9  -2    8.22    5.71
   3   9  -3   11.91    4.68
  -3  -9   3    2.40    3.45
   3  -9   4    5.66    4.42
   3   9  -4    4.54    2.24
  -3  -9   4    8.47    2.92
   3  -9   5   16.40    6.28
   3   9  -5   11.10    3.25
  -3  -9   5   11.11    3.30
   3  -9   6    8.30    4.82
   3   9  -6    6.46    2.57
  -3  -9   6    8.13    3.02
   3   9  -7    2.82    1.81
  -3  -9   7    0.57    1.94
   3   9  -8    5.63    2.59
   3   9  -9    3.88    2.05
   3  10  -1   -4.12    2.96
   3  10  -2    0.35    3.59
   3  10  -3   -3.62    3.06
   3  10  -4    3.99    2.74
   3  10  -5    1.16    1.56
   3  10  -6    7.90    2.57
   3  10  -7    2.19    1.59
   3  10  -8    0.91    1.66
   3  10  -9    2.54    1.45
   4   0   0  155.11   32.89
   4   0   1   36.30   10.16
  -4   0   1   39.41   10.79
  -4   0  -1   15.95    6.49
   4   0   2   64.53   15.20
  -4   0   2  109.57   23.52
   4   0  -2  123.79   26.66
   4   0   3  175.88   36.69
  -4   0   3   76.41   17.22
   4   0  -3  111.53   23.94
  -4   0  -3   90.76   20.08
   4   0   4   10.03    7.42
  -4   0   4    7.18    5.35
   4   0  -4    2.89    5.46
  -4   0  -4    8.69    6.05
   4   0   5    9.11    9.16
  -4   0   5   25.86    8.74
   4   0  -5   11.85    7.02
  -4   0  -5    2.20    6.33
   4   0   6  152.25   34.06
  -4   0   6  147.51   31.49
   4   0  -6   83.57   19.38
  -4   0  -6   84.96   19.43
   4   0   7   13.13   10.25
  -4   0   7    6.39    5.43
   4   0  -7   26.67    9.04
  -4   0  -7    6.45    6.44
   4   0   8  162.80   35.97
  -4   0   8   70.54   16.21
   4   0  -8   79.85   18.31
  -4   0  -8   70.88   17.82
  -4   0   9    9.52    6.39
   4   0  -9   23.39    8.41
  -4   0  -9    8.35   10.53
  -4   0  10   43.30   11.15
   4   0 -10   13.02    6.53
  -4   0 -10   22.72   11.76
  -4   0  11   49.23   12.39
   4   0  12   12.45   13.90
  -4   0  12   20.49    7.45
   4   0 -12   43.56   11.91
   4   0  13  107.11   30.88
  -4   0 -13  166.23   41.63
   4   0  14   75.56   25.50
  -4   0 -14   99.10   28.27
  -4   0 -15    7.84   15.18
   4   0  16   21.67   19.40
  -4   0 -16    2.48   19.04
   4   0  17   19.44   19.27
  -4   0 -17   14.78   20.32
   4   0  18    8.95   18.63
  -4   0 -18    7.88   20.00
   4   0  19    8.76   16.49
   4   0  20    8.04   16.33
  -4   0 -20   15.41   17.78
  -4   0 -21   28.62   20.44
   4   0  22   -8.27   17.42
  -4   0 -22   -5.73   17.93
  -4   0 -23   -4.46   11.78
  -4   0 -24   13.63   12.30
   4   0  27   -0.36    5.92
   4   1   0  127.80   27.31
  -4  -1   0   95.01   20.59
   4  -1   0   89.04   21.16
   4  -1   1  236.71   48.51
  -4   1   1  241.70   49.12
   4   1  -1  124.94   27.53
  -4  -1  -1  227.72   45.95
   4   1   1  202.29   41.40
   4  -1  -1  290.35   59.04
  -4   1  -1  277.60   56.10
   4  -1   2  181.77   37.66
  -4   1   2   80.87   18.20
   4   1  -2   94.77   21.49
  -4  -1   2   61.19   14.23
   4  -1  -2   65.88   16.06
   4  -1   3  105.81   23.21
  -4   1   3  114.47   24.60
   4   1  -3  126.08   27.68
  -4  -1  -3  137.12   28.83
   4   1   3  130.01   28.04
  -4  -1   3  141.21   29.38
   4  -1  -3   95.83   21.25
  -4   1   4   50.40   12.95
   4   1  -4   70.50   16.09
  -4  -1  -4   42.54   11.55
   4   1   4   43.03   12.54
  -4  -1   4   43.87   10.92
   4  -1  -4   56.68   14.02
  -4   1  -4   30.64    9.39
   4  -1   5   26.40   10.43
  -4   1   5   66.54   16.19
  -4  -1  -5   21.83    7.77
   4   1   5   20.70    8.82
   4  -1  -5   29.40    9.62
  -4   1  -5   25.54    9.53
   4  -1   6   21.72   10.07
  -4   1   6   25.41    8.51
   4   1  -6   30.97   10.04
  -4  -1  -6   11.42    7.41
   4   1   6   18.52    9.80
  -4  -1   6   15.32    6.74
   4  -1  -6   20.12    8.04
  -4   1  -6   15.33    7.85
   4  -1   7    8.12    8.18
  -4   1   7   40.23   11.15
   4   1  -7    8.83    5.61
   4   1   7   41.59   13.55
  -4  -1   7   18.89    6.84
   4  -1  -7   40.47   12.40
  -4   1  -7    8.05    6.14
  -4   1   8  135.24   28.63
  -4  -1  -8   53.20   15.31
  -4  -1   8   97.79   21.11
   4  -1  -8  109.49   24.08
  -4   1  -8   68.93   17.72
   4  -1   9   66.31   18.79
  -4   1   9   91.91   20.32
   4   1  -9   61.14   14.95
  -4  -1  -9   94.85   23.40
   4  -1  -9   77.15   17.97
  -4   1  -9   42.61   13.05
  -4   1  10   16.28    6.87
  -4  -1  10   12.54    6.00
   4  -1 -10   15.76    7.31
  -4   1 -10   62.76   17.65
  -4   1  11   26.29    9.41
   4   1 -11   23.43    9.11
   4   1  11    8.69   12.41
  -4  -1  11   43.40   11.12
  -4   1 -11   24.94   11.89
  -4   1  12  105.89   23.32
   4   1 -12  136.22   28.65
  -4  -1 -12  153.15   38.55
   4   1  12  143.75   37.03
  -4  -1  12  100.00   21.88
   4  -1 -12  109.89   24.34
  -4  -1 -13   91.50   25.81
   4   1  13  109.89   31.50
  -4   1 -13  102.04   28.45
   4  -1  14   18.59   17.20
  -4  -1 -14   16.52   14.84
   4   1  14   16.41   17.42
  -4   1 -14   25.10   18.11
   4  -1  15   64.79   23.05
  -4  -1 -15   22.76   20.19
   4   1  15   72.49   27.18
  -4   1 -15   53.48   21.17
   4  -1  16   26.41   17.33
  -4  -1 -16   42.41   23.06
   4   1  16   38.33   22.45
  -4   1 -16   16.15   15.36
   4  -1  17   20.07   18.55
  -4  -1 -17   18.63   20.58
   4   1  17   39.03   26.53
  -4   1 -17    6.04   16.16
   4  -1  18   15.00   17.19
  -4  -1 -18   21.00   21.15
   4   1  18    8.43   21.37
  -4   1 -18    1.94   20.33
   4  -1  19   10.73   19.95
  -4  -1 -19   16.88   19.62
   4   1  19    1.69   20.31
  -4   1 -19   12.14   18.20
   4  -1  20    7.37   15.97
  -4  -1 -20    7.35   19.41
   4   1  20   -3.09   17.91
  -4   1 -20    8.90   16.03
   4  -1  21   23.32   16.75
   4   1  21  -16.57   17.65
  -4   1 -21   27.80   19.70
   4  -1  22   11.04   13.97
  -4  -1 -22   24.64   18.72
  -4   1 -22   16.19   15.83
   4  -1  23    0.25   10.30
  -4   1 -23   -3.99   11.76
   4  -1  24   -5.92    8.79
  -4   1 -24   -6.35    9.06
   4   1  25    1.44    8.70
  -4   1 -25   -2.87    9.43
  -4  -1 -27   16.99   11.28
   4  -1  28   -2.09    5.56
  -4  -1 -28   13.66   10.15
   4  -1  29    0.38    5.01
   4  -2   0   13.30    7.68
  -4   2   0   15.66    6.84
   4  -2   1   20.97    9.12
  -4   2   1   38.06   10.53
   4   2  -1   30.38    9.65
   4   2   1   30.80    9.74
  -4  -2   1   16.31    6.18
   4  -2  -1   37.12   11.68
  -4   2  -1   19.31    7.89
   4  -2   2   76.62   18.01
  -4   2   2   66.00   15.59
  -4  -2  -2   74.80   16.70
   4   2   2   57.71   14.64
  -4  -2   2  128.29   26.84
   4  -2  -2   74.79   17.91
  -4   2  -2   72.25   16.91
   4  -2   3  161.08   33.99
  -4   2   3  187.41   38.68
   4   2  -3  247.59   50.29
  -4  -2  -3  227.56   46.26
  -4  -2   3  189.53   38.40
   4  -2  -3  235.81   48.63
  -4   2  -3  178.09   36.89
   4  -2   4  139.00   29.99
  -4   2   4  161.00   33.88
   4   2  -4  114.88   24.63
  -4  -2  -4  130.17   27.45
   4   2   4  135.90   29.43
  -4  -2   4  114.80   24.03
   4  -2  -4  117.01   25.58
  -4   2  -4  219.13   44.82
   4  -2   5   60.37   15.84
  -4   2   5   70.65   17.13
   4   2  -5   36.73   10.47
  -4  -2  -5   32.69   10.08
   4   2   5   25.30   10.43
  -4  -2   5   33.05    8.91
   4  -2  -5   33.97   10.99
  -4   2  -5   97.14   21.80
   4  -2   6   12.89    8.93
  -4   2   6    6.60    6.77
   4   2  -6   27.07    8.84
   4   2   6   56.68   16.39
  -4  -2   6    6.53    4.70
   4  -2  -6    9.40    6.27
  -4   2  -6    8.79    7.77
   4  -2   7   43.93   14.64
   4   2  -7   18.80    7.80
  -4  -2  -7    9.43    9.57
  -4  -2   7   11.71    5.54
   4  -2  -7    7.56    6.71
  -4   2  -7    9.98    8.96
   4  -2   8   40.54   13.28
  -4   2   8   30.47    9.18
   4   2  -8   43.21   12.17
  -4  -2  -8   75.09   19.85
  -4  -2   8   45.00   10.95
   4  -2  -8   45.03   12.42
   4  -2   9   14.84   11.53
  -4   2   9   38.99   10.74
   4   2  -9   33.17    9.62
   4   2   9    2.84    8.58
  -4  -2   9   53.21   12.51
   4  -2  -9   15.83    7.80
  -4   2  -9   31.59   11.28
   4  -2  10   80.20   21.64
  -4   2  10   48.31   12.38
   4   2 -10   51.15   12.54
   4   2  10   27.28   14.48
  -4  -2  10  126.82   26.44
   4  -2 -10   59.68   14.80
  -4   2 -10   40.13   12.92
  -4   2  11   48.06   12.64
   4   2 -11   83.65   18.79
   4   2  11   64.95   23.98
  -4  -2  11   49.26   12.00
  -4   2 -11   44.13   14.44
  -4   2  12   37.16   10.65
   4   2 -12   49.90   12.54
  -4  -2 -12   56.53   18.83
   4   2  12   66.86   25.14
  -4  -2  12   60.40   14.02
   4  -2 -12   33.93   10.95
  -4   2 -12   55.59   16.39
  -4  -2 -13   20.73   13.29
   4   2  13   45.63   24.92
   4  -2 -13   24.56    9.27
  -4  -2 -14    4.80   15.96
   4   2  14   19.27   20.38
  -4  -2 -15   29.16   19.66
  -4   2 -15   50.82   20.70
   4  -2  16   24.46   17.19
   4   2  16    3.50   22.33
  -4   2 -16   17.29   13.98
   4  -2  17   51.68   21.69
  -4  -2 -17   32.72   21.33
   4   2  17    4.92   23.40
  -4   2 -17   24.68   17.56
   4  -2  18   20.14   19.35
  -4  -2 -18   20.35   19.43
  -4   2 -18   -9.95   16.57
   4  -2  19   26.00   19.07
  -4  -2 -19    5.93   16.26
   4   2  19  -17.67   20.12
  -4   2 -19  -14.08   19.50
   4  -2  20   23.16   17.99
  -4  -2 -20   32.27   21.87
  -4   2 -20   10.62   17.77
   4  -2  21   14.07   17.22
  -4  -2 -21   25.05   22.01
  -4   2 -21    8.73   15.95
   4  -2  22   -0.65   12.36
   4  -2  23    1.30   11.10
   4   2  23   -1.08    9.94
   4  -2  25   -4.62    9.42
  -4  -2 -25   17.97   12.94
   4  -2  26   -6.64    6.83
  -4  -2 -26   12.92   11.76
  -4  -3   0  150.61   30.90
  -4   3   0  120.77   26.28
   4  -3   1   66.03   17.27
  -4  -3  -1   67.40   15.14
  -4  -3   1  104.91   22.13
   4  -3  -1  164.60   34.69
   4  -3   2  236.55   48.72
  -4   3   2  204.99   42.27
  -4  -3  -2  210.63   42.82
   4  -3  -2  170.16   35.60
  -4   3  -2  262.14   53.50
   4  -3   3   59.80   15.11
  -4   3   3   48.15   12.79
  -4  -3  -3   62.15   14.89
  -4  -3   3   85.94   18.48
   4  -3  -3  102.37   22.74
  -4   3   4   43.28   12.36
  -4  -3  -4   37.42   10.19
   4   3   4   28.54   11.93
  -4  -3   4   45.68   10.88
   4  -3  -4   48.95   13.16
  -4   3  -4   44.37   12.15
   4  -3   5   23.52    8.89
  -4   3   5    9.59    8.86
   4   3   5   50.19   15.51
  -4  -3   5   53.33   12.40
  -4   3  -5   27.33    9.04
   4  -3   6   52.11   14.01
  -4   3   6   87.74   20.29
   4   3  -6   53.58   13.43
  -4  -3  -6   39.00   11.96
   4   3   6   51.15   15.90
  -4  -3   6   70.43   15.81
   4  -3  -6   65.74   16.58
  -4   3  -6   80.93   19.08
   4  -3   7   15.81    8.24
  -4   3   7   10.30    6.93
   4   3  -7   19.49    8.06
  -4  -3  -7   91.33   23.71
  -4  -3   7   18.48    6.29
   4  -3  -7   11.46    7.82
  -4   3  -7   16.39    8.73
   4  -3   8   14.73    8.32
  -4   3   8    4.51    5.85
   4   3  -8    3.61    6.73
   4   3   8   -4.27   12.92
  -4  -3   8    7.49    5.04
   4  -3  -8    5.76    5.75
  -4   3  -8   49.52   13.75
   4  -3   9   46.92   14.91
  -4   3   9   77.42   17.78
   4   3  -9   91.17   20.52
  -4  -3  -9  142.93   35.22
   4   3   9   34.07   15.85
  -4  -3   9   66.36   14.84
  -4   3  -9  112.92   26.75
   4  -3  10   38.41   13.46
  -4   3  10   32.59    9.77
  -4  -3 -10   31.73   13.58
   4   3  10   56.15   20.69
  -4  -3  10   25.30    7.23
   4  -3 -10   31.42    9.81
  -4   3 -10   65.61   18.29
   4  -3  11   50.43   15.42
  -4   3  11   55.30   14.08
  -4  -3 -11   50.10   17.07
  -4  -3  11   53.32   12.44
  -4   3 -11   65.01   17.64
   4  -3  12  117.74   29.59
  -4   3  12  103.60   22.89
  -4  -3 -12   35.72   16.48
   4   3  12  119.87   34.95
  -4  -3  12   67.78   15.27
   4  -3 -12   73.84   17.74
  -4   3 -12   72.65   18.84
  -4  -3 -13   86.59   26.16
   4   3  13  106.87   33.08
   4  -3 -13   92.40   21.27
  -4   3 -13   93.21   22.81
  -4  -3 -14   39.15   19.97
   4   3  14   60.72   25.94
  -4  -3 -15   28.28   20.07
   4   3  15   -4.34   19.87
   4  -3  16   13.12   13.13
  -4  -3 -16   29.11   19.49
   4   3  16   10.63   21.83
   4  -3  17   39.00   20.22
  -4  -3 -17   29.22   19.86
   4   3  17   10.66   22.89
  -4   3 -17   34.68   19.59
   4  -3  18   63.17   23.99
  -4  -3 -18   31.73   21.36
  -4   3 -18   34.24   16.15
   4  -3  19   24.82   20.07
  -4   3 -19    0.69   11.93
   4  -3  20   10.75   15.32
   4  -3  21    9.26   12.90
   4   3  21    4.66   12.90
   4  -3  23    7.59    9.16
  -4  -3 -23   18.30   12.54
   4  -3  24    2.85    8.48
  -4  -3 -24   17.12   12.61
   4  -3  25    2.10    7.97
   4   4   0   67.41   16.19
  -4  -4   0   49.37   11.68
   4  -4   0   77.48   18.40
  -4   4   0   85.77   19.73
  -4   4   1  167.21   35.22
   4   4  -1  137.29   28.96
  -4  -4  -1  159.61   32.87
   4   4   1  185.36   38.67
  -4  -4   1  133.12   27.54
   4  -4  -1  163.53   34.78
  -4   4  -1  178.25   37.81
   4  -4   2  118.48   26.35
  -4   4   2  105.81   23.83
   4   4  -2   79.88   18.11
  -4  -4  -2  124.69   26.42
   4   4   2   95.50   21.63
  -4  -4   2  127.56   26.64
   4  -4  -2   56.71   14.28
  -4   4  -2   79.25   19.38
   4  -4   3   37.68   10.79
  -4   4   3   18.01    7.76
  -4  -4  -3    9.86    5.12
   4   4   3   -1.44    9.17
  -4  -4   3   12.47    5.27
   4  -4  -3    4.35    5.26
  -4   4  -3   31.45    9.71
   4  -4   4    8.71    6.88
  -4   4   4   20.55    8.57
   4   4  -4   32.40    9.63
  -4  -4  -4   13.05    6.53
   4   4   4   56.31   16.03
   4  -4  -4    8.57    6.27
  -4   4  -4   21.05    7.97
   4  -4   5   23.28    8.20
   4   4  -5   43.92   10.81
  -4  -4  -5   16.84    7.49
   4   4   5   17.58    8.93
   4  -4  -5   25.46    9.69
  -4   4  -5   23.86    8.37
   4  -4   6   32.36    9.98
  -4   4   6   20.51    8.76
   4   4  -6   27.56    7.97
  -4  -4  -6   74.53   20.07
  -4  -4   6   40.00   10.70
   4  -4  -6   40.02   12.13
  -4   4  -6   37.47   11.02
   4  -4   7   36.02   11.10
  -4   4   7   34.12   10.24
   4   4  -7   45.49   11.77
   4  -4  -7   56.64   14.90
  -4   4  -7   54.91   14.53
   4  -4   8   26.35    9.65
  -4   4   8   19.85    7.60
   4   4  -8   35.29    9.75
  -4  -4  -8   34.51   14.49
   4   4   8   19.61   16.19
  -4  -4   8   26.53    7.42
   4  -4  -8   21.99    8.47
  -4   4  -8   17.36    7.54
   4  -4   9   70.48   17.68
  -4   4   9   26.85    8.57
   4   4  -9   51.24   12.33
  -4  -4  -9   62.90   20.38
   4   4   9   59.09   23.32
  -4  -4   9   34.96    8.92
  -4   4  -9   43.12   12.57
   4  -4  10   27.96   11.44
  -4   4  10   88.23   20.23
   4   4 -10   51.00   12.08
  -4  -4 -10   57.07   20.13
   4   4  10   47.34   20.94
  -4  -4  10   43.21   10.34
   4  -4 -10   49.07   12.87
  -4   4 -10   66.36   16.84
  -4   4  11   16.05    6.37
   4   4 -11   12.63    5.46
  -4  -4 -11   30.97   19.82
   4   4  11   31.07   21.60
  -4  -4  11   16.21    5.71
  -4   4 -11   24.15   10.79
   4  -4  12   22.63   10.38
  -4   4  12   22.30    7.57
   4   4 -12   24.83    7.48
  -4  -4 -12   32.87   19.66
   4  -4 -12   22.31    8.99
  -4   4 -12   41.32   13.19
   4  -4  13   63.82   18.58
   4   4  13   19.06   18.32
   4  -4 -13   30.37   10.50
  -4   4 -13   50.99   14.97
  -4  -4 -14   53.31   25.23
   4   4  14    8.99   19.09
  -4   4 -14    9.76    7.82
  -4  -4 -15   23.31   18.68
   4   4  15  -11.80   18.97
   4   4  16  -13.97   20.44
   4  -4  17   -1.71    9.95
  -4  -4 -17   25.39   18.31
   4  -4  18    1.92   13.49
   4  -4  19   18.90   14.60
   4   4  19    7.60   14.73
   4  -4  21    5.87    9.93
  -4  -4 -21   18.70   13.15
   4  -4  22    8.28    9.22
  -4  -4 -22   22.76   13.16
   4  -4  23    8.96    8.31
   4   5   0  160.75   33.53
  -4  -5   0  216.52   44.02
   4  -5   0  118.48   25.84
  -4   5   1   71.61   17.00
   4   5  -1   97.06   21.15
   4   5   1   79.31   17.96
  -4  -5   1   79.72   17.49
   4  -5  -1  120.28   26.06
  -4   5  -1  104.17   23.47
   4  -5   2   18.49    8.50
  -4   5   2   24.79    8.41
   4   5  -2   23.30    7.57
   4   5   2   12.79    7.65
  -4  -5   2   35.93    9.14
   4   5  -3   12.37    5.74
   4   5   3   36.95   11.38
   4  -5  -3   18.53    7.26
  -4   5  -3   12.72    7.06
  -4   5   4   11.68    6.76
   4   5  -4    9.67    5.90
  -4  -5  -4    3.22    5.91
   4   5   4    5.60    6.12
  -4  -5   4    4.32    3.45
   4  -5  -4    9.57    6.68
  -4   5  -4    7.31    5.66
  -4   5   5   35.14   10.70
  -4  -5  -5   55.55   15.94
  -4  -5   5   37.56    9.10
   4  -5  -5   23.03    8.92
  -4   5  -5   25.88    9.12
  -4   5   6   21.86    8.54
   4   5  -6   17.87    5.82
  -4  -5   6   22.19    6.58
   4  -5  -6   20.89    8.47
  -4   5  -6   18.58    7.61
  -4   5   7    4.02    5.45
   4   5  -7    7.74    4.40
  -4  -5  -7   10.47   11.03
   4   5   7    1.48   18.56
  -4  -5   7   10.54    5.42
  -4   5  -7    6.75    5.68
  -4   5   8   27.93    8.66
   4   5  -8   37.77    9.71
  -4  -5  -8   99.43   25.47
   4   5   8   16.39   19.79
  -4  -5   8   53.12   12.45
   4  -5  -8   22.91    8.36
  -4   5  -8   19.94    7.74
  -4   5   9   14.62    6.14
   4   5  -9   33.07    8.90
  -4  -5  -9   30.33   15.23
  -4  -5   9   25.00    7.15
  -4   5  10   13.34    6.12
   4   5 -10   19.18    5.96
  -4  -5 -10   37.49   19.12
  -4  -5  10   17.29    5.55
   4  -5 -10   14.89    6.75
  -4   5 -10   10.10    6.63
   4  -5  11   42.49   14.13
  -4   5  11   62.01   15.12
   4   5 -11   41.68    9.77
  -4  -5 -11   54.78   21.66
   4   5  11   49.64   23.92
  -4  -5  11   62.65   14.09
  -4   5 -11   70.85   17.85
   4  -5  12    2.88    8.24
  -4   5  12   23.56    7.99
   4   5 -12   33.43    8.43
  -4  -5 -12   38.42   20.56
   4   5  12   -6.07   18.25
   4  -5 -12   14.30    7.48
  -4   5 -12    8.01    7.55
   4  -5  13   41.15   14.38
  -4  -5 -13   26.76   19.59
   4  -5 -13   12.19    7.44
  -4   5 -13   22.18   10.41
   4  -5  14   64.04   19.44
  -4  -5 -14   16.57   18.90
   4   5  14  -14.11   17.46
  -4  -5 -15   26.49   21.08
   4   5  17    4.24   11.18
   4  -5  18   -1.73    7.32
   4  -5  19   24.80   12.55
   4  -5  20   18.68   11.12
   4   6   0   12.68    6.11
  -4  -6   0   35.11    9.26
   4  -6   0   29.31    9.32
  -4   6   0   20.84    7.70
   4  -6   1   36.08   10.69
   4   6  -1   55.83   13.26
  -4  -6  -1   36.40    9.52
   4   6   1   28.53    9.15
  -4  -6   1   26.06    7.18
   4  -6  -1   45.98   12.36
  -4   6  -1   62.39   15.48
  -4   6   2   25.60    8.77
   4   6  -2   13.19    5.33
  -4  -6  -2   12.39    5.74
   4   6   2   27.88    9.34
  -4  -6   2   13.91    4.92
   4  -6   3    5.18    4.92
  -4   6   3   22.08    8.57
  -4  -6  -3    1.02    4.58
   4   6   3    1.92    5.64
  -4  -6   3    8.56    3.93
   4  -6   4    3.14    4.25
  -4   6   4    1.91    4.99
   4   6  -4    1.74    4.31
  -4  -6  -4   17.31    9.13
  -4  -6   4   18.10    5.68
  -4   6  -4   12.13    6.29
   4  -6   5   24.01    8.35
  -4   6   5    4.83    5.31
   4   6  -5   18.14    6.05
   4   6   5   -3.02   10.42
  -4  -6   5   21.43    5.97
   4  -6   6   24.06    8.76
  -4   6   6   19.45    8.38
   4   6  -6   14.83    4.94
   4   6   6    3.90   16.44
  -4  -6   6   10.20    3.96
   4  -6  -6   11.92    6.74
  -4   6  -6    7.09    5.26
   4  -6   7    7.70    5.43
  -4   6   7    8.68    5.16
   4   6  -7    7.96    4.02
  -4  -6  -7   29.70   13.86
  -4  -6   7    6.26    3.77
   4  -6  -7   15.23    7.74
  -4   6  -7   23.58    8.16
   4  -6   8   16.39    7.40
   4   6  -8   17.11    5.93
   4   6   8   22.69   23.07
  -4  -6   8   27.17    7.27
   4  -6  -8   20.30    7.79
  -4   6  -8   14.83    7.21
   4  -6   9   10.83    6.98
  -4   6   9    8.47    5.29
   4   6  -9   10.69    4.91
  -4  -6  -9   35.00   17.32
  -4  -6   9    6.20    3.53
   4  -6  -9   17.39    7.63
   4  -6  10   12.45    7.40
   4   6 -10    6.36    3.57
  -4  -6 -10   36.86   18.90
   4   6  10   -7.42   18.99
  -4  -6  10   20.28    5.89
   4  -6 -10   25.90    8.54
   4  -6  11    0.89    4.42
   4   6 -11    4.86    3.09
  -4  -6 -11   21.58   16.80
   4   6  11  -13.76   18.25
  -4  -6  11    1.86    3.26
   4  -6 -11    6.65    6.23
   4  -6  12   -1.85    6.63
   4   6 -12   16.14    5.22
  -4  -6 -12   29.65   20.05
   4  -6 -12   20.27    8.14
   4  -6  13   13.85    8.43
   4  -6 -13   10.43    6.94
   4  -6  14    4.63    7.19
   4  -6  15   31.45   13.61
   4   7   0    1.59    4.99
  -4  -7   0   20.11    6.48
   4  -7   0   10.88    5.90
   4  -7   1    9.67    5.90
   4   7  -1    8.38    4.58
  -4  -7  -1    6.48    5.13
   4   7   1   16.30    7.35
  -4  -7   1   25.27    6.87
   4  -7  -1   16.08    6.66
   4  -7   2    6.48    5.14
   4   7  -2   24.39    7.38
  -4  -7  -2    3.87    4.97
   4   7   2    5.15    5.09
  -4  -7   2    5.95    3.76
   4  -7  -2   11.95    5.90
   4  -7   3    5.20    5.53
   4   7  -3   23.47    6.73
  -4  -7  -3    7.54    6.57
  -4  -7   3   11.24    3.97
   4  -7  -3   10.88    6.56
   4  -7   4   -0.27    4.85
   4   7  -4    1.27    3.26
   4   7   4  -11.03   14.82
   4  -7  -4    1.57    5.77
   4  -7   5   11.10    6.41
   4   7  -5   17.25    6.07
  -4  -7  -5   22.26   10.17
   4   7   5   11.62   15.49
  -4  -7   5   21.92    5.79
   4  -7  -5   25.18    9.29
   4  -7   6   15.18    6.81
   4   7   6   -4.67   20.38
  -4  -7   6    4.91    2.90
   4  -7  -6    4.11    5.93
   4  -7   7   10.26    6.19
   4   7  -7   24.82    6.76
   4   7   7   23.88   17.71
  -4  -7   7   15.74    5.14
   4  -7   8   18.59    8.03
   4   7  -8   14.37    5.54
   4   7   8    5.14   12.63
  -4  -7   8   17.83    5.40
   4  -7   9   20.25    8.62
   4   7  -9   24.78    7.07
   4   7   9   -1.79   10.01
  -4  -7   9   12.77    4.43
   4  -7  -9   15.09    6.63
   4  -7  10    5.89    5.77
   4   7 -10    5.09    3.30
   4   7  10   -9.67   10.36
   4  -7 -10    9.68    5.37
   4  -7  11    3.22    5.89
   4   7 -11    3.10    2.79
   4  -7 -11    5.30    5.22
   4  -7  12    0.68    5.84
   4   7 -12   11.92    4.51
   4  -7 -12   10.01    6.10
   4  -7  13   -3.06    6.10
   4  -7 -13    0.51    4.62
   4   8   0   10.47    6.80
   4  -8   0    7.65    5.19
   4  -8   1   18.28    7.45
   4   8  -1    7.80    5.52
   4  -8  -1    9.46    5.88
   4  -8   2   21.73    8.23
   4   8  -2    3.06    3.84
   4  -8  -2    6.37    5.00
   4   8  -3    7.73    3.97
   4   8   3    0.50   10.61
   4  -8  -3   13.97    6.90
   4  -8   4    2.60    4.53
   4   8  -4    5.69    3.35
   4   8   4   -9.17   13.03
   4  -8  -4    3.44    5.81
   4  -8   5    3.62    4.09
   4   8  -5    8.27    4.23
   4   8   5    4.88   13.50
   4  -8  -5   13.46    6.84
   4  -8   6    2.36    3.96
   4   8  -6    2.77    2.90
   4   8   6    4.40    9.90
   4  -8  -6    4.25    5.75
   4   8  -7    1.34    2.48
   4   8   7   -3.13    7.99
   4   8  -8    4.47    3.71
   4   8  -9    4.20    3.06
   4   8 -10    3.74    3.00
   4   8 -11    3.83    2.67
   4   9  -1    6.20    5.09
   4   9  -2    3.96    3.29
   4   9  -3    2.25    3.01
   4   9  -4    7.36    3.52
   4   9  -5    8.92    3.75
   5   0   0    2.68    6.14
   5   0   1  275.55   56.41
  -5   0   1  211.61   44.17
  -5   0  -1  191.50   39.66
   5   0   2  196.81   41.07
  -5   0   2  145.71   30.86
   5   0  -2  166.31   35.67
  -5   0  -2  237.20   48.41
   5   0   3    8.59    7.86
  -5   0   3   24.82    8.21
   5   0  -3   16.62    8.27
   5   0   4   64.73   16.76
  -5   0   4  107.85   23.52
   5   0  -4   89.70   20.43
  -5   0  -4  151.59   32.26
   5   0   5   21.93   10.06
  -5   0   5   12.72    7.06
   5   0  -5   10.70    6.33
  -5   0  -5   16.60    7.97
   5   0   6   95.99   23.51
  -5   0   6   72.38   17.49
   5   0  -6   70.87   17.16
  -5   0  -6   55.47   14.73
   5   0   7   30.09   11.62
  -5   0   7   17.67    7.96
   5   0  -7   26.29    9.68
  -5   0  -7   17.53    8.26
   5   0   8   45.60   15.28
  -5   0   8   52.55   13.54
  -5   0  -8  120.03   26.85
   5   0   9  142.76   32.98
  -5   0   9  230.66   47.42
   5   0  -9  200.65   42.13
  -5   0  -9  170.07   37.06
   5   0  10   37.60   13.91
  -5   0  10    9.81    5.41
   5   0 -10   13.98    6.83
  -5   0 -10   18.95    9.16
   5   0  11   13.38    9.29
  -5   0  11   22.12    8.12
   5   0 -11   24.12    8.13
  -5   0 -11   16.24   10.70
   5   0  12   -2.25    9.83
  -5   0  12   11.55    5.80
   5   0 -12    3.85    5.23
  -5   0 -12    2.05   10.27
  -5   0  13   30.39    9.50
   5   0 -13   35.51    9.83
   5   0  14   -8.05   11.92
  -5   0  14    8.63    6.27
   5   0 -14    1.04    6.41
   5   0  15   -2.17   11.61
  -5   0  15   11.64    6.26
   5   0 -15   21.09    7.82
  -5   0 -15    9.94   14.23
   5   0  16    6.99   13.69
   5   0 -16   11.85    6.83
  -5   0 -16   22.01   17.79
   5   0  17    4.79   14.91
  -5   0 -17    5.16   12.54
   5   0  18   56.93   23.15
  -5   0 -18   41.10   19.36
   5   0  19    9.00   14.44
  -5   0 -19   -1.66   14.39
   5   0  20   11.46   15.20
   5   0  21   21.64   13.70
  -5   0 -21   21.46   16.97
  -5   0 -22   12.04   11.83
   5   0  23    1.66   10.03
  -5   0 -23    8.45   10.35
   5   0  24   -0.20    7.41
  -5   0 -24    7.50    9.62
   5   0  25   -0.47    8.83
  -5   0 -25    3.27    7.53
   5   0  26   -1.26    8.76
  -5   0 -26    3.48    6.97
   5   0  27   -5.18    6.78
   5   0  28   -5.90    5.59
   5   1   0   58.46   14.79
  -5  -1   0   86.67   19.81
   5  -1   0   88.31   21.79
   5  -1   1  102.54   23.70
  -5   1   1   96.98   21.88
   5   1  -1   95.34   22.91
  -5  -1  -1   93.79   20.89
   5   1   1   78.95   18.44
  -5  -1   1   91.66   21.57
   5  -1  -1   58.58   15.94
  -5   1  -1  100.98   22.98
   5  -1   2  190.11   40.13
  -5   1   2  120.20   26.12
   5   1  -2  148.65   32.51
  -5  -1  -2  186.59   38.63
   5   1   2  248.41   50.93
  -5  -1   2  171.46   35.72
   5  -1  -2  129.19   28.68
  -5   1  -2  188.31   39.33
   5  -1   3  208.59   43.63
  -5   1   3  222.00   45.69
   5   1  -3  202.13   41.95
  -5  -1  -3  145.71   30.83
   5   1   3  108.34   24.31
  -5  -1   3  119.54   25.68
   5  -1  -3  206.95   43.06
  -5   1  -3  192.15   40.07
   5  -1   4  143.75   31.40
   5   1  -4  171.30   35.86
  -5  -1  -4  149.22   31.85
   5   1   4  146.44   31.77
  -5  -1   4  148.08   31.06
   5  -1  -4  164.51   34.80
  -5   1  -4  150.37   32.11
   5  -1   5   96.98   22.99
  -5   1   5  108.91   24.21
   5   1  -5  125.43   26.98
  -5  -1  -5   92.80   21.44
   5   1   5  172.36   37.14
  -5  -1   5  115.86   24.99
   5  -1  -5   68.54   16.98
  -5   1  -5   93.46   21.66
   5  -1   6  118.15   27.42
  -5   1   6   71.22   17.43
   5   1  -6   76.80   17.90
  -5  -1  -6   82.67   19.76
   5   1   6   81.93   20.05
  -5  -1   6  125.02   26.85
  -5   1  -6   79.51   19.33
   5  -1   7   27.51   12.02
  -5   1   7   24.69    9.01
   5   1  -7   18.15    7.79
   5   1   7   19.76   10.77
  -5  -1   7   18.99    7.94
   5  -1  -7   26.78   10.74
   5  -1   8   45.96   14.47
  -5   1   8   52.35   14.03
   5   1  -8   34.37   10.51
  -5  -1  -8   56.30   15.49
   5   1   8   41.33   14.24
  -5  -1   8   37.82   10.65
   5  -1  -8   34.18   10.94
  -5   1  -8   36.94   11.77
   5  -1   9   14.45   10.12
   5   1  -9   39.80   11.47
  -5  -1  -9   28.11   10.61
   5   1   9  117.58   27.96
  -5  -1   9   19.08    7.54
   5  -1  -9   21.14    9.30
  -5   1  -9   42.35   12.93
   5  -1  10    7.16   11.44
  -5   1  10   13.10    6.41
  -5  -1 -10    4.49   10.25
   5   1  10    8.44    9.54
  -5  -1  10   16.71    6.52
   5  -1 -10   38.83   11.34
  -5   1 -10    9.81    8.92
   5  -1  11   72.98   20.34
   5   1 -11   39.85   10.59
  -5  -1  11   76.56   17.43
   5  -1 -11   47.11   13.02
  -5   1 -11   86.84   21.58
   5  -1  12   18.41   10.31
  -5   1  12   15.14    6.59
   5   1 -12   10.18    5.33
  -5  -1  12   12.07    6.37
   5  -1 -12   19.08    7.78
  -5   1 -12   13.65   10.34
   5  -1  13    0.58    8.04
  -5   1  13    9.07    7.25
   5   1 -13    7.66    5.36
   5   1  13    1.71    9.39
  -5  -1  13    7.61    5.13
   5  -1 -13   11.67    6.13
  -5   1 -13    5.25    8.07
  -5   1  14   40.79   11.20
   5   1  14   14.75   12.57
  -5  -1  14   23.39    7.83
   5  -1 -14   20.19    8.32
   5  -1  15   46.63   18.71
  -5   1  15  104.91   23.42
   5   1 -15   67.16   15.63
  -5  -1 -15  195.01   47.20
   5   1  15  104.91   32.04
  -5  -1  15   91.09   20.45
   5  -1 -15   65.91   15.95
   5  -1  16   -2.80   11.06
   5   1 -16   18.58    7.06
  -5  -1 -16   29.51   16.51
   5   1  16    7.17   18.95
   5  -1 -16    8.47    6.51
  -5   1 -16    3.96   11.04
  -5  -1 -17   20.57   15.54
   5   1  17    9.17   19.65
  -5   1 -17   18.68   15.93
   5  -1  18   18.32   16.93
  -5  -1 -18    6.37   16.73
   5   1  18   29.47   22.22
   5  -1  19   15.05   15.84
  -5  -1 -19    1.02   18.43
   5   1  19   15.86   18.23
  -5   1 -19   19.58   14.29
  -5  -1 -20   26.63   18.23
   5   1  20   15.99   14.74
  -5   1 -20   -3.74   12.82
   5  -1  21    7.59   12.80
  -5  -1 -21    9.89   12.86
   5   1  21    9.23   11.05
  -5   1 -21   -2.76   10.29
   5  -1  22   10.99   11.91
  -5  -1 -22   11.28   12.90
   5   1  22    0.59    8.92
  -5   1 -22    0.46   11.67
   5  -1  23    9.25   10.24
  -5  -1 -23   14.23   12.25
   5   1  23   -0.38    9.40
  -5   1 -23    8.21   10.97
   5  -1  24    6.61    9.26
  -5  -1 -24    5.61    9.22
   5   1  24    2.04    9.14
   5  -1  25   -1.11    7.34
  -5  -1 -25    3.06    7.91
   5   1  25   -0.40    8.61
   5  -1  26    1.14    6.12
  -5  -1 -26    0.12    7.76
   5   1  26   -4.73    7.09
   5  -1  27    1.74    5.89
   5  -1  28   -1.15    6.87
  -5  -1 -28    3.96    7.89
   5  -1  29   -4.39    5.29
   5   1  31   -0.89    4.74
   5   1  32    1.26    4.12
   5   2   0   20.88    8.08
  -5  -2   0   20.37    7.44
  -5   2   0   37.00   11.62
   5  -2   1   50.84   14.60
  -5   2   1   71.02   17.20
   5   2  -1   52.61   14.19
  -5  -2  -1   49.23   12.49
   5   2   1   54.80   14.11
  -5  -2   1   67.83   16.85
   5  -2  -1   80.32   19.89
  -5   2  -1  109.57   25.04
   5  -2   2  186.84   39.73
  -5  -2  -2  174.49   36.19
   5   2   2  190.35   39.76
  -5  -2   2  134.59   29.02
   5  -2  -2  201.72   42.36
  -5   2  -2  159.61   34.12
   5  -2   3   56.06   14.88
  -5   2   3  135.57   29.25
   5   2  -3  112.51   25.32
  -5  -2  -3   63.77   15.65
   5   2   3  159.85   34.21
  -5  -2   3   66.83   15.43
   5  -2  -3  126.17   27.74
  -5   2  -3   68.62   16.71
   5  -2   4   25.71    9.77
  -5   2   4   28.28    9.29
   5   2  -4   19.77    8.28
  -5  -2  -4   40.50   11.59
   5   2   4  104.74   24.27
  -5  -2   4   48.60   12.00
  -5   2  -4   19.33    7.99
   5  -2   5   44.67   13.56
  -5   2   5   88.14   20.57
   5   2  -5   68.18   16.06
  -5  -2  -5  103.19   23.49
   5   2   5   93.70   21.73
  -5  -2   5   83.24   18.45
   5  -2  -5   72.85   17.87
  -5   2  -5   51.59   13.85
   5  -2   6   44.87   13.92
  -5   2   6   24.59    9.47
   5   2  -6   30.92    9.22
  -5  -2  -6   36.19   11.11
   5   2   6   19.57    8.62
  -5  -2   6   20.43    7.49
   5  -2  -6   29.06   10.41
   5  -2   7  182.09   39.59
  -5  -2  -7   94.60   22.50
   5   2   7   66.75   18.37
   5  -2  -7  101.47   23.96
  -5   2  -7  131.81   29.53
   5  -2   8   45.76   14.61
  -5   2   8   31.22   10.29
   5   2  -8   38.93   11.40
  -5  -2  -8   68.48   17.62
   5   2   8   46.67   14.92
   5  -2  -8   42.39   12.60
  -5   2  -8   27.99   10.48
  -5   2   9    1.20    5.89
   5   2  -9    7.26    5.76
  -5  -2  -9    3.28    9.80
   5   2   9    6.88    7.43
  -5  -2   9   12.43    6.44
   5  -2  -9    5.73    6.60
  -5   2  -9    3.62    7.02
   5  -2  10   -2.97   10.68
  -5   2  10    3.80    5.60
   5   2 -10    7.47    5.72
  -5  -2 -10    5.34    8.71
  -5  -2  10    6.16    4.62
   5  -2 -10    5.99    5.73
  -5   2 -10   33.05   11.11
  -5   2  11   29.53    9.05
   5   2 -11   47.26   11.99
  -5  -2  11   27.42    8.35
   5  -2 -11   29.20    9.65
  -5   2 -11   27.88   11.09
   5  -2  12   65.98   19.47
  -5   2  12   51.54   13.21
  -5  -2  12   29.11    8.55
   5  -2 -12   46.04   12.29
  -5   2 -12   28.28   10.62
   5  -2  13   17.76   11.19
   5   2 -13   10.25    5.17
   5   2  13    7.73   13.84
  -5  -2  13   11.24    5.29
   5  -2 -13    8.35    6.74
  -5   2 -13   25.21   10.62
   5  -2  14   -0.59   10.97
  -5   2  14    6.72    6.20
  -5  -2 -14   42.67   18.41
   5   2  14   10.56   17.92
  -5  -2  14    8.11    5.72
   5  -2 -14   14.80    7.55
  -5   2 -14    9.93    9.27
  -5   2  15   15.02    6.68
   5   2 -15   20.00    7.05
  -5  -2 -15    7.05   11.40
   5   2  15   11.46   20.58
  -5  -2  15    6.73    5.53
   5  -2 -15   15.50    7.42
   5   2 -16    5.73    5.05
  -5  -2 -16    7.34   14.44
   5  -2 -16    2.29    5.60
   5  -2  17    2.49   12.70
  -5  -2 -17   11.40   12.72
   5   2  17   31.75   23.98
   5  -2  18   20.42   17.95
  -5  -2 -18   14.57   17.49
   5   2  18   53.55   25.42
   5  -2  19   11.73   14.16
  -5  -2 -19   19.65   16.17
   5   2  19   33.88   19.53
  -5   2 -19   25.48   16.07
   5  -2  20   10.78   12.53
  -5  -2 -20   12.74   12.72
   5   2  20    8.22   13.43
  -5   2 -20    3.67    9.05
   5  -2  21    9.85   13.12
  -5  -2 -21   14.51   12.22
   5   2  21   -3.90   10.83
   5  -2  22    7.98   11.85
  -5  -2 -22    5.87    9.54
   5   2  22   -2.51   11.53
   5  -2  23   17.06   12.18
  -5  -2 -23    7.32    9.62
   5  -2  24    6.82    8.49
  -5  -2 -24    1.61    8.74
   5   2  24   -5.35   10.01
   5  -2  25    4.73    8.13
   5   2  25   -7.34    8.52
   5  -2  26   -0.44    7.40
  -5  -2 -26    3.87    8.84
   5  -2  27    1.32    5.73
   5   2  29   -2.83    6.95
   5   2  30    0.70    5.03
   5   3   0   52.78   14.14
  -5  -3   0   46.31   11.83
   5  -3   0   29.94   11.24
  -5   3   0   50.66   13.16
   5  -3   1   28.02   11.65
  -5   3   1   19.40    7.61
   5   3  -1   35.02   11.06
   5   3   1   39.89   11.98
  -5  -3   1   46.49   11.93
   5  -3  -1   25.73   10.59
   5  -3   2   11.06    8.71
  -5   3   2   38.95   11.15
   5   3  -2   11.49    7.89
   5   3   2   21.91    9.37
  -5  -3   2   13.61    7.08
  -5   3  -2   17.45    7.61
   5  -3   3   69.63   17.61
  -5   3   3   66.92   16.36
   5   3  -3   50.34   14.76
  -5  -3  -3  137.45   29.49
   5   3   3   96.73   22.49
  -5  -3   3  124.45   26.43
   5  -3  -3   69.28   16.97
  -5   3  -3   83.32   19.56
  -5   3   4    4.91    5.77
   5   3  -4   29.07   10.47
  -5  -3  -4    4.46    6.02
   5   3   4   30.43   10.99
  -5  -3   4   23.61    7.34
   5  -3  -4    7.10    7.10
   5  -3   5   13.69    7.71
   5   3  -5   19.15    7.96
  -5  -3  -5    8.90    6.03
   5   3   5   11.56    7.52
  -5  -3   5   14.29    6.32
   5  -3  -5   40.74   12.07
  -5   3  -5   62.77   16.90
   5  -3   6   33.87   11.37
  -5   3   6   15.47    8.15
  -5  -3  -6    8.84    6.37
   5   3   6   10.19    9.05
  -5  -3   6   16.72    6.38
   5  -3  -6   43.92   13.74
  -5   3  -6   14.19    7.11
   5  -3   7   43.34   13.46
  -5   3   7   14.87    7.54
   5   3  -7   13.66    6.81
   5   3   7   36.06   12.63
  -5  -3   7   10.52    5.53
   5  -3  -7   14.30    7.96
  -5   3  -7   22.76    9.13
  -5   3   8    1.24    4.45
   5   3  -8   -0.68    7.38
  -5  -3  -8   -3.25    8.07
   5   3   8    2.80    7.77
  -5  -3   8    2.45    6.14
   5  -3  -8    2.94    7.13
  -5   3  -8    3.81    7.25
   5  -3   9   30.97   11.90
  -5   3   9   33.88   10.23
   5   3  -9   17.06    7.33
  -5  -3  -9   33.51   11.70
  -5  -3   9   23.55    7.66
   5  -3  -9   30.65   10.62
  -5   3  -9   18.56    8.53
   5  -3  10    5.26    6.97
  -5   3  10   14.54    6.72
   5   3 -10    4.05    6.63
  -5  -3  10    9.17    4.95
   5  -3 -10   10.07    6.80
  -5   3 -10    3.17    5.92
   5  -3  11   26.25   11.79
  -5   3  11   52.54   13.34
   5   3 -11   63.30   15.23
  -5  -3  11   53.08   12.94
   5  -3 -11   68.71   17.01
  -5   3 -11   50.60   14.02
   5  -3  12   11.60    9.38
  -5   3  12   38.94   10.78
   5   3 -12   15.74    6.22
   5   3  12   18.77   14.24
  -5  -3  12   23.81    7.50
   5  -3 -12   35.49   10.63
  -5   3 -12   16.58    9.14
   5  -3  13   22.45   11.82
   5   3 -13   14.29    5.73
  -5  -3 -13   60.55   21.30
   5   3  13   14.29   16.33
  -5  -3  13   13.66    6.23
   5  -3 -13   17.09    7.45
  -5   3 -13   27.20   10.53
  -5   3  14   11.86    5.88
  -5  -3 -14   28.14   14.76
   5   3  14   15.33   15.04
  -5  -3  14    8.47    5.28
   5  -3 -14   21.50    9.15
  -5   3 -14    9.04    8.22
   5  -3  15    4.35   12.98
  -5   3  15   24.04    8.14
   5   3 -15   50.06   12.34
  -5  -3 -15   20.17   13.84
   5   3  15   14.03   18.51
  -5  -3  15   34.72    9.71
   5  -3 -15   23.01    8.89
   5   3 -16   35.50    9.89
   5   3  16   44.64   24.81
   5  -3 -16   24.08    9.18
  -5  -3 -17   16.27   16.59
   5   3  17   22.69   20.73
  -5  -3 -18   15.07   14.26
   5   3  18   15.38   17.26
   5  -3  19    0.43    6.41
  -5  -3 -19   14.20   12.07
   5   3  19    0.69   12.10
   5  -3  20    6.42   11.20
  -5  -3 -20   18.46   12.14
   5   3  20   -0.65   12.76
   5  -3  21   14.39   12.31
  -5  -3 -21    4.51    8.84
   5   3  21   -1.29   11.06
   5  -3  22   28.05   14.29
  -5  -3 -22    6.83    9.33
   5   3  22   -3.77   11.22
   5  -3  23    8.00    9.06
  -5  -3 -23    2.18    7.96
   5   3  23   -7.98    9.98
   5  -3  24    5.61    7.36
  -5  -3 -24    2.73    8.35
   5   3  27   -4.63    8.29
   5   3  28    0.31    6.70
   5   4   0   18.21    7.93
  -5  -4   0   31.75    9.10
   5  -4   0   37.22   12.49
  -5   4   0   36.45   11.01
   5   4  -1   24.82    9.13
  -5  -4  -1   46.76   11.81
   5   4   1   88.06   21.70
  -5  -4   1   63.75   14.92
   5  -4  -1   63.74   16.49
  -5   4  -1   71.26   17.82
   5  -4   2   10.60    7.73
  -5   4   2   31.14    9.93
   5   4  -2   16.23    7.76
  -5  -4  -2   85.28   19.33
  -5  -4   2   16.63    6.59
   5  -4  -2   24.22    9.18
  -5   4  -2   11.86    7.15
   5  -4   3    5.03    6.14
  -5   4   3    9.54    6.13
   5   4  -3    4.56    7.43
  -5  -4  -3   10.81    7.74
  -5  -4   3    8.11    5.81
   5  -4  -3    8.05    6.74
  -5   4  -3    9.49    6.16
   5  -4   4   19.27    8.61
  -5   4   4   38.18   11.40
   5   4  -4   28.01    9.72
  -5  -4  -4   23.90    8.77
   5   4   4   22.57    9.42
  -5  -4   4    9.15    5.10
   5  -4  -4   22.26    8.66
   5  -4   5   26.03    9.59
  -5   4   5   35.47   11.12
   5   4  -5   25.87    8.59
  -5  -4  -5   28.20    9.41
   5   4   5   12.09    9.80
  -5  -4   5   33.34    8.84
   5  -4  -5   48.93   13.63
  -5   4  -5   75.13   18.23
   5  -4   6   25.45    9.66
  -5   4   6   12.54    6.63
   5   4  -6    8.53    5.01
  -5  -4  -6   15.99    7.91
   5   4   6   29.76   11.82
  -5  -4   6   15.81    5.89
   5  -4  -6   11.95    7.91
  -5   4  -6   17.24    7.43
  -5   4   7   14.53    7.21
   5   4  -7   30.19    9.04
  -5  -4  -7   12.90    7.72
   5  -4  -7   18.45    9.64
  -5   4  -7   29.15    9.81
   5  -4   8   16.31    9.13
  -5   4   8   24.18    8.98
   5   4  -8   10.92    6.60
  -5  -4  -8   12.94    9.79
  -5  -4   8   13.51    6.15
   5  -4  -8   15.60    8.23
  -5   4  -8   12.40    6.91
   5  -4   9   22.65   10.11
  -5   4   9   46.73   12.53
   5   4  -9   13.93    6.70
  -5  -4   9   23.22    7.54
   5  -4  -9   21.57    8.97
  -5   4  -9   27.02    9.55
   5  -4  10   48.36   14.92
  -5   4  10   50.88   13.23
   5   4 -10   28.81    9.54
  -5  -4  10   40.83   10.54
   5  -4 -10   24.20    9.54
  -5   4 -10   24.55    9.52
   5  -4  11   34.13   12.34
  -5   4  11   25.63    8.30
   5   4 -11   70.07   16.53
  -5  -4  11   30.54    8.72
   5  -4 -11   41.22   12.12
  -5   4 -11   31.23   10.79
   5  -4  12    8.29   10.17
  -5   4  12   10.39    5.33
   5   4 -12   17.60    6.51
   5   4  12   12.83   16.16
  -5  -4  12   19.72    6.45
   5  -4 -12   38.02   11.30
  -5   4 -12   21.89    9.27
   5  -4  13    7.73    8.75
  -5  -4 -13   31.49   17.13
   5   4  13    7.82   16.17
  -5  -4  13   15.09    5.67
   5  -4 -13   15.40    7.25
  -5   4 -13   18.47    9.97
   5  -4  14   15.80   10.88
  -5   4  14    8.36    5.83
  -5  -4 -14    9.13   11.86
   5   4  14    7.82   19.50
  -5  -4  14    5.17    4.48
   5  -4 -14    6.40    7.07
  -5   4  15   16.64    6.68
  -5  -4 -15   18.79   14.05
   5   4  15   50.39   23.45
   5  -4 -15   23.47    9.22
   5  -4  16    2.67   12.98
  -5  -4 -16   26.18   16.45
   5   4  16   38.32   18.78
   5  -4 -16   14.98    7.96
  -5  -4 -17   22.76   13.97
   5   4  17    5.68   11.78
   5   4  18    1.80    8.86
  -5  -4 -19    7.13    9.20
   5   4  19   -0.49   10.11
   5  -4  20    2.92    6.38
   5  -4  21    2.37    7.68
   5   4  21   -9.10   10.92
   5   4  26    1.29    6.44
   5   5   0   68.98   16.53
  -5  -5   0   59.76   14.02
   5  -5   0   72.87   18.43
  -5   5   0   50.70   13.48
   5  -5   1   14.95    8.10
  -5   5   1   21.09    7.97
   5   5  -1   14.82    6.54
   5   5   1   38.09   11.19
  -5  -5   1   15.13    6.03
   5  -5  -1   24.78    9.26
  -5   5  -1   22.49    8.53
   5  -5   2   22.81    9.90
  -5   5   2   13.22    6.64
   5   5  -2    5.34    4.59
  -5  -5  -2   17.55    6.98
   5   5   2    4.48    6.77
  -5  -5   2   12.66    5.40
   5  -5  -2   11.77    6.66
   5  -5   3    3.01    6.13
  -5   5   3    6.39    5.38
   5   5  -3    1.63    5.36
  -5  -5  -3   26.83    8.63
  -5   5   4   12.43    6.78
  -5  -5  -4    3.59    4.70
   5   5   4    0.24    8.51
  -5  -5   4    7.37    4.68
   5  -5  -4   13.33    7.09
  -5   5  -4    2.96    4.28
   5  -5   5    3.00    5.11
  -5   5   5    2.25    6.24
   5   5  -5   20.96    7.34
  -5  -5  -5    4.46    6.43
   5   5   5   24.65   10.97
   5  -5  -5    0.06    5.93
  -5   5  -5   30.71    9.61
   5  -5   6    8.76    6.18
  -5   5   6   38.28   12.17
   5   5  -6   12.21    5.24
  -5  -5  -6    6.20    6.57
   5  -5  -6   14.46    8.36
  -5   5  -6   14.31    6.93
   5  -5   7    9.71    6.38
  -5   5   7    9.99    6.38
   5   5  -7   10.42    4.82
  -5  -5  -7   18.09   11.52
   5  -5  -7    5.11    6.19
  -5   5  -7   28.47    9.17
   5  -5   8   49.36   14.11
  -5   5   8   20.25    8.07
   5   5  -8   24.86    7.58
  -5  -5   8   18.05    7.31
   5  -5  -8   24.52    9.95
  -5   5  -8   17.69    7.44
   5  -5   9   30.54   11.28
  -5   5   9   33.39   10.24
   5   5  -9   24.42    8.18
   5   5   9    5.33   11.54
  -5  -5   9   27.77    8.45
   5  -5  10    5.36    6.73
  -5   5  10    3.09    4.42
   5   5 -10    4.86    4.41
  -5  -5 -10   37.51   17.11
   5   5  10   -9.69   19.23
   5  -5 -10    5.02    6.15
   5  -5  11    9.91    7.32
  -5   5  11    6.47    4.76
   5   5 -11    8.74    5.59
  -5  -5 -11   18.44   14.83
   5   5  11   19.86   17.90
  -5  -5  11    7.28    4.59
   5  -5 -11   21.00    8.66
   5  -5  12   13.12    8.73
  -5   5  12   69.11   17.16
   5   5 -12   31.04    8.70
  -5  -5 -12   34.20   17.02
   5  -5 -12   20.08    8.24
   5  -5  13    1.03    6.39
   5   5 -13   11.16    4.74
   5   5  13   17.24   16.91
   5  -5 -13   19.49    8.09
   5  -5  14    1.11    7.76
   5   5 -14   18.08    6.35
   5   5  14   15.32   14.20
   5  -5  15   12.27   10.00
   5   5 -15   35.41    9.52
   5  -5 -15   15.29    8.01
   5   5 -16   14.60    6.02
   5   5  16   -2.27    9.53
   5  -5 -16    4.95    6.30
   5   5  17   -4.43   10.40
   5   5  19   -6.69   10.65
   5   6   0    9.72    5.63
  -5  -6   0    8.39    4.55
   5  -6   0   18.44    7.84
   5   6  -1   26.70    8.04
  -5  -6  -1   17.95    6.68
   5   6   1   38.19   11.04
  -5  -6   1   13.61    5.35
   5  -6  -1   26.27    9.01
   5   6  -2   14.38    5.78
   5  -6  -2   13.61    6.61
   5  -6   3    4.41    5.20
   5   6  -3    5.94    4.11
   5   6   3    2.62    7.46
  -5  -6   3    2.38    3.82
   5  -6  -3    5.17    5.28
   5  -6   4   31.77   10.16
   5   6  -4   26.35    8.45
  -5  -6  -4   11.60    6.87
   5   6   4   31.64   11.29
  -5  -6   4   17.51    6.03
   5  -6  -4   25.42    9.25
   5  -6   5   16.67    7.44
  -5  -6  -5   13.84    8.04
   5   6   5   26.97   10.70
  -5  -6   5   15.76    5.36
   5  -6  -5   28.04   10.25
   5  -6   6   18.32    7.60
   5   6  -6   21.34    6.78
  -5  -6   6   12.57    5.06
   5  -6  -6   11.19    7.40
   5  -6   7    9.56    5.81
   5   6  -7    3.91    4.09
   5  -6  -7   33.26   11.75
   5  -6   8    5.97    5.02
   5   6  -8   10.89    4.77
   5   6   8   -8.72   13.25
   5  -6  -8    4.78    7.05
   5  -6   9   14.96    7.35
   5   6  -9    8.95    4.63
   5   6   9   15.00   15.88
   5  -6  -9   32.82   12.02
   5  -6  10   14.90    7.85
   5   6 -10   14.11    5.58
   5  -6 -10    9.21    6.69
   5  -6  11   20.05    9.38
   5   6 -11   17.61    6.47
   5  -6 -11   15.72    7.19
   5  -6  12    7.53    7.25
   5   6 -12    4.58    3.58
   5   6  12   10.72   14.11
   5  -6 -12    7.26    5.68
   5  -6  13   15.04    9.22
   5   6 -13   18.24    5.80
   5   6  13   33.10   15.90
   5  -6 -13   25.45    9.03
   5  -6  14   -1.54    6.64
   5   6  14    3.48    9.62
   5  -6 -15   30.21   10.25
   5  -6 -16    3.90    5.51
   5   7   0    7.00    5.87
   5   7  -1   21.67    7.32
   5   7   1   23.95    8.77
   5   7  -2    6.59    4.25
   5   7   2    2.73    7.03
   5  -7  -2    4.84    4.59
   5   7  -3    6.54    4.26
   5   7   3   13.32    8.32
   5  -7  -3    7.79    5.38
   5  -7   4    4.57    4.65
   5   7  -4    6.04    4.37
   5   7   4    1.88    6.45
   5  -7  -4    5.94    5.03
   5  -7   5   18.14    7.58
   5  -7  -5    2.02    5.45
   5  -7   6    9.02    5.30
   5   7  -6    6.39    4.40
   5   7   6   -3.27    8.13
   5  -7  -6    5.03    5.45
   5   7  -7    2.45    3.36
   5   7   7   -1.73    8.56
   5  -7  -7    5.49    5.15
   5   7  -8   19.49    6.29
   5  -7  -8    1.68    4.33
   5   7  -9   12.06    5.52
   5  -7  -9   17.92    8.00
   6   0   0    6.59    8.57
  -6   0   0   12.13    7.64
   6   0   1   12.62    7.44
   6   0  -1   -2.48    9.49
  -6   0  -1   31.91   10.34
   6   0   2   35.47   11.35
  -6   0   2   28.36    9.38
   6   0  -2   19.27    9.03
  -6   0  -2   68.23   16.73
  -6   0   3   36.67   10.64
   6   0  -3   69.40   17.79
  -6   0  -3   32.22   10.24
   6   0   4  134.67   30.02
  -6   0   4  128.13   27.78
  -6   0  -4  106.46   24.10
   6   0   5   21.79    9.35
  -6   0   5   20.17    7.59
   6   0  -5   28.63    9.69
  -6   0  -5   11.24    7.22
   6   0   6   42.67   13.51
  -6   0   6   29.33   10.00
   6   0  -6   26.26    8.97
  -6   0  -6   44.15   12.98
   6   0  -7   45.34   12.64
  -6   0  -7   28.54   10.47
   6   0   8   23.75   10.18
  -6   0   8    7.99    6.29
   6   0  -8   15.05    8.54
  -6   0  -8   11.57    8.46
   6   0   9    2.27    8.18
   6   0  -9    6.54    7.15
  -6   0  -9    1.02    7.96
   6   0  10   -3.68   10.47
  -6   0  10    8.04    5.98
   6   0 -10    1.33    6.14
  -6   0 -10   12.26    7.59
   6   0 -11    6.73    6.33
  -6   0 -11    6.61    7.97
   6   0  12   44.93   16.18
  -6   0  12    3.72    6.12
   6   0 -12    5.89    5.40
  -6   0 -12   32.74   12.85
   6   0  13   -1.71   11.25
  -6   0  13   11.54    6.14
   6   0 -13    5.51    4.93
  -6   0 -13   -1.09   10.30
   6   0  14    7.75   10.00
  -6   0  14   24.52    8.61
   6   0 -14   11.58    5.80
  -6   0 -14   14.56   11.33
  -6   0  15   67.09   16.08
   6   0 -15   59.95   14.60
  -6   0 -15   59.60   19.17
  -6   0  16    5.99    5.70
   6   0 -16    6.24    5.40
  -6   0  17    2.74    6.18
   6   0 -17    3.18    5.43
   6   0  18   -6.43   10.65
  -6   0  18    8.77    5.81
   6   0 -18   13.18    6.76
  -6   0 -18    4.00   11.47
   6   0 -19    2.97    5.82
  -6   0 -19    7.92   11.37
   6   0  20    1.45   10.29
  -6   0 -20    5.27    9.96
   6   0  21    4.95    9.05
  -6   0 -21    2.22    6.79
   6   0  22    1.48    6.38
  -6   0 -22   -0.18    7.48
   6   0  23    6.78    9.47
  -6   0 -23    0.87    6.47
   6   0  24    0.07    7.76
   6   0  25    4.26    6.85
   6   0  26    6.83    7.02
   6   0  27    1.23    6.19
   6   0  28    0.69    5.23
   6   0  29   -0.28    4.67
   6   0  30   -0.69    4.92
   6   1   0    7.12    7.30
  -6  -1   0   19.17    8.04
   6  -1   0   13.53    9.52
  -6   1   0    7.35    7.27
   6  -1   1   13.82    8.11
  -6   1   1   16.61    7.77
  -6  -1  -1   19.14    8.09
   6   1   1   25.97    9.53
  -6  -1   1   12.72    7.50
  -6   1  -1   18.02    8.02
   6  -1   2   14.10    7.65
  -6   1   2   26.17    9.16
  -6  -1  -2   22.52    8.22
   6   1   2    7.40    6.20
  -6  -1   2    6.51    5.53
   6  -1  -2   20.19    9.88
  -6   1  -2    8.44    6.04
   6  -1   3   70.71   17.95
   6   1  -3  149.88   32.91
   6   1   3   67.77   17.04
  -6  -1   3   82.99   19.04
   6  -1  -3  147.75   32.40
  -6   1  -3   62.49   15.99
   6  -1   4   36.25   11.79
  -6   1   4   29.69    9.83
   6   1  -4   44.20   12.75
  -6  -1  -4   46.81   12.88
   6   1   4   55.72   15.03
  -6  -1   4   24.05    8.01
   6  -1  -4   29.30   10.07
  -6   1  -4   39.23   11.78
   6  -1   5   27.56   10.65
  -6   1   5   32.43   10.03
   6   1  -5   17.35    7.37
  -6  -1  -5   50.07   13.65
  -6  -1   5   48.56   12.66
   6  -1  -5   15.98    7.53
  -6   1  -5   18.32    8.10
   6  -1   6   13.65    8.48
  -6   1   6   14.01    7.19
   6   1  -6   14.15    6.65
  -6  -1  -6    8.89    6.83
  -6  -1   6   21.18    7.51
   6  -1  -6    6.69    6.96
  -6   1  -6   10.93    7.07
   6  -1   7   23.96   10.77
  -6   1   7    7.58    6.27
   6   1  -7   23.81    8.45
  -6  -1  -7   11.61    7.51
   6   1   7   13.89    8.34
  -6  -1   7   17.16    7.57
   6  -1  -7    9.96    7.05
  -6   1  -7   10.83    7.84
   6  -1   8   46.83   14.87
  -6   1   8   43.43   12.90
  -6  -1  -8   40.86   12.43
  -6  -1   8   23.52    8.68
   6  -1  -8   37.87   12.02
  -6   1  -8   25.03   10.15
   6  -1   9   44.84   14.15
  -6   1   9   28.33    9.80
   6   1  -9   17.51    8.41
  -6  -1  -9   17.75    9.08
   6   1   9    3.54    7.81
  -6  -1   9   16.17    7.13
   6  -1  -9   10.72    7.98
  -6   1  -9   13.95    8.32
   6  -1  10    9.30    9.39
  -6   1  10    4.47    7.66
  -6  -1 -10    8.97    7.39
  -6  -1  10    7.00    6.44
   6  -1 -10    8.27    7.58
  -6   1 -10   17.88    8.53
   6  -1  11   -5.93    8.98
  -6   1  11    1.30    4.43
   6   1 -11    4.07    5.25
  -6  -1 -11   43.71   14.06
   6   1  11   19.58   11.53
  -6  -1  11    1.25    5.45
   6  -1 -11    0.79    6.92
  -6   1 -11    4.50    6.16
   6  -1  12   12.11   11.09
  -6   1  12   10.55    6.72
  -6  -1 -12    2.83   10.07
   6   1  12    8.43    9.74
  -6  -1  12    5.90    5.71
   6  -1 -12   11.21    6.61
  -6   1 -12   10.83    8.55
   6  -1  13   26.89   13.57
  -6   1  13   11.28    6.66
   6   1 -13    5.06    5.47
  -6  -1 -13    7.64   10.16
   6   1  13   -4.93   11.80
  -6  -1  13    6.38    5.42
   6  -1 -13    4.94    5.18
  -6   1 -13   16.70    9.36
   6  -1  14    7.83    9.89
  -6   1  14    5.30    5.15
   6   1 -14    4.15    5.04
  -6  -1 -14   10.83   10.00
  -6  -1  14   11.53    6.66
  -6   1 -14    5.40    9.13
   6  -1  15    3.54    9.68
  -6   1  15    8.46    5.36
   6   1 -15   14.35    6.16
  -6  -1  15    6.53    5.05
   6  -1 -15   22.94    8.18
  -6   1 -15   13.22   10.65
  -6   1  16    6.98    6.03
   6   1 -16    7.74    5.04
  -6  -1  16    7.64    5.94
   6  -1 -16    9.16    5.64
  -6   1 -16   11.83    9.65
  -6   1  17    7.76    6.36
   6   1 -17    8.31    5.94
   6   1  17   -3.92   10.67
  -6  -1  17    6.58    5.87
   6  -1 -17    8.99    5.93
   6  -1  18   -1.90    9.23
  -6   1  18   35.23   10.76
   6   1 -18   17.65    7.22
  -6  -1 -18   14.55   13.96
   6   1  18    2.63   10.62
  -6  -1  18    7.39    5.76
   6  -1 -18   15.03    7.09
   6  -1  19   -3.93    9.66
   6   1 -19   11.73    6.44
   6   1  19    5.24   11.48
   6  -1 -19   11.59    6.33
  -6   1 -19    8.04   12.45
  -6  -1 -20   33.65   14.64
   6   1  20    7.81   11.65
   6  -1  21   -0.35    9.25
  -6  -1 -21   -0.16    8.70
  -6   1 -21    7.75    9.40
   6  -1  22    3.93    7.98
  -6  -1 -22    0.34    7.95
   6   1  22    2.73    8.56
   6  -1  23    2.90    6.45
  -6  -1 -23    0.64    6.19
   6   1  23    3.97    8.31
   6  -1  24    1.52    5.52
  -6  -1 -24    3.35    7.65
   6   1  24    5.04    8.20
   6  -1  25    2.97    6.48
  -6  -1 -25    7.16    8.16
   6  -1  26    4.88    6.24
  -6  -1 -26    4.59    6.99
   6   1  26    1.47    7.95
   6  -1  27    5.64    6.11
   6   1  27   -0.99    7.09
   6   1  28   -0.33    6.10
   6   1  29    0.52    5.33
   6   1  30   -2.18    5.89
   6   1  31   -3.48    4.96
   6   1  32   -2.82    3.59
  -6  -2   0   55.73   14.28
   6  -2   0    9.71    8.07
  -6   2   0   12.81    8.82
   6  -2   1    2.58    7.72
  -6   2   1   13.61    7.06
   6   2  -1    6.99    7.09
  -6  -2  -1   23.61    8.53
   6   2   1   12.06    7.09
   6  -2  -1    8.34    7.11
  -6   2  -1    5.91    6.85
   6  -2   2   16.50    8.12
  -6   2   2    7.28    6.33
   6   2  -2   19.29   11.02
  -6  -2  -2   11.38    6.32
   6   2   2   11.31    6.97
   6  -2  -2   14.09    8.48
  -6   2  -2   40.74   12.15
   6  -2   3    9.38    7.94
  -6   2   3   17.36    7.47
   6   2  -3   14.91    7.64
  -6  -2  -3   80.74   18.90
   6   2   3   21.23    8.89
  -6  -2   3   16.41    7.22
   6  -2  -3   23.95    9.59
  -6   2  -3   10.43    6.25
   6  -2   4   65.20   17.05
  -6   2   4   44.15   12.45
   6   2  -4   44.79   12.77
   6   2   4   70.32   17.64
  -6  -2   4   66.03   15.97
   6  -2  -4   47.29   13.14
  -6   2  -4   47.82   13.32
   6  -2   5   27.20   10.39
  -6   2   5   19.94    7.92
   6   2  -5   50.66   13.68
  -6  -2  -5   30.77   10.54
   6   2   5   24.96    9.50
  -6  -2   5   19.53    7.16
   6  -2   6   41.63   13.39
  -6   2   6   21.51    8.86
   6   2  -6   17.63    7.13
  -6  -2  -6   11.38    7.89
   6   2   6   17.16    8.48
   6  -2  -6   31.77   10.40
  -6   2  -6   26.93    9.48
   6  -2   7    9.37    8.64
  -6   2   7   19.36    8.68
   6   2  -7   16.10    6.68
  -6  -2  -7   11.53    6.88
  -6  -2   7    4.33    6.01
   6  -2   8   35.03   12.81
  -6   2   8   15.36    7.83
   6   2  -8   23.44    8.35
  -6  -2  -8   30.04   10.18
   6   2   8    7.57    8.98
  -6  -2   8   32.94   10.12
   6  -2  -8   19.87    9.17
  -6   2  -8   42.25   12.85
   6  -2   9   14.89    9.61
  -6   2   9   15.30    8.27
   6   2  -9    9.75    6.60
  -6  -2  -9   18.37    9.26
   6   2   9   25.15   12.90
  -6  -2   9   16.62    8.32
   6  -2  -9   11.22    7.04
   6  -2  10   12.35    8.78
  -6   2  10    7.52    6.35
   6   2 -10    2.77    6.53
   6   2  10   18.70   10.83
  -6  -2  10   22.73    8.22
   6  -2 -10    8.10    6.46
  -6   2 -10   34.06   11.82
   6  -2  11    3.73    7.39
  -6   2  11    4.86    5.39
   6   2 -11    8.18    6.04
  -6  -2 -11   -0.31   10.15
   6   2  11    2.13    9.41
  -6  -2  11    7.37    5.76
   6  -2 -11    5.07    7.38
  -6   2 -11   10.89    7.41
   6  -2  12   -0.78    9.00
  -6   2  12    6.22    5.15
   6   2 -12   10.43    6.40
  -6  -2 -12    5.72    9.34
   6   2  12   -3.14   10.83
  -6  -2  12   10.40    5.77
   6  -2 -12    7.42    5.84
  -6   2 -12   11.82    7.24
   6  -2  13   -0.44   10.98
   6   2 -13    8.84    5.40
  -6  -2 -13   13.21   10.25
  -6  -2  13   15.45    6.88
   6  -2 -13   13.45    6.58
  -6   2 -13    8.42    7.53
   6  -2  14   14.42   12.81
  -6   2  14   11.86    6.15
   6   2 -14    6.97    5.47
  -6  -2  14    7.35    5.12
  -6   2 -14   15.27    8.81
   6  -2  15    2.12    9.44
  -6   2  15    3.14    5.18
   6   2 -15    3.51    4.11
  -6  -2  15    6.12    5.22
   6  -2 -15    3.39    4.51
  -6   2 -15    2.45    8.15
   6  -2  16    5.53   11.20
  -6   2  16    8.38    5.64
   6   2 -16   13.21    5.86
   6   2  16    1.81    9.48
  -6  -2  16   10.48    6.85
   6  -2 -16   11.06    6.17
  -6   2 -16   11.81    9.57
  -6   2  17    5.12    5.71
   6   2 -17    8.99    5.74
  -6  -2 -17   19.04   14.09
   6   2  17    5.60   13.16
   6  -2 -17   10.58    6.38
  -6   2 -17   15.16   10.17
  -6   2  18    6.90    5.41
   6   2 -18   14.91    6.58
  -6  -2 -18    6.18    9.22
   6   2  18    6.69   13.05
   6  -2 -18   12.95    6.66
   6  -2  19    1.28    8.89
   6   2 -19    2.58    5.70
  -6  -2 -19    8.64    9.25
   6   2  19    6.40   13.04
   6  -2 -19    6.89    5.88
   6  -2  20   -4.20    8.47
  -6  -2 -20    2.88    7.72
   6   2  20    2.84   11.14
   6  -2  21   -0.08    5.52
  -6  -2 -21    1.26    6.22
   6   2  21    4.71    9.98
   6  -2  22    6.03    7.73
  -6  -2 -22    5.28    9.11
   6   2  22   12.81   10.26
   6  -2  23   -0.51    7.39
  -6  -2 -23    6.76    8.82
   6   2  23    6.45    8.74
   6  -2  24    4.04    6.36
  -6  -2 -24    7.77    8.52
   6   2  24    3.53    8.86
   6  -2  25    3.78    6.29
  -6  -2 -25    8.35    7.90
   6   2  25   -0.57    8.64
   6   2  26   -0.92    8.41
   6   2  27   -1.06    8.50
   6   2  29   -5.20    7.78
   6   2  30   -5.63    6.25
   6   3   0   13.15    7.46
  -6   3   0   19.77    8.71
   6  -3   1    3.75    6.25
  -6   3   1   13.89    6.61
   6   3  -1    6.64    5.77
  -6  -3  -1    8.93    6.54
  -6  -3   1    6.19    5.17
   6  -3  -1   19.86    9.28
   6  -3   2   19.26    8.82
   6   3  -2   25.18    9.82
  -6  -3  -2   23.61    8.12
   6   3   2   23.37    8.75
  -6  -3   2   14.17    7.57
   6  -3  -2   50.15   14.37
  -6   3  -2   24.82    9.07
  -6   3   3   46.44   12.70
  -6  -3  -3   45.10   12.18
   6   3   3   51.18   13.89
  -6  -3   3   41.15   11.49
   6  -3  -3   32.72   11.01
  -6   3  -3   33.79   10.47
   6  -3   4   25.54   10.34
   6   3  -4   26.39    9.36
  -6  -3  -4   98.45   22.54
   6   3   4   20.18    8.63
  -6  -3   4   11.24    5.83
   6  -3  -4   28.90    9.87
  -6   3  -4   31.75    9.98
  -6   3   5   20.21    8.17
   6   3  -5   26.03    9.03
  -6  -3  -5   18.87    8.54
   6   3   5   30.16   10.55
  -6  -3   5   19.93    8.00
   6  -3  -5   20.89    8.59
  -6   3  -5   23.15    8.38
   6  -3   6   39.12   12.46
   6   3  -6   47.43   12.35
  -6  -3  -6   46.10   13.29
   6   3   6   47.03   13.34
  -6  -3   6   55.85   13.79
   6  -3  -6   34.20   11.12
  -6   3  -6   28.10    9.39
  -6   3   7   21.98    9.37
   6   3   7    2.76    7.77
  -6  -3   7    3.55    5.78
   6  -3  -7    9.70    7.19
  -6   3  -7    7.71    5.96
   6  -3   8   38.13   13.18
  -6   3   8   18.69    7.94
   6   3  -8   12.71    6.17
  -6  -3  -8   18.59    9.18
   6   3   8   13.24   10.27
   6  -3  -8   15.50    9.25
  -6   3  -8   55.88   15.00
   6  -3   9    9.99    9.62
  -6   3   9    9.41    6.24
   6   3  -9    8.13    5.98
   6   3   9   21.59   11.71
  -6  -3   9    4.40    5.74
  -6   3  -9    4.67    5.55
   6  -3  10   20.82   10.84
  -6   3  10    7.03    5.56
   6   3 -10   13.66    6.89
  -6  -3 -10    1.70    8.67
   6   3  10    5.68    7.96
  -6  -3  10    2.42    5.02
   6  -3 -10   12.35    7.47
   6  -3  11   27.51   11.93
  -6   3  11    7.18    5.72
   6   3 -11   18.03    7.43
  -6  -3 -11   13.16    9.75
   6   3  11   -0.79    9.49
  -6  -3  11    6.94    5.29
   6  -3 -11   12.33    7.75
  -6   3 -11   16.08    8.20
   6  -3  12    1.14   10.54
  -6   3  12    7.50    5.45
   6   3 -12    9.42    6.11
  -6  -3 -12   10.89    9.84
  -6  -3  12    7.63    5.06
   6  -3 -12    6.07    5.95
  -6   3 -12    8.35    6.15
   6  -3  13  -11.48   12.10
  -6   3  13    3.36    4.12
   6   3 -13    5.16    4.63
  -6  -3  13    3.55    4.62
   6  -3 -13    3.12    5.28
  -6   3 -13    0.41    5.82
   6  -3  14   -1.54   12.09
  -6   3  14    6.48    5.00
   6   3 -14    5.48    4.78
   6  -3 -14   11.90    7.44
  -6   3 -14    8.72    8.55
   6  -3  15   29.82   16.37
  -6   3  15   21.10    8.09
   6   3 -15   13.58    6.04
   6   3  15    5.42   11.61
   6  -3 -15   18.01    7.69
   6  -3  16   11.84   11.50
  -6   3  16    6.45    5.21
   6   3 -16    6.12    4.72
  -6  -3 -16   49.76   18.87
   6   3  16    3.96   15.19
   6  -3 -16    9.19    6.06
   6  -3  17    0.35   11.67
  -6   3  17    6.35    4.84
  -6  -3 -17    9.50    9.45
   6   3  17   16.52   14.60
   6  -3 -17    8.56    6.30
  -6   3  18   14.62    6.66
   6   3 -18   33.42    9.98
  -6  -3 -18   10.67    9.26
   6   3  18    7.33   12.04
   6  -3 -18   15.31    7.67
  -6  -3 -19    5.20    7.62
   6   3  19   13.31   13.25
   6  -3 -19   13.62    7.21
   6  -3  20   -3.66    7.93
   6   3  20    7.69   10.62
   6  -3  21   -3.09    6.47
   6   3  21    8.09    9.84
   6  -3  22   -0.49    4.74
   6   3  23    2.04    9.53
   6   3  24   -0.91    7.88
   6   3  25   -2.65    9.33
   6   3  26   -2.20    9.03
   6   3  27   -2.11    7.18
   6   4   0   51.43   13.52
  -6  -4   0   14.87    6.30
   6  -4   0   10.06    7.28
  -6   4   0   13.63    6.52
   6  -4   1   11.13    9.48
  -6   4   1   33.61   10.41
   6   4  -1    3.52    5.38
   6   4   1   14.65    7.03
  -6  -4   1    6.77    5.64
   6  -4  -1   21.85    9.51
  -6   4  -1   10.96    6.37
   6  -4   2   11.86    8.66
  -6   4   2   19.04    8.23
   6   4  -2    1.76    4.81
  -6  -4  -2    2.98    4.89
   6   4   2   20.28    8.49
   6  -4  -2    8.04    7.12
  -6   4  -2    2.74    4.72
   6  -4   3   16.16    7.99
  -6   4   3   27.54    9.30
   6   4  -3   11.56    7.04
  -6  -4  -3   21.59    8.16
   6   4   3   19.50    8.59
   6  -4  -3   20.92    8.62
  -6   4  -3   14.96    6.81
   6  -4   4   24.31    9.48
  -6   4   4    3.12    4.76
   6   4  -4    9.24    6.92
  -6  -4  -4   12.21    7.60
   6   4   4    6.57    7.06
  -6  -4   4   12.30    5.73
   6  -4  -4   15.42    8.62
  -6   4  -4    1.23    3.90
   6  -4   5   49.73   14.17
  -6   4   5   13.84    6.81
   6   4  -5   25.03    9.22
  -6  -4  -5   18.87    8.72
   6   4   5   30.09   10.38
  -6  -4   5   30.08    9.48
   6  -4  -5   14.31    7.89
  -6   4  -5   22.04    8.08
   6  -4   6   13.03    7.38
  -6   4   6   10.82    6.53
   6   4  -6   25.51    9.17
  -6  -4  -6    8.05    5.97
   6   4   6    1.09    8.15
  -6  -4   6    8.58    5.45
   6  -4  -6   14.95    7.94
  -6   4  -6    2.45    4.89
   6  -4   7   25.24    9.80
  -6   4   7    9.88    7.03
   6   4  -7   11.86    5.96
  -6  -4  -7   10.34    7.54
   6   4   7   18.66   10.83
  -6  -4   7    9.79    5.68
   6  -4  -7   12.47    7.72
  -6   4  -7   18.41    7.45
   6  -4   8    4.80    6.73
  -6   4   8   11.63    6.67
   6   4  -8    2.49    4.77
  -6  -4  -8    1.50    7.99
   6   4   8   15.27   10.62
  -6  -4   8   16.44    6.80
   6  -4  -8    2.69    5.81
  -6   4  -8    4.04    4.77
   6  -4   9    7.69    8.14
  -6   4   9   14.59    6.99
   6   4  -9   10.26    5.98
  -6  -4  -9    4.42    8.00
   6   4   9    3.94    7.54
   6  -4  -9    5.45    6.40
  -6   4  -9    6.15    5.68
   6  -4  10    9.55    7.60
  -6   4  10   34.97   10.90
   6   4 -10   12.49    6.74
  -6  -4 -10   15.01   12.43
   6   4  10   -1.69    9.84
   6  -4 -10    3.54    5.67
   6  -4  11   23.33   12.47
  -6   4  11    8.94    6.01
   6   4 -11   12.40    6.28
  -6  -4 -11   10.60   11.12
   6  -4 -11    6.42    6.36
  -6   4  12    3.49    4.16
   6   4 -12    4.24    5.33
   6  -4 -12    4.20    5.71
   6  -4  13   -7.17    9.57
  -6   4  13   10.03    5.52
   6   4 -13    8.27    5.55
   6   4  13   -2.10   10.12
   6  -4 -13    9.48    7.13
   6  -4  14    7.21   10.06
  -6   4  14   15.34    6.66
   6   4 -14   17.11    6.90
   6  -4 -14   15.17    7.77
   6  -4  15    1.82    8.87
  -6   4  15    5.55    5.17
   6   4 -15    6.58    4.64
   6   4  15    2.52   11.96
   6  -4 -15    3.75    5.45
   6  -4  16    7.94    9.21
   6   4  16    6.24   12.90
   6  -4 -16    6.93    6.10
   6  -4  17   18.95   13.07
   6  -4 -17   13.12    7.38
   6  -4  18   -4.97   11.40
   6   4  18    5.30   10.67
   6  -4 -18    7.36    6.32
   6   4  19   10.43   11.20
   6  -4 -19    3.90    5.47
   6   4  20    8.67    9.88
   6   5   0   17.42    7.21
   6  -5   0   35.56   12.02
   6   5  -1   10.64    5.91
   6   5   1    8.99    6.57
   6  -5  -1   15.81    8.12
   6  -5   2    2.40    5.30
   6  -5   3    3.63    5.31
   6   5  -3    3.66    4.65
   6  -5  -3   11.76    6.96
   6  -5   4   61.64   16.39
   6  -5   5    6.24    6.02
   6   5  -5    4.67    5.69
   6   5   5    0.48    7.42
   6  -5  -5    6.00    6.08
   6  -5   6   28.60   10.07
   6   5  -6   43.48   11.69
   6   5   6   21.25   11.53
   6  -5  -6   34.48   11.73
   6  -5   7    5.02    5.25
   6   5  -7    1.80    4.23
   6   5   7   12.90   10.30
   6  -5  -7    1.88    6.83
   6  -5   8   11.23    6.61
   6   5  -8    3.91    4.35
   6   5   8   11.93    8.79
   6  -5  -8   14.59    8.58
   6  -5   9   10.98    7.38
   6   5  -9   18.98    7.06
   6   5   9    1.05    8.32
   6  -5  -9   10.88    7.40
   6  -5  10   14.34    8.57
   6   5 -10    5.75    5.67
   6  -5 -10    7.08    8.02
   6  -5  11    1.19    7.00
   6   5 -11    1.90    4.28
   6   5  11   -6.86    9.19
   6  -5  12   12.72    8.36
   6   5  12   -1.45    8.39
   6  -5 -12   16.39    8.10
   6  -5  13   14.23    9.79
   6   5  13    5.26    9.17
   6  -5 -13   20.94    9.25
   6  -5  14   -3.63    7.44
   6   5  14    1.92    9.57
   6  -5 -14    3.52    4.76
   6  -5 -15    5.03    5.78
   6  -5 -16   12.80    7.15
   6  -5 -17   27.33   10.40
   6  -5 -18   19.30    8.59
   6  -5 -19    5.24    5.74
   6  -5 -20    7.09    6.24
   6   6   0    3.39    4.78
   6  -6   0   13.43    7.42
   6  -6   1   25.30    9.91
   6   6  -1   11.42    5.65
   6   6   1   28.20    9.68
   6  -6  -1   20.26    8.53
   6  -6   2    1.30    6.23
   6   6  -2    4.14    4.65
   6   6   2   11.71    7.54
   6  -6  -2    9.10    6.25
   6  -6   3    3.31    5.65
   6   6  -3    5.94    4.67
   6   6   3   24.12    9.52
   6  -6  -3    8.36    5.85
   6  -6   4   33.84   10.95
   6   6   4    7.05    7.54
   6  -6  -4   12.65    6.79
   6  -6   5    2.08    4.05
   6   6  -5    1.89    4.21
   6   6   5   12.75    9.53
   6  -6  -5    8.50    5.94
   6  -6   6    4.64    4.87
   6   6  -6    6.58    5.08
   6  -6   7   15.51    7.14
   6  -6  -7    8.27    7.08
   6  -6   8    6.21    5.00
   6  -6  -8    5.59    6.79
   6  -6  -9    4.81    5.47
   6  -6 -10    3.04    6.44
   6  -6 -12   23.06    9.60
   7   0   0   -2.02    7.81
  -7   0   0   -0.06    5.17
   7   0   1   61.35   16.49
   7   0  -1   42.11   13.86
  -7   0  -1   33.86   10.74
   7   0   2   14.11    8.27
  -7   0   2   53.57   14.09
   7   0  -2   15.11    9.04
  -7   0  -2   19.87    7.80
   7   0   3    9.83    6.69
  -7   0   3   49.62   13.14
   7   0  -3   17.99    9.04
  -7   0  -3   11.73    6.46
   7   0   4   39.90   11.95
   7   0  -4   37.20   12.07
  -7   0  -4   35.49   10.85
   7   0   5    5.69    6.34
  -7   0   5    4.17    5.12
   7   0  -5    7.98    6.61
  -7   0  -5    6.59    5.63
   7   0   6   51.49   14.73
   7   0  -6   51.27   14.15
  -7   0  -6   47.38   13.43
   7   0   7   10.86    7.82
  -7   0   7    7.32    6.51
   7   0  -7    7.81    6.14
  -7   0  -7    6.55    6.82
   7   0   8   14.40    8.28
  -7   0   8   62.54   16.00
   7   0  -8   21.55    8.63
  -7   0  -8    9.05    7.15
   7   0   9    9.49    7.74
  -7   0   9    9.53    6.73
  -7   0  -9    3.85    6.64
   7   0  10    8.29    7.14
  -7   0  10    6.74    6.49
   7   0 -10    7.22    6.46
  -7   0 -10   11.77    7.96
   7   0  11    4.15    8.87
  -7   0  11   16.44    7.72
   7   0 -11   14.66    7.96
  -7   0 -11   22.62   10.02
   7   0  12   -2.49    9.39
  -7   0  12    0.61    4.02
   7   0 -12    2.51    6.05
  -7   0 -12    1.99    5.81
   7   0  13   -3.26   10.52
  -7   0  13    3.92    5.52
   7   0 -13    5.37    7.12
  -7   0 -13    4.23    9.08
   7   0  14    8.25    9.96
  -7   0  14    4.80    5.59
   7   0 -14    5.29    7.50
  -7   0 -14   14.42    9.63
   7   0  15    3.84    8.77
  -7   0  15    1.57    5.39
   7   0 -15    3.16    4.82
  -7   0 -15   -0.62    7.22
   7   0  16    4.98   10.70
  -7   0  16    1.82    5.18
   7   0 -16    1.38    5.05
  -7   0 -16   17.59   11.30
  -7   0  17   16.66    7.68
   7   0 -17   11.69    6.27
  -7   0 -17   11.82    9.67
  -7   0  18   20.33    8.41
   7   0 -18   21.29    7.88
  -7   0 -18   18.81   12.92
   7   0 -19   16.63    7.35
   7   0 -20    5.01    5.28
   7   0  21   -1.84    6.23
   7   0 -21   10.38    6.55
  -7   0 -21    2.12    7.24
   7   0 -22    2.49    5.41
   7   0  23    3.55    6.77
   7   0  24    2.56    6.57
   7   0  25    2.71    6.38
   7   0  27    1.52    4.85
   7   0  28    1.32    4.59
   7   0  29    3.40    5.12
   7   1   0   47.27   13.72
  -7  -1   0   56.32   14.68
  -7   1   0   40.72   13.24
   7  -1   1   21.24    8.64
  -7   1   1   89.70   21.85
   7   1  -1   18.71    9.06
  -7  -1  -1   23.28    8.18
   7   1   1   17.08    7.77
  -7  -1   1   16.95    8.02
  -7   1  -1   23.42    9.37
  -7   1   2   19.66    8.07
  -7  -1  -2   17.92    7.22
   7   1   2   19.66    8.36
  -7  -1   2   38.40   11.87
   7  -1  -2   30.24   10.37
  -7   1  -2   29.16    9.79
   7  -1   3    5.80    5.88
  -7   1   3   15.91    7.41
   7   1  -3    9.57    7.18
  -7  -1  -3    5.07    5.15
   7   1   3   20.33    8.24
  -7  -1   3    5.81    5.70
   7  -1  -3   11.42    7.63
  -7   1  -3   10.06    6.04
   7  -1   4   24.37    9.04
  -7   1   4   12.19    6.69
   7   1  -4   17.89    8.93
  -7  -1  -4   23.97    8.43
   7   1   4   43.18   12.80
  -7  -1   4   30.07    9.56
   7  -1  -4   55.97   15.23
  -7   1  -4   21.51    8.42
   7  -1   5    5.72    6.33
  -7   1   5   11.15    7.14
   7   1  -5    4.91    5.77
  -7  -1  -5    7.11    5.73
   7   1   5   13.81    8.17
  -7  -1   5    7.89    5.67
   7  -1  -5   21.24    8.42
   7  -1   6   67.98   17.68
  -7   1   6   30.57   10.44
   7   1  -6   18.86    8.12
  -7  -1  -6   22.85    9.00
   7   1   6   26.62   10.34
  -7  -1   6   17.16    7.41
   7  -1  -6   20.89    8.32
  -7   1  -6   31.35   10.30
   7  -1   7   24.64   10.08
  -7   1   7   25.35    9.43
   7   1  -7   15.72    7.27
  -7  -1  -7   34.51   11.39
  -7  -1   7   32.43    9.88
   7  -1  -7   20.95    8.39
  -7   1  -7   20.58    8.50
   7  -1   8    3.62    6.50
  -7   1   8    3.72    5.71
   7   1  -8   20.76    9.02
   7   1   8    9.01    7.82
  -7  -1   8    1.32    5.35
   7  -1  -8    9.90    7.30
  -7   1  -8    4.48    5.57
   7  -1   9   67.18   18.70
  -7   1   9   51.75   14.81
   7   1  -9   47.25   13.35
  -7  -1  -9   72.82   18.94
   7   1   9   42.18   13.65
  -7  -1   9   64.49   16.51
   7  -1  -9   57.25   15.63
  -7   1  -9   47.55   14.42
   7  -1  10    9.88    8.10
  -7   1  10   16.02    7.45
   7   1 -10   16.80    7.83
  -7  -1 -10    9.36    7.64
   7   1  10   -0.21    8.23
  -7  -1  10   13.21    7.33
   7  -1 -10    9.57    7.41
  -7   1 -10    7.21    7.70
  -7   1  11    3.72    6.69
   7   1 -11   19.48    9.11
  -7  -1 -11    4.15    7.21
   7   1  11   -4.57   10.51
  -7  -1  11    4.14    5.79
   7  -1 -11   10.69    6.97
  -7   1 -11    5.63    6.33
   7  -1  12   -4.45    9.57
  -7   1  12    1.52    5.46
   7   1 -12    1.77    6.19
  -7  -1 -12    3.49    7.80
   7   1  12   -2.20   10.58
  -7  -1  12    0.54    6.54
   7  -1 -12   -0.14    6.07
   7  -1  13   -5.85   10.67
  -7   1  13    1.62    5.15
   7   1 -13    3.49    6.35
  -7  -1 -13    7.30    9.55
   7   1  13    8.07   10.17
   7  -1 -13   -0.48    6.48
  -7   1 -13    1.86    7.99
   7  -1  14   -4.49   11.87
  -7   1  14    0.48    5.77
  -7  -1 -14   -2.82   10.35
   7   1  14    7.94   13.29
  -7  -1  14    2.22    4.03
   7  -1 -14    1.53    4.52
  -7   1 -14    4.34    7.36
   7  -1  15   11.35   12.56
  -7   1  15    8.95    6.51
   7   1 -15    4.40    4.88
  -7  -1 -15   11.57   11.90
   7   1  15    3.92   10.68
  -7  -1  15    2.03    5.37
   7  -1 -15    2.65    4.69
  -7   1 -15    5.34    6.72
   7  -1  16    3.69    8.95
  -7   1  16    1.10    4.20
   7   1 -16    1.77    5.38
  -7  -1 -16   13.57   11.22
   7  -1 -16    4.49    5.47
  -7   1 -16    2.20    6.51
   7  -1  17   10.74   10.40
  -7   1  17    7.29    5.73
   7   1 -17    9.67    5.64
   7  -1 -17    7.28    5.37
  -7   1 -17    8.83    8.45
  -7   1  18    5.38    5.10
   7   1 -18    9.02    5.67
   7  -1 -18    4.42    5.05
  -7   1 -18    3.46    6.76
  -7   1  19   13.30    7.07
   7   1 -19   12.24    6.58
   7  -1 -19   12.70    6.92
  -7   1 -19   17.08   11.70
  -7   1  20    7.55    6.30
   7   1 -20    7.52    5.82
  -7  -1 -20    6.25    8.99
   7   1  20   -1.91    7.91
   7  -1 -20   10.66    6.46
  -7   1  21    5.02    5.06
   7   1 -21   11.49    7.10
   7   1  21   -0.39    7.22
   7  -1 -21    7.13    5.97
   7  -1  22   -2.12    5.35
  -7  -1 -22    2.34    6.87
   7   1  22   -0.10    7.63
   7  -1 -22    4.67    6.34
  -7  -1 -23    0.63    5.06
   7   1  23    0.71    6.59
   7  -1  24    0.75    4.74
  -7  -1 -24    2.00    4.71
   7   1  24    3.07    7.19
   7  -1  25    1.23    4.94
  -7  -1 -25   -0.06    4.45
   7   1  25    3.17    6.30
   7  -1  26    1.83    4.18
   7   1  26    1.82    6.07
   7   1  27    4.73    6.41
   7   1  28    2.97    5.76
   7   1  30    0.39    5.03
   7   1  31   -1.10    4.52
   7   2   0   30.61   10.00
  -7  -2   0   26.36    9.04
   7  -2   0   19.96   10.18
   7  -2   1   -0.82    6.31
  -7   2   1   10.71    5.85
   7   2  -1    8.61    6.84
   7   2   1    6.16    6.20
   7  -2  -1    6.53    9.02
  -7   2  -1    0.34    5.18
   7  -2   2    9.22    6.48
  -7   2   2   10.82    6.59
   7   2  -2    9.75    7.48
  -7  -2  -2    7.64    6.03
   7   2   2    8.83    6.28
   7  -2  -2   15.85    8.54
  -7   2  -2    7.12    5.72
   7  -2   3    4.01    5.66
   7   2  -3   33.60   12.22
   7   2   3    8.17    6.46
  -7  -2   3    5.72    5.35
   7  -2  -3    5.25    6.91
  -7   2  -3    1.62    3.92
   7  -2   4   19.23    8.44
  -7   2   4   19.71    7.95
   7   2  -4   27.20   10.15
  -7  -2  -4   13.63    6.74
   7   2   4   24.00    9.15
  -7  -2   4   12.24    6.14
   7  -2  -4   19.02    8.35
  -7   2  -4   34.73   10.74
   7  -2   5   13.79    7.42
  -7   2   5   26.22    9.25
   7   2  -5   15.17    7.46
   7   2   5   28.18   10.12
  -7  -2   5   10.90    5.97
   7  -2  -5   20.25    8.27
  -7   2  -5   14.52    6.91
   7  -2   6   20.08    8.96
  -7   2   6    9.91    6.23
   7   2  -6   38.86   11.50
  -7  -2  -6    5.08    5.78
   7   2   6    4.95    6.55
  -7  -2   6    4.11    5.40
   7  -2  -6   11.55    7.45
  -7   2  -6   20.81    8.10
  -7   2   7   44.43   13.21
   7   2  -7   25.35    8.69
  -7  -2  -7   26.30   10.00
   7   2   7   51.33   15.35
  -7  -2   7   38.13   11.15
   7  -2  -7   39.89   12.05
  -7   2  -7   34.47   10.88
   7  -2   8   27.59   11.06
  -7   2   8   12.24    7.33
   7   2  -8    7.46    5.44
  -7  -2  -8   21.96    9.67
   7   2   8   15.78    8.89
  -7  -2   8   10.67    6.97
   7  -2  -8    7.20    5.87
   7  -2   9   35.44   13.98
  -7   2   9   10.69    7.61
   7   2  -9   12.00    7.23
  -7  -2  -9    0.87    7.62
   7   2   9    2.10    6.67
  -7  -2   9    1.94    5.34
   7  -2  -9   12.10    7.10
  -7   2  -9   28.94   10.37
   7  -2  10    3.62    8.95
  -7   2  10    2.91    5.70
   7   2 -10    6.69    6.54
  -7  -2 -10   10.68    7.52
   7   2  10   -3.72   10.48
  -7  -2  10    5.61    5.40
   7  -2 -10    1.20    6.44
  -7   2 -10    1.77    5.91
   7  -2  11   18.41   10.56
  -7   2  11    6.46    6.14
   7   2 -11    6.30    6.37
  -7  -2 -11    7.66    8.68
   7   2  11    0.55   10.26
   7  -2 -11    7.16    6.28
  -7   2 -11    6.64    6.76
   7  -2  12   24.03   12.36
  -7   2  12   50.19   14.40
   7   2  12   28.61   14.02
   7  -2 -12   34.69   11.40
  -7   2 -12   16.43    8.80
   7  -2  13   -3.19   10.49
  -7   2  13    7.98    5.49
   7   2 -13    8.85    5.74
  -7  -2 -13    1.90   10.93
   7   2  13    9.66   10.45
   7  -2 -13    5.27    5.77
   7  -2  14    8.21   12.13
  -7   2  14   18.83    7.84
   7   2 -14   20.10    8.22
  -7  -2 -14   16.62   10.99
   7   2  14   21.83   13.45
   7  -2 -14   11.78    6.59
  -7   2 -14   22.22   10.83
   7  -2  15    4.18    9.93
  -7   2  15    6.08    5.54
   7   2 -15    5.35    5.50
  -7  -2 -15   14.75   11.37
   7  -2 -15    7.58    5.47
  -7   2 -15    5.04    7.62
   7  -2  16   11.38   11.06
  -7   2  16   12.02    6.94
   7   2 -16    8.95    6.14
   7  -2 -16   11.87    6.68
   7  -2  17    6.41    9.58
  -7   2  17    6.42    5.43
   7  -2 -17   10.20    6.28
   7  -2  18   11.17   10.21
   7  -2 -18    8.16    5.83
  -7   2  19    5.77    5.81
   7   2  19   -2.31    8.07
   7  -2 -19    7.79    5.98
  -7   2  20    4.95    5.27
   7   2  20    3.86    9.86
   7  -2 -20    9.83    6.51
  -7   2  21    6.36    5.51
   7   2  21    2.25    7.72
   7  -2 -21    8.39    6.41
   7   2  22    5.56    7.47
   7  -2 -22    5.04    6.17
   7  -2  23   -1.46    4.20
   7   2  23    2.83    6.72
   7  -2 -23    5.79    5.75
   7   2  24    4.04    8.22
   7   2  25    4.00    7.77
   7   2  26    3.68    7.41
   7   2  27    4.16    6.83
   7   3   0   10.78    6.46
  -7  -3   0   26.22    8.88
  -7   3   0   27.51    9.51
  -7   3   1    7.28    5.31
   7   3  -1   10.39    6.32
  -7  -3  -1    6.70    5.22
   7   3   1    8.12    5.67
  -7  -3   1   12.83    6.55
   7  -3  -1    6.81    6.19
   7  -3   2    3.60    5.71
  -7   3   2    8.81    5.55
   7   3  -2    5.11    6.23
  -7  -3  -2    5.82    5.75
   7   3   2   10.47    6.44
  -7  -3   2    3.58    5.20
   7  -3  -2    7.83    7.11
  -7   3  -2    7.25    5.48
   7  -3   3   11.42    7.11
  -7   3   3   16.66    7.32
   7   3  -3    1.39    6.98
  -7  -3  -3   20.61    7.91
   7   3   3   13.18    7.11
  -7  -3   3   20.95    8.21
   7  -3  -3    8.40    7.22
  -7   3  -3   10.57    5.84
   7  -3   4    6.41    6.34
  -7   3   4   17.20    7.37
   7   3  -4    6.93    5.75
  -7  -3  -4   21.33    8.21
   7   3   4   13.37    7.47
  -7  -3   4    9.89    5.86
   7  -3  -4   20.93    9.02
  -7   3  -4   14.86    6.97
   7  -3   5   28.68   10.73
  -7   3   5   16.95    7.35
   7   3  -5   19.33    8.52
  -7  -3  -5   22.12    8.80
   7   3   5   25.32   10.01
  -7  -3   5   17.83    7.71
   7  -3  -5    7.53    6.05
  -7   3  -5   20.28    7.77
   7  -3   6   16.17    8.16
  -7   3   6   20.11    8.34
   7   3  -6   33.36   11.04
  -7  -3  -6   14.85    8.04
   7   3   6   12.00    8.17
   7  -3  -6   14.55    8.36
  -7   3  -6   16.14    6.98
   7  -3   7   35.50   12.41
  -7   3   7    8.63    5.83
   7   3  -7    5.73    5.89
  -7  -3  -7   13.54    9.14
   7   3   7   11.96    7.95
   7  -3  -7    6.55    5.98
  -7   3  -7   21.31    8.23
   7  -3   8   41.33   13.97
  -7   3   8    3.66    5.05
  -7  -3  -8    0.34    6.82
   7   3   8    1.73    7.24
   7  -3  -8    2.71    5.21
  -7   3  -8    9.77    6.22
   7  -3   9   12.36    9.13
  -7   3   9    0.00    4.47
   7   3  -9    7.56    5.89
  -7  -3  -9    6.88    6.47
   7   3   9   -4.60    9.00
   7  -3  -9    1.71    6.37
  -7   3  -9    5.25    6.30
   7  -3  10    3.76    9.05
  -7   3  10    3.55    4.95
  -7  -3 -10    7.39    8.27
   7   3  10   -5.12   11.86
   7  -3 -10    1.31    6.76
   7  -3  11   18.92   11.95
  -7   3  11   27.55    9.89
   7   3 -11   10.87    6.62
   7   3  11   23.75   13.48
   7  -3 -11   13.62    7.68
   7  -3  12   24.82   12.31
  -7   3  12   19.14    7.76
   7   3 -12   11.66    7.16
   7   3  12   10.70   10.20
   7  -3 -12   13.62    7.58
   7  -3  13    7.92    8.27
  -7   3  13    9.96    5.83
   7   3 -13    7.81    5.72
   7   3  13    5.12    9.48
   7  -3 -13    7.02    6.06
   7  -3  14   -2.07    9.04
  -7   3  14    7.91    5.62
   7  -3 -14    8.14    6.08
   7  -3  15   -4.57    9.08
   7  -3 -15    5.67    5.80
   7  -3  16   -0.76    8.90
  -7   3  16    3.70    5.14
   7   3  16   -6.39    9.28
   7  -3 -16    3.83    4.71
   7  -3  17    5.33    9.80
  -7   3  17   20.25    7.95
   7  -3 -17   21.86    8.43
   7  -3  18    9.26    9.93
   7   3  18    0.31    7.36
   7  -3 -18    9.18    5.86
   7  -3  19    5.19    8.51
   7   3  19   -2.97    9.66
   7  -3 -19   15.09    7.45
   7   3  20    4.21    7.52
   7  -3 -20    9.53    6.32
   7   3  21    3.28    7.43
   7  -3 -21    4.68    5.29
   7  -3 -22    8.59    6.26
   7  -3 -23    3.83    5.27
   7   4   0   28.32    9.07
   7  -4   0   17.15    9.83
   7  -4   1    2.80    6.82
   7   4  -1    1.89    4.67
   7   4   1    2.92    4.55
   7  -4  -1   14.26    8.59
   7  -4   2    1.83    6.69
   7   4  -2    2.01    6.02
   7   4   2   10.91    6.54
   7  -4  -2   17.09    9.09
   7  -4   3   22.11    9.60
   7   4   3   19.35    8.39
   7  -4   4   10.19    6.94
   7   4   4   12.39    8.02
   7  -4  -4    8.12    6.61
   7  -4   5   12.40    7.39
   7   4  -5   14.11    7.28
   7   4   5   48.10   14.91
   7  -4  -5   14.08    7.90
   7   4  -6   23.83    9.25
   7   4   6   16.11    8.54
   7  -4  -6    9.87    7.34
   7  -4   7    8.63    6.87
   7   4  -7   11.18    6.60
   7   4   7   13.74    8.50
   7  -4  -7   27.65   10.94
   7  -4   8   15.80    8.63
   7   4  -8    8.29    5.52
   7   4   8   -3.48    8.78
   7  -4  -8   -0.22    6.11
   7  -4   9    5.22    6.70
   7   4  -9    7.90    5.60
   7  -4  -9    3.41    7.27
   7  -4  10    1.21    7.92
   7   4  10   12.02   11.06
   7  -4 -10    1.87    6.06
   7   4  11    7.33   10.51
   7  -4 -11    5.97    6.11
   7  -4  12    3.77    6.73
   7   4  12   -1.53    9.59
   7  -4 -12    0.55    5.01
   7  -4  13    2.64    6.30
   7  -4 -13    6.75    6.14
   7  -4  14   11.40    7.64
   7  -4 -14   20.25    8.77
   7  -4  15    0.14    5.77
   7  -4 -15    7.86    5.67
   7  -4 -16    4.37    4.70
   7  -4 -17    4.95    4.53
   7  -4 -18    7.77    5.32
   7  -4 -19    5.47    5.10
   7  -4 -20    7.34    5.52
   7  -4 -21    7.37    5.47
   7  -4 -22    4.60    4.90
   7  -4 -23    1.30    3.89
   7  -5   0    3.61    5.79
   7  -5  -1    9.79    7.34
   7  -5  -2   18.16    8.71
   7  -5   3    0.76    4.34
   7  -5  -3    6.81    6.33
   7  -5   4    3.64    4.81
   7  -5  -4    8.85    6.38
   7  -5   5   16.22    7.99
   7  -5   6   12.32    6.97
   7  -5  -6   15.94    8.10
   7  -5   7    1.75    4.66
   7  -5  -7    3.77    5.04
   7  -5   8    7.88    6.44
   7  -5  -8    2.81    5.36
   7  -5  -9    2.75    6.13
   7  -5 -10    1.91    4.62
   7  -5 -11    4.23    5.51
   7  -5 -12    4.83    5.74
   7  -5 -14   13.04    7.20
   7  -5 -15    4.99    4.89
   8   0   0   -0.10    6.89
  -8   0   0   20.01    9.36
   8   0   1   29.13   10.12
   8   0  -1   15.27    8.30
  -8   0  -1   24.25    9.34
   8   0   2   10.28    7.14
  -8   0   2   13.88    7.78
  -8   0  -2   13.08    6.62
   8   0   3   35.89   11.56
  -8   0   3   12.76    7.53
  -8   0  -3   53.21   14.53
  -8   0   4   12.45    6.60
   8   0  -4    3.78    6.31
  -8   0  -4    3.41    5.68
   8   0   5    4.35    5.78
  -8   0   5    6.70    7.09
   8   0  -5    7.99    6.89
   8   0   6   10.67    6.78
  -8   0   6   11.81    6.60
   8   0  -6    5.98    6.18
  -8   0  -6    8.57    6.66
   8   0   7   40.29   12.85
  -8   0   7    4.47    4.84
   8   0  -7    4.04    6.22
  -8   0  -7    3.43    5.69
   8   0   8   19.97    9.45
  -8   0   8   14.69    7.88
   8   0  -8   10.99    7.14
  -8   0  -8    8.10    7.40
  -8   0   9   11.31    6.75
   8   0  -9   21.46    8.72
  -8   0  -9   10.94    7.54
   8   0  10   16.98    9.07
  -8   0  10   16.95    8.12
   8   0 -10   19.52    8.44
   8   0  11   19.49    9.16
  -8   0  11   27.44   10.31
   8   0 -11   25.61    9.89
  -8   0 -11   21.24    9.80
   8   0  12    3.80    6.10
  -8   0  12    1.19    4.12
   8   0 -12    4.11    5.76
  -8   0 -12    1.10    5.26
   8   0  13   -4.96    8.55
  -8   0  13    1.74    4.90
  -8   0 -13    2.06    5.18
   8   0  14   -0.10    9.42
   8   0 -14    0.61    4.39
  -8   0 -14    4.40    6.35
   8   0  15   -1.62    9.71
   8   0 -15    2.79    5.50
  -8   0 -15    1.95    5.82
   8   0  16    7.71    9.34
   8   0  17    2.51    7.91
   8   0 -17    3.97    5.78
  -8   0 -17   -0.69    5.60
   8   0  18    0.17    6.98
   8   0 -18    1.31    4.66
  -8   0 -18    0.11    4.86
  -8   0 -19    3.56    5.39
   8   0  22   -2.58    4.49
   8   0  24   -1.75    3.82
   8   0  26   -1.20    4.02
   8   0  27    0.31    3.90
   8   1   0    6.66    6.32
  -8  -1   0   13.48    7.45
   8  -1   0   10.03    7.50
  -8   1   0    1.29    5.54
   8  -1   1   -0.18    6.42
  -8   1   1    2.63    5.10
   8   1  -1   -1.54    7.50
  -8  -1  -1    8.77    5.79
  -8  -1   1    0.08    6.95
   8  -1  -1    4.57    6.18
  -8   1  -1    3.37    4.91
   8  -1   2   17.67    7.71
  -8   1   2    5.13    5.96
   8   1  -2   -0.06    7.22
   8   1   2    1.51    6.67
  -8  -1   2    2.04    4.82
   8  -1  -2    0.52    6.25
  -8   1  -2   30.34   10.67
   8  -1   3    7.66    6.30
  -8   1   3    6.96    5.66
   8   1  -3    1.77    7.26
  -8  -1  -3    7.87    5.34
   8   1   3    5.17    6.05
  -8  -1   3    3.37    5.83
   8  -1  -3    8.94    7.71
  -8   1  -3    4.05    4.71
   8  -1   4    4.85    5.11
   8   1  -4   10.55    8.67
  -8  -1  -4    1.93    4.80
   8   1   4    2.37    6.04
  -8  -1   4    4.69    5.93
   8  -1  -4   10.52    7.55
  -8   1  -4    5.65    5.33
   8  -1   5    2.26    5.56
  -8   1   5    6.53    6.25
   8   1  -5    4.16    6.44
  -8  -1  -5   24.02    8.73
   8   1   5    8.50    6.53
  -8  -1   5    0.22    4.58
  -8   1  -5    0.29    4.03
   8  -1   6   12.60    6.97
  -8   1   6    6.79    6.34
  -8  -1  -6    7.70    5.91
   8   1   6    2.32    6.51
  -8  -1   6    4.40    4.91
   8  -1  -6    6.50    5.64
  -8   1  -6    3.89    5.14
  -8   1   7    1.24    5.63
   8   1  -7    9.98    6.45
  -8  -1  -7    4.81    5.45
   8   1   7    6.21    7.03
  -8  -1   7   11.34    6.19
   8  -1  -7    1.76    4.76
  -8   1  -7    2.63    4.88
   8  -1   8    9.93    7.39
  -8   1   8   27.24   10.11
   8   1  -8    7.34    5.79
  -8  -1  -8    9.13    6.88
   8   1   8   18.36   10.47
  -8  -1   8   11.77    6.88
   8  -1  -8    3.42    5.94
  -8   1  -8    8.81    6.08
   8  -1   9    3.51    6.36
   8   1  -9    7.79    6.02
  -8  -1  -9    3.47    5.52
   8   1   9   13.33    8.44
   8  -1  -9    3.03    4.79
  -8   1  -9    1.88    4.66
   8  -1  10   17.43    9.22
  -8   1  10   12.16    8.15
   8   1 -10   17.49    8.17
  -8  -1 -10   15.47    8.39
   8   1  10   14.91    8.27
  -8   1 -10   11.11    7.20
   8  -1  11    5.15    6.51
  -8   1  11    2.13    6.87
   8   1 -11    3.66    6.26
  -8  -1 -11    6.23    6.03
   8   1  11    3.26    5.98
   8  -1 -11   -0.46    6.62
   8  -1  12   24.96   10.24
  -8   1  12    5.92    6.21
   8   1 -12    7.13    6.52
   8   1  12   -0.14    7.31
   8  -1 -12    8.66    7.10
  -8   1 -12   12.04    7.28
   8  -1  13    1.46    7.14
  -8   1  13    2.60    4.35
   8   1 -13    0.94    6.77
  -8  -1 -13    3.02    5.26
   8   1  13    0.84    7.51
   8  -1 -13    3.95    5.02
  -8   1 -13    1.86    4.08
   8  -1  14   -2.80    7.62
  -8   1  14    1.36    4.03
   8   1 -14    0.24    6.39
  -8  -1 -14   -0.61    7.61
   8   1  14   -0.27    9.04
   8  -1 -14    1.34    5.57
  -8   1 -14    1.00    4.95
   8  -1  15   -2.78    8.27
  -8   1  15    2.15    4.17
   8   1 -15    2.71    6.55
   8   1  15    5.00    9.50
   8  -1 -15    3.04    5.80
  -8   1 -15    6.10    5.99
   8  -1  16   -1.61    7.79
  -8   1  16    5.13    4.95
  -8  -1 -16    0.99    6.72
   8   1  16    3.35    7.64
   8  -1 -16    5.29    5.27
   8  -1  17    2.86    6.62
  -8   1  17    6.74    5.74
  -8  -1 -17    1.47    5.72
   8   1  17    2.72    6.79
   8  -1 -17    3.24    5.12
   8  -1  18    5.74    7.57
  -8  -1 -18    5.43    6.54
   8  -1 -18   10.32    6.71
   8  -1  19    3.85    6.73
   8  -1 -20    7.12    5.63
   8   1  21   -0.88    5.85
   8  -1 -21    4.72    5.22
   8  -1 -22    2.39    6.22
   8  -1  23   -1.44    3.61
   8   1  23   -3.68    5.23
   8  -1 -23    6.54    6.39
   8   1  24   -1.94    6.39
   8   1  25   -0.46    5.86
   8   1  26    1.28    5.01
   8   1  27    0.63    4.48
   8   2   0    2.63    4.72
   8  -2   0    3.06    6.32
   8  -2   1    9.96    7.07
   8   2  -1    8.01    7.28
   8   2   1   10.49    6.51
  -8   2  -1   10.15    6.71
   8  -2   2    9.90    6.71
  -8   2   2   13.43    7.09
   8   2  -2    9.08    8.78
   8   2   2    8.24    5.92
   8  -2  -2   41.28   13.62
  -8   2  -2    7.95    5.60
   8  -2   3   18.35    8.19
  -8   2   3    4.89    5.46
   8   2   3    4.57    5.50
   8  -2  -3    7.66    6.64
  -8   2  -3   12.18    6.24
   8  -2   4    2.07    4.87
  -8   2   4    8.04    5.65
   8   2  -4   15.77    7.93
   8   2   4    7.09    6.00
   8  -2  -4   16.70    8.54
  -8   2  -4    5.02    5.53
   8  -2   5    9.30    6.23
  -8   2   5    6.88    5.35
   8   2  -5   13.66    7.59
   8   2   5   20.22    9.75
   8  -2  -5   10.20    6.85
  -8   2  -5   10.48    5.94
   8  -2   6    7.38    6.34
   8   2  -6    3.85    5.53
   8   2   6   21.52    9.35
   8  -2  -6   13.73    7.32
  -8   2  -6    4.73    5.06
   8  -2   7   13.54    7.93
  -8   2   7    5.06    5.17
   8   2  -7    8.66    5.99
   8   2   7    8.99    8.15
   8  -2  -7    2.69    4.53
  -8   2  -7    9.26    5.97
   8  -2   8    4.51    5.65
  -8   2   8    2.77    4.67
   8   2  -8    3.16    5.22
   8   2   8    6.21    6.91
   8  -2  -8    2.94    4.66
  -8   2  -8    2.44    5.21
   8  -2   9   20.83    9.78
  -8   2   9    6.75    5.78
   8   2  -9    7.41    5.69
   8   2   9   11.04    7.22
   8  -2  -9   10.15    6.56
   8  -2  10   23.29   10.35
  -8   2  10   18.59    8.75
   8   2 -10   26.84    9.68
   8   2  10   30.74   11.30
   8  -2 -10   15.41    7.75
  -8   2 -10   32.38   11.42
   8  -2  11   10.92    7.70
  -8   2  11    9.52    6.43
   8   2  11    2.71    6.92
   8  -2 -11    6.39    6.23
   8  -2  12    4.36    5.76
  -8   2  12    9.83    6.66
   8   2  12   -6.43    9.66
   8  -2 -12    2.10    6.46
   8  -2  13    7.85    6.21
  -8   2  13    9.33    6.83
   8   2  13    0.81    9.66
   8  -2 -13   12.44    7.27
   8  -2  14    2.11    6.01
  -8   2  14    7.00    5.76
   8   2  14    7.76    9.25
   8  -2 -14    7.88    6.16
   8  -2  15   -2.37    5.90
  -8   2  15    4.27    4.70
   8   2  15    2.06    7.41
   8  -2 -15    4.90    7.63
   8  -2  16   -2.64    5.90
  -8   2  16    1.10    4.50
   8   2  16    1.67    8.36
   8  -2 -16    0.52    5.41
   8  -2  17   -0.17    5.56
  -8   2  17    3.27    4.28
   8  -2 -17    2.77    5.31
   8  -2  18    2.87    5.72
  -8   2  18    2.25    4.21
   8  -2 -18    2.70    5.19
   8  -2  19    3.26    5.47
  -8   2  19    2.72    5.06
   8  -2  20    1.12    4.14
  -8   2  20    7.95    6.38
   8   2  20   -3.21    6.34
   8  -2 -20    5.54    5.37
   8  -2 -21    2.59    4.76
   8  -2 -22    0.84    5.60
   8  -2 -23   11.50    7.12
   8  -2 -24    7.71    6.15
   8  -2 -25    7.34    6.10
   8  -2 -26    1.34    4.38
   8   3   0    3.46    6.30
   8  -3   0   -0.83    6.61
  -8   3   0    2.24    5.14
   8  -3   1    0.23    5.99
  -8   3   1    2.94    4.83
   8   3  -1    2.51    5.34
   8   3   1   31.28   10.55
   8  -3  -1   -1.41    6.88
   8  -3   2    1.68    6.09
  -8   3   2    4.28    4.72
   8   3  -2   13.00    8.16
   8   3   2    5.12    5.99
   8  -3  -2    6.70    6.81
   8  -3   3   18.05    8.63
   8   3  -3   13.14    8.20
   8   3   3   11.67    7.24
   8  -3  -3   13.03    8.03
   8  -3   4   -0.07    5.70
  -8   3   4    5.50    5.24
   8   3  -4    1.66    5.45
   8   3   4   14.14    8.23
   8  -3  -4    8.85    6.72
   8  -3   5    4.88    6.05
  -8   3   5   18.39    7.85
   8   3   5    8.75    7.01
   8  -3  -5   20.11    8.54
   8  -3   6    0.29    5.40
  -8   3   6    1.22    4.19
   8   3   6    6.87    6.79
   8  -3  -6    0.45    4.62
   8  -3   7    5.48    6.36
  -8   3   7    4.32    4.76
   8   3   7   11.37    7.68
   8  -3  -7    4.26    4.90
   8  -3   8    8.44    7.19
  -8   3   8    6.73    5.33
   8   3   8    8.59    6.83
   8  -3  -8    5.34    5.23
   8  -3   9    3.18    5.90
  -8   3   9   14.82    7.82
   8  -3  -9    4.74    5.07
   8  -3  10    7.40    6.91
  -8   3  10    5.75    6.33
   8   3  10    0.04    7.04
   8  -3 -10    3.65    5.69
   8  -3  11    3.92    6.36
   8   3  11   -1.32    8.36
   8  -3 -11    3.70    5.65
   8  -3  12    1.30    5.73
   8  -3 -12   -0.83    4.49
   8  -3  13    1.50    5.23
   8  -3 -13   -0.34    4.44
   8  -3 -14    5.47    5.91
   8  -3  15   -0.95    5.27
   8  -3 -15    6.22    6.31
   8  -3 -16    4.58    4.82
   8  -3 -17    2.63    4.24
   8  -3 -18    0.45    4.11
   8  -3 -19    1.63    3.95
   8  -3 -20    2.84    4.05
   8  -3 -21    4.30    4.70
   8  -3 -22    6.47    5.68
   8  -3 -23    5.28    4.94
   8  -3 -24    3.21    4.37
   8  -3 -25    6.63    5.28
   8  -3 -26    0.84    3.49
   8  -4   1   -0.26    7.22
   8  -4  -1   12.34    7.72
   8  -4   2    2.74    6.18
   8  -4  -2   12.29    8.03
   8  -4   3    5.42    6.30
   8  -4  -3    5.39    6.05
   8  -4  -4   11.36    6.96
   8  -4   5    2.69    5.65
   8  -4  -5    8.87    6.05
   8  -4   6   14.16    8.35
   8  -4  -6    9.22    6.50
   8  -4   7    3.84    6.68
   8  -4  -7    4.86    5.13
   8  -4   8    4.72    6.06
   8  -4  -8   11.06    6.93
   8  -4   9    0.82    5.44
   8  -4  -9    0.51    3.33
   8  -4 -10   -0.02    4.20
   8  -4 -11    3.54    5.39
   8  -4 -12   18.01    8.69
   8  -4 -13    0.66    4.13
   8  -4 -14    1.66    4.76
   8  -4 -15    2.76    4.75
   8  -4 -16    3.21    4.70
   8  -4 -17    2.28    3.65
   8  -4 -18    2.54    4.03
   9   0   0   -3.60    7.71
  -9   0   0   -0.20    5.54
   9   0   1    5.69    6.74
  -9   0  -1    0.40    5.14
   9   0   2    2.66    5.52
  -9   0   2    2.56    4.57
  -9   0  -2    5.50    6.39
   9   0   3    0.96    5.89
  -9   0   3   16.97    8.69
   9   0  -3    2.68    8.32
   9   0   4    2.16    5.35
   9   0  -4   14.23    8.44
  -9   0  -4    9.90    6.65
   9   0   5    3.91    6.11
   9   0  -5   17.36    8.64
  -9   0  -5    2.25    6.49
   9   0   6    1.89    5.55
   9   0  -6    3.83    5.47
  -9   0  -6    0.32    4.22
   9   0  -7   10.25    6.70
  -9   0  -7    6.06    5.76
   9   0   8    4.01    6.18
   9   0  -8    0.39    6.50
  -9   0  -8    9.05    6.59
   9   0   9    2.68    6.03
  -9   0  -9    0.99    5.17
   9   0 -10    3.94    5.36
  -9   0 -10    1.71    4.94
   9   0  11    2.95    5.80
   9   0 -11    4.69    5.32
  -9   0 -11    1.00    4.42
   9   0  12    3.87    7.15
   9   0 -12    0.17    4.17
  -9   0 -12    2.69    5.16
   9   0 -13    3.91    5.16
  -9   0 -13    4.62    4.91
   9   0  14   -4.13    7.24
  -9   0 -14    2.52    4.52
   9   0  15   -4.20    7.30
  -9   0 -15    1.37    4.35
   9   0  16   -0.37    8.57
   9   0  17   -2.04    6.03
   9   0  18    0.41    6.37
   9   0  19    0.69    4.27
   9   0  20    1.33    5.37
   9   0  21   -2.82    4.47
   9   1   0    5.07    6.58
   9  -1   0    1.49    6.42
  -9   1   0    2.08    4.64
   9  -1   1    1.90    5.22
  -9   1   1   28.24   11.52
   9   1  -1    0.45    7.64
   9  -1  -1    4.84    7.50
   9  -1   2   10.47    7.48
  -9   1   2    6.77    5.62
   9   1  -2    3.38    6.64
   9   1   2    4.91    7.11
  -9   1  -2    6.66    5.57
   9  -1   3    0.95    6.47
  -9   1   3    4.04    4.67
   9   1   3    2.72    5.55
  -9   1  -3   -0.30    4.56
   9  -1   4    6.69    7.24
  -9   1   4    6.03    5.65
   9   1   4    2.74    5.28
   9  -1  -4    7.44    7.88
  -9   1  -4    3.89    4.72
  -9   1   5   19.04    8.76
   9   1  -5    3.08    7.13
   9   1   5    4.63    6.15
   9  -1  -5    1.54    6.53
  -9   1  -5    1.07    4.09
   9  -1   6    9.33    7.27
  -9   1   6    6.38    5.77
   9   1  -6    8.45    7.13
   9   1   6    4.47    6.17
   9  -1  -6    7.18    6.82
  -9   1  -6    5.60    6.00
   9  -1   7    4.00    6.16
  -9   1   7    4.16    4.50
   9   1  -7    2.83    5.76
   9   1   7    2.72    6.81
   9  -1  -7    2.29    4.75
  -9   1  -7    2.25    5.14
   9  -1   8    4.94    6.26
  -9   1   8    4.31    5.47
   9   1  -8    3.46    5.33
   9   1   8   14.76    8.93
   9  -1  -8    2.12    5.91
  -9   1  -8    5.87    6.00
   9  -1   9    3.22    5.74
  -9   1   9    1.02    4.69
   9   1   9    2.62    5.88
   9  -1  -9    1.15    5.59
  -9   1  -9    1.73    4.09
   9  -1  10   16.08    8.86
   9   1  10   18.44    9.20
   9  -1 -10   17.22    8.32
  -9   1 -10   29.98   11.24
   9  -1  11    4.16    6.61
   9   1  11    1.40    6.10
   9  -1 -11   11.10    7.67
  -9   1 -11    3.03    4.94
   9  -1  12    2.75    6.29
   9  -1 -12    2.83    5.02
   9  -1  13    1.79    6.05
   9   1  13   -2.44    6.94
   9  -1 -13    2.82    5.84
   9  -1  14    0.57    4.74
   9   1  14   -1.88    6.70
   9  -1 -14   -0.03    5.15
   9  -1  15   -3.70    5.33
   9   1  15   -1.29    6.73
   9  -1 -15    2.23    4.84
   9  -1  16   -3.78    5.25
   9   1  16   -1.11    7.33
   9  -1 -16   -0.25    5.60
   9   1  17    1.94    6.18
   9  -1 -17    0.04    6.19
   9  -1  18   -1.08    4.88
   9   1  18    1.52    5.06
   9  -1  19    0.26    4.30
   9   1  19    1.71    4.62
   9  -1  20    1.53    4.39
   9  -2   0    3.82    6.11
   9  -2   1    0.05    6.51
  -9   2   1    2.68    4.22
  -9   2  -1    2.01    5.30
   9  -2   2    3.50    5.07
  -9   2   2   10.70    7.00
   9  -2  -2    3.12    7.66
  -9   2  -2    4.21    4.83
  -9   2   3   11.91    6.51
   9  -2  -3    8.28    7.67
   9  -2   4    5.36    5.90
   9  -2  -4    6.82    6.36
   9  -2   5    4.98    5.59
  -9   2   5    5.99    5.40
   9  -2  -5   16.90    8.60
   9  -2   6    3.57    5.18
  -9   2   6    8.56    5.96
   9  -2  -6    9.02    6.65
   9  -2   7    1.95    4.92
  -9   2   7    3.66    4.77
   9  -2  -7    3.35    5.13
   9  -2   8    6.21    5.89
  -9   2   8   10.19    6.85
   9  -2  -8    7.94    6.05
   9  -2   9   16.94    8.68
  -9   2   9    5.97    5.80
   9  -2  -9    5.34    5.51
   9  -2  10    3.39    6.23
  -9   2  10    2.15    5.44
   9  -2 -10    0.82    4.28
   9  -2  11    6.32    6.62
  -9   2  11   -0.01    4.07
   9  -2 -11    0.26    4.71
   9  -2  12    2.34    4.91
  -9   2  12    0.01    3.87
   9  -2 -12    0.12    4.92
   9  -2  13    1.48    4.56
  -9   2  13    1.19    3.91
   9  -2 -13   -0.81    5.93
   9  -2  14    1.06    3.76
  -9   2  14    1.82    3.88
   9  -2 -14   -0.54    4.61
   9  -2  15    0.09    3.99
   9  -2 -15    0.46    5.32
   9  -2  16   -1.31    4.30
   9  -2 -16    1.10    5.51
   9  -2 -17    0.30    5.27
   9  -2 -18    0.12    4.72
   9  -2 -19    1.52    3.98
   9  -2 -20    2.00    4.04
   9  -2 -21    2.74    4.20
   9  -3   0   -0.58    4.78
   9  -3   1    0.37    4.87
   9  -3   2    0.06    3.68
   9  -3   3    6.39    5.78
   9  -3  -3   12.28    7.43
   9  -3   4    5.85    5.53
   9  -3  -4    3.28    5.40
   9  -3   5    3.03    4.83
   9  -3   6    6.16    5.33
   9  -3  -6    6.31    5.43
   9  -3   7    6.50    5.48
   9  -3  -7    2.04    4.19
   9  -3   8    5.26    5.47
   9  -3  -8    7.09    6.04
   9  -3   9    1.53    4.01
   9  -3  -9    3.53    4.64
   9  -3  10    3.06    4.64
   9  -3 -10    5.61    5.62
   9  -3 -11    1.41    5.06
   9  -3 -12    1.62    4.42
   9  -3 -13    1.46    4.19
   9  -3 -15    0.20    2.80
   9  -3 -16    0.91    3.46
   9  -3 -17    0.65    3.86
   9  -3 -18    3.02    4.13
   9  -3 -19    1.57    3.29
   9  -3 -20    0.83    3.20
   9  -3 -21    3.17    3.76
   9  -3 -22    1.36    2.99
   9  -4  -2    6.12    5.84
   9  -4  -3    8.36    6.18
   9  -4  -4   14.82    7.73
   9  -4  -5    5.94    5.39
   9  -4  -6    8.24    5.65
   9  -4  -7    4.61    5.12
   9  -4  -8    6.32    5.40
  10   0   0   -0.02    5.70
  10   0   1    0.62    4.62
  10   0   2    0.56    5.55
  10   0  -2   -1.58    5.92
  10   0   3    1.85    6.33
  10   0   4    2.07    5.31
  10   0   5    4.71    6.49
  10   0   6    7.37    6.82
  10   0   7   17.06    9.64
  10   0   8    4.30    6.96
  10   0   9    4.61    6.49
  10   0  10    0.75    6.45
  10   0  12    1.39    4.90
  10   0  13    1.05    4.18
  10   0  14    1.36    3.95
  10   0  15    0.02    4.05
  10   0  16   -0.95    4.28
  10  -1   0   -1.33    6.95
  10  -1   1    0.83    5.69
  10  -1  -1    0.18    5.99
  10  -1   2    4.16    5.26
  10  -1   3    8.91    7.57
  10  -1  -3   -0.55    5.63
  10  -1   4    0.27    5.31
  10  -1  -4    5.42    6.45
  10  -1   5    5.24    5.75
  10  -1  -5   21.04    9.66
  10  -1   6    1.57    5.49
  10  -1  -6    3.09    5.91
  10  -1   7    6.15    6.08
  10  -1  -7    6.92    6.35
  10  -1   8    5.74    6.55
  10  -1  -8    6.58    5.92
  10  -1   9    0.51    3.95
  10  -1  -9    1.97    4.53
  10  -1  10    1.23    4.45
  10  -1 -10    1.77    4.42
  10  -1  11    0.83    3.90
  10  -1  12    1.87    3.93
  10  -1  13    2.52    4.74
  10  -1  14    1.70    4.72
  10  -1  16    0.07    3.77
  10  -2   1   -1.32    4.88
  10  -2  -1   -2.20    4.61
  10  -2   2    0.44    4.15
  10  -2  -2    1.62    5.16
  10  -2   4    1.27    3.63
  10  -2  -4    4.26    5.09
  10  -2   5    3.33    4.67
  10  -2  -5    2.61    5.42
  10  -2   7    2.28    4.39
  10  -2  -7    3.58    4.60
  10  -2   8    1.09    4.14
  10  -2  -8    0.03    3.90
  10  -2   9    2.83    4.42
  10  -2  -9    0.45    3.03
  10  -2  10    5.51    5.89
  10  -2 -10    2.67    4.15
  10  -2  11    0.78    3.55
  10  -2 -11    0.73    3.53
  10  -2 -12    1.98    3.94
  10  -2 -13   -0.87    4.34
  10  -2 -14    0.27    4.33
  10  -2 -15    0.68    3.30
  10  -3   0   -0.07    3.45
  10  -3   1    1.24    4.14
  10  -3  -2    2.04    3.89
  10  -3  -3    3.76    5.54
  10  -3  -4    4.32    4.71
  10  -3  -5   13.82    7.32
  10  -3  -6    8.06    5.94
  10  -3  -7    0.84    3.72
  10  -3  -8    0.15    3.27
  10  -3 -10    0.96    2.97
  10  -3 -11    1.17    2.97
  10  -3 -12    1.32    2.87
  10  -3 -13    1.12    3.76
  11  -2   0   -0.90    3.10
  11  -2   1   -0.56    2.81
  11  -2  -1   -0.28    3.32
  11  -2   2    0.51    2.60
  11  -2  -3   -0.35    3.15
  11  -2  -4    1.70    4.13
  11  -2  -5    4.81    4.95
  11  -2  -6   12.19    6.93
   0   0   0    0.00    0.00
;
_shelx_hkl_checksum                44113
_olex2_submission_special_instructions  'No special instructions were received'
_vrf_ATOM007_tyrosine_exp5
;
PROBLEM: _atom_site_aniso_label is missing
RESPONSE: 
Due to the comparaly low completeness and bad statistics, this structure 
can only solved with isotropic atomic thermal parameter. Anisotropic 
ADP has been tried and has not given a chemical-resonable structure.
;
_vrf_PLAT020_tyrosine_exp5
;
PROBLEM: The Value of Rint is Greater Than 0.12 .........      0.190 Report
RESPONSE: 
The inevitable dynamical effect will increase the inconsistency of 
intensities on equivlent reflections.
;
_vrf_PLAT029_tyrosine_exp5
;
PROBLEM: _diffrn_measured_fraction_theta_full value Low .      0.738 Why?  
RESPONSE: 
The limitations of collecting angle range imposed by the electron 
microscope's geometry (e.g., limited tilt range), has led to a low 
completeness.
;
_vrf_PLAT082_tyrosine_exp5
;
PROBLEM: High R1 Value ..................................       0.20 Report
RESPONSE: 
The inevitable dynamical effect will increase the inconsistency of 
experimental data and calculated data, through kinematical refinement.
;
_vrf_PLAT084_tyrosine_exp5
;
PROBLEM: High wR2 Value (i.e. > 0.25) ...................       0.49 Report
RESPONSE: 
The inevitable dynamical effect will increase the inconsistency of 
experimental data and calculated data, through kinematical refinement.
;
_vrf_PLAT201_tyrosine_exp5
;
PROBLEM: Isotropic non-H Atoms in Main Residue(s) .......         13 Report
RESPONSE: 
Due to the comparaly low completeness and bad statistics, this structure 
can only solved with isotropic atomic thermal parameter. Anisotropic 
ADP has been tried and has not given a chemical-resonable structure.
;
_vrf_PLAT340_tyrosine_exp5
;
PROBLEM: Low Bond Precision on  C-C Bonds ...............    0.01733 Ang.  
RESPONSE:  
The low bond precision is a result of low completeness and dynamical effect,
which will got improved by merging data.
;
_vrf_PLAT911_tyrosine_exp5
;
PROBLEM: Missing FCF Refl Between Thmin & STh/L=    0.600        261 Report
RESPONSE: 
The limitations of collecting angle range imposed by the electron 
microscope's geometry (e.g., limited tilt range), has led to a low 
completeness.
;
_vrf_RINTA01_tyrosine_exp5
;
PROBLEM: The value of Rint is greater than 0.18
RESPONSE: 
The inevitable dynamical effect will increase the inconsistency of 
intensities on equivlent reflections.
;
