# Supplementary material for: AutoLEI: An XDS-based pipeline with graphical user interface for automated real-time and offline batch 3D ED/microED data processing
Source: IUCrJ. 2026 Jan 1;13(Pt 1):105–15. doi: 10.1107/S2052252525010784 (PMC12809502; doi:10.1107/S2052252525010784)
Supplement: Supplementary file 7 [file m-13-00105-sup7.zip › structure files/CIF/Tyrosine_exp6.cif]

data_tyrosine_exp6
_audit_creation_date               2025-02-08
_audit_creation_method
;
Olex2 1.5
(compiled 2024.02.16 svn.r378c4104 for OlexSys, GUI svn.r6928)
;
_shelx_SHELXL_version_number       '2018/3'
_audit_contact_author_address      ?
_audit_contact_author_email        ?
_audit_contact_author_name         ''
_audit_contact_author_phone        ?
_publ_contact_author_id_orcid      ?
_publ_section_references
;
Dolomanov, O.V., Bourhis, L.J., Gildea, R.J, Howard, J.A.K. & Puschmann, H.
 (2009), J. Appl. Cryst. 42, 339-341.

Sheldrick, G.M. (2015). Acta Cryst. C71, 3-8.
;
_chemical_name_common              ?
_chemical_name_systematic          ?
_chemical_formula_moiety           'C9 H11 N O3'
_chemical_formula_sum              'C9 H11 N O3'
_chemical_formula_weight           181.19
_chemical_absolute_configuration   ?
_chemical_melting_point            ?
loop_
  _atom_type_symbol
  _atom_type_description
  _atom_type_scat_dispersion_real
  _atom_type_scat_dispersion_imag
  _atom_type_scat_source
 'C' 'C' 0.0000 0.0000 'International Tables Vol C Tables 4.2.6.8 and 6.1.1.4'
 'H' 'H' 0.0000 0.0000 'International Tables Vol C Tables 4.2.6.8 and 6.1.1.4'
 'N' 'N' 0.0000 0.0000 'International Tables Vol C Tables 4.2.6.8 and 6.1.1.4'
 'O' 'O' 0.0000 0.0000 'International Tables Vol C Tables 4.2.6.8 and 6.1.1.4'

_shelx_space_group_comment
;
The symmetry employed for this shelxl refinement is uniquely defined
by the following loop, which should always be used as a source of
symmetry information in preference to the above space-group names.
They are only intended as comments.
;
_space_group_crystal_system        'orthorhombic'
_space_group_IT_number             19
_space_group_name_H-M_alt          'P 21 21 21'
_space_group_name_Hall             'P 2ac 2ab'
loop_
  _space_group_symop_operation_xyz
 'x, y, z'
 '-x+1/2, -y, z+1/2'
 'x+1/2, -y+1/2, -z'
 '-x, y+1/2, -z+1/2'

_cell_length_a                     5.998(19)
_cell_length_b                     6.981(14)
_cell_length_c                     21.732(17)
_cell_angle_alpha                  90
_cell_angle_beta                   90
_cell_angle_gamma                  90
_cell_volume                       910(3)
_cell_formula_units_Z              4
_cell_measurement_reflns_used      1959
_cell_measurement_temperature      273(2)
_cell_measurement_theta_max        1.3580
_cell_measurement_theta_min        0.0331
_shelx_estimated_absorpt_T_max     ?
_shelx_estimated_absorpt_T_min     ?
_exptl_absorpt_coefficient_mu      0.000
_exptl_absorpt_correction_T_max    ?
_exptl_absorpt_correction_T_min    ?
_exptl_absorpt_correction_type     'none'
_exptl_absorpt_process_details     ?
_exptl_absorpt_special_details     ?
_exptl_crystal_colour              ?
_exptl_crystal_density_diffrn      1.323
_exptl_crystal_density_meas        ?
_exptl_crystal_density_method      ?
_exptl_crystal_description         nano-crystal
_exptl_crystal_F_000               146
_exptl_crystal_size_max            ?
_exptl_crystal_size_mid            ?
_exptl_crystal_size_min            ?
_exptl_transmission_factor_max     ?
_exptl_transmission_factor_min     ?
_diffrn_reflns_av_R_equivalents    0.1843
_diffrn_reflns_av_unetI/netI       0.2599
_diffrn_reflns_Laue_measured_fraction_full  0.742
_diffrn_reflns_Laue_measured_fraction_max  0.496
_diffrn_reflns_limit_h_max         8
_diffrn_reflns_limit_h_min         -6
_diffrn_reflns_limit_k_max         10
_diffrn_reflns_limit_k_min         -9
_diffrn_reflns_limit_l_max         30
_diffrn_reflns_limit_l_min         -27
_diffrn_reflns_number              3530
_diffrn_reflns_point_group_measured_fraction_full  0.726
_diffrn_reflns_point_group_measured_fraction_max  0.429
_diffrn_reflns_theta_full          0.862
_diffrn_reflns_theta_max           1.282
_diffrn_reflns_theta_min           0.066
_diffrn_ambient_environment        vacuum
_diffrn_ambient_temperature        273(2)
_diffrn_detector_area_resol_mean   18.1818
_diffrn_measured_fraction_theta_full  0.742
_diffrn_measured_fraction_theta_max  0.496
_diffrn_measurement_details
;
List of Samples for Merging (Abbr. = Camera Length, Resolution):
 #   Type  Start     End       Step    t~exp~     #Frames  CL        Reso.  ISa    CC1/2
-----------------------------------------------------------------------------------------
 1   /a    -54.97    21.5375   0.2325  0.5        330      439.48    0.56   2.96   97.3 
;
_diffrn_measurement_device         TEM
_diffrn_measurement_device_type    TEM
_diffrn_measurement_method         'Continuous Rotation Electron Diffraction'
_diffrn_radiation_monochromator    'graphite'
_diffrn_radiation_probe            electron
_diffrn_radiation_type             electron
_diffrn_radiation_wavelength       0.02508
_diffrn_source                     'electron microscope'
_diffrn_source_voltage             200
_diffrn_standards_number           0
_reflns_Friedel_coverage           0.513
_reflns_Friedel_fraction_full      0.701
_reflns_Friedel_fraction_max       0.340
_reflns_number_gt                  1063
_reflns_number_total               2324
_reflns_special_details
;
 Reflections were merged by SHELXL according to the crystal
 class for the calculation of statistics and refinement.
 
 _reflns_Friedel_fraction is defined as the number of unique
 Friedel pairs measured divided by the number that would be
 possible theoretically, ignoring centric projections and
 systematic absences.
;
_reflns_threshold_expression       'I > 2\s(I)'
_computing_cell_refinement         'XDS (Kabsch et al., 2010)'
_computing_data_collection         'Instamatic (Wang et al., 2019)'
_computing_data_reduction          'XDS (Kabsch et al., 2010)'
_computing_molecular_graphics      'Olex2 1.5 (Dolomanov et al., 2009)'
_computing_publication_material    'Olex2 1.5 (Dolomanov et al., 2009)'
_computing_structure_refinement    'SHELXL 2018/3 (Sheldrick, 2015)'
_computing_structure_solution      ?
_refine_diff_density_max           0.208
_refine_diff_density_min           -0.207
_refine_diff_density_rms           0.061
_refine_ls_abs_structure_details
;
 All f" are zero, so absolute structure could not be determined
;
_refine_ls_abs_structure_Flack     ?
_refine_ls_extinction_coef         .
_refine_ls_extinction_method       none
_refine_ls_goodness_of_fit_ref     1.003
_refine_ls_hydrogen_treatment      refxyz
_refine_ls_matrix_type             full
_refine_ls_number_parameters       158
_refine_ls_number_reflns           2324
_refine_ls_number_restraints       21
_refine_ls_R_factor_all            0.2125
_refine_ls_R_factor_gt             0.1504
_refine_ls_restrained_S_all        1.002
_refine_ls_shift/su_max            0.000
_refine_ls_shift/su_mean           0.000
_refine_ls_structure_factor_coef   Fsqd
_refine_ls_weighting_details      
 'w=1/[\s^2^(Fo^2^)+(0.1829P)^2^] where P=(Fo^2^+2Fc^2^)/3'
_refine_ls_weighting_scheme        calc
_refine_ls_wR_factor_gt            0.3405
_refine_ls_wR_factor_ref           0.4027
_refine_special_details            ?
_olex2_refinement_description
;
1. Fixed Uiso
 At 1.2 times of:
  All H(H,H,H) groups
 At 1.5 times of:
  All H(H) groups
2. Restrained distances
 N4-H4A = N4-H4B = N4-H4C
 1.01 with sigma of 0.02
 C12-H12
 1.05 with sigma of 0.02
 C2-H2B
 1.05 with sigma of 0.02
 C2-H2A
 1.05 with sigma of 0.02
 C5-H5
 1.05 with sigma of 0.02
 C9-H9
 1.05 with sigma of 0.02
 C10-H10
 1.05 with sigma of 0.02
3. Uiso/Uaniso restraints and constraints
Uanis(C10) \\sim Ueq: with sigma of 0.005 and sigma for terminal atoms of 0.01
Uanis(C12) \\sim Ueq: with sigma of 0.005 and sigma for terminal atoms of 0.01
;
_atom_sites_solution_hydrogens     difmap
_atom_sites_solution_primary       ?
_atom_sites_solution_secondary     ?
loop_
  _atom_site_label
  _atom_site_type_symbol
  _atom_site_fract_x
  _atom_site_fract_y
  _atom_site_fract_z
  _atom_site_U_iso_or_equiv
  _atom_site_adp_type
  _atom_site_occupancy
  _atom_site_site_symmetry_order
  _atom_site_calc_flag
  _atom_site_refinement_flags_posn
  _atom_site_refinement_flags_adp
  _atom_site_refinement_flags_occupancy
  _atom_site_disorder_assembly
  _atom_site_disorder_group
 O3 O 0.2286(10) 0.4255(15) 0.2134(3) 0.0150(18) Uani 1 1 d . . . . .
 C2 C 0.6875(14) 0.571(2) 0.1644(4) 0.015(2) Uani 1 1 d D . . . .
 O1 O 0.5291(10) 0.4834(15) -0.0988(3) 0.016(2) Uani 1 1 d . . . . .
 N4 N 0.8036(11) 0.2431(17) 0.1961(4) 0.015(2) Uani 1 1 d D . . . .
 C5 C 0.4375(13) 0.5972(18) 0.0670(4) 0.015(2) Uani 1 1 d D . . . .
 O2 O 0.3771(11) 0.1607(15) 0.1665(4) 0.0177(19) Uani 1 1 d . . . . .
 C7 C 0.3899(13) 0.3195(17) 0.1938(4) 0.011(2) Uani 1 1 d . . . . .
 C8 C 0.5678(12) 0.4968(18) -0.0367(4) 0.014(2) Uani 1 1 d . . . . .
 C9 C 0.3991(13) 0.577(2) 0.0027(4) 0.020(3) Uani 1 1 d D . . . .
 C10 C 0.8151(12) 0.453(2) 0.0553(4) 0.016(2) Uani 1 1 d D U . . .
 C11 C 0.7716(14) 0.4302(19) -0.0087(4) 0.017(2) Uani 1 1 d . . . . .
 C12 C 0.6325(13) 0.3916(18) 0.2065(4) 0.013(2) Uani 1 1 d D U . . .
 C13 C 0.6445(12) 0.5417(17) 0.0955(4) 0.013(2) Uani 1 1 d . . . . .
 H11 H 0.892(7) 0.397(9) -0.043(2) 0.020(8) Uiso 1 1 d . . . . .
 H10 H 0.980(4) 0.425(8) 0.0739(15) 0.007(6) Uiso 1 1 d D . . . .
 H2A H 0.861(5) 0.603(11) 0.172(2) 0.031(11) Uiso 1 1 d D . . . .
 H9 H 0.231(6) 0.615(13) -0.009(3) 0.049(17) Uiso 1 1 d D . . . .
 H2B H 0.559(8) 0.672(8) 0.174(3) 0.034(13) Uiso 1 1 d D . . . .
 H5 H 0.295(5) 0.650(8) 0.0912(19) 0.020(9) Uiso 1 1 d D . . . .
 H12 H 0.646(9) 0.431(13) 0.2539(15) 0.040(14) Uiso 1 1 d D . . . .
 H1 H 0.671(12) 0.425(18) -0.119(4) 0.061 Uiso 1 1 d . U . . .
 H4A H 0.798(11) 0.185(13) 0.153(2) 0.048 Uiso 1 1 d D U . . .
 H4B H 0.966(6) 0.282(14) 0.202(3) 0.048 Uiso 1 1 d D U . . .
 H4C H 0.791(11) 0.144(10) 0.230(3) 0.048 Uiso 1 1 d D U . . .

loop_
  _atom_site_aniso_label
  _atom_site_aniso_U_11
  _atom_site_aniso_U_22
  _atom_site_aniso_U_33
  _atom_site_aniso_U_23
  _atom_site_aniso_U_13
  _atom_site_aniso_U_12
 O3 0.014(2) 0.009(6) 0.022(4) 0.001(3) 0.002(2) 0.000(3)
 C2 0.023(3) 0.010(8) 0.013(4) -0.003(4) 0.002(3) -0.008(4)
 O1 0.016(3) 0.019(7) 0.014(3) 0.000(3) 0.000(2) 0.002(3)
 N4 0.015(3) 0.012(7) 0.016(4) -0.001(3) 0.000(2) -0.001(3)
 C5 0.020(3) 0.012(8) 0.012(4) 0.004(4) 0.003(3) 0.008(4)
 O2 0.015(2) 0.012(6) 0.027(4) -0.003(3) -0.003(2) 0.000(3)
 C7 0.013(3) 0.004(8) 0.017(5) 0.001(3) 0.003(3) 0.005(3)
 C8 0.012(3) 0.021(8) 0.010(4) 0.001(4) -0.001(2) 0.004(4)
 C9 0.010(3) 0.036(10) 0.014(4) 0.012(4) 0.000(2) 0.005(4)
 C10 0.013(3) 0.021(6) 0.014(4) 0.012(3) -0.001(2) 0.006(3)
 C11 0.021(4) 0.021(8) 0.008(4) -0.004(4) 0.004(3) 0.001(4)
 C12 0.016(3) 0.015(5) 0.007(3) -0.004(3) 0.000(2) -0.001(3)
 C13 0.015(3) 0.013(8) 0.011(4) 0.009(3) 0.001(3) 0.000(4)

_geom_special_details
;
 All esds (except the esd in the dihedral angle between two l.s. planes)
 are estimated using the full covariance matrix.  The cell esds are taken
 into account individually in the estimation of esds in distances, angles
 and torsion angles; correlations between esds in cell parameters are only
 used when they are defined by crystal symmetry.  An approximate (isotropic)
 treatment of cell esds is used for estimating esds involving l.s. planes.
;
loop_
  _geom_bond_atom_site_label_1
  _geom_bond_atom_site_label_2
  _geom_bond_distance
  _geom_bond_site_symmetry_2
  _geom_bond_publ_flag
 O3 C7 1.290(12) . ?
 C2 C12 1.584(16) . ?
 C2 C13 1.534(12) . ?
 C2 H2A 1.08(2) . ?
 C2 H2B 1.06(2) . ?
 O1 C8 1.371(11) . ?
 O1 H1 1.04(9) . ?
 N4 C12 1.476(14) . ?
 N4 H4A 1.03(2) . ?
 N4 H4B 1.02(2) . ?
 N4 H4C 1.02(2) . ?
 C5 C9 1.423(12) . ?
 C5 C13 1.441(12) . ?
 C5 H5 1.07(2) . ?
 O2 C7 1.260(15) . ?
 C7 C12 1.564(12) . ?
 C8 C9 1.439(13) . ?
 C8 C11 1.442(13) . ?
 C9 H9 1.08(2) . ?
 C10 C11 1.424(12) . ?
 C10 C13 1.482(13) . ?
 C10 H10 1.09(2) . ?
 C11 H11 1.07(4) . ?
 C12 H12 1.07(2) . ?

loop_
  _geom_angle_atom_site_label_1
  _geom_angle_atom_site_label_2
  _geom_angle_atom_site_label_3
  _geom_angle
  _geom_angle_site_symmetry_1
  _geom_angle_site_symmetry_3
  _geom_angle_publ_flag
 C12 C2 H2A 106(4) . . ?
 C12 C2 H2B 105(4) . . ?
 C13 C2 C12 115.1(9) . . ?
 C13 C2 H2A 109(3) . . ?
 C13 C2 H2B 99(3) . . ?
 H2A C2 H2B 122(5) . . ?
 C8 O1 H1 107(4) . . ?
 C12 N4 H4A 113(5) . . ?
 C12 N4 H4B 117(6) . . ?
 C12 N4 H4C 108(4) . . ?
 H4A N4 H4B 104(6) . . ?
 H4A N4 H4C 113(7) . . ?
 H4B N4 H4C 100(6) . . ?
 C9 C5 C13 122.3(8) . . ?
 C9 C5 H5 113(2) . . ?
 C13 C5 H5 125(2) . . ?
 O3 C7 C12 117.1(10) . . ?
 O2 C7 O3 127.9(9) . . ?
 O2 C7 C12 115.0(8) . . ?
 O1 C8 C9 119.5(7) . . ?
 O1 C8 C11 122.4(7) . . ?
 C9 C8 C11 118.1(7) . . ?
 C5 C9 C8 120.6(7) . . ?
 C5 C9 H9 111(4) . . ?
 C8 C9 H9 128(4) . . ?
 C11 C10 C13 119.7(7) . . ?
 C11 C10 H10 121(2) . . ?
 C13 C10 H10 119(2) . . ?
 C8 C11 H11 110(2) . . ?
 C10 C11 C8 122.1(8) . . ?
 C10 C11 H11 126(2) . . ?
 C2 C12 H12 110(5) . . ?
 N4 C12 C2 108.7(7) . . ?
 N4 C12 C7 113.2(9) . . ?
 N4 C12 H12 106(4) . . ?
 C7 C12 C2 110.3(7) . . ?
 C7 C12 H12 109(3) . . ?
 C5 C13 C2 121.9(8) . . ?
 C5 C13 C10 117.1(8) . . ?
 C10 C13 C2 121.0(7) . . ?

loop_
  _geom_torsion_atom_site_label_1
  _geom_torsion_atom_site_label_2
  _geom_torsion_atom_site_label_3
  _geom_torsion_atom_site_label_4
  _geom_torsion
  _geom_torsion_site_symmetry_1
  _geom_torsion_site_symmetry_2
  _geom_torsion_site_symmetry_3
  _geom_torsion_site_symmetry_4
  _geom_torsion_publ_flag
 O3 C7 C12 C2 -71.6(11) . . . . ?
 O3 C7 C12 N4 166.4(8) . . . . ?
 O1 C8 C9 C5 -178.3(11) . . . . ?
 O1 C8 C11 C10 177.0(12) . . . . ?
 O2 C7 C12 C2 109.8(11) . . . . ?
 O2 C7 C12 N4 -12.2(12) . . . . ?
 C9 C5 C13 C2 177.8(11) . . . . ?
 C9 C5 C13 C10 -3.0(17) . . . . ?
 C9 C8 C11 C10 -4.0(18) . . . . ?
 C11 C8 C9 C5 2.7(18) . . . . ?
 C11 C10 C13 C2 -179.1(12) . . . . ?
 C11 C10 C13 C5 1.7(15) . . . . ?
 C12 C2 C13 C5 94.2(13) . . . . ?
 C12 C2 C13 C10 -85.1(11) . . . . ?
 C13 C2 C12 N4 72.2(9) . . . . ?
 C13 C2 C12 C7 -52.4(10) . . . . ?
 C13 C5 C9 C8 0.8(19) . . . . ?
 C13 C10 C11 C8 1.8(17) . . . . ?

_shelx_res_file
;
TITL 2 in P212121 #19
    tyrosine_exp6.res
    created by SHELXL-2018/3 at 22:29:10 on 08-Feb-2025
CELL 0.02508 5.998 6.981 21.732 90 90 90
ZERR 4 0.019 0.014 0.017 0 0 0
LATT -1
SYMM 0.5-X,-Y,0.5+Z
SYMM 0.5+X,0.5-Y,-Z
SYMM -X,0.5+Y,0.5-Z
SFAC  C 0.136 0.373 0.548 3.281 1.227 13.046 0.597 41.02 0 0 0 0 0.75 12.011
SFAC  H 0.037 0.561 0.127 3.791 0.236 13.556 0.129 37.723 0 0 0 0 0.32 1.008
SFAC  N 0.137 0.329 0.534 2.673 1.086 10.316 0.455 32.763 0 0 0 0 0.71 14.007
SFAC  O 0.143 0.305 0.51 2.268 0.937 8.262 0.392 25.665 0 0 0 0 0.63 15.999
UNIT 36 44 4 12

DFIX 1.01 N4 H4a N4 H4b N4 H4c
DFIX 1.05 C12 H12
DFIX 1.05 C2 H2b
DFIX 1.05 C2 H2a
DFIX 1.05 C5 H5
DFIX 1.05 C9 H9
DFIX 1.05 C10 H10
ISOR 0.005 0.01 C10
ISOR 0.005 0.01 C12

L.S. 10
PLAN  5
CONF
BOND
MORE -1
BOND $H
temp
fmap 2
acta
SHEL 99 0.56
REM <olex2.extras>
REM <HklSrc "%.\\2.hkl">
REM </olex2.extras>

WGHT    0.182900
FVAR       1.51194
O3    4    0.228590    0.425522    0.213387    11.00000    0.01370    0.00927 =
         0.02193    0.00144    0.00163    0.00038
C2    1    0.687504    0.570737    0.164418    11.00000    0.02277    0.00992 =
         0.01287   -0.00315    0.00231   -0.00819
O1    4    0.529111    0.483389   -0.098756    11.00000    0.01618    0.01893 =
         0.01431    0.00029   -0.00023    0.00233
N4    3    0.803627    0.243077    0.196087    11.00000    0.01474    0.01245 =
         0.01631   -0.00110    0.00006   -0.00111
C5    1    0.437469    0.597196    0.066979    11.00000    0.02043    0.01204 =
         0.01219    0.00440    0.00268    0.00760
O2    4    0.377112    0.160742    0.166493    11.00000    0.01483    0.01179 =
         0.02657   -0.00344   -0.00271    0.00041
C7    1    0.389885    0.319465    0.193833    11.00000    0.01315    0.00378 =
         0.01740    0.00101    0.00335    0.00499
C8    1    0.567780    0.496794   -0.036708    11.00000    0.01171    0.02119 =
         0.00956    0.00056   -0.00050    0.00395
C9    1    0.399069    0.576951    0.002706    11.00000    0.01024    0.03617 =
         0.01416    0.01224   -0.00045    0.00507
C10   1    0.815128    0.452533    0.055268    11.00000    0.01295    0.02119 =
         0.01381    0.01150   -0.00142    0.00637
C11   1    0.771606    0.430193   -0.008744    11.00000    0.02113    0.02084 =
         0.00819   -0.00450    0.00392    0.00113
C12   1    0.632461    0.391580    0.206507    11.00000    0.01595    0.01500 =
         0.00713   -0.00350    0.00035   -0.00103
C13   1    0.644546    0.541741    0.095453    11.00000    0.01533    0.01286 =
         0.01090    0.00865    0.00082    0.00007
H11   2    0.892275    0.397073   -0.043182    11.00000    0.01969
H10   2    0.980202    0.425327    0.073911    11.00000    0.00716
H2A   2    0.861353    0.602734    0.171510    11.00000    0.03069
H9    2    0.230913    0.615215   -0.009330    11.00000    0.04890
H2B   2    0.559402    0.671700    0.173748    11.00000    0.03419
H5    2    0.295093    0.649846    0.091199    11.00000    0.01952
H12   2    0.646206    0.430766    0.253884    11.00000    0.04039
H1    2    0.671454    0.425479   -0.118652    11.00000   -1.50000
H4A   2    0.798332    0.184635    0.152541    11.00000   -1.20000
H4B   2    0.966464    0.281993    0.201511    11.00000   -1.20000
H4C   2    0.791273    0.143640    0.230278    11.00000   -1.20000
HKLF 4


REM  2 in P212121 #19
REM wR2 = 0.4027, GooF = S = 1.003, Restrained GooF = 1.002 for all data
REM R1 = 0.1504 for 1063 Fo > 4sig(Fo) and 0.2125 for all 2324 data
REM 158 parameters refined using 21 restraints

END

WGHT      0.1829      0.0000

REM Highest difference peak  0.208,  deepest hole -0.207,  1-sigma level  0.061
Q1    1   0.1675  0.4848 -0.0592  11.00000  0.05    0.21
Q2    1   0.1002  0.5193  0.0223  11.00000  0.05    0.20
Q3    1   0.9480  0.5478  0.1366  11.00000  0.05    0.20
Q4    1   0.0334  0.5360 -0.0143  11.00000  0.05    0.20
Q5    1   0.1729  0.5766  0.0065  11.00000  0.05    0.19
;
_shelx_res_checksum                6546
_shelx_hkl_file
;
   0   0  -1 1000.00  176.05
   0   0  -2  417.55   74.16
   0   0   3   78.16   18.37
   0   0  -3  100.98   21.21
   0   0  13  -35.12   15.68
   0   0 -13   10.54   10.39
   0   0  15  -28.09   13.32
   0   0 -15    9.14    9.07
   0   0  17  -16.48   12.61
   0   0 -17    9.32    8.84
   0   0  19  -13.76   10.96
   0   0 -19    9.54    8.70
   0   0  21  -11.68    9.71
   0   0 -21    8.95    7.09
   0   0  22   -8.52    8.53
   0   0 -22   21.93    9.36
   0   0 -23    3.98    7.30
   0   0 -24   10.90    7.69
   0   0 -25    1.86    6.26
   0   0 -26   12.12    6.90
   0   1   3  713.50  125.87
   0  -1  -3  654.99  115.56
   0   1   4  187.59   33.40
   0  -1  -4  133.02   23.82
   0   1   5  676.64  119.34
   0   1   6  270.76   48.08
   0  -1  -6  216.84   38.55
   0   1   8  309.98   54.93
   0  -1  -8  403.38   71.44
   0   1   9   19.23    4.49
   0  -1  -9   15.41    3.69
   0   1  10  300.54   53.69
   0  -1 -10  281.12   50.28
   0   1  11    3.77    2.75
   0  -1 -11    1.88    2.27
   0   1  12  235.21   42.40
   0  -1 -12  175.39   31.80
   0   1  13  157.03   28.83
   0  -1 -13  183.39   33.35
   0   1  14  113.95   21.46
   0  -1 -14  122.76   22.89
   0  -1 -15   58.90   12.00
   0   1  16   39.60    8.35
   0  -1 -16   69.93   14.77
   0   1  17   46.47    9.74
   0  -1 -17   49.06   10.59
   0   1  18    4.69    3.40
   0  -1 -18    2.65    2.97
   0   1  19    9.60    4.55
   0  -1 -19    7.05    3.15
   0   1  20   79.79   15.89
   0  -1 -20   55.90   11.67
   0   1  21   14.12    4.93
   0  -1 -21    7.66    3.69
   0  -1 -22    0.36    2.83
   0  -1 -25   12.33    5.23
   0  -1 -26   -0.47    2.80
   0   2   6  142.33   26.08
   0  -2  -6  164.90   29.81
   0   2   7    3.43    2.95
   0  -2  -7    4.09    2.96
   0   2   8  117.08   21.41
   0   2   9  113.83   20.95
   0   2  10   66.81   12.50
   0  -2 -10   69.17   13.04
   0  -2 -11  297.39   53.09
   0   2  12   55.12   10.81
   0  -2 -12   47.07    9.17
   0   2  13  593.20  105.94
   0   2  15    1.96    3.20
   0   2  16   39.71    8.11
   0  -2 -16   62.46   12.22
   0   2  17    6.40    3.23
   0  -2 -17   10.60    3.17
   0   2  18   67.69   13.21
   0  -2 -18   73.78   14.00
   0  -2 -19   45.11    9.30
   0   2  20   20.70    5.40
   0  -2 -20   16.23    4.56
   0   2  21    0.98    2.35
   0   2  22    8.03    3.19
   0  -2 -22   10.68    3.83
   0   2  23    5.40    3.25
   0  -2 -23    5.76    2.82
   0   2  24    7.39    3.55
   0  -2 -24    7.96    3.26
   0   2  25    4.77    3.23
   0  -2 -25    1.40    2.08
   0   2  26   19.73    5.70
   0   2  27    6.97    3.60
   0   3   9   48.26    9.97
   0  -3  -9   52.43   10.38
   0   3  10   40.35    8.19
   0  -3 -10   43.61    8.54
   0   3  11  123.68   22.54
   0  -3 -11  139.45   25.24
   0   3  12  106.83   19.80
   0  -3 -13   14.92    4.32
   0   3  14   28.91    6.86
   0  -3 -14   25.92    6.02
   0   3  15    2.29    2.55
   0  -3 -15    1.77    2.08
   0   3  16   46.03    9.41
   0  -3 -16   24.96    6.24
   0   3  17    7.27    2.88
   0  -3 -17    5.23    3.10
   0   3  18    4.50    3.05
   0  -3 -18    2.80    2.35
   0   3  19   24.15    7.29
   0  -3 -19   23.76    6.24
   0  -3 -21    8.90    4.09
   0   3  22    7.05    3.38
   0   3  23    7.87    2.93
   0  -3 -24    2.21    1.92
   0   3  25    5.26    2.33
   0   3  26    3.53    2.24
   0   3  27   -0.02    1.61
   0  -4 -12   63.73   12.46
   0   4  13   98.70   18.50
   0  -4 -13  102.28   19.00
   0   4  14   52.85   10.46
   0  -4 -14   57.75   11.25
   0   4  15    1.26    2.35
   0  -4 -15    4.25    2.34
   0   4  16    2.37    2.62
   0  -4 -16    5.11    2.73
   0   4  17   31.48    7.44
   0  -4 -17   20.83    5.31
   0   4  18   37.36    8.27
   0  -4 -18   31.86    7.65
   0   4  19    3.23    2.44
   0  -4 -19    4.64    2.86
   0   4  20   27.12    6.32
   0  -4 -20   28.68    6.86
   0   4  21    2.84    2.11
   0  -4 -21    2.60    2.26
   0   4  22   17.45    4.74
   0  -4 -22    7.75    3.00
   0   4  23   13.11    3.88
   0  -4 -23    8.95    3.85
   0   4  24   13.21    4.94
   0   4  26    0.74    3.43
   0  -5 -15   36.06    7.91
   0   5  16    1.81    2.20
   0  -5 -16    2.05    3.14
   0  -5 -17    3.68    2.28
   0   5  18   18.17    4.55
   0  -5 -19    1.98    1.90
   0   5  20   10.05    3.49
   0  -5 -20   15.47    4.20
   0   5  21    1.56    2.40
   0  -5 -21    1.48    1.91
   0   5  22    6.92    3.21
   0   5  23    5.79    3.22
   0   6  16   15.55    4.75
   0  -6 -17    9.44    3.37
   0  -6 -18   12.28    3.92
   0   6  21    0.70    1.55
   0   6  22    3.06    1.89
   0   7  19    4.09    2.78
   1   0   0    1.84    1.69
  -1   0   0    3.38    2.13
  -1   0   1  170.14   30.21
   1   0  -1  266.30   47.07
  -1   0  -1  173.16   30.97
   1   0   2  202.68   36.35
   1   0  -2  170.67   30.26
  -1   0  -2  171.06   30.68
   1   0   3  168.83   30.49
  -1   0  -3  169.88   30.75
  -1   0  -4   75.74   14.80
   1   0   5   82.74   15.49
  -1   0  -5  105.54   19.49
   1   0   6   -0.99    4.55
  -1   0  -6   -5.50    4.89
   1   0   7  109.27   20.74
  -1   0  -7  105.60   19.70
   1   0   8   18.43    5.83
  -1   0  -8    5.00    3.26
  -1   0  -9  178.01   32.90
   1   0  16   15.26    7.82
   1   0  17   54.83   13.70
   1   0  18   31.16   10.46
   1   0  19   32.57   10.70
   1   0  20   10.17    8.30
   1   0  21   12.32    7.57
   1   0  22    7.16    7.41
   1   0  23    4.22    7.91
  -1   0 -23    2.09    6.59
   1   0  24    3.58    7.93
  -1   0 -24   -3.12    6.59
   1   0  25    0.89    8.09
   1   0 -25    4.49    5.67
  -1   0 -25   -3.64    5.66
   1   0  26    7.30    7.64
   1   0 -26    5.77    5.25
  -1   0 -26   -3.81    5.50
   1   0  27    3.41    6.64
   1   0  28    4.15    6.24
   1   0  29    4.28    5.92
  -1  -1   0  393.81   69.78
  -1  -1  -1  578.77  102.20
   1   1   1  627.05  110.70
  -1  -1  -2  195.99   35.08
   1   1   2  203.20   36.32
  -1  -1  -3    7.20    3.76
   1   1   3   11.25    4.04
  -1  -1  -4  280.60   49.97
   1   1   4  237.57   42.39
  -1   1   6   34.29    6.37
  -1  -1  -6   41.35    9.17
   1   1   6   50.51   10.72
   1  -1  -6   32.48    6.00
  -1   1   7  114.56   20.49
   1  -1  -7   79.44   14.22
  -1   1   8   25.70    4.99
  -1  -1  -8   38.37    7.82
   1   1   8   32.62    6.78
   1  -1  -8   32.80    6.17
  -1   1   9  116.21   20.86
  -1  -1  -9   92.06   16.94
   1   1   9   99.04   18.22
   1  -1  -9   96.71   17.59
  -1   1  10   64.45   11.99
  -1  -1 -10   58.28   11.29
   1   1  10   47.36    9.56
   1  -1 -10   65.63   12.15
  -1   1  11  105.09   19.32
  -1  -1 -11  106.60   19.99
   1   1  11  107.14   20.39
   1  -1 -11  109.25   19.90
  -1   1  12   56.91   10.65
  -1  -1 -12   56.85   11.53
   1   1  12   49.18   10.02
   1  -1 -12   94.48   17.75
  -1   1  13   90.14   16.61
  -1  -1 -13   88.73   16.92
   1   1  13  108.75   20.46
   1  -1 -13   86.15   15.78
  -1   1  14  132.89   24.37
  -1  -1 -14  142.07   26.43
   1   1  14   97.17   18.94
   1  -1 -14   89.35   16.66
   1   1  15   22.85    6.71
  -1  -1 -16   18.46    5.47
   1   1  16   32.91    8.33
   1  -1 -16    8.48    3.63
  -1   1 -16   12.19   11.09
  -1  -1 -17   29.40    7.58
   1   1  17   56.51   12.23
  -1   1 -17   20.94   12.39
  -1  -1 -18   20.03    5.95
   1   1  18   21.08    7.44
  -1   1 -18   20.65   12.89
  -1  -1 -19   47.36   10.85
   1   1  19   45.87   10.55
  -1   1 -19   21.51   13.51
  -1   1  20   15.62    6.06
  -1  -1 -20    8.10    4.10
   1   1  20   21.06    5.94
  -1   1 -20    9.12   10.52
  -1   1  21   15.87    6.27
   1   1  21   16.00    4.79
  -1   1 -21   14.16   10.39
  -1   1  22    4.57    5.01
  -1  -1 -22    7.03    4.08
   1   1  22    3.95    3.30
  -1   1 -22   13.67   10.86
  -1   1  23    1.57    5.59
  -1  -1 -23    2.46    3.02
   1   1  23    1.67    2.90
  -1   1 -23    9.93    9.08
  -1   1  24    2.87    5.56
  -1  -1 -24    5.26    3.18
   1   1  24    5.97    3.49
  -1   1 -24    7.38    9.19
   1  -1  25  -11.14    8.82
  -1   1  25    2.61    5.35
  -1  -1 -25    5.40    3.10
  -1   1 -25    6.52    8.61
   1  -1  26  -10.64    7.79
  -1   1  26    4.63    5.14
  -1  -1 -26   10.75    4.47
   1   1  26    9.64    4.96
   1  -1  27   -8.13    7.20
  -1   1  27    2.68    5.29
   1   1  27    4.45    3.82
   1  -1  28   -9.83    6.53
  -1   1  28    5.08    5.13
   1   1  28   12.93    5.37
   1  -1  29   -5.79    5.33
  -1  -2  -3  526.30   93.28
   1   2   3  564.87  100.12
  -1  -2  -4   54.26   10.37
   1   2   4   30.20    6.52
  -1  -2  -5   18.01    4.38
   1   2   5   27.35    6.01
  -1  -2  -6   63.03   12.12
   1   2   6   67.24   13.00
  -1  -2  -7  112.48   21.11
   1   2   7  126.49   23.61
  -1  -2  -8   16.04    4.63
   1   2   8   16.18    4.62
  -1   2   9   10.88    2.90
  -1  -2  -9    8.18    2.99
   1   2   9    8.09    3.27
   1  -2  -9    9.24    2.69
  -1   2  10  188.38   33.57
  -1  -2 -10  164.24   29.95
   1   2  10  213.70   38.63
   1  -2 -10  162.27   28.99
  -1   2  11   22.45    4.76
  -1  -2 -11   37.82    7.74
   1   2  11   37.05    8.02
   1  -2 -11   28.40    5.93
  -1   2  12  164.50   29.40
   1  -2 -12  224.19   40.17
  -1   2  13   28.41    6.01
  -1  -2 -13   22.16    6.49
   1  -2 -13   21.44    4.68
  -1   2  15   45.09    8.94
   1   2  15   57.72   11.88
  -1  -2 -16   65.51   13.12
   1   2  16   42.88    8.87
   1  -2 -16   48.60    9.48
  -1   2  17   43.89    8.73
  -1  -2 -17   54.24   10.80
   1   2  17   34.45    7.49
   1  -2 -17   42.03    8.36
  -1  -2 -18   41.07    8.58
   1   2  18   38.36    8.34
   1  -2 -18   42.10    8.35
  -1   2  19   21.87    5.23
  -1  -2 -19   10.06    3.57
   1   2  19   12.27    3.99
   1  -2 -19   15.39    3.99
  -1   2  20    4.70    2.42
  -1  -2 -20    7.09    3.12
   1  -2 -20    6.36    2.69
  -1   2  21    3.93    2.69
  -1  -2 -21    7.11    3.36
   1   2  21    7.55    3.57
   1  -2 -21    5.44    2.39
  -1   2  22    3.32    2.84
   1   2  22    2.49    2.57
   1  -2 -22    3.25    1.89
  -1   2  23    1.79    2.57
  -1  -2 -23    0.03    2.49
   1   2  23    0.79    2.52
   1  -2 -23    3.06    2.05
  -1   2  24    4.15    3.05
  -1  -2 -24   13.33    4.63
   1   2  24    3.30    2.54
   1  -2 -24    1.97    1.64
  -1   2  25    5.11    3.52
  -1  -2 -25    5.85    3.06
   1   2  25    5.79    3.84
   1  -2 -25    2.15    1.64
  -1   2  26    3.93    2.73
   1   2  26    3.05    3.13
  -1   2  27    3.04    2.34
   1   2  27    1.79    3.28
  -1   2  28    6.93    3.19
   1   2  28    6.53    3.72
  -1  -3  -6   46.99    9.51
   1   3   6   58.10   11.80
  -1  -3  -7   50.49   10.16
   1   3   7   47.83    9.75
  -1  -3  -8    8.48    3.08
  -1  -3  -9   11.58    3.37
   1   3   9    4.36    3.07
  -1  -3 -10   42.91    8.85
   1   3  10   46.88    9.60
  -1   3  11   59.31   11.33
  -1  -3 -11   53.96   11.00
   1   3  11   80.34   15.78
  -1   3  12   12.04    3.17
  -1  -3 -12   16.84    4.73
   1   3  12   19.70    5.62
  -1   3  13   35.28    6.93
  -1  -3 -13   60.20   12.44
   1  -3 -13   47.76    9.37
  -1   3  14   26.04    5.68
  -1  -3 -14   18.02    4.93
   1   3  14   32.73    7.74
   1  -3 -14   29.20    5.95
  -1   3  15  182.87   33.05
  -1  -3 -15  189.56   34.65
   1   3  15  166.47   31.12
   1  -3 -15  199.00   35.98
   1   3  16    6.48    3.12
   1  -3 -16    9.58    3.18
  -1   3  17   18.50    4.41
  -1  -3 -17   11.96    3.96
   1   3  17   16.96    5.40
   1  -3 -17    9.55    3.35
  -1   3  18   10.97    3.15
  -1  -3 -18   15.74    5.08
   1  -3 -18    9.24    3.07
   1   3  19   18.42    6.88
   1  -3 -19    5.42    2.56
  -1   3  20   29.35    7.60
  -1  -3 -20   17.12    6.00
   1  -3 -20   16.49    4.66
  -1   3  22    6.37    2.87
   1   3  22    2.93    3.06
  -1   3  23    7.69    2.69
   1   3  23    7.95    3.11
  -1   3  24    3.78    2.22
  -1  -3 -24    8.79    3.36
   1   3  24    2.82    2.48
   1  -3 -24    4.54    1.85
  -1   3  25    2.87    1.84
   1   3  25    1.60    2.09
  -1   3  26    1.05    1.69
   1   3  26    1.69    2.05
   1   3  27    2.35    2.30
   1   4   8   17.87    5.38
  -1  -4  -9   10.20    3.53
   1   4   9   24.53    6.61
   1   4  10   47.17    9.80
  -1  -4 -11   10.48    3.36
   1   4  11    6.28    3.15
   1   4  12    2.55    2.62
  -1  -4 -13    9.43    3.37
   1   4  13    9.07    3.61
  -1   4  14   31.08    7.08
   1   4  14   17.71    5.03
  -1   4  15  118.39   21.79
  -1  -4 -15  115.10   21.74
   1   4  15  136.04   25.61
  -1   4  16   29.12    6.60
  -1  -4 -16   24.93    6.61
   1   4  16   39.47    8.87
  -1   4  17   15.13    3.83
  -1  -4 -17   21.68    5.77
   1   4  17   22.17    6.19
   1  -4 -17   23.84    5.31
  -1   4  18    4.19    2.53
  -1  -4 -18    5.88    3.39
   1   4  18   15.30    4.45
   1  -4 -18   12.38    3.22
   1   4  19    6.10    3.07
   1  -4 -19    3.04    1.84
  -1   4  20    8.25    3.29
  -1  -4 -20    1.96    2.28
   1   4  20    5.31    2.66
   1  -4 -20    9.40    3.50
  -1   4  21   22.07    5.13
  -1  -4 -21   35.04    8.26
   1   4  21   23.40    5.94
   1  -4 -21   24.77    5.87
  -1   4  22    6.11    2.41
   1   4  22    9.56    3.54
   1  -4 -22    5.16    2.29
  -1   4  23   16.31    4.52
  -1  -4 -23    8.50    3.47
   1   4  23   15.66    5.32
   1  -4 -23   11.20    3.74
  -1   4  24    1.64    2.08
   1   4  25    7.63    4.72
  -1   4  26   11.82    4.76
   1   5  11   10.02    4.50
  -1  -5 -12   18.00    5.12
   1   5  12   13.85    5.04
  -1  -5 -13   51.10   10.82
   1   5  13   23.14    6.04
  -1  -5 -14    6.98    2.91
   1   5  14    4.21    2.71
  -1  -5 -15   93.40   17.72
   1   5  15   75.67   14.67
  -1   5  16   26.75    6.52
  -1  -5 -16    8.63    3.15
   1   5  16    7.32    3.07
  -1   5  17   24.90    6.14
  -1  -5 -17   18.86    4.79
   1  -5 -17   32.26    7.29
  -1   5  18   14.13    3.97
   1   5  18    8.11    3.38
  -1   5  19    8.15    2.99
  -1  -5 -19    5.79    2.86
   1   5  19   10.25    4.02
  -1   5  20    1.85    1.85
  -1  -5 -20    4.09    2.75
   1   5  20    5.73    3.11
   1   5  21   17.37    5.28
  -1   5  22    3.44    2.35
   1   5  22    3.68    2.59
  -1   5  23    5.12    3.34
   1   5  23    2.74    2.52
  -1   5  24    2.40    2.38
   1   5  24    1.43    2.36
   1   6  14    5.27    3.45
  -1  -6 -15    3.03    2.69
   1   6  15    2.85    3.88
  -1  -6 -16    5.32    2.94
   1   6  16   19.42    5.55
  -1  -6 -17   14.75    4.34
   1   6  17   12.96    4.05
  -1  -6 -18    6.05    2.66
  -1   6  19    3.11    2.48
  -1  -6 -19    0.99    1.65
   1   6  19    1.50    2.25
  -1   6  20    8.29    3.46
   1   6  20    1.84    2.08
  -1   6  21    5.32    2.81
   1   6  21    1.03    1.88
  -1   6  22    0.68    1.74
   1   6  22    1.10    2.30
   1   7  16    2.54    3.10
   1   7  17    7.31    4.00
   1   7  18   10.68    4.35
   1   7  19    6.17    3.14
   1   7  20    1.95    1.95
   2   0   0  258.69   45.97
  -2   0   0  305.65   54.36
   2   0   1  115.02   20.92
  -2   0  -1  115.35   20.87
   2   0  -2  242.16   43.11
  -2   0  -2  266.96   47.79
   2   0   3   47.34    9.44
  -2   0   3   96.17   17.41
   2   0  -3   53.97   10.06
  -2   0  -3   40.01    8.48
   2   0   4  168.83   30.70
  -2   0   4  126.12   22.66
   2   0  -4  182.61   32.59
  -2   0  -4  160.83   29.29
   2   0   5  459.01   81.74
  -2   0   5  392.23   69.47
   2   0  -5  310.25   54.89
  -2   0  -5  394.07   70.35
   2   0   6  232.59   42.12
  -2   0  -6  261.31   47.25
   2   0   7   41.14    9.37
  -2   0  -7   25.74    6.64
   2   0   8   15.99    6.35
  -2   0  -8    5.51    3.69
   2   0   9  128.22   23.82
  -2   0  -9  165.68   30.84
   2   0  10   19.65    5.58
  -2   0 -10   13.22    4.28
   2   0  11   45.19    9.67
  -2   0 -11   46.77    9.69
   2   0  12    6.84    3.95
  -2   0 -12    7.25    3.58
  -2   0 -13   38.87    8.65
   2   0  14   65.80   13.64
  -2   0 -14   63.47   13.06
   2   0  15  214.61   39.83
  -2   0 -15  138.53   26.93
   2   0  16   16.42    6.29
  -2   0 -16    5.91    4.24
  -2   0 -17  207.66   39.18
  -2   0 -18   20.74    7.05
  -2   0 -19    3.25    5.35
  -2   0 -20   -0.95    4.21
   2   0  28    8.33    5.46
   2   0  29    2.15    3.95
   2   1  -1  103.67   18.92
  -2  -1  -1  180.24   32.61
   2   1   1  183.52   33.14
  -2  -1   1  116.87   21.20
  -2   1   2  216.71   42.56
   2   1  -2  335.30   59.78
  -2  -1  -2  242.56   43.38
   2   1   2  244.13   43.62
  -2  -1   2  389.74   69.50
  -2   1  -2  371.25   70.50
  -2   1   3  253.71   47.55
  -2  -1  -3  190.48   34.28
   2  -1  -3  157.42   31.80
  -2   1  -3  317.59   60.80
  -2   1   4   85.29   18.31
  -2  -1  -4   57.63   11.07
   2   1   4   71.91   13.63
   2  -1  -4   37.65   12.07
  -2   1  -4   81.53   21.15
   2   1   5  488.65   87.46
   2  -1  -5  418.34   74.88
  -2   1  -5  364.03   67.97
   2  -1  -6  277.84   49.76
  -2   1  -6  241.64   47.33
   2  -1   7  113.88   29.92
  -2   1   7   81.77   14.67
   2   1   7   78.74   15.41
  -2   1  -7  101.15   24.61
   2  -1   8  145.74   33.61
  -2  -1  -8  115.06   21.37
   2   1   8  142.33   25.90
  -2   1  -8  175.26   36.38
   2  -1   9   34.21   18.98
  -2  -1  -9   25.10    5.52
   2   1   9   15.43    3.96
   2  -1  10   -3.36   16.04
  -2  -1 -10    6.96    2.85
   2   1  10    2.79    2.62
  -2   1 -10   45.43   18.10
   2  -1  11  -10.09   11.83
  -2  -1 -11    3.05    2.62
   2   1  11    2.40    2.88
   2  -1 -11    2.99    3.53
  -2   1 -11   23.18   15.22
   2  -1  12  -10.99   10.88
  -2  -1 -12   31.16    7.37
   2   1  12   11.42    4.35
   2  -1 -12   16.28    5.30
  -2   1 -12   25.62   15.02
  -2  -1 -13   41.65    9.48
   2   1  13   41.24    9.09
   2  -1 -13   56.43   11.37
  -2   1 -13   46.67   16.41
  -2  -1 -14   63.93   13.34
   2   1  14   51.44   10.75
   2  -1 -14   77.70   14.98
  -2   1 -14  102.66   24.93
  -2  -1 -15  120.20   22.98
   2   1  15  107.49   20.64
   2  -1 -15   99.07   18.67
  -2   1 -15   84.04   22.28
   2   1  16  103.94   20.99
   2  -1 -16   74.21   14.65
  -2   1 -16  140.89   31.05
  -2  -1 -17   28.70    7.74
   2   1  17   45.73   10.52
   2  -1 -17   35.90    8.67
  -2   1 -17   62.86   19.38
  -2  -1 -18  152.70   28.90
   2   1  18  160.96   30.43
   2  -1 -18  106.15   20.29
  -2   1 -18   89.93   22.92
   2  -1  19  -12.73    9.50
  -2  -1 -19    1.60    3.17
   2   1  19   13.14    5.24
  -2   1 -19   15.44   12.76
   2  -1  20  -19.30   10.83
  -2  -1 -20    2.48    3.21
   2   1  20    4.67    3.95
   2  -1 -20   13.62    5.82
  -2   1 -20   16.33   12.27
   2  -1  21  -19.78   10.31
  -2   1  21  -19.38    8.44
  -2  -1 -21    1.09    3.10
   2   1  21    2.79    3.54
   2  -1 -21   11.84    5.54
  -2   1 -21    6.06   11.26
   2  -1  22  -12.89    9.51
  -2   1  22  -14.14    6.97
  -2  -1 -22    4.19    3.52
   2  -1 -22   11.61    5.37
  -2   1 -22    4.44   11.40
   2  -1  23  -15.74    9.45
  -2  -1 -23    6.13    3.83
   2   1  23   10.41    4.58
   2  -1 -23   13.17    5.35
  -2   1 -23   16.99   10.84
   2  -1  24  -11.01    8.79
  -2   1  24  -11.04    6.20
  -2  -1 -24    4.70    3.76
   2   1  24    7.53    3.95
   2  -1 -24    4.02    3.85
  -2   1 -24    7.92    8.72
   2  -1  25  -13.02    8.28
  -2  -1 -25   14.14    6.15
   2   1  25   11.19    4.19
   2  -1 -25   12.07    4.52
  -2   1 -25    5.89    8.21
   2  -1  26  -11.17    7.16
   2   1  26    3.83    3.61
  -2   1 -26   -0.14    7.21
   2  -1  27  -10.36    6.80
  -2   1  27   -6.91    5.27
   2   1  27    1.64    3.74
  -2   1 -27    1.32    5.69
   2  -1  28   -7.33    5.81
  -2   1  28   -3.76    4.22
   2  -1  29   -6.23    4.98
   2   1  29    3.49    3.26
   2   2   0   83.30   15.95
  -2  -2  -1  105.79   19.81
  -2  -2  -2   45.36    9.16
   2   2   2   36.84    7.90
  -2  -2  -3  306.18   54.59
   2   2   3  311.82   55.61
  -2  -2  -4   36.39    7.82
   2   2   4   36.13    8.07
  -2  -2  -5  158.07   29.21
  -2  -2  -6   78.50   15.19
   2   2   6  122.09   22.90
   2   2   7   60.13   11.72
  -2  -2  -8    6.57    2.88
   2   2   8    5.14    2.54
   2   2   9   13.05    3.79
  -2  -2 -10   14.39    4.07
   2   2  10   26.98    6.40
  -2   2  11   42.74    7.94
  -2  -2 -11   44.29   10.10
  -2   2  12   21.12    4.15
  -2  -2 -12   25.28    7.30
   2   2  12   24.77    7.89
   2  -2 -12   17.79    3.59
  -2   2  13  158.86   28.30
   2  -2 -13  157.81   28.17
   2   2  14   77.12   16.35
   2  -2 -14   58.07   10.97
  -2   2  15   76.39   14.23
  -2  -2 -15   72.89   15.15
   2   2  15   59.02   12.25
   2  -2 -15   81.32   15.41
  -2   2  16    8.39    2.37
   2   2  16   21.46    5.49
   2  -2 -16   10.86    2.64
  -2   2  17   79.14   14.86
  -2  -2 -17   66.94   13.21
   2   2  17   50.49   10.34
   2  -2 -17   63.78   11.75
  -2   2  18   26.70    5.52
   2   2  18   23.84    5.88
   2  -2 -18   35.70    6.97
  -2   2  19    1.44    2.15
  -2  -2 -19    2.76    2.40
   2   2  19   -0.02    2.77
   2  -2 -19   -0.34    1.49
  -2   2  20   34.92    7.23
  -2  -2 -20   25.42    6.23
   2   2  20   30.09    7.30
   2  -2 -20   32.18    6.50
  -2   2  21    3.83    2.43
  -2  -2 -21    2.65    2.90
   2  -2 -21    2.52    1.86
  -2   2  22   12.32    3.30
  -2  -2 -22    5.82    3.25
   2   2  22    6.36    3.52
   2  -2 -22    6.71    2.43
  -2   2  23    3.89    2.06
  -2  -2 -23    1.80    3.43
   2   2  23    4.16    2.79
   2  -2 -23    1.22    1.57
  -2   2  24    4.23    2.53
  -2  -2 -24    2.48    3.27
   2   2  24    3.40    2.84
   2  -2 -24    3.03    2.03
  -2   2  25    6.79    3.34
  -2  -2 -25    2.38    2.90
   2   2  25    3.09    2.60
  -2   2  26   10.13    3.83
   2   2  26    4.01    2.82
   2   2  27    9.89    4.66
   2   2  28    1.61    3.00
  -2  -3  -3  149.42   27.48
   2   3   3  152.04   28.06
  -2  -3  -4   83.35   16.11
  -2  -3  -5   34.03    7.09
   2   3   5   34.74    7.54
   2   3   6   46.23    9.27
  -2  -3  -7   75.08   14.31
   2   3   7   57.13   11.17
  -2  -3  -8   12.51    3.91
   2   3   8   15.24    4.44
  -2  -3  -9  123.44   23.26
   2   3   9  100.37   19.28
  -2  -3 -10  125.48   23.97
   2   3  10   84.89   16.53
  -2  -3 -11   30.54    7.37
   2   3  11   48.98   10.38
  -2  -3 -12   30.80    7.67
   2   3  12   37.10    8.35
  -2  -3 -13   45.87   10.26
   2   3  13   23.64    6.09
  -2   3  14   83.81   15.68
  -2  -3 -14   60.65   12.64
  -2   3  15   43.47    8.24
  -2  -3 -15   46.85   10.83
   2   3  15   37.51    8.24
   2  -3 -15   49.97    9.35
  -2   3  16   34.57    6.88
  -2  -3 -16   36.88    8.34
   2   3  16   47.12   10.52
   2  -3 -16   36.86    7.06
  -2   3  17   47.07    9.16
  -2  -3 -17   56.53   12.34
   2  -3 -17   54.23   10.34
  -2   3  18   37.99    7.49
   2  -3 -18   27.64    5.89
  -2   3  19   17.99    3.93
  -2  -3 -19   25.49    7.65
   2  -3 -19   12.02    3.29
  -2  -3 -20    1.88    3.27
   2  -3 -20    4.40    2.12
   2   3  21   13.89    6.01
   2  -3 -21    2.60    1.80
  -2   3  22    9.01    3.36
   2   3  22    6.95    3.73
   2  -3 -22   21.17    5.56
  -2   3  23    9.32    2.66
  -2  -3 -23    6.95    3.47
   2   3  23    5.78    2.89
  -2   3  24    0.47    1.37
  -2  -3 -24    1.15    2.08
   2   3  24   -0.08    2.34
   2  -3 -24    0.65    1.23
  -2   3  25    2.26    1.72
   2   3  25    1.32    2.16
   2   3  26    1.46    2.34
  -2   3  27    2.49    1.96
   2   3  27    1.44    2.12
  -2  -4  -6   97.30   18.59
   2   4   6  100.49   19.30
  -2  -4  -7   40.48    8.87
  -2  -4  -8   43.41    9.00
   2   4   8   54.97   11.11
  -2  -4  -9   29.94    6.80
  -2  -4 -10   23.09    5.58
   2   4  10   16.32    4.50
  -2  -4 -11    9.28    3.51
   2   4  11   11.15    3.85
  -2  -4 -13   90.41   17.61
   2   4  13   62.30   12.90
  -2  -4 -14   46.65   10.39
   2   4  14   68.15   13.79
  -2  -4 -15   54.82   11.53
   2   4  15   56.96   12.15
  -2   4  16   80.87   15.40
  -2  -4 -16  119.84   23.30
   2   4  16   92.30   17.92
  -2   4  17    5.66    3.27
  -2  -4 -17    9.11    3.54
   2   4  17    8.32    3.58
   2  -4 -17    8.89    2.71
  -2   4  18    9.47    3.24
  -2  -4 -18    7.46    3.36
   2   4  18    6.12    2.89
   2  -4 -18    9.89    3.25
  -2   4  19    7.30    2.43
  -2  -4 -19    7.82    3.64
   2   4  19   32.77    7.95
   2  -4 -19    5.62    2.01
  -2   4  20    3.84    2.19
  -2  -4 -20    1.19    2.48
   2   4  20    2.44    2.39
   2  -4 -20    1.48    1.40
  -2   4  21    3.10    2.19
  -2  -4 -21    6.10    3.63
   2   4  21    3.25    2.67
   2  -4 -21    2.01    1.56
  -2   4  22    4.83    2.27
  -2  -4 -22    3.52    2.63
   2   4  22    9.14    4.33
   2  -4 -22    5.24    2.47
  -2   4  23    5.00    2.15
  -2  -4 -23    2.91    2.64
   2  -4 -23    5.09    2.18
  -2   4  24    4.48    2.38
   2   4  24    7.10    4.77
  -2   4  25    1.29    1.77
   2   5   8    5.74    4.51
  -2  -5  -9   16.98    5.02
   2   5   9   24.93    7.11
  -2  -5 -10   14.67    4.61
  -2  -5 -11   25.67    6.44
   2   5  11   32.07    7.14
  -2  -5 -12    7.17    3.00
   2   5  12    1.50    3.02
  -2  -5 -13    4.63    2.70
   2   5  13    4.97    2.85
  -2  -5 -14    6.58    2.75
   2   5  14    2.47    2.44
  -2  -5 -15   38.40    8.27
   2   5  16    1.80    2.55
  -2  -5 -17    6.80    3.17
   2   5  17    5.74    3.43
  -2  -5 -18    5.73    3.14
   2   5  18    4.61    3.37
  -2   5  19   15.35    4.19
   2   5  19   21.20    6.04
  -2   5  20    3.98    3.24
  -2  -5 -20    4.75    3.09
   2   5  20    2.79    2.98
   2  -5 -20    6.01    2.19
  -2   5  22    3.32    1.75
   2   5  22    7.88    3.73
  -2   5  23    1.18    2.09
   2   5  23    6.40    3.12
  -2   5  24    3.51    2.07
   2   5  24    4.47    2.94
   2   6  11    1.87    3.33
  -2  -6 -12   11.66    4.01
   2   6  12    7.95    4.26
  -2  -6 -13    2.55    2.59
   2   6  13    4.57    5.18
   2   6  14    4.12    2.80
  -2  -6 -15    4.36    2.26
   2   6  15    6.28    3.12
  -2  -6 -16   14.26    4.08
   2   6  16   10.98    3.74
   2   6  17    7.47    3.07
  -2  -6 -18    2.46    1.93
   2   6  18    1.25    2.15
  -2  -6 -19    3.11    2.21
   2   6  19    4.33    2.66
   2   6  20    4.39    2.89
   2   6  21   10.59    4.32
   2   7  13    7.09    3.62
   2   7  14    6.27    3.69
  -2  -7 -15    8.18    3.34
   2   7  15    2.49    3.15
  -2  -7 -16    3.33    2.69
   2   7  16    3.24    3.25
   2   7  17    0.63    2.17
   2   7  18    1.72    2.18
   2   7  20    1.17    2.17
   2   8  16   12.24    4.65
   2   8  17    1.61    2.88
   3   0   0    1.37    2.25
  -3   0   0    2.33    2.70
   3   0   1  135.77   24.70
   3   0  -2  399.19   71.61
  -3   0  -2  220.52   39.68
  -3   0   3   73.34   13.54
   3   0  -3  121.40   22.24
  -3   0  -3   67.24   13.25
   3   0   4   34.88    7.77
  -3   0   4   61.88   11.62
   3   0  -4   42.16    8.21
  -3   0  -4   39.79    8.74
   3   0   5   64.31   12.60
  -3   0   5   87.50   16.19
   3   0  -5   70.18   13.04
  -3   0  -5   78.47   15.26
   3   0   6   51.24   10.72
  -3   0   6   39.28    7.66
   3   0  -6   36.01    7.19
  -3   0  -6   41.94    9.17
   3   0   7   12.89    4.84
  -3   0   7   21.97    4.61
   3   0  -7   10.57    2.86
   3   0   8  214.09   39.32
  -3   0   8  156.63   28.17
   3   0  -8  131.84   23.86
  -3   0  -8  184.18   34.23
   3   0   9   16.44    5.60
  -3   0  -9   13.59    4.97
   3   0  10  128.61   24.62
  -3   0 -10  108.41   21.15
  -3   0 -11   23.73    6.78
   3   0  12    6.20    4.35
  -3   0 -12   -1.52    3.72
   3   0  13  238.36   43.61
   3   0  14   13.35    4.59
  -3   0 -14   13.21    5.37
   3   0  15   48.50   10.62
  -3   0 -15   54.35   12.03
   3   0  16   33.57    8.17
  -3   0 -16   40.67    9.56
   3   0  17   30.34    7.70
  -3   0 -17   47.55   10.72
   3   0  18    3.83    3.22
  -3   0 -18    1.19    2.92
  -3   0 -19   14.56    5.18
   3   0  20   12.35    5.08
  -3   0 -20   10.50    4.67
   3   0  21    4.17    3.80
  -3   0 -21   -0.06    2.74
   3   0  22    4.61    4.05
  -3   0 -22    2.96    3.23
   3   0  23    5.93    4.65
  -3   0 -23   -0.12    2.77
  -3   0 -26   -0.67    3.31
  -3   0 -27    5.80    4.68
  -3  -1   0   45.51    9.51
   3  -1   0   39.12    8.98
  -3   1   0   33.77    7.23
   3  -1   1  131.71   24.98
   3   1  -1  100.17   18.85
  -3  -1  -1   92.29   17.41
   3   1   1   73.20   14.00
   3  -1  -1   78.21   15.01
  -3   1  -1  127.88   23.82
  -3   1   2  170.41   30.74
   3   1  -2  137.35   25.20
  -3  -1  -2  235.87   42.69
   3   1   2  144.30   26.55
  -3  -1   2  129.02   23.59
   3  -1  -2  169.23   30.64
  -3   1  -2  251.48   45.69
   3   1  -3   80.73   15.07
  -3  -1  -3   81.07   15.28
   3   1   3  148.76   27.26
   3  -1  -3  113.39   20.73
  -3   1   4   40.99    8.27
   3   1  -4   48.29    9.54
   3  -1  -4   44.26    9.01
  -3   1   5   69.17   13.21
   3   1  -5  123.15   22.79
  -3  -1  -5  102.16   20.29
  -3  -1   5   76.11   14.39
   3  -1  -5  100.21   18.29
  -3   1   6   74.49   13.79
   3  -1  -6  113.08   20.40
  -3   1   7   35.73    6.75
  -3  -1  -7   55.84   12.16
   3   1   7   41.40    8.78
   3  -1  -7   43.76    8.29
  -3  -1  -8   36.02    8.10
   3   1   8   10.74    3.41
   3  -1  -8   12.16    2.52
  -3   1   9   28.61    5.41
  -3  -1  -9   23.64    5.66
   3  -1  10    7.63    6.02
  -3   1  10   14.39    2.88
  -3  -1 -10    2.93    2.35
   3   1  10    3.71    2.89
   3  -1 -10    7.74    1.84
   3  -1  11   32.36    9.71
  -3  -1 -11   17.87    5.03
   3   1  11   30.03    7.08
   3  -1 -11   39.33    7.24
   3  -1  12  130.41   26.29
  -3  -1 -12   83.13   16.48
   3   1  12   84.70   16.79
   3  -1  13   37.32   10.96
  -3  -1 -13   34.82    8.70
   3   1  13   29.50    7.66
   3  -1  14   86.95   19.15
   3   1  14   69.30   14.29
  -3   1 -14   64.53   17.89
   3  -1  15   32.90   10.41
  -3  -1 -15   37.37    9.35
   3   1  15   28.90    7.16
  -3   1 -15   26.11   11.44
   3  -1  16  149.81   29.98
  -3  -1 -16  183.39   34.61
   3   1  16  200.45   36.97
  -3   1 -16  138.27   30.28
   3  -1  17   22.94    8.83
  -3  -1 -17   38.03    9.08
   3   1  17   17.80    5.53
  -3   1 -17   10.80    9.02
   3  -1  18   14.09    7.74
  -3  -1 -18    9.80    4.44
   3   1  18   11.53    5.05
  -3   1 -18    5.91    8.96
   3  -1  19   18.97    8.48
  -3  -1 -19   17.81    5.88
   3   1  19   26.79    7.40
  -3   1 -19    7.63    8.41
   3  -1  20    4.10    7.31
   3   1  20    9.65    4.71
  -3   1 -20    0.49    8.48
   3  -1  21    2.29    7.20
  -3  -1 -21    2.06    2.98
   3   1  21    9.82    4.74
  -3   1 -21   -3.66    8.29
   3  -1  22    5.13    6.63
  -3  -1 -22    2.71    3.07
   3   1  22    4.96    3.83
  -3   1 -22   -3.80    7.24
   3  -1  23    3.64    7.71
  -3  -1 -23   -0.46    2.94
   3   1  23    7.57    4.50
  -3   1 -23   -2.97    7.68
   3  -1  24    3.43    5.80
  -3  -1 -24    2.74    2.99
   3   1  24    3.43    3.58
  -3   1 -24   -0.32    6.64
   3  -1  25    7.90    6.56
  -3  -1 -25   10.88    4.79
  -3   1 -25    0.71    6.72
   3  -1  26    3.93    5.70
  -3  -1 -26    4.94    3.80
   3   1  26   10.51    5.16
  -3   1 -26   -2.59    6.28
   3  -1  27    4.18    5.71
   3   1  27    4.82    3.93
  -3   1 -27   -1.03    4.76
   3   1  28    3.33    3.61
   3   1  29    4.82    3.16
   3   2   0   29.49    6.61
  -3  -2   0   41.81    8.71
   3   2  -1   93.69   17.49
  -3  -2  -1   70.41   13.39
   3   2   1   90.21   16.91
  -3  -2   1   85.11   15.99
  -3  -2  -2   39.13    8.26
   3   2   2   35.60    7.98
  -3  -2   2   58.52   11.58
  -3  -2  -3   73.34   14.60
  -3  -2  -4  268.14   48.55
   3   2   4  265.64   48.03
  -3  -2  -5   33.96    7.75
  -3  -2  -6   29.70    6.79
   3   2   6   29.81    7.09
  -3   2  -6   -7.94   13.77
  -3  -2  -7   51.03   10.55
   3   2   7   37.02    8.07
  -3   2  -7    0.91   16.29
  -3  -2  -8   61.71   12.87
   3   2   8   41.80    8.80
  -3   2  -8    7.87   16.28
  -3  -2  -9   28.11    6.65
   3   2   9   20.44    5.68
  -3   2  -9    4.96   16.06
   3  -2  10   -7.33    9.82
  -3  -2 -10   12.07    5.17
  -3   2 -10   22.30   16.24
   3  -2  11   -6.07    9.99
  -3   2 -11   27.17   17.25
   3  -2  12  -11.29   10.50
  -3   2 -12   28.07   16.39
   3  -2  13  -11.78   10.73
  -3   2 -13   33.48   17.12
   3  -2  14  -15.53   10.40
  -3   2  14   11.92    2.41
   3   2  14   22.45    6.94
  -3   2 -14   22.34   15.22
   3  -2  15  -12.74   11.10
  -3  -2 -15   13.85    5.20
   3   2  15    7.85    3.99
   3  -2 -15   11.16    2.29
  -3   2  16   33.48    6.25
  -3  -2 -16   20.88    6.05
   3   2  16   38.65    8.42
   3  -2  17  -18.33   10.11
  -3   2  17    4.68    1.66
  -3  -2 -17    3.05    2.46
   3  -2 -17    2.67    0.92
  -3   2  18   36.50    6.83
  -3  -2 -18   30.30    6.95
   3   2  18   26.93    6.46
   3  -2 -18   31.71    5.99
  -3   2  19   41.77    7.97
  -3  -2 -19   33.79    7.56
   3   2  19   26.43    6.49
   3  -2 -19   38.96    7.48
   3  -2  20  -18.64    9.65
  -3  -2 -20    1.88    2.20
   3   2  20    9.68    3.78
   3  -2 -20    4.30    1.79
  -3   2 -20    9.02   11.42
  -3  -2 -21   19.34    5.38
   3   2  21   20.39    5.88
   3  -2 -21   20.25    4.44
  -3   2 -21   32.18   12.71
   3  -2  22  -11.95    8.10
  -3  -2 -22   12.10    4.34
   3  -2 -22    5.45    1.92
  -3   2 -22   11.97    9.16
   3  -2  23  -14.98    8.15
  -3  -2 -23    4.65    3.05
   3   2  23    6.98    3.75
   3  -2 -23    2.63    1.87
  -3   2 -23    5.10    7.55
   3  -2  24  -12.56    7.58
  -3  -2 -24    9.83    4.11
   3   2  24    0.90    2.57
   3  -2 -24    0.07    2.06
  -3   2 -24    2.98    7.67
   3  -2  25  -13.33    7.10
   3   2  25    1.65    2.76
   3  -2 -25    0.15    1.66
  -3   2 -25    4.63    7.42
   3  -2  26   -7.76    5.85
  -3   2  26    3.61    4.29
   3   2  26    7.20    3.44
  -3   2 -26    6.91    6.65
   3  -2  27   -6.81    4.79
  -3   2  27    2.69    3.99
   3   2  27    0.33    2.75
  -3   2 -27    1.87    4.52
   3  -2  28   -5.42    4.63
   3   2  28    2.44    2.85
   3  -2  29   -6.68    4.42
   3  -2  30   -2.69    3.64
   3   3   0    3.77    2.90
  -3  -3  -1  107.33   20.35
   3   3   1   84.63   16.50
  -3  -3  -2   17.05    4.94
   3   3   2   11.83    4.23
  -3  -3  -3   24.18    5.72
   3   3   3   27.33    6.60
  -3  -3  -4   12.57    3.89
   3   3   4    5.40    3.07
  -3  -3  -5   10.60    3.58
   3   3   5   10.92    3.73
  -3  -3  -6   43.34    9.20
   3   3   6   37.12    8.21
  -3  -3  -7   73.79   14.77
   3   3   7  106.74   20.50
   3   3   8   15.83    5.15
  -3  -3  -9   55.11   11.74
   3   3   9   55.07   11.96
  -3  -3 -10   17.51    5.37
   3   3  10   10.72    4.63
  -3  -3 -11   24.74    6.38
   3   3  11   32.74    8.19
  -3  -3 -12   57.56   12.74
   3   3  12   28.78    7.09
  -3  -3 -13   34.45    8.27
   3   3  13   62.22   13.14
  -3  -3 -14   23.91    6.92
   3   3  14   27.13    6.57
  -3  -3 -15   60.17   12.58
   3   3  15   34.86    8.48
  -3  -3 -16   36.17    8.97
  -3   3  17   16.03    3.41
   3   3  17   29.35    8.79
   3  -3 -17   23.44    4.74
  -3   3  18   16.61    3.57
   3   3  18   39.12   11.71
   3  -3 -18   14.19    3.05
  -3   3  19   13.96    3.05
  -3  -3 -19   14.71    6.09
   3  -3 -19   12.89    2.95
  -3   3  20    3.44    1.28
   3  -3 -20    5.74    1.92
   3   3  21   27.12    7.79
   3  -3 -21   19.84    4.31
   3   3  22    3.15    3.18
   3  -3 -22    3.80    1.73
  -3   3  23    3.55    1.55
  -3  -3 -23    4.53    3.03
   3   3  23    1.95    2.40
   3  -3 -23    4.46    2.03
  -3   3  24    4.04    1.63
  -3  -3 -24    5.30    3.04
   3   3  24    2.55    2.22
  -3   3  25    1.56    1.70
   3   3  25    0.86    2.32
  -3   3  26    1.19    1.50
   3   3  26    6.25    3.05
  -3   3  27    0.02    1.57
   3   3  27    0.51    1.94
  -3  -4  -3   53.43   11.08
   3   4   3   52.87   11.22
  -3  -4  -4   30.53    7.36
   3   4   4   40.64    9.24
   3   4   5   22.42    5.86
  -3  -4  -6    9.62    3.51
   3   4   6   14.10    4.41
  -3  -4  -7   86.91   16.87
   3   4   7   78.33   15.20
  -3  -4  -8    9.84    3.66
   3   4   8    3.03    3.17
  -3  -4  -9   16.00    4.72
  -3  -4 -10   51.40   10.83
   3   4  10   26.85    6.69
  -3  -4 -11    8.71    4.12
   3   4  11    3.00    3.49
  -3  -4 -12   18.10    5.89
   3   4  12   32.73    8.14
  -3  -4 -13   23.43    6.49
   3   4  13   17.36    5.42
  -3  -4 -14    2.93    3.12
   3   4  14    6.38    3.67
  -3  -4 -15   12.57    4.64
   3   4  15   18.04    5.00
  -3  -4 -16    3.02    2.86
   3   4  16    5.81    3.47
  -3  -4 -17   15.26    5.11
   3   4  17    8.45    3.46
  -3  -4 -18   27.61    6.93
  -3   4  19    4.63    2.10
  -3  -4 -19    1.95    2.41
   3   4  19    3.93    2.62
  -3   4  20   12.81    3.07
  -3  -4 -20   22.29    6.86
   3   4  20   11.77    4.25
   3  -4 -20   17.08    3.80
  -3   4  21    5.45    1.96
  -3  -4 -21    4.03    2.88
   3   4  21    4.51    3.57
   3  -4 -21    3.81    1.59
  -3   4  22    6.02    2.20
  -3  -4 -22    4.75    3.19
   3  -4 -22    4.37    1.57
  -3   4  23   11.86    3.13
  -3  -4 -23    4.45    3.44
   3   4  23    6.32    4.71
  -3   4  24    2.78    1.57
   3   4  24    4.68    4.48
  -3   4  25    0.90    1.56
  -3   4  26    0.51    1.25
  -3  -5  -6   12.94    4.47
   3   5   6   17.28    5.66
  -3  -5  -7   13.21    4.59
   3   5   7   12.31    5.26
  -3  -5  -8    5.11    3.42
   3   5   8   10.99    4.51
  -3  -5  -9    2.01    2.78
   3   5   9    2.30    2.58
  -3  -5 -10   23.76    5.99
   3   5  11    0.54    2.48
  -3  -5 -12   24.70    6.01
   3   5  12   20.83    5.32
  -3  -5 -13    2.44    2.35
   3   5  13    0.67    2.30
   3   5  14    3.12    2.92
  -3  -5 -15   16.74    5.12
   3   5  15   19.27    5.77
  -3  -5 -16    5.88    3.41
  -3  -5 -17    2.79    2.75
   3   5  17    1.69    3.05
  -3  -5 -18    2.70    2.58
   3   5  18    6.24    3.89
  -3  -5 -19   12.20    4.60
   3   5  19   17.09    5.15
  -3  -5 -20    3.48    3.12
   3   5  20    4.27    3.06
   3   5  21    2.96    3.28
  -3   5  22    1.74    2.26
   3   5  22    2.96    2.91
  -3   5  23    3.44    1.92
  -3   5  24    0.06    1.25
   3   5  24    2.61    2.84
   3   6   8    0.87    3.54
  -3  -6  -9   10.42    3.99
   3   6   9    9.38    4.51
  -3  -6 -10   14.17    4.74
   3   6  10   22.88    6.81
  -3  -6 -11    6.74    3.59
   3   6  11    9.67    4.31
  -3  -6 -12   12.46    4.09
   3   6  12    6.31    3.15
  -3  -6 -13    3.45    2.31
   3   6  13    0.29    2.62
  -3  -6 -14    1.90    2.32
   3   6  14    2.98    2.40
  -3  -6 -15    2.20    2.27
   3   6  15    2.36    2.50
  -3  -6 -16    2.33    1.96
   3   6  16    2.22    2.34
  -3  -6 -17    1.96    2.10
   3   6  17    1.22    2.64
   3   6  18   11.41    4.19
  -3  -6 -19    4.07    2.55
   3   6  19    4.58    3.15
   3   6  21    0.58    2.92
   3   6  22    2.38    2.90
   3   6  23    2.20    2.71
   3   7  11    6.40    3.81
  -3  -7 -12   16.21    4.95
   3   7  12   17.37    5.63
  -3  -7 -13    1.36    2.01
   3   7  13    2.13    3.48
  -3  -7 -14    3.59    2.73
   3   7  14    6.99    3.63
  -3  -7 -15    4.03    2.65
   3   7  15    3.68    2.76
  -3  -7 -16    1.84    1.82
   3   7  16    0.44    2.45
  -3  -7 -17    1.33    1.60
   3   7  17    2.30    2.54
   3   7  18    1.03    2.16
   3   7  19    0.68    2.38
   3   8  13    4.01    3.02
   3   8  14    1.66    2.95
   3   8  15    7.60    3.95
   3   8  17    4.85    3.25
   3   8  18    2.09    2.70
   4   0   0   84.59   15.73
  -4   0   0   83.03   16.02
   4   0   1    5.31    2.28
   4   0  -1   10.71    3.59
  -4   0  -1   10.98    3.44
  -4   0  -2   17.59    4.52
   4   0   3   47.06    9.56
   4   0  -3   83.20   16.49
  -4   0  -3   49.09   10.21
  -4   0   4    1.97    1.77
   4   0  -4    4.66    2.50
  -4   0  -4    2.01    2.96
   4   0   5    2.22    2.99
  -4   0   5    3.13    2.03
   4   0  -5    1.78    2.10
   4   0   6   48.62   10.09
  -4   0   6   61.66   11.99
   4   0  -6   62.93   12.20
  -4   0  -6   61.04   13.04
   4   0   7    4.81    3.57
  -4   0   7    6.87    3.22
   4   0  -7    2.97    2.08
  -4   0  -7    3.15    3.89
   4   0   8   33.52    8.90
  -4   0   8   29.28    5.99
   4   0  -8   39.41    7.97
  -4   0  -8   36.51    8.83
   4   0   9    3.26    3.94
  -4   0   9    2.65    2.02
   4   0  -9    2.68    1.80
  -4   0  -9    1.84    4.02
   4   0  10    5.52    4.66
  -4   0  10   14.99    3.74
   4   0 -10    4.38    2.22
  -4   0 -10    5.58    4.50
   4   0  11    8.70    5.09
   4   0 -11    9.13    2.87
  -4   0 -11   13.96    5.50
   4   0  12   25.12    7.64
  -4   0 -12   14.50    5.72
   4   0  13   77.71   16.48
  -4   0 -13   52.66   12.26
   4   0  14   15.43    6.17
  -4   0 -14    7.74    4.32
  -4   0 -15    8.19    4.45
   4   0  16    6.48    4.40
  -4   0 -16    4.52    4.09
   4   0  17    4.10    3.91
  -4   0 -17    2.41    4.13
   4   0  18   -0.34    3.30
   4   0  19    3.29    3.65
  -4   0 -19    1.76    3.38
   4   0  20    2.25    3.13
  -4   0 -20    2.64    3.30
   4   0  21   17.72    5.84
  -4   0 -21   27.01    7.77
   4   0  22    2.93    3.80
  -4   0 -22    2.10    3.04
   4   0  23    3.82    3.86
  -4   0 -23    1.88    2.36
   4   0  24    8.21    4.99
  -4   0 -24   12.22    5.07
  -4   0 -25    1.11    2.77
  -4   0 -26   -0.26    2.93
   4   0  27    0.94    3.32
  -4   0 -27   -0.48    2.14
   4   0  28    6.56    4.66
   4   0  29    4.13    4.15
  -4  -1   0   56.64   11.48
  -4   1   0  102.81   20.19
   4  -1   1  145.87   27.08
  -4   1   1  179.98   33.69
   4   1  -1  125.20   23.34
   4   1   1   99.24   18.64
   4  -1  -1  161.09   29.77
  -4   1  -1  164.37   31.22
  -4   1   2   52.98   11.05
   4   1  -2   57.54   11.67
  -4  -1  -2   26.88    6.14
   4   1   2   26.81    6.40
   4  -1  -2   31.65    7.00
  -4   1  -2   61.16   12.71
   4  -1   3   55.10   11.21
  -4   1   3   75.09   14.80
   4   1  -3   66.89   13.11
  -4  -1  -3  101.55   20.12
   4  -1  -3   71.34   13.70
  -4   1  -3   69.96   13.87
   4  -1   4   17.41    4.90
  -4   1   4   24.94    5.85
   4   1  -4   29.46    6.42
  -4  -1  -4   33.67    8.88
   4   1   4   31.02    8.45
   4  -1  -4   12.59    3.55
  -4   1  -4   15.55    4.55
   4  -1   5    7.96    3.50
   4   1  -5    8.12    2.50
  -4  -1   5   22.04    5.06
   4  -1  -5    8.71    2.76
  -4   1  -5   12.21    4.37
  -4   1   6    8.43    2.90
   4   1  -6    9.09    2.80
  -4  -1   6    7.47    3.09
  -4   1  -6    7.32    3.44
   4  -1   7    6.61    3.55
  -4   1   7    4.91    2.12
   4   1  -7    6.32    2.60
  -4  -1  -7    6.40    4.04
   4   1   7    6.02    3.35
  -4  -1   7   18.52    5.02
   4  -1  -7    5.92    2.04
  -4   1  -7    9.56    4.00
   4  -1   8   55.67   12.59
   4   1  -8   34.96    7.45
  -4  -1  -8   34.62    8.38
   4   1   8   29.66    6.82
   4  -1  -8   29.90    5.82
   4  -1   9   47.48   11.72
  -4  -1  -9   39.32    8.66
  -4   1  -9   50.22   11.32
  -4   1  10    5.53    1.90
   4   1  10    6.29    3.49
  -4   1 -10    3.22    3.35
  -4   1  11   11.80    2.80
  -4  -1 -11    9.10    3.69
   4   1  11    8.80    4.06
   4  -1 -11   10.47    2.69
  -4   1 -11   19.06    6.48
  -4  -1 -12   70.44   14.46
   4   1  12   60.88   12.57
   4  -1 -12   75.84   13.80
  -4   1 -12   83.26   17.95
  -4   1  13   24.19    4.88
  -4  -1 -13   47.06   10.66
   4   1  13   41.45    9.62
   4  -1 -13   29.84    5.62
  -4  -1 -14    5.36    3.82
   4   1  14    4.07    3.54
   4  -1 -14   11.06    2.58
   4   1  15   27.33    7.18
  -4  -1 -16   12.40    5.38
   4   1  16   12.58    4.49
  -4  -1 -17    5.10    3.81
   4   1  17    5.48    3.30
  -4  -1 -18    5.59    3.74
   4   1  18    5.20    3.52
  -4  -1 -19    7.40    4.09
   4   1  19    2.10    2.71
  -4  -1 -20    4.27    3.43
   4   1  20    3.25    3.40
  -4  -1 -21    3.11    3.07
   4   1  21    5.46    3.99
  -4  -1 -22   16.67    5.88
   4   1  22   28.13    7.88
   4  -1  23    9.29    6.00
   4   1  23   10.48    4.92
   4  -1  24    7.95    5.75
  -4  -1 -24    2.34    2.99
   4   1  24   12.29    5.42
   4  -1  25    2.47    4.35
  -4  -1 -25    0.57    2.79
   4   1  25    3.74    3.76
   4  -1  26    3.22    3.84
  -4  -1 -26    1.01    2.48
   4   1  26    8.57    4.78
   4  -1  27    1.46    4.10
   4   1  27    6.24    4.23
   4  -1  28    0.32    3.88
   4  -1  29   -0.08    3.32
   4   1  29    2.66    3.80
   4  -1  30    0.32    2.66
   4   2   0   21.86    5.48
  -4  -2   0   12.09    3.88
  -4   2   1   26.71   18.50
   4   2  -1   10.18    3.29
  -4  -2  -1   15.03    4.80
   4   2   1   11.39    4.07
  -4  -2   1   10.01    3.71
   4  -2  -1   41.69   10.54
   4  -2   2   66.04   14.98
  -4   2   2   14.18   16.29
  -4  -2  -2   20.48    5.65
   4   2   2   30.97    7.26
  -4  -2   2   22.75    5.59
   4  -2  -2   36.43    9.73
   4   2  -3   73.79   14.19
  -4  -2  -3  151.91   28.57
   4   2   3  125.83   23.55
  -4  -2   3   87.11   16.45
   4  -2   4   79.63   17.54
  -4   2   4   27.92   14.80
   4   2  -4   59.69   11.92
   4   2   4   57.71   11.75
  -4  -2   4   37.98    8.46
   4  -2   5   33.23   10.80
  -4   2   5   15.18   11.84
   4   2  -5   17.33    4.85
  -4  -2  -5   25.34    6.73
   4   2   5   16.62    5.07
  -4  -2   5   24.77    5.97
   4  -2   6   24.07    9.98
  -4   2   6   18.60   10.71
  -4  -2  -6    2.30    3.06
  -4   2  -6    5.54   22.28
   4  -2   7   23.19    9.64
  -4   2   7   20.98    9.28
  -4  -2  -7    0.27    3.15
   4   2   7    1.05    2.87
  -4   2  -7   14.59   21.65
   4  -2   8   12.96    9.50
  -4  -2  -8   47.87   10.31
   4   2   8   23.69    6.69
  -4   2  -8   14.04   15.48
   4  -2   9   12.88    9.71
  -4  -2  -9    3.99    4.02
  -4   2  -9    6.15   15.41
   4  -2  10   14.56   10.31
  -4   2 -10    9.29   17.66
   4  -2  11    3.06    9.19
  -4   2 -11   10.86   16.73
   4  -2  12   -3.15    9.50
  -4   2 -12   14.14   14.81
   4  -2  13   -4.43    9.75
  -4   2  13   14.09    2.96
  -4   2 -13   13.14   15.56
   4  -2  14   -7.59    9.71
  -4   2  14    3.16    1.34
   4   2  14    1.23    3.25
  -4   2 -14    5.09   13.41
   4  -2  15   -5.18    8.09
  -4   2  15   10.40    2.11
  -4  -2 -15   10.62    4.85
   4   2  15   12.36    4.53
  -4   2 -15    5.39   14.94
   4  -2  16  -12.64    9.26
  -4  -2 -16    8.64    4.00
   4   2  16   16.41    4.76
  -4   2 -16    1.94   12.33
   4  -2  17   -8.81    9.03
  -4  -2 -17   19.74    5.63
  -4   2 -17    2.37   10.72
   4  -2  18   -6.83    8.33
  -4  -2 -18    3.60    2.49
   4   2  18    2.42    2.45
  -4   2 -18    4.71   11.18
   4  -2  19  -10.51    8.26
   4   2  19    7.25    3.28
   4  -2 -19    8.48    2.09
  -4   2 -19    4.77   10.25
   4  -2  20   -9.37    7.82
  -4  -2 -20    4.27    2.58
   4   2  20    4.36    2.91
   4  -2 -20    6.74    1.98
  -4   2 -20    1.50   10.94
   4  -2  21   -7.39    6.63
  -4  -2 -21    6.52    3.11
   4   2  21    3.64    2.73
   4  -2 -21    4.01    1.76
  -4   2 -21    1.13   10.37
   4  -2  22   -7.40    6.52
  -4  -2 -22    0.31    2.18
   4   2  22    1.49    2.60
   4  -2 -22    2.46    1.69
  -4   2 -22    3.96    9.82
   4  -2  23   -6.88    6.26
  -4  -2 -23    7.33    3.65
   4   2  23    1.75    3.19
   4  -2 -23    1.01    1.58
  -4   2 -23    1.36    9.40
   4  -2  24   -5.75    5.24
  -4  -2 -24    0.25    2.66
   4   2  24    1.56    2.78
   4  -2 -24    1.28    1.42
  -4   2 -24    1.77    7.31
   4  -2  25   -4.18    4.30
  -4  -2 -25    4.58    3.29
   4   2  25    2.42    2.88
   4  -2 -25    0.18    0.95
  -4   2 -25    0.29    6.46
   4  -2  26   -3.88    3.98
   4   2  26    1.98    2.72
  -4   2 -26   -1.93    5.05
   4  -2  27   -2.64    3.79
   4   2  27    1.68    2.62
  -4   2 -27    0.49    4.78
   4  -2  28   -3.46    3.81
   4   2  28    0.71    2.63
   4  -2  29   -3.96    3.58
   4  -2  30   -2.47    3.11
   4   3   0   53.34   10.66
  -4  -3   0   44.04    9.21
   4   3  -1   77.65   15.26
  -4  -3  -1   35.10    7.77
   4   3   1   36.00    7.78
  -4  -3   1   53.30   11.31
   4   3  -2  124.36   23.40
  -4  -3  -2  103.07   19.38
   4   3   2   92.81   17.46
  -4  -3   2  118.81   22.51
   4   3  -3   40.72    8.71
  -4  -3  -3   32.15    7.28
  -4  -3  -4   30.34    7.12
   4   3   4   36.43    8.32
  -4  -3  -5    7.72    3.88
   4   3   5    4.10    3.68
  -4  -3  -6   50.15   11.25
   4   3   6   31.93    7.71
  -4  -3  -7    7.78    3.67
   4   3   7   10.12    5.42
  -4  -3  -8    1.70    3.56
   4   3   8    2.35    2.89
   4   3   9   48.08   10.56
  -4  -3 -10   21.03    6.14
   4   3  10   16.07    4.67
  -4  -3 -11   17.21    5.14
   4   3  11   31.69    7.73
  -4  -3 -12   85.11   17.34
   4   3  12   68.40   14.16
  -4  -3 -13   58.23   12.95
   4   3  13   50.10   10.69
  -4  -3 -14   24.64    6.52
   4   3  14   55.46   12.27
  -4  -3 -15    3.84    3.18
  -4  -3 -16   29.70    9.00
   4   3  16   43.04   11.33
   4   3  17   25.27    8.58
  -4  -3 -18   46.48   12.33
  -4   3  19    6.64    1.59
  -4  -3 -19    4.90    4.01
  -4   3  20    3.28    1.15
   4  -3 -20    2.47    0.92
  -4   3 -20   -3.26    9.03
  -4   3  21    7.14    1.68
   4   3  21    7.89    3.77
   4  -3 -21    8.31    1.83
  -4   3 -21    0.47    9.13
   4   3  22    0.40    2.34
   4  -3 -22    1.85    0.98
  -4   3 -22    4.97    9.46
  -4   3  23    2.83    1.10
  -4  -3 -23    5.06    3.48
   4   3  23    6.94    3.24
   4  -3 -23    3.48    1.23
  -4   3 -23    2.11    7.76
  -4   3  24    2.87    1.35
  -4  -3 -24    4.05    2.83
   4   3  24    2.37    2.31
  -4   3 -24    0.88    6.88
  -4   3  25    0.31    1.16
  -4   3 -25    2.70    6.23
  -4   3  26    3.11    1.57
   4   3  26   -0.43    2.11
  -4   3 -26    0.84    4.82
  -4   3  27    2.73    1.60
   4   3  27    0.96    2.39
  -4   3 -27    3.34    5.17
   4   4   0   31.37    7.52
  -4  -4  -1   80.97   16.23
   4   4   1   83.43   16.61
  -4  -4  -2   43.59    9.88
   4   4   2   38.92    9.15
  -4  -4  -3    1.06    3.00
   4   4   3    9.69    4.04
  -4  -4  -4    4.54    3.11
   4   4   4    3.70    3.01
   4   4   5    6.65    3.24
  -4  -4  -6   11.72    3.92
   4   4   6   10.64    3.77
  -4  -4  -7   21.09    5.64
   4   4   7   22.55    6.32
  -4  -4  -8   13.92    4.56
   4   4   8   13.55    4.78
  -4  -4  -9   15.03    4.97
   4   4   9   17.93    5.69
  -4  -4 -10   53.59   12.05
   4   4  10   54.66   12.33
  -4  -4 -11   19.11    6.47
   4   4  11   11.41    4.58
  -4  -4 -12    2.83    2.95
   4   4  12    3.41    3.25
  -4  -4 -13   19.78    6.48
  -4  -4 -14    6.89    3.39
   4   4  14    6.64    3.50
  -4  -4 -15    2.50    2.49
   4   4  15    6.17    3.13
  -4  -4 -16    5.16    3.86
   4   4  16    4.51    3.18
  -4  -4 -17    0.98    2.68
   4   4  17    1.41    2.50
  -4  -4 -18    5.61    3.48
   4   4  18    1.98    2.67
  -4  -4 -19   16.48    5.99
   4   4  19    9.08    3.99
  -4  -4 -20    4.16    2.90
   4   4  20    4.09    3.42
  -4  -4 -21    0.42    2.40
  -4   4  22    3.25    1.48
  -4  -4 -22    5.67    3.96
   4   4  22    6.33    5.01
  -4   4  23    2.96    1.31
   4   4  23    6.79    5.22
  -4   4  24    2.76    1.60
  -4   4  25    2.35    1.33
  -4   4  26    1.94    1.18
   4   5   3   15.39    5.24
  -4  -5  -4    4.28    2.86
   4   5   4    4.93    3.52
  -4  -5  -5   41.45    9.68
   4   5   5   25.58    7.17
  -4  -5  -6   19.23    5.86
   4   5   6    5.24    3.33
  -4  -5  -7    4.29    2.86
   4   5   7    6.53    3.52
  -4  -5  -8   27.72    6.90
   4   5   8   17.78    5.15
  -4  -5  -9   10.15    3.86
   4   5   9    7.26    3.20
  -4  -5 -10   20.40    5.43
   4   5  10    7.40    3.43
  -4  -5 -11   39.75    8.93
   4   5  11   35.43    8.14
  -4  -5 -12    5.97    3.33
   4   5  12    3.43    3.02
  -4  -5 -13    9.32    4.20
   4   5  13    6.84    3.81
  -4  -5 -14    4.99    3.30
  -4  -5 -15    5.31    3.55
   4   5  15    5.42    3.61
  -4  -5 -16    0.71    2.29
   4   5  16    5.95    3.70
  -4  -5 -17    2.70    2.74
   4   5  17    3.51    3.27
  -4  -5 -18    2.19    3.13
   4   5  18    3.73    3.12
  -4  -5 -19   34.23    8.64
   4   5  19   31.22    8.19
  -4  -5 -20   11.88    4.55
   4   5  20    7.63    3.51
  -4  -5 -21    7.30    4.10
   4   5  21    2.25    2.70
   4   5  23    1.49    2.65
   4   5  24    1.11    2.49
   4   6   5    5.41    3.45
  -4  -6  -6    8.17    3.55
   4   6   6   12.72    4.90
  -4  -6  -7    3.20    2.86
   4   6   7    2.34    3.04
  -4  -6  -8    9.87    4.10
   4   6   8    3.68    3.37
   4   6   9    2.98    2.52
  -4  -6 -10    1.76    2.35
   4   6  10    2.66    2.46
  -4  -6 -11    2.93    2.44
  -4  -6 -12    4.24    2.78
   4   6  12    0.73    2.36
  -4  -6 -13    4.36    2.78
   4   6  13    7.28    3.26
  -4  -6 -14    0.67    1.86
   4   6  14   -0.79    2.62
  -4  -6 -15   12.37    4.17
   4   6  15    5.45    3.19
   4   6  16    2.62    2.74
  -4  -6 -17    1.11    1.96
   4   6  17    2.45    2.90
  -4  -6 -18    2.48    2.40
  -4  -6 -19    2.91    2.75
   4   6  19    3.24    2.78
   4   6  20    3.93    3.05
   4   6  21    5.84    3.80
   4   6  22    1.67    2.83
   4   6  23    2.04    2.60
   4   7   8   12.35    4.67
  -4  -7  -9    9.13    3.74
   4   7   9    5.96    3.60
  -4  -7 -10    2.99    2.73
   4   7  10    4.03    3.62
  -4  -7 -11    1.82    2.38
   4   7  11    2.52    2.93
   4   7  12    1.22    2.76
  -4  -7 -13    1.52    2.07
   4   7  13    0.33    2.31
  -4  -7 -14    1.79    1.96
   4   7  14    2.11    2.85
  -4  -7 -15    3.68    2.44
   4   7  15    2.05    2.40
   4   7  16    2.92    2.20
  -4  -7 -17    3.57    2.19
   4   7  17    2.18    2.63
   4   7  19    2.31    2.18
   4   7  20    0.99    2.37
   4   7  21    5.15    3.29
   4   8  10    0.91    2.30
   4   8  11    1.99    3.08
  -4  -8 -12    1.19    1.74
   4   8  12    3.56    3.23
  -4  -8 -13    3.41    2.46
   4   8  13    2.80    3.07
  -4  -8 -14    4.78    2.92
   4   8  14    2.89    2.90
   4   8  15    1.00    2.49
   4   8  16    0.08    2.32
   4   8  17    1.42    2.21
   4   8  18    0.89    2.10
   4   9  13    3.17    3.38
   4   9  14    1.61    2.81
   4   9  15    1.06    2.94
   5   0   0    1.54    1.91
  -5   0   0    1.94    2.78
   5   0  -1  146.79   27.16
  -5   0  -1  138.92   25.95
   5   0   3    2.87    2.76
  -5   0   3    5.43    4.15
  -5   0  -3    2.82    2.61
   5   0   4   45.40    9.84
  -5   0   4   70.88   14.68
   5   0  -4   58.23   12.67
  -5   0  -4   36.81    8.66
  -5   0   5    5.99    2.60
   5   0  -5    7.76    3.38
  -5   0  -5    3.76    3.48
   5   0   6   38.58    8.80
  -5   0   6   50.93   10.23
   5   0  -6   45.11    9.23
   5   0   7   11.56    4.24
  -5   0   7   17.26    4.31
   5   0  -7    4.16    2.43
  -5   0  -7    7.24    5.23
   5   0   8   35.73    8.21
  -5   0   8   54.41   10.91
   5   0  -8   34.16    7.23
  -5   0  -8   34.87    9.18
   5   0   9   95.20   18.76
  -5   0   9  116.28   21.62
   5   0  -9  154.01   28.24
  -5   0  -9  104.49   20.98
  -5   0  10   16.58    4.03
   5   0 -10    6.56    2.50
  -5   0 -10    7.07    3.96
   5   0  11   13.98    5.45
  -5   0  11    9.33    2.44
   5   0 -11   13.77    3.66
  -5   0 -11    8.12    4.64
   5   0  12    3.59    4.23
  -5   0  12    3.60    1.54
   5   0 -12    4.57    1.90
  -5   0 -12    0.40    3.91
   5   0  13   64.21   14.19
  -5   0  13   30.38    6.27
   5   0 -13   26.17    5.49
  -5   0 -13   30.58    8.18
   5   0  14    5.13    4.07
   5   0 -14    3.08    1.63
  -5   0 -14    1.09    3.02
   5   0  15    4.34    4.15
  -5   0 -15    2.56    3.07
   5   0  16   17.75    6.42
  -5   0 -16   28.24    8.33
   5   0  17    4.44    4.13
  -5   0 -17    0.09    2.61
  -5   0 -18   21.84    7.23
   5   0  19    9.85    5.23
  -5   0 -19    4.15    3.48
   5   0  20    8.04    4.68
  -5   0 -20    3.20    3.53
   5   0  21   12.83    5.22
  -5   0 -21   13.37    6.01
   5   0  22    0.26    3.01
   5   0  23    0.35    3.47
   5   0  24    2.58    3.39
  -5   0 -24    1.44    3.16
   5   0  25    0.38    3.27
  -5   0 -25   -1.43    2.36
   5   0  26    1.41    3.14
  -5   0 -26    0.10    2.01
   5   0  27    0.10    3.54
  -5   0 -27   -0.28    1.83
   5   0  28    2.66    3.43
   5   0  29    1.64    3.31
   5  -1   0   48.49   10.41
   5  -1   1   85.71   16.91
  -5   1   1   48.22   10.93
  -5  -1  -1   60.03   12.24
   5   1   1   62.12   13.03
  -5  -1   1   55.77   11.44
   5  -1  -1   62.97   12.71
  -5   1  -1   65.28   13.95
  -5   1   2  124.75   23.77
   5   1  -2  109.64   20.82
  -5  -1  -2  173.55   33.06
  -5  -1   2  114.47   21.68
   5  -1  -2  163.45   30.54
  -5   1  -2  111.16   22.17
   5  -1   3  141.81   27.67
  -5   1   3   88.36   17.63
   5   1   3  178.01   34.25
   5  -1  -3   97.82   18.37
  -5   1  -3  110.32   21.95
   5  -1   4  130.41   25.48
  -5   1   4   73.58   15.27
   5   1  -4  112.48   21.49
  -5  -1  -4  111.26   23.47
  -5  -1   4   78.13   15.32
   5  -1  -4   90.00   17.01
  -5   1  -4  105.09   21.19
   5  -1   5   52.75   11.40
  -5   1   5   59.48   12.03
   5   1  -5   71.85   14.13
  -5  -1   5   80.95   15.86
   5  -1  -5   66.14   13.18
  -5   1  -5   89.65   18.68
   5  -1   6   36.34    8.30
  -5   1   6   33.81    7.17
   5   1  -6   63.60   12.43
   5   1   6   50.28   11.28
  -5  -1   6   36.01    7.69
   5  -1  -6   48.22    9.50
   5  -1   7   14.93    4.79
  -5   1   7   24.33    5.43
  -5  -1  -7   18.06    6.53
   5   1   7   10.85    4.25
  -5  -1   7   18.86    4.58
   5  -1  -7   17.76    4.07
  -5   1  -7   19.45    6.30
   5  -1   8   25.58    6.50
  -5   1   8   37.41    8.55
   5   1  -8   26.16    5.55
  -5  -1  -8   29.42    7.80
   5   1   8   17.12    4.75
  -5  -1   8   28.94    6.46
   5  -1  -8   23.72    4.94
  -5   1  -8   45.35   10.26
   5  -1   9   10.41    4.09
   5   1  -9   10.96    3.27
  -5  -1  -9   17.61    5.38
  -5  -1   9   14.56    3.92
   5  -1  -9   14.38    3.58
  -5   1  -9   12.30    4.17
   5  -1  10    6.14    4.11
   5   1 -10   13.97    4.30
  -5  -1 -10    5.22    3.10
   5   1  10    4.57    3.24
  -5  -1  10   10.16    3.26
  -5   1 -10    5.63    3.09
   5  -1  11   18.31    5.89
  -5   1  11   32.51    6.65
   5   1 -11   17.66    4.53
  -5  -1 -11   18.75    5.23
   5   1  11   18.71    5.31
  -5   1 -11   26.17    6.95
  -5   1  12    7.24    2.01
  -5  -1 -12    5.71    3.31
   5   1  12    4.26    3.06
   5  -1 -12    3.44    1.60
  -5   1 -12    4.58    3.00
   5  -1  13    7.06    4.65
  -5   1  13    8.91    2.48
  -5  -1 -13    3.79    2.85
   5   1  13    2.99    2.86
   5  -1 -13    5.89    1.92
  -5   1 -13    2.98    2.55
   5  -1  14   25.99    7.83
  -5   1  14   18.76    3.89
  -5  -1 -14   18.96    6.00
   5   1  14   54.36   12.64
   5  -1 -14   25.86    5.18
  -5   1 -14   22.04    6.37
   5  -1  15   61.91   14.38
  -5   1  15   45.97    8.54
  -5  -1 -15   55.18   12.62
   5   1  15   60.97   13.32
   5  -1 -15   47.11    8.83
  -5   1 -15   51.54   11.74
   5  -1  16    4.66    4.33
  -5  -1 -16    2.61    3.44
   5   1  16    5.83    3.83
   5  -1 -16    3.26    1.16
  -5   1 -16    3.32    2.93
  -5  -1 -17    2.49    3.37
   5   1  17    1.48    2.88
  -5  -1 -18    8.65    4.59
   5   1  18    9.04    3.88
  -5   1 -18    7.86    4.51
  -5  -1 -19    2.33    2.95
   5   1  19    4.48    3.09
  -5   1 -19    0.94    2.83
  -5  -1 -20    0.92    2.42
   5   1  20    4.11    3.00
  -5   1 -20   -1.09    2.74
  -5  -1 -21    1.71    2.98
   5   1  21    1.43    3.90
  -5   1 -21    0.61    2.32
  -5  -1 -22    3.30    3.04
   5   1  22    5.10    3.32
  -5   1 -22    5.48    4.47
  -5  -1 -23    0.31    2.89
   5   1  23    0.52    3.78
  -5   1 -23    1.05    3.37
  -5  -1 -24    3.25    3.44
   5   1  24    5.80    4.44
  -5   1 -24   -0.55    2.39
  -5  -1 -25    0.52    2.49
   5   1  25    6.32    4.57
   5   1  26   12.41    5.42
   5   1  27    3.00    3.72
   5   1  28    1.51    3.63
   5   1  29    3.11    3.44
   5   2   0   19.30    5.45
   5   2  -1   33.27    7.81
  -5  -2  -1   19.42    5.65
   5   2   1   30.34    7.55
  -5  -2   1   22.07    6.02
   5  -2   2  121.42   24.41
  -5  -2  -2  109.87   21.41
   5   2   2  105.09   19.97
  -5  -2   2   98.68   18.85
  -5  -2  -3   56.50   11.95
   5   2   3   63.57   13.45
  -5  -2   3   54.82   11.02
   5  -2   4   17.43    6.64
  -5   2   4   15.78    4.81
   5   2  -4    8.40    2.84
  -5  -2  -4   19.82    6.15
   5   2   4   14.94    4.57
  -5  -2   4    9.21    3.28
   5  -2   5   55.61   13.11
  -5   2   5   43.04    9.37
   5   2  -5   42.03    9.05
  -5  -2  -5   32.66    7.93
   5   2   5   74.98   15.41
   5  -2   6   18.20    7.22
  -5   2   6   22.25    5.36
   5   2  -6   17.58    4.51
  -5  -2  -6   12.55    4.90
   5   2   6   12.79    4.15
   5  -2   7   63.85   14.55
  -5   2   7   54.38   10.67
  -5  -2  -7   43.03    9.62
   5   2   7   56.62   12.40
  -5  -2   7   71.47   14.23
   5  -2  -7   67.47   14.21
   5  -2   8   22.34    7.68
  -5   2   8   17.08    4.01
   5   2  -8   18.35    4.77
  -5  -2  -8   23.00    6.86
   5  -2  -8   21.68    5.58
   5  -2   9    3.33    4.61
  -5   2   9    5.44    2.73
   5   2   9   13.54    6.43
   5  -2  -9    2.95    2.44
   5  -2  10   24.44    8.31
  -5   2  10    5.51    2.40
  -5  -2 -10    4.47    4.66
   5   2  10    5.67    5.01
   5  -2 -10    2.62    1.86
  -5   2 -10    6.31    7.37
   5  -2  11   10.49    7.20
  -5   2  11   18.30    4.45
  -5  -2 -11   21.75    7.86
   5  -2 -11    8.49    2.70
  -5   2 -11   30.59   11.61
   5  -2  12   19.80    8.94
  -5   2  12   19.85    4.55
   5  -2 -12   19.85    4.48
  -5   2 -12    8.11    7.29
   5  -2  13    8.70    7.60
  -5   2  13    7.67    2.30
   5   2  13   13.80    5.71
   5  -2 -13    6.23    2.01
  -5   2 -13    3.22    6.35
   5  -2  14    7.44    6.94
  -5   2  14    4.57    1.46
   5   2  14    7.95    4.07
   5  -2 -14    6.11    1.81
  -5   2 -14    1.76    6.56
   5  -2  15   -0.21    7.13
  -5   2  15    1.40    1.04
  -5  -2 -15    1.66    3.68
   5   2  15    0.61    2.74
   5  -2 -15    1.84    0.88
  -5   2 -15   -2.21    6.66
   5  -2  16    2.63    7.19
  -5  -2 -16    2.09    2.76
   5   2  16    5.04    3.02
   5  -2 -16    2.33    0.81
  -5   2 -16   -1.06    6.04
   5  -2  17    8.07    6.83
  -5   2  17    6.27    1.51
  -5  -2 -17    8.52    3.68
   5  -2 -17    7.86    1.75
  -5   2 -17    0.92    6.40
   5  -2  18    7.10    6.84
  -5   2  18   10.83    2.17
  -5  -2 -18   13.08    4.34
   5   2  18    8.51    3.27
   5  -2 -18   13.29    2.72
  -5   2 -18   -0.20    5.96
   5  -2  19    4.60    7.07
  -5  -2 -19    6.87    3.15
   5   2  19    4.80    2.92
   5  -2 -19    7.68    1.62
  -5   2 -19    0.03    5.79
   5  -2  20    2.22    6.16
  -5  -2 -20    0.87    1.85
   5   2  20    0.37    2.20
  -5   2 -20   -1.60    5.38
   5  -2  21    3.33    6.00
  -5  -2 -21    2.87    2.51
   5   2  21    3.20    3.01
  -5   2 -21   -0.22    4.56
   5  -2  22    1.07    4.79
  -5  -2 -22    1.66    2.38
   5   2  22    5.04    3.52
  -5   2 -22   -2.39    4.03
   5  -2  23    3.36    5.10
  -5  -2 -23    5.37    3.27
   5   2  23    9.25    4.43
  -5   2 -23   -0.61    3.92
  -5  -2 -24    7.13    3.67
   5   2  24    2.10    3.13
  -5   2 -24   -1.71    3.56
  -5  -2 -25    3.04    2.70
   5   2  25    4.76    3.51
  -5   2 -25   -0.87    3.35
   5   2  26    1.31    3.03
  -5   2 -26   -1.40    3.22
   5   2  27    3.49    2.91
  -5   2 -27   -0.63    2.98
   5  -2  28    2.11    4.16
   5   2  28    3.86    3.02
   5  -2  29    0.90    3.23
   5  -2  30    0.43    2.70
   5   3   0   18.41    4.72
  -5  -3   0   29.67    6.74
   5  -3   1    0.12    4.86
   5   3  -1    8.55    3.01
  -5  -3  -1   11.21    3.79
   5   3   1   13.87    4.17
  -5  -3   1   11.99    4.07
   5   3  -2   15.69    4.40
  -5  -3  -2   21.87    5.68
   5   3   2    8.43    3.89
  -5  -3   2   23.17    5.68
   5   3  -3   29.56    6.44
  -5  -3  -3   36.26    8.54
   5   3   3   33.79    8.14
  -5  -3   3   42.50   10.01
   5  -3   4   -6.31    6.50
  -5  -3  -4    6.81    3.69
   5   3   4    1.37    3.27
  -5  -3   4    2.86    2.30
   5  -3   5   -7.83    7.67
  -5  -3  -5    9.48    3.90
   5   3   5    8.68    4.27
  -5  -3   5    6.80    2.98
   5  -3   6  -12.13    7.91
  -5  -3  -6    7.04    3.96
   5   3   6    8.08    4.06
  -5  -3  -7   13.67    4.78
   5   3   7   26.38    6.71
   5  -3   8  -14.50    8.33
  -5  -3  -8    2.22    2.19
   5   3   8    5.96    3.63
  -5  -3  -9   17.51    5.75
   5   3   9   16.24    5.11
   5  -3  10  -13.55    8.06
  -5  -3 -10    4.25    2.80
  -5  -3 -11   35.41    8.88
   5   3  11   42.25    9.59
  -5   3 -11   22.25   11.22
   5  -3  12  -13.97    8.40
  -5  -3 -12   11.30    4.54
   5   3  12    9.11    3.96
  -5   3 -12   10.80   10.12
   5  -3  13   -9.42    8.17
  -5  -3 -13    2.87    2.58
   5   3  13    6.79    4.13
  -5   3 -13    8.65    8.81
   5  -3  14  -10.48    6.92
  -5  -3 -14    6.51    3.61
  -5   3 -14    5.96    7.86
   5  -3  15   -8.51    6.75
  -5  -3 -15    4.97    4.06
   5   3  15   25.95    8.95
  -5   3 -15    6.40    7.28
   5   3  16   22.75    8.32
  -5   3 -16   12.87    8.19
   5  -3  17   -7.37    6.06
  -5  -3 -17    3.52    3.72
  -5   3 -17    3.87    5.55
   5  -3  18   -4.32    6.49
  -5  -3 -18    6.93    5.05
  -5   3 -18    8.06    6.64
   5  -3  19   -6.05    5.69
  -5   3 -19    1.35    5.06
   5  -3  20   -6.25    5.46
   5   3  20    7.78    4.57
  -5   3 -20    2.06    4.42
   5  -3  21   -3.21    4.53
   5   3  21    3.72    3.15
  -5   3 -21    2.49    4.15
   5  -3  22   -3.88    4.02
   5   3  22    7.73    3.86
  -5   3 -22    5.00    4.20
   5  -3  23   -3.26    4.10
  -5  -3 -23    0.19    2.28
   5   3  23    4.44    2.73
  -5   3 -23   -0.19    2.74
   5  -3  24   -3.49    4.07
  -5  -3 -24    0.73    2.15
   5   3  24    0.76    1.99
   5  -3 -24    2.10    0.68
  -5   3 -24    0.87    3.26
   5  -3  25   -4.01    3.73
  -5   3 -25    0.80    3.00
   5  -3  26   -2.83    3.15
   5   3  26   -0.90    2.42
  -5   3 -26    0.12    2.84
   5  -3  27   -3.17    3.35
   5   3  27    0.17    1.89
  -5   3 -27   -0.03    2.75
   5  -3  28   -1.94    3.51
   5  -3  29   -2.78    3.27
   5  -3  30   -2.98    3.12
   5   4   0    9.28    3.43
   5   4  -1   15.09    5.43
  -5  -4  -1   16.91    4.62
   5   4   1   13.47    4.04
  -5  -4   1    9.76    3.86
   5   4  -2   13.58    4.56
  -5  -4  -2   30.66    7.20
   5   4   2   18.76    5.00
  -5  -4   2    7.53    3.15
   5   4  -3    9.32    3.86
  -5  -4  -3    2.14    2.04
   5   4   3    1.05    2.72
  -5  -4  -4   15.18    4.36
   5   4   4   14.99    4.42
  -5  -4  -5   14.47    4.36
   5   4   5    9.41    3.79
  -5  -4  -6   16.52    4.97
   5   4   6    8.71    3.84
  -5  -4  -7   10.75    4.22
   5   4   7   13.13    4.91
  -5  -4  -8    9.47    4.25
   5   4   8   10.55    5.19
   5   4   9   11.54    4.64
  -5  -4 -10   39.11    9.61
   5   4  10   25.76    7.59
  -5  -4 -11   21.86    6.63
   5   4  11   16.35    5.17
  -5  -4 -12   14.81    5.13
   5   4  12   14.56    5.04
  -5  -4 -13    5.35    3.43
   5   4  13   15.73    5.70
  -5  -4 -14    6.72    3.73
   5   4  14    5.67    3.43
  -5  -4 -15    9.97    4.66
   5   4  15   11.81    4.75
  -5  -4 -16   17.40    6.04
   5   4  16   11.52    4.83
  -5  -4 -17    5.60    4.49
   5   4  17    3.47    3.12
  -5  -4 -18   13.06    5.48
   5   4  18   11.25    4.51
  -5  -4 -19    2.00    2.48
   5   4  19    4.02    3.50
  -5  -4 -20    6.93    4.01
  -5  -4 -21    3.06    3.54
  -5  -4 -22    2.88    3.64
   5   4  22   10.64    6.18
   5   4  23   10.10    6.65
  -5   4  24    3.86    1.28
  -5   4  25    0.50    0.67
  -5   4  26    2.95    1.05
   5   5   0   27.93    6.93
  -5  -5  -2    9.14    3.73
  -5  -5  -3    3.54    2.76
   5   5   3    2.66    2.66
  -5  -5  -4    0.61    1.85
   5   5   4    2.76    2.32
  -5  -5  -5    0.47    1.67
   5   5   5    1.18    2.84
  -5  -5  -6   11.14    3.90
   5   5   6    3.24    2.81
  -5  -5  -7    5.46    2.76
   5   5   7    2.65    2.51
  -5  -5  -8    9.84    3.50
   5   5   8    9.11    3.73
  -5  -5  -9   14.42    4.40
   5   5   9   15.64    4.96
  -5  -5 -10    2.90    2.37
   5   5  10    3.75    3.32
  -5  -5 -11    5.29    3.17
   5   5  11    4.28    3.38
  -5  -5 -12   10.01    4.18
  -5  -5 -13    5.40    3.47
   5   5  13    6.95    3.80
  -5  -5 -14   10.39    4.66
   5   5  14    6.04    3.75
  -5  -5 -15    3.99    3.09
   5   5  15    5.43    3.65
  -5  -5 -16    3.95    3.36
  -5  -5 -17    1.65    2.75
   5   5  17    1.73    2.58
   5   5  18    2.62    3.31
  -5  -5 -19    3.91    3.07
   5   5  19    4.23    3.38
  -5  -5 -20    1.69    2.55
   5   5  20    0.58    2.66
  -5  -5 -21    1.93    2.42
   5   5  21    1.37    2.49
   5   5  22    2.68    2.67
   5   5  23    1.96    2.64
   5   5  24    1.79    2.75
   5   6   2    1.75    2.32
   5   6   3    2.54    2.46
  -5  -6  -4   12.24    4.18
   5   6   4   33.35    8.31
  -5  -6  -5   16.94    5.19
  -5  -6  -6    5.97    3.08
   5   6   6    5.11    2.91
  -5  -6  -7    0.53    1.55
   5   6   7    0.98    2.30
  -5  -6  -8    4.08    2.12
   5   6   8    1.52    2.49
  -5  -6  -9    5.88    2.71
   5   6   9   14.82    4.62
   5   6  10    3.85    2.61
  -5  -6 -11    8.20    3.12
   5   6  11    8.16    3.30
  -5  -6 -12    1.88    1.82
   5   6  12    1.10    2.50
  -5  -6 -13    7.77    3.20
   5   6  13   10.33    4.00
   5   6  14   -0.58    2.70
  -5  -6 -15    1.47    2.08
   5   6  15    2.51    2.78
  -5  -6 -16    3.30    2.74
   5   6  16    5.35    3.65
  -5  -6 -17    3.71    2.81
   5   6  17    3.21    2.76
  -5  -6 -18    1.87    2.53
   5   6  18    2.44    3.00
  -5  -6 -19    0.97    2.05
   5   6  19    4.62    3.71
   5   6  20    6.96    3.62
   5   6  21    1.70    2.65
   5   6  22    1.47    2.76
   5   6  23    0.52    2.78
   5   7   5    2.41    2.51
   5   7   6    7.16    3.84
  -5  -7  -7    0.71    1.44
   5   7   7    1.49    2.78
  -5  -7  -8    2.53    2.08
  -5  -7  -9    8.62    3.69
   5   7   9    4.97    2.87
  -5  -7 -10    0.59    1.37
   5   7  10    0.90    1.88
  -5  -7 -11    3.67    2.20
   5   7  11    1.77    2.46
  -5  -7 -12    1.76    1.75
   5   7  12    2.59    2.99
  -5  -7 -13    3.07    2.19
   5   7  13    1.69    2.39
  -5  -7 -14    0.17    1.05
   5   7  14    0.90    2.25
  -5  -7 -15    1.58    1.69
   5   7  15    1.90    2.48
  -5  -7 -16    2.86    2.07
  -5  -7 -17    2.63    2.09
   5   7  17    4.23    2.77
   5   7  18    0.01    2.18
   5   7  19    4.36    3.07
   5   7  20   -0.09    2.78
   5   7  21    1.55    2.11
   5   8   8    0.92    2.29
  -5  -8  -9    6.19    3.08
   5   8   9   13.34    4.85
  -5  -8 -10    1.84    1.90
   5   8  10    2.01    3.24
  -5  -8 -11    0.61    1.47
  -5  -8 -12    0.30    1.37
   5   8  12    6.35    3.27
   5   8  13    4.04    2.69
  -5  -8 -14    0.99    1.50
   5   8  14   -0.26    2.44
  -5  -8 -15    0.08    1.03
   5   8  16    4.45    2.72
   5   8  17    2.18    2.31
   5   8  18    0.09    2.02
   5   9  10    0.71    2.71
   5   9  11    2.53    2.62
  -5  -9 -12   -0.42    0.95
   5   9  12    0.16    2.47
   5   9  13    1.09    2.36
   5   9  14    3.73    3.98
   5   9  15    2.28    2.26
   5   9  16    1.41    1.99
   5  10  13    0.83    2.04
   6   0   0    7.10    2.60
  -6   0   0    4.28    2.73
   6   0  -1    2.49    1.80
  -6   0  -1    2.61    2.17
   6   0  -2    9.67    3.72
  -6   0  -2    6.35    2.62
   6   0   3    9.66    3.32
  -6   0   3   14.44    5.54
  -6   0  -3    8.61    3.08
   6   0   4   34.33    7.64
  -6   0  -4   53.22   11.27
   6   0   5   17.49    5.04
  -6   0   5    7.88    3.01
   6   0  -5    9.75    4.27
  -6   0  -5   14.10    4.52
   6   0   6   19.89    5.67
  -6   0   6   16.99    4.23
   6   0  -6   20.01    5.66
  -6   0  -6   12.74    4.47
   6   0   7   37.15    8.65
  -6   0   7   23.19    5.38
   6   0  -7   19.97    4.91
  -6   0  -7   39.36    9.66
   6   0   8    2.59    2.75
  -6   0   8    5.09    2.19
  -6   0  -8    0.21    2.04
   6   0   9    1.91    2.29
  -6   0   9    0.88    1.18
   6   0  -9    1.91    1.78
  -6   0  -9    1.33    2.31
   6   0  10    1.64    2.30
  -6   0  10    1.28    1.35
  -6   0 -10    0.79    2.00
   6   0  11    8.75    4.02
  -6   0  11    3.40    1.65
   6   0 -11    3.44    1.71
  -6   0 -11    9.28    3.81
   6   0 -12    2.98    1.63
  -6   0 -12    1.12    2.19
   6   0  13    2.18    2.99
  -6   0  13    1.52    1.08
   6   0 -13    1.12    1.04
  -6   0 -13    0.31    2.08
   6   0  14    9.65    4.50
  -6   0  14   11.46    2.77
   6   0 -14    7.63    2.07
  -6   0 -14    8.96    4.14
   6   0  15   42.24   10.45
  -6   0  15   26.74    5.71
   6   0 -15   25.62    5.32
   6   0  16    4.75    3.69
   6   0 -16    0.76    1.17
  -6   0 -16    0.96    1.72
   6   0  17    1.88    3.52
   6   0 -17    1.52    1.02
  -6   0 -17    0.25    1.73
   6   0  18    1.71    3.40
  -6   0 -18   -0.27    1.70
   6   0  19    1.46    3.83
  -6   0 -19    0.20    1.57
   6   0  20    3.01    3.98
  -6   0 -20    0.58    1.95
  -6   0 -21    0.51    1.85
  -6   0 -22   -0.44    1.32
   6   0  23    5.03    4.05
  -6   0 -23    0.70    2.06
   6   0  24    1.45    3.30
  -6   0 -24   -0.54    1.32
   6   0  25    1.89    3.21
  -6   0 -25   -0.46    1.60
   6   0  26    2.76    2.84
  -6   0 -26    1.66    2.59
   6   0  27    1.03    2.69
  -6   0 -27   -0.60    1.32
   6   0  28    4.23    3.54
   6   0  29    0.57    2.55
   6   0  30   -0.05    2.65
  -6  -1   0    0.82    1.74
   6  -1   1    6.78    3.07
  -6   1   1    5.26    2.94
   6   1  -1    3.74    2.06
  -6  -1  -1    7.20    3.26
  -6  -1   1   12.90    4.69
   6  -1  -1    2.11    1.84
  -6   1  -1    5.42    2.96
   6  -1   2    2.26    2.42
  -6   1   2    3.11    2.50
   6   1  -2    1.21    1.81
   6   1   2    6.68    4.36
  -6  -1   2    1.67    1.72
   6  -1  -2    5.95    2.40
  -6   1  -2    4.27    2.90
   6  -1   3   68.77   14.71
  -6   1   3   48.63   10.69
   6   1  -3   45.27    9.88
  -6  -1  -3   70.10   16.12
   6  -1  -3   48.88   10.10
  -6   1  -3   39.87    9.44
   6  -1   4   20.20    5.82
  -6   1   4   24.75    6.09
   6   1  -4   13.67    4.36
  -6  -1  -4   17.53    6.80
  -6  -1   4   18.47    4.76
   6  -1  -4   10.15    3.28
  -6   1  -4   14.17    4.95
   6  -1   5   12.76    4.62
  -6   1   5    7.93    2.75
  -6  -1   5    7.76    3.01
   6  -1  -5   15.89    4.19
  -6   1  -5    5.90    3.41
   6  -1   6    8.61    3.93
   6   1  -6    5.91    2.66
   6   1   6    3.59    2.91
   6  -1  -6    3.40    1.72
  -6   1  -6    4.08    3.00
  -6   1   7    3.25    1.84
   6   1  -7   16.67    4.56
  -6  -1  -7    5.46    3.41
   6   1   7    3.25    2.54
  -6  -1   7    4.39    2.40
   6  -1  -7    3.51    1.57
  -6   1  -7    3.72    2.94
   6  -1   8   24.51    6.97
  -6   1   8   23.09    6.15
   6   1  -8   25.55    5.91
  -6  -1  -8   18.54    5.68
   6   1   8   17.29    4.76
  -6  -1   8   17.19    4.42
   6  -1  -8   21.23    4.58
  -6   1  -8   17.58    5.80
   6  -1   9    3.72    3.10
   6   1  -9    4.92    1.94
  -6  -1  -9    7.15    3.23
  -6  -1   9    8.24    2.54
   6  -1  -9    7.07    2.30
  -6   1  -9    3.95    3.04
   6  -1  10    3.37    2.96
  -6   1  10    7.10    3.04
   6   1 -10    3.53    1.53
  -6  -1 -10    3.89    2.50
   6   1  10    0.63    1.90
  -6   1 -10    6.34    4.12
   6  -1  11    2.37    2.33
  -6   1  11    1.69    1.23
   6   1 -11    1.65    1.58
   6   1  11    1.92    2.32
  -6  -1  11    1.14    1.21
  -6   1 -11    0.67    2.13
   6  -1  12    1.52    3.20
  -6   1  12    2.73    1.51
   6   1 -12    3.63    1.69
  -6  -1 -12    2.77    2.14
   6   1  12    2.94    2.22
  -6  -1  12   10.00    3.05
  -6   1 -12    5.17    3.39
   6  -1  13    2.00    3.56
  -6   1  13    0.88    1.04
   6   1 -13    1.12    1.55
  -6  -1 -13   -0.20    1.38
   6   1  13    1.15    2.07
  -6  -1  13    6.78    2.24
   6  -1 -13    2.04    1.33
  -6   1 -13   -0.02    1.47
   6  -1  14    2.65    3.06
  -6   1  14    2.86    1.42
   6   1 -14    6.43    2.25
  -6  -1 -14    1.97    2.20
   6   1  14    4.57    3.09
   6  -1 -14    2.93    1.46
  -6   1 -14    2.22    2.27
   6  -1  15    4.83    3.70
  -6   1  15    6.28    1.96
  -6  -1 -15    9.68    3.85
   6  -1 -15    4.76    1.74
  -6   1 -15    6.65    3.12
   6  -1  16    3.65    3.80
  -6   1  16    4.05    1.30
  -6  -1 -16    2.59    2.35
   6   1  16    1.48    2.60
   6  -1 -16    2.71    1.16
  -6   1 -16    2.30    2.18
   6  -1  17    5.37    4.28
  -6   1  17    5.62    1.59
  -6  -1 -17    5.53    3.19
   6   1  17    7.32    3.64
   6  -1 -17    3.13    1.16
  -6   1 -17    3.46    2.57
  -6   1  18    1.33    0.94
   6   1  18    0.82    2.28
   6  -1 -18    2.03    0.87
  -6   1 -18    0.92    1.84
   6  -1  19    4.99    4.17
  -6  -1 -19    1.62    2.27
   6   1  19    4.82    3.10
   6  -1 -19    5.18    1.49
  -6   1 -19    3.73    2.63
   6  -1  20    2.76    3.83
  -6  -1 -20    2.47    2.58
   6   1  20    0.89    2.55
  -6   1 -20    1.11    1.89
   6  -1  21    1.41    3.12
  -6  -1 -21   -0.16    1.72
   6   1  21    1.21    2.68
  -6   1 -21   -0.26    1.27
   6  -1  22    0.79    3.52
  -6  -1 -22   -0.42    1.44
   6   1  22    0.90    2.78
  -6   1 -22    0.09    1.30
   6  -1  23    0.31    3.38
  -6  -1 -23    0.64    1.66
  -6   1 -23   -0.50    1.23
  -6  -1 -24   -0.45    1.60
   6   1  24    0.36    2.87
  -6   1 -24   -0.52    1.26
  -6  -1 -25   -0.22    1.85
   6   1  25    1.52    2.84
  -6   1 -25   -0.61    1.08
  -6  -1 -26    0.21    1.55
   6   1  26    2.64    3.84
   6   1  27    4.62    3.78
   6   1  28    1.99    3.08
   6   1  29    4.93    3.75
  -6  -2   0   -0.40    1.97
   6  -2   0    1.00    2.60
   6  -2   1    5.16    3.32
  -6   2   1    2.97    2.00
   6   2  -1    7.45    3.65
  -6  -2  -1   15.98    4.75
   6   2   1    5.03    2.84
  -6  -2   1    4.73    2.62
   6  -2  -1    3.54    2.57
  -6   2  -1    2.43    1.90
  -6   2   2    1.75    1.73
  -6  -2  -2    1.48    1.80
   6   2   2    3.41    2.56
  -6  -2   2    3.17    2.28
  -6   2   3    5.36    2.32
   6   2  -3    8.49    3.41
  -6  -2  -3    5.13    2.56
   6   2   3   11.34    3.96
  -6  -2   3    7.20    2.87
   6  -2  -3    4.24    2.60
  -6   2  -3   14.44    4.90
  -6   2   4   26.13    6.51
   6   2  -4   14.78    4.29
  -6  -2  -4   29.61    7.34
   6   2   4   25.52    6.51
  -6  -2   4   19.31    4.86
   6  -2  -4   15.11    4.32
  -6   2  -4   28.94    7.47
  -6   2   5   13.21    4.85
   6   2  -5    7.03    2.62
  -6  -2  -5   17.28    5.42
   6   2   5    5.98    2.79
   6  -2  -5    3.45    2.05
  -6   2  -5   13.33    4.81
  -6   2   6   11.62    3.85
   6   2  -6   10.04    2.98
  -6  -2  -6   16.48    4.76
   6   2   6   13.97    4.82
  -6  -2   6    6.60    2.43
   6  -2  -6    8.17    3.11
  -6   2  -6   10.30    4.37
  -6   2   7    0.56    1.43
   6   2  -7    0.49    1.23
  -6  -2  -7    0.25    1.61
  -6  -2   7    4.95    2.22
   6  -2  -7    1.39    1.63
  -6   2   8    7.50    2.79
   6   2  -8   10.12    3.08
  -6  -2  -8   17.13    6.25
   6   2   8   48.04   12.11
  -6  -2   8   13.43    3.73
   6  -2  -8   12.91    4.01
  -6   2   9    7.64    2.66
   6   2  -9   10.83    3.19
   6   2   9   19.72    7.32
  -6  -2   9   13.68    4.11
   6  -2  -9    8.58    3.20
  -6   2  10    4.39    1.93
   6   2 -10    7.50    2.89
  -6  -2 -10    5.51    4.18
  -6  -2  10    7.48    2.84
   6  -2 -10    5.98    2.26
  -6   2  11    5.23    2.11
   6   2 -11   13.22    3.82
  -6  -2 -11   -0.06    2.22
   6  -2 -11    3.96    1.80
  -6   2  12    1.91    1.70
   6  -2 -12    2.32    1.36
  -6   2  13    3.35    1.39
   6   2  13    4.21    2.99
   6  -2 -13    4.20    1.48
  -6   2  14    2.45    1.14
   6   2  14    2.61    2.68
   6  -2 -14    3.66    1.33
  -6   2  15    1.70    1.10
  -6  -2 -15    1.82    2.30
   6   2  15    0.55    2.29
   6  -2 -15    1.80    1.10
   6  -2  16    7.76    5.09
  -6  -2 -16    4.86    2.92
   6   2  16    2.88    2.36
   6  -2 -16    4.92    1.31
   6  -2  17    4.95    5.07
  -6   2  17    5.24    1.48
  -6  -2 -17    5.45    2.94
   6  -2 -17    4.57    1.27
   6  -2  18    3.28    3.93
  -6   2  18    1.76    0.88
  -6  -2 -18    1.97    1.84
   6   2  18    1.54    2.27
   6  -2  19    1.21    3.45
  -6  -2 -19    0.60    1.24
   6   2  19    1.03    2.31
   6  -2 -19    1.81    0.91
   6  -2  20    1.57    3.54
  -6   2  20    1.60    0.64
   6   2  20    2.53    2.43
   6  -2 -20    2.05    0.93
   6  -2  21    0.74    3.04
  -6   2  21    3.48    1.13
  -6  -2 -21    0.65    1.37
   6   2  21    2.16    2.53
   6  -2 -21    0.57    0.50
   6  -2  22    2.41    3.31
  -6  -2 -22    0.77    1.71
   6   2  22    3.18    2.54
   6  -2 -22    1.03    0.48
   6  -2  23    0.62    2.58
  -6  -2 -23    0.03    1.31
   6   2  23    3.10    2.88
   6  -2  24    0.36    2.48
  -6  -2 -24   -0.43    1.49
   6  -2  25   -0.03    2.50
  -6  -2 -25    0.83    1.67
   6   2  25    1.72    2.71
   6  -2  26    0.76    2.73
   6   2  26    2.97    2.96
   6  -2  27   -0.47    2.50
   6   2  27   -0.01    2.18
   6  -2  28    1.48    2.56
   6   2  28    2.03    2.64
   6  -2  29    0.03    2.58
   6  -2  30   -0.18    2.68
   6   3   0    5.05    3.06
  -6  -3   0    3.58    2.09
   6  -3   0    5.20    3.99
   6  -3   1    6.59    4.39
  -6   3   1    4.76    9.45
   6   3  -1    1.40    2.48
  -6  -3  -1    1.66    2.11
   6   3   1    5.24    3.17
  -6  -3   1    5.19    2.29
   6  -3  -1    7.20    4.12
   6  -3   2    5.02    3.96
  -6   3   2    4.07    8.42
   6   3  -2    4.70    2.51
  -6  -3  -2   15.06    4.80
   6   3   2    5.25    3.05
  -6  -3   2    6.52    2.49
   6  -3  -2    9.43    4.55
  -6   3  -2    0.60    9.67
  -6   3   3    2.60    7.84
   6   3  -3   12.99    3.75
  -6  -3  -3   20.39    6.15
   6   3   3   19.49    5.67
   6  -3  -3   12.86    4.78
  -6   3  -3    3.42    9.70
   6  -3   4   12.27    5.97
  -6   3   4    1.68    7.24
  -6  -3  -4    9.97    3.84
   6   3   4   11.47    4.33
  -6  -3   4    6.80    2.67
   6  -3  -4   11.17    4.36
  -6   3  -4    3.21   10.46
   6  -3   5   11.16    6.32
  -6   3   5    4.37    7.54
   6   3  -5   12.02    3.50
  -6  -3  -5   17.49    5.67
  -6  -3   5    9.57    3.29
   6  -3  -5   14.16    4.75
   6  -3   6   13.20    6.35
  -6   3   6    3.51    6.21
   6   3  -6   22.41    5.46
  -6  -3  -6   19.47    5.53
   6   3   6   20.96    5.90
  -6  -3   6   14.46    4.37
   6  -3   7    2.63    4.79
  -6   3   7    0.96    5.60
   6   3  -7    4.51    2.44
  -6  -3  -7    3.29    2.19
   6   3   7    1.93    2.09
  -6  -3   7   11.33    3.64
   6  -3   8    1.97    4.74
  -6   3   8    3.66    4.70
   6   3  -8   12.07    3.77
  -6  -3  -8   11.67    4.63
   6   3   8    6.22    3.66
   6  -3   9   -0.54    4.59
  -6   3   9    2.08    3.99
  -6  -3  -9    2.79    2.38
   6   3   9    3.34    3.09
   6  -3  10   -1.13    4.73
  -6   3  10    1.01    3.35
  -6  -3 -10    5.63    3.30
   6   3  10    1.87    2.35
   6  -3  11   -0.47    4.63
  -6  -3 -11   16.04    5.53
   6   3  11    6.48    3.55
   6  -3  12   -4.05    4.46
  -6  -3 -12    2.28    2.03
   6   3  12    6.01    3.89
   6  -3  13   -1.96    5.25
  -6  -3 -13    0.88    1.80
   6  -3  14   -1.04    5.03
  -6  -3 -14    9.36    4.46
   6  -3  15   -1.00    3.67
   6   3  15   15.69    6.81
   6  -3  16   -1.58    3.56
   6  -3  17   -0.45    3.07
  -6  -3 -17    1.24    2.59
   6  -3  18   -1.31    2.78
  -6   3  18    5.44    1.62
  -6  -3 -18    1.60    2.81
   6  -3  19   -0.69    2.67
  -6   3  19    6.35    1.68
   6  -3  20   -1.62    2.63
  -6   3  20    0.88    0.75
   6   3  20    3.84    3.76
   6  -3  21   -0.72    2.47
  -6   3  21    0.32    0.48
   6   3  21    1.00    2.79
   6  -3  22   -0.61    2.07
  -6   3  22    0.03    0.36
   6   3  22    0.48    2.17
   6  -3  23    0.13    1.91
  -6  -3 -23    1.45    2.24
   6   3  23    1.73    2.18
   6  -3  24   -0.89    2.30
  -6  -3 -24    1.04    1.77
   6   3  24    1.04    2.08
   6  -3  25   -0.35    2.07
   6  -3  26   -1.35    2.17
   6   3  26   -0.32    2.25
   6  -3  27   -0.96    1.87
   6   3  27   -0.07    2.02
   6  -3  28   -0.81    1.83
   6  -3  29   -1.52    1.95
   6  -3  30   -0.81    2.08
   6  -3  31   -0.87    1.70
   6   4   0    5.42    2.60
  -6  -4   0    9.52    3.27
   6   4  -1    0.67    1.73
  -6  -4  -1    7.30    2.76
   6   4   1    3.36    2.29
  -6  -4   1    2.02    1.66
   6   4  -2    0.87    1.84
  -6  -4  -2    1.17    1.33
   6   4   2    0.87    1.97
  -6  -4   2    1.05    1.52
   6   4  -3    7.54    3.06
  -6  -4  -3    5.21    2.36
   6   4   3    5.53    2.77
  -6  -4   3   13.01    4.43
   6   4  -4    3.93    2.59
  -6  -4  -4    1.37    1.51
   6   4   4    2.35    2.34
   6   4  -5   13.06    4.17
  -6  -4  -5    8.69    3.35
   6   4   5   12.98    4.71
   6   4  -6    8.53    3.18
  -6  -4  -6    5.29    2.83
  -6  -4  -7   10.91    4.24
   6   4   7    4.04    3.14
  -6  -4  -8    1.14    1.71
   6   4   8    2.44    2.88
  -6  -4  -9    4.22    2.81
   6   4   9   12.12    4.58
  -6  -4 -10    4.56    3.06
   6   4  10    4.38    3.04
  -6  -4 -11    8.18    3.49
   6   4  11    9.18    4.17
  -6  -4 -12    2.48    2.05
   6   4  12    1.83    2.67
  -6  -4 -13    1.25    1.99
   6   4  13    1.85    2.96
  -6  -4 -14    6.94    3.23
  -6  -4 -15    2.47    2.36
   6   4  15    3.61    3.17
   6   4  16    2.26    2.85
  -6  -4 -17    8.93    4.39
   6   4  17   18.30    6.18
  -6  -4 -18    0.20    1.33
   6   4  18    1.97    3.29
  -6  -4 -19    0.32    1.67
  -6  -4 -20    1.22    2.21
  -6  -4 -21    0.89    2.29
   6   4  21    6.54    5.15
   6   4  22    3.53    4.19
   6  -4  29   -0.60    1.81
   6  -4  30   -0.70    1.95
   6  -4  31   -1.14    1.47
   6   5   0   14.38    4.35
   6   5  -1    0.69    2.25
   6   5   1    0.02    1.70
   6   5  -2    0.43    1.54
  -6  -5  -2    1.59    1.46
   6   5   2    3.57    2.33
   6   5  -3    3.17    2.47
  -6  -5  -3    1.73    1.57
   6   5   3    1.84    1.79
   6   5   4    5.21    2.60
  -6  -5  -5    1.70    1.59
   6   5   5    1.15    1.71
  -6  -5  -6   18.62    4.93
   6   5   6   19.98    5.39
  -6  -5  -7    2.75    1.84
   6   5   7    1.36    2.16
  -6  -5  -8    3.59    2.29
   6   5   8    3.19    2.69
  -6  -5  -9    2.60    2.12
   6   5   9    5.92    3.41
  -6  -5 -10    1.08    1.64
  -6  -5 -11    0.36    1.37
   6   5  11    1.10    2.50
   6   5  12    6.95    3.77
  -6  -5 -13    6.71    3.31
   6   5  13   15.18    5.81
  -6  -5 -14    1.15    1.83
   6   5  14    0.45    2.20
  -6  -5 -15    2.73    2.64
   6   5  15    4.45    2.97
  -6  -5 -16    7.50    3.58
   6   5  16    7.85    4.29
  -6  -5 -17    8.73    3.92
   6   5  17    6.45    3.67
  -6  -5 -18    1.17    2.05
   6   5  18    0.45    2.66
  -6  -5 -19   -0.02    1.50
   6   5  19    1.23    2.93
  -6  -5 -20    0.18    1.70
   6   5  20    2.14    2.96
  -6  -5 -21    1.59    2.30
   6   5  21    0.89    2.35
   6   5  22    1.33    2.80
   6   5  23    2.42    3.41
   6   5  24    0.50    3.12
   6   6   0    0.49    1.17
   6   6   1    8.52    3.27
   6   6   2    1.88    2.02
   6   6   3    3.36    2.32
   6   6   4    4.49    2.10
   6   6   5    2.90    1.99
  -6  -6  -7    2.75    1.82
   6   6   7    3.30    2.07
  -6  -6  -8    2.58    1.78
   6   6   8    3.35    2.18
  -6  -6  -9    2.82    1.74
   6   6   9    3.63    2.35
  -6  -6 -10    1.89    1.55
  -6  -6 -11    3.91    2.15
   6   6  11    2.27    2.13
   6   6  12    3.22    2.38
  -6  -6 -13    3.19    2.16
   6   6  13    4.18    3.01
  -6  -6 -14    3.76    2.45
   6   6  14    4.17    2.96
  -6  -6 -15    0.14    1.42
   6   6  15    1.33    2.29
  -6  -6 -16    1.20    1.86
   6   6  16    2.96    2.81
  -6  -6 -17    0.84    1.78
   6   6  17    2.18    2.92
  -6  -6 -18    2.90    2.49
   6   6  18    4.10    3.39
  -6  -6 -19    0.35    1.63
   6   6  20    0.86    2.45
   6   6  21    0.76    2.48
   6   6  22    2.80    2.63
   6   6  23    1.15    2.51
   6   7   2    4.05    2.29
   6   7   3    0.85    1.41
   6   7   4    1.55    1.74
   6   7   5    0.98    2.09
   6   7   6    1.22    1.63
   6   7   7    1.12    1.29
   6   7   8    1.85    1.85
   6   7   9    0.98    1.46
   6   7  10    8.31    3.19
  -6  -7 -11    0.82    1.34
   6   7  11    1.11    1.44
  -6  -7 -12    0.90    1.43
   6   7  12    0.44    1.78
  -6  -7 -13    0.57    1.20
   6   7  13    0.88    1.81
  -6  -7 -14    1.12    1.47
   6   7  14    1.16    1.84
  -6  -7 -15    1.80    1.68
   6   7  15    1.42    1.95
   6   7  16    2.01    2.19
  -6  -7 -17    2.22    2.05
   6   7  17    3.75    3.12
   6   7  18    0.18    2.48
   6   7  19    0.71    2.50
   6   7  20    1.44    2.53
   6   7  21    0.59    1.97
   6   8   5    5.67    2.83
   6   8   6    0.53    1.62
   6   8   7    0.67    1.47
   6   8   8    1.16    1.80
   6   8   9    1.21    1.76
   6   8  10    3.22    2.01
   6   8  11    0.03    1.48
   6   8  12   -0.11    1.61
   6   8  13    0.28    1.13
   6   8  14    0.93    1.63
   6   8  15    1.01    1.52
   6   8  16    0.64    1.53
   6   8  17    0.05    1.32
   6   8  18   -0.19    1.83
   6   8  19    0.12    1.43
   6   9   7   -0.31    0.92
   6   9   8    0.31    1.41
   6   9   9   -0.42    1.30
   6   9  10    1.02    1.74
   6   9  12    0.62    1.50
   6   9  13    0.16    1.26
   6   9  14    0.00    1.53
   6   9  15    0.59    1.61
   6  10  10    0.03    1.09
   6  10  11   -0.38    1.22
   6  10  12    0.28    1.32
   6  10  13   -0.07    1.32
   7   0   0    0.19    0.92
   7   0  -1   25.80    6.05
   7   0  -2   12.14    3.54
   7   0   3    4.00    2.07
   7   0   4   15.15    4.37
   7   0   5    0.42    1.89
   7   0  -5    0.10    1.45
   7   0   6   10.54    4.17
   7   0  -6   37.68    9.76
   7   0   7    2.03    2.14
   7   0  -7    6.13    3.23
   7   0   8    7.06    3.10
   7   0  -8    7.64    2.82
   7   0   9    1.74    1.87
   7   0  -9    2.01    1.71
   7   0  10    2.87    2.22
   7   0 -10    1.99    1.56
   7   0  11    9.64    3.53
   7   0 -11    8.40    3.01
   7   0  12    0.93    1.68
   7   0 -12    1.90    1.44
   7   0  13    2.38    2.07
   7   0 -13    3.96    1.73
   7   0  14    1.69    2.62
   7   0 -14    1.86    1.37
   7   0  15   -0.06    1.92
   7   0 -15    2.85    1.28
   7   0  16    0.97    2.18
   7   0 -16    0.90    0.77
   7   0  17    6.95    3.84
   7   0 -17    4.62    1.54
   7   0  18    2.98    2.88
   7   0 -18    0.59    0.73
   7   0  19   14.55    5.52
   7   0 -19    7.17    2.35
   7   0  20    1.56    2.35
   7   0 -20    2.71    1.36
   7   0  21    0.16    1.75
   7   0  22   -0.60    2.02
   7   0  23    1.79    2.45
   7   0  25    0.86    2.22
   7   0  26    2.94    2.79
   7   0  27    0.68    2.12
   7   0  28    0.18    2.12
   7   0  29    0.28    1.85
   7   0  30   -0.03    1.51
   7  -1   0   20.91    5.28
   7  -1   1   14.90    4.35
   7   1  -1   20.11    6.06
   7   1   1   17.43    6.14
   7  -1  -1   11.20    3.44
   7   1  -2   10.02    3.56
   7  -1  -2   12.54    3.83
   7   1  -3    2.60    1.95
   7  -1  -3    1.58    1.55
   7  -1   4   12.64    4.33
   7   1  -4    5.32    2.73
   7  -1  -4   15.93    4.53
   7  -1   5    3.09    2.70
   7   1  -5    0.47    1.17
   7   1   5    0.17    2.11
   7  -1  -5    2.10    1.30
   7  -1   6   11.66    4.18
   7   1  -6    8.74    3.24
   7   1   6    8.89    3.44
   7  -1  -6    5.74    2.03
   7  -1   7   11.55    4.35
   7   1  -7    8.18    2.93
   7   1   7   10.09    3.45
   7  -1  -7    9.87    2.62
   7  -1   8    3.00    2.61
   7   1  -8    1.68    1.53
   7   1   8    0.40    1.62
   7  -1  -8    0.45    0.69
   7  -1   9   29.19    7.94
   7   1  -9   28.52    6.63
   7  -1  -9   29.81    6.27
   7   1 -10    8.23    2.72
   7   1  10    3.75    2.16
   7  -1 -10    3.87    1.70
   7  -1  11    5.00    3.42
   7   1 -11    2.49    1.33
   7   1  11    2.67    1.77
   7  -1  12    0.12    1.84
   7   1 -12    0.64    0.79
   7   1  12    0.02    1.21
   7  -1 -12    0.10    0.94
   7  -1  13    1.13    2.17
   7   1 -13    0.95    0.94
   7   1  13    1.98    1.67
   7  -1  14    1.38    2.02
   7   1 -14    5.01    1.90
   7   1  14    1.36    1.66
   7  -1 -14    0.54    0.89
   7  -1  15    0.87    1.84
   7   1 -15    0.66    0.88
   7   1  15    3.61    2.48
   7  -1 -15    1.84    1.41
   7  -1  16    0.82    1.85
   7   1 -16    1.66    1.37
   7  -1 -16    0.28    0.88
   7  -1  17    2.57    2.48
   7   1 -17    3.74    1.67
   7   1  17    1.89    2.23
   7  -1 -17    3.64    1.61
   7  -1  18    0.72    1.97
   7   1  18    2.83    2.58
   7  -1 -18    2.91    1.22
   7  -1  19    2.35    2.41
   7   1  19    2.70    2.44
   7  -1 -19   12.20    2.88
   7  -1  20    1.41    2.14
   7   1  20    2.71    2.23
   7  -1 -20    2.12    0.88
   7  -1  21   -0.13    1.74
   7   1  21    1.99    2.07
   7  -1 -21    1.18    0.81
   7  -1  22    0.32    1.57
   7   1  22   -0.19    1.73
   7  -1 -22    0.15    0.66
   7   1  23    0.57    1.82
   7   1  24    0.86    1.71
   7  -1  25    1.00    2.19
   7  -1  26    0.04    1.59
   7   1  26   -0.54    1.87
   7  -1  27    0.42    2.03
   7   1  27    1.46    2.54
   7  -1  28   -0.17    2.02
   7   1  28    0.96    2.31
   7  -1  29    0.54    2.09
   7   1  29    0.60    2.03
   7   2   0   12.73    4.56
   7  -2   0   14.00    4.47
   7  -2   1   -0.22    1.50
   7   2  -1    2.71    2.24
   7   2   1    4.83    2.67
   7  -2  -1    1.29    1.67
   7  -2   2    1.30    1.86
   7   2   2    5.25    3.20
   7  -2  -2    1.35    1.58
   7   2  -3    9.76    3.72
   7   2   3    2.05    1.85
   7  -2  -3    0.88    1.49
   7   2  -4   12.32    3.91
   7   2   4    8.01    3.23
   7  -2  -4    8.57    3.50
   7  -2   5    7.18    3.69
   7   2  -5   11.64    4.20
   7   2   5    9.46    4.23
   7  -2   6    0.51    2.09
   7   2  -6    1.98    1.61
   7  -2  -6    0.58    1.41
   7  -2   7   16.45    5.69
   7   2  -7   18.16    4.56
   7   2   7   50.20   12.80
   7  -2  -7   19.57    5.17
   7  -2   8    3.12    2.87
   7   2  -8    3.98    1.65
   7   2   8    5.83    4.06
   7  -2  -8    8.09    2.75
   7  -2   9   -0.06    1.99
   7   2  -9    0.44    0.86
   7  -2  -9    1.36    1.22
   7   2 -10    5.74    2.37
   7  -2 -10    1.83    1.35
   7   2 -11    4.63    1.88
   7  -2 -11    6.83    2.24
   7   2 -12    8.29    2.69
   7   2  12   11.21    4.65
   7  -2 -12   10.25    2.70
   7   2 -13    3.95    1.89
   7   2  13    4.26    2.47
   7  -2 -13    6.33    2.01
   7   2 -14    7.70    2.61
   7   2  14    9.94    3.78
   7  -2 -14    3.50    1.63
   7   2  15    2.94    2.12
   7  -2 -15    1.30    0.82
   7   2  16    0.42    1.53
   7  -2 -16    0.97    0.64
   7  -2 -17    2.11    0.86
   7   2  18    0.77    1.37
   7  -2 -18    1.07    0.79
   7   2  19    1.09    1.50
   7   2  20    2.76    2.12
   7   2  21    1.16    1.84
   7  -2 -21    0.75    0.79
   7   2  22    1.11    1.92
   7  -2 -22    1.45    0.81
   7   2  23    0.40    1.78
   7  -2 -23    0.58    0.57
   7   2  24    0.92    1.85
   7  -2 -24    0.81    0.49
   7  -2 -25    0.95    0.51
   7   2  26    0.50    1.66
   7   2  27    0.78    1.73
   7  -2  28    0.48    1.45
   7   2  28    0.56    1.61
   7  -2  29   -0.42    1.50
   7  -2  30   -0.38    1.63
   7  -2  31   -0.53    1.32
   7   3   0   12.39    4.20
   7  -3   0    8.98    3.82
   7  -3   1    6.60    3.26
   7   3  -1    3.37    2.29
   7   3   1    5.55    2.79
   7  -3  -1    3.45    2.49
   7  -3   2    2.74    2.42
   7   3  -2    5.58    2.55
   7   3   2    4.03    2.87
   7  -3  -2    2.37    2.25
   7  -3   3    2.34    2.53
   7   3  -3    3.84    2.01
   7  -3  -3    3.74    2.54
   7   3   4    2.27    2.08
   7  -3  -4    1.59    2.08
   7  -3   5    2.60    2.50
   7   3  -5    3.68    1.70
   7   3   5   18.41    5.81
   7  -3  -5    6.49    3.12
   7  -3   6    4.07    3.19
   7   3  -6    6.81    2.39
   7   3   6    7.54    3.23
   7  -3  -6    9.74    3.76
   7  -3   7   -0.22    2.26
   7   3  -7    0.53    0.99
   7   3   7    1.48    1.80
   7  -3  -7   -0.26    1.32
   7  -3   8    0.33    2.04
   7   3  -8    1.99    1.40
   7   3   8    0.13    1.21
   7  -3   9   -0.08    1.97
   7   3  -9    1.65    1.53
   7   3   9    0.39    1.74
   7  -3  10   -0.02    1.89
   7   3 -10    4.15    2.12
   7   3  10    1.34    1.77
   7  -3  11    2.88    2.78
   7   3 -11    7.11    2.65
   7   3  11    8.87    4.16
   7  -3  12    5.17    3.21
   7  -3  13    0.61    1.87
   7  -3  14   -0.04    1.53
   7   3  14    6.66    4.61
   7  -3  15    0.24    1.91
   7   3  15   -0.49    2.39
   7  -3  16   -0.08    1.72
   7  -3  17   -0.11    1.85
   7  -3  18    1.15    2.39
   7  -3 -18    1.47    1.14
   7   3  19    4.44    3.33
   7  -3 -19    0.19    0.74
   7   3  20    2.27    2.22
   7  -3 -20    1.18    0.95
   7   3  21    0.79    1.63
   7  -3 -21   -0.04    0.53
   7   3  22    1.45    1.97
   7  -3 -22    0.73    0.68
   7   3  23    0.07    1.56
   7  -3 -23   -0.24    0.34
   7  -3  24   -0.23    1.40
   7   3  24   -0.07    1.26
   7  -3 -24    0.01    0.32
   7  -3  26   -0.25    1.26
   7   3  26    0.26    1.50
   7  -3  27    0.02    1.37
   7   3  27    0.01    1.24
   7  -3  28   -0.21    1.26
   7  -3  29   -0.74    1.18
   7  -3  30   -0.47    1.49
   7  -4   0   -1.36    2.08
   7  -4   1   -2.08    2.11
   7   4  -1    0.83    1.18
   7   4   1    1.00    1.31
   7  -4  -1   -1.52    1.92
   7  -4   2   -1.25    2.00
   7   4  -2    0.62    1.13
   7   4   2    0.48    1.47
   7  -4  -2   -0.90    1.92
   7  -4   3   -1.40    1.87
   7   4  -3    4.48    2.03
   7   4   3    6.20    2.93
   7  -4  -3   -0.81    1.68
   7   4  -4    1.57    1.33
   7  -4  -4    0.06    1.65
   7  -4   5   -1.54    1.82
   7   4   5    7.43    3.16
   7  -4  -5   -0.12    1.30
   7  -4   6   -0.72    1.75
   7   4   6    7.12    3.18
   7  -4   7   -1.16    1.61
   7   4   7    5.52    2.96
   7  -4   8   -0.99    1.60
   7  -4   9   -1.00    1.48
   7   4   9    0.38    1.69
   7  -4  10   -0.74    1.41
   7   4  10    1.50    2.07
   7   4  11    1.70    2.03
   7  -4  12   -0.69    1.31
   7   4  12    0.10    1.54
   7   4  13    0.26    1.37
   7   4  14    5.26    3.09
   7   4  15    3.03    2.51
   7   4  16    3.39    2.59
   7   4  17   -0.19    2.30
   7   4  20    0.72    2.82
   7   4  21    1.45    2.78
   7   4  26    0.39    2.15
   7   5   0    0.11    0.99
   7   5  -1    0.69    0.94
   7   5   1    0.93    1.17
   7   5  -2    1.26    1.15
   7   5   2    0.43    1.08
   7   5  -3    2.61    1.90
   7   5   3    1.17    1.26
   7   5   5   13.68    4.05
   7   5   6    5.32    2.60
   7   5   7    0.50    1.43
   7   5   9    2.11    1.85
   7   5  10    1.18    1.87
   7   5  11    1.70    2.20
   7   5  12    1.93    2.00
   7   5  13    8.87    3.96
   7   5  14    5.86    3.20
   7   5  15    0.56    1.76
   7   5  16   -0.14    1.76
   7   5  17    1.64    1.97
   7   5  19   -0.03    1.65
   7   5  20    0.51    1.76
   7   5  21   -0.24    1.51
   7   5  22   -0.15    1.88
   7   5  23    0.41    1.94
   7   6   2    0.52    0.92
   7   6   3    4.09    1.99
   7   6   4    1.60    1.34
   7   6   5    0.26    0.99
   7   6   6    0.78    1.05
   7   6   7    2.47    1.59
   7   6   8    0.85    1.32
   7   6   9    2.76    1.85
   7   6  10    0.74    1.49
   7   6  11    2.13    1.94
   7   6  12    1.05    1.54
   7   6  13    1.78    1.89
   7   6  14    0.07    1.52
   7   6  15    0.20    1.43
   7   6  16    0.02    1.68
   7   6  17    0.00    1.38
   7   6  18    2.23    2.14
   7   6  19    0.11    1.59
   7   6  20    0.09    1.98
   7   6  21   -0.10    1.90
   7   6  22    0.30    1.68
   7   7   6    1.50    1.62
   7   7   8    1.57    1.50
   7   7   9    0.53    1.21
   7   7  10    0.86    1.15
   7   7  11   -0.20    0.97
   7   7  12    1.17    1.43
   7   7  13   -0.17    1.08
   7   7  14   -0.15    1.25
   7   7  15    0.11    1.25
   7   7  16    1.43    1.76
   7   7  17    0.11    1.34
   7   7  18    1.93    2.15
   7   7  19   -0.48    1.63
   7   7  20   -0.74    1.57
   7   7  21    0.00    1.50
   7   8  11    0.09    0.87
   7   8  12   -0.05    0.81
   7   8  13    0.27    0.97
   7   8  14    0.40    1.08
   7   8  16   -0.34    0.94
   7   8  17   -0.06    1.12
   7   8  18   -0.39    0.99
   7   8  19    0.48    1.36
   7   9  16    0.24    1.03
   8   0   0    0.89    0.97
   8   0  -1    7.20    2.56
   8   0  -2    2.87    1.74
   8   0   3    0.36    0.86
   8   0  -3    0.46    1.23
   8   0   4    0.59    1.07
   8   0   5    0.50    1.06
   8   0   6    1.20    1.49
   8   0  -6    0.27    1.42
   8   0  -7    9.04    4.34
   8   0   8    3.77    2.25
   8   0   9    5.51    2.71
   8   0  -9    7.89    3.39
   8   0  10    7.20    3.01
   8   0  11    8.21    3.17
   8   0  12    0.56    1.12
   8   0  13   -0.04    0.88
   8   0  14    1.80    1.84
   8   0  16    1.22    1.68
   8  -1   0    1.22    1.32
   8  -1   1    3.32    1.90
   8   1   1    1.12    2.09
   8  -1  -1    3.35    1.99
   8  -1   2    2.25    1.79
   8   1  -2    1.38    1.84
   8  -1  -2    0.29    1.10
   8   1  -3    5.68    2.98
   8  -1  -4    0.65    1.16
   8   1   5    0.09    1.10
   8  -1  -5    0.58    1.01
   8   1   6    0.53    1.34
   8  -1  -6    0.51    0.82
   8   1   7    0.56    1.04
   8  -1  -7    1.01    0.91
   8   1   8    0.94    1.06
   8  -1  -8    2.18    1.28
   8  -1  -9    0.96    0.94
   8   1  10    3.36    1.72
   8  -1 -10    4.54    1.87
   8   1  11    0.27    0.89
   8   1  12    2.30    1.57
   8   1  13    0.37    1.09
   8  -1 -13    1.83    1.76
   8   1  14    1.35    1.36
   8   1  15    0.39    1.22
   8   1  16    1.53    1.95
   8   1  17    0.47    1.35
   8   1  18    2.38    2.13
   8   1  19    0.39    1.36
   8   1  20    1.98    1.87
   8   1  21    0.77    1.31
   8   1  22    0.10    1.03
   8   1  23    0.02    1.08
   8   1  24   -0.23    1.03
   8   1  25    0.01    1.16
   8   2   3    6.79    3.26
   8   2   4    1.78    2.02
   8   2   6    1.89    2.35
   8   2   7    2.13    2.59
   8  -2  -7    1.03    1.43
   8  -2  -8    1.05    1.20
   8  -2  -9    3.97    2.11
   8  -2 -10   11.85    3.42
   8  -2 -11    3.78    1.67
   8   2  12    0.56    1.51
   8  -2 -12    0.15    0.73
   8   2  13    1.59    1.69
   8  -2 -13    2.72    1.63
   8   2  14    2.91    1.99
   8  -2 -14    1.50    1.03
   8   2  15    1.17    1.33
   8  -2 -15    0.64    0.71
   8   2  16   -0.53    0.90
   8  -2 -16    0.06    0.44
   8  -2 -17    0.21    0.50
   8   2  18   -0.08    0.82
   8  -2 -18    1.12    0.81
   8   2  19    0.24    1.04
   8   2  20    0.51    1.24
   8   2  21    0.12    1.09
   8   2  22    0.20    1.08
   8   2  23    0.77    1.30
   8   2  24   -0.28    1.04
   8   2  25    0.12    1.28
   8   2  26   -0.39    1.17
   8   2  27   -0.33    1.02
   8   2  28   -0.59    0.94
   8   3   9    1.46    1.81
   8   3  10    1.13    1.76
   8   3  13    1.25    2.22
   8   3  14    4.35    3.65
   8   3  19   -0.23    1.32
   8  -3 -19   -0.28    0.54
   8   3  20   -0.08    1.06
   8  -3 -20   -0.21    0.44
   8   3  21    2.46    2.09
   8  -3 -21    1.23    0.88
   8   3  22    0.88    1.31
   8  -3 -22    0.82    0.71
   8   3  23   -0.16    0.93
   8  -3 -23    0.00    0.34
   8   3  24   -0.43    0.80
   8  -3 -24   -0.08    0.33
   8   3  26   -0.13    0.91
   8   3  27   -0.26    0.88
   8   4  15    2.78    2.60
   8   4  16    0.94    1.96
   8   4  19    2.03    2.85
   8   4  20    0.07    1.77
   8   4  26   -0.32    1.32
   8   5  21    0.67    1.70
   8   5  22   -0.46    1.09
   0   0   0    0.00    0.00
;
_shelx_hkl_checksum                48124
_olex2_submission_special_instructions  'No special instructions were received'
_vrf_PLAT020_tyrosine_exp6
;
PROBLEM: The Value of Rint is Greater Than 0.12 .........      0.184 Report
RESPONSE: 
The inevitable dynamical effect will increase the inconsistency of 
intensities on equivlent reflections.
;
_vrf_PLAT029_tyrosine_exp6
;
PROBLEM: _diffrn_measured_fraction_theta_full value Low .      0.742 Why?  
RESPONSE: 
The limitations of collecting angle range imposed by the electron 
microscope's geometry (e.g., limited tilt range), has led to a low 
completeness.
;
_vrf_PLAT084_tyrosine_exp6
;
PROBLEM: High wR2 Value (i.e. > 0.25) ...................       0.40 Report
RESPONSE: 
The inevitable dynamical effect will increase the inconsistency of 
experimental data and calculated data, through kinematical refinement.
;
_vrf_PLAT340_tyrosine_exp6
;
PROBLEM: Low Bond Precision on  C-C Bonds ...............    0.01356 Ang.  
RESPONSE:
The low bond precision is a result of low completeness and dynamical effect,
which will got improved by merging data.
;
_vrf_PLAT911_tyrosine_exp6
;
PROBLEM: Missing FCF Refl Between Thmin & STh/L=    0.600        256 Report
RESPONSE: 
The limitations of collecting angle range imposed by the electron 
microscope's geometry (e.g., limited tilt range), has led to a low 
completeness.
;
_vrf_RINTA01_tyrosine_exp6
;
PROBLEM: The value of Rint is greater than 0.18
RESPONSE: 
The inevitable dynamical effect will increase the inconsistency of 
intensities on equivlent reflections.
;
