# Supplementary material for: AutoLEI: An XDS-based pipeline with graphical user interface for automated real-time and offline batch 3D ED/microED data processing
Source: IUCrJ. 2026 Jan 1;13(Pt 1):105–15. doi: 10.1107/S2052252525010784 (PMC12809502; doi:10.1107/S2052252525010784)
Supplement: Supplementary file 7 [file m-13-00105-sup7.zip › structure files/CIF/Tyrosine_exp8.cif]

data_tyrosine_exp8
_audit_creation_date               2025-02-09
_audit_creation_method
;
Olex2 1.5
(compiled 2024.02.16 svn.r378c4104 for OlexSys, GUI svn.r6928)
;
_shelx_SHELXL_version_number       '2018/3'
_audit_contact_author_address      ?
_audit_contact_author_email        ?
_audit_contact_author_name         ''
_audit_contact_author_phone        ?
_publ_contact_author_id_orcid      ?
_publ_section_references
;
Dolomanov, O.V., Bourhis, L.J., Gildea, R.J, Howard, J.A.K. & Puschmann, H.
 (2009), J. Appl. Cryst. 42, 339-341.

Sheldrick, G.M. (2015). Acta Cryst. C71, 3-8.
;
_chemical_name_common              ?
_chemical_name_systematic          ?
_chemical_formula_moiety           'C9 H11 N O3'
_chemical_formula_sum              'C9 H11 N O3'
_chemical_formula_weight           181.19
_chemical_absolute_configuration   ?
_chemical_melting_point            ?
loop_
  _atom_type_symbol
  _atom_type_description
  _atom_type_scat_dispersion_real
  _atom_type_scat_dispersion_imag
  _atom_type_scat_source
 'C' 'C' 0.0000 0.0000 'International Tables Vol C Tables 4.2.6.8 and 6.1.1.4'
 'H' 'H' 0.0000 0.0000 'International Tables Vol C Tables 4.2.6.8 and 6.1.1.4'
 'N' 'N' 0.0000 0.0000 'International Tables Vol C Tables 4.2.6.8 and 6.1.1.4'
 'O' 'O' 0.0000 0.0000 'International Tables Vol C Tables 4.2.6.8 and 6.1.1.4'

_shelx_space_group_comment
;
The symmetry employed for this shelxl refinement is uniquely defined
by the following loop, which should always be used as a source of
symmetry information in preference to the above space-group names.
They are only intended as comments.
;
_space_group_crystal_system        'orthorhombic'
_space_group_IT_number             19
_space_group_name_H-M_alt          'P 21 21 21'
_space_group_name_Hall             'P 2ac 2ab'
loop_
  _space_group_symop_operation_xyz
 'x, y, z'
 '-x+1/2, -y, z+1/2'
 'x+1/2, -y+1/2, -z'
 '-x, y+1/2, -z+1/2'

_cell_length_a                     6.017(16)
_cell_length_b                     7.049(5)
_cell_length_c                     21.752(14)
_cell_angle_alpha                  90
_cell_angle_beta                   90
_cell_angle_gamma                  90
_cell_volume                       923(3)
_cell_formula_units_Z              4
_cell_measurement_reflns_used      3779
_cell_measurement_temperature      100.15
_cell_measurement_theta_max        1.3488
_cell_measurement_theta_min        0.0331
_shelx_estimated_absorpt_T_max     ?
_shelx_estimated_absorpt_T_min     ?
_exptl_absorpt_coefficient_mu      0.000
_exptl_absorpt_correction_T_max    ?
_exptl_absorpt_correction_T_min    ?
_exptl_absorpt_correction_type     none
_exptl_absorpt_process_details     ?
_exptl_absorpt_special_details     ?
_exptl_crystal_colour              ?
_exptl_crystal_density_diffrn      1.304
_exptl_crystal_density_meas        ?
_exptl_crystal_density_method      ?
_exptl_crystal_description         nano-crystal
_exptl_crystal_F_000               146
_exptl_crystal_size_max            ?
_exptl_crystal_size_mid            ?
_exptl_crystal_size_min            ?
_exptl_transmission_factor_max     ?
_exptl_transmission_factor_min     ?
_diffrn_reflns_av_R_equivalents    0.1399
_diffrn_reflns_av_unetI/netI       0.2179
_diffrn_reflns_Laue_measured_fraction_full  0.955
_diffrn_reflns_Laue_measured_fraction_max  0.610
_diffrn_reflns_limit_h_max         7
_diffrn_reflns_limit_h_min         -8
_diffrn_reflns_limit_k_max         11
_diffrn_reflns_limit_k_min         -9
_diffrn_reflns_limit_l_max         28
_diffrn_reflns_limit_l_min         -33
_diffrn_reflns_number              5423
_diffrn_reflns_point_group_measured_fraction_full  0.949
_diffrn_reflns_point_group_measured_fraction_max  0.557
_diffrn_reflns_theta_full          0.862
_diffrn_reflns_theta_max           1.304
_diffrn_reflns_theta_min           0.066
_diffrn_ambient_environment        vacuum
_diffrn_ambient_temperature        100.15
_diffrn_detector_area_resol_mean   18.1818
_diffrn_measured_fraction_theta_full  0.955
_diffrn_measured_fraction_theta_max  0.610
_diffrn_measurement_details
;
List of Samples for Merging (Abbr. = Camera Length, Resolution):
 #   Type  Start     End       Step    t~exp~     #Frames  CL        Reso.  ISa    CC1/2
-----------------------------------------------------------------------------------------
 1   /a    -53.6     53.0343   0.2328  0.5        459      439.48    0.54   4.12   97.8 
;
_diffrn_measurement_device         TEM
_diffrn_measurement_device_type    TEM
_diffrn_measurement_method         'Continuous Rotation Electron Diffraction'
_diffrn_radiation_monochromator    'graphite'
_diffrn_radiation_probe            electron
_diffrn_radiation_type             electron
_diffrn_radiation_wavelength       0.02508
_diffrn_source                     'electron microscope'
_diffrn_source_voltage             200
_diffrn_standards_number           0
_reflns_Friedel_coverage           0.600
_reflns_Friedel_fraction_full      0.939
_reflns_Friedel_fraction_max       0.485
_reflns_number_gt                  1761
_reflns_number_total               3204
_reflns_special_details
;
 Reflections were merged by SHELXL according to the crystal
 class for the calculation of statistics and refinement.
 
 _reflns_Friedel_fraction is defined as the number of unique
 Friedel pairs measured divided by the number that would be
 possible theoretically, ignoring centric projections and
 systematic absences.
;
_reflns_threshold_expression       'I > 2\s(I)'
_computing_cell_refinement         'XDS (Kabsch et al., 2010)'
_computing_data_collection         'Instamatic (Wang et al., 2019)'
_computing_data_reduction          'XDS (Kabsch et al., 2010)'
_computing_molecular_graphics      'Olex2 1.5 (Dolomanov et al., 2009)'
_computing_publication_material    'Olex2 1.5 (Dolomanov et al., 2009)'
_computing_structure_refinement    'SHELXL 2018/3 (Sheldrick, 2015)'
_computing_structure_solution      ?
_refine_diff_density_max           0.252
_refine_diff_density_min           -0.333
_refine_diff_density_rms           0.090
_refine_ls_abs_structure_details
;
 All f" are zero, so absolute structure could not be determined
;
_refine_ls_abs_structure_Flack     ?
_refine_ls_extinction_coef         .
_refine_ls_extinction_method       none
_refine_ls_goodness_of_fit_ref     1.093
_refine_ls_hydrogen_treatment      refxyz
_refine_ls_matrix_type             full
_refine_ls_number_parameters       158
_refine_ls_number_reflns           3204
_refine_ls_number_restraints       34
_refine_ls_R_factor_all            0.2059
_refine_ls_R_factor_gt             0.1605
_refine_ls_restrained_S_all        1.095
_refine_ls_shift/su_max            0.000
_refine_ls_shift/su_mean           0.000
_refine_ls_structure_factor_coef   Fsqd
_refine_ls_weighting_details      
 'w=1/[\s^2^(Fo^2^)+(0.2000P)^2^] where P=(Fo^2^+2Fc^2^)/3'
_refine_ls_weighting_scheme        calc
_refine_ls_wR_factor_gt            0.3698
_refine_ls_wR_factor_ref           0.4001
_refine_special_details            ?
_olex2_refinement_description
;
1. Restrained distances
 N1-H1B = N1-H1A = N1-H1C
 1.01 with sigma of 0.02
 C2-H2 = C1-H1 = C8-H8 = C11-H11
 1.05 with sigma of 0.02
 C9-H9B = C9-H9A
 1.05 with sigma of 0.02
 C12-H12
 1.05 with sigma of 0.02
2. Uiso/Uaniso restraints and constraints
Uanis(C2) \\sim Ueq, Uanis(C4) \\sim Ueq, Uanis(O3) \\sim Ueq, Uanis(C10) \\sim
Ueq: with sigma of 0.002 and sigma for terminal atoms of 0.005
;
_atom_sites_solution_hydrogens     difmap
_atom_sites_solution_primary       ?
_atom_sites_solution_secondary     ?
loop_
  _atom_site_label
  _atom_site_type_symbol
  _atom_site_fract_x
  _atom_site_fract_y
  _atom_site_fract_z
  _atom_site_U_iso_or_equiv
  _atom_site_adp_type
  _atom_site_occupancy
  _atom_site_site_symmetry_order
  _atom_site_calc_flag
  _atom_site_refinement_flags_posn
  _atom_site_refinement_flags_adp
  _atom_site_refinement_flags_occupancy
  _atom_site_disorder_assembly
  _atom_site_disorder_group
 C1 C 0.5619(11) 0.9041(13) 0.0672(3) 0.0117(16) Uani 1 1 d D . . . .
 H1 H 0.697(5) 0.855(6) 0.0955(14) 0.014 Uiso 1 1 d D U . . .
 C2 C 0.1865(11) 1.0413(12) 0.0552(3) 0.0086(13) Uani 1 1 d D U . . .
 O3 O 0.4708(9) 1.0198(10) -0.0988(2) 0.0119(12) Uani 1 1 d . U . . .
 C4 C 0.6077(11) 1.1794(12) 0.1945(3) 0.0080(13) Uani 1 1 d . U . . .
 O1 O 0.7717(9) 1.0733(12) 0.2141(2) 0.0150(14) Uani 1 1 d . . . . .
 O2 O 0.6233(9) 1.3412(11) 0.1659(3) 0.0138(13) Uani 1 1 d . . . . .
 N1 N 0.1946(10) 1.2609(13) 0.1966(3) 0.0161(16) Uani 1 1 d D . . . .
 H1A H 0.186(7) 1.329(6) 0.1533(13) 0.019 Uiso 1 1 d D U . . .
 H1B H 0.215(7) 1.364(5) 0.2293(15) 0.019 Uiso 1 1 d D U . . .
 H1C H 0.031(4) 1.211(7) 0.2026(18) 0.019 Uiso 1 1 d D U . . .
 C8 C 0.6025(12) 0.9267(14) 0.0023(3) 0.0128(16) Uani 1 1 d D . . . .
 C9 C 0.3137(11) 0.9253(14) 0.1636(3) 0.0128(16) Uani 1 1 d D . . . .
 C10 C 0.4308(11) 1.0060(12) -0.0359(3) 0.0088(13) Uani 1 1 d . U . . .
 C11 C 0.2243(11) 1.0665(13) -0.0092(3) 0.0089(15) Uani 1 1 d D . . . .
 C12 C 0.3646(11) 1.1034(13) 0.2070(3) 0.0109(16) Uani 1 1 d D . . . .
 C13 C 0.3537(11) 0.9606(13) 0.0956(3) 0.0109(16) Uani 1 1 d . . . . .
 H3 H 0.328(5) 1.071(6) -0.1192(15) 0.011(6) Uiso 1 1 d . . . . .
 H12 H 0.359(9) 1.078(10) 0.2553(12) 0.042(13) Uiso 1 1 d D . . . .
 H2 H 0.031(5) 1.080(8) 0.0770(19) 0.027(9) Uiso 1 1 d D . . . .
 H11 H 0.104(9) 1.123(10) -0.040(3) 0.059(17) Uiso 1 1 d D . . . .
 H8 H 0.770(4) 0.879(6) -0.0080(17) 0.018(8) Uiso 1 1 d D . . . .
 H9A H 0.425(12) 0.816(9) 0.178(4) 0.07(2) Uiso 1 1 d D . . . .
 H9B H 0.143(6) 0.881(11) 0.166(3) 0.061(18) Uiso 1 1 d D . . . .

loop_
  _atom_site_aniso_label
  _atom_site_aniso_U_11
  _atom_site_aniso_U_22
  _atom_site_aniso_U_33
  _atom_site_aniso_U_23
  _atom_site_aniso_U_13
  _atom_site_aniso_U_12
 C1 0.007(3) 0.021(5) 0.008(3) 0.002(3) -0.006(2) -0.002(3)
 C2 0.0049(19) 0.011(3) 0.009(2) -0.0010(18) -0.0008(16) 0.0008(18)
 O3 0.014(2) 0.018(4) 0.003(2) 0.0044(19) -0.0015(15) -0.002(2)
 C4 0.008(2) 0.010(3) 0.006(2) 0.0005(19) 0.0045(16) -0.0007(18)
 O1 0.006(2) 0.029(5) 0.010(2) -0.002(2) -0.0015(16) 0.002(2)
 O2 0.008(2) 0.025(4) 0.009(2) -0.001(2) 0.0002(16) -0.005(2)
 N1 0.004(2) 0.034(5) 0.010(3) -0.002(3) -0.0018(19) 0.001(3)
 C8 0.011(3) 0.017(5) 0.010(3) -0.002(3) 0.002(2) -0.001(3)
 C9 0.007(3) 0.026(5) 0.005(3) 0.002(3) 0.002(2) 0.003(3)
 C10 0.007(2) 0.012(3) 0.007(2) -0.0022(18) 0.0008(16) 0.0005(19)
 C11 0.004(3) 0.016(5) 0.007(3) 0.004(3) 0.0016(19) -0.004(3)
 C12 0.003(3) 0.023(5) 0.006(3) 0.008(3) 0.0000(19) -0.001(3)
 C13 0.012(3) 0.018(5) 0.003(3) -0.001(3) -0.003(2) 0.005(3)

_geom_special_details
;
 All esds (except the esd in the dihedral angle between two l.s. planes)
 are estimated using the full covariance matrix.  The cell esds are taken
 into account individually in the estimation of esds in distances, angles
 and torsion angles; correlations between esds in cell parameters are only
 used when they are defined by crystal symmetry.  An approximate (isotropic)
 treatment of cell esds is used for estimating esds involving l.s. planes.
;
loop_
  _geom_bond_atom_site_label_1
  _geom_bond_atom_site_label_2
  _geom_bond_distance
  _geom_bond_site_symmetry_2
  _geom_bond_publ_flag
 C1 H1 1.08(2) . ?
 C1 C8 1.441(10) . ?
 C1 C13 1.453(10) . ?
 C2 C11 1.430(9) . ?
 C2 C13 1.453(10) . ?
 C2 H2 1.08(2) . ?
 O3 C10 1.393(8) . ?
 O3 H3 1.03(3) . ?
 C4 O1 1.310(10) . ?
 C4 O2 1.302(11) . ?
 C4 C12 1.581(10) . ?
 N1 H1A 1.06(2) . ?
 N1 H1B 1.03(2) . ?
 N1 H1C 1.05(2) . ?
 N1 C12 1.527(11) . ?
 C8 C10 1.439(10) . ?
 C8 H8 1.09(2) . ?
 C9 C12 1.600(12) . ?
 C9 C13 1.518(9) . ?
 C9 H9A 1.07(3) . ?
 C9 H9B 1.07(3) . ?
 C10 C11 1.436(10) . ?
 C11 H11 1.05(2) . ?
 C12 H12 1.07(2) . ?

loop_
  _geom_angle_atom_site_label_1
  _geom_angle_atom_site_label_2
  _geom_angle_atom_site_label_3
  _geom_angle
  _geom_angle_site_symmetry_1
  _geom_angle_site_symmetry_3
  _geom_angle_publ_flag
 C8 C1 H1 117.9(19) . . ?
 C8 C1 C13 122.2(6) . . ?
 C13 C1 H1 119.7(19) . . ?
 C11 C2 C13 122.1(6) . . ?
 C11 C2 H2 122(3) . . ?
 C13 C2 H2 116(3) . . ?
 C10 O3 H3 107.6(18) . . ?
 O1 C4 C12 116.6(7) . . ?
 O2 C4 O1 127.0(7) . . ?
 O2 C4 C12 116.5(6) . . ?
 H1A N1 H1B 108(4) . . ?
 H1A N1 H1C 102(3) . . ?
 H1B N1 H1C 105(3) . . ?
 C12 N1 H1A 120(2) . . ?
 C12 N1 H1B 109(2) . . ?
 C12 N1 H1C 111(3) . . ?
 C1 C8 H8 109(2) . . ?
 C10 C8 C1 119.1(6) . . ?
 C10 C8 H8 132(2) . . ?
 C12 C9 H9A 106(5) . . ?
 C12 C9 H9B 113(4) . . ?
 C13 C9 C12 114.5(7) . . ?
 C13 C9 H9A 108(5) . . ?
 C13 C9 H9B 104(4) . . ?
 H9A C9 H9B 112(6) . . ?
 O3 C10 C8 118.1(6) . . ?
 O3 C10 C11 121.7(6) . . ?
 C11 C10 C8 120.2(6) . . ?
 C2 C11 C10 119.8(6) . . ?
 C2 C11 H11 123(4) . . ?
 C10 C11 H11 117(4) . . ?
 C4 C12 C9 110.0(6) . . ?
 C4 C12 H12 105(3) . . ?
 N1 C12 C4 110.4(7) . . ?
 N1 C12 C9 110.8(6) . . ?
 N1 C12 H12 104(4) . . ?
 C9 C12 H12 116(4) . . ?
 C1 C13 C9 120.4(6) . . ?
 C2 C13 C1 116.6(6) . . ?
 C2 C13 C9 123.0(6) . . ?

loop_
  _geom_torsion_atom_site_label_1
  _geom_torsion_atom_site_label_2
  _geom_torsion_atom_site_label_3
  _geom_torsion_atom_site_label_4
  _geom_torsion
  _geom_torsion_site_symmetry_1
  _geom_torsion_site_symmetry_2
  _geom_torsion_site_symmetry_3
  _geom_torsion_site_symmetry_4
  _geom_torsion_publ_flag
 C1 C8 C10 O3 -177.6(7) . . . . ?
 C1 C8 C10 C11 1.8(13) . . . . ?
 O3 C10 C11 C2 177.1(7) . . . . ?
 O1 C4 C12 N1 165.8(6) . . . . ?
 O1 C4 C12 C9 -71.7(8) . . . . ?
 O2 C4 C12 N1 -14.0(9) . . . . ?
 O2 C4 C12 C9 108.5(8) . . . . ?
 C8 C1 C13 C2 0.1(13) . . . . ?
 C8 C1 C13 C9 177.0(8) . . . . ?
 C8 C10 C11 C2 -2.3(12) . . . . ?
 C11 C2 C13 C1 -0.7(12) . . . . ?
 C11 C2 C13 C9 -177.4(8) . . . . ?
 C12 C9 C13 C1 96.6(9) . . . . ?
 C12 C9 C13 C2 -86.7(9) . . . . ?
 C13 C1 C8 C10 -0.7(13) . . . . ?
 C13 C2 C11 C10 1.8(12) . . . . ?
 C13 C9 C12 C4 -53.2(8) . . . . ?
 C13 C9 C12 N1 69.0(7) . . . . ?

_shelx_res_file
;
TITL 2 in P212121 #19
    tyrosine_exp8.res
    created by SHELXL-2018/3 at 22:35:33 on 08-Feb-2025
CELL 0.02508 6.017 7.049 21.752 90 90 90
ZERR 4 0.016 0.0045 0.014 0 0 0
LATT -1
SYMM 0.5-X,-Y,0.5+Z
SYMM 0.5+X,0.5-Y,-Z
SYMM -X,0.5+Y,0.5-Z
SFAC  C 0.136 0.373 0.548 3.281 1.227 13.046 0.597 41.02 0 0 0 0 0.75 12.011
SFAC  H 0.037 0.561 0.127 3.791 0.236 13.556 0.129 37.723 0 0 0 0 0.32 1.008
SFAC  N 0.137 0.329 0.534 2.673 1.086 10.316 0.455 32.763 0 0 0 0 0.71 14.007
SFAC  O 0.143 0.305 0.51 2.268 0.937 8.262 0.392 25.665 0 0 0 0 0.63 15.999
UNIT 36 44 4 12

ISOR 0.002 0.005 C2 C4 O3 C10
DFIX 1.01 N1 H1b N1 H1a N1 H1c
DFIX 1.05 C2 H2 C1 H1 C8 H8 C11 H11
DFIX 1.05 C9 H9b C9 H9a
DFIX 1.05 C12 H12

L.S. 30
PLAN  3
TEMP -173
CONF
LIST 6
BOND
MORE -1
BOND $H
fmap 2
acta
SHEL 99 0.55
OMIT 0 2 10
OMIT 0 2 14
OMIT 2 2 0
REM <olex2.extras>
REM <HklSrc "%.\\2.hkl">
REM </olex2.extras>

WGHT    0.200000
FVAR       1.69462
C1    1    0.561945    0.904101    0.067198    11.00000    0.00681    0.02052 =
         0.00772    0.00189   -0.00581   -0.00183
H1    2    0.696830    0.854737    0.095474    11.00000   -1.20000
C2    1    0.186456    1.041333    0.055183    11.00000    0.00487    0.01149 =
         0.00946   -0.00101   -0.00080    0.00078
O3    4    0.470793    1.019774   -0.098840    11.00000    0.01444    0.01801 =
         0.00337    0.00437   -0.00149   -0.00185
C4    1    0.607656    1.179411    0.194452    11.00000    0.00801    0.01002 =
         0.00603    0.00055    0.00449   -0.00070
O1    4    0.771694    1.073330    0.214062    11.00000    0.00582    0.02878 =
         0.01037   -0.00235   -0.00154    0.00153
O2    4    0.623261    1.341235    0.165896    11.00000    0.00751    0.02466 =
         0.00932   -0.00072    0.00019   -0.00466
N1    3    0.194596    1.260926    0.196589    11.00000    0.00430    0.03362 =
         0.01039   -0.00185   -0.00180    0.00135
H1A   2    0.185890    1.328562    0.153317    11.00000   -1.20000
H1B   2    0.215379    1.364494    0.229313    11.00000   -1.20000
H1C   2    0.030790    1.211163    0.202583    11.00000   -1.20000
C8    1    0.602544    0.926743    0.002307    11.00000    0.01087    0.01700 =
         0.01039   -0.00232    0.00226   -0.00063
C9    1    0.313685    0.925293    0.163563    11.00000    0.00715    0.02608 =
         0.00521    0.00245    0.00205    0.00276
C10   1    0.430768    1.005951   -0.035921    11.00000    0.00730    0.01244 =
         0.00663   -0.00220    0.00079    0.00046
C11   1    0.224283    1.066462   -0.009225    11.00000    0.00351    0.01641 =
         0.00665    0.00399    0.00160   -0.00393
C12   1    0.364634    1.103380    0.206958    11.00000    0.00305    0.02312 =
         0.00639    0.00791   -0.00003   -0.00118
C13   1    0.353689    0.960598    0.095620    11.00000    0.01179    0.01772 =
         0.00329   -0.00108   -0.00257    0.00456
H3    2    0.328404    1.071374   -0.119167    11.00000    0.01057
H12   2    0.358577    1.077637    0.255270    11.00000    0.04169
H2    2    0.031372    1.079980    0.076994    11.00000    0.02715
H11   2    0.104294    1.122570   -0.039544    11.00000    0.05904
H8    2    0.770371    0.879100   -0.008008    11.00000    0.01770
H9A   2    0.424574    0.816077    0.178032    11.00000    0.07144
H9B   2    0.143197    0.880680    0.165994    11.00000    0.06142
HKLF 4


REM  2 in P212121 #19
REM wR2 = 0.4001, GooF = S = 1.093, Restrained GooF = 1.095 for all data
REM R1 = 0.1605 for 1761 Fo > 4sig(Fo) and 0.2059 for all 3204 data
REM 158 parameters refined using 34 restraints

END

WGHT      0.2000      0.0000

REM Highest difference peak  0.252,  deepest hole -0.333,  1-sigma level  0.090
Q1    1   0.0087  1.1393  0.1417  11.00000  0.05    0.25
Q2    1   0.3320  0.6747  0.1418  11.00000  0.05    0.24
Q3    1   0.3998  0.5585  0.1521  11.00000  0.05    0.24
;
_shelx_res_checksum                63772
_shelx_hkl_file
;
   0   0   1   87.84   13.78
   0   0  -1  117.70   18.42
   0   0   2  114.48   18.05
   0   0   3   29.53    5.32
   0   0  -3   26.41    4.98
   0   0   4  181.94   28.78
   0   0  -4  167.40   26.60
   0   0   5   47.78    8.36
   0   0   6  318.47   50.13
   0   0   7   60.97   10.48
   0   0   8  349.28   55.02
   0   0   9   72.23   12.26
   0   0  10  411.44   64.84
   0   0  11   59.52   10.41
   0   0  12  100.06   16.66
   0   0  13   24.56    5.49
   0   0  14   62.04   11.01
   0   0  15   21.23    5.17
   0   0  16  101.97   17.25
   0   0  17   28.05    6.25
   0   0  18  132.84   22.18
   0   0  19   32.56    6.98
   0   0  20  153.58   25.48
   0   0  21   19.39    4.96
   0   0  22   20.02    5.09
   0   0  23    5.90    3.00
   0   0  24   10.87    3.73
   0   0  25    2.72    2.65
   0   0 -26    3.13    3.80
   0   0 -27   -1.25    3.28
   0   0 -28    0.24    2.36
   0   0 -29    3.98    2.92
   0  -1   1   62.34   11.41
   0   1  -1   61.26   10.85
   0  -1   2  405.01   63.41
   0   1  -2  456.85   71.45
   0  -1   3  658.52  102.86
   0   1  -3  559.59   87.49
   0  -1   4  170.50   26.92
   0   1  -4  139.27   22.10
   0  -1   5  661.50  103.22
   0   1  -5  648.39  101.19
   0  -1   6  373.96   58.55
   0   1  -6  375.15   58.75
   0  -1   7  329.50   51.70
   0   1  -7  300.60   47.22
   0  -1   8  437.60   68.59
   0  -1   9   45.36    7.92
   0   1  -9   36.90    6.78
   0  -1  10  374.14   58.83
   0  -1  11   11.68    3.34
   0   1 -11    7.18    3.10
   0  -1  12  261.92   41.58
   0   1 -12  237.54   37.91
   0  -1  13  196.54   31.59
   0  -1  14  134.09   22.40
   0  -1  15   86.77   15.29
   0  -1  16   72.17   13.62
   0  -1 -20   34.46    6.95
   0  -1 -21    0.40    2.56
   0  -1  22    4.98    5.21
   0  -1 -22    3.76    2.63
   0  -1  23    1.50    3.88
   0  -1 -23    3.26    2.72
   0   1  24    7.15    3.06
   0  -1  24    4.92    4.20
   0  -1 -24    8.01    3.31
   0   1  25   14.79    4.07
   0  -1 -25   11.56    3.94
   0  -1 -26    1.65    2.87
   0  -1 -27    1.44    2.41
   0  -1 -28    4.93    2.70
   0  -1 -29    1.08    1.92
   0   1 -29    2.61    2.66
   0   2  -2 1000.00  156.91
   0  -2   3  608.46   95.53
   0   2  -3  653.16  102.44
   0  -2   4  204.65   32.50
   0   2  -4  187.01   29.79
   0  -2   5  204.23   32.56
   0  -2   6  129.56   20.93
   0   2  -6  157.75   25.33
   0  -2   7   12.02    3.27
   0   2  -7   10.73    3.11
   0  -2   8  191.66   30.48
   0   2  -8  165.32   26.46
   0  -2   9  122.11   19.62
   0   2  -9  134.86   21.66
   0  -2  10   82.84   13.55
   0   2 -10   63.77   10.63
   0  -2  11  385.46   60.67
   0   2 -11  413.83   65.02
   0  -2  12   76.28   12.72
   0   2 -12   66.93   11.37
   0  -2  13  444.70   69.96
   0   2 -13  534.86   84.09
   0  -2  14   19.42    4.50
   0   2 -14   20.27    4.61
   0  -2  15    6.25    3.06
   0   2 -15    7.94    3.38
   0  -2  16   86.83   14.71
   0   2 -16  105.78   17.98
   0  -2  17   23.65    5.41
   0   2 -17   24.88    5.67
   0  -2  18  132.00   21.87
   0   2 -18  128.07   21.66
   0  -2  19   80.57   14.21
   0  -2  20   27.75    6.07
   0  -2  21    7.70    3.21
   0  -2  22   10.97    3.64
   0  -2  23    6.87    2.95
   0   2 -25    8.92    3.45
   0   2 -26   25.37    5.77
   0   2 -27   12.83    3.92
   0  -3   1   26.71    7.82
   0   3  -1   26.30    9.61
   0  -3   2    7.26    6.37
   0  -3   3   20.53    5.71
   0  -3   4    5.39    3.91
   0  -3   5   10.14    3.55
   0   3  -5   16.23    4.87
   0  -3   6  101.25   16.73
   0   3  -6  113.89   18.78
   0  -3   7   53.16    9.30
   0   3  -7   57.83   10.12
   0  -3   8  129.56   21.19
   0   3  -8   75.09   12.94
   0  -3   9   70.20   12.13
   0   3  -9   58.13   10.35
   0  -3  10   62.16   10.86
   0   3 -10   71.57   12.34
   0  -3  11  223.48   35.89
   0   3 -11  225.21   36.07
   0  -3  12  154.59   25.07
   0   3 -12   84.98   14.33
   0  -3  13   21.03    4.61
   0   3 -13   15.00    4.00
   0  -3  14   47.34    8.77
   0   3 -14   37.04    7.06
   0  -3  15    7.64    2.84
   0   3 -15    4.65    2.69
   0  -3  16   34.92    6.92
   0   3 -16   42.19    7.88
   0  -3  17   19.34    4.56
   0   3 -17   18.14    4.80
   0  -3  18    6.82    2.94
   0   3 -18    5.10    2.80
   0   3 -19   27.52    5.90
   0  -3  20   30.66    6.22
   0   3 -20   26.75    6.03
   0  -3  21   12.50    3.61
   0   3 -21   17.59    4.39
   0  -3  22    7.41    2.98
   0   3 -22    5.71    2.77
   0  -3  23   24.21    5.48
   0   3 -23   18.62    4.86
   0   4  -2  114.90   23.30
   0  -4   3  167.34   29.77
   0   4  -3  209.30   36.62
   0  -4   4  169.31   28.92
   0  -4   5    6.08    4.90
   0  -4   6  159.06   26.45
   0  -4   7    7.49    3.98
   0   4  -7   23.28    6.23
   0  -4   8    9.31    3.60
   0   4  -8    9.26    3.77
   0  -4   9    1.70    2.69
   0   4  -9    5.68    2.89
   0  -4  10   18.75    4.88
   0   4 -10   16.38    4.62
   0  -4  11   15.50    4.47
   0   4 -11   15.00    4.47
   0  -4  12   59.37   10.90
   0   4 -12   72.59   12.80
   0  -4  13  158.70   26.20
   0   4 -13  167.58   27.40
   0  -4  14  109.12   18.60
   0   4 -14  122.77   20.47
   0  -4  15    6.87    3.16
   0  -4  16    8.94    3.18
   0   4 -16    7.06    2.97
   0  -4  17   29.31    5.99
   0   4 -17   35.01    7.37
   0  -4  18   35.70    6.94
   0   4 -18   33.08    6.63
   0  -4  19    9.74    3.02
   0   4 -19    5.57    2.79
   0  -4  20   32.22    6.32
   0   4 -20   35.96    7.18
   0  -4  21    7.08    2.64
   0   4 -21    5.86    2.58
   0   4 -22   29.24    6.14
   0   4 -24   15.16    3.99
   0   4 -25    4.13    2.22
   0   4 -26    3.23    2.02
   0  -5   2   59.60   16.27
   0   5  -2  102.44   20.75
   0  -5   4   22.27    9.70
   0   5  -4   54.16   13.28
   0   5  -5   11.85    6.90
   0  -5   6   39.64    9.93
   0  -5   7   57.76   11.78
   0  -5   8    1.71    3.85
   0  -5   9   32.73    7.62
   0  -5  11   23.70    5.69
   0   5 -11   23.86    5.59
   0  -5  12    5.56    3.56
   0   5 -12   13.46    4.01
   0  -5  13   24.70    6.12
   0   5 -13   32.29    7.19
   0  -5  14    7.34    3.40
   0   5 -14   10.91    4.04
   0  -5  15   35.95    7.75
   0   5 -15   42.94    8.59
   0  -5  16    4.42    2.76
   0   5 -16    2.31    2.29
   0  -5  17    5.13    2.99
   0   5 -17    2.72    2.43
   0  -5  18   29.31    7.05
   0   5 -18   30.15    6.56
   0  -5  19    1.20    1.85
   0   5 -20    9.81    3.23
   0   5 -21    5.15    2.63
   0   5 -22   14.85    4.16
   0   5 -23    3.37    2.18
   0   5 -24    3.06    2.12
   0  -6   2  -11.22   10.61
   0   6  -3   41.09   13.92
   0  -6   4   30.22   14.85
   0  -6   5   15.29    8.30
   0   6  -5   21.56   10.47
   0   6  -6   13.99    7.98
   0  -6   7    6.79    6.63
   0   6  -7   41.39   11.87
   0  -6   8   -0.25    4.76
   0  -6   9    3.13    4.13
   0  -6  10   19.84    5.88
   0  -6  11   32.97    8.28
   0  -6  12    7.70    3.76
   0  -6  13   45.57    9.24
   0   6 -13   38.95    8.22
   0  -6  14  120.80   21.07
   0   6 -14   99.29   17.32
   0  -6  15   19.22    5.58
   0   6 -15   20.69    5.48
   0  -6  16   33.12    7.68
   0   6 -16   42.05    9.04
   0   6 -17    3.02    2.88
   0   6 -18   14.77    4.66
   0   6 -19    7.22    3.23
   0   6 -21    1.27    2.16
   0   6 -22    8.44    3.25
   0  -7   2   21.35   11.54
   0  -7   3  -15.82    8.90
   0   7  -3    7.56    9.48
   0  -7   5   12.14    9.64
   0  -7   6   12.34    7.63
   0   7  -7    3.70    7.89
   0  -7   8   -2.52    5.07
   0  -7   9   20.32    8.03
   0   7  -9   46.98   11.55
   0  -7  10    3.34    3.80
   0   7 -10    9.64    5.54
   0  -7  11   -2.04    3.75
   0  -7  12    1.55    3.15
   0   7 -16    8.89    3.64
   0   7 -17   15.38    4.67
   0   7 -19    3.74    3.02
   0  -8   3   -7.78    5.92
   0   8  -3   -3.05    8.34
   0   8  -4   12.16   10.37
   0   8  -6   39.70   13.65
   0   8  -8    4.78    6.75
   0   8 -10    5.16    5.32
   0   8 -11   11.63    6.85
   0   8 -12   12.23    5.69
   0   9  -4    5.33    6.68
   0   9  -7    3.20    5.83
   0   9  -8    1.78    5.44
   0   9  -9    6.95    6.11
   1   0   0   10.10    2.34
  -1   0   0    4.72    1.63
   1   0   1  258.11   40.41
  -1   0   1  242.79   38.05
   1   0  -1  173.30   27.22
  -1   0  -1  268.18   42.00
   1   0   2  189.45   29.81
  -1   0   2  186.23   29.88
   1   0  -2  224.37   35.80
  -1   0  -2  192.61   30.33
   1   0   3  154.65   24.52
   1   0   4  108.05   17.39
  -1   0  -4   96.07   15.59
  -1   0  -5  153.99   24.63
   1   0   6    9.99    3.79
  -1   0  -6    7.70    3.44
   1   0   7  124.43   20.63
  -1   0  -7  159.60   25.81
   1   0  11  101.49   17.94
   1   0  12   12.11    4.58
   1   0  13    9.77    4.46
  -1   0 -13    8.75    4.49
   1   0  14   36.37    8.34
   1   0 -14   39.44    7.43
  -1   0 -14   36.51    7.73
   1   0 -15   16.82    4.31
  -1   0 -15   16.94    4.90
  -1   0  16   18.90    4.44
   1   0 -16    5.70    2.89
  -1   0 -16   12.13    4.25
   1   0  17   48.73   10.97
  -1   0  17   43.43    8.04
   1   0 -17   36.51    7.48
  -1   0 -17   36.86    7.95
   1   0  18   25.00    7.75
  -1   0  18   37.22    7.22
   1   0 -18   35.02    7.29
  -1   0 -18   34.81    7.81
   1   0  19   46.72   10.59
  -1   0  19   58.78   10.48
   1   0 -19   29.35    6.43
  -1   0 -19   39.62    9.09
   1   0  20   14.55    5.64
  -1   0  20   22.24    4.97
   1   0 -20   12.37    4.00
   1   0  21   14.71    5.68
  -1   0  21   19.64    4.64
   1   0 -21   25.73    5.99
   1   0  22   15.44    5.43
  -1   0  22   16.92    4.24
   1   0 -22   20.26    5.55
  -1   0 -22   24.64    7.16
   1   0  23    8.89    4.32
  -1   0  23    8.44    3.04
  -1   0 -23    9.51    4.21
   1   0  24    5.72    3.69
  -1   0  24    5.14    2.58
  -1   0 -24    4.53    3.55
   1   0  25    1.71    3.23
  -1   0 -25    6.40    3.74
  -1   0 -26    4.04    3.49
  -1   0 -27    0.64    2.98
  -1   0 -28    3.83    3.06
  -1   0 -29    0.27    2.28
  -1   0 -30    5.59    3.28
   1  -1   0  563.47   88.44
   1  -1   1  532.54   83.37
   1  -1  -1  896.90  141.24
  -1   1  -1  499.17   78.19
   1  -1   2  325.21   51.19
  -1   1  -2  297.38   46.93
   1  -1   3   17.37    3.93
   1   1  -3   22.34    3.86
  -1  -1   3   17.16    3.27
  -1   1  -3   21.52    4.79
   1  -1   4  238.20   37.63
   1   1  -4  379.62   59.34
  -1  -1   4  388.62   60.73
  -1   1  -4  245.47   38.86
   1  -1   5  151.55   24.12
   1   1  -5  135.76   21.36
  -1  -1   5  115.38   18.18
  -1   1  -5  148.27   23.69
   1  -1   6   45.89    7.82
   1   1  -6   40.51    6.72
  -1  -1   6   50.10    8.18
  -1   1  -6   31.19    5.75
   1  -1   7  125.39   20.09
   1   1  -7  138.68   21.96
  -1  -1  -7   93.80   15.50
  -1  -1   7  113.17   18.00
  -1   1  -7  125.80   20.20
   1  -1   8   69.31   11.67
   1   1  -8   62.28   10.41
  -1  -1  -8   81.41   13.76
   1   1   8   67.34   11.52
  -1  -1   8   66.93   11.09
  -1   1  -8   60.31   10.26
   1  -1   9  178.19   28.39
   1   1  -9  182.12   29.08
  -1  -1  -9  171.63   27.69
   1   1   9  191.18   30.67
  -1  -1   9  210.13   33.53
  -1   1  -9  164.96   26.37
   1   1 -10   76.46   13.33
  -1  -1 -10   71.93   12.45
   1   1  10   67.82   11.77
  -1   1 -10   51.42    9.00
   1  -1  11  161.03   25.93
  -1  -1 -11  137.43   22.50
   1   1  11  152.38   24.77
  -1   1 -11  152.80   24.66
   1  -1  12   73.30   12.43
  -1  -1 -12   94.46   16.00
   1   1  12  102.68   17.12
  -1  -1  12   75.57   13.61
  -1   1 -12   81.29   13.67
   1  -1  13  121.69   20.04
  -1  -1 -13  131.88   21.81
   1   1  13  141.24   23.13
  -1  -1  13  110.91   18.93
  -1   1 -13  142.67   23.12
   1  -1  14  142.49   23.27
   1   1 -14  134.09   22.84
  -1  -1 -14   89.45   15.57
   1   1  14  118.89   19.74
  -1  -1  14  117.46   20.10
  -1   1 -14  118.83   19.50
   1  -1  15   19.64    4.80
   1   1 -15   20.08    5.64
   1   1  15   29.30    6.29
  -1   1 -15   19.06    4.54
   1  -1  16   28.58    6.16
   1   1 -16   14.48    5.01
  -1  -1 -16   15.26    5.33
   1   1  16   19.52    5.02
  -1   1 -16   29.12    6.01
   1   1 -17   61.92   12.07
  -1  -1 -17   51.11    9.99
   1   1  17   67.16   12.01
  -1   1 -17   57.59   10.30
   1  -1  18   64.54   11.93
   1   1 -18   27.81    7.10
  -1  -1 -18   19.75    5.08
   1   1  18   29.98    6.54
  -1   1 -18   25.71    5.60
   1  -1  19   53.43   10.64
  -1  -1 -19   38.19    8.00
   1   1  19   50.83    9.76
   1  -1  20   16.09    5.49
  -1  -1 -20   14.84    4.86
   1   1  20   21.66    5.55
  -1   1 -20   16.52    4.67
   1  -1  21   32.87    7.96
   1   1 -21   25.70    7.61
  -1  -1 -21   26.51    6.65
  -1  -1  21   25.74    6.64
  -1   1 -21   22.43    5.59
   1  -1  22    7.91    4.59
   1   1 -22    2.49    3.28
  -1  -1 -22    2.72    3.64
  -1  -1  22    8.43    3.56
  -1   1 -22    4.93    3.58
   1  -1  23    2.21    3.51
   1   1 -23   -0.01    2.94
  -1  -1 -23    0.86    3.63
  -1  -1  23    3.15    2.58
  -1   1 -23    9.58    4.09
   1   1 -24    5.14    3.75
  -1  -1 -24    5.50    3.89
  -1  -1  24    7.28    3.31
  -1   1 -24   14.08    4.74
   1   1 -25    5.42    3.76
  -1  -1 -25   14.49    5.06
  -1   1 -25    9.14    3.98
   1   1 -26    7.56    3.92
  -1  -1 -26   13.36    5.02
  -1   1 -26   14.81    4.95
   1   1 -27    0.04    2.71
  -1  -1 -27    6.66    3.90
  -1   1 -27    3.36    2.97
   1   1 -28    6.95    3.68
  -1  -1 -28   16.32    5.29
  -1   1 -28   10.89    4.77
  -1  -1 -29   15.45    5.07
  -1  -1 -30    4.28    3.34
   1  -2   0  288.62   46.98
  -1   2   0  423.48   68.42
   1  -2   1  389.81   62.04
  -1   2   1  430.57   70.26
  -1   2  -1  413.83   65.97
   1  -2   2  521.10   82.00
  -1   2  -2  529.74   83.43
   1  -2   3  308.76   48.77
  -1   2  -3  412.51   64.96
   1  -2   4   57.56   10.12
   1   2  -4   62.75   10.86
  -1  -2   4   66.87   12.17
  -1   2  -4   61.14   10.73
   1   2  -5   47.67    8.15
  -1  -2   5   36.93    6.66
  -1   2  -5   38.37    7.32
   1   2  -6   95.77   15.47
  -1  -2   6   68.36   11.30
  -1   2  -6  103.81   17.18
   1  -2   7  128.07   20.83
   1   2  -7  109.83   17.59
  -1  -2   7  153.34   24.45
  -1   2  -7  103.16   17.10
   1   2  -8   46.71    7.88
  -1   2  -8   34.44    6.66
   1  -2   9   37.87    6.95
   1   2  -9   24.18    4.49
  -1  -2   9   25.95    4.97
  -1   2  -9   20.66    4.50
   1   2 -10  282.72   44.45
  -1  -2  10  238.86   37.84
  -1   2 -10  272.71   43.19
   1  -2  11   32.02    6.05
   1   2 -11   41.51    7.24
  -1  -2  11   43.79    7.69
  -1   2 -11   40.77    7.30
   1  -2  12  197.56   31.57
   1   2 -12  203.75   32.36
  -1  -2  12  245.47   38.88
  -1   2 -12  281.11   44.51
   1  -2  13   46.63    8.44
   1   2 -13   34.06    6.32
  -1   2 -13   61.56   10.58
   1  -2  14   36.04    7.17
   1   2 -14   37.12    7.12
  -1  -2  14   28.30    5.53
  -1   2 -14   38.74    7.24
   1  -2  15   76.70   13.09
   1   2 -15   81.94   13.86
  -1  -2  15   69.01   11.69
   1  -2  16   58.54   10.48
   1   2 -16   87.96   14.81
  -1  -2  16   81.94   13.74
  -1   2 -16   95.53   15.92
   1  -2  17   84.92   14.73
   1   2 -17   86.47   15.03
  -1  -2  17   92.61   15.52
  -1   2 -17   55.08    9.87
   1  -2  18   43.80    8.42
   1   2 -18   73.90   12.83
  -1  -2  18   66.21   11.54
  -1   2 -18   80.81   13.89
   1  -2  19   28.67    6.35
   1   2 -19   20.66    5.02
  -1  -2  19   24.51    5.55
  -1   2 -19   21.23    5.13
   1  -2  20    8.54    3.35
   1   2 -20   19.88    4.84
  -1  -2  20   11.98    3.69
  -1   2 -20    6.50    3.23
   1  -2  21   16.70    4.47
   1   2 -21    7.29    3.13
  -1  -2  21    8.02    3.53
  -1   2 -21    7.22    3.37
  -1   2 -22    7.30    3.25
   1  -2  23   10.98    3.56
   1   2 -23   15.83    4.45
  -1   2 -23    5.71    3.05
   1  -2  24    6.72    2.95
   1   2 -24    6.00    3.31
   1   2 -25    1.39    2.52
  -1  -2 -25    1.35    2.34
  -1   2 -25    5.59    2.99
   1   2 -26    9.49    3.91
  -1  -2 -26    1.36    2.44
  -1   2 -26    3.36    2.39
   1   2 -27    4.17    2.82
  -1  -2 -27    0.81    2.04
  -1   2 -27    5.31    2.58
   1   2 -28    6.00    3.10
  -1  -2 -28    5.80    2.96
  -1   2 -28    8.09    2.95
  -1  -2 -29    1.91    2.23
  -1   2 -29    5.78    2.58
  -1  -2 -30    4.87    2.85
   1  -3   1  389.21   62.81
  -1   3   1  262.81   44.33
   1  -3  -1  275.45   46.00
  -1   3  -1  416.75   67.40
   1  -3   2  234.86   38.68
  -1   3  -2  357.27   57.74
   1  -3   3   30.82    7.01
  -1  -3   3   20.66    8.14
  -1   3  -3   52.82   10.54
   1  -3   4  310.97   49.49
   1   3  -4  328.13   53.24
  -1  -3   4  283.91   47.31
  -1   3  -4  328.96   52.36
   1  -3   5  318.12   50.42
  -1  -3   5  202.03   33.56
  -1   3  -5  159.65   25.91
   1  -3   6   58.17   10.27
   1   3  -6   56.59    9.98
  -1   3  -6   56.76   10.13
   1  -3   7   55.54    9.97
   1   3  -7   56.54    9.82
  -1  -3   7   76.34   12.99
  -1   3  -7   79.20   13.78
   1  -3   8    9.96    3.70
   1   3  -8    8.71    2.73
  -1  -3   8   14.99    3.97
   1  -3   9    6.59    3.03
   1   3  -9   11.02    3.31
  -1   3  -9    7.51    3.31
   1  -3  10   51.83    9.45
   1   3 -10   52.70    9.11
  -1  -3  10   75.51   12.94
  -1   3 -10   49.93    9.23
   1  -3  11   75.15   13.08
   1   3 -11   83.14   13.78
  -1   3 -11   87.78   15.07
   1   3 -12   24.12    4.82
  -1  -3  12   35.11    6.66
  -1   3 -12   28.83    5.86
   1  -3  13   85.58   14.49
   1   3 -13   80.10   13.36
  -1  -3  13   82.06   13.53
   1  -3  14   24.04    5.35
   1   3 -14   29.71    5.95
  -1  -3  14   30.92    5.77
  -1   3 -14   35.20    6.84
   1  -3  15  231.29   36.96
   1   3 -15  280.21   44.39
  -1  -3  15  256.38   40.72
  -1   3 -15  219.25   35.25
   1  -3  16   26.75    5.66
   1   3 -16   14.82    4.02
  -1  -3  16   17.28    4.08
  -1   3 -16   16.66    4.20
   1  -3  17   33.40    7.07
   1   3 -17   27.46    5.65
  -1  -3  17   17.98    4.28
  -1   3 -17   18.49    4.60
   1  -3  18   20.78    4.84
   1   3 -18   20.04    4.65
  -1  -3  18   21.52    4.74
  -1   3 -18   22.86    5.63
   1  -3  19   11.67    3.58
  -1  -3  19   20.80    4.74
  -1   3 -19    9.83    3.51
   1  -3  20   29.21    6.27
   1   3 -20   21.91    4.87
  -1  -3  20   28.87    6.07
  -1   3 -20   26.75    5.82
   1  -3  21    4.83    2.42
   1   3 -21    2.66    2.19
  -1  -3  21    8.74    3.02
  -1   3 -21    3.53    2.71
   1  -3  22    9.25    3.14
   1   3 -22    6.22    3.05
  -1  -3  22   10.81    3.33
   1  -3  23   13.67    3.84
   1   3 -23   14.84    4.02
  -1   3 -23   11.58    3.69
   1   3 -24   17.60    4.52
  -1   3 -24    8.66    3.22
   1   3 -25    7.74    2.96
  -1   3 -25    8.81    3.20
   1   3 -26    5.76    2.47
  -1   3 -26    2.33    2.04
   1   3 -27    3.82    2.14
  -1   3 -28    3.84    2.13
  -1   4   0  125.51   25.20
   1  -4   1  283.31   48.24
  -1   4  -1  250.77   44.64
   1  -4   2  122.05   22.03
  -1   4  -2  152.92   27.41
   1  -4   3  369.79   60.01
  -1   4  -3  477.95   77.53
   1  -4   4   30.82    7.75
   1   4  -4   52.23   11.86
  -1   4  -4   21.09    7.63
   1  -4   5  102.98   18.05
   1   4  -5   98.81   18.08
  -1  -4   5  134.39   25.22
  -1   4  -5  123.78   21.19
   1  -4   6   12.56    4.50
  -1  -4   6    6.83    7.01
  -1   4  -6    9.41    4.18
   1  -4   7   69.55   12.32
   1   4  -7   73.48   13.43
  -1  -4   7   70.74   13.34
  -1   4  -7   82.12   14.09
   1  -4   8   12.56    3.89
   1   4  -8   32.84    7.20
  -1  -4   8   14.54    4.39
  -1   4  -8   10.23    3.43
   1   4  -9   32.60    6.69
  -1   4  -9   20.53    4.97
   1  -4  10   52.17    9.89
   1   4 -10   34.52    6.64
  -1  -4  10   40.39    7.68
  -1   4 -10   57.97   10.64
   1  -4  11   20.88    5.49
  -1  -4  11   16.71    4.46
   1  -4  12   11.61    4.35
   1   4 -12   11.59    3.66
  -1  -4  12    9.00    3.69
  -1   4 -12    8.59    3.50
   1  -4  13   11.28    4.03
   1   4 -13   10.79    3.39
  -1   4 -13   23.59    5.63
   1  -4  14   45.79    9.14
   1   4 -14   50.23    9.08
  -1  -4  14   54.12    9.98
  -1   4 -14   52.83    9.93
   1  -4  15  155.07   25.91
   1   4 -15  166.81   27.21
  -1  -4  15  135.94   22.56
   1  -4  16   35.83    7.35
   1   4 -16   23.53    4.91
  -1  -4  16   52.93    9.80
  -1   4 -16   22.91    5.21
   1  -4  17   35.44    7.09
  -1  -4  17   28.69    5.76
  -1   4 -17   36.72    7.56
   1  -4  18   15.42    3.85
   1   4 -18    3.59    2.10
  -1  -4  18    6.42    2.73
  -1   4 -18    8.36    3.42
   1  -4  19    9.57    3.44
   1   4 -19   18.02    4.36
  -1  -4  19    7.24    2.52
  -1   4 -19    8.71    3.24
   1  -4  20   29.36    5.92
   1   4 -20   26.39    5.37
  -1  -4  20   18.09    4.19
   1  -4  21   39.26    7.54
   1   4 -21   38.87    7.41
  -1  -4  21   35.22    6.81
  -1   4 -21   37.22    7.38
  -1   4 -22   11.48    3.64
   1   4 -23   13.42    3.67
  -1   4 -23   27.99    6.11
   1   4 -24    4.50    2.30
   1   4 -25   11.81    3.43
  -1   4 -25    3.01    2.10
   1   4 -26    4.73    2.38
  -1   4 -26    9.51    3.11
   1  -5   0    7.12   11.22
  -1   5   0    5.34    8.85
   1  -5   2  204.95   37.33
  -1   5  -2  199.82   36.25
   1  -5   3    3.06    6.80
  -1   5  -3   12.06    8.50
   1  -5   4    1.86    5.37
   1   5  -4    6.69    7.32
  -1  -5   4   -3.36    7.84
  -1   5  -5   13.84    5.97
   1  -5   6   48.55   10.25
  -1   5  -6   26.54    6.90
   1  -5   7   55.54   10.97
  -1  -5   7   53.59   13.44
  -1   5  -7   73.60   13.81
   1   5  -8    6.72    4.34
  -1  -5   8    4.51    5.25
  -1   5  -8    3.18    3.48
   1  -5   9   12.25    4.52
   1   5  -9   19.76    5.52
  -1  -5   9   27.20    8.49
  -1   5  -9   38.28    7.83
   1  -5  10   21.03    5.44
   1   5 -10   34.85    7.73
  -1  -5  10   24.32    6.31
  -1   5 -10   20.07    4.89
   1  -5  11   11.37    4.36
   1   5 -11   16.15    4.79
  -1  -5  11   15.49    4.91
  -1   5 -11    7.87    3.31
   1  -5  12    7.69    3.73
   1   5 -12   11.04    3.56
  -1  -5  12    9.09    3.85
   1  -5  13   66.81   12.65
   1   5 -13   53.49    9.80
  -1  -5  13   58.70   11.83
  -1   5 -13   96.31   16.84
   1  -5  14    8.03    3.81
   1   5 -14    5.84    3.14
  -1  -5  14    2.85    3.00
   1  -5  15   87.72   15.88
   1   5 -15  118.47   20.15
  -1  -5  15   87.66   15.85
  -1   5 -15  101.55   17.83
   1  -5  16    9.99    3.83
   1   5 -16    6.78    3.01
  -1  -5  16    8.14    3.82
  -1   5 -16   10.01    3.90
   1  -5  17   29.06    6.78
  -1  -5  17   33.12    7.16
  -1   5 -17   34.93    7.63
   1  -5  18   31.62    7.18
   1   5 -18   12.53    3.61
  -1   5 -18   14.75    4.62
   1  -5  19    6.39    2.82
  -1  -5  19    8.72    3.21
  -1   5 -19    5.64    3.43
   1   5 -20    3.15    2.13
  -1   5 -20    5.38    2.92
   1   5 -21   23.50    5.38
  -1   5 -21   19.47    5.17
   1   5 -22    5.40    2.42
  -1   5 -22    5.08    3.15
   1   5 -23    0.72    1.61
  -1   5 -23    1.45    2.16
   1   5 -24    4.96    2.43
  -1   5 -24    2.11    1.99
   1  -6   0  -12.12   10.91
  -1   6  -1   27.53   14.22
   1  -6   2   -1.24   11.99
   1  -6   3   72.53   17.63
  -1   6  -3  115.85   24.04
   1  -6   4   34.37   10.26
  -1  -6   4   16.18   11.00
  -1   6  -4   61.20   14.92
   1  -6   5   37.56   11.16
   1   6  -5   29.85   11.13
   1  -6   6    6.03    6.46
  -1  -6   6   -2.83    8.27
  -1   6  -6    9.40    6.08
   1  -6   7   33.06    8.68
   1   6  -7   22.71   10.04
  -1   6  -7   15.24    6.17
   1   6  -8   12.86    6.22
  -1   6  -8   12.79    5.99
   1  -6   9    8.49    4.25
   1   6  -9   11.11    5.48
  -1   6  -9   11.34    5.26
   1  -6  10   25.02    6.61
   1   6 -10   15.81    5.43
  -1  -6  10   25.64    7.43
  -1   6 -10   34.14    7.88
   1  -6  11   16.87    5.08
   1   6 -11    9.87    4.72
  -1  -6  11    8.97    4.37
  -1   6 -11   13.30    4.68
   1  -6  12    9.66    3.75
   1   6 -12   17.49    5.38
  -1   6 -12   12.92    4.42
   1  -6  13    2.70    2.60
   1   6 -13    2.75    2.90
  -1  -6  13    6.92    3.94
  -1   6 -13    2.48    2.65
   1  -6  14    4.69    3.14
   1   6 -14    4.91    3.05
  -1  -6  14    5.95    3.27
  -1   6 -14    8.31    3.74
   1  -6  15    5.47    3.30
   1   6 -15    8.03    3.20
  -1  -6  15    2.49    3.06
  -1   6 -15    9.22    4.18
   1   6 -16    7.82    3.45
  -1  -6  16   10.44    4.27
  -1   6 -16    5.27    3.59
   1   6 -17   33.77    7.59
   1   6 -18    6.47    3.30
  -1   6 -18   22.92    6.12
   1   6 -19    3.29    2.60
  -1   6 -19    2.17    2.98
   1   6 -20    5.12    2.70
  -1   6 -20   10.85    3.99
   1   6 -21    2.47    2.07
  -1   6 -21    1.98    2.32
   1   6 -22    1.83    1.97
  -1   6 -22    0.83    2.25
   1  -7   0   -8.49    9.78
   1  -7   1   -3.95   10.27
  -1   7  -1   18.81   12.12
   1  -7   3    4.23    9.64
   1  -7   4    5.44    6.95
  -1  -7   4   -1.05    6.44
  -1   7  -4   12.78   10.07
   1  -7   5    6.84    6.03
   1   7  -5    8.34    8.14
  -1  -7   5   -9.18    7.62
  -1   7  -5    7.43    8.19
   1  -7   6   -4.67    6.10
   1  -7   7   13.34    6.87
  -1  -7   7    5.77    8.62
  -1   7  -7   14.34    7.51
   1  -7   8    9.63    5.34
   1   7  -8   12.77    7.09
  -1  -7   8    6.85    6.61
  -1   7  -8   11.73    6.13
   1  -7   9   19.91    6.69
   1   7  -9   46.85   11.74
  -1   7  -9   13.71    6.11
   1  -7  10    5.44    4.04
   1   7 -10   17.80    7.85
  -1   7 -10   14.50    6.56
   1  -7  11   17.49    5.86
   1   7 -11   19.20    6.86
  -1   7 -11   26.42    7.81
   1  -7  12   13.84    5.26
   1   7 -12   11.26    5.08
  -1   7 -12   16.09    5.97
  -1   7 -13   12.03    5.00
   1   7 -14    6.87    4.28
  -1   7 -14    5.12    3.62
   1   7 -15   10.10    4.41
  -1   7 -15    5.13    3.09
   1   7 -16    5.98    3.45
  -1   7 -16    4.21    2.95
   1   7 -17   10.16    3.79
  -1   7 -17    8.54    4.13
   1   7 -18   27.66    6.60
  -1   7 -18   15.28    5.29
   1   7 -19    7.15    4.02
  -1   7 -19    4.46    3.25
   1  -8   0   -4.64    6.31
  -1   8  -2   10.25    9.56
   1  -8   4   16.32    9.45
   1  -8   5    2.45    5.96
  -1   8  -5    4.37    8.13
   1  -8   6   31.32   10.71
   1   8  -6   15.83    8.94
  -1   8  -6   12.97    9.87
   1  -8   7   -2.34    5.28
  -1   8  -7    5.48    7.06
   1   8  -8    8.61    6.78
  -1   8  -8   14.42    9.11
   1   8  -9    9.85    6.42
  -1   8  -9   14.40    7.15
   1   8 -10   14.80    7.29
  -1   8 -10    1.83    5.25
   1   8 -11   10.61    7.47
  -1   8 -11    5.84    4.77
   1   8 -12    2.07    3.85
   1   8 -13    3.39    4.00
  -1   8 -13   12.72    5.58
   1   8 -14    4.26    4.09
  -1   8 -14    4.87    3.73
   1   8 -15    6.02    4.15
  -1   8 -15    3.78    3.26
  -1   8 -16    8.16    3.87
  -1   9  -2    2.67    6.83
  -1   9  -5    6.15    6.81
  -1   9  -7    1.57    5.89
  -1   9  -8    3.51    6.07
  -1   9  -9    5.84    6.95
  -1   9 -10    0.06    3.55
  -1  10  -2   -0.60    2.95
   2   0   0  293.92   46.19
  -2   0   0  281.94   44.30
  -2   0   1  158.40   25.12
   2   0  -1  164.24   25.99
  -2   0  -1  166.93   26.37
   2   0   2  338.56   53.06
  -2   0   2  292.19   45.90
   2   0  -2  260.07   40.86
   2   0   3   78.55   12.90
  -2   0   3  105.54   17.52
   2   0   4  188.74   29.91
  -2   0   4  166.87   27.75
  -2   0  -4  194.16   30.78
   2   0   5  399.52   62.75
  -2   0  -5  367.10   57.74
   2   0   6  213.89   33.96
  -2   0  -6  224.37   35.66
   2   0   7   49.25    8.67
   2   0   8    6.87    3.24
  -2   0  -8    5.93    3.32
   2   0   9  158.52   25.56
  -2   0  -9  151.07   24.42
   2   0  10   18.38    4.72
  -2   0 -10   17.76    4.26
   2   0  11   53.01    9.67
  -2   0 -11   68.65   12.06
   2   0  12    8.41    3.78
  -2   0 -12    8.82    3.70
   2   0  13   55.01   10.64
  -2   0 -13   45.59    8.94
   2   0  14   75.63   14.37
  -2   0 -14   87.07   15.30
  -2   0 -15  222.77   36.37
  -2   0 -16   19.81    5.90
   2   0  21    3.82    4.25
   2   0  22   -0.83    3.45
   2   0  23    5.53    4.14
   2   0  24    1.92    3.69
   2   0  25    2.78    3.41
   2   0  26    1.50    3.10
   2   0 -26    9.16    3.58
   2   0 -27    1.25    2.04
   2   0 -28    7.35    3.13
  -2   0 -28   16.41    5.83
  -2   0 -29    3.84    2.92
  -2   0 -30    8.57    4.09
   2   1   0  229.74   36.66
  -2  -1   0  218.53   34.53
   2  -1   0  170.08   27.10
   2  -1   1  232.96   37.00
   2   1   1  205.90   32.80
   2  -1  -1  240.82   38.31
  -2   1  -1  232.06   37.12
  -2   1   2  595.95   94.52
  -2  -1  -2  370.02   58.29
   2   1   2  366.81   57.87
  -2  -1   2  405.01   63.41
   2  -1  -2  466.98   74.08
  -2   1  -2  380.69   60.07
   2  -1   3  303.34   47.90
   2   1  -3  253.75   39.85
  -2  -1  -3  274.08   43.49
   2   1   3  272.88   43.34
  -2  -1   3  254.11   39.93
   2  -1  -3  443.21   71.16
  -2   1  -3  297.56   47.09
   2  -1   4   39.56    7.21
   2   1  -4   57.52    9.36
  -2  -1   4   72.17   11.85
  -2   1  -4   39.71    7.32
   2  -1   5  389.81   61.32
  -2  -1  -5  289.15   45.94
   2   1   5  327.77   52.06
  -2   1  -5  423.72   66.63
   2  -1   6  190.17   30.20
  -2  -1  -6  240.64   38.47
   2   1   6  259.54   41.60
   2  -1   7  121.57   19.62
  -2  -1  -7  119.25   19.79
   2   1   7   91.54   15.63
  -2   1  -7   86.71   14.30
   2  -1   8  196.19   31.20
   2   1  -8  178.72   28.22
  -2  -1  -8  203.40   32.87
   2   1   8  208.16   33.65
  -2   1  -8  216.21   34.36
   2  -1   9   45.46    8.06
   2   1  -9   50.99    8.56
  -2  -1  -9   59.77   11.05
   2   1   9   61.92   11.28
  -2  -1   9   55.16    9.01
  -2   1  -9   43.19    7.79
   2  -1  10   13.40    3.59
  -2  -1 -10   12.56    4.66
   2   1  10    9.94    4.09
  -2  -1  10   15.47    3.21
  -2   1 -10   19.79    4.62
   2  -1  11   16.00    3.95
   2   1 -11    2.33    2.30
  -2  -1 -11    6.89    3.57
   2   1  11    7.71    3.68
  -2  -1  11    8.65    2.39
  -2   1 -11   10.19    3.54
   2   1 -12   23.46    4.96
  -2  -1 -12   19.35    5.30
   2   1  12   19.21    5.33
  -2  -1  12   20.99    4.18
  -2   1 -12   14.85    4.11
   2  -1  13   98.15   16.45
   2   1 -13   73.78   12.52
  -2  -1 -13   69.01   12.47
  -2  -1  13   69.13   11.63
  -2   1 -13   87.25   14.93
   2  -1  14   71.16   12.47
   2   1 -14  102.21   17.00
  -2  -1 -14   84.27   14.90
  -2   1 -14   63.47   11.36
   2  -1  15  134.03   22.19
   2   1 -15  167.64   27.25
  -2  -1 -15  133.08   22.57
  -2  -1  15  140.35   22.65
  -2   1 -15  138.80   23.00
   2   1 -16  105.72   17.81
  -2  -1 -16   78.73   14.45
  -2  -1  16   91.72   15.07
  -2   1 -16   78.49   13.74
   2  -1  17   43.37    8.47
   2   1 -17   62.93   11.44
  -2  -1 -17   46.37    9.73
  -2  -1  17   63.23   10.65
   2  -1  18  184.92   30.38
   2   1 -18  192.67   31.51
  -2  -1 -18  137.60   23.56
   2   1  18  141.42   24.19
  -2  -1  18  169.55   27.16
  -2   1 -18  205.72   33.42
   2  -1  19    5.67    3.39
   2   1 -19   18.18    5.08
  -2  -1 -19   21.75    6.39
   2   1  19   14.49    4.64
  -2  -1  19   26.17    5.07
  -2   1 -19    9.33    4.31
   2  -1  20   11.17    3.99
   2   1 -20    7.25    3.66
  -2  -1 -20   15.10    5.37
   2   1  20   19.18    5.21
  -2  -1  20   11.66    3.04
  -2   1 -20    7.03    4.23
   2  -1  21    9.59    3.71
   2   1 -21    3.48    2.95
  -2  -1 -21    9.05    4.80
   2   1  21    7.24    3.42
  -2  -1  21    7.86    2.57
  -2   1 -21    5.33    3.54
   2  -1  22    5.75    3.30
   2   1 -22   16.89    5.04
  -2  -1 -22   28.69    7.60
   2   1  22   21.08    5.43
  -2  -1  22   14.96    3.70
  -2   1 -22    7.47    3.68
   2  -1  23   11.20    3.93
   2   1 -23    9.87    4.03
  -2  -1 -23   20.85    6.34
   2   1  23   13.22    4.14
  -2  -1  23   16.48    3.98
  -2   1 -23   11.01    3.94
   2  -1  24    7.74    3.37
   2   1 -24    8.29    4.02
  -2  -1 -24   15.28    5.72
   2   1  24   11.07    3.73
  -2   1 -24   15.45    4.70
   2  -1  25   23.51    6.70
   2   1 -25   28.10    6.95
  -2  -1 -25   30.94    8.18
   2   1  25   23.77    5.77
   2   1 -26   17.77    5.31
  -2  -1 -26   38.95    9.28
   2   1  26   10.89    3.77
  -2   1 -26    9.04    3.63
   2   1 -27    8.86    3.94
  -2  -1 -27   16.97    5.76
  -2   1 -27    2.63    2.46
   2   1 -28   37.76    8.41
  -2  -1 -28   56.47   11.95
  -2   1 -28   24.99    6.04
  -2  -1 -29    7.10    3.96
  -2   1 -29    2.75    2.45
  -2  -1 -30   10.29    4.60
  -2   1 -30    3.38    2.56
  -2  -1 -31    2.91    3.06
   2  -2   0  143.03   23.68
  -2   2   0  104.41   18.43
   2  -2   1  108.94   18.11
   2  -2  -1  124.97   21.85
  -2   2  -1  116.51   19.50
   2  -2   2   82.24   13.84
  -2   2   2   91.48   19.28
  -2   2  -2   58.64   10.50
   2  -2   3  497.26   78.25
  -2   2   3  434.03   71.39
   2  -2  -3  388.38   63.35
  -2   2  -3  463.53   73.06
   2  -2   4   72.11   12.38
  -2   2  -4  101.49   17.09
   2  -2   5  438.14   69.13
  -2   2  -5  287.49   45.94
   2  -2   6  123.96   20.31
   2   2  -6  136.95   21.72
  -2  -2   6  126.94   20.18
  -2   2  -6  119.96   19.94
   2   2  -7   78.84   12.73
  -2  -2   7   74.85   12.05
  -2   2  -7   72.23   12.60
   2  -2   8   13.35    3.79
   2   2  -8   28.15    4.82
  -2  -2   8   12.29    2.49
  -2   2  -8    9.98    3.91
   2  -2   9   27.38    5.55
   2   2  -9   29.95    5.09
  -2  -2   9   48.86    8.11
  -2   2  -9   45.99    8.62
   2  -2  10   26.88    5.52
   2   2 -10   35.66    6.17
  -2  -2  10   36.96    6.33
  -2   2 -10   28.56    5.85
   2  -2  11   60.19   10.35
   2   2 -11   38.73    6.65
  -2  -2  11   43.57    7.45
  -2   2 -11   77.06   13.28
   2  -2  12   31.88    6.36
   2   2 -12   26.61    4.93
  -2  -2  12   27.67    5.12
  -2   2 -12   28.16    5.86
   2  -2  13  202.50   32.46
   2   2 -13  190.41   30.28
  -2  -2 -13  170.20   27.77
  -2  -2  13  192.91   30.64
  -2   2 -13  197.44   31.75
   2  -2  14   74.32   12.77
   2   2 -14   79.92   13.25
  -2  -2 -14   81.65   14.27
  -2  -2  14   74.61   12.37
  -2   2 -14   79.68   13.64
   2  -2  15   93.27   15.76
   2   2 -15  110.97   18.11
  -2  -2 -15   64.66   11.77
   2   2  15   73.84   13.42
  -2  -2  15   90.23   14.92
  -2   2 -15   66.03   11.66
   2  -2  16   22.50    5.24
   2   2 -16   22.69    4.94
  -2  -2 -16   26.60    6.25
   2   2  16   26.05    6.09
  -2  -2  16   47.21    8.72
  -2   2 -16   22.72    5.35
   2  -2  17  114.90   19.23
   2   2 -17  123.54   20.39
  -2  -2 -17   86.23   15.23
   2   2  17  107.45   18.34
  -2  -2  17   96.48   16.35
  -2   2 -17   99.17   16.82
   2  -2  18   37.20    7.50
   2   2 -18   45.23    8.78
  -2  -2 -18   49.18    9.59
   2   2  18   55.91   10.50
  -2   2 -18   47.34    8.98
   2  -2  19    5.86    2.97
   2   2 -19    8.10    3.53
  -2  -2 -19    8.89    3.82
   2   2  19   14.38    4.36
  -2   2 -19    3.69    2.83
   2  -2  20   43.36    8.51
   2   2 -20   59.65   11.27
  -2  -2 -20   37.67    8.14
   2   2  20   48.45    9.46
  -2   2 -20   51.62    9.70
   2  -2  21   17.41    4.70
   2   2 -21    9.65    4.12
  -2  -2 -21    6.67    4.02
   2   2  21   10.02    3.64
   2  -2  22   17.00    4.61
  -2  -2 -22    8.28    4.30
   2   2  22   19.74    5.13
  -2   2 -22   10.44    3.72
   2  -2  23    3.87    2.52
  -2  -2 -23    1.70    3.55
   2   2  23    4.94    2.77
  -2  -2  23   -0.04    2.47
  -2   2 -23    5.13    3.25
   2  -2  24    5.66    2.70
  -2  -2 -24    5.48    3.84
   2   2  24   10.05    3.46
  -2   2 -24   18.09    4.98
  -2  -2 -25    6.14    4.10
   2   2  25    6.46    2.93
  -2   2 -25    4.55    2.79
   2   2  26    7.45    3.09
  -2   2 -26    7.49    3.11
  -2   2 -27   12.66    3.80
  -2  -2 -29    0.38    2.45
  -2   2 -29    2.99    2.07
  -2  -2 -30   10.22    4.45
  -2  -2 -31    7.12    3.76
   2  -3   1   82.00   15.30
   2  -3  -1  103.93   19.42
  -2   3  -1   99.52   18.77
  -2   3  -2  254.17   41.13
   2  -3   3  211.26   34.15
  -2   3   3  107.63   21.86
   2  -3  -3  156.44   27.90
  -2   3  -3  183.55   29.83
   2  -3   4  110.61   18.40
  -2   3  -4  179.86   29.12
   2  -3   5   60.61   10.70
  -2  -3   5   41.51    9.79
  -2   3  -5   53.30    9.74
   2  -3   6   48.62    9.11
   2   3  -6   78.49   13.89
  -2  -3   6   55.25   11.00
   2  -3   7  139.27   22.98
   2   3  -7  132.06   21.56
  -2  -3   7  118.00   19.67
  -2   3  -7  130.63   21.80
   2  -3   8   38.80    7.68
   2   3  -8   18.88    4.19
  -2  -3   8   22.01    4.71
   2  -3   9  143.44   23.67
   2   3  -9  118.59   19.05
  -2  -3   9  137.01   22.25
  -2   3  -9  171.16   28.20
   2  -3  10  127.89   21.26
   2   3 -10  167.04   26.75
  -2  -3  10  126.04   20.45
  -2   3 -10  133.85   22.34
   2  -3  11   45.00    8.69
   2   3 -11   42.06    7.26
  -2  -3  11   49.15    8.86
   2  -3  12   52.63    9.75
   2   3 -12   68.77   11.36
  -2  -3  12   40.51    7.23
  -2   3 -12   48.47    9.08
   2  -3  13   47.41    8.89
   2   3 -13   42.86    7.42
  -2  -3  13   37.49    6.73
  -2   3 -13   45.84    9.08
   2  -3  14   59.71   10.59
   2   3 -14   50.84    8.63
  -2  -3  14   69.37   11.51
  -2   3 -14   55.65   10.24
   2   3 -15   96.48   15.84
  -2  -3  15   78.61   13.01
  -2   3 -15  107.03   18.14
   2  -3  16   46.54    8.62
   2   3 -16   46.91    8.29
  -2  -3  16   60.73   10.61
  -2   3 -16   38.51    8.10
   2  -3  17   57.71   10.42
   2   3 -17   79.38   13.45
  -2  -3  17   40.68    7.35
  -2   3 -17   60.73   10.90
   2   3 -18   34.56    6.50
  -2  -3  18   34.03    6.69
  -2   3 -18   27.44    6.07
   2  -3  19   33.70    6.81
   2   3 -19   20.78    4.54
  -2  -3  19   25.86    5.25
  -2   3 -19   24.61    6.02
   2  -3  20   25.52    5.60
   2   3 -20    5.87    2.95
  -2  -3  20    7.72    2.64
  -2   3 -20   13.38    4.10
   2  -3  21   12.72    3.69
   2   3 -21    8.09    2.90
  -2  -3  21   15.54    3.85
  -2   3 -21   23.77    5.56
   2  -3  22   15.52    4.37
   2   3 -22    9.45    3.20
  -2  -3  22   12.03    3.21
  -2   3 -22   14.94    4.36
   2  -3  23   19.45    4.68
   2   3 -23   15.40    4.07
  -2   3 -23   20.66    5.37
  -2   3 -24    4.67    2.64
   2   3 -25    6.37    2.52
  -2   3 -25    5.79    2.70
   2   3 -26    7.88    2.84
  -2   3 -26   11.28    3.54
   2   3 -27    5.83    2.46
  -2   3 -27    5.08    2.47
  -2   3 -28    8.01    3.02
  -2  -3 -30    2.16    2.71
  -2  -3 -31    2.22    2.54
   2  -4   0   29.70    9.37
  -2   4   0   40.37   11.96
   2  -4  -1  157.87   30.10
   2  -4   2   65.14   13.21
  -2   4   2   69.61   17.57
  -2   4  -2   70.02   14.16
   2  -4   3   16.15    5.28
   2  -4  -3   24.81    8.86
  -2   4  -3   28.21    7.15
   2  -4   4   24.64    6.31
  -2   4  -4   37.17    8.56
  -2   4  -5  103.70   17.87
   2  -4   6  106.08   18.06
   2   4  -6  129.92   23.27
  -2   4  -6  159.06   26.17
   2  -4   7   11.79    4.08
   2   4  -7   19.64    7.21
  -2  -4   7   16.63    6.76
  -2   4  -7    6.13    3.45
   2  -4   8   64.90   12.32
   2   4  -8   76.76   13.94
  -2   4  -8   65.55   11.88
   2  -4   9   57.74   10.97
   2   4  -9   42.69    8.08
  -2  -4   9   46.88    8.93
  -2   4  -9   68.59   12.72
   2  -4  10   30.22    7.44
   2   4 -10   36.65    7.44
  -2  -4  10   39.18    7.56
  -2   4 -10   43.86    8.97
   2   4 -11   10.83    3.15
  -2  -4  11   17.49    4.27
   2  -4  12    3.34    3.25
   2   4 -12    5.62    2.79
  -2  -4  12    3.10    2.68
  -2   4 -12    7.34    4.14
   2  -4  13   80.63   14.57
   2   4 -13   81.05   13.87
  -2  -4  13  106.73   17.87
  -2   4 -13   93.39   16.49
  -2  -4  14   70.38   12.25
  -2   4 -14   89.81   16.00
   2  -4  15   45.68    9.19
   2   4 -15   57.16   10.01
  -2  -4  15   45.41    8.31
  -2   4 -15   55.51   11.26
   2  -4  16   95.59   16.62
   2   4 -16   85.52   14.26
  -2  -4  16  123.72   20.51
  -2   4 -16   63.77   11.63
   2  -4  17   11.37    3.62
   2   4 -17   10.17    3.15
  -2  -4  17   10.63    2.77
  -2   4 -17   12.60    4.42
   2  -4  18   12.59    3.64
   2   4 -18   12.10    3.07
  -2  -4  18   16.75    3.62
  -2   4 -18   14.94    4.52
   2  -4  19    8.87    3.04
   2   4 -19    7.80    2.51
  -2  -4  19   13.65    3.29
  -2   4 -19    8.47    3.63
   2  -4  20    3.04    1.99
   2   4 -20    6.51    2.37
  -2  -4  20    6.82    2.34
  -2   4 -20    3.05    3.07
   2  -4  21   10.80    3.23
   2   4 -21    7.25    2.90
  -2  -4  21    5.95    2.27
   2   4 -22    6.20    2.55
  -2   4 -22   20.86    5.20
   2   4 -23    6.94    2.64
  -2   4 -23    8.79    3.32
   2   4 -24    8.85    3.13
  -2   4 -24    6.59    2.90
   2   4 -25    3.88    2.05
   2   4 -26    4.03    2.04
  -2   4 -26    4.68    2.39
   2  -5   0   66.69   17.01
  -2   5   0   87.13   21.47
   2  -5   1  164.24   30.10
  -2   5  -1  166.33   31.07
  -2   5   2    9.17   11.60
   2  -5  -2   -4.18   11.38
  -2   5  -2   11.01    7.65
   2  -5   3   51.84   12.16
  -2   5  -3   31.56    9.22
   2  -5   4  119.31   21.62
  -2   5  -4  111.86   20.74
   2  -5   5  123.78   22.74
  -2   5  -5  114.84   20.65
   2  -5   6   27.43    7.23
   2   5  -6   25.18    8.24
  -2  -5   6   -0.60    9.11
  -2   5  -6   38.28    8.92
   2  -5   7   22.34    6.59
  -2  -5   7    8.76    9.03
  -2   5  -7   20.66    6.06
   2   5  -8    9.47    6.38
  -2  -5   8    1.13    6.81
   2  -5   9    5.19    4.40
   2   5  -9   25.70    8.24
  -2  -5   9    7.48    6.11
  -2   5  -9   10.12    3.68
   2  -5  10    5.45    4.51
   2   5 -10    2.68    4.24
  -2  -5  10    5.49    5.03
  -2   5 -10    2.97    3.56
   2  -5  11   41.20    9.19
   2   5 -11   54.26   10.54
  -2  -5  11   34.91    7.62
  -2   5 -11   54.31   10.89
   2  -5  12    6.11    3.52
   2   5 -12    3.75    4.14
  -2  -5  12    6.72    3.82
  -2   5 -12    8.35    4.11
   2  -5  13    3.03    3.27
   2   5 -13    4.20    2.68
  -2  -5  13    2.22    2.55
  -2   5 -13    7.81    4.01
   2  -5  14   17.04    5.19
   2   5 -14    7.40    2.93
  -2  -5  14    6.01    3.25
  -2   5 -14   21.16    5.88
   2   5 -15   61.26   11.06
  -2   5 -15   53.79   10.79
   2  -5  16    3.90    2.89
  -2  -5  16    8.02    3.16
  -2   5 -16    7.01    4.09
   2  -5  17   13.89    4.46
   2   5 -17   13.00    3.53
  -2  -5  17   11.06    3.47
  -2   5 -17    5.42    3.55
   2  -5  18    3.99    2.62
   2   5 -18    6.09    2.50
  -2   5 -18    9.35    4.16
   2  -5  19   12.13    3.89
   2   5 -19   23.94    5.31
  -2  -5  19   11.99    3.39
  -2   5 -19   19.92    5.85
   2   5 -20    3.46    2.01
  -2   5 -20    2.97    2.68
   2   5 -21    3.40    2.26
  -2   5 -21    0.82    2.52
   2   5 -22    3.51    2.02
   2   5 -23    5.07    2.26
  -2   5 -23    3.48    2.47
   2   5 -24    4.90    2.40
  -2   5 -24    5.02    2.78
  -2   5 -25    2.52    2.20
   2  -6   2   73.12   17.87
   2  -6  -2   38.73   16.09
  -2   6  -2   88.44   20.31
  -2   6  -3  119.07   23.55
   2  -6   4   13.81    7.76
  -2   6  -4   28.64   10.61
   2  -6   5   10.47    6.78
  -2   6  -5    9.17    6.25
   2  -6   6   17.40    6.84
  -2  -6   6    9.13   10.23
  -2   6  -6   26.50    7.68
   2  -6   7    6.45    5.19
   2   6  -7   31.09   10.73
  -2   6  -7   10.22    5.61
   2  -6   8    5.68    4.43
  -2  -6   8    6.02    8.61
  -2   6  -8    9.76    5.00
   2  -6   9   11.19    5.00
   2   6  -9   20.95    7.52
  -2  -6   9    3.73    7.24
  -2   6  -9   11.88    4.82
   2  -6  10   32.04    7.58
  -2  -6  10   34.89   10.73
  -2   6 -10   33.77    7.79
   2  -6  11    2.32    2.69
   2   6 -11    1.53    3.60
  -2  -6  11   -0.86    4.95
  -2   6 -11    7.52    3.99
   2  -6  12    7.53    3.44
   2   6 -12   11.88    4.29
  -2  -6  12    7.50    4.31
  -2   6 -12    5.04    3.34
   2  -6  13    0.55    3.52
   2   6 -13    4.16    3.54
  -2  -6  13   -0.94    3.62
  -2   6 -13    3.86    3.30
   2  -6  14   -0.01    2.98
  -2  -6  14    7.77    3.76
  -2   6 -14    7.71    4.21
   2   6 -15    5.63    3.14
  -2  -6  15    4.56    2.95
  -2   6 -15   14.93    5.19
   2  -6  16   13.21    4.78
   2   6 -16   11.66    3.71
  -2  -6  16   13.59    5.04
  -2   6 -16   13.51    4.99
   2   6 -17   13.43    4.51
  -2   6 -17   13.70    4.96
   2   6 -18    8.83    3.60
  -2   6 -18    5.47    3.43
   2   6 -19    6.98    3.50
  -2   6 -19    4.61    3.22
   2   6 -20    4.10    2.47
  -2   6 -20    2.57    2.66
   2   6 -21   13.14    4.10
  -2   6 -21   12.45    4.44
   2   6 -22    4.95    2.39
  -2   6 -22    1.02    2.31
   2  -7   1   -0.93   10.76
  -2   7   1    2.86    9.92
   2  -7  -1   -6.97   10.08
   2  -7   2    2.61    7.81
   2  -7  -2   -4.29    9.58
  -2   7  -2    6.72    9.61
   2  -7   3   -0.59    7.49
  -2   7  -3    5.11    7.95
  -2   7  -4   24.39    9.63
  -2  -7   6   -5.81    6.95
  -2   7  -6    3.09    5.56
   2  -7   7    5.06    5.52
   2   7  -7    5.69    6.67
  -2   7  -7    9.31    6.31
  -2   7  -8   32.83    8.84
   2  -7   9    4.17    4.30
   2   7  -9   10.64    6.83
  -2  -7   9    5.05    6.75
   2  -7  10    1.82    3.72
   2   7 -10    3.69    5.19
  -2  -7  10    5.24    7.02
  -2   7 -10    5.67    5.10
   2  -7  11   14.75    5.47
  -2  -7  11    4.81    6.43
  -2   7 -11   11.70    5.48
   2  -7  12   16.53    5.42
   2   7 -12   18.60    6.94
  -2   7 -12   19.43    6.31
   2  -7  13    3.93    2.84
   2   7 -13    3.62    3.68
  -2   7 -13    2.78    3.68
   2   7 -14    5.39    4.61
  -2   7 -14    1.47    3.25
   2   7 -15    3.40    3.68
  -2   7 -15    1.43    2.54
  -2   7 -16    1.79    2.85
   2   7 -17    5.62    3.35
  -2   7 -17    5.03    3.72
   2   7 -18    4.30    2.97
  -2   7 -18    4.81    3.39
   2   7 -19    6.48    3.04
  -2   7 -19    8.40    4.04
  -2   7 -20    5.11    3.37
  -2   8   0   10.36    9.41
  -2   8   1    2.35    6.90
   2  -8  -1   -0.61    6.74
   2  -8   2   18.19   10.76
   2  -8  -2    0.15    6.25
   2  -8   3    5.08    6.76
  -2   8  -3    8.18    8.90
   2  -8   4    2.47    5.70
  -2   8  -4    8.60    8.19
  -2   8  -5   77.29   18.28
   2  -8   6    2.09    6.19
   2  -8   7   -0.23    5.53
  -2   8  -7    2.32    6.32
   2  -8   8   18.97    7.74
   2   8  -8   19.22    8.46
  -2   8  -8   20.78    9.01
  -2   8  -9    2.54    5.74
   2   8 -10    3.54    4.93
  -2   8 -10    2.26    5.50
   2   8 -11    4.57    4.65
  -2   8 -11    4.81    4.82
   2   8 -12    4.67    4.72
  -2   8 -12    2.26    4.42
   2   8 -13    9.67    6.01
  -2   8 -13    2.58    3.65
   2   8 -14    8.04    4.82
  -2   8 -14    7.89    4.25
   2   8 -15    3.61    3.29
  -2   8 -15    2.76    3.14
  -2   9   0    1.14    6.14
   2  -9  -1   -4.17    4.28
  -2   9  -1    3.33    6.05
  -2   9  -3    9.18    8.10
  -2   9  -4    1.17    5.16
  -2   9  -5    1.47    5.86
  -2   9  -6    2.94    6.40
  -2   9  -8    4.09    5.39
  -2   9  -9    5.18    4.72
  -2   9 -10    1.50    3.40
  -2   9 -11    2.36    2.92
  -2  10   0   -0.57    2.66
  -2  10  -1   -1.05    3.11
  -2  10  -4    2.69    3.15
   3   0   0    9.96    2.77
  -3   0   0    1.45    2.35
   3   0   1  238.32   37.57
  -3   0   1  284.21   45.03
   3   0  -1  255.96   40.35
  -3   0  -1  237.66   37.51
   3   0   2  289.93   45.58
  -3   0   2  348.15   54.81
   3   0  -2  325.45   51.23
  -3   0  -2  255.78   40.30
   3   0   3  112.75   18.10
  -3   0   3   80.10   13.22
   3   0   4   58.36    9.80
  -3   0   4   77.18   13.00
  -3   0  -4   78.78   13.02
   3   0   5   89.33   14.59
  -3   0   5   95.77   16.63
  -3   0  -5  118.77   19.26
   3   0   6   39.83    7.10
  -3   0   6   26.96    8.41
   3   0  -6   68.42   12.37
  -3   0  -6   43.50    7.77
   3   0   7   17.71    3.95
   3   0   8  160.25   25.83
  -3   0  -8  180.21   29.01
   3   0   9   13.48    3.60
  -3   0  -9   18.36    4.58
   3   0  10  130.75   21.45
  -3   0 -10   94.58   15.83
   3   0  11   27.81    5.88
  -3   0 -11   30.47    6.32
   3   0  12    7.90    3.47
  -3   0 -12    6.45    3.71
   3   0  13  360.85   57.37
  -3   0 -13  368.36   58.53
   3   0  14   24.54    5.80
  -3   0 -14   38.49    7.78
   3   0  15   73.78   13.37
  -3   0 -15   69.49   12.45
   3   0  16   57.84   11.17
   3   0  17   54.42   10.85
  -3   0 -17   59.45   11.20
   3   0  18    3.67    4.02
  -3   0 -18    3.86    3.35
   3   0  19    8.21    4.93
  -3   0 -19   13.77    4.88
   3   0  20   21.27    6.90
  -3   0 -20   20.57    5.80
   3   0  21    2.91    4.17
  -3   0 -21   11.82    4.74
  -3   0 -22    7.03    3.99
  -3   0 -23   12.00    4.67
  -3   0 -24   30.94    7.77
  -3   0 -25   20.36    6.27
  -3  -1   0   36.88    6.34
   3  -1   1  120.74   19.80
  -3   1   1  107.63   17.73
  -3  -1  -1   99.11   15.98
   3   1   1   97.44   15.74
  -3  -1   1  109.71   17.47
   3  -1  -1   65.38   11.02
  -3   1  -1  127.24   21.22
  -3   1   2  244.46   39.09
   3   1  -2  186.29   29.31
  -3  -1  -2  208.11   32.94
  -3  -1   2  220.14   34.56
   3  -1  -2  238.32   37.91
  -3   1  -2  264.60   42.19
   3  -1   3  120.56   19.61
   3   1  -3  146.01   22.98
  -3  -1  -3  186.95   29.96
   3   1   3  137.43   22.10
  -3  -1   3  158.70   24.96
   3  -1  -3  154.41   25.29
  -3   1  -3  153.58   24.95
   3  -1   4   52.22    9.11
  -3   1   4   37.72    9.15
   3   1  -4   43.97    7.13
   3   1   4   29.91    6.18
  -3  -1   4   43.59    7.13
   3  -1  -4   54.98   10.61
  -3   1  -4   38.33    7.24
   3  -1   5   90.35   14.86
   3   1  -5  102.68   16.32
  -3  -1  -5   55.66   10.08
   3   1   5  117.52   20.22
  -3  -1   5   76.76   12.30
  -3   1  -5  107.63   17.78
   3  -1   6   89.63   14.80
  -3  -1  -6   80.63   14.17
  -3  -1   6  110.85   18.52
  -3   1  -6   99.40   16.47
   3  -1   7   71.93   11.99
  -3   1  -7  122.94   19.96
   3  -1   8   25.29    5.24
  -3   1  -8   26.73    5.58
   3  -1   9   53.83    9.41
  -3   1  -9   42.12    7.68
   3  -1  10   16.09    4.08
   3   1  10    7.98    4.22
  -3   1 -10   14.88    4.01
   3   1  11   24.38    6.98
  -3   1 -11   40.08    7.62
   3  -1  12  147.02   24.01
  -3  -1 -12  142.13   24.76
   3   1  12  105.24   19.23
  -3   1 -12  164.96   26.81
   3  -1  13   22.90    5.41
  -3  -1 -13   42.18    9.13
   3   1  13   26.73    7.59
  -3   1 -13   15.48    4.57
  -3  -1 -14   92.85   16.90
   3   1  14   88.68   17.40
  -3   1 -14   62.93   11.37
   3  -1  15   47.77    9.15
  -3  -1 -15   59.83   11.95
  -3   1 -15   59.50   11.34
   3  -1  16  193.80   31.75
  -3  -1 -16  227.35   37.65
   3   1  16  203.22   35.38
  -3   1 -16  215.79   35.03
   3  -1  17   25.98    6.27
  -3  -1 -17   48.15   10.25
   3   1  17   17.71    6.26
  -3   1 -17   21.94    5.60
   3  -1  18   18.78    5.13
  -3  -1 -18   26.07    7.05
   3   1  18   12.50    5.64
  -3   1 -18   18.03    5.06
  -3  -1 -19   26.57    7.23
   3   1  19   22.04    7.05
  -3   1 -19   27.06    6.39
   3  -1  20   29.31    6.61
   3   1 -20   11.14    3.30
  -3  -1 -20    9.04    4.97
   3   1  20    2.88    4.17
  -3   1 -20    9.76    3.79
   3  -1  21    6.69    3.14
   3   1 -21    0.32    2.03
   3   1  21    1.72    3.13
   3  -1  22    7.69    3.17
   3   1 -22    2.49    2.41
   3   1  22    3.34    3.63
  -3   1 -22   18.08    4.93
   3  -1  23    2.03    2.19
   3   1 -23   -0.95    2.18
   3   1  23    7.02    4.28
  -3   1 -23    4.53    3.22
   3  -1  24    4.40    2.64
   3   1 -24    4.23    2.68
  -3  -1 -24    8.28    5.54
   3   1  24    1.81    3.05
  -3   1 -24    5.76    3.36
   3  -1  25   28.47    6.29
   3   1 -25   11.82    3.99
  -3  -1 -25   19.74    7.09
   3   1  25   10.88    4.41
  -3   1 -25   16.62    4.76
   3   1 -26    5.19    2.99
  -3  -1 -26   12.10    5.34
   3   1  26    3.96    3.00
  -3   1 -26    7.81    3.28
   3   1 -27    3.83    2.85
  -3  -1 -27    6.19    4.41
   3   1  27    2.81    2.60
  -3   1 -27    7.84    3.20
  -3  -1 -28    2.07    3.27
  -3   1 -28    4.15    2.55
  -3  -1 -29    7.79    4.25
  -3   1 -29    8.66    3.40
  -3  -1 -30    3.37    3.29
  -3   1 -30    7.81    3.40
  -3  -1 -31    0.60    2.56
  -3  -2   0   62.28   10.21
   3  -2   0   46.01    8.55
  -3   2   0   49.37    9.33
   3  -2   1  210.61   33.63
  -3   2   1  107.57   18.47
  -3  -2  -1  123.24   19.71
   3   2   1  114.48   18.50
  -3  -2   1  111.80   17.81
   3  -2  -1  152.21   25.03
  -3   2  -1  168.18   27.26
   3  -2   2   76.16   12.88
  -3   2   2   41.88    9.17
  -3  -2  -2   89.93   14.70
   3   2   2   68.89   11.55
   3  -2  -2   60.79   11.50
  -3   2  -2   55.17   10.02
   3  -2   3   58.16   10.27
  -3   2   3   43.16   10.43
  -3  -2  -3   92.31   15.22
   3   2   3   71.34   12.00
   3  -2  -3   45.80    9.86
  -3   2  -3   59.89   10.98
   3  -2   4  316.03   50.22
  -3   2   4  272.71   47.13
   3   2   4  263.23   41.79
   3  -2  -4  344.64   56.62
   3  -2   5   38.08    7.28
  -3   2   5   35.56   12.79
   3   2   5   50.47    8.92
  -3   2  -5   34.56    7.19
   3  -2   6   54.12    9.70
  -3  -2  -6   52.29    9.51
   3   2   6   38.47    7.15
  -3   2  -6   42.94    8.34
   3  -2   7   71.28   12.38
  -3  -2  -7   73.72   12.69
   3   2   7   54.92    9.82
  -3  -2   7   71.93   11.87
  -3   2  -7   56.62   10.38
   3  -2   8   65.50   11.48
   3   2  -8   64.72   10.38
  -3  -2  -8   74.32   12.78
  -3  -2   8   77.18   12.37
  -3   2  -8   53.36    9.67
   3  -2   9   27.64    5.84
   3   2  -9   43.58    7.03
  -3  -2  -9   40.27    7.76
  -3  -2   9   35.23    5.79
  -3   2  -9   37.96    8.00
   3  -2  10   15.00    4.05
   3   2 -10   14.45    2.76
  -3  -2 -10   17.92    4.56
  -3   2 -10   17.47    4.74
   3  -2  11   49.80    9.27
  -3  -2 -11   74.55   13.03
   3   2  11   68.53   12.31
  -3   2 -11   54.76   10.02
   3  -2  12  102.98   17.15
   3   2 -12  104.35   16.90
  -3  -2 -12  129.14   21.48
   3   2  12  125.75   21.11
  -3   2 -12  110.49   18.39
   3  -2  13  150.78   24.60
  -3  -2 -13  177.59   29.02
   3   2  13  183.67   30.13
  -3  -2  13  194.22   31.26
  -3   2 -13  187.37   30.40
   3  -2  14   63.05   11.14
  -3  -2 -14   36.78    7.57
   3   2  14   38.96    7.99
  -3  -2  14   30.22    6.53
  -3   2 -14   49.54    9.24
   3  -2  15   20.08    4.99
  -3  -2 -15   27.19    6.30
   3   2  15   25.79    6.04
  -3  -2  15   24.93    5.61
  -3   2 -15   24.05    5.59
   3  -2  16   68.47   12.19
   3   2 -16   59.15   11.29
  -3  -2 -16   68.53   12.35
   3   2  16   62.93   11.45
  -3  -2  16   55.30    9.76
  -3   2 -16   58.35   10.66
   3   2 -17    6.22    2.96
  -3  -2 -17   11.95    4.09
   3   2  17   13.02    4.28
  -3  -2  17   11.08    3.05
  -3   2 -17   11.31    4.05
   3  -2  18   59.33   10.88
   3   2 -18   49.61    9.64
  -3  -2 -18   54.62   10.32
   3   2  18   54.93   10.48
  -3  -2  18   42.12    7.72
  -3   2 -18   67.88   12.41
   3  -2  19   48.52    9.26
   3   2 -19   73.78   13.58
  -3  -2 -19   58.42   11.01
   3   2  19   57.54   10.88
  -3  -2  19   50.96    9.11
  -3   2 -19   55.41   10.36
   3  -2  20    8.56    3.32
   3   2 -20   12.22    4.48
  -3  -2 -20   12.60    4.29
   3   2  20   13.72    4.39
  -3  -2  20   10.53    3.01
  -3   2 -20    6.32    3.23
   3  -2  21   23.09    5.53
  -3  -2 -21   38.43    8.20
   3   2  21   39.73    8.43
  -3  -2  21   27.80    5.67
  -3   2 -21   28.55    6.51
   3  -2  22   14.00    3.98
   3   2 -22    9.76    4.36
  -3  -2 -22   11.78    4.55
   3   2  22   13.11    4.52
  -3  -2  22   11.14    3.18
  -3   2 -22   13.09    4.22
   3  -2  23    8.73    3.17
   3   2 -23    5.96    3.37
  -3  -2 -23    8.97    4.08
   3   2  23    8.00    3.59
  -3   2 -23    9.28    3.68
   3   2 -24   -0.18    2.36
  -3  -2 -24    4.02    3.76
   3   2  24    4.46    3.02
  -3   2 -24   16.07    5.03
   3   2 -25    0.34    2.62
  -3  -2 -25    3.33    3.34
   3   2  25    2.57    2.34
  -3   2 -25    1.78    2.36
   3   2 -26    8.18    3.91
  -3  -2 -26   10.50    4.34
   3   2  26   10.40    3.78
  -3   2 -26    8.34    3.24
   3   2 -27    0.31    2.33
  -3  -2 -27    1.15    2.77
   3   2  27    2.33    2.09
  -3   2 -27    1.34    2.02
  -3  -2 -28    2.45    3.07
  -3   2 -28    7.82    3.20
  -3  -2 -29    8.46    4.02
  -3   2 -29    6.64    3.03
  -3  -2 -30    0.74    2.35
  -3  -2 -31    2.77    3.04
   3  -3   0   11.54    4.62
  -3   3   0    5.39    4.39
   3  -3   1  110.49   18.74
  -3   3   1  164.42   28.25
   3  -3  -1  126.40   21.97
  -3   3   2   17.47    7.61
   3  -3  -2   33.66    8.22
  -3   3  -2   20.07    5.40
   3  -3   3   48.57    9.08
  -3   3   3   34.56   10.92
  -3   3  -3   33.73    7.00
   3  -3   4   13.52    4.10
  -3   3  -4    7.06    3.19
   3  -3   5   14.02    4.72
  -3   3   5   33.41   10.98
   3  -3  -5    8.94    6.54
  -3   3  -5   20.01    5.26
   3  -3   6   84.45   14.74
  -3   3  -6   84.27   14.95
   3  -3   7  123.06   20.81
  -3  -3   7   77.65   15.17
   3  -3   8   16.90    4.86
   3   3  -8   26.98    5.52
  -3  -3   8   26.73    6.29
  -3   3  -8   13.48    4.62
   3  -3   9   49.51    9.42
   3   3  -9   52.77    8.88
  -3  -3   9   48.81    8.32
  -3   3  -9   60.67   11.46
   3  -3  10   10.80    4.06
   3   3 -10   26.00    4.67
  -3  -3  10   18.14    3.73
  -3   3 -10   16.82    5.18
   3  -3  11   24.47    5.94
   3   3 -11   32.72    5.69
  -3  -3  11   30.80    5.49
   3  -3  12   36.93    7.68
   3   3 -12   36.45    6.20
  -3  -3  12   55.97    9.17
  -3   3 -12   52.87   10.09
   3  -3  13   47.57    9.18
   3   3 -13   61.98   10.18
  -3  -3  13   62.10   10.16
  -3   3 -13   53.48   10.35
   3  -3  14   37.46    7.60
   3   3 -14   47.10    7.96
  -3  -3  14   43.64    7.43
  -3   3 -14   35.57    7.62
   3  -3  15   48.52    9.18
   3   3 -15   55.08    9.31
  -3  -3  15   60.07   10.02
  -3   3 -15   54.80   10.35
   3  -3  16   84.68   14.55
   3   3 -16   41.52    7.29
  -3  -3  16   44.47    7.95
  -3   3 -16   54.75   10.26
   3  -3  17   27.51    5.94
   3   3 -17   37.20    6.81
  -3  -3  17   27.71    5.20
  -3   3 -17   27.55    6.13
   3  -3  18   35.46    7.12
   3   3 -18   22.34    4.68
  -3  -3 -18   22.53    5.47
  -3  -3  18   33.56    6.32
  -3   3 -18   36.95    7.54
   3   3 -19   22.27    4.74
  -3  -3 -19   13.46    4.04
  -3  -3  19   20.13    4.14
  -3   3 -19   27.62    6.28
   3  -3  20   10.01    3.17
   3   3 -20    5.78    2.34
  -3  -3 -20    8.43    3.40
  -3  -3  20   11.74    2.93
  -3   3 -20    7.80    3.60
   3  -3  21   35.18    7.03
   3   3 -21   34.68    6.69
  -3  -3 -21   21.24    5.49
  -3  -3  21   28.99    5.70
  -3   3 -21   23.10    5.55
   3  -3  22    5.25    2.43
   3   3 -22    7.16    2.58
  -3  -3 -22    3.66    2.90
  -3  -3  22    4.91    2.05
  -3   3 -22    5.66    3.05
   3   3 -23    7.37    2.56
  -3  -3 -23   11.59    4.31
  -3   3 -23    8.58    3.42
   3   3 -24    7.51    2.53
  -3  -3 -24   21.27    5.71
   3   3  24   10.11    3.87
  -3   3 -24    6.09    2.90
   3   3 -25   12.33    3.70
  -3  -3 -25    0.98    2.77
   3   3  25    1.78    2.20
  -3   3 -25    6.30    3.16
   3   3 -26    3.29    2.16
  -3  -3 -26    0.62    2.84
   3   3  26    5.04    2.77
  -3   3 -26    4.26    2.44
   3   3 -27    0.91    1.66
  -3  -3 -27   -0.64    2.73
   3   3  27    1.62    2.27
  -3   3 -27    1.00    1.68
  -3  -3 -28    1.33    2.78
  -3   3 -28    1.44    1.76
  -3  -3 -29    1.89    2.83
  -3  -3 -30    0.99    2.64
  -3  -3 -31   -0.73    2.04
  -3  -3 -32   -0.70    2.10
   3  -4   0  300.83   49.82
  -3   4   0  216.45   37.65
   3  -4   1   29.55    8.06
  -3   4   1   54.48   12.77
   3  -4  -1   68.06   14.04
  -3   4  -1   26.53    8.32
   3  -4   2   31.73    7.84
  -3   4   2   14.63    9.58
   3  -4  -2   14.41    7.54
  -3   4  -2   35.73    8.81
   3  -4   3   62.75   11.98
   3  -4  -3   25.30   12.96
  -3   4  -3   61.68   11.98
   3  -4   4    5.12    4.19
  -3   4   4   15.91   10.43
  -3   4  -4    2.25    3.76
   3  -4   5   37.94    7.93
   3  -4  -5   24.61    9.76
  -3   4  -5   29.92    6.85
   3  -4   6   19.27    5.35
   3  -4   7  146.84   24.82
  -3   4  -7  121.28   20.57
   3  -4   8   13.22    4.76
   3   4  -8   35.00    8.83
  -3   4  -8   15.23    5.30
   3  -4   9   17.79    5.41
   3   4  -9   20.44    5.55
  -3  -4   9   11.86    7.00
  -3   4  -9   19.82    5.93
   3  -4  10   39.63    8.74
   3   4 -10   41.22    8.12
  -3  -4  10   71.10   12.99
  -3   4 -10   52.16   11.07
   3  -4  11    2.15    3.86
   3   4 -11    3.68    2.80
  -3  -4  11   17.64    4.38
  -3   4 -11    1.71    4.12
   3  -4  12   25.98    6.71
   3   4 -12   14.52    3.51
  -3   4 -12   24.95    6.75
   3  -4  13   29.79    7.13
   3   4 -13   34.58    6.54
  -3  -4  13   24.23    5.11
  -3   4 -13   33.74    7.78
   3   4 -14    9.92    2.90
  -3  -4  14    8.74    2.70
  -3   4 -14    9.18    4.34
   3  -4  15   15.74    4.69
   3   4 -15   21.72    4.54
  -3  -4  15   29.08    5.45
  -3   4 -15   17.29    5.45
   3  -4  16    7.27    3.30
   3   4 -16    6.07    2.31
  -3  -4  16    4.16    1.74
  -3   4 -16    5.41    3.40
   3  -4  17   15.18    4.29
   3   4 -17   13.78    3.35
  -3  -4  17   21.45    4.27
  -3   4 -17   15.78    5.28
   3  -4  18   28.94    6.22
   3   4 -18   33.43    6.32
  -3  -4  18   28.78    5.30
  -3   4 -18   24.88    6.98
   3  -4  19    5.26    2.68
   3   4 -19    9.46    2.61
  -3  -4  19    7.16    2.18
  -3   4 -19    7.44    3.58
   3   4 -20   36.68    6.86
  -3  -4  20   32.97    6.07
  -3   4 -20   26.10    6.26
   3  -4  21   17.06    4.17
   3   4 -21    7.00    2.36
  -3  -4  21    7.72    2.28
  -3   4 -21   19.34    5.26
   3   4 -22    5.35    2.20
  -3   4 -22    9.10    3.64
   3   4 -23   11.66    3.00
  -3   4 -23    6.48    3.00
   3   4 -25    2.36    1.66
  -3   4 -25    1.35    2.06
  -3   4 -26    3.64    2.65
   3  -5   0   43.92   11.56
  -3   5   0   45.48   12.37
   3  -5   1   16.61    7.82
   3  -5  -1   42.17   12.17
  -3   5  -1   46.20   13.34
   3  -5  -2  214.12   39.77
  -3   5  -2  213.47   36.75
   3  -5   3   16.22    6.04
  -3   5  -3    7.50    6.28
   3  -5   4   21.26    6.89
  -3   5   4   15.51   12.16
   3  -5  -4   -0.03    9.42
  -3   5  -4   23.34    7.43
   3  -5   5    2.88    4.98
  -3   5  -5    7.63    5.42
   3  -5   6   36.07    8.60
  -3   5  -6   27.72    7.21
   3  -5   7   25.02    6.72
  -3   5  -7   24.04    6.56
   3  -5   8    5.01    4.11
  -3  -5   8   -9.34    8.28
  -3   5  -8    1.15    3.50
   3  -5   9    3.56    3.90
  -3  -5   9   10.56    8.26
  -3   5  -9    2.04    3.09
   3  -5  10   26.53    7.12
   3   5 -10   28.31    7.53
  -3   5 -10   30.89    7.37
   3  -5  11    0.99    3.52
   3   5 -11    5.97    4.31
  -3  -5  11   -4.56    4.23
  -3   5 -11    3.21    3.91
   3   5 -12   31.35    6.76
  -3  -5  12   23.47    5.66
  -3   5 -12   31.32    7.63
   3  -5  13    9.28    4.32
   3   5 -13    2.46    2.90
  -3  -5  13    4.69    2.90
  -3   5 -13   21.09    6.67
   3  -5  14    5.88    3.49
   3   5 -14    5.16    2.76
  -3  -5  14    3.92    2.52
  -3   5 -14    4.47    3.62
   3  -5  15   21.73    5.86
   3   5 -15   29.31    6.14
  -3  -5  15   20.89    4.97
  -3   5 -15   26.26    6.94
   3  -5  16    4.81    2.94
   3   5 -16    5.50    2.72
  -3  -5  16    5.33    2.57
  -3   5 -16    9.87    4.43
   3  -5  17    7.37    3.27
   3   5 -17    5.31    2.56
  -3  -5  17   -0.12    1.69
  -3   5 -17    5.96    4.22
   3  -5  18    4.27    2.72
   3   5 -18    7.13    2.63
  -3  -5  18    4.24    2.23
  -3   5 -18    6.98    3.92
   3  -5  19   14.40    4.30
   3   5 -19   23.75    4.98
  -3  -5  19   12.10    3.15
  -3   5 -19   15.17    5.08
   3   5 -20    2.87    1.71
  -3   5 -20    2.04    2.86
   3   5 -21    2.51    1.78
  -3   5 -21   -0.38    2.87
   3   5 -22    1.31    1.34
  -3   5 -22    2.59    2.75
   3   5 -23    9.11    2.63
  -3   5 -23    3.49    2.48
   3   5 -24    3.83    1.66
  -3   5 -24    0.62    2.08
  -3   5 -25    2.31    2.02
   3  -6   0   73.72   18.06
  -3   6   0   67.22   18.28
  -3   6   1   36.25   15.17
   3  -6  -1   34.80   13.64
  -3   6  -1   23.01    9.89
   3  -6   2   22.88    9.69
   3  -6   3    5.03    6.13
  -3   6   3   10.32   11.60
  -3   6  -3    4.18    5.96
  -3   6   4    3.67   12.60
   3  -6  -4    6.45    9.97
   3  -6   5   12.39    6.06
  -3   6  -5    5.10    4.65
   3  -6   6   20.67    7.00
   3  -6   7   22.87    7.18
  -3   6  -7    6.23    5.01
   3  -6   8    0.88    4.30
  -3  -6   8   -5.45    7.07
  -3   6  -8    3.03    4.35
   3  -6   9   12.11    4.91
   3   6  -9   26.36    9.19
  -3   6  -9   11.17    4.72
   3  -6  10   15.68    5.14
  -3  -6  10   14.70    7.72
  -3   6 -10   13.52    5.00
   3  -6  11    4.54    3.48
   3   6 -11    8.82    5.38
  -3   6 -11    3.10    3.11
   3   6 -12   18.84    6.98
  -3   6 -12   10.88    4.23
   3  -6  13    4.03    3.87
   3   6 -13    0.17    3.31
  -3  -6  13    3.56    4.56
   3  -6  14    2.79    3.11
   3   6 -14    4.57    3.98
  -3  -6  14    3.05    3.47
  -3   6 -14    3.49    3.82
   3  -6  15    4.99    3.18
   3   6 -15    7.38    3.63
  -3  -6  15    6.50    3.32
  -3   6 -15    7.10    4.33
   3  -6  16    2.85    2.75
   3   6 -16    3.75    2.58
  -3  -6  16    2.47    2.21
  -3   6 -16    8.30    4.73
   3  -6  17    5.09    3.15
   3   6 -17    2.99    2.32
  -3   6 -17    8.83    4.33
   3   6 -18   23.53    5.97
  -3   6 -18   17.80    5.76
   3   6 -19    4.12    2.44
   3   6 -20    4.56    2.42
  -3   6 -20    6.28    3.45
   3   6 -21    1.22    1.50
  -3   6 -21    0.94    2.60
   3   6 -22    2.35    1.73
  -3   6 -22    6.56    3.66
  -3   7   0   38.86   14.49
   3  -7   1   23.29   10.36
   3  -7  -1   17.69   12.14
  -3   7  -1   26.35   11.51
  -3   7  -2   33.25   11.58
   3  -7   3   12.25    8.41
  -3   7   3   11.69    9.73
   3  -7  -3    3.67    9.13
   3  -7   4   20.86    9.08
   3  -7  -4   13.34   10.27
  -3   7  -4   27.71    9.61
   3  -7   5    7.01    6.10
  -3   7  -5    3.14    5.24
   3  -7   6   27.62    8.52
  -3   7  -6    8.97    6.20
   3  -7   7    3.51    4.09
  -3   7  -7    3.25    5.09
   3  -7   8   12.90    5.74
  -3  -7   8   -2.46    5.48
  -3   7  -8   15.20    6.66
   3  -7   9    8.06    4.86
   3   7  -9    6.42    5.57
  -3   7  -9    9.42    5.48
   3  -7  10    0.10    3.26
  -3  -7  10   -3.24    5.15
  -3   7 -10    1.27    4.49
   3  -7  11    8.38    4.09
   3   7 -11    8.86    5.73
  -3   7 -11    8.34    4.48
   3  -7  12   14.47    4.96
   3   7 -12   20.86    7.19
  -3   7 -12   15.76    5.59
   3  -7  13    1.93    2.81
  -3   7 -13    1.33    2.51
   3   7 -14    2.21    3.66
  -3   7 -14    1.95    2.95
   3   7 -15    9.38    4.03
  -3   7 -15    4.21    3.23
   3   7 -16    2.89    3.08
  -3   7 -16    1.09    2.88
   3   7 -17    1.65    2.72
  -3   7 -17    2.08    2.96
   3   7 -18    2.45    2.25
  -3   7 -18    2.30    2.87
   3   7 -19    1.59    1.80
  -3   7 -19    5.02    3.74
  -3   7 -20    2.69    2.51
   3  -8   0   13.68    9.04
   3  -8   1    0.37    5.77
  -3   8  -1    4.52    7.40
   3  -8   2   -1.78    5.68
  -3   8   2   -0.14    8.33
  -3   8  -2    1.21    7.18
  -3   8   3   -0.04    7.82
   3  -8  -3   -3.97    6.24
  -3   8  -3   -2.05    7.94
   3  -8   4   -0.71    5.60
   3  -8  -4   -3.16    6.81
   3  -8   5    3.03    5.55
  -3   8  -5    7.77    7.87
   3  -8   6    9.59    6.20
  -3   8  -6   11.30    7.07
   3  -8   7   13.40    6.04
  -3   8  -7    9.63    6.10
   3  -8   8    4.97    4.88
  -3   8  -8    5.38    5.50
  -3   8  -9    3.26    4.59
   3   8 -10    9.49    5.80
  -3   8 -10    8.44    5.34
  -3   8 -11    2.98    4.00
   3   8 -12    2.51    3.77
  -3   8 -12    2.22    3.68
   3   8 -13    4.97    3.83
  -3   8 -13    7.60    4.28
  -3   8 -14    0.66    2.93
  -3   8 -16    0.04    1.93
   3  -9   0   -3.32    4.06
   3  -9   1    6.59    5.57
  -3   9   1    2.40    5.71
  -3   9   2    0.92    5.28
  -3   9  -2    0.45    5.33
   3  -9  -3   -3.19    3.92
  -3   9  -3    2.05    5.02
   3  -9  -4   -2.18    3.80
  -3   9  -4    0.57    4.63
  -3   9  -6    4.85    4.97
  -3   9  -7    0.81    2.70
  -3   9  -8    0.68    2.46
  -3   9  -9   -0.67    2.33
  -3   9 -10    1.11    2.79
  -3   9 -12    2.58    2.86
  -3  10   1   -0.39    2.72
  -3  10   2   -1.48    2.64
  -3  10  -2    4.46    4.29
  -3  10  -3   -0.36    2.58
  -3  10  -4    0.30    2.74
  -3  10  -5   -0.15    2.48
  -3  10  -6    2.44    2.83
   4   0   0  101.55   16.54
  -4   0   0   89.69   14.93
   4   0   1   18.92    3.95
  -4   0   1   13.03    3.38
   4   0  -1   13.73    3.32
  -4   0  -1   27.37    5.51
   4   0   2   27.84    5.27
  -4   0   2   28.33    5.64
   4   0  -2   26.84    5.32
  -4   0  -2   29.63    5.70
   4   0   3   74.02   12.27
   4   0   4    5.56    2.36
  -4   0   4   18.50    4.22
   4   0  -4    8.13    2.59
  -4   0  -4    6.10    2.74
   4   0   5    5.35    2.39
  -4   0   5   13.36    3.92
   4   0  -5    4.07    2.44
   4   0   6   70.92   11.95
  -4   0   6   66.87   12.55
   4   0  -6   67.76   12.12
  -4   0  -6   67.58   11.45
   4   0   7   10.44    3.27
  -4   0   7   38.55   11.45
   4   0  -7    4.30    3.50
  -4   0  -7   11.53    3.42
   4   0   8   49.51    8.89
  -4   0   8   22.32    8.76
   4   0  -8   64.24   12.62
  -4   0  -8   45.66    8.36
   4   0   9    5.45    2.93
  -4   0  -9    3.49    3.06
   4   0  10    9.17    3.32
  -4   0 -10    4.91    2.94
   4   0  11    7.58    3.24
  -4   0 -11   10.54    3.74
   4   0  12   22.04    5.21
  -4   0 -12   31.16    6.51
   4   0  13   86.59   15.16
  -4   0 -13   72.05   12.63
   4   0  14   15.17    4.45
   4   0  15   30.80    6.66
  -4   0 -15   14.09    4.18
   4   0  16    5.18    3.19
  -4   0 -16   10.85    3.98
   4   0  17   12.28    4.13
  -4   0 -17   12.22    4.18
   4   0  18    3.29    2.77
  -4   0 -18    3.81    3.11
  -4   0 -19    8.61    3.66
   4   0  20    3.92    3.12
  -4   0 -20    5.50    3.25
   4   0  21   37.57    8.43
  -4   0 -21   41.44    8.41
   4   0  22    1.89    3.07
   4   0  23    2.84    3.15
  -4   0 -23    3.92    3.04
   4   0  24    7.87    3.97
  -4   0 -24   10.19    3.74
   4   0  25    0.10    2.63
  -4   0 -25    2.16    2.63
   4   0  26   -1.13    2.69
  -4   0 -26    1.41    2.73
   4   0  27   -1.50    2.41
  -4   0 -27    1.19    2.53
  -4   0 -28    2.60    2.75
  -4   0 -29    2.46    2.48
  -4   0 -30    4.80    2.98
  -4   0 -31    3.95    2.79
  -4  -1   0   85.10   13.90
   4  -1   0  130.57   21.31
   4  -1   1  203.58   32.63
  -4   1   1  124.20   20.49
   4   1  -1  188.38   29.93
  -4  -1  -1  174.14   27.75
   4   1   1  174.02   27.77
  -4  -1   1  150.72   23.93
   4  -1  -1  179.26   29.05
   4  -1   2   49.15    8.71
  -4   1   2   85.58   14.55
   4   1  -2   44.91    7.65
  -4  -1  -2   53.36    9.21
   4   1   2   60.25   10.24
  -4  -1   2   60.01    9.82
   4  -1  -2   60.25   10.44
  -4   1  -2   83.49   14.57
  -4   1   3   92.97   15.96
   4   1  -3   88.62   14.26
  -4  -1  -3   81.11   13.57
   4   1   3  102.38   16.93
  -4  -1   3   98.27   15.73
   4  -1  -3   97.91   16.40
  -4   1  -3   73.18   12.70
   4  -1   4   33.98    6.46
  -4   1   4   16.91    5.55
   4   1  -4   30.77    5.29
   4   1   4   29.30    5.72
  -4  -1   4   28.00    5.13
   4  -1  -4   21.35    5.28
  -4   1  -4   14.82    4.07
   4  -1   5   27.38    5.46
  -4   1   5   12.03    6.95
   4   1  -5   15.81    3.14
  -4  -1  -5   21.61    5.05
   4   1   5   14.93    3.79
  -4  -1   5   12.55    2.85
   4  -1  -5   13.18    5.07
  -4   1  -5   30.63    6.38
   4  -1   6   19.78    4.41
  -4   1   6   28.65   11.63
   4   1  -6   18.31    3.49
  -4  -1  -6   14.07    4.14
   4   1   6   19.00    4.37
  -4  -1   6   28.25    5.11
   4  -1  -6    9.33    4.95
  -4   1  -6   18.59    4.42
   4  -1   7   15.41    3.69
   4   1  -7   18.48    3.79
  -4  -1  -7    6.87    3.16
  -4  -1   7    4.10    3.52
  -4   1  -7   10.68    3.51
   4  -1   8   57.24    9.98
   4   1  -8   39.58    7.30
  -4  -1  -8   42.90    8.24
   4   1   8   54.09    9.93
   4  -1  -8   47.49   11.29
  -4   1  -8   38.44    7.22
  -4  -1  -9   53.86    9.89
   4   1   9   52.97   10.04
  -4   1  -9   43.70    8.08
  -4  -1 -10    4.92    3.23
   4   1  10    2.65    3.83
  -4   1 -10    6.90    3.09
   4  -1  11   14.82    4.08
  -4  -1 -11   27.59    6.14
   4   1  11   29.51    7.44
  -4   1 -11   12.24    3.82
  -4  -1 -12  103.99   17.70
   4   1  12   87.66   17.27
  -4   1 -12  106.32   17.78
   4  -1  13   48.62    9.03
  -4  -1 -13   87.13   15.22
   4  -1  14   16.35    4.49
  -4  -1 -14   17.43    5.04
  -4   1 -14   15.42    4.29
   4  -1  15   29.23    6.38
  -4  -1 -15   44.14    9.65
  -4   1 -15   33.85    6.90
  -4   1 -16   32.37    6.77
   4  -1  17    5.69    3.12
  -4   1 -17   10.32    3.67
   4  -1  18    4.02    3.15
   4  -1  19   10.85    4.09
  -4   1 -19    8.77    3.64
   4  -1  20    4.15    2.91
   4   1  20    0.74    4.83
  -4   1 -20    3.35    3.14
   4  -1  21    3.74    2.61
   4   1  21   -0.87    4.39
  -4   1 -21    5.20    3.18
   4   1  22   19.23    7.35
  -4   1 -22   45.76    9.18
   4  -1  23   21.14    5.26
  -4   1 -23   16.70    4.63
   4  -1  24    6.07    2.77
   4   1  24    1.39    3.61
  -4   1 -24    4.45    2.79
   4  -1  25    5.06    2.53
   4   1  25    0.87    3.34
   4  -1  26    2.06    1.90
   4   1  26   -0.82    2.67
  -4   1 -26    2.12    2.20
  -4  -1 -27    6.25    4.40
  -4   1 -27    5.00    2.77
  -4  -1 -28    4.57    3.50
  -4   1 -28    3.81    2.64
  -4  -1 -29    1.09    2.57
  -4   1 -29    1.20    2.05
  -4  -1 -30    6.08    3.70
  -4   1 -30    5.38    2.87
  -4  -1 -31    4.10    3.14
  -4  -1 -32    6.15    3.70
   4   2   0   12.72    4.09
  -4  -2   0   14.96    4.25
   4  -2   0   17.52    4.21
   4  -2   1   14.82    3.84
  -4   2   1   17.03    4.90
   4   2   1   27.08    6.61
   4  -2  -1   25.29    6.13
  -4   2  -1   10.61    3.46
   4  -2   2   33.99    6.76
  -4   2   2   42.50    9.15
   4   2  -2   38.14    7.40
  -4  -2  -2   55.74   10.85
   4   2   2   34.52    7.16
   4  -2  -2   41.48    8.16
   4   2  -3  171.87   27.77
   4   2   3  123.18   20.70
   4  -2  -3  176.64   29.11
  -4   2  -3  205.96   33.52
   4  -2   4   96.60   16.29
  -4  -2  -4  111.74   19.11
   4   2   4   89.27   15.54
  -4  -2   4   94.64   15.11
   4  -2  -4   92.55   16.87
  -4   2  -4  128.78   21.65
   4  -2   5   31.30    6.35
   4   2   5   25.27    5.91
  -4  -2   5   24.79    4.36
   4  -2  -5   20.02    6.73
  -4   2  -5   31.21    6.76
   4  -2   6   12.63    3.75
   4   2  -6   10.65    2.08
  -4  -2  -6   20.26    5.35
   4   2   6   24.58    5.83
  -4  -2   6   12.81    2.39
   4  -2  -6   16.50    9.06
  -4   2  -6    6.35    3.37
   4  -2   7    2.46    2.62
  -4   2   7   -5.45   12.47
   4   2  -7    5.75    1.26
  -4  -2  -7   13.58    4.48
   4   2   7   12.10    4.38
  -4  -2   7   12.67    2.26
  -4   2  -7    3.80    3.24
   4  -2   8   22.99    5.29
   4   2  -8   27.93    4.65
   4   2   8   45.26    9.46
  -4  -2   8   26.39    4.50
  -4   2  -8   15.28    4.45
   4  -2   9   20.20    4.87
  -4  -2  -9   22.83    5.64
   4   2   9   18.34    5.89
  -4   2  -9   22.34    5.40
   4  -2  10   59.65   10.64
  -4  -2 -10   76.76   13.66
   4   2  10   58.24   11.53
  -4   2 -10   53.61    9.90
   4  -2  11   65.50   11.63
  -4  -2 -11   57.16   10.73
   4   2  11   46.67    9.86
  -4   2 -11   64.12   11.37
   4  -2  12   42.35    7.92
  -4  -2 -12   43.08    8.62
   4   2  12   34.70    8.07
   4  -2  13   19.27    4.72
  -4  -2 -13   35.94    7.51
   4   2  13   35.14    8.15
  -4   2 -13   25.22    5.48
   4  -2  14    5.12    2.83
   4   2 -14    0.53    1.35
  -4  -2 -14   13.25    4.41
   4   2  14   11.45    5.11
  -4   2 -14    4.77    2.91
   4  -2  15   20.69    4.94
   4   2 -15   12.93    2.98
  -4  -2 -15   17.37    4.95
   4   2  15   12.30    4.87
  -4   2 -15   26.36    5.67
   4  -2  16   13.34    3.99
   4   2 -16    9.02    2.62
  -4  -2 -16   20.85    5.39
   4   2  16   11.22    4.80
  -4   2 -16   16.19    4.24
   4  -2  17   28.08    6.15
   4   2 -17   23.11    5.09
  -4  -2 -17   25.76    6.23
   4   2  17   20.75    6.01
  -4   2 -17   22.56    5.27
   4  -2  18    8.69    3.48
   4   2 -18    9.24    3.01
  -4  -2 -18   14.82    4.72
   4   2  18   11.34    4.94
  -4   2 -18    8.86    3.44
   4  -2  19   14.79    4.23
   4   2 -19   14.26    3.99
  -4  -2 -19   19.66    5.44
   4   2  19   26.42    7.12
  -4  -2  19   15.80    3.22
  -4   2 -19   12.42    4.03
   4  -2  20    7.78    3.11
   4   2 -20    3.53    2.74
  -4  -2 -20    6.52    3.55
  -4  -2  20   10.79    2.48
   4  -2  21   18.18    4.71
   4   2 -21   14.59    4.14
  -4  -2 -21   11.78    4.40
  -4  -2  21   12.88    2.81
  -4   2 -21   19.40    5.01
   4  -2  22    6.67    2.85
   4   2 -22    1.03    2.14
  -4  -2 -22    8.97    4.10
  -4  -2  22    5.78    1.81
  -4   2 -22    3.09    2.69
   4  -2  23    2.46    2.11
   4   2 -23    3.82    2.62
  -4  -2 -23    5.50    3.66
  -4   2 -23    3.11    2.53
   4  -2  24    2.33    1.88
   4   2 -24    0.83    2.06
  -4  -2 -24    6.38    3.74
  -4   2 -24    2.56    2.40
   4  -2  25    5.83    2.58
   4   2 -25    5.10    2.81
  -4  -2 -25    6.17    3.99
  -4   2 -25    6.36    2.99
   4   2 -26    2.50    2.37
  -4  -2 -26   11.06    4.66
   4   2  26    3.80    3.12
  -4  -2 -27    1.62    2.75
   4   2  27    1.10    2.25
  -4   2 -27    3.59    2.43
  -4  -2 -28    2.10    2.99
   4   2  28    2.62    2.46
  -4   2 -28    2.26    2.08
  -4  -2 -29    0.94    2.52
  -4   2 -29    5.71    2.86
  -4  -2 -30    4.07    3.16
  -4  -2 -31    1.36    2.42
  -4  -2 -32    1.20    2.15
   4  -3   0   71.57   12.86
  -4   3   0  100.30   17.57
   4  -3   1   64.12   11.56
  -4   3   1   42.90    9.12
   4  -3  -1   54.95   10.64
  -4   3  -1   68.42   12.47
   4  -3   2   92.85   15.78
  -4   3   2  166.75   28.74
   4  -3  -2  179.08   30.14
  -4   3  -2   95.05   16.32
   4  -3   3   43.43    8.27
   4  -3  -3   48.65   10.66
  -4   3  -3   29.66    6.28
  -4   3   4   22.81    9.62
   4  -3  -4   19.52    7.04
  -4   3  -4   17.14    4.69
   4  -3   5   10.79    4.21
  -4   3   5   14.61   10.10
  -4   3  -5    8.22    4.13
   4  -3   6   64.42   11.94
  -4  -3  -6   52.63    9.40
  -4   3  -6   64.48   12.02
  -4   3   7   -4.10   10.63
  -4  -3  -7   12.12    3.76
   4  -3  -7    4.46   10.24
  -4   3  -7   25.38    6.32
   4  -3   8    0.23    3.61
  -4  -3  -8    8.23    3.35
   4   3   8    3.22    2.76
  -4   3  -8    1.54    3.72
   4  -3   9   53.94   10.23
  -4  -3  -9   52.37    9.48
   4   3   9   47.38    9.05
  -4   3  -9   63.71   12.06
   4  -3  10   40.21    8.45
   4   3 -10   35.80    6.48
  -4  -3 -10   27.21    5.84
   4   3  10   40.43    8.09
  -4  -3  10   27.24    4.77
  -4   3 -10   32.44    7.37
   4  -3  11   46.07    9.18
   4   3 -11   39.34    6.51
  -4  -3 -11   48.78    9.05
   4   3  11   40.38    8.12
  -4  -3  11   34.04    5.72
   4  -3  12   63.17   11.60
   4   3 -12   78.19   12.54
  -4  -3 -12   73.42   12.79
   4   3  12  100.83   17.31
  -4  -3  12   66.45   10.64
  -4   3 -12   79.98   14.27
   4  -3  13   76.40   13.70
   4   3 -13   70.08   11.25
  -4  -3 -13   70.44   12.34
   4   3  13   83.55   14.71
  -4  -3  13   95.23   15.24
  -4   3 -13   71.16   12.89
   4  -3  14   51.14    9.64
   4   3 -14   72.29   11.78
  -4  -3 -14   53.96    9.91
   4   3  14   61.26   11.38
  -4  -3  14   51.66    8.51
  -4   3 -14   62.40   11.58
   4  -3  15    6.27    3.12
   4   3 -15    5.36    1.85
  -4  -3 -15   12.09    3.68
  -4  -3  15   10.52    2.37
  -4   3 -15    6.58    3.29
   4   3 -16   22.88    4.40
  -4  -3 -16   21.97    5.31
   4   3  16   30.13    6.82
  -4  -3  16   30.42    5.41
  -4   3 -16   28.67    6.39
   4  -3  17   37.43    7.43
   4   3 -17   24.93    5.01
   4   3  17   18.03    5.06
  -4  -3  17   26.12    4.98
   4  -3  18   52.68    9.83
   4   3 -18   40.74    7.36
   4   3  18   36.28    7.90
  -4  -3  18   42.34    7.58
  -4   3 -18   42.38    8.33
   4  -3  19   16.62    4.23
   4   3 -19   19.34    4.14
   4   3  19   12.05    4.46
  -4   3 -19    9.53    3.56
   4  -3  20    9.44    3.15
   4   3 -20    9.69    3.04
  -4  -3 -20    4.40    3.06
   4   3  20    6.66    3.57
  -4   3 -20    6.56    3.28
   4  -3  21   14.46    3.90
   4   3 -21    8.97    2.79
  -4  -3 -21   13.09    4.41
   4   3  21   12.63    4.57
  -4   3 -21   13.11    4.12
   4  -3  22    2.83    2.03
   4   3 -22    4.99    2.29
  -4  -3 -22    2.94    2.63
   4   3  22    2.84    2.84
  -4   3 -22    3.89    2.51
   4  -3  23    4.82    2.34
   4   3 -23    5.23    2.39
  -4  -3 -23    6.28    3.31
   4   3  23    6.10    3.51
  -4   3 -23    7.26    3.09
   4   3 -24    7.61    2.95
  -4  -3 -24    5.32    3.24
   4   3  24    7.85    3.55
  -4   3 -24    6.14    2.86
  -4  -3 -25    1.54    2.87
   4   3  25    1.51    2.21
  -4   3 -25    3.85    2.40
  -4  -3 -26    0.24    3.05
   4   3  26    2.16    2.47
  -4   3 -26    6.63    2.89
  -4  -3 -27    2.14    2.90
   4   3  27    2.59    2.39
  -4  -3 -28    2.29    3.20
   4   3  28    3.33    2.54
  -4   3 -28    3.21    2.15
  -4  -3 -29    0.59    2.64
  -4  -3 -30    1.75    2.77
  -4  -3 -31    1.29    2.55
  -4  -3 -32    1.09    2.16
   4  -4   0   36.85    8.50
  -4   4   0   26.03    7.67
   4  -4   1   80.39   14.89
  -4   4   1  132.72   24.34
   4  -4  -1  125.80   22.42
  -4   4  -1   69.85   13.81
   4  -4   2   59.65   11.44
   4  -4  -2   62.52   13.62
  -4   4  -2   89.09   16.21
   4  -4   3    3.64    3.75
  -4   4   3    3.15    8.21
   4  -4  -3    6.01    5.53
  -4   4  -3    1.72    3.35
  -4   4   4   10.40   10.18
   4  -4  -4    8.16    8.13
  -4   4  -4   34.86    7.63
   4  -4   5   20.51    5.47
   4  -4   6   27.60    6.72
  -4   4   6    8.05   11.36
  -4   4  -6   12.22    4.12
   4  -4   7   34.27    7.85
   4  -4  -7   21.13    9.45
  -4   4  -7   33.56    8.52
   4  -4   8   19.17    5.58
  -4   4  -8   22.12    6.25
   4  -4   9   24.58    6.48
  -4   4  -9   38.17    8.50
   4  -4  10   48.78   10.02
   4   4 -10   87.07   15.87
  -4  -4  10   31.82   10.05
  -4   4 -10   35.66    8.26
  -4  -4  11    4.42    3.66
  -4   4 -11   14.49    5.15
   4  -4  12    6.82    3.81
   4   4 -12    8.92    3.09
  -4  -4  12   11.19    3.05
  -4   4 -12    3.99    4.57
   4  -4  13   27.77    6.83
   4   4 -13   13.91    3.18
  -4  -4  13   27.46    5.30
  -4   4 -13   26.56    6.72
   4  -4  14    6.61    3.48
   4   4 -14    7.90    2.46
  -4  -4  14    3.92    1.91
  -4   4 -14    7.35    3.88
   4  -4  15    2.88    2.84
   4   4 -15    6.67    2.23
  -4  -4  15    2.15    1.34
  -4   4 -15    3.10    3.53
   4  -4  16   10.05    3.73
   4   4 -16    9.81    2.52
  -4  -4  16    6.76    1.67
  -4   4 -16    8.42    4.12
   4  -4  17    5.55    2.98
   4   4 -17    3.24    1.60
  -4  -4  17    6.37    1.63
  -4   4 -17    1.69    3.27
   4  -4  18    3.09    2.32
   4   4 -18   14.91    3.23
  -4  -4  18    6.03    1.68
   4  -4  19   13.62    3.80
   4   4 -19   14.73    3.27
  -4  -4  19    9.54    2.36
  -4   4 -19    9.56    3.81
   4  -4  20    6.53    2.77
   4   4 -20    7.45    2.19
  -4  -4  20    8.00    2.01
  -4   4 -20    6.30    3.29
   4  -4  21    3.20    1.96
   4   4 -21    4.00    1.82
  -4   4 -21    2.37    2.55
   4  -4  22    9.20    3.19
   4   4 -22    5.80    1.87
  -4   4 -22    6.03    3.68
   4   4 -23    5.48    1.87
  -4   4 -23    3.68    2.47
   4   4 -24    3.82    1.90
  -4  -4 -24    2.58    2.74
  -4   4 -24    5.42    2.71
   4   4 -25    2.61    1.52
  -4  -4 -25    0.05    2.72
  -4   4 -25    3.21    2.26
  -4  -4 -26   -0.85    2.59
  -4   4 -26    1.78    1.90
  -4  -4 -27   -0.38    2.63
  -4   4 -27    1.56    1.77
  -4  -4 -28    0.01    2.55
  -4  -4 -29    2.12    2.90
  -4  -4 -30    2.86    2.73
  -4  -4 -31    0.97    2.12
  -4  -4 -32   -0.33    1.54
   4  -5   0  175.45   30.73
  -4   5   0  135.88   25.33
   4  -5   1   56.71   12.26
   4  -5  -1   62.46   14.52
   4  -5   2   28.71    7.84
  -4   5   2   15.35   10.80
   4  -5  -2    9.66    6.79
  -4   5  -2   21.71    7.17
   4  -5   3    6.77    4.65
  -4   5   3   18.12   11.73
   4  -5  -3    9.10    7.97
   4  -5   4    3.81    3.88
   4  -5  -4    7.35   10.64
  -4   5  -4    2.23    4.40
   4  -5   5   19.57    5.99
   4  -5   6   26.45    6.63
  -4   5   6   -4.04   12.04
   4  -5  -6   -2.54    9.14
  -4   5  -6   14.70    4.87
   4  -5   7    2.56    3.23
   4  -5  -7    2.03    6.95
  -4   5  -7   -2.82    3.55
   4  -5   8   22.62    6.07
  -4   5  -8   16.52    4.90
   4  -5   9   17.09    5.87
  -4   5  -9   12.78    4.42
   4  -5  10    6.95    4.10
  -4   5 -10   10.60    4.67
   4  -5  11   47.84   10.31
  -4  -5  11   34.28    8.92
  -4   5 -11   79.98   15.10
   4  -5  12    6.36    3.91
   4   5 -12   22.59    6.56
  -4  -5  12   11.74    5.75
  -4   5 -12    7.82    4.19
   4  -5  13   16.03    5.23
   4   5 -13   12.14    4.75
  -4  -5  13   18.06    4.65
  -4   5 -13   11.04    4.73
   4   5 -14    2.75    2.77
  -4  -5  14    4.55    2.39
  -4   5 -14    0.59    3.29
   4  -5  15    6.88    3.41
   4   5 -15    4.69    2.48
  -4  -5  15    3.18    2.10
  -4   5 -15   12.16    4.81
   4  -5  16   15.34    4.80
   4   5 -16    3.62    2.13
  -4  -5  16    2.18    1.98
  -4   5 -16    7.68    3.96
   4  -5  17    3.64    2.83
   4   5 -17    6.30    2.52
  -4   5 -17    3.29    3.13
   4  -5  18    2.48    2.36
   4   5 -18    2.28    1.66
  -4  -5  18    2.26    1.45
  -4   5 -18    4.03    3.35
   4  -5  19   16.04    4.73
   4   5 -19   33.74    6.33
  -4  -5  19   31.78    5.84
  -4   5 -19   20.61    6.08
   4   5 -20   17.59    3.82
  -4   5 -20   10.16    4.23
   4   5 -21    5.92    2.12
  -4   5 -21    2.90    3.11
   4   5 -22    2.49    1.35
  -4   5 -22    2.80    2.48
   4   5 -23    2.46    1.51
  -4   5 -23    1.24    1.95
   4   5 -24    4.94    1.72
  -4   5 -24    1.23    1.88
  -4   5 -25    9.46    3.53
   4  -6   0    6.98    7.69
   4  -6   1   20.25    8.36
  -4   6   1   14.00    9.22
   4  -6  -1   21.78    8.94
  -4   6  -1   28.33   11.01
   4  -6   2    6.98    5.83
  -4   6   2   11.47   11.00
   4  -6  -2   11.93    7.89
  -4   6  -2    4.73    5.67
   4  -6   3    3.92    4.91
   4  -6  -3   18.08    9.66
  -4   6  -3    1.06    5.93
   4  -6   4    3.68    5.31
  -4   6  -4    4.45    5.85
   4  -6   5   23.30    7.32
  -4   6   5   -1.96   12.41
  -4   6  -5   23.35    7.47
   4  -6   6   10.18    5.47
   4  -6  -6    1.42    6.87
  -4   6  -6    6.72    4.94
   4  -6   7    2.21    3.91
   4  -6   8   27.14    7.38
  -4   6  -8    9.83    4.84
   4  -6   9    1.62    3.38
  -4   6  -9    0.83    3.73
   4  -6  10    1.79    2.89
  -4  -6  10   -5.92    4.64
  -4   6 -10    0.88    2.77
   4  -6  11    4.14    3.89
   4   6 -11   10.72    5.86
  -4   6 -11    3.69    3.59
   4  -6  12    3.61    3.36
  -4  -6  12   -3.09    4.42
  -4   6 -12    4.81    3.50
   4  -6  13    5.90    3.57
   4   6 -13    9.30    4.64
  -4  -6  13    5.26    4.89
  -4   6 -13    9.96    4.77
   4   6 -14    1.54    3.47
  -4  -6  14    0.01    3.08
  -4   6 -14    2.33    3.32
   4  -6  15    7.01    3.82
   4   6 -15    7.64    3.28
  -4  -6  15   11.85    4.00
  -4   6 -15   11.50    5.21
   4  -6  16    4.42    2.98
   4   6 -16    5.04    2.92
  -4   6 -16    4.97    3.79
   4   6 -17    2.88    2.39
  -4   6 -17    1.56    3.32
   4   6 -18    1.10    1.69
  -4   6 -18    1.03    2.89
   4   6 -19    5.72    2.51
  -4   6 -19    3.59    2.98
   4   6 -20    2.81    1.90
  -4   6 -20    2.00    2.68
   4   6 -21    6.00    2.31
  -4   6 -21    6.45    3.55
   4   6 -22    3.87    1.83
  -4   6 -22    4.21    2.98
  -4   6 -23    4.26    3.08
   4  -7   0    6.82    7.44
  -4   7   0    2.92    8.64
   4  -7   1    1.38    7.41
   4  -7  -1    6.33    7.92
  -4   7  -1    7.49    7.80
   4  -7   2    6.05    7.26
  -4   7   2   18.96   12.01
   4  -7  -2    7.26    8.99
  -4   7  -2    9.99    8.97
   4  -7  -3    1.05    6.81
  -4   7  -3   12.23    7.82
   4  -7   4    9.93    6.32
  -4   7   4    2.12   10.34
  -4   7  -4    2.21    6.88
   4  -7   5    9.07    5.83
  -4   7   5    2.61    9.68
   4  -7  -5   -2.80    8.89
  -4   7  -5    6.97    5.81
   4  -7   6    9.27    5.82
   4  -7  -6    0.79    7.03
  -4   7  -6   14.58    7.13
   4  -7   7    9.86    5.19
  -4   7  -7    7.93    5.55
  -4   7  -8   14.97    6.34
   4  -7   9    8.80    4.67
   4  -7  10   16.62    5.78
  -4   7 -10   11.03    5.39
   4  -7  11    1.97    3.28
   4   7 -11    2.72    4.21
  -4   7 -11    1.39    4.20
   4  -7  12    1.21    2.77
  -4   7 -12   -0.26    3.61
   4  -7  13    0.71    3.15
   4   7 -13    1.58    3.19
  -4   7 -13   -0.40    2.97
   4   7 -14    3.63    3.36
  -4   7 -14    2.32    2.96
   4   7 -15    6.04    3.61
   4   7 -16    4.25    2.51
  -4   7 -16    5.80    3.69
   4   7 -17    5.50    2.91
  -4   7 -17    4.14    3.23
   4   7 -18    4.51    2.32
  -4   7 -18    7.16    3.86
   4   7 -19    4.20    2.10
  -4   7 -19    4.61    3.06
  -4   7 -20    0.80    1.97
   4  -8   0    9.00    7.79
   4  -8   1    4.35    6.16
  -4   8   1    2.06    7.46
   4  -8  -1    1.06    5.30
  -4   8  -1    7.37    7.48
   4  -8   2   -1.33    5.06
   4  -8  -2    1.62    6.30
  -4   8  -2    3.93    7.22
   4  -8   3    1.55    4.63
  -4   8  -3    4.86    8.00
   4  -8   4    2.44    5.80
  -4   8   4    0.94    8.30
  -4   8  -4    3.44    6.69
   4  -8   5    6.20    5.02
  -4   8   5   -1.41    7.04
   4  -8  -5   -4.96    6.84
  -4   8  -5    3.61    5.60
   4  -8   6    1.13    3.73
   4  -8  -6   -1.91    5.88
  -4   8  -6   -1.89    5.53
   4  -8   7    0.48    4.08
  -4   8  -7    1.47    4.61
   4  -8   8    0.79    3.62
   4  -8   9    2.31    3.58
  -4   8  -9    1.79    3.80
  -4   8 -10    3.71    3.79
   4   8 -12    3.75    2.63
  -4   8 -12    2.48    2.67
  -4   8 -13    2.46    2.49
  -4   8 -14    2.50    2.66
  -4   8 -15    0.51    1.91
  -4   8 -16    0.38    1.88
   4  -9   0   -1.01    2.68
  -4   9   0    0.39    3.45
   4  -9   1   -0.60    2.27
   4  -9  -1   -0.64    2.96
  -4   9  -1   -0.83    4.04
   4  -9   2    0.55    2.49
  -4   9  -2    1.19    3.80
   4  -9   3   -0.81    2.51
  -4   9   3    2.87    4.43
  -4   9  -3    1.00    3.30
  -4   9   4   -1.78    4.36
   4  -9  -5   -1.93    2.38
  -4   9  -5    2.77    3.33
   4  -9  -6    0.22    2.11
  -4   9  -6    1.42    2.68
  -4   9  -7    0.42    1.88
  -4   9  -8   -0.51    2.23
  -4   9  -9   -0.03    2.80
  -4   9 -10    1.24    2.76
  -4   9 -11    1.54    2.41
  -4   9 -12    4.10    2.83
  -4  10  -1    0.34    2.51
  -4  10  -2   -0.09    2.44
  -4  10   3   -1.02    3.03
  -4  10  -3   -0.87    2.15
  -4  10   4   -1.00    2.97
  -4  10  -4   -0.03    2.09
  -4  10  -6    0.92    2.44
  -4  10  -7    0.52    1.61
  -4  11   2    0.04    1.99
  -4  11   3   -0.89    1.96
   5   0   1  200.00   31.90
  -5   0   1  242.25   38.84
   5   0  -1  205.36   33.00
  -5   0  -1  274.55   43.78
   5   0   2  127.59   20.67
  -5   0   2  148.09   24.27
   5   0  -2  152.09   24.89
  -5   0  -2  123.66   20.26
   5   0   4   55.71    9.59
  -5   0   4   62.52   10.96
   5   0  -4   58.78   10.29
  -5   0  -4   59.42   10.28
   5   0   5   10.29    3.07
  -5   0   5   11.73    3.91
   5   0  -5    6.70    2.82
  -5   0  -5    6.53    2.91
   5   0   6   62.52   10.81
  -5   0   6   60.43   11.03
   5   0  -6   81.82   14.12
  -5   0  -6   69.91   11.91
  -5   0   7    2.99    4.93
   5   0  -7   11.16    4.16
  -5   0  -7   11.26    3.39
   5   0   8   59.95   10.51
  -5   0   8   32.59    9.42
   5   0  -8   68.95   12.66
   5   0   9  121.57   20.07
   5   0  -9  133.25   23.22
  -5   0  -9  115.14   19.06
   5   0  10   10.50    3.47
  -5   0  10   -3.23    9.56
  -5   0 -10   11.31    3.63
   5   0  11   13.27    3.96
  -5   0 -11   15.44    4.29
   5   0  12   10.02    3.61
   5   0  13  105.54   17.99
  -5   0 -13  115.44   19.39
   5   0  14    2.54    2.94
  -5   0 -14    3.42    2.79
   5   0  15    4.41    2.82
  -5   0 -15    7.13    3.27
   5   0  16   14.01    4.54
  -5   0 -16   10.53    3.84
   5   0  17    3.10    2.73
  -5   0 -17    4.01    2.77
   5   0  18   25.23    6.06
   5   0  19   10.85    3.93
  -5   0 -19   11.53    3.82
   5   0  20    5.46    3.06
  -5   0 -20    8.03    3.35
   5   0  21   19.58    5.10
  -5   0 -21   16.09    4.51
   5   0  22    1.87    2.11
  -5   0 -22    2.41    2.51
  -5   0 -23    3.23    2.62
   5   0  24    7.30    3.23
  -5   0 -24    7.09    3.20
   5   0  25    0.81    1.92
  -5   0 -25    0.75    2.43
   5   0  26    0.53    2.07
  -5   0 -26    2.58    2.72
   5   0  27   -0.16    2.01
  -5   0 -27    0.90    2.25
  -5   0 -30    1.87    2.10
  -5   0 -31    0.97    1.60
  -5  -1   0   65.02   10.89
   5  -1   0   57.95   10.43
  -5   1   1  105.13   18.25
   5   1  -1   61.09   10.33
  -5  -1  -1   65.50   11.06
   5   1   1   81.35   13.46
  -5  -1   1   77.00   12.65
   5  -1  -1   86.17   14.60
   5  -1   2  176.58   28.58
  -5   1   2  139.75   23.19
   5   1  -2  140.47   22.44
  -5  -1  -2  119.67   19.51
   5   1   2  150.00   24.15
  -5  -1   2  183.79   29.20
   5  -1  -2  205.01   33.05
  -5   1  -2  146.37   24.35
   5  -1   3  109.18   18.22
  -5   1   3   67.10   12.18
   5   1  -3  129.32   20.71
  -5  -1  -3   81.65   13.75
  -5  -1   3   77.35   12.98
  -5   1  -3  109.77   18.64
   5  -1   4  101.67   16.91
  -5   1   4  123.90   21.00
   5   1  -4   76.82   12.62
   5   1   4  115.08   18.93
   5  -1  -4  134.45   22.13
  -5   1  -4   95.05   16.32
   5  -1   5   88.56   14.86
  -5   1   5   84.09   15.61
   5   1  -5   80.99   13.26
   5   1   5   73.90   12.65
  -5  -1   5   90.35   14.89
   5  -1  -5   66.87   11.96
  -5   1  -5   79.08   13.65
   5  -1   6   73.48   12.42
  -5   1   6   67.94   14.12
   5   1  -6   64.96   10.83
  -5  -1  -6   60.43   10.65
   5   1   6   69.73   12.31
  -5  -1   6  100.36   16.48
   5  -1  -6   52.63   10.46
  -5   1  -6   74.73   12.87
  -5   1   7    4.34    8.41
   5   1  -7   15.58    3.37
  -5  -1  -7   31.48    6.22
   5   1   7   25.05    5.40
  -5  -1   7   23.75    4.72
  -5   1  -7   27.70    5.82
   5  -1   8   31.45    6.08
  -5   1   8   56.84   16.57
   5   1  -8   50.50    8.64
  -5  -1  -8   57.46   10.59
   5   1   8   37.93    7.41
  -5  -1   8   41.51    7.96
  -5   1  -8   55.31   10.07
   5  -1   9   18.21    4.38
  -5   1   9    9.79   10.89
   5   1  -9   23.08    5.06
  -5  -1  -9   20.55    5.01
   5   1   9   20.35    4.95
  -5   1  -9   15.75    4.08
   5  -1  10   15.55    4.13
   5   1 -10   12.07    4.19
  -5  -1 -10   10.19    3.77
   5   1  10   34.24    6.95
   5  -1 -10   16.64    7.66
  -5   1 -10   15.26    4.08
   5  -1  11   43.93    8.19
  -5  -1 -11   32.69    6.80
   5   1  11   57.87   10.77
   5  -1  12   21.71    4.95
  -5  -1 -12    8.58    3.53
   5   1  12    9.85    3.89
  -5   1 -12   11.09    3.63
   5  -1  13    7.87    3.37
  -5  -1 -13    9.66    3.61
   5   1  13    5.64    3.61
  -5   1 -13    6.57    3.10
   5  -1  14   33.72    6.81
   5   1  14   28.74    6.75
  -5   1 -14   35.42    7.11
   5  -1  15   88.08   15.17
  -5  -1 -15   86.11   15.02
   5   1  15   91.90   16.83
   5  -1  16   16.29    4.37
  -5  -1 -16    7.62    3.33
   5   1  16    6.53    4.34
  -5   1 -16    6.17    3.17
   5  -1  17    2.79    2.61
  -5  -1 -17    8.07    3.58
   5   1  17    2.62    4.38
  -5   1 -17    5.65    2.96
  -5  -1 -18   18.78    4.94
   5   1  18   26.72    8.14
  -5   1 -18   33.17    7.00
   5  -1  19    6.97    3.23
  -5  -1 -19   12.85    4.21
  -5   1 -19    6.43    3.12
   5  -1  20    7.13    3.15
  -5  -1 -20    6.22    3.34
  -5   1 -20    5.28    3.31
   5  -1  21    3.67    2.48
  -5  -1 -21    3.96    3.01
  -5   1 -21    4.22    2.67
   5  -1  22    5.77    2.74
  -5  -1 -22    9.56    3.91
  -5   1 -22    9.50    3.45
   5  -1  23    5.65    2.61
  -5  -1 -23    4.27    3.15
  -5   1 -23    5.05    2.93
   5  -1  24    7.18    2.99
  -5  -1 -24    7.38    3.81
  -5   1 -24    9.19    3.47
   5  -1  25    3.97    2.62
  -5   1 -25    3.85    2.71
   5  -1  26   11.14    3.76
  -5   1 -26   15.03    4.56
  -5   1 -27    3.72    2.41
  -5   1 -28    2.27    2.23
  -5   1 -30    3.53    2.32
  -5   1 -31    2.83    2.03
   5   2   0   21.69    4.79
  -5  -2   0   18.47    4.15
   5  -2   0    8.21    3.40
  -5   2   0    8.74    3.64
   5  -2   1   30.85    6.55
  -5   2   1   32.33    7.15
   5   2  -1   60.67   10.84
  -5  -2  -1   48.61    8.80
  -5  -2   1   38.30    6.93
   5  -2  -1   27.77    5.91
  -5   2  -1   45.82    9.16
   5  -2   2  133.14   22.10
  -5   2   2  133.85   22.72
   5   2  -2  120.62   19.55
  -5  -2  -2  127.35   20.79
   5   2   2  180.04   30.32
  -5  -2   2  112.04   18.24
   5  -2  -2  138.86   22.95
  -5   2  -2  190.41   31.42
   5  -2   3   61.50   11.19
   5   2  -3   80.45   13.25
  -5  -2  -3   90.76   15.27
  -5  -2   3   77.24   12.63
   5  -2  -3   80.57   14.20
   5  -2   4   19.64    5.02
   5   2  -4   13.81    3.14
  -5  -2  -4   34.19    7.00
  -5  -2   4   20.03    3.95
   5  -2  -4   19.31    5.62
  -5   2  -4   14.40    4.74
   5  -2   5   49.70    9.31
  -5   2   5   78.55   17.13
   5   2  -5   63.05   10.38
  -5  -2   5   52.66    8.69
  -5   2  -5   74.37   14.20
   5  -2   6   30.26    6.47
  -5   2   6   17.96    9.64
   5   2  -6   25.42    4.42
  -5  -2   6   21.87    3.88
   5  -2  -6   19.39    7.04
  -5   2  -6   41.88    8.70
   5  -2   7   66.51   11.94
  -5   2   7   62.16   19.31
   5   2  -7   74.14   11.82
  -5  -2   7   74.02   11.87
   5  -2  -7   86.06   16.88
  -5   2  -7   62.87   12.15
   5  -2   8   32.32    6.64
   5   2  -8   24.92    4.24
   5   2   8   18.24    6.28
  -5  -2   8   22.35    4.08
   5  -2  -8   62.22   15.82
  -5   2  -8   15.04    4.70
   5  -2   9   12.52    3.74
  -5   2   9  -10.17   14.05
   5   2  -9   12.54    2.37
   5   2   9   -0.37    5.04
  -5  -2   9   10.32    2.36
  -5   2  -9    5.33    3.54
   5  -2  10   20.76    4.81
   5   2 -10    6.37    1.66
   5   2  10    4.55    4.60
  -5  -2  10    8.16    3.84
  -5   2 -10   16.22    4.42
   5  -2  11   27.21    5.75
   5   2  11   11.98    6.09
  -5   2 -11   26.65    5.94
   5  -2  12   29.51    6.05
   5   2  12   20.25    6.81
  -5   2 -12   33.45    6.85
   5  -2  13   16.42    4.18
  -5  -2 -13   17.02    5.30
   5   2  13    7.79    5.70
  -5   2 -13   26.35    5.95
   5  -2  14   12.19    3.75
  -5  -2 -14   14.26    4.69
  -5   2 -14    9.40    3.31
  -5  -2 -15    5.61    3.56
   5   2  15   16.12    7.45
  -5   2 -15    3.47    2.77
   5  -2  16    7.79    3.10
  -5  -2 -16   17.53    5.25
   5   2  16    3.36    4.42
  -5   2 -16    4.50    2.72
   5  -2  17   17.39    4.52
  -5  -2 -17   15.24    4.91
   5   2  17   10.07    5.85
  -5   2 -17    8.38    3.32
   5  -2  18   20.98    5.12
  -5  -2 -18   24.02    6.14
   5   2  18   13.49    6.32
  -5   2 -18   20.55    5.03
   5  -2  19    8.85    3.34
  -5  -2 -19   15.51    4.98
   5   2  19    7.11    4.87
  -5   2 -19    9.22    3.56
   5  -2  20    3.14    2.29
  -5  -2 -20    5.65    3.57
   5   2  20    1.36    3.75
  -5   2 -20    4.21    2.63
   5  -2  21    8.19    3.01
  -5  -2 -21    9.62    4.18
   5   2  21    2.30    3.81
  -5   2 -21    8.46    3.17
   5  -2  22   13.19    3.85
  -5  -2 -22    6.79    3.91
   5   2  22   -1.45    3.51
   5  -2  23    9.31    3.19
  -5  -2 -23   20.95    6.85
   5   2  23    2.29    3.88
  -5   2 -23    9.23    3.39
   5  -2  24    3.93    2.36
   5   2  24    0.06    2.96
  -5   2 -24    3.73    2.49
   5  -2  25    3.75    2.60
   5   2 -25    2.25    1.70
   5   2  25    0.02    2.37
  -5   2 -25    3.44    2.45
   5   2 -26    0.80    1.35
   5   2  26   -0.81    1.91
  -5   2 -26    4.18    2.47
   5   2  27    2.25    2.62
  -5   2 -27    7.87    3.18
  -5  -2 -28    7.15    4.56
   5   2  28    0.33    2.02
  -5   2 -28    4.22    2.39
  -5  -2 -29    3.26    3.51
  -5  -2 -30    2.86    2.90
  -5   2 -30    0.89    1.47
  -5  -2 -31    4.41    3.07
  -5  -2 -32    1.52    2.20
  -5  -2 -33    0.51    1.75
  -5  -3   0   25.14    4.73
   5  -3   0   25.53    6.02
  -5   3   0   30.78    7.47
   5  -3   1   20.67    5.06
  -5   3   1   23.19    6.44
   5   3  -1   18.06    4.90
  -5  -3  -1   18.36    3.85
  -5  -3   1   20.57    3.98
   5  -3  -1   23.50    5.83
  -5   3  -1   23.67    6.14
   5  -3   2    8.32    3.40
  -5   3   2   18.20    6.45
   5   3  -2   16.44    4.05
  -5  -3  -2   17.00    3.73
   5   3   2   16.57    4.34
  -5  -3   2   18.35    3.64
   5  -3  -2   15.86    5.51
  -5   3  -2    5.04    3.95
   5  -3   3   56.20   10.85
  -5   3   3   78.13   15.79
   5   3  -3   49.92    8.75
  -5  -3  -3   41.55    7.46
   5   3   3   47.73    8.83
  -5  -3   3   41.68    7.06
   5  -3  -3   34.68    8.21
  -5   3  -3   30.51    6.97
   5  -3   4    8.42    3.67
  -5   3   4    3.83    5.28
   5   3  -4    9.74    2.94
  -5  -3  -4    8.45    2.76
   5   3   4    3.78    3.07
  -5  -3   4    7.80    2.03
   5  -3  -4    4.21    4.87
  -5   3  -4    5.32    4.20
   5  -3   5   10.34    4.06
  -5   3   5    1.25    6.85
   5   3  -5    7.39    2.28
  -5  -3  -5   12.27    3.37
   5   3   5    7.93    3.14
  -5  -3   5   12.36    2.53
  -5   3  -5   13.88    5.22
   5  -3   6   19.48    5.26
  -5   3   6    6.98   10.76
   5   3   6    8.52    3.41
  -5  -3   6   12.44    2.43
   5  -3  -6   12.29    7.40
  -5   3  -6   15.83    6.03
   5  -3   7    5.80    3.37
  -5  -3  -7   11.10    3.36
   5   3   7   10.60    3.65
  -5  -3   7   10.48    2.06
   5  -3  -7   21.98   10.07
  -5   3  -7    5.81    3.99
   5  -3   8    2.48    2.88
  -5   3   8   -6.35   12.31
  -5  -3  -8    4.35    2.49
   5   3   8    0.81    2.72
  -5  -3   8    5.33    1.31
  -5   3  -8    6.59    3.99
   5  -3   9   17.96    4.93
  -5   3   9   -3.21   11.14
  -5  -3  -9   15.20    3.95
   5   3   9   16.46    4.53
   5  -3  -9   14.04   11.37
  -5   3  -9   15.87    5.09
  -5  -3 -10    8.01    3.14
   5   3  10    5.64    2.93
  -5   3 -10    2.55    3.60
   5  -3  11   39.81    8.14
  -5  -3 -11   30.33    6.25
   5   3  11   54.15   10.29
   5  -3  12   24.09    5.67
  -5  -3 -12   27.23    5.88
   5   3  12   21.86    5.75
  -5   3 -12   23.35    5.98
   5  -3  13   10.23    4.11
   5   3 -13   17.85    3.09
  -5  -3 -13   17.25    4.51
   5   3  13   14.89    4.88
  -5  -3  13   18.73    3.21
  -5   3 -13    7.25    3.71
   5  -3  14    6.35    3.05
   5   3 -14   11.63    2.31
  -5  -3 -14   13.48    4.02
   5   3  14    9.92    4.32
  -5  -3  14   12.57    2.30
   5  -3  15   11.69    3.76
   5   3 -15   12.78    2.74
  -5  -3 -15   18.80    4.71
   5   3  15   11.98    4.52
  -5  -3  15   13.70    2.54
  -5   3 -15   12.37    4.01
   5  -3  16   21.79    5.52
  -5  -3 -16   20.30    4.99
   5   3  16   21.88    5.98
  -5  -3  16   20.61    3.65
  -5   3 -16   22.94    5.62
   5  -3  17    7.62    3.01
  -5  -3 -17    7.75    3.23
   5   3  17    5.80    3.83
  -5  -3  17   10.98    2.22
  -5   3 -17    7.98    3.43
   5  -3  18   18.00    4.59
  -5  -3 -18   13.09    3.95
   5   3  18    9.46    4.44
  -5  -3  18   14.11    2.73
  -5   3 -18   18.98    5.47
   5  -3  19   11.56    3.61
   5   3 -19    5.37    2.55
  -5  -3 -19    7.49    3.22
   5   3  19    2.70    3.68
  -5  -3  19   11.15    2.30
  -5   3 -19    7.50    3.16
   5  -3  20    5.31    2.54
   5   3 -20    3.37    2.09
  -5  -3 -20    7.97    3.34
   5   3  20    3.71    3.35
  -5  -3  20    9.39    2.07
  -5   3 -20    7.83    3.28
   5  -3  21    4.65    2.26
   5   3 -21    6.04    2.66
  -5  -3 -21   14.99    4.48
   5   3  21    4.42    3.33
  -5  -3  21    7.00    1.76
  -5   3 -21    7.34    3.38
   5  -3  22   10.84    3.36
   5   3 -22   12.02    4.24
  -5  -3 -22   16.81    4.81
   5   3  22   14.97    5.09
  -5   3 -22   11.85    3.83
   5  -3  23    7.53    2.85
  -5  -3 -23   10.24    3.83
   5   3  23    4.65    3.51
  -5   3 -23    4.20    2.56
   5   3 -24    2.41    2.58
  -5  -3 -24    6.82    3.29
   5   3  24    4.27    3.28
  -5   3 -24    3.60    2.47
   5   3 -25    4.02    2.48
  -5  -3 -25    4.63    3.24
   5   3  25    6.30    3.44
  -5   3 -25    7.12    3.00
   5   3 -26   -0.27    1.29
  -5  -3 -26    5.89    3.63
   5   3  26    4.14    3.00
  -5   3 -26    1.48    1.94
  -5  -3 -27    3.36    3.16
   5   3  27    1.09    2.29
  -5   3 -27    0.74    1.46
  -5  -3 -28    5.26    3.79
   5   3  28    4.05    3.03
  -5   3 -28    9.24    3.29
   5  -4   0   12.87    4.81
   5  -4   1   41.38    8.80
  -5   4   1   13.18    5.75
   5  -4  -1   19.35    5.97
   5  -4   2    9.81    4.23
  -5   4   2   10.47    6.16
   5  -4  -2   11.51    5.18
  -5   4   3   13.42    8.09
   5  -4  -3   35.38    9.15
  -5   4  -3   27.32    6.88
   5  -4   4    7.36    3.45
  -5   4   4    8.16    7.57
  -5   4  -4    7.14    4.08
   5  -4   5   14.67    4.58
  -5   4   5   22.31   12.37
   5  -4  -5   10.95    6.44
  -5   4  -5    8.88    4.01
   5  -4   6   14.24    4.79
  -5   4   6   15.07   11.67
  -5   4  -6   14.88    5.23
   5  -4   7   15.51    4.87
  -5   4  -7   21.51    6.63
  -5   4   8    2.49   10.32
  -5   4  -8   18.07    5.98
   5  -4   9   18.61    5.52
   5  -4  -9    9.95    9.55
  -5   4  -9   23.85    7.07
   5  -4  10   20.25    5.59
  -5   4 -10   26.04    6.89
   5  -4  11   31.44    7.28
  -5  -4 -11   33.08    6.56
  -5   4 -11   23.66    6.42
   5  -4  12   19.54    5.39
  -5  -4 -12   17.57    4.36
  -5  -4  12    3.83    4.30
  -5   4 -12   17.46    5.44
   5  -4  13   16.00    4.97
   5   4 -13   16.52    4.15
  -5  -4 -13   14.05    3.94
  -5  -4  13    9.12    2.33
  -5   4 -13   17.82    5.46
   5  -4  14   13.73    4.51
   5   4 -14    6.79    2.02
  -5  -4 -14    7.26    3.09
  -5  -4  14   13.09    2.72
  -5   4 -14    8.53    4.18
   5  -4  15   14.34    4.37
   5   4 -15   27.86    5.11
  -5  -4 -15   18.80    4.69
  -5  -4  15   14.06    2.69
  -5   4 -15   17.89    5.56
   5  -4  16   11.48    4.04
   5   4 -16   12.01    2.60
  -5  -4 -16   14.79    3.98
  -5  -4  16   17.25    3.06
  -5   4 -16    9.40    4.12
   5  -4  17    2.21    2.63
   5   4 -17    5.14    1.47
  -5  -4 -17    7.35    2.99
   5   4  17    2.95    2.94
  -5  -4  17    7.78    1.72
  -5   4 -17    2.54    3.21
   5  -4  18   13.07    3.94
   5   4 -18   19.69    3.67
  -5  -4 -18   13.19    3.97
   5   4  18   12.12    4.46
  -5  -4  18    9.89    2.09
  -5   4 -18   13.71    4.74
   5  -4  19    4.87    2.41
   5   4 -19    5.27    1.65
  -5  -4 -19    2.68    2.46
   5   4  19    5.43    3.68
  -5  -4  19    6.09    1.52
  -5   4 -19    3.86    2.97
   5  -4  20    8.66    3.11
   5   4 -20    9.20    2.30
  -5  -4 -20    6.53    3.17
   5   4  20   12.13    4.64
  -5  -4  20    7.93    1.81
  -5   4 -20    9.43    3.75
   5  -4  21   12.94    4.08
   5   4 -21    3.98    1.64
  -5  -4 -21    3.46    2.83
   5   4  21   14.68    5.17
  -5  -4  21    5.84    1.67
  -5   4 -21    7.31    3.25
   5  -4  22    6.21    2.60
   5   4 -22    5.00    1.96
  -5  -4 -22   11.75    4.11
   5   4  22    5.47    3.49
  -5   4 -22    5.80    3.05
   5   4 -23    8.64    2.71
  -5  -4 -23    7.18    3.42
   5   4  23   14.14    5.07
   5   4 -24    3.01    1.87
  -5  -4 -24    2.77    3.03
   5   4  24    6.27    3.64
  -5   4 -24    3.18    2.17
   5   4 -25    2.29    1.64
  -5  -4 -25    1.23    2.70
   5   4  25    2.53    2.49
  -5   4 -25    1.13    1.80
  -5  -4 -26    4.74    3.40
   5   4  26    5.23    3.23
  -5   4 -26    5.35    2.62
  -5  -4 -27    0.69    2.88
   5   4  27    2.49    2.35
  -5   4 -27    2.04    1.85
  -5  -4 -31    0.42    2.20
  -5  -4 -32    0.38    1.77
  -5  -4 -33   -0.53    1.39
   5  -5   0   35.80    8.73
  -5   5   0   30.16    9.71
  -5   5   1   37.40   11.47
   5  -5  -1   25.79    8.97
  -5   5  -1    7.28    6.50
   5  -5   2   24.82    7.08
  -5   5   2   15.70    9.99
   5  -5  -2    5.89    6.05
  -5   5  -2   23.56    8.11
   5  -5   3    5.19    4.46
  -5   5   3    5.27    9.18
  -5   5  -3    5.24    5.34
   5  -5   4    2.10    4.09
  -5   5   4    2.44   11.13
   5  -5  -4    7.28    7.41
   5  -5   5    9.59    4.34
  -5   5   5   -0.36   12.09
   5  -5  -5    2.67    5.59
  -5   5  -5   13.34    5.37
   5  -5   6    7.06    4.03
   5  -5  -6   16.89   10.50
  -5   5  -6    2.57    3.87
   5  -5   7    8.27    4.17
  -5   5   7    1.76   10.72
  -5   5  -7    5.90    3.75
  -5   5   8   -0.05   10.79
   5  -5  -8    6.14    7.98
  -5   5  -8   12.80    4.78
   5  -5   9   15.56    5.29
   5  -5  -9   12.00    7.79
   5  -5  10    8.37    4.21
  -5   5 -10    6.53    4.30
   5  -5  11    5.27    3.72
  -5   5 -11    6.59    4.26
   5  -5  12   19.18    5.85
  -5   5 -12   18.78    6.44
   5  -5  13   10.85    4.47
  -5   5 -13   16.87    5.78
   5  -5  14    8.33    3.86
  -5  -5  14   18.53    4.78
  -5   5 -14   13.16    5.15
   5  -5  15    5.43    3.24
   5   5 -15    7.35    2.99
  -5  -5  15    3.70    1.96
   5  -5  16    1.55    2.41
   5   5 -16    3.44    2.14
  -5  -5  16    0.88    1.55
  -5   5 -16    2.48    3.28
   5   5 -17    1.74    1.75
  -5  -5  17    1.31    1.19
  -5   5 -17    1.19    3.02
   5  -5  18    6.10    3.33
   5   5 -18   10.09    3.01
  -5  -5  18    4.64    1.63
  -5   5 -18    6.04    3.65
   5  -5  19    4.98    3.01
   5   5 -19    7.37    2.33
  -5  -5  19    7.58    1.93
  -5   5 -19    3.74    3.20
   5   5 -20    0.16    1.45
  -5   5 -20   -0.35    3.04
   5   5 -21    2.21    1.63
  -5   5 -21    0.11    2.66
   5   5 -22    2.61    1.51
  -5   5 -22    1.73    2.43
   5   5 -23    4.44    1.70
   5   5 -24    2.18    1.45
  -5   5 -24    0.80    1.73
  -5   5 -25    1.20    1.82
  -5  -5 -28    2.50    2.74
  -5  -5 -29    3.20    2.72
  -5  -5 -30    0.93    2.33
  -5  -5 -31   -0.52    1.86
  -5  -5 -32   -0.26    1.40
  -5  -5 -33   -0.34    1.14
   5  -6   0    5.48    6.53
  -5   6   0    5.83    7.27
   5  -6   1   39.42   10.53
   5  -6  -1   14.39    7.91
   5  -6   2   11.81    6.04
  -5   6   2   10.75   10.50
  -5   6  -2    6.50    6.02
   5  -6   3    9.63    5.67
  -5   6   3   -0.05    9.00
   5  -6  -3    7.29    7.27
  -5   6  -3    6.29    6.48
   5  -6   4   19.11    6.77
  -5   6   4   13.23   12.69
   5  -6  -4   11.25    8.05
  -5   6  -4   14.52    6.65
   5  -6  -5   17.74   10.01
  -5   6  -5   15.07    6.36
   5  -6   6    9.36    4.91
   5  -6   7    9.82    4.66
  -5   6   7    1.76   10.61
  -5   6  -7    5.66    4.33
   5  -6   8    3.50    3.58
   5  -6  -8   -0.09    7.88
  -5   6  -8    1.60    3.81
   5  -6   9    8.40    4.34
  -5   6  -9    3.81    3.39
   5  -6  10   11.33    5.14
  -5   6 -10    7.87    4.11
   5  -6  11   13.53    5.52
  -5   6 -11   11.70    5.09
   5  -6  12    1.95    2.84
  -5  -6  12   -5.50    3.73
  -5   6 -12    4.64    4.34
   5  -6  13   29.72    7.90
   5   6 -13    9.23    4.22
  -5   6 -13   16.76    6.39
   5  -6  14    1.25    2.73
   5   6 -14    2.90    3.32
  -5   6 -14    3.18    3.94
   5  -6  15   24.21    6.78
  -5   6 -15   15.19    6.05
   5  -6  16    5.45    3.20
   5   6 -16    4.91    2.80
  -5   6 -16    5.02    3.84
   5  -6  17    7.44    3.68
   5   6 -17    7.80    3.08
  -5   6 -17    4.90    3.48
   5   6 -18    3.53    2.17
  -5   6 -18    3.30    3.08
   5   6 -19    1.94    1.89
  -5   6 -19    1.98    2.80
   5   6 -20   12.14    3.48
  -5   6 -20    8.21    3.92
   5   6 -21    3.57    2.24
  -5   6 -21    1.94    2.58
   5   6 -22    1.25    1.37
  -5   6 -22    0.27    1.89
  -5   6 -23    5.31    3.17
   5  -7   0    8.77    7.38
   5  -7   1   10.92    7.34
  -5   7   1    5.50    7.50
  -5   7  -1   14.32    8.57
   5  -7   2    7.00    6.28
  -5   7   2   -2.58    8.16
   5  -7  -2    1.61    6.66
  -5   7  -2    2.21    6.32
   5  -7   3   11.20    6.56
  -5   7   3    5.77    8.95
   5  -7  -3    3.14    6.57
  -5   7  -3    5.95    6.16
   5  -7  -4    5.09    6.70
  -5   7  -4    0.50    5.16
   5  -7   5    3.29    4.57
   5  -7  -5    2.30    6.51
  -5   7  -5    9.76    7.61
   5  -7   6    4.86    4.25
  -5   7   6    7.94    9.55
  -5   7  -6    5.94    5.42
   5  -7   7    2.90    4.14
  -5   7   7   -0.70    9.27
   5  -7  -7   -4.26    6.87
  -5   7  -7    1.38    5.00
   5  -7   8    2.94    3.63
   5  -7  -8    0.42    6.89
   5  -7   9    8.28    4.30
  -5   7  -9    5.05    4.14
   5  -7  10    3.07    2.96
  -5   7 -10    2.55    3.46
   5  -7  11    2.97    2.91
   5  -7  12    6.54    3.78
  -5   7 -12    3.66    3.15
   5  -7  13    4.82    3.19
  -5   7 -13    2.34    2.59
  -5   7 -14    2.10    2.80
   5   7 -15    3.91    2.38
  -5   7 -15    9.07    4.35
   5   7 -16    3.99    2.48
  -5   7 -16    4.44    3.27
   5   7 -17    1.87    1.88
  -5   7 -17    2.18    2.55
   5   7 -18    1.44    1.39
  -5   7 -18    2.98    3.16
  -5   7 -19    7.14    3.67
  -5   7 -20    0.39    1.82
  -5   8   0    1.22    5.07
   5  -8   1   -0.18    3.52
  -5   8   1   -2.21    5.54
   5  -8  -1    0.12    4.09
   5  -8   2    4.13    3.96
  -5   8   2    1.18    5.31
   5  -8  -2    2.15    3.74
  -5   8  -2    9.61    6.49
   5  -8   3    0.40    2.79
  -5   8   3    0.85    4.76
  -5   8  -3    0.27    3.94
   5  -8   4    1.98    3.21
   5  -8  -4   -1.40    4.34
   5  -8   5    1.25    2.57
  -5   8  -5   -1.34    3.80
   5  -8   6    0.40    2.55
  -5   8   6   -0.77    5.21
  -5   8  -6    0.48    3.24
   5  -8   7    0.72    2.62
  -5   8   7   -1.63    4.36
   5  -8  -7   -2.08    3.91
  -5   8  -7    2.29    4.12
   5  -8   8    1.82    2.49
   5  -8  -8    0.94    3.82
  -5   8  -8    1.04    3.45
   5  -8   9    7.66    3.83
  -5   8  -9    6.29    3.97
  -5   8 -11    1.81    2.75
  -5   8 -12    1.38    2.56
  -5   8 -13    1.17    1.88
  -5   8 -14    1.44    2.14
  -5   8 -15    0.79    1.56
  -5   8 -16    4.68    2.79
   5  -9   0    0.85    1.95
  -5   9   0   -0.51    3.54
  -5   9   1   -0.07    4.13
   5  -9  -1    0.34    2.35
  -5   9  -1   -0.43    3.75
   5  -9   2    0.50    2.53
  -5   9   2    0.70    4.33
   5  -9  -2   -0.81    2.27
   5  -9   3    1.30    2.31
   5  -9  -3   -0.53    2.26
  -5   9  -3    2.74    3.63
  -5   9  -4    0.09    2.55
  -5   9   5   -1.18    4.19
  -5   9  -5    0.67    2.53
  -5   9   6   -0.41    3.79
  -5   9  -6   -0.64    2.02
   5  -9  -7   -1.10    2.04
  -5   9  -7   -0.67    2.09
  -5   9  -8   -0.14    2.16
  -5   9  -9    2.10    2.30
  -5   9 -10    0.66    2.09
  -5   9 -11    1.17    2.02
  -5   9 -13    0.82    1.55
  -5  10   1    0.80    3.10
  -5  10  -1   -0.23    2.21
  -5  10  -2    0.38    2.19
  -5  10   4   -0.02    3.30
  -5  10  -4    0.94    2.33
  -5  10   5    0.05    3.38
  -5  10  -5    0.34    1.88
  -5  10   6   -1.50    3.41
  -5  10  -6    0.37    1.74
  -5  10  -7   -0.08    1.23
  -5  11   0    0.00    1.85
  -5  11   4   -0.55    2.22
  -5  11   5   -0.53    1.69
   6   0   1    3.08    1.92
  -6   0   1    0.88    2.48
   6   0  -1    8.15    2.94
  -6   0  -1    3.33    2.83
   6   0   2   14.17    3.49
  -6   0   2   12.27    3.83
  -6   0  -2   27.49    5.60
   6   0   3   20.97    4.35
  -6   0   3   16.62    4.50
   6   0   4   77.35   12.96
  -6   0   4   99.58   17.04
  -6   0  -4   80.69   13.58
  -6   0   5    5.03    2.77
   6   0  -5    8.38    2.96
  -6   0  -5   10.47    3.09
   6   0   6   23.07    4.89
  -6   0   6   21.57    5.20
   6   0  -6   19.61    4.39
  -6   0  -6   20.20    4.44
   6   0   7   30.60    6.05
  -6   0   7   39.24    8.00
   6   0  -7   32.83    6.43
  -6   0  -7   43.14    7.84
   6   0   8    3.14    2.31
  -6   0   8    0.76    4.48
   6   0  -8    8.18    3.21
  -6   0  -8    5.09    2.47
   6   0   9    2.93    2.19
  -6   0   9    2.34    6.72
   6   0  -9   11.01    4.15
  -6   0  -9    3.92    2.51
   6   0  10    9.15    3.23
  -6   0  10   -0.16    7.21
   6   0  11    8.41    3.33
   6   0 -11    4.05    4.62
  -6   0 -11    6.82    2.95
   6   0  12    3.60    2.62
  -6   0 -12    4.64    2.65
   6   0  13    2.02    2.66
  -6   0 -13    2.73    2.66
   6   0  14   25.07    5.82
  -6   0 -14   12.98    3.85
   6   0  15   48.22    9.52
  -6   0 -15   54.99   10.58
   6   0  16    4.67    3.06
  -6   0 -16    7.07    3.10
   6   0  17    1.64    2.87
  -6   0 -17    2.77    2.59
   6   0  18    2.80    2.55
  -6   0 -18    1.43    2.40
   6   0  19    4.73    3.03
  -6   0 -19    6.29    2.87
   6   0  20    5.50    3.14
  -6   0 -20    4.44    2.61
   6   0  21    2.19    2.61
  -6   0 -21    3.32    2.41
   6   0  22    0.81    2.14
   6   0  23    5.60    3.01
  -6   0 -23    4.67    3.03
   6   0  24    2.16    2.11
  -6   0 -24    1.69    2.23
   6   0  25    1.50    1.90
  -6   0 -25    2.09    2.55
   6   0  26    4.75    2.66
  -6   0 -26    6.26    3.34
  -6   0 -27    2.33    2.59
  -6   0 -28    7.96    3.56
  -6   0 -29    2.25    2.21
  -6   0 -30    0.46    1.55
  -6   0 -31    0.97    1.70
  -6   0 -32    1.33    1.57
  -6  -1   0    3.19    1.96
   6  -1   0    4.95    2.91
  -6   1   0    3.19    3.82
   6  -1   1   10.83    3.64
  -6   1   1   12.69    4.47
   6   1  -1   22.90    4.52
  -6  -1  -1   16.80    3.73
   6   1   1    9.40    2.79
  -6  -1   1   20.01    4.12
   6  -1  -1   12.59    3.83
   6  -1   2    3.99    2.82
  -6   1   2    7.47    4.49
   6   1  -2    6.45    2.13
  -6  -1  -2    9.40    2.87
   6   1   2    9.08    2.97
  -6  -1   2    9.23    2.52
   6  -1  -2   10.33    3.38
  -6   1  -2    5.43    3.12
   6  -1   3   48.83    9.10
  -6   1   3   46.32    8.96
   6   1  -3   63.71   10.64
  -6  -1  -3   73.78   12.63
   6   1   3   54.68    9.51
  -6  -1   3   53.03    9.15
   6  -1  -3   69.55   12.21
  -6   1  -3   51.72    9.96
   6  -1   4   16.81    4.12
  -6   1   4   30.55    6.85
   6   1  -4   16.84    3.60
  -6  -1  -4   20.36    4.58
  -6  -1   4   16.89    4.37
   6  -1  -4   48.78    9.07
  -6   1  -4   23.44    5.52
   6  -1   5   18.54    4.40
  -6   1   5   17.73    5.26
   6   1  -5   12.03    3.03
  -6  -1   5   17.32    4.17
   6  -1  -5   16.98    4.47
  -6   1  -5   10.97    3.73
   6  -1   6   10.88    3.20
  -6   1   6    9.06    5.94
   6   1  -6    9.34    2.71
  -6  -1  -6    5.97    2.66
   6   1   6   10.33    3.24
  -6  -1   6    6.11    3.06
  -6   1  -6   10.58    3.40
   6  -1   7   11.36    3.29
  -6   1   7    8.25    5.41
  -6  -1  -7    4.04    2.41
   6   1   7   20.71    4.81
  -6  -1   7    6.56    3.02
  -6   1  -7    8.49    3.07
   6  -1   8   28.27    5.67
  -6   1   8   61.92   15.53
   6   1  -8   21.03    4.21
  -6  -1  -8   30.75    6.22
   6   1   8   33.47    6.72
  -6   1  -8   43.62    8.21
   6  -1   9   13.65    3.68
  -6   1   9    7.20    8.41
   6   1  -9   16.20    3.59
  -6  -1  -9   12.86    3.73
  -6  -1   9   17.73    4.61
  -6   1  -9   22.46    4.94
   6  -1  10   10.20    3.25
   6   1 -10    7.28    2.90
  -6  -1 -10   16.03    4.17
   6   1  10    4.76    2.74
  -6  -1  10    6.53    4.98
  -6   1 -10    4.07    2.63
   6  -1  11   10.77    3.44
  -6   1  11   -4.23    9.89
   6   1 -11   10.08    3.98
  -6  -1 -11    4.71    2.63
   6   1  11    3.35    2.82
  -6  -1  11   -0.81    6.54
  -6   1 -11   10.70    3.45
   6  -1  12    2.12    2.55
   6   1 -12    9.05    3.77
  -6  -1 -12    6.73    3.11
   6   1  12    7.59    3.34
  -6  -1  12   -4.95    5.85
   6  -1 -12    1.32    4.95
   6  -1  13    5.20    2.89
  -6  -1 -13    0.89    2.48
   6   1  13    0.98    3.12
  -6   1 -13    4.03    2.58
   6  -1  14   10.77    3.67
  -6  -1 -14   10.35    3.71
   6   1  14    6.63    3.31
  -6   1 -14    5.59    2.97
   6  -1  15    8.13    3.38
  -6  -1 -15    9.21    3.41
   6   1  15   12.55    4.18
  -6   1 -15    8.71    3.25
   6  -1  16    9.21    3.44
  -6  -1 -16    8.93    3.32
  -6   1 -16    9.99    3.45
   6  -1  17    8.73    3.40
  -6  -1 -17   13.67    3.98
   6   1  17    6.10    3.33
  -6   1 -17    8.49    3.46
   6  -1  18    8.44    3.47
  -6  -1 -18    2.62    2.45
   6   1  18   11.72    4.38
  -6   1 -18    9.30    3.32
   6  -1  19    5.38    2.97
  -6  -1 -19    8.19    3.25
   6   1  19    5.74    3.55
  -6   1 -19    7.75    3.16
   6   1  20    3.23    3.40
  -6   1 -20    3.69    2.69
   6  -1  21    1.71    2.20
  -6  -1 -21    0.90    2.43
   6   1  21   -2.47    3.57
  -6   1 -21    3.04    2.47
   6  -1  22    1.29    2.18
  -6  -1 -22    1.65    2.69
   6   1  22   -0.24    3.58
  -6   1 -22    2.80    2.47
   6  -1  23    3.21    2.45
  -6  -1 -23    1.01    2.49
   6   1  23   -1.44    3.29
   6  -1  24    0.49    1.52
  -6  -1 -24    1.19    2.53
   6   1  24   -0.87    2.99
  -6   1 -24    0.79    2.02
   6  -1  25    0.32    1.80
  -6  -1 -25    1.09    2.58
  -6   1 -25    0.82    2.15
   6  -1  26    1.35    1.77
  -6  -1 -26    4.07    2.95
  -6   1 -26    3.24    2.65
  -6  -1 -27    5.84    3.29
  -6   1 -27    5.28    3.13
  -6  -1 -28    2.65    2.67
  -6   1 -28    3.68    2.56
  -6  -1 -29    2.96    2.57
  -6   1 -29    5.14    2.70
  -6  -1 -30    1.29    2.04
  -6   1 -30    1.28    1.55
  -6  -1 -31    0.88    1.82
  -6   1 -31    0.90    1.50
  -6  -1 -32   -0.04    1.50
   6   2   0    1.75    2.03
  -6  -2   0    8.10    2.74
   6  -2   0    0.67    2.74
  -6   2   0    0.15    3.10
   6  -2   1    9.14    3.46
  -6   2   1    6.28    3.22
   6   2  -1    4.39    2.34
  -6  -2  -1   14.04    3.45
  -6  -2   1    6.60    2.38
   6  -2  -1    7.67    3.43
  -6   2  -1   12.28    4.46
   6  -2   2   16.16    4.54
  -6   2   2   15.79    4.91
   6   2  -2    3.19    2.15
  -6  -2  -2    5.59    2.55
   6   2   2    5.34    2.74
  -6  -2   2    6.74    2.24
  -6   2  -2    7.09    3.96
   6  -2   3   11.35    3.92
   6   2  -3    8.46    2.78
  -6  -2  -3   10.64    3.41
   6   2   3    9.51    3.20
  -6  -2   3   22.48    4.33
   6  -2  -3   11.94    4.04
  -6   2  -3   16.35    5.14
   6  -2   4   43.63    8.66
   6   2  -4   35.37    6.19
  -6  -2  -4   41.76    7.85
   6   2   4   33.02    6.70
  -6  -2   4   34.06    5.99
   6  -2  -4   44.81    8.92
  -6   2  -4   45.47    9.36
   6  -2   5   15.51    4.29
  -6   2   5    4.76    5.01
   6   2  -5   22.34    4.13
  -6  -2  -5   19.81    4.69
   6   2   5   11.60    3.63
  -6  -2   5   14.99    3.04
   6  -2  -5   17.30    5.78
  -6   2  -5   15.78    4.91
   6  -2   6   24.51    6.07
  -6   2   6   10.33    6.47
   6   2  -6   15.02    2.99
   6   2   6   16.67    4.74
  -6  -2   6   22.95    4.16
   6  -2  -6   48.96   10.19
  -6   2  -6   12.38    4.59
   6  -2   7    2.99    2.77
   6   2  -7    3.35    1.29
  -6  -2  -7    6.54    3.01
   6   2   7    1.52    3.66
  -6  -2   7    5.49    1.81
   6  -2  -7    6.11    4.84
  -6   2  -7    3.83    4.02
   6  -2   8   21.76    5.22
  -6   2   8    6.67    8.46
   6   2  -8   17.78    3.27
  -6  -2  -8   17.99    4.40
   6   2   8   10.76    4.90
  -6  -2   8   14.33    2.96
  -6   2  -8   13.55    4.58
   6  -2   9   11.90    4.03
  -6   2   9   -0.74    9.98
   6   2  -9   14.44    2.77
  -6  -2  -9   11.92    3.49
   6   2   9    9.04    5.91
  -6  -2   9    9.92    2.45
   6  -2  -9   31.94    8.88
  -6   2  -9    6.05    3.26
   6  -2  10    9.03    3.30
   6   2 -10    7.79    1.95
  -6  -2 -10   12.99    3.73
  -6  -2  10   11.35    2.80
   6  -2 -10    7.19    6.72
   6  -2  11    9.23    3.46
  -6   2  11   -5.53   11.15
   6   2 -11    7.14    2.06
  -6  -2 -11   19.51    4.89
  -6  -2  11    4.21    3.36
  -6   2 -11    5.89    3.11
   6   2 -12    7.77    2.73
  -6  -2 -12   16.14    4.41
   6  -2 -12    2.82    7.44
  -6   2 -12    6.97    3.10
   6  -2  13    8.53    3.17
  -6  -2 -13    7.29    3.24
  -6   2 -13   21.11    5.05
   6  -2  14    9.28    3.40
  -6   2 -14    8.86    3.18
   6  -2  15    5.25    2.81
  -6   2 -15    5.23    2.80
  -6   2 -16   12.77    3.94
   6  -2  17    8.16    3.24
  -6   2 -17    5.71    2.83
   6  -2  18    4.96    2.74
   6   2  18   -2.44    4.46
   6  -2  19    2.11    2.19
   6   2  19   -1.42    4.49
  -6   2 -19    2.41    2.26
   6  -2  20    3.87    2.43
   6   2  20    0.64    5.16
  -6   2 -20    4.87    2.77
   6   2  21   -0.57    4.17
  -6   2 -21    2.55    2.45
   6  -2  22    4.48    2.38
   6   2  22   -0.70    3.66
  -6   2 -22    5.46    2.98
   6  -2  23    2.40    1.83
   6   2  23   -1.95    3.28
  -6   2 -23    4.02    2.69
   6  -2  24    3.15    2.03
   6   2  24   -0.92    2.54
  -6   2 -24    3.24    2.80
   6  -2  25    1.89    1.73
   6   2  25   -1.28    2.32
  -6   2 -25    1.11    2.05
  -6   2 -26    6.54    3.04
  -6   2 -27    2.28    2.03
  -6  -2 -28   16.03    6.08
  -6   2 -28    4.68    2.47
  -6  -2 -29    3.82    3.32
  -6   2 -29    1.42    1.78
  -6  -2 -30    0.79    2.38
  -6   2 -30    0.81    1.55
  -6  -2 -31    1.50    2.28
  -6  -2 -32    0.87    2.13
  -6  -2 -33    1.40    2.02
   6   3   0   -0.61    2.64
  -6  -3   0    3.76    2.63
   6  -3   1    3.58    3.34
   6   3  -1    0.21    2.60
  -6  -3  -1    7.77    3.21
   6   3   1    0.53    2.51
   6  -3  -1    3.91    3.57
  -6   3   2   27.04    7.11
   6   3  -2   11.79    4.17
  -6  -3  -2   22.31    5.25
   6  -3  -2   22.41    6.07
  -6   3  -2    7.94    3.79
   6  -3   3   27.25    6.51
  -6   3   3   27.22    7.76
  -6  -3  -3   35.42    7.35
   6   3   3   15.57    4.81
   6  -3  -3   21.32    6.10
   6  -3   4   23.09    5.83
  -6   3   4    3.32    5.34
   6   3  -4    7.93    3.36
  -6  -3  -4   19.27    5.33
   6   3   4   23.85    5.86
   6  -3  -4   13.04    5.19
  -6   3  -4   25.32    6.98
   6  -3   5   18.21    5.28
  -6   3   5   30.56    9.75
   6   3  -5   18.43    4.32
   6   3   5   18.43    5.02
  -6  -3   5   13.47    2.78
   6  -3  -5   18.91    6.58
  -6   3  -5   24.60    6.94
   6  -3   6   22.22    5.73
   6   3  -6   29.51    6.10
   6   3   6   29.49    6.73
  -6  -3   6   32.61    5.58
   6  -3  -6   40.11   10.32
  -6   3  -6   16.76    5.69
  -6   3   7   -1.69    8.18
   6   3   7    4.00    3.24
  -6  -3   7   14.39    2.82
  -6   3  -7    5.83    4.42
   6  -3   8   17.39    4.92
  -6   3   8   45.79   14.31
  -6  -3  -8   22.81    5.69
   6   3   8   11.09    4.47
  -6  -3   8   12.59    2.47
   6  -3  -8   15.90    7.29
   6  -3   9    6.07    3.19
   6   3  -9    5.24    1.64
  -6  -3  -9   11.94    4.02
   6   3   9   14.30    5.24
  -6  -3   9    6.96    1.61
   6  -3  -9    9.10    8.06
  -6   3  -9    4.83    3.58
   6  -3  10    3.20    2.76
   6   3 -10    2.96    1.11
  -6  -3 -10   13.65    4.26
   6   3  10    6.25    4.01
  -6  -3  10    5.68    1.32
  -6   3 -10    7.42    4.24
   6  -3  11    5.32    3.15
   6   3 -11    9.00    1.69
  -6  -3 -11   13.74    4.35
   6   3  11   12.12    5.18
  -6  -3  11    6.82    1.50
   6  -3 -11    9.11    8.02
   6  -3  12    6.39    3.41
   6   3 -12    8.27    1.54
  -6  -3 -12    9.98    3.80
   6   3  12    5.15    3.84
  -6  -3  12    6.29    1.65
  -6   3 -12    4.79    3.82
  -6  -3 -13    5.08    3.23
   6   3  13    7.97    5.36
  -6   3 -13    0.42    3.13
   6  -3  14    4.48    2.78
  -6  -3 -14    7.31    3.39
   6   3  14    8.75    5.03
  -6   3 -14    6.62    3.44
   6  -3  15   16.14    4.42
  -6  -3 -15   23.90    5.73
   6   3  15   12.48    5.80
  -6   3 -15   11.14    3.87
   6  -3  16    5.90    3.00
  -6  -3 -16    8.28    3.55
   6   3  16    0.94    3.88
  -6   3 -16    4.25    2.79
   6  -3  17    6.92    3.03
  -6  -3 -17    5.74    3.12
   6   3  17    5.10    4.40
  -6   3 -17    8.68    3.43
   6  -3  18    8.62    3.10
  -6  -3 -18    8.71    3.59
  -6   3 -18    9.82    3.59
   6  -3  19   14.57    4.02
   6   3 -19   10.36    2.43
  -6  -3 -19   17.22    5.15
  -6   3 -19   16.35    4.55
   6  -3  20    3.92    2.22
   6   3 -20    4.76    1.76
  -6  -3 -20    4.97    3.32
  -6   3 -20    3.83    2.58
   6   3 -21   -0.03    1.15
  -6  -3 -21    3.55    3.14
  -6   3 -21    2.37    2.60
   6  -3  22    1.84    1.59
   6   3 -22   -1.03    1.54
  -6  -3 -22    2.78    2.77
  -6   3 -22    1.13    2.43
   6  -3  23   11.16    3.42
   6   3 -23    5.06    2.47
  -6  -3 -23    9.74    4.15
  -6   3 -23   10.37    3.59
   6   3 -24    2.33    2.12
  -6  -3 -24    7.41    3.82
   6   3 -25    1.83    2.02
  -6  -3 -25    4.55    3.37
  -6   3 -25    2.89    2.40
  -6  -3 -26    2.14    2.83
  -6   3 -26    0.97    1.61
  -6  -3 -27    2.49    3.12
  -6   3 -27    1.14    1.65
  -6  -3 -28    2.01    2.74
  -6   3 -28    0.72    1.39
  -6  -3 -29    2.61    2.85
  -6  -3 -30    1.34    2.49
  -6  -3 -31    2.05    2.58
  -6  -3 -32    0.93    1.91
  -6  -3 -33    0.32    1.57
  -6  -4   0   11.21    2.77
   6  -4   0   13.69    5.80
  -6   4   0   10.69    5.40
   6  -4   1    3.84    3.67
  -6   4   1   10.51    6.64
  -6  -4  -1    3.36    1.94
  -6  -4   1    4.51    1.85
   6  -4  -1   19.93    6.20
   6  -4   2    5.89    3.49
  -6   4   2   -1.87    4.84
  -6  -4  -2    4.01    2.09
  -6  -4   2    5.39    1.86
  -6   4  -2   13.55    5.39
   6  -4   3    8.12    3.73
  -6   4   3    5.96    6.13
  -6  -4  -3   11.75    3.20
   6   4   3    6.03    3.10
  -6  -4   3   12.60    2.75
   6  -4  -3   14.06    6.03
  -6   4  -3    3.73    3.78
   6  -4   4    4.48    3.44
  -6   4   4    1.27    6.57
  -6  -4  -4    5.99    2.50
   6   4   4    0.77    2.56
  -6  -4   4    7.46    2.02
  -6   4  -4    2.49    3.42
   6  -4   5   16.30    5.31
  -6  -4  -5   44.16    8.28
   6   4   5   19.12    4.81
   6  -4  -5   17.72    7.58
  -6   4  -5   13.99    5.33
   6  -4   6    5.29    3.69
  -6   4   6    1.81    7.47
   6   4   6   26.34    6.06
  -6   4  -6    4.57    4.33
   6  -4   7   10.41    4.47
   6   4   7    8.38    3.49
   6  -4  -7   31.16   10.44
  -6   4  -7   17.47    6.26
   6  -4   8    3.84    3.45
  -6  -4  -8    4.20    2.86
   6   4   8    1.99    2.55
   6  -4  -8   11.46    9.82
  -6   4  -8    2.56    4.58
   6  -4   9   18.57    5.59
  -6  -4  -9    6.39    2.99
   6   4   9    7.92    3.54
  -6   4  -9   19.22    6.25
  -6   4  10   -6.28    9.60
  -6  -4 -10   13.19    3.87
  -6   4 -10    7.77    4.36
   6  -4  11    6.54    3.75
  -6  -4 -11    5.73    2.74
  -6   4 -11    5.89    3.78
   6  -4  12   18.89    5.68
  -6  -4 -12    5.08    2.70
  -6   4 -12    8.03    4.34
   6  -4  13   11.37    4.68
  -6  -4 -13    8.84    3.19
  -6   4 -13    8.44    4.29
   6  -4  14   10.79    4.22
  -6  -4 -14   12.73    3.78
  -6  -4  14    8.87    1.88
  -6   4 -14   12.83    4.82
   6  -4  15    2.73    2.71
   6   4 -15    4.61    1.39
  -6  -4 -15    7.18    3.06
  -6  -4  15    4.61    0.97
  -6   4 -15    1.79    3.38
   6  -4  16    5.67    3.07
   6   4 -16    3.50    1.07
  -6  -4 -16    7.07    3.03
  -6  -4  16    4.48    1.12
  -6   4 -16    2.66    3.37
   6   4 -17   12.33    2.26
  -6  -4 -17   19.29    4.95
  -6  -4  17   12.36    2.24
  -6   4 -17    8.06    3.98
   6  -4  18    5.21    2.53
   6   4 -18    3.83    1.24
  -6  -4 -18    4.90    2.94
  -6  -4  18    3.90    1.25
  -6   4 -18    4.32    3.08
   6  -4  19    2.20    1.85
   6   4 -19    0.50    0.87
  -6  -4 -19    5.33    3.22
  -6   4 -19    3.19    3.02
   6  -4  20    3.82    2.16
   6   4 -20    4.16    1.38
  -6  -4 -20    6.14    3.45
  -6   4 -20    3.87    2.72
   6   4 -21    3.92    1.52
  -6  -4 -21    4.25    3.15
  -6   4 -21    3.06    2.61
   6  -4  22   11.03    3.39
   6   4 -22    5.37    1.82
  -6  -4 -22    5.02    3.42
  -6   4 -22    9.18    3.75
   6   4 -23    2.20    1.39
  -6  -4 -23    5.53    3.66
  -6   4 -23    4.92    2.79
   6   4 -24    2.85    1.65
  -6  -4 -24    4.82    3.56
  -6   4 -24    5.07    2.73
   6   4 -25    1.50    1.42
  -6  -4 -25    2.41    3.02
  -6   4 -25    2.91    2.08
  -6  -4 -26    3.42    3.15
  -6   4 -26    0.65    1.52
  -6  -4 -27    4.25    3.35
  -6   4 -27    2.20    1.92
   6  -5   0   19.83    6.88
  -6   5   0   10.95    6.78
   6  -5   1   22.40    6.98
  -6   5   1    3.76    6.91
   6  -5  -1    9.02    5.50
  -6   5  -1   12.68    6.73
  -6   5   2   -0.88    6.66
   6  -5  -2    5.71    5.14
  -6   5  -2    1.46    5.23
   6  -5   3    4.75    4.45
  -6   5   3    5.06    6.59
   6  -5  -3   16.00    7.29
   6  -5   4   15.10    5.31
   6  -5  -4   16.53    7.74
  -6   5  -4   16.52    6.00
   6  -5   5    2.46    3.70
  -6   5   5   -0.87    7.34
  -6   5  -5   -1.11    4.77
   6  -5   6   27.52    7.16
   6  -5  -6   27.48    9.91
  -6   5  -6   26.28    7.20
  -6   5   7    1.97    8.10
  -6   5  -7    7.19    4.38
   6  -5   8    3.18    3.91
   6  -5  -8    4.06    8.50
  -6   5  -8    5.30    4.35
   6  -5   9   10.04    5.01
  -6   5   9   -1.03    8.82
  -6   5  -9    9.95    5.88
  -6   5  10   -4.77    8.09
  -6   5 -10    1.65    4.37
   6  -5  11    3.53    3.92
  -6   5 -11    2.05    3.90
   6  -5  12    4.41    3.34
  -6   5 -12    4.85    4.12
  -6   5 -13    6.82    4.26
   6  -5  14    1.79    2.41
  -6  -5  14   -2.66    2.50
  -6   5 -14    3.41    3.42
   6  -5  15    5.92    3.25
  -6  -5  15    1.05    1.66
  -6   5 -15    8.80    4.53
   6  -5  16   10.91    4.08
   6   5 -16    6.96    2.01
  -6  -5 -16   12.55    3.90
  -6  -5  16    4.32    1.55
  -6   5 -16    9.65    4.43
   6  -5  17   13.14    4.63
   6   5 -17   11.41    2.62
  -6  -5 -17   12.25    3.95
  -6  -5  17   12.79    2.87
  -6   5 -17   11.06    4.66
   6  -5  18    2.95    2.33
   6   5 -18    1.40    1.09
  -6  -5 -18    5.28    3.19
  -6  -5  18    0.63    0.94
  -6   5 -18    2.44    3.17
   6  -5  19    0.96    1.81
   6   5 -19    1.19    1.02
  -6  -5  19    1.81    0.81
  -6   5 -19   -0.09    2.55
   6   5 -20    0.73    1.03
  -6   5 -20    1.28    2.67
   6   5 -21    3.70    1.37
  -6   5 -21    0.31    2.37
   6   5 -22    4.57    1.45
  -6   5 -22    4.37    2.79
   6   5 -23    3.23    1.26
   6   5 -24    1.69    1.07
  -6   5 -24    0.37    1.88
  -6   5 -25    1.63    2.03
   6  -6   0    6.88    5.26
  -6   6   0    0.42    6.47
  -6   6   1    6.07    7.21
   6  -6  -1   12.71    7.03
  -6   6  -1   12.72    6.88
   6  -6   2    8.27    5.69
  -6   6   2   11.42   10.28
   6  -6  -2   41.32   12.09
  -6   6  -2   10.50    7.09
   6  -6   3    4.01    4.74
   6  -6  -3   14.60    8.38
  -6   6  -3    5.18    5.80
   6  -6   4   12.56    6.08
  -6   6   4    2.25    9.12
  -6   6  -4   11.14    6.17
   6  -6   5    2.38    4.15
  -6   6   5    2.48    9.38
   6  -6  -5    9.37    7.12
   6  -6   6    7.22    4.60
  -6   6   6    2.65    8.51
   6  -6  -6    2.47    5.42
  -6   6  -6   10.16    5.31
   6  -6   7    7.17    4.45
  -6   6  -7    4.96    4.72
   6  -6   8    6.15    4.06
  -6   6  -8    2.36    3.01
   6  -6   9    2.99    3.41
  -6   6   9    0.48    7.49
  -6   6  -9    2.83    3.39
   6  -6  10    2.64    3.47
  -6   6 -10    2.08    2.99
   6  -6  11    4.05    3.16
  -6   6 -11    3.83    4.83
   6  -6  12    4.76    3.08
  -6   6 -12    7.32    4.35
   6  -6  13    5.79    3.26
  -6   6 -13    6.25    4.07
   6  -6  14    2.82    2.59
  -6   6 -14    7.02    4.47
   6  -6  15    2.56    2.51
  -6   6 -15    0.86    3.17
   6  -6  16    5.36    3.22
  -6   6 -16    4.29    3.72
   6  -6  17    1.98    2.09
  -6   6 -17    1.88    2.93
   6   6 -18    2.78    1.29
   6   6 -19    1.81    1.30
  -6   6 -19    2.57    2.73
   6   6 -20    0.17    0.96
  -6   6 -20    0.35    1.91
   6   6 -21    0.84    1.04
  -6   6 -21    0.09    1.83
   6   6 -22    1.36    1.10
  -6   6 -22    0.38    1.82
  -6   6 -23    1.79    1.93
   6  -7   0   15.30    6.43
  -6   7   0    6.45    5.42
   6  -7   1   11.41    5.31
  -6   7   1    6.74    6.45
   6  -7  -1    3.44    4.30
   6  -7   2    5.95    4.37
  -6   7   2    5.85    5.52
   6  -7  -2    2.77    4.77
  -6   7  -2    2.34    4.38
   6  -7   3    1.52    3.26
  -6   7   3   -2.26    6.26
  -6   7  -3    1.79    4.70
   6  -7   4    5.18    3.96
  -6   7   4    0.49    5.80
   6  -7  -4    0.31    3.51
   6  -7   5    3.01    3.59
  -6   7   5   -0.56    5.82
  -6   7  -5    5.70    4.50
   6  -7   6    4.75    3.55
  -6   7  -6    4.42    3.91
   6  -7   7    2.20    2.85
   6  -7   8    2.67    2.51
  -6   7   8    1.52    4.74
  -6   7  -8    3.12    3.25
   6  -7   9    1.82    2.30
  -6   7   9   -1.98    5.53
  -6   7  -9   -0.53    3.53
   6  -7  10   10.03    3.85
   6  -7  11    2.79    2.48
  -6   7 -11    1.74    2.34
   6  -7  12    5.15    3.29
  -6   7 -12    1.08    2.60
   6  -7  13    1.47    2.11
  -6   7 -13    1.45    2.64
   6  -7  14    3.24    2.71
  -6   7 -14    4.25    3.38
  -6   7 -15    2.34    2.89
  -6   7 -16    2.95    2.89
   6   7 -17    1.11    1.36
  -6   7 -17    2.14    2.41
  -6   7 -18    1.72    2.19
  -6   7 -19    0.48    1.98
  -6   7 -20    1.76    2.03
   6  -8   0    1.97    3.18
  -6   8   0    1.47    4.51
  -6   8   1    0.71    3.76
   6  -8  -1   -0.32    2.94
  -6   8  -1   -0.01    3.65
   6  -8   2    3.09    2.89
  -6   8   2   -1.05    4.33
  -6   8  -2    0.60    2.92
   6  -8   3    4.61    3.32
  -6   8   3    2.47    4.02
  -6   8  -3   -0.15    3.49
  -6   8   4    0.49    4.35
  -6   8  -4    0.65    3.00
   6  -8   5    2.20    2.39
  -6   8  -5    3.96    3.89
   6  -8   6    4.81    2.96
  -6   8  -6    4.25    3.60
   6  -8   7    2.43    2.41
  -6   8  -7    2.22    3.56
   6  -8   8    0.88    1.67
  -6   8   8   -1.24    4.53
  -6   8  -8    0.72    2.72
   6  -8   9    0.58    1.51
   6  -8  10    3.17    2.56
  -6   8 -10    3.51    2.75
  -6   8 -11    0.42    2.25
  -6   8 -12    0.64    1.56
  -6   8 -13    0.42    1.54
  -6   8 -14    0.21    1.60
  -6   8 -15    0.15    1.35
  -6   8 -16    2.25    2.54
  -6   8 -17    0.45    1.60
  -6   9   0   -0.45    3.51
   6  -9   1    0.59    1.69
  -6   9   1   -0.84    3.62
   6  -9   2    0.43    1.36
  -6   9   2   -0.70    3.59
  -6   9  -2    1.03    3.44
   6  -9   3    0.58    1.68
  -6   9   3    0.25    3.46
  -6   9  -3    0.28    2.25
   6  -9   4    0.56    1.71
  -6   9   4    0.36    3.31
  -6   9  -5   -1.52    2.30
  -6   9  -6   -0.09    2.74
  -6   9   7    0.02    3.45
  -6   9  -7    0.83    2.16
  -6   9  -8    1.32    2.42
  -6   9  -9    1.17    2.13
  -6   9 -10    0.47    1.73
  -6   9 -12    0.91    1.63
  -6   9 -13    0.68    1.57
  -6  10   0   -0.53    2.78
  -6  10   1   -0.05    2.88
  -6  10  -1   -0.59    2.50
  -6  10   2   -1.02    3.17
  -6  10   3   -0.16    3.44
  -6  10  -3    0.43    2.20
  -6  10  -4    0.35    1.88
  -6  10  -5   -0.29    1.72
  -6  10  -6   -0.42    1.43
  -6  10  -7   -0.09    1.50
  -6  10  -8    0.49    1.75
  -6  11   0   -0.26    1.86
  -6  11   1   -0.65    1.60
  -6  11  -1   -0.01    1.64
  -6  11   2   -0.57    1.79
   7   0   0    4.10    2.41
  -7   0   0   -0.52    2.67
   7   0   1   34.15    6.49
  -7   0   1   29.62    6.44
   7   0  -1   39.32    7.51
  -7   0  -1   20.18    4.85
   7   0   2   22.43    4.69
  -7   0  -2   21.41    5.06
  -7   0   3   21.42    5.40
   7   0   4   33.67    6.34
  -7   0   4   39.20    8.13
   7   0  -4   35.03    6.96
  -7   0  -4   39.74    7.55
   7   0   5    5.25    2.41
  -7   0   5   14.46    5.09
   7   0  -5   12.41    3.55
  -7   0  -5    7.66    2.68
   7   0   6   29.17    6.17
  -7   0   6   23.03    5.40
   7   0  -6   44.87    8.78
  -7   0  -6   22.34    4.80
   7   0   7    6.61    2.66
  -7   0   7   11.65    4.53
   7   0  -7    5.78    2.58
  -7   0  -7    8.37    2.80
   7   0   8    8.61    2.98
  -7   0   8   12.68    4.68
   7   0  -8   10.57    3.39
  -7   0  -8   14.34    3.68
   7   0   9    4.43    2.41
  -7   0   9    9.72    5.20
   7   0  -9    6.59    3.11
  -7   0  -9    3.96    2.33
   7   0  10    4.25    2.47
  -7   0  10    2.89    5.09
  -7   0 -10    5.52    2.55
   7   0  11   12.32    3.70
  -7   0  11   11.67    7.34
  -7   0 -11    8.69    2.88
   7   0  12    4.24    2.55
  -7   0  12   -0.63    6.64
  -7   0 -12    2.44    2.25
   7   0  13    9.71    3.47
  -7   0 -13    9.28    3.05
  -7   0 -14    2.80    2.24
  -7   0 -15    3.75    2.36
  -7   0 -16    1.36    2.29
  -7   0 -17   11.06    4.02
  -7   0 -18    3.09    2.54
  -7   0 -19   14.13    4.31
  -7   0 -20    4.97    2.99
  -7   0 -21    1.48    2.40
  -7   0 -22    3.62    2.70
  -7   0 -23    6.04    3.07
  -7   0 -24    1.64    2.47
  -7   0 -25    1.75    2.29
  -7   0 -27    1.15    2.04
  -7   0 -28    1.33    2.12
  -7   0 -29    1.37    2.06
  -7   0 -30    0.46    1.73
  -7   0 -31    0.33    1.48
  -7   0 -32    1.71    1.74
  -7  -1   0   38.95    6.98
  -7   1   0   39.39    8.75
   7  -1   1   19.37    4.79
  -7   1   1   18.56    5.60
   7   1  -1   28.19    5.29
  -7  -1  -1   16.10    3.68
   7   1   1   22.96    4.70
  -7  -1   1   18.22    3.91
   7  -1  -1   28.31    6.24
   7  -1   2   14.32    4.17
  -7   1   2   26.68    6.83
   7   1  -2   22.38    4.60
   7   1   2    9.80    2.88
  -7  -1   2   13.58    3.27
   7  -1  -2   18.47    5.04
  -7   1  -2   11.01    3.96
   7  -1   3    4.60    2.77
  -7   1   3    1.91    3.24
   7   1  -3    3.77    1.75
  -7  -1  -3    6.03    2.55
   7   1   3    2.04    2.56
  -7  -1   3    2.44    2.27
   7  -1  -3    5.46    3.09
  -7   1  -3    3.71    2.92
   7  -1   4   13.87    3.86
  -7   1   4    7.52    3.62
   7   1  -4    9.81    2.67
  -7  -1  -4   18.90    4.34
   7   1   4   12.08    3.32
  -7  -1   4    7.52    3.06
   7  -1  -4   14.93    4.43
  -7   1  -4    5.39    3.06
   7  -1   5    5.63    2.57
  -7   1   5   10.31    4.58
   7   1  -5    8.65    2.70
   7   1   5    2.64    2.10
  -7  -1   5    1.64    2.16
   7  -1  -5    6.56    3.20
  -7   1  -5    2.02    2.88
   7  -1   6   34.31    6.75
  -7   1   6   17.24    5.70
   7   1  -6   14.34    3.32
  -7  -1  -6   18.67    4.37
   7   1   6    8.40    2.95
  -7  -1   6   14.59    3.99
   7  -1   7   14.67    3.84
  -7   1   7   22.62    7.40
   7   1  -7   24.09    4.87
  -7  -1  -7   13.39    3.63
  -7  -1   7   14.20    3.86
  -7   1  -7   15.01    3.97
   7  -1   8    3.07    2.18
  -7   1   8   -1.56    5.08
   7   1  -8    2.66    1.91
  -7  -1  -8    2.72    2.17
   7   1   8    2.62    2.19
  -7  -1   8    2.91    2.68
  -7   1  -8    3.61    2.35
   7  -1   9   39.61    7.54
  -7   1   9   37.50   11.08
   7   1  -9   41.75    7.56
  -7  -1   9   23.47    5.29
  -7   1  -9   44.07    8.42
   7  -1  10    8.84    3.23
  -7   1  10    2.29    7.40
   7   1 -10    7.15    2.59
  -7  -1 -10    7.82    2.81
  -7  -1  10    8.97    3.66
  -7   1 -10    5.44    2.48
   7  -1  11    5.93    3.02
   7   1 -11    6.81    2.79
  -7  -1 -11    9.44    3.10
  -7  -1  11    0.24    4.42
  -7   1 -11    3.62    2.28
   7  -1  12    5.00    2.60
   7   1 -12    2.25    3.04
  -7  -1 -12    1.81    2.28
  -7   1 -12    1.03    2.07
   7  -1  13    2.17    2.30
  -7   1  13   -6.88    8.56
  -7  -1 -13    4.25    2.29
  -7  -1  13   -2.94    5.44
  -7   1 -13    2.10    2.40
   7  -1  14    3.73    2.59
  -7  -1 -14    2.37    2.12
  -7  -1  14   -5.75    4.91
  -7   1 -14    2.61    2.16
   7  -1  15    6.03    2.91
  -7  -1 -15    3.46    2.37
  -7   1 -15    2.98    2.54
  -7  -1 -16    2.53    2.37
  -7   1 -16    1.13    2.49
   7  -1  17    7.35    3.15
  -7  -1 -17    5.64    2.70
  -7   1 -17    9.02    3.40
   7  -1  18    7.59    3.34
  -7  -1 -18    5.00    3.00
  -7   1 -18    5.73    2.92
  -7  -1 -19   11.76    4.11
  -7   1 -19    9.43    3.52
  -7  -1 -20    7.78    3.51
  -7   1 -20    8.22    3.26
  -7  -1 -21    4.30    3.04
  -7   1 -21    2.63    2.33
  -7  -1 -22    2.07    2.76
  -7   1 -22    1.54    2.20
  -7  -1 -23    1.67    2.76
  -7   1 -23    0.90    2.46
  -7  -1 -24    2.35    2.58
  -7   1 -24    3.46    2.51
  -7  -1 -25    2.62    2.57
  -7   1 -25    2.54    2.48
  -7   1 -27    3.74    2.55
  -7  -1 -28    3.15    2.46
  -7   1 -28    4.02    2.58
  -7   1 -29    2.22    2.17
  -7   1 -30    0.38    1.53
  -7   1 -31    1.17    1.44
   7   2   0   28.77    5.75
  -7  -2   0   17.29    3.85
   7  -2   0   22.09    5.56
  -7   2   0   38.57    9.46
  -7   2   1    6.57    4.14
  -7  -2  -1    1.46    2.08
  -7  -2   1   14.40    3.35
   7  -2  -1    4.32    3.51
   7  -2   2   10.41    3.91
   7   2  -2    4.14    1.92
  -7  -2  -2   12.39    3.33
   7   2   2    5.11    2.51
  -7  -2   2    9.31    2.54
   7  -2  -2    6.64    3.49
   7  -2   3    2.47    2.89
   7   2  -3   11.72    2.85
  -7  -2  -3    5.63    2.54
   7   2   3    2.31    2.28
  -7  -2   3    4.65    1.82
  -7   2  -3   13.24    4.71
   7  -2   4   12.96    4.08
  -7   2   4   11.20    5.52
   7   2  -4    9.74    2.52
  -7  -2  -4   12.88    3.50
  -7  -2   4   14.30    3.05
   7  -2  -4   13.31    4.90
  -7   2  -4   19.46    5.43
   7  -2   5   11.81    3.93
  -7   2   5   18.98    6.95
   7   2  -5   18.31    3.62
  -7  -2  -5   12.65    3.69
  -7  -2   5   19.52    3.81
  -7   2  -5   42.29    8.96
   7  -2   6    2.75    3.22
  -7   2   6    8.82    6.96
   7   2  -6    4.09    1.49
  -7  -2   6    4.85    1.67
  -7   2  -6    1.10    2.59
   7  -2   7   20.75    5.13
  -7   2   7   20.89    8.13
   7   2  -7   23.26    4.24
  -7  -2  -7   27.13    5.83
  -7  -2   7   19.39    4.08
  -7   2  -7   40.04    8.84
   7  -2   8   10.40    3.79
  -7   2   8    5.30    6.64
   7   2  -8   10.07    2.37
  -7  -2  -8    9.03    3.09
  -7  -2   8    8.08    2.33
  -7   2  -8    7.31    3.45
   7  -2   9    0.99    2.71
  -7   2   9    3.00    7.79
   7   2  -9    3.70    1.55
  -7  -2  -9    5.12    2.54
  -7  -2   9   11.39    2.94
  -7   2  -9    0.10    2.86
   7  -2  10    5.50    2.88
  -7   2  10    0.08    8.30
   7   2 -10    5.14    1.72
  -7  -2 -10    4.19    2.46
  -7  -2  10    3.12    2.33
  -7   2 -10    5.33    2.97
   7  -2  11    7.69    3.07
   7   2 -11    8.81    2.39
  -7  -2 -11    6.09    2.61
  -7  -2  11    7.79    2.69
  -7   2 -11    4.41    2.66
   7  -2  12   17.23    4.81
   7   2 -12   10.33    2.61
  -7  -2  12   16.90    4.52
  -7   2 -12   10.11    3.53
   7  -2  13    9.17    3.27
  -7   2  13   -0.96    7.68
   7   2 -13    9.76    2.95
  -7  -2 -13    8.59    3.26
  -7   2 -13   13.31    4.06
   7  -2  14   13.30    4.00
   7   2 -14   12.48    3.84
  -7  -2 -14   11.11    3.47
  -7   2 -14   14.20    4.61
   7  -2  15    5.94    2.98
  -7  -2 -15    5.68    2.80
  -7   2 -15    3.79    2.47
   7  -2  16    4.03    2.70
  -7  -2 -16    7.90    3.12
  -7   2 -16    6.28    3.01
   7  -2  17    9.71    3.58
  -7  -2 -17    8.84    3.36
  -7   2 -17    4.40    2.93
   7  -2  18    4.18    2.56
  -7  -2 -18    9.99    3.83
  -7   2 -18    2.42    2.59
   7  -2  19    6.65    3.01
  -7  -2 -19    6.96    3.35
   7  -2  20    3.57    2.28
  -7  -2 -20    6.36    3.26
  -7   2 -20    4.75    2.61
   7  -2  21    3.23    2.11
  -7  -2 -21    5.40    3.30
  -7   2 -21    3.86    2.49
  -7  -2 -22    5.90    3.40
  -7   2 -22    4.59    2.76
  -7   2 -23    3.90    2.66
  -7   2 -24    4.47    2.67
  -7   2 -25    2.96    2.44
  -7   2 -26    1.77    2.16
  -7   2 -27    3.70    2.40
  -7   2 -28    2.13    1.94
  -7   2 -29    0.85    1.52
  -7   2 -30    0.55    1.24
  -7  -3   0   18.11    4.06
   7  -3   0   12.13    4.41
  -7   3   0    6.55    3.94
   7  -3   1    8.34    4.12
  -7   3   1    7.49    4.50
  -7  -3  -1    7.30    2.52
  -7  -3   1    6.75    2.61
  -7   3  -1    3.13    3.50
   7  -3   2    3.98    3.34
  -7  -3  -2    7.80    2.74
  -7  -3   2    7.08    2.33
  -7   3  -2    4.08    3.46
   7  -3   3   14.36    4.85
  -7   3   3   12.44    5.51
   7   3  -3    3.94    2.35
  -7  -3  -3   16.57    4.14
  -7  -3   3    7.60    2.38
  -7   3  -3   12.18    5.17
   7  -3   4    8.08    3.91
   7   3  -4    6.87    2.26
  -7  -3  -4    8.67    3.35
  -7  -3   4    4.85    1.87
  -7   3  -4    7.72    4.34
   7  -3   5    9.57    4.12
  -7   3   5    4.20    5.20
   7   3  -5   13.06    3.19
  -7  -3   5   20.55    3.89
   7  -3   6   15.98    4.97
  -7   3   6    7.87    6.57
   7   3  -6   18.53    3.62
  -7  -3   6    9.89    2.24
  -7   3  -6   11.76    4.74
   7  -3   7    1.71    2.66
  -7   3   7    0.68    7.67
   7   3  -7    0.66    1.29
  -7  -3   7    3.15    1.40
  -7   3  -7    0.24    3.42
   7  -3   8    3.82    3.03
   7   3  -8    1.84    1.25
  -7  -3   8    2.73    1.26
  -7   3  -8    2.01    2.93
   7  -3   9    2.85    2.80
   7   3  -9    2.24    1.19
  -7  -3   9    4.09    1.35
  -7   3  -9    2.58    3.24
   7  -3  10    2.22    2.84
   7   3 -10    3.92    1.16
  -7  -3  10    2.52    1.06
  -7   3 -10    3.71    3.49
   7  -3  11    4.69    3.13
   7   3 -11    8.21    1.72
  -7  -3  11    7.74    1.85
   7  -3  12   15.19    4.80
   7   3 -12   12.78    2.35
  -7  -3  12   13.41    2.83
  -7   3 -12    7.16    4.01
   7   3 -13    7.83    1.66
  -7  -3  13    6.73    2.03
  -7   3 -13    3.92    3.68
   7  -3  14    5.75    3.12
   7   3 -14    3.36    1.15
  -7  -3 -14    5.61    3.41
  -7  -3  14   -1.46    2.15
  -7   3 -14    5.98    3.42
   7  -3  15    2.26    2.31
   7   3 -15    2.32    1.18
  -7  -3 -15    3.18    2.94
  -7   3 -15    2.87    2.75
   7  -3  16    6.16    3.06
  -7   3 -16   13.06    4.13
  -7   3 -17    3.75    2.72
   7  -3  18    4.49    2.44
  -7   3 -18    7.71    3.34
   7  -3  19    8.43    3.04
  -7   3 -19    9.94    4.05
   7  -3  20    7.49    2.85
  -7   3 -20    7.27    3.09
   7  -3  21    3.82    2.02
  -7   3 -21    2.64    2.52
  -7   3 -22    3.57    2.55
   7  -3  23    1.32    1.40
  -7   3 -23    0.75    2.06
   7  -3  24    1.78    1.58
  -7   3 -24    1.10    2.02
  -7   3 -26    2.66    2.07
  -7   3 -27    3.44    2.27
  -7   3 -28    1.61    1.57
  -7   3 -29    1.92    1.70
  -7  -4   0   25.85    5.21
  -7   4   1    1.23    4.21
  -7  -4  -1    4.39    2.15
  -7  -4   1    5.58    2.18
  -7   4  -1    3.14    4.28
   7  -4   2    2.57    3.20
  -7   4   2    6.81    5.06
  -7  -4  -2    5.61    2.41
  -7  -4   2    6.27    2.28
  -7   4  -2   -0.55    3.73
   7  -4   3   15.57    5.41
  -7   4   3    7.05    6.01
  -7  -4  -3   12.75    3.50
  -7  -4   3   12.01    3.02
  -7   4  -3    6.41    3.85
   7  -4   4    5.67    3.88
  -7   4   4   -0.70    5.38
  -7  -4  -4    8.71    2.96
  -7  -4   4   10.54    2.87
  -7   4  -4    5.01    3.65
   7  -4   5   13.45    5.14
  -7   4   5   10.72    6.75
  -7  -4  -5   16.75    4.20
  -7  -4   5   17.76    3.79
   7  -4   6    9.96    4.63
  -7   4   6   16.84    9.52
  -7  -4  -6   12.21    3.58
  -7  -4   6   17.34    3.60
  -7   4  -6   12.09    5.69
   7  -4   7   34.25    8.41
  -7   4   7    6.15    8.35
  -7  -4   7   12.34    2.79
  -7   4  -7   18.56    6.66
   7  -4   8   18.83    5.86
  -7   4   8   -1.04    6.64
  -7  -4   8    5.45    1.80
   7  -4   9    3.86    3.46
  -7   4   9    2.83    6.91
   7   4  -9    4.69    1.53
  -7  -4   9    8.71    2.27
  -7   4  -9   10.59    5.24
   7  -4  10    4.37    3.34
   7   4 -10    0.15    0.84
  -7  -4  10    6.16    1.83
  -7   4 -10    1.16    3.34
   7  -4  11   10.82    4.49
   7   4 -11    4.69    1.36
   7  -4  12    2.35    3.11
  -7   4 -12    0.51    3.25
  -7  -4  13    3.34    0.94
  -7   4 -13    0.77    3.04
   7  -4  14    7.23    3.70
  -7   4 -14   12.63    4.91
   7  -4  15    5.10    3.38
  -7   4 -15    2.47    3.08
   7  -4  16    5.25    2.92
  -7   4 -16    0.92    2.79
  -7   4 -17   -0.55    3.14
   7  -4  18    4.22    2.37
   7   4 -18    6.03    1.31
  -7   4 -18    3.56    2.95
   7  -4  19    1.87    1.76
   7   4 -19    1.14    0.79
   7  -4  20    0.56    1.42
  -7   4 -20    1.14    2.45
   7  -4  21    2.50    2.00
  -7   4 -21    2.26    2.42
   7  -4  22    3.66    2.07
  -7   4 -22    2.38    2.36
   7   4 -23    0.06    0.84
  -7   4 -23    1.85    2.26
   7   4 -24    0.02    0.77
  -7   4 -24    3.29    2.69
  -7   4 -25    3.76    2.40
  -7   4 -26    1.26    1.59
  -7   4 -27    0.73    1.33
  -7   5   0    3.80    4.41
  -7   5   1    2.78    5.05
  -7   5  -1   12.61    5.90
  -7   5   2   -1.77    4.74
  -7   5  -3    6.21    4.59
  -7   5   4    5.29    5.42
  -7   5  -4    0.36    3.81
   7  -5   5   28.81    7.77
  -7   5   5   24.16   10.18
  -7   5  -5   11.42    4.73
  -7   5   6    1.24    5.31
  -7   5  -6    5.18    3.93
   7  -5   7    0.97    2.97
  -7   5   7   -0.51    4.81
  -7   5  -7    0.33    3.90
   7  -5   8    3.09    3.43
  -7   5  -8    3.11    4.40
   7  -5   9    4.44    3.88
  -7   5  -9    9.77    5.16
   7  -5  10    1.52    3.07
  -7   5 -10    0.76    3.81
   7  -5  11    2.95    3.08
  -7   5 -11    4.71    4.95
   7  -5  12    4.25    3.32
  -7   5 -12    1.78    3.09
   7  -5  13   13.75    4.96
  -7   5 -13    8.84    4.51
   7  -5  14    5.13    3.17
  -7   5 -14    8.32    4.24
   7  -5  15    1.15    2.12
  -7   5 -15    0.94    2.69
   7  -5  16    0.92    1.88
  -7  -5  16   -1.16    0.81
  -7   5 -16    1.21    2.83
   7  -5  17    7.34    3.26
  -7  -5  17    2.04    0.79
  -7   5 -17    2.92    3.40
   7  -5  18    2.58    2.16
   7   5 -18    1.13    0.62
  -7  -5  18    0.94    0.61
  -7   5 -18    3.41    3.06
   7  -5  19    0.33    1.61
   7   5 -19    1.10    0.65
  -7  -5  19    1.76    0.61
  -7   5 -19    0.10    2.25
   7  -5  20    0.63    1.44
   7   5 -20    0.84    0.66
  -7   5 -20    0.62    2.63
   7   5 -21    1.11    0.69
  -7   5 -21    1.32    2.47
   7   5 -22    0.98    0.71
  -7   5 -22    0.24    1.60
   7   5 -23    1.36    0.83
  -7   5 -23    2.98    2.49
   7   5 -24    3.34    1.21
  -7   5 -24    1.60    1.91
  -7   5 -25    0.63    1.44
  -7   6   0   -0.24    5.17
  -7   6   1   -1.47    3.98
  -7   6   2    0.39    3.25
  -7   6  -2    0.94    4.76
  -7   6   3    3.16    3.97
  -7   6  -3    9.72    5.13
  -7   6  -5    2.24    3.91
  -7   6  -6    0.41    3.38
   7  -6   8    4.44    3.53
  -7   6  -8    1.52    2.81
   7  -6   9    5.86    3.53
  -7   6  -9    4.39    3.27
   7  -6  10    0.19    2.35
   7  -6  11    4.53    3.01
  -7   6 -11    8.22    4.32
  -7   6 -12    3.20    3.45
   7  -6  13    3.49    2.67
  -7   6 -13    4.48    3.81
   7  -6  14    2.52    2.22
  -7   6 -14    2.55    3.94
   7  -6  15    2.22    2.19
  -7   6 -15    1.72    3.33
   7  -6  16    0.39    1.68
  -7   6 -16    0.92    2.61
   7  -6  17    0.50    1.48
  -7   6 -17   -0.23    2.64
   7   6 -19    1.65    0.91
  -7   6 -19    1.21    2.25
   7   6 -20    0.88    0.78
  -7   6 -20    1.26    1.99
   7   6 -21    0.23    0.63
  -7   6 -21    0.36    1.62
   7   6 -22    0.26    0.62
  -7   6 -22   -0.39    1.50
  -7   6 -23    0.46    1.32
  -7   7   0   -0.50    3.08
  -7   7   1    3.47    4.01
  -7   7  -1   -0.22    2.98
  -7   7   2    1.79    3.42
  -7   7  -2    0.74    4.22
  -7   7  -3    1.59    3.92
  -7   7  -4    0.14    3.53
  -7   7  -5    1.29    3.26
  -7   7  -6    1.84    3.47
  -7   7  -7    0.94    2.68
  -7   7  -8    2.16    2.67
  -7   7  -9    0.55    2.60
  -7   7 -10   -0.29    2.68
  -7   7 -11    0.29    2.21
  -7   7 -12    1.12    2.49
   7  -7  13    0.58    1.60
  -7   7 -13    1.00    3.10
   7  -7  14    0.86    1.62
  -7   7 -14    0.69    2.89
  -7   7 -15    1.23    2.35
  -7   7 -16    1.05    2.44
  -7   7 -17    1.72    2.53
  -7   7 -18    0.53    1.75
  -7   7 -19    0.07    1.56
  -7   7 -20   -0.21    1.36
  -7   8   0    2.59    2.87
  -7   8  -1    1.23    2.67
  -7   8  -2   -0.78    3.06
  -7   8  -3   -0.54    2.71
  -7   8  -4    0.04    3.17
  -7   8  -5    1.81    2.92
  -7   8  -6    0.71    3.07
  -7   8  -7    1.09    2.79
  -7   8  -9    1.07    2.37
  -7   8 -10    0.32    2.25
  -7   8 -11    0.41    1.63
  -7   8 -12   -0.20    1.69
  -7   8 -13   -0.33    1.67
  -7   8 -14    0.58    1.56
  -7   8 -15    0.05    1.48
  -7   8 -16   -0.07    1.35
  -7   8 -17    0.50    1.48
  -7   9  -3   -0.20    2.05
  -7   9  -4   -0.25    2.38
  -7   9  -5   -0.01    2.50
  -7   9  -7    0.97    2.21
  -7   9  -8    1.09    2.31
  -7   9  -9   -0.05    1.82
  -7   9 -11    0.93    1.54
  -7   9 -12    0.36    1.25
  -7   9 -13    0.04    1.18
  -7  10  -5   -0.33    1.58
  -7  10  -6    0.05    1.41
  -7  10  -7    0.38    1.54
  -8   0   0    0.65    2.12
  -8   0   1   13.70    4.21
  -8   0  -1    8.80    3.30
  -8   0   2   13.91    4.28
  -8   0  -2   17.19    4.51
  -8   0   3    0.78    2.71
  -8   0  -4    1.80    1.75
  -8   0   5    2.74    3.44
  -8   0  -6    7.28    2.68
  -8  -1   0   10.57    2.96
  -8   1   0    7.32    3.65
  -8   1   1    1.40    3.26
  -8  -1  -1    8.77    2.66
  -8  -1   1    4.65    2.18
  -8   1   2    3.47    3.91
  -8  -1  -2    3.75    2.08
  -8   1  -2    2.39    2.76
  -8  -1   3    2.03    1.98
  -8   1  -3   13.09    4.35
  -8  -1   4    3.44    2.38
  -8   1  -4    0.16    2.64
  -8  -1   5    1.86    2.22
  -8   1  -5    6.05    3.25
  -8  -1   6    4.43    2.63
  -8   1  -6    3.88    2.59
  -8  -1   7    3.18    2.84
  -8   1  -7    2.74    2.14
  -8  -1   8    8.54    3.53
  -8   1  -8    9.40    3.19
  -8  -1   9    0.91    1.80
  -8   1  -9    3.59    2.35
  -8  -2   2    5.67    2.06
  -8   2  -2    5.25    3.70
  -8  -2   3    3.75    1.65
  -8   2  -3    5.92    3.65
  -8  -2   4    6.10    1.95
  -8   2  -4    2.61    2.83
  -8  -2   5    6.81    2.01
  -8   2  -5    5.36    3.27
  -8  -2   6    3.18    1.79
  -8   2  -6    0.86    2.75
  -8  -2   7    2.62    1.73
  -8   2  -7    2.48    2.81
  -8  -2   8    2.85    1.67
  -8   2  -8    3.12    2.68
  -8  -2   9    6.00    2.26
  -8   2  -9    3.80    2.90
  -8  -2  10   17.95    4.01
  -8   2 -10   13.58    4.26
  -8  -2  11    4.86    1.95
  -8   2 -11   10.15    3.73
  -8   2 -12    1.94    2.17
  -8   2 -13    9.39    3.57
  -8   2 -14    7.88    3.50
  -8   3  -6    1.28    3.24
  -8  -3   7    9.78    2.39
  -8   3  -7    8.28    4.21
  -8  -3   8    4.37    1.51
  -8   3  -8    3.25    3.03
  -8  -3   9    4.69    1.43
  -8   3  -9    1.45    2.67
  -8  -3  10    5.15    1.49
  -8   3 -10    3.81    3.21
  -8  -3  11    1.02    1.19
  -8  -3  12    2.14    1.30
  -8   3 -12    1.19    2.96
  -8  -3  13    1.87    1.34
  -8   3 -13    0.15    2.97
  -8  -3  14    3.33    1.45
  -8   3 -14    3.95    3.07
  -8   3 -16    2.51    2.59
  -8   3 -17    1.52    2.29
  -8   3 -18    1.08    1.96
  -8   4 -10    2.17    3.23
  -8  -4  12    6.92    1.61
  -8   4 -12    6.88    3.89
  -8  -4  13    2.58    0.88
  -8   4 -13    0.75    2.57
  -8  -4  14    2.34    0.77
  -8   4 -14    2.28    3.03
  -8  -4  15    0.90    0.63
  -8  -4  16    0.04    0.55
  -8   4 -16    0.49    2.39
  -8   4 -17    1.17    2.17
  -8   4 -18    0.39    2.38
  -8   4 -19    4.27    3.24
  -8   4 -20    1.05    2.07
  -8   5 -15    0.51    2.21
  -8   5 -16    1.40    2.35
  -8   5 -17    1.08    2.29
  -8   5 -18    0.52    2.36
  -8   5 -20   -0.03    2.35
  -8   5 -21    0.89    1.89
  -8   5 -22    0.17    1.94
  -8   5 -23    0.14    1.57
  -8   6 -19    0.52    2.13
  -8   6 -20    0.75    1.87
  -8   6 -21    0.58    1.48
  -8   6 -22    0.02    1.25
   0   0   0    0.00    0.00
;
_shelx_hkl_checksum                46134
_olex2_submission_special_instructions  'No special instructions were received'
_vrf_PLAT029_tyrosine_exp8
;
PROBLEM: _diffrn_measured_fraction_theta_full value Low .      0.955 Why?  
RESPONSE: 
The limitations of collecting angle range imposed by the electron 
microscope's geometry (e.g., limited tilt range), has led to a low 
completeness.
;
_vrf_PLAT082_tyrosine_exp8
;
PROBLEM: High R1 Value ..................................       0.16 Report
RESPONSE: 
The inevitable dynamical effect will increase the inconsistency of 
experimental data and calculated data, through kinematical refinement.
;
_vrf_PLAT084_tyrosine_exp8
;
PROBLEM: High wR2 Value (i.e. > 0.25) ...................       0.40 Report
RESPONSE: 
The inevitable dynamical effect will increase the inconsistency of 
experimental data and calculated data, through kinematical refinement.
;
_vrf_PLAT340_tyrosine_exp8
;
PROBLEM: Low Bond Precision on  C-C Bonds ...............    0.01067 Ang.  
RESPONSE: 
The low bond precision is a result of low completeness and dynamical effect,
which will got improved by merging data.
;
