# Supplementary material for: AutoLEI: An XDS-based pipeline with graphical user interface for automated real-time and offline batch 3D ED/microED data processing
Source: IUCrJ. 2026 Jan 1;13(Pt 1):105–15. doi: 10.1107/S2052252525010784 (PMC12809502; doi:10.1107/S2052252525010784)
Supplement: Supplementary file 7 [file m-13-00105-sup7.zip › structure files/CIF/Tyrosine_exp9.cif]

data_tyrosine_exp9
_audit_creation_date               2025-02-09
_audit_creation_method
;
Olex2 1.5
(compiled 2024.02.16 svn.r378c4104 for OlexSys, GUI svn.r6928)
;
_shelx_SHELXL_version_number       '2018/3'
_audit_contact_author_address      ?
_audit_contact_author_email        ?
_audit_contact_author_name         ''
_audit_contact_author_phone        ?
_publ_contact_author_id_orcid      ?
_publ_section_references
;
Dolomanov, O.V., Bourhis, L.J., Gildea, R.J, Howard, J.A.K. & Puschmann, H.
 (2009), J. Appl. Cryst. 42, 339-341.

Sheldrick, G.M. (2015). Acta Cryst. C71, 3-8.
;
_chemical_name_common              ?
_chemical_name_systematic          ?
_chemical_formula_moiety           'C9 H11 N O3'
_chemical_formula_sum              'C9 H11 N O3'
_chemical_formula_weight           181.19
_chemical_absolute_configuration   ?
_chemical_melting_point            ?
loop_
  _atom_type_symbol
  _atom_type_description
  _atom_type_scat_dispersion_real
  _atom_type_scat_dispersion_imag
  _atom_type_scat_source
 'C' 'C' 0.0000 0.0000 'International Tables Vol C Tables 4.2.6.8 and 6.1.1.4'
 'H' 'H' 0.0000 0.0000 'International Tables Vol C Tables 4.2.6.8 and 6.1.1.4'
 'N' 'N' 0.0000 0.0000 'International Tables Vol C Tables 4.2.6.8 and 6.1.1.4'
 'O' 'O' 0.0000 0.0000 'International Tables Vol C Tables 4.2.6.8 and 6.1.1.4'

_shelx_space_group_comment
;
The symmetry employed for this shelxl refinement is uniquely defined
by the following loop, which should always be used as a source of
symmetry information in preference to the above space-group names.
They are only intended as comments.
;
_space_group_crystal_system        'orthorhombic'
_space_group_IT_number             19
_space_group_name_H-M_alt          'P 21 21 21'
_space_group_name_Hall             'P 2ac 2ab'
loop_
  _space_group_symop_operation_xyz
 'x, y, z'
 '-x+1/2, -y, z+1/2'
 '-x, y+1/2, -z+1/2'
 'x+1/2, -y+1/2, -z'

_cell_length_a                     5.995(9)
_cell_length_b                     6.957(13)
_cell_length_c                     21.827(16)
_cell_angle_alpha                  90
_cell_angle_beta                   90
_cell_angle_gamma                  90
_cell_volume                       910(2)
_cell_formula_units_Z              4
_cell_measurement_reflns_used      2410
_cell_measurement_temperature      100.15
_cell_measurement_theta_max        1.3435
_cell_measurement_theta_min        0.0329
_shelx_estimated_absorpt_T_max     ?
_shelx_estimated_absorpt_T_min     ?
_exptl_absorpt_coefficient_mu      0.000
_exptl_absorpt_correction_T_max    ?
_exptl_absorpt_correction_T_min    ?
_exptl_absorpt_correction_type     none
_exptl_absorpt_process_details     ?
_exptl_absorpt_special_details     ?
_exptl_crystal_colour              ?
_exptl_crystal_density_diffrn      1.322
_exptl_crystal_density_meas        ?
_exptl_crystal_density_method      ?
_exptl_crystal_description         nano-crystal
_exptl_crystal_F_000               146
_exptl_crystal_size_max            ?
_exptl_crystal_size_mid            ?
_exptl_crystal_size_min            ?
_exptl_transmission_factor_max     ?
_exptl_transmission_factor_min     ?
_diffrn_reflns_av_R_equivalents    0.1089
_diffrn_reflns_av_unetI/netI       0.1779
_diffrn_reflns_Laue_measured_fraction_full  0.791
_diffrn_reflns_Laue_measured_fraction_max  0.522
_diffrn_reflns_limit_h_max         10
_diffrn_reflns_limit_h_min         -9
_diffrn_reflns_limit_k_max         11
_diffrn_reflns_limit_k_min         -10
_diffrn_reflns_limit_l_max         35
_diffrn_reflns_limit_l_min         -39
_diffrn_reflns_number              4903
_diffrn_reflns_point_group_measured_fraction_full  0.771
_diffrn_reflns_point_group_measured_fraction_max  0.455
_diffrn_reflns_theta_full          0.862
_diffrn_reflns_theta_max           1.322
_diffrn_reflns_theta_min           0.066
_diffrn_ambient_environment        vacuum
_diffrn_ambient_temperature        100.15
_diffrn_detector_area_resol_mean   18.1818
_diffrn_measured_fraction_theta_full  0.791
_diffrn_measured_fraction_theta_max  0.522
_diffrn_measurement_details
;
List of Samples for Merging (Abbr. = Camera Length, Resolution):
 #   Type  Start     End       Step    t~exp~     #Frames  CL        Reso.  ISa    CC1/2
-----------------------------------------------------------------------------------------
 1   /a    -38.49    61.2475   0.2325  0.5        430      439.48    0.54   4.27   99.1 
;
_diffrn_measurement_device         TEM
_diffrn_measurement_device_type    TEM
_diffrn_measurement_method         'Continuous Rotation Electron Diffraction'
_diffrn_radiation_monochromator    'graphite'
_diffrn_radiation_probe            electron
_diffrn_radiation_type             electron
_diffrn_radiation_wavelength       0.02508
_diffrn_source                     'electron microscope'
_diffrn_source_voltage             200
_diffrn_standards_number           0
_reflns_Friedel_coverage           0.530
_reflns_Friedel_fraction_full      0.741
_reflns_Friedel_fraction_max       0.366
_reflns_number_gt                  1343
_reflns_number_total               2694
_reflns_special_details
;
 Reflections were merged by SHELXL according to the crystal
 class for the calculation of statistics and refinement.
 
 _reflns_Friedel_fraction is defined as the number of unique
 Friedel pairs measured divided by the number that would be
 possible theoretically, ignoring centric projections and
 systematic absences.
;
_reflns_threshold_expression       'I > 2\s(I)'
_computing_cell_refinement         'XDS (Kabsch et al., 2010)'
_computing_data_collection         'Instamatic (Wang et al., 2019)'
_computing_data_reduction          'XDS (Kabsch et al., 2010)'
_computing_molecular_graphics      'Olex2 1.5 (Dolomanov et al., 2009)'
_computing_publication_material    'Olex2 1.5 (Dolomanov et al., 2009)'
_computing_structure_refinement    'SHELXL 2018/3 (Sheldrick, 2015)'
_computing_structure_solution      'SHELXT 2018/2 (Sheldrick, 2018)'
_refine_diff_density_max           0.488
_refine_diff_density_min           -0.514
_refine_diff_density_rms           0.101
_refine_ls_abs_structure_details
;
 All f" are zero, so absolute structure could not be determined
;
_refine_ls_abs_structure_Flack     ?
_refine_ls_extinction_coef         .
_refine_ls_extinction_method       none
_refine_ls_goodness_of_fit_ref     1.666
_refine_ls_hydrogen_treatment      constr
_refine_ls_matrix_type             full
_refine_ls_number_parameters       55
_refine_ls_number_reflns           2694
_refine_ls_number_restraints       0
_refine_ls_R_factor_all            0.3065
_refine_ls_R_factor_gt             0.2161
_refine_ls_restrained_S_all        1.666
_refine_ls_shift/su_max            0.000
_refine_ls_shift/su_mean           0.000
_refine_ls_structure_factor_coef   Fsqd
_refine_ls_weighting_details      
 'w=1/[\s^2^(Fo^2^)+(0.2000P)^2^] where P=(Fo^2^+2Fc^2^)/3'
_refine_ls_weighting_scheme        calc
_refine_ls_wR_factor_gt            0.4842
_refine_ls_wR_factor_ref           0.5664
_refine_special_details            ?
_olex2_refinement_description
;
1.a Ternary CH refined with riding coordinates:
 C14(H14)
1.b Secondary CH2 refined with riding coordinates:
 C19(H19A,H19B)
1.c Aromatic/amide H refined with riding coordinates:
 C3(H3), C2(H2), C9(H9), C12(H12)
1.d Idealised Me refined as rotating group:
 N16(H16A,H16B,H16C)
1.e Idealised tetrahedral OH refined as rotating group:
 O5(H5)
;
_atom_sites_solution_hydrogens     geom
_atom_sites_solution_primary       ?
_atom_sites_solution_secondary     ?
loop_
  _atom_site_label
  _atom_site_type_symbol
  _atom_site_fract_x
  _atom_site_fract_y
  _atom_site_fract_z
  _atom_site_U_iso_or_equiv
  _atom_site_adp_type
  _atom_site_occupancy
  _atom_site_site_symmetry_order
  _atom_site_calc_flag
  _atom_site_refinement_flags_posn
  _atom_site_refinement_flags_adp
  _atom_site_refinement_flags_occupancy
  _atom_site_disorder_assembly
  _atom_site_disorder_group
 O11 O 0.6235(17) 0.8331(18) 0.3333(4) 0.0148(18) Uiso 1 1 d . . . . .
 C3 C 0.6021(17) 0.424(2) 0.4977(4) 0.0077(19) Uiso 1 1 d . . . . .
 H3 H 0.756890 0.376363 0.518352 0.009 Uiso 1 1 calc R U . . .
 C19 C 0.3173(17) 0.426(2) 0.3357(4) 0.0099(19) Uiso 1 1 d . . . . .
 H19A H 0.423236 0.307666 0.320711 0.012 Uiso 1 1 calc R U . . .
 H19B H 0.144777 0.381272 0.328815 0.012 Uiso 1 1 calc R U . . .
 O7 O 0.7705(16) 0.5784(18) 0.2862(4) 0.0154(18) Uiso 1 1 d . . . . .
 O5 O 0.4701(15) 0.5204(18) 0.5989(4) 0.0134(17) Uiso 1 1 d . . . . .
 H5 H 0.330685 0.551962 0.620387 0.020 Uiso 1 1 calc R U . . .
 C2 C 0.1846(17) 0.5442(19) 0.4441(4) 0.010(2) Uiso 1 1 d . . . . .
 H2 H 0.029822 0.595261 0.424333 0.012 Uiso 1 1 calc R U . . .
 C22 C 0.4296(18) 0.511(2) 0.5350(5) 0.011(2) Uiso 1 1 d . . . . .
 C20 C 0.6119(19) 0.682(2) 0.3063(5) 0.010(2) Uiso 1 1 d . . . . .
 C9 C 0.2272(18) 0.565(2) 0.5095(4) 0.011(2) Uiso 1 1 d . . . . .
 H9 H 0.098242 0.624049 0.538738 0.013 Uiso 1 1 calc R U . . .
 C8 C 0.3539(19) 0.453(2) 0.4055(5) 0.012(2) Uiso 1 1 d . . . . .
 N16 N 0.1978(16) 0.7553(18) 0.3037(4) 0.0125(19) Uiso 1 1 d . . . . .
 H16A H 0.095698 0.769044 0.265595 0.015 Uiso 1 1 calc R U . . .
 H16B H 0.282211 0.883245 0.310982 0.015 Uiso 1 1 calc R U . . .
 H16C H 0.101395 0.723318 0.341715 0.015 Uiso 1 1 calc R U . . .
 C12 C 0.565(2) 0.401(2) 0.4331(5) 0.016(2) Uiso 1 1 d . . . . .
 H12 H 0.697535 0.344231 0.404552 0.019 Uiso 1 1 calc R U . . .
 C14 C 0.3619(19) 0.598(2) 0.2931(5) 0.011(2) Uiso 1 1 d . . . . .
 H14 H 0.351185 0.550444 0.245903 0.013 Uiso 1 1 calc R U . . .

_geom_special_details
;
 All esds (except the esd in the dihedral angle between two l.s. planes)
 are estimated using the full covariance matrix.  The cell esds are taken
 into account individually in the estimation of esds in distances, angles
 and torsion angles; correlations between esds in cell parameters are only
 used when they are defined by crystal symmetry.  An approximate (isotropic)
 treatment of cell esds is used for estimating esds involving l.s. planes.
;
loop_
  _geom_bond_atom_site_label_1
  _geom_bond_atom_site_label_2
  _geom_bond_distance
  _geom_bond_site_symmetry_2
  _geom_bond_publ_flag
 O11 C20 1.210(17) . ?
 C3 H3 1.0830 . ?
 C3 C22 1.450(15) . ?
 C3 C12 1.437(14) . ?
 C19 H19A 1.0910 . ?
 C19 H19B 1.0910 . ?
 C19 C8 1.550(14) . ?
 C19 C14 1.535(17) . ?
 O7 C20 1.269(16) . ?
 O5 H5 0.9830 . ?
 O5 C22 1.418(13) . ?
 C2 H2 1.0830 . ?
 C2 C9 1.458(13) . ?
 C2 C8 1.463(16) . ?
 C22 C9 1.387(16) . ?
 C20 C14 1.634(17) . ?
 C9 H9 1.0830 . ?
 C8 C12 1.450(16) . ?
 N16 H16A 1.0361 . ?
 N16 H16B 1.0361 . ?
 N16 H16C 1.0361 . ?
 N16 C14 1.492(17) . ?
 C12 H12 1.0830 . ?
 C14 H14 1.0830 . ?

loop_
  _geom_angle_atom_site_label_1
  _geom_angle_atom_site_label_2
  _geom_angle_atom_site_label_3
  _geom_angle
  _geom_angle_site_symmetry_1
  _geom_angle_site_symmetry_3
  _geom_angle_publ_flag
 C22 C3 H3 120.4 . . ?
 C12 C3 H3 120.4 . . ?
 C12 C3 C22 119.2(10) . . ?
 H19A C19 H19B 107.1 . . ?
 C8 C19 H19A 107.7 . . ?
 C8 C19 H19B 107.7 . . ?
 C14 C19 H19A 107.7 . . ?
 C14 C19 H19B 107.7 . . ?
 C14 C19 C8 118.4(10) . . ?
 C22 O5 H5 109.5 . . ?
 C9 C2 H2 120.5 . . ?
 C9 C2 C8 119.1(10) . . ?
 C8 C2 H2 120.5 . . ?
 O5 C22 C3 116.7(9) . . ?
 C9 C22 C3 120.8(9) . . ?
 C9 C22 O5 122.2(10) . . ?
 O11 C20 O7 128.2(12) . . ?
 O11 C20 C14 116.7(11) . . ?
 O7 C20 C14 115.1(11) . . ?
 C2 C9 H9 119.4 . . ?
 C22 C9 C2 121.3(9) . . ?
 C22 C9 H9 119.4 . . ?
 C2 C8 C19 121.4(9) . . ?
 C12 C8 C19 120.1(10) . . ?
 C12 C8 C2 118.4(10) . . ?
 H16A N16 H16B 109.5 . . ?
 H16A N16 H16C 109.5 . . ?
 H16B N16 H16C 109.5 . . ?
 C14 N16 H16A 109.5 . . ?
 C14 N16 H16B 109.5 . . ?
 C14 N16 H16C 109.5 . . ?
 C3 C12 C8 121.0(11) . . ?
 C3 C12 H12 119.5 . . ?
 C8 C12 H12 119.5 . . ?
 C19 C14 C20 109.3(9) . . ?
 C19 C14 H14 109.3 . . ?
 C20 C14 H14 109.3 . . ?
 N16 C14 C19 111.3(9) . . ?
 N16 C14 C20 108.3(10) . . ?
 N16 C14 H14 109.3 . . ?

loop_
  _geom_torsion_atom_site_label_1
  _geom_torsion_atom_site_label_2
  _geom_torsion_atom_site_label_3
  _geom_torsion_atom_site_label_4
  _geom_torsion
  _geom_torsion_site_symmetry_1
  _geom_torsion_site_symmetry_2
  _geom_torsion_site_symmetry_3
  _geom_torsion_site_symmetry_4
  _geom_torsion_publ_flag
 O11 C20 C14 C19 -106.8(12) . . . . ?
 O11 C20 C14 N16 14.7(13) . . . . ?
 C3 C22 C9 C2 -3(2) . . . . ?
 C19 C8 C12 C3 -179.6(12) . . . . ?
 O7 C20 C14 C19 73.7(12) . . . . ?
 O7 C20 C14 N16 -164.9(9) . . . . ?
 O5 C22 C9 C2 -176.4(13) . . . . ?
 C2 C8 C12 C3 5(2) . . . . ?
 C22 C3 C12 C8 -4(2) . . . . ?
 C9 C2 C8 C19 179.7(11) . . . . ?
 C9 C2 C8 C12 -4.8(19) . . . . ?
 C8 C19 C14 C20 52.6(12) . . . . ?
 C8 C19 C14 N16 -67.0(12) . . . . ?
 C8 C2 C9 C22 3.9(19) . . . . ?
 C12 C3 C22 O5 176.7(12) . . . . ?
 C12 C3 C22 C9 3(2) . . . . ?
 C14 C19 C8 C2 81.3(15) . . . . ?
 C14 C19 C8 C12 -94.1(15) . . . . ?

_shelx_res_file
;
TITL 2_a.res in P2(1)2(1)2(1)
    tyrosine_exp9.res
    created by SHELXL-2018/3 at 22:35:40 on 08-Feb-2025
REM Old TITL 2_a.res in P2(1)2(1)2(1)
REM SHELXT solution in P2(1)2(1)2(1): R1 0.296, Rweak 0.110, Alpha 0.057
REM <I/s> 4.824 for 17 systematic absences, Orientation as input
REM Flack x = -5.421 ( 7.359 ) from 320 Parsons' quotients
REM Formula found by SHELXT: C9 N3 O
CELL 0.02508 5.995 6.957 21.827 90 90 90
ZERR 4 0.0089 0.013 0.016 0 0 0
LATT -1
SYMM 0.5-X,-Y,0.5+Z
SYMM -X,0.5+Y,0.5-Z
SYMM 0.5+X,0.5-Y,-Z
SFAC  C 0.136 0.373 0.548 3.281 1.227 13.046 0.597 41.02 0 0 0 0 0.75 12.011
SFAC  H 0.037 0.561 0.127 3.791 0.236 13.556 0.129 37.723 0 0 0 0 0.32 1.008
SFAC  N 0.137 0.329 0.534 2.673 1.086 10.316 0.455 32.763 0 0 0 0 0.71 14.007
SFAC  O 0.143 0.305 0.51 2.268 0.937 8.262 0.392 25.665 0 0 0 0 0.63 15.999
UNIT 36 44 4 12

L.S. 20
PLAN  5
TEMP -173
CONF
list 4
MORE -1
BOND $H
fmap 2
acta
SHEL 99 0.54
REM <olex2.extras>
REM <HklSrc "%.\\2.hkl">
REM </olex2.extras>

WGHT    0.200000
FVAR       4.64243
O11   4    0.623463    0.833073    0.333330    11.00000    0.01482
C3    1    0.602132    0.423907    0.497726    11.00000    0.00767
AFIX  43  1.0830
H3    2    0.756890    0.376363    0.518352    11.00000   -1.20000
AFIX   0
C19   1    0.317322    0.426204    0.335699    11.00000    0.00989
AFIX  23  1.0910
H19A  2    0.423236    0.307666    0.320711    11.00000   -1.20000
H19B  2    0.144777    0.381272    0.328815    11.00000   -1.20000
AFIX   0
O7    4    0.770479    0.578360    0.286234    11.00000    0.01542
O5    4    0.470113    0.520405    0.598923    11.00000    0.01340
AFIX 147  0.9830
H5    2    0.330685    0.551962    0.620387    11.00000   -1.50000
AFIX   0
C2    1    0.184611    0.544213    0.444073    11.00000    0.00981
AFIX  43  1.0830
H2    2    0.029822    0.595261    0.424333    11.00000   -1.20000
AFIX   0
C22   1    0.429581    0.511279    0.534991    11.00000    0.01058
C20   1    0.611916    0.681533    0.306322    11.00000    0.00987
C9    1    0.227195    0.565198    0.509488    11.00000    0.01087
AFIX  43  1.0830
H9    2    0.098242    0.624049    0.538738    11.00000   -1.20000
AFIX   0
C8    1    0.353858    0.453241    0.405454    11.00000    0.01169
N16   3    0.197764    0.755347    0.303654    11.00000    0.01248
AFIX 137  1.0361
H16A  2    0.095698    0.769044    0.265595    11.00000   -1.20000
H16B  2    0.282211    0.883245    0.310982    11.00000   -1.20000
H16C  2    0.101395    0.723318    0.341715    11.00000   -1.20000
AFIX   0
C12   1    0.565306    0.401156    0.433076    11.00000    0.01569
AFIX  43  1.0830
H12   2    0.697535    0.344231    0.404552    11.00000   -1.20000
AFIX   0
C14   1    0.361895    0.597586    0.293100    11.00000    0.01101
AFIX  13  1.0830
H14   2    0.351185    0.550444    0.245903    11.00000   -1.20000
AFIX   0
HKLF 4


REM  2_a.res in P2(1)2(1)2(1)
REM wR2 = 0.5664, GooF = S = 1.666, Restrained GooF = 1.666 for all data
REM R1 = 0.2161 for 1343 Fo > 4sig(Fo) and 0.3065 for all 2694 data
REM 55 parameters refined using 0 restraints

END

WGHT      0.2000      0.0000

REM Highest difference peak  0.488,  deepest hole -0.514,  1-sigma level  0.101
Q1    1   0.4810  0.6008  0.5997  11.00000  0.05    0.49
Q2    1   0.4799  0.4349  0.5999  11.00000  0.05    0.46
Q3    1   0.6154  0.9038  0.3355  11.00000  0.05    0.44
Q4    1   0.7751  0.6615  0.2864  11.00000  0.05    0.43
Q5    1   0.7713  0.5022  0.2851  11.00000  0.05    0.41
;
_shelx_res_checksum                54210
_shelx_hkl_file
;
   0   0   1 3438.36  408.96
   0   0  -1 4187.48  497.55
   0   0   2 2451.95  293.97
   0   0   3  528.75   75.59
   0   0   4 3883.51  467.15
   0   0  -4 4129.19  496.05
   0   0   5  499.85   83.09
   0   0  -5  479.45   80.49
   0   0   6 7638.14  913.31
   0   0  -6 7266.67  869.11
   0   0   7  853.81  120.79
   0   0  -7  819.62  117.39
   0   0   8 9149.58 1093.99
   0   0  -8 9016.60 1077.59
   0   0   9  709.83   96.19
   0   0  -9  989.70  135.49
   0   0  10 8242.98  986.60
   0   0 -10 9495.55 1135.89
   0   0  11  469.75   71.29
   0   0 -11  697.33  109.39
   0   0  12 1135.89  148.89
   0   0 -12 1310.87  174.78
   0   0  13  141.09   38.10
   0   0 -13  158.98   61.89
   0   0  14  668.53   96.59
   0   0 -14  650.13   94.49
   0   0  15  103.69   35.90
   0   0 -15  113.29   38.50
   0   0  16 1364.06  178.68
   0   0 -16 1314.97  172.08
   0   0  17  126.39   42.20
   0   0 -17  132.89   40.80
   0   0  18 1866.61  242.58
   0   0 -18 1671.13  215.48
   0   0 -19  158.88   43.40
   0   0 -20 2110.09  268.57
   0   0 -21   70.39   38.70
   0   0 -22  193.28   47.50
   0   0 -23   22.90   27.60
   0   0 -24   84.79   36.20
   0   0 -25    8.70   24.10
   0   0 -26   47.60   29.30
   0   0 -27   -5.20   29.30
   0   0 -28   17.20   27.70
   0   0 -29   22.00   26.50
   0   0 -30  489.75   84.49
   0   0 -31   15.00   20.60
   0   0 -32   84.99   31.00
   0   0 -33    6.40   16.10
   0   0 -34   16.10   17.40
   0   0 -35   -0.10   12.60
   0  -1   2 3458.85  417.76
   0   1  -2 3652.23  438.86
   0  -1   3 8168.28  974.40
   0   1  -3 6928.01  825.92
   0  -1   4 2511.25  304.47
   0   1  -4 2607.44  315.37
   0   1  -5 9999.00 1190.18
   0   1  -6 3487.55  419.86
   0  -1   7 3363.66  405.86
   0  -1  -7 2351.66  289.27
   0   1  -7 3573.44  430.46
   0   1   8 5273.27  633.44
   0  -1   8 5810.52  695.53
   0  -1  -8 4960.10  597.34
   0   1  -8 5659.03  677.73
   0  -1   9  304.17   48.30
   0  -1  -9  252.67   62.59
   0   1  -9  157.38   35.20
   0   1  10 3376.96  408.56
   0  -1  10 3956.20  476.85
   0  -1 -10 4676.63  566.24
   0   1  11   85.59   35.00
   0  -1  11  104.19   28.30
   0  -1 -11   75.29   55.09
   0   1 -11  163.98   37.10
   0   1  12 2929.81  360.86
   0  -1  12 2746.63  335.37
   0  -1 -12 2879.71  354.76
   0   1 -12 2692.43  329.07
   0   1  13 2129.59  265.17
   0  -1 -13 2157.18  268.57
   0   1 -13 2152.08  266.47
   0   1  14 1704.83  215.58
   0  -1  14 1344.67  172.68
   0  -1 -14 1373.36  176.48
   0   1  15  564.44   83.09
   0  -1  15  710.53   99.39
   0  -1 -15  808.52  109.49
   0   1 -15  587.94   86.19
   0   1  16  491.85   72.99
   0  -1  16  565.74   84.19
   0  -1 -16  543.15   81.09
   0   1 -16  668.53   96.19
   0   1  17  573.84   86.09
   0  -1  17  492.25   75.99
   0  -1 -17  655.63   94.59
   0   1 -17  662.23   96.39
   0   1  18  115.69   35.20
   0  -1  18  118.19   37.70
   0  -1 -18   86.29   35.50
   0   1 -18  116.29   38.00
   0  -1  19  328.57   60.89
   0   1 -19  277.47   54.89
   0   1  20  794.52  112.59
   0  -1  20 1124.69  155.38
   0  -1 -20  802.32  113.09
   0   1 -20  598.14   90.89
   0   1  21  112.99   34.00
   0  -1  21   48.60   29.30
   0  -1 -21   26.30   26.80
   0   1 -21   50.89   32.60
   0   1  22   20.90   22.30
   0  -1  22   25.30   26.60
   0  -1 -22   27.20   29.80
   0   1 -22    0.20   26.30
   0   1  23  119.29   35.00
   0  -1  23  203.18   48.10
   0  -1 -23   75.19   30.00
   0   1  24   39.80   24.10
   0  -1  24   86.89   31.80
   0  -1 -24   89.59   32.50
   0   1  25   94.79   31.60
   0  -1  25  148.49   40.60
   0  -1 -25  143.39   37.50
   0   1 -25  187.58   44.70
   0   1  26   31.10   20.80
   0  -1  26   12.90   21.20
   0  -1 -26   31.80   23.10
   0   1 -26    8.80   24.30
   0   1  27   50.89   23.50
   0  -1  27   49.99   27.90
   0   1 -27   30.80   23.90
   0   1  28   66.69   26.10
   0  -1  28   51.29   25.30
   0   1 -28   60.49   27.50
   0   1  29   20.80   17.70
   0  -1  29   44.50   23.90
   0  -1 -29    7.70   17.30
   0   1 -29   28.00   25.70
   0   1  30   39.40   20.90
   0  -1  30   32.70   23.70
   0  -1 -30   36.70   26.20
   0   1 -30   32.60   27.30
   0  -1 -31    9.30   20.90
   0   1 -31   12.40   21.20
   0  -1 -32   66.79   29.30
   0   1 -32   74.89   30.80
   0  -1 -33   26.50   21.10
   0   1 -33   30.80   22.10
   0  -1 -34    2.20   13.60
   0   1 -34    2.60   16.80
   0  -1 -35   -0.90   12.60
   0   1 -35    6.00   14.50
   0  -2   4 1377.36  181.98
   0   2  -4 1252.57  160.58
   0  -2   5 2826.42  345.27
   0   2  -5 2425.26  296.27
   0  -2   6 1263.77  160.38
   0   2  -6 1297.57  164.98
   0  -2   7   66.69   33.50
   0   2  -7   31.00   41.10
   0  -2   8 2370.06  291.67
   0   2  -8 2083.49  256.47
   0  -2   9 1010.70  133.09
   0   2  -9 1243.38  159.48
   0   2 -10  575.14   80.49
   0  -2  11 3928.61  476.05
   0   2 -11 4631.64  559.14
   0   2 -12  510.15   73.99
   0  -2  13 4636.74  561.64
   0   2 -13 4175.18  504.95
   0  -2  14  305.47   53.49
   0   2 -14  290.07   50.89
   0   2  15   51.59   30.10
   0  -2  15   62.39   33.50
   0  -2 -15   23.00   31.50
   0   2 -15    5.50   29.50
   0  -2  16  912.41  124.39
   0  -2 -16 1069.39  143.59
   0   2 -16  889.21  120.89
   0   2  17  209.78   46.30
   0  -2  17  252.17   49.80
   0   2 -17  218.68   45.40
   0   2  18 1299.67  172.38
   0  -2  18 1163.58  155.08
   0  -2 -18 1186.08  159.28
   0   2 -18 1003.30  134.69
   0   2  19  876.31  122.49
   0  -2 -19  601.94   89.59
   0   2 -19  718.83  103.99
   0   2  20  186.58   43.90
   0  -2  20  186.48   42.10
   0  -2 -20  181.18   44.40
   0   2 -20  176.98   42.70
   0   2  21   36.70   26.20
   0  -2  21   16.30   24.50
   0  -2 -21    9.30   22.70
   0   2 -21   -1.10   25.40
   0   2  22  301.37   57.49
   0  -2  22  299.87   56.79
   0  -2 -22  162.88   42.20
   0   2  23   53.59   27.20
   0  -2  23   43.10   25.20
   0  -2 -23   85.09   31.00
   0   2 -23    9.90   30.00
   0   2  24   55.69   26.40
   0  -2  24   38.80   22.70
   0  -2 -24   55.19   27.10
   0   2 -24   65.09   30.50
   0  -2 -25   27.50   24.50
   0   2 -25   21.70   24.40
   0   2  26  235.98   49.10
   0  -2  26  242.38   52.49
   0  -2 -26  333.37   61.29
   0   2 -26  277.67   57.59
   0   2  27  118.39   33.30
   0  -2  27  117.79   37.20
   0  -2 -27  109.19   35.60
   0   2 -27  123.29   38.70
   0   2  28  140.19   36.00
   0  -2  28  143.59   39.70
   0  -2 -28  105.59   32.50
   0   2 -28  121.29   36.70
   0   2  29   88.29   28.50
   0  -2  29   55.19   25.40
   0  -2 -29   58.89   27.00
   0   2  30   35.70   19.60
   0  -2 -30   22.60   20.20
   0   2 -30   21.20   25.10
   0   2 -31   99.89   34.00
   0  -2 -32  107.69   35.30
   0   2 -32   95.09   32.50
   0  -2 -33   83.29   28.60
   0   2 -33   79.39   29.80
   0  -2 -34    3.10   11.40
   0   2 -34   10.00   16.00
   0  -2 -35    6.00   10.70
   0  -3   4  -33.70   40.50
   0   3  -4   25.80   22.50
   0  -3   5  -37.20   62.49
   0   3  -5   71.39   39.70
   0  -3   6  630.94   99.09
   0   3  -6  695.23  100.29
   0  -3   7  459.55   71.99
   0   3  -7  459.15   74.29
   0  -3   8  203.48   44.70
   0  -3   9  347.27   59.09
   0   3  -9  392.96   65.99
   0  -3  10  838.72  116.69
   0   3 -10  698.73   97.99
   0  -3  11 2354.66  294.27
   0   3 -11 2683.23  333.57
   0  -3  12 1337.47  175.68
   0   3 -12 1033.60  134.29
   0  -3  13  190.08   48.80
   0   3 -13  184.28   44.20
   0  -3  14  314.07   59.69
   0   3 -14  302.47   54.89
   0   3 -15   24.10   27.30
   0  -3  16  220.78   49.20
   0   3 -16  191.08   42.80
   0  -3  17  190.18   45.00
   0   3 -17  118.99   36.40
   0   3 -18   39.50   26.70
   0  -3  19  172.68   42.80
   0  -3  20  289.17   56.99
   0   3 -20  161.18   39.70
   0  -3  21  181.58   44.30
   0  -3 -21  124.29   37.50
   0   3 -21  112.79   34.10
   0  -3 -22  203.88   45.50
   0   3 -22  122.59   35.90
   0   3  23  240.38   49.80
   0  -3  23  129.09   37.90
   0  -3 -23  226.88   47.80
   0   3 -23  143.89   40.70
   0   3  24   45.00   23.00
   0  -3  24  118.89   36.50
   0  -3 -24   57.59   28.40
   0   3  25  131.09   34.80
   0  -3  25   56.39   26.50
   0   3 -25   94.19   34.00
   0   3  26   36.70   20.10
   0  -3  26   60.09   26.00
   0  -3 -26   37.90   24.60
   0   3 -26   54.19   29.90
   0   3  27   11.40   13.60
   0  -3  27    7.80   15.30
   0  -3 -27   15.40   20.70
   0   3 -27   -4.80   20.70
   0  -3 -28    4.10   17.40
   0   3 -28    7.90   22.50
   0   3  29    9.20   13.50
   0  -3 -29    2.50   17.80
   0   3 -29   11.60   19.00
   0  -3 -30   20.40   18.50
   0   3 -30   18.00   18.40
   0  -3 -31  173.08   43.30
   0   3 -31  228.08   55.29
   0  -3 -32   43.00   21.20
   0   3 -32   22.30   18.50
   0   3 -33   21.20   17.00
   0  -3 -34   43.50   22.40
   0  -3 -35    4.30   12.20
   0  -4   7  -74.79   68.99
   0   4  -7   55.99   42.20
   0  -4   8   -4.60   58.69
   0   4  -8   41.20   35.40
   0  -4   9    9.90   41.90
   0   4  -9   34.50   30.50
   0  -4  10  112.89   38.70
   0   4 -10  151.58   43.40
   0  -4  11   52.79   37.10
   0   4 -11   54.29   43.20
   0  -4  12  365.56   69.59
   0   4 -12  495.85   79.59
   0  -4  13 1331.37  181.88
   0   4 -13 1219.78  163.38
   0  -4  14 1139.99  158.48
   0   4 -14 1122.59  151.38
   0  -4  15   24.10   33.60
   0   4 -15   37.50   31.50
   0  -4  16   96.99   39.40
   0   4 -16   84.59   34.00
   0  -4  17  190.68   49.30
   0   4 -17  189.88   43.50
   0  -4  18  308.97   63.49
   0   4 -18  301.67   57.29
   0  -4  19    8.60   29.30
   0   4 -19   10.40   25.50
   0  -4  20  137.79   41.70
   0   4 -20  219.18   48.50
   0  -4  21   50.79   31.00
   0  -4  22  181.18   45.90
   0   4 -22  177.98   44.50
   0  -4  23  120.49   37.40
   0   4 -23  139.39   40.20
   0  -4  24   58.89   27.60
   0   4 -24  140.99   40.40
   0  -4  25   25.80   21.70
   0   4 -25    7.00   20.20
   0  -4  26    1.70   14.00
   0   4 -26    8.00   19.80
   0  -4 -27   52.09   27.00
   0   4 -27   76.29   30.60
   0  -4 -28   12.30   18.70
   0   4 -28   23.70   22.00
   0  -4 -29    4.10   15.90
   0   4 -29   11.00   15.60
   0  -4 -30   -0.20   17.40
   0   4 -30    6.60   16.30
   0  -4 -31   29.20   18.90
   0   4 -31   37.50   20.70
   0  -4 -32   13.70   15.90
   0  -4 -34    1.30   10.60
   0  -5   8  -75.49   72.09
   0  -5  10  -28.60   53.09
   0   5 -10   28.90   45.50
   0   5 -11  274.17   58.19
   0  -5  12   51.29   47.50
   0   5 -12   37.40   35.30
   0  -5  13  103.49   47.80
   0   5 -13  251.37   55.69
   0  -5  14   50.39   38.90
   0   5 -14   22.40   32.70
   0   5 -15  283.17   60.29
   0  -5  16   12.10   38.80
   0   5 -16   17.00   40.80
   0  -5  17   22.10   35.50
   0   5 -17    9.20   29.90
   0  -5  18  223.78   55.39
   0   5 -18  233.48   50.49
   0  -5  19   46.70   29.90
   0   5 -19  120.09   35.70
   0  -5  20   76.99   34.50
   0   5 -20  152.28   40.50
   0  -5  21   -1.80   22.10
   0   5 -21    9.90   20.90
   0  -5  22   84.19   34.30
   0  -5  23   29.10   25.10
   0   5 -23   30.80   29.40
   0  -5  24    4.30   18.70
   0   5 -24    8.10   19.30
   0  -5  25  113.99   36.80
   0   5 -25  149.59   41.00
   0   5 -26   15.60   20.70
   0   5 -27    9.30   15.70
   0   5 -28   71.19   27.70
   0   5 -29   27.80   20.20
   0   5 -30   15.20   16.00
   0   5 -31    4.00   10.90
   0  -6   5  -13.70   36.00
   0  -6   8  -35.70   33.90
   0   6  -8   78.19   31.50
   0  -6   9   -3.10   56.19
   0   6  -9   32.70   34.10
   0  -6  10  -18.10   62.69
   0   6 -10   93.89   39.70
   0   6 -11  209.58   54.49
   0  -6  12    4.80   44.70
   0   6 -12   23.20   42.30
   0   6 -13  347.47   68.09
   0  -6  14  880.31  141.89
   0   6 -14 1073.49  153.68
   0  -6  15  101.99   42.40
   0   6 -15  104.49   40.20
   0  -6  16   37.50   37.60
   0   6 -16  137.59   41.50
   0  -6  17   18.00   30.20
   0   6 -17   19.30   32.60
   0   6 -18   87.49   35.90
   0  -6  19   70.29   37.00
   0   6 -19   70.49   39.50
   0  -6  20   26.00   27.80
   0   6 -20    2.30   30.10
   0   6 -21    0.20   21.60
   0  -6  22    0.80   20.60
   0   6 -22   13.60   23.50
   0   6 -23   11.90   22.00
   0   6 -24   23.60   21.60
   0   6 -25   10.70   17.40
   0   6 -26    5.60   14.50
   0   6 -27    1.40   15.40
   0   6 -28   -0.60   13.00
   0   6 -29   -0.20    9.00
   0  -7   9  -11.70   32.70
   0   7  -9  113.89   47.90
   0  -7  10   -6.60   42.40
   0   7 -10   59.49   47.80
   0  -7  11  -32.90   71.49
   0   7 -11   25.10   48.90
   0  -7  12  -45.40   71.39
   0   7 -12   27.20   50.39
   0  -7  13  -53.49   67.79
   0   7 -13   24.60   43.50
   0  -7  14  -22.20   50.99
   0   7 -14   24.90   40.30
   0  -7  15   -0.60   40.60
   0   7 -15   -4.40   38.00
   0  -7  16   26.20   31.50
   0   7 -16   59.09   34.50
   0  -7  17  138.19   45.10
   0   7 -17   78.09   33.50
   0  -7  18    5.50   26.70
   0   7 -18  125.59   39.50
   0  -7  19    8.30   22.90
   0   7 -20   17.20   22.30
   0   7 -21   13.10   18.00
   0   7 -22   26.60   20.40
   0   7 -23    0.70   15.00
   0   7 -24    1.50   16.50
   0   7 -25   -0.70   13.10
   0   7 -26    9.70   12.70
   0   7 -27    5.30    9.90
   0  -8  10  -10.30   24.70
   0  -8  11   -4.90   21.90
   0   8 -11   83.79   39.50
   0   8 -12   54.59   32.70
   0  -8  13  -12.50   31.30
   0  -8  14  -21.00   32.00
   0   8 -14   39.70   30.10
   0  -8  15   -2.10   25.40
   0   8 -15   14.10   25.10
   0  -8  16    3.70   18.20
   0   8 -16   21.50   25.40
   0   8 -17   47.60   21.20
   0   8 -18   55.49   23.60
   0   8 -19   24.30   17.30
   0   8 -20   -2.00   13.60
   0   8 -21    3.50   11.80
   0   8 -23    7.50   12.20
   0   8 -24    5.80   11.20
   0   9 -13   -6.40   21.60
   0   9 -14    8.00   19.70
   0   9 -15    4.30   14.40
   0   9 -16    3.50   14.40
   0   9 -17   11.20   14.90
   0   9 -18   23.00   15.50
   0   9 -19    0.70   10.20
   0   9 -20   11.00   11.20
   0  10 -14    1.70   13.80
   0  10 -15    2.90   13.10
  -1   0   0   26.40   12.30
   1   0   1 2795.72  332.87
  -1   0  -1 2845.92  338.97
   1   0   2 2261.57  270.77
   1   0  -2 2512.25  300.67
  -1   0  -2 2256.47  270.17
   1   0   3 2612.54  314.57
   1   0  -3 2184.78  262.97
  -1   0  -3 2452.95  295.77
   1   0   4 1193.18  150.58
  -1   0   4 1341.57  167.98
   1   0  -4 1065.29  136.79
  -1   0  -4 1118.49  140.99
  -1   0   5 2168.48  266.17
   1   0  -5 2101.89  258.67
   1   0   6   67.29   38.70
  -1   0   6  122.79   53.19
   1   0  -6  101.79   52.49
   1   0   7 1835.82  227.78
  -1   0   7 2132.59  264.37
  -1   0  -7 1913.61  237.98
   1   0   8  206.78   43.80
  -1   0   8  253.37   49.70
  -1   0  -8  220.68   48.60
   1   0   9 2649.43  324.47
  -1   0   9 2795.72  341.67
   1   0  -9 3100.69  381.46
  -1   0  -9 2616.64  321.57
   1   0  10 3399.56  413.86
  -1   0  10 3384.16  411.96
   1   0 -10 3573.44  436.46
  -1   0 -10 3338.17  407.36
   1   0  11 1839.92  230.78
  -1   0  11 1833.82  230.18
   1   0 -11 2129.59  267.97
  -1   0 -11 1749.92  220.98
   1   0  12  212.18   47.60
  -1   0  12  261.27   51.99
   1   0 -12  319.27   69.89
  -1   0 -12  205.08   52.59
   1   0  13   48.90   28.30
  -1   0  13   48.20   34.90
   1   0 -13   39.60   28.80
  -1   0 -13   24.70   30.80
   1   0  14  454.35   70.09
  -1   0  14  554.54   84.19
  -1   0 -14  475.55   73.59
   1   0  15  207.98   48.20
  -1   0  15  237.08   48.10
  -1   0 -15  221.28   46.60
   1   0  16  135.19   42.50
  -1   0  16  142.29   39.50
  -1   0 -16  119.39   38.20
   1   0  17  480.65   78.39
  -1   0  17  490.75   77.79
  -1   0 -17  434.96   71.49
   1   0  18  461.65   76.39
  -1   0  18  414.96   69.89
   1   0 -18  557.94   89.19
  -1   0 -18  445.76   73.39
   1   0  19  610.24   93.09
  -1   0  19  618.74   93.99
   1   0 -19  622.84   95.29
  -1   0 -19  582.84   88.89
   1   0  20  206.78   47.60
  -1   0  20  165.88   43.80
   1   0 -20  188.38   45.90
  -1   0 -20  162.68   43.20
   1   0  21  153.78   42.50
  -1   0  21  162.58   42.40
   1   0 -21  142.99   40.10
  -1   0 -21  128.39   37.80
   1   0  22  134.79   40.00
  -1   0  22  153.98   41.50
   1   0 -22  126.59   40.30
  -1   0 -22  141.99   40.30
   1   0  23   61.29   31.80
  -1   0  23   71.19   30.00
   1   0 -23   70.29   32.80
  -1   0 -23   73.79   31.20
   1   0  24  150.48   43.70
  -1   0  24  164.58   42.10
   1   0 -24  133.79   40.00
  -1   0 -24  129.09   37.80
   1   0  25   95.29   36.90
  -1   0  25  114.29   34.50
   1   0 -25  101.09   39.20
  -1   0 -25   96.29   35.10
   1   0  26   71.79   31.70
  -1   0  26   38.90   23.70
   1   0 -26   68.69   32.10
  -1   0 -26   62.99   31.80
   1   0  27   71.89   31.40
  -1   0  27   63.59   26.80
   1   0 -27   69.39   33.20
  -1   0 -27   70.29   32.10
   1   0  28   78.99   33.50
   1   0 -28   89.89   35.80
  -1   0 -28   96.69   35.70
   1   0  29   78.89   30.90
   1   0 -29   97.79   37.90
  -1   0 -29   78.59   34.60
   1   0  30  146.99   39.90
   1   0 -30  163.38   45.10
  -1   0 -30  162.48   44.90
   1   0  31   51.59   24.70
   1   0 -31   37.30   25.20
  -1   0 -31   39.00   27.60
   1   0  32   72.49   29.60
   1   0 -32   39.20   25.20
  -1   0 -32   83.69   35.10
   1   0 -33   14.00   19.50
  -1   0 -33   11.70   19.80
  -1   0 -34   67.59   30.90
  -1   0 -35   13.30   17.90
  -1   0 -36    3.70   13.90
  -1   0 -37   11.90   14.80
  -1   0 -38   -1.10   11.10
   1  -1   2 2314.77  281.67
  -1   1  -2 1864.51  227.48
  -1  -1   3  137.09   39.70
  -1   1  -3  162.18   43.30
   1  -1   4 4588.64  550.54
   1   1  -4 4412.66  527.95
   1  -1   5 1427.56  177.88
   1   1  -5 1156.38  143.69
  -1  -1   5 1497.15  183.88
  -1   1  -5 1420.36  176.58
   1  -1   6  539.15   74.29
   1   1  -6  482.05   64.99
  -1  -1  -6  323.57   61.29
   1   1   6  320.97   59.89
  -1   1  -6  299.97   48.90
   1  -1   7 1305.77  162.88
  -1  -1  -7 1610.74  203.08
   1   1   7 1118.49  142.79
  -1  -1   7 1510.45  186.58
  -1   1  -7 1252.57  156.88
  -1  -1  -8  724.13  100.79
   1   1   8  557.44   80.79
  -1  -1   8  575.94   77.19
  -1   1  -8  636.74   86.29
   1  -1   9 1909.51  234.98
  -1   1   9 2041.60  252.57
  -1  -1  -9 1885.01  236.28
   1   1   9 1948.41  242.28
  -1  -1   9 1890.11  231.58
   1  -1  -9 1634.24  206.88
  -1   1  -9 1776.52  219.88
   1  -1  10  823.42  107.79
  -1   1  10  630.84   89.99
   1   1 -10  688.93   91.89
  -1  -1 -10  828.02  116.69
   1   1  10  821.32  110.69
  -1  -1  10  599.94   80.79
   1  -1 -10  851.11  123.09
  -1   1 -10  573.04   79.79
   1  -1  11 1448.06  181.38
  -1   1  11 1697.73  213.38
   1   1 -11 1371.26  171.78
   1   1  11 1574.94  199.08
  -1  -1  11 1450.05  180.88
   1  -1 -11 1474.65  187.18
   1  -1  12  863.21  113.49
  -1   1  12  919.11  122.89
   1   1 -12  914.01  118.79
  -1  -1 -12  815.92  114.89
   1   1  12  728.93  100.49
  -1  -1  12  824.52  109.29
   1  -1 -12  812.42  113.39
  -1   1 -12 1164.58  149.09
   1  -1  13 1238.28  158.88
  -1   1  13 1312.97  168.98
   1   1 -13 1563.64  197.78
  -1  -1 -13 1410.16  179.78
   1   1  13 1263.77  162.98
  -1  -1  13 1485.85  186.78
  -1   1 -13 1022.80  133.49
   1   1 -14 1320.07  169.08
   1   1  14 1103.19  142.09
  -1  -1  14 1140.99  147.39
   1  -1 -14 1202.38  156.58
  -1   1 -14 1278.17  164.78
   1  -1  15  152.98   39.90
  -1   1  15  110.69   33.40
   1   1 -15  205.18   43.40
  -1  -1 -15  129.39   35.50
   1   1  15  162.18   39.00
  -1  -1  15  171.08   37.00
   1  -1 -15  318.57   55.49
  -1   1 -15  174.48   40.30
   1  -1  16  149.59   40.60
   1   1 -16  130.29   35.90
  -1  -1 -16  164.28   41.40
  -1  -1  16  194.18   41.50
   1  -1 -16  394.76   65.29
  -1   1 -16  136.59   38.40
   1  -1  17  942.51  128.99
  -1   1  17  615.64   89.99
   1   1 -17  596.24   87.79
  -1  -1 -17  565.34   84.09
   1   1  17  603.34   88.89
  -1  -1  17  712.23  102.49
  -1   1 -17  618.04   91.59
   1  -1  18  287.37   55.69
  -1   1  18  205.78   44.80
   1   1  18  177.28   42.60
  -1  -1  18  190.58   44.80
   1  -1 -18  160.98   39.80
  -1   1 -18  330.57   60.19
   1  -1  19  422.16   69.39
  -1   1  19  432.76   67.29
   1   1 -19  557.14   84.69
  -1  -1 -19  274.37   52.19
   1   1  19  541.85   82.69
  -1  -1  19  459.85   73.19
   1  -1 -19  349.27   64.19
  -1   1 -19  564.84   86.99
   1  -1  20  135.79   38.00
  -1   1  20  151.08   38.70
   1   1 -20  216.28   48.00
  -1  -1 -20  157.38   39.00
   1   1  20  239.88   48.00
  -1  -1  20  310.17   57.09
   1  -1 -20  157.48   40.00
  -1   1 -20  128.09   38.50
  -1  -1 -21  320.07   56.89
   1   1  21  255.87   50.79
  -1  -1  21  315.67   57.89
   1  -1 -21  218.68   46.80
  -1   1 -21  218.78   48.10
   1  -1  22  105.39   36.60
  -1   1  22   54.69   29.30
   1   1 -22  111.39   35.00
  -1  -1 -22   39.20   25.10
   1   1  22   81.19   32.20
  -1  -1  22   45.80   26.70
   1  -1 -22   62.09   30.50
  -1   1 -22   52.69   29.40
   1  -1  23    8.70   30.10
  -1   1  23  128.19   35.50
   1   1 -23   15.40   25.40
  -1  -1 -23   43.70   27.20
   1   1  23   53.19   30.00
  -1  -1  23   17.90   22.50
   1  -1 -23   48.20   26.60
  -1   1 -23   15.90   25.70
   1  -1  24   67.69   28.90
  -1   1  24   39.20   21.70
   1   1 -24   51.39   28.30
   1   1  24   82.39   30.20
  -1  -1  24   39.20   24.80
   1  -1 -24   87.39   34.30
  -1   1 -24   61.49   31.80
   1  -1  25  166.68   42.70
  -1   1  25   69.69   26.70
   1   1 -25   54.49   28.70
   1   1  25   91.09   30.80
  -1  -1  25  113.49   35.10
   1  -1 -25   55.79   28.80
  -1   1 -25   59.29   28.00
   1  -1  26   99.79   35.40
  -1   1  26  162.78   38.40
   1   1 -26   90.59   36.90
  -1  -1 -26  109.29   31.30
   1   1  26  150.28   38.60
  -1  -1  26  119.49   34.50
   1  -1 -26  123.79   37.70
   1  -1  27   14.90   22.30
  -1   1  27   38.20   20.30
   1   1 -27   41.70   32.80
  -1  -1 -27   23.60   25.80
   1   1  27    6.40   18.10
  -1  -1  27   10.20   20.50
   1  -1 -27   33.00   22.60
   1  -1  28  129.69   37.80
   1   1 -28  167.18   45.80
  -1  -1 -28  132.19   39.40
   1   1  28  177.18   42.50
   1  -1 -28   62.39   28.30
  -1   1 -28  133.39   40.00
   1  -1  29  101.39   34.10
   1   1 -29  168.08   45.20
  -1  -1 -29  184.68   46.90
   1   1  29  145.99   37.90
   1  -1 -29  232.38   51.59
  -1   1 -29  142.59   41.00
   1  -1  30   44.10   24.50
   1   1 -30   45.80   25.20
  -1  -1 -30   59.39   30.20
   1   1  30   18.50   16.80
   1  -1 -30   36.40   27.70
  -1   1 -30   32.30   25.80
   1  -1  31  179.18   45.10
   1   1 -31  193.98   49.40
  -1  -1 -31  200.18   50.69
   1   1  31  151.08   38.90
  -1   1 -31  160.88   41.60
   1  -1  32    7.50   18.50
   1   1 -32    6.20   19.70
  -1  -1 -32   21.00   22.90
   1   1  32   12.80   14.70
   1  -1 -32    1.40   14.10
  -1   1 -32    3.60   18.70
  -1  -1 -33   30.50   24.40
   1   1  33   14.80   14.10
   1  -1 -33   13.20   16.40
  -1   1 -33   21.30   22.80
  -1  -1 -34   21.00   22.70
  -1   1 -34   18.50   21.70
  -1  -1 -35   -1.60   14.30
  -1   1 -35   17.70   20.60
  -1  -1 -36    7.40   15.10
  -1   1 -36    2.10   11.50
  -1  -1 -37   22.40   18.50
  -1   1 -37   27.30   20.20
  -1  -1 -38    0.70   11.20
   1   2  -4  243.38   48.60
  -1  -2   4  303.97   71.99
   1  -2   5  349.07   56.49
  -1  -2   5  309.67   53.39
  -1   2  -5  349.27   63.79
  -1  -2   6  624.64   89.59
  -1   2  -6  719.23  102.19
   1  -2   7 1238.28  158.58
  -1  -2   7 1398.86  179.78
  -1   2  -7  979.60  129.89
   1  -2   8  120.39   35.60
   1   2  -8  142.69   37.00
  -1  -2   8  179.98   39.60
  -1   2  -8  146.49   42.40
   1  -2   9  110.69   35.80
   1   2  -9  106.89   34.20
  -1  -2   9  100.89   33.80
  -1   2  -9  238.48   46.60
   1  -2  10 1803.12  223.98
  -1  -2  10 2124.49  262.17
  -1   2 -10 2013.90  249.78
   1  -2  11  277.27   49.00
   1   2 -11  142.69   35.60
  -1  -2  11  228.78   41.10
   1  -2  12 2177.68  270.27
   1   2 -12 1929.01  240.78
  -1  -2  12 1564.64  195.88
  -1   2 -12 2227.78  275.57
   1  -2  13  257.27   47.10
   1   2 -13  235.08   44.60
  -1  -2 -13  245.18   48.70
  -1  -2  13  433.96   65.49
   1   2 -14  384.76   61.09
  -1  -2 -14  390.16   64.59
   1   2  14  295.77   54.49
  -1   2 -14  356.76   58.69
   1  -2  15  674.23   96.99
  -1  -2 -15  851.61  117.79
   1   2  15  952.30  128.99
  -1  -2  15  799.92  109.49
   1  -2 -15  501.65   76.79
  -1   2 -15  689.43   97.29
   1  -2  16  699.23  100.09
  -1   2  16  675.23   97.89
   1   2 -16  732.23  102.49
  -1  -2 -16  585.84   91.39
   1   2  16  745.93  106.09
  -1  -2  16  568.24   81.59
   1  -2 -16  630.84   92.79
  -1   2 -16  802.92  110.89
   1  -2  17  681.03   98.79
  -1   2  17  467.45   74.89
   1   2 -17  778.62  108.49
  -1  -2 -17  667.63   98.39
  -1  -2  17  816.42  112.79
  -1   2 -17  556.84   83.69
   1  -2  18  723.03  103.79
  -1   2  18  663.23   97.49
   1   2 -18  699.23  100.89
  -1  -2 -18  683.63   99.99
   1   2  18  666.63   97.79
   1  -2 -18  850.31  120.09
  -1   2 -18  685.03   99.29
   1  -2  19  182.78   41.90
  -1   2  19  183.58   43.40
   1   2 -19  327.17   57.99
  -1  -2 -19  210.78   47.10
   1   2  19  107.69   30.70
  -1  -2  19  125.59   34.80
   1  -2 -19  200.78   46.70
  -1   2 -19  197.58   44.40
   1  -2  20  202.48   44.20
   1   2 -20   27.50   24.40
  -1  -2 -20   71.19   31.50
   1   2  20   80.89   32.30
  -1  -2  20  120.39   34.10
   1  -2 -20   61.29   32.30
  -1   2 -20   65.29   28.80
   1  -2  21   94.39   31.70
  -1   2  21   81.59   32.00
   1   2 -21   44.10   26.30
   1   2  21   47.60   28.40
  -1  -2  21   72.69   29.70
   1  -2 -21  211.78   49.40
  -1   2 -21  139.79   38.80
   1  -2  22   15.50   22.20
  -1   2  22   45.90   23.40
   1   2 -22   -1.00   24.90
  -1  -2 -22   15.40   27.90
   1   2  22   13.80   23.00
  -1  -2  22    3.70   19.30
   1  -2 -22   56.59   32.30
  -1   2 -22    0.40   24.90
   1  -2  23   56.59   27.80
  -1   2  23   38.10   22.70
   1   2 -23   17.20   25.40
  -1  -2 -23    7.90   24.70
  -1  -2  23    2.40   16.50
   1  -2 -23   12.40   22.70
  -1   2 -23   15.80   25.20
   1  -2  24   38.40   26.50
  -1   2  24   77.09   27.60
   1   2 -24   97.39   34.60
  -1  -2 -24   23.80   23.00
   1   2  24   64.29   26.70
  -1   2 -24   46.10   28.10
   1  -2  25   24.20   23.60
  -1   2  25   79.39   27.30
   1   2 -25   18.90   24.80
  -1  -2 -25   47.00   24.40
   1   2  25   50.89   25.70
  -1  -2  25   13.30   17.70
   1  -2 -25  137.09   40.60
  -1   2 -25   17.60   26.60
  -1   2  26   12.00   17.70
   1   2 -26   22.60   25.20
  -1  -2 -26    8.90   21.50
   1   2  26   23.40   23.40
  -1  -2  26   15.30   19.80
   1  -2 -26   44.50   24.80
  -1   2 -26   58.89   28.00
   1  -2  27   39.20   25.30
   1   2 -27   26.70   26.80
  -1  -2 -27   30.70   22.80
   1   2  27  108.89   32.10
   1  -2 -27   45.10   25.00
  -1   2 -27   24.70   23.40
   1  -2  28   38.00   24.60
  -1  -2 -28   91.49   32.00
   1   2  28   69.19   27.40
   1  -2 -28   58.19   26.40
  -1   2 -28   54.69   29.10
   1  -2  29   74.09   28.50
   1   2 -29   35.00   23.10
   1   2  29   74.69   27.20
   1  -2 -29   20.60   20.80
  -1   2 -29   46.20   26.10
   1  -2  30   83.19   30.00
   1   2 -30   69.59   29.20
  -1  -2 -30   90.29   35.20
   1   2  30   52.79   22.90
   1  -2 -30   73.19   26.10
  -1   2 -30   94.39   35.80
   1  -2  31    9.50   15.00
   1   2 -31   17.30   18.30
  -1  -2 -31   11.40   18.70
   1   2  31   10.20   14.00
   1  -2 -31    6.60   18.20
   1   2 -32   32.50   21.50
  -1  -2 -32   32.20   22.30
   1   2  32   26.10   15.30
   1  -2 -32   17.60   17.40
  -1   2 -32   25.80   23.20
  -1  -2 -33   17.60   18.20
  -1   2 -33   12.20   18.40
  -1  -2 -34   29.60   19.90
  -1   2 -34    8.30   16.40
  -1  -2 -35   -0.20   11.50
  -1   2 -35   -1.60   12.50
  -1  -2 -36    1.90   10.00
  -1   2 -36   -1.20   12.70
  -1  -2 -37    1.80    9.60
  -1   2 -37    2.80   10.30
  -1  -2 -38   -1.60    8.90
   1  -3   4  258.37   52.39
  -1  -3   4  239.08   43.80
  -1   3  -4  442.76   61.99
   1  -3   5   25.90   56.39
  -1  -3   5  -58.19   52.39
   1  -3   6  523.45   80.99
   1   3  -6  481.05   76.49
  -1   3  -6  299.87   55.89
   1  -3   7  405.66   65.89
   1   3  -7  347.47   62.69
  -1  -3   7  559.94   84.69
  -1   3  -7  453.45   74.59
   1  -3   8   33.50   31.10
   1   3  -8   95.09   46.70
  -1  -3   8    4.20   38.80
   1  -3   9  153.68   41.40
   1   3  -9  136.89   37.90
  -1  -3   9  206.38   52.69
  -1   3  -9  127.99   37.30
   1  -3  10  594.04   89.69
   1   3 -10  448.66   69.19
  -1  -3  10  578.44   86.49
  -1   3 -10  557.94   82.79
   1  -3  11  688.53  100.49
  -1  -3  11  922.21  126.09
  -1   3 -11  717.83  100.29
   1  -3  12  304.57   59.09
   1   3 -12  326.17   54.49
  -1   3 -12  167.58   39.80
   1  -3  13  505.25   81.69
  -1  -3  13  627.84   94.29
  -1   3 -13  799.22  110.49
   1  -3  14  146.59   42.00
   1   3 -14  190.38   42.50
  -1  -3  14  223.68   48.90
  -1   3 -14  234.28   47.80
   1  -3  15 1649.63  214.58
   1   3 -15 2139.79  267.67
  -1  -3  15 2453.95  307.57
   1  -3  16   83.79   34.80
   1   3 -16  117.79   34.10
  -1  -3  17   68.09   30.40
  -1   3 -17   53.09   29.60
   1  -3  18  496.75   79.19
   1   3 -18  568.74   85.29
   1  -3  19   53.79   28.40
   1   3 -19   62.79   27.40
  -1  -3  19   60.49   27.40
  -1   3 -19   89.89   31.10
   1  -3  20  232.18   49.70
   1   3 -20  285.17   54.39
  -1  -3 -20  197.48   44.60
  -1  -3  20  128.09   35.90
  -1   3 -20  201.98   44.00
   1  -3  21  105.59   36.00
   1   3 -21   77.59   30.40
  -1  -3 -21   10.60   26.10
   1   3  21   24.60   22.70
  -1  -3  21   -7.40   22.00
  -1   3 -21   85.49   32.20
   1  -3  22   51.59   33.90
   1   3 -22   40.70   28.80
  -1  -3 -22  113.09   34.80
   1   3  22   66.29   31.30
  -1  -3  22   77.59   29.80
   1  -3 -22   45.70   30.20
  -1   3 -22   91.29   32.20
   1  -3  23  113.99   36.10
  -1  -3 -23   82.49   29.90
   1   3  23  116.49   33.50
  -1  -3  23  261.67   53.99
   1  -3 -23  128.09   36.00
  -1   3 -23   98.89   33.40
   1  -3  24  106.59   36.10
  -1   3  24  154.98   38.50
   1   3 -24   82.49   32.60
   1   3  24  163.68   39.60
  -1  -3  24   92.49   29.10
   1  -3 -24  138.19   38.90
  -1   3 -24  122.49   36.00
   1  -3  25   54.09   26.70
  -1   3  25  103.29   31.10
   1   3 -25   41.00   26.30
  -1  -3 -25   37.70   28.60
   1   3  25   57.09   27.20
  -1  -3  25   45.60   24.10
   1  -3 -25   69.09   29.30
  -1   3 -25   52.59   26.40
   1  -3  26   32.60   22.40
  -1   3  26   26.50   18.90
   1   3 -26   23.90   24.10
  -1  -3 -26   57.99   27.40
   1   3  26   12.30   17.60
   1  -3 -26   16.00   18.70
  -1   3 -26   20.60   21.70
   1  -3  27   28.40   21.10
  -1   3  27   17.20   16.00
   1   3 -27   35.50   25.50
  -1  -3 -27   38.20   27.10
   1  -3 -27   22.70   20.80
  -1   3 -27   42.10   26.10
   1  -3  28   26.80   19.80
   1   3 -28   64.29   28.60
  -1  -3 -28   74.09   30.50
   1   3  28   42.10   21.20
   1  -3 -28   19.80   20.60
  -1   3 -28   35.20   25.80
   1  -3  29   74.29   27.60
   1   3 -29   49.20   25.60
  -1  -3 -29   60.69   28.60
   1   3  29   67.09   25.30
   1  -3 -29   72.49   25.60
  -1   3 -29   50.79   27.40
   1  -3  30   58.09   23.70
   1   3 -30   27.10   20.80
  -1  -3 -30   15.20   23.40
   1   3  30    9.00   10.80
   1  -3 -30    5.20   14.60
  -1   3 -30   42.30   24.00
   1   3 -31   27.80   20.50
   1   3  31   21.90   15.90
   1  -3 -31   40.40   22.10
  -1   3 -31   33.00   21.70
  -1  -3 -32   36.40   22.90
   1   3  32   38.90   19.20
   1  -3 -32   32.60   19.40
  -1   3 -32   57.09   28.20
  -1  -3 -33   43.10   23.60
  -1   3 -33   66.19   29.90
  -1  -3 -34   23.00   18.00
  -1   3 -34    3.70   12.40
  -1  -3 -35    7.40   12.90
  -1   3 -35    2.90   11.90
  -1  -3 -36    2.40   10.00
  -1   3 -36    2.40   10.20
  -1  -3 -37    2.00    9.30
  -1  -3 -38   -2.50    8.60
   1  -4   5   62.19   33.90
   1   4  -6  110.29   33.50
  -1   4  -6   95.79   35.00
   1  -4   7   -9.10   60.39
  -1  -4   7  -52.49   63.49
   1  -4   8   97.29   43.70
   1   4  -8  125.39   44.40
  -1  -4   8   31.30   61.89
  -1   4  -8   93.19   40.80
   1  -4   9  103.49   45.60
   1   4  -9  147.29   40.20
  -1  -4   9  161.58   53.39
  -1   4  -9  186.18   49.80
   1  -4  10  347.97   62.69
   1   4 -10  243.98   50.39
  -1  -4  10  239.48   57.89
  -1   4 -10  216.78   48.90
   1  -4  11   52.79   36.90
   1   4 -11   78.19   36.20
  -1  -4  11   70.39   56.59
  -1   4 -11  119.99   41.50
   1  -4  12  104.59   40.40
   1   4 -12  234.88   52.29
  -1   4 -12  166.98   45.10
   1  -4  13  120.99   47.90
   1   4 -13  108.39   38.10
  -1  -4  13  201.78   57.79
  -1   4 -13  122.29   40.90
   1  -4  14  522.95   86.79
   1   4 -14  502.35   79.19
  -1   4 -14  448.06   74.69
   1  -4  15 1465.45  196.38
   1   4 -15 1625.04  209.78
  -1  -4  15 1751.92  230.38
   1  -4  16  354.36   67.69
   1   4 -16  343.77   57.79
  -1  -4  16  376.46   70.29
  -1   4 -16  376.56   64.79
   1   4 -17  239.58   48.30
  -1   4 -17  317.67   57.59
   1  -4  18   25.20   33.90
   1   4 -18   34.90   25.30
  -1  -4  18    6.70   31.30
  -1   4 -18   21.00   24.30
   1  -4  19   62.29   33.40
   1   4 -19   59.69   28.60
  -1  -4  19   23.70   25.90
  -1   4 -19   33.10   29.00
   1   4 -20   46.20   25.10
  -1  -4  20  150.28   41.50
  -1   4 -20   97.29   33.00
   1  -4  21  361.56   69.79
   1   4 -21  361.86   65.59
  -1  -4  21  458.05   80.39
  -1   4 -21  309.87   58.49
   1  -4  22  141.39   42.00
   1   4 -22  118.89   37.10
  -1  -4  22  182.98   44.90
  -1   4 -22  148.19   40.40
   1  -4  23  120.39   38.70
   1   4 -23   73.29   32.00
  -1  -4  23   95.19   34.10
  -1   4 -23   92.49   36.00
   1   4 -24   18.30   22.30
  -1  -4  24   31.10   20.00
  -1   4 -24   31.10   24.00
   1  -4  25    8.90   18.90
   1   4 -25   90.99   37.10
  -1   4 -25    4.50   23.80
   1  -4  26   16.30   18.40
   1   4 -26   18.80   19.90
  -1  -4 -26   21.40   20.80
   1  -4  27   36.40   22.30
   1   4 -27   26.30   19.80
  -1  -4 -27   47.70   24.40
  -1   4 -27   37.70   23.30
   1  -4  28   -0.50   14.10
   1   4 -28    7.60   17.00
  -1  -4 -28   11.50   22.80
   1  -4 -28    9.90   19.00
  -1   4 -28   -1.20   18.30
   1  -4  29   16.10   16.10
   1   4 -29   19.10   16.70
  -1  -4 -29   51.29   27.30
   1   4  29   73.29   26.50
   1  -4 -29   23.30   20.00
  -1   4 -29   23.40   21.80
   1   4 -30   24.70   18.10
  -1  -4 -30   17.50   22.20
   1   4  30   20.20   15.40
   1  -4 -30    8.20   15.20
  -1   4 -30   34.00   22.60
  -1  -4 -31   16.80   18.80
   1   4  31   50.09   21.30
   1  -4 -31   20.80   17.50
  -1   4 -31   41.80   24.20
  -1   4 -32    9.60   13.40
  -1  -4 -33   12.80   17.10
  -1  -4 -34   -3.10   11.20
  -1   4 -34    0.40    9.40
  -1  -4 -35   14.90   11.90
  -1   4 -35    9.20   12.10
  -1  -4 -36    6.50   12.20
  -1  -4 -37    2.70    9.80
   1   5  -7  262.57   51.09
  -1   5  -7  214.28   46.30
   1  -5   8  -65.39   66.99
   1   5  -8   57.89   48.30
  -1  -5   8  -72.79   56.69
  -1   5  -8   47.80   40.50
   1  -5   9  -41.00   83.49
   1   5  -9  101.09   47.70
  -1  -5   9  -81.59   72.89
  -1   5  -9  129.29   49.70
   1  -5  10   59.09   47.40
   1   5 -10  136.69   52.69
  -1   5 -10  149.49   50.69
   1  -5  11   23.20   48.00
   1   5 -11   43.80   49.00
  -1   5 -11   33.00   41.60
   1  -5  12   39.90   44.70
   1   5 -12   94.29   45.50
  -1  -5  12   53.79   42.30
  -1   5 -12   83.39   41.30
   1   5 -13  514.55   83.49
  -1  -5  13  284.97   73.39
  -1   5 -13  488.95   82.69
   1  -5  14   13.90   39.80
   1   5 -14   20.60   32.90
  -1  -5  14   25.90   48.50
  -1   5 -14   11.90   36.40
   1  -5  15  586.64  104.89
   1   5 -15  613.04   96.09
  -1   5 -15  625.34   99.39
   1  -5  16   65.59   46.10
   1   5 -16   56.19   34.30
  -1  -5  16   62.59   38.80
   1  -5  17  376.66   74.59
   1   5 -17  178.48   45.10
  -1  -5  17  343.47   70.19
  -1   5 -17  307.47   61.09
   1  -5  18   86.79   39.80
   1   5 -18  173.88   43.30
  -1  -5  18  106.99   39.00
  -1   5 -18  120.99   37.30
   1  -5  19   43.50   34.70
   1   5 -19  162.18   43.60
  -1  -5  19   90.59   33.50
  -1   5 -19   54.89   31.00
   1  -5  20   52.79   32.30
   1   5 -20   33.20   27.00
  -1  -5  20   40.70   26.90
  -1   5 -20   47.60   27.90
   1   5 -21  109.79   37.40
  -1  -5  21   78.59   33.90
  -1   5 -21  183.48   44.30
   1  -5  22   26.90   26.30
  -1  -5  22   24.20   21.80
  -1   5 -22   22.60   23.00
   1  -5  23   -2.70   23.10
   1   5 -23   15.30   26.80
  -1   5 -23    8.30   24.00
   1  -5  24    2.60   16.50
   1   5 -24   28.30   22.50
  -1   5 -24   -3.20   26.60
   1  -5  25   37.00   25.30
   1   5 -25   48.00   24.40
  -1   5 -25   38.10   25.00
   1  -5  26   18.30   19.60
   1   5 -26   20.40   20.10
  -1   5 -26   19.30   19.20
   1  -5  27   11.30   16.80
   1   5 -27   29.00   20.70
   1   5 -28   50.09   23.70
  -1   5 -28   53.79   25.20
  -1   5 -29   21.20   18.50
  -1   5 -30    5.10   12.90
  -1   5 -31    6.80   11.80
  -1   5 -32   14.00   14.00
  -1  -5 -33   17.40   16.10
  -1  -5 -34   -3.10    9.10
  -1  -5 -35   14.50   14.50
  -1  -5 -36   -1.60    9.20
  -1  -6   5   -4.00   36.20
   1  -6   7  -16.70   24.90
   1  -6   8  -48.00   37.30
  -1  -6   8  -31.70   31.30
  -1   6  -8   62.99   30.50
   1   6  -9   78.49   37.20
  -1  -6   9  -23.20   37.70
  -1   6  -9   60.99   37.00
   1  -6  10   -4.10   62.89
   1   6 -10  152.98   47.10
  -1  -6  10  -56.69   58.69
  -1   6 -10  108.49   43.60
   1  -6  11  -50.39   69.09
   1   6 -11   32.70   41.40
  -1   6 -11   43.50   38.40
   1  -6  12   46.70   43.80
   1   6 -12   74.99   45.20
  -1  -6  12   15.50   40.20
  -1   6 -12   71.39   39.80
   1   6 -13   15.90   36.50
  -1  -6  13    9.60   36.90
  -1   6 -13   34.00   38.10
   1  -6  14   37.40   39.00
   1   6 -14  105.79   45.40
  -1  -6  14   67.29   40.90
  -1   6 -14   41.90   35.00
   1  -6  15   35.30   33.90
   1   6 -15   25.50   35.40
  -1  -6  15   25.20   32.60
  -1   6 -15   74.89   37.20
   1  -6  16    7.50   43.00
   1   6 -16   34.60   30.60
  -1  -6  16   12.60   27.10
  -1   6 -16   43.50   31.20
   1  -6  17  141.09   49.90
   1   6 -17  309.47   64.79
  -1  -6  17  114.59   43.40
  -1   6 -17  154.08   46.50
   1   6 -18  166.68   47.60
  -1   6 -18  156.48   45.50
   1  -6  19    7.50   26.00
  -1  -6  19    0.40   28.00
  -1   6 -19   -1.00   29.10
   1  -6  20   77.99   36.00
   1   6 -20   43.10   28.90
  -1   6 -20   57.39   35.30
   1  -6  21    2.70   22.50
   1   6 -21   13.30   22.90
  -1   6 -21   37.20   29.50
   1  -6  22   -0.10   21.30
   1   6 -22   35.70   23.40
  -1   6 -22    8.20   26.00
   1  -6  23    3.40   15.30
   1   6 -23    0.60   16.60
  -1   6 -23    4.90   17.50
   1  -6  24  127.79   39.00
   1   6 -24   69.09   26.80
  -1   6 -24   89.19   30.50
   1   6 -25    5.20   12.20
  -1   6 -25    6.90   17.10
   1   6 -26   19.60   15.80
  -1   6 -26   18.70   18.00
  -1   6 -28   26.30   18.60
  -1   6 -29    1.90   10.60
  -1   6 -30   20.40   14.90
  -1   6 -31    2.90    9.00
  -1   6 -32   15.10   13.20
  -1  -7   6    8.40   21.50
   1  -7   9   -5.20   37.20
  -1  -7   9  -13.50   27.70
   1  -7  10  -12.70   52.39
   1   7 -10  104.69   55.49
  -1  -7  10  -30.20   36.50
  -1   7 -10   53.19   46.00
   1  -7  11  -43.30   83.09
   1   7 -11  168.38   69.39
  -1  -7  11  -38.50   48.10
  -1   7 -11  130.29   63.59
   1  -7  12  -44.00   79.19
   1   7 -12   65.39   60.29
  -1  -7  12  -52.29   60.19
  -1   7 -12   92.49   51.39
   1  -7  13  -42.50   78.29
   1   7 -13   60.79   53.29
  -1  -7  13  -16.50   60.19
  -1   7 -13  102.89   53.79
   1  -7  14    1.10   41.70
   1   7 -14   32.40   43.70
  -1  -7  14   17.20   36.10
  -1   7 -14   21.90   41.50
   1  -7  15   38.00   39.50
   1   7 -15   71.29   38.50
  -1  -7  15   14.50   37.10
  -1   7 -15   46.30   34.90
   1  -7  16   18.90   30.90
   1   7 -16   17.20   24.50
  -1  -7  16   23.40   26.30
  -1   7 -16   50.09   33.00
   1  -7  17   80.09   35.90
   1   7 -17   70.09   30.30
  -1   7 -17   40.80   29.10
   1  -7  18   11.10   22.70
   1   7 -18   97.89   34.40
  -1   7 -18   45.40   29.70
   1  -7  19   19.90   23.10
   1  -7  20    2.40   22.40
   1   7 -20    6.10   20.10
  -1   7 -20   10.20   26.00
   1   7 -21    2.50   18.00
  -1   7 -21   52.29   28.90
   1  -7  22   -0.20   18.30
   1   7 -22    3.30   12.40
  -1   7 -22   -7.00   17.20
   1  -7  23    8.70   16.30
   1   7 -23   -1.50   13.50
  -1   7 -23    1.30   13.50
   1   7 -24   23.70   16.50
  -1   7 -24   28.00   18.30
  -1   7 -25    4.30   11.40
  -1   7 -26    7.50   12.30
  -1   7 -27    3.90    9.30
  -1   7 -28    6.50   10.40
  -1   7 -29    1.60    9.40
  -1   7 -30    1.50    8.60
  -1   8  -7   -1.80   32.40
   1  -8  10  -12.90   28.60
  -1  -8  10   -6.30   20.70
   1  -8  11  -18.90   27.50
   1   8 -11   31.70   33.30
  -1  -8  11   -7.30   19.00
  -1   8 -11   51.19   31.20
   1  -8  12   -8.80   34.90
   1   8 -12   16.80   28.30
  -1   8 -12   32.90   31.20
   1  -8  13  -18.00   33.80
   1   8 -13   99.19   41.20
   1  -8  14    4.30   27.30
   1   8 -14   12.60   23.90
  -1   8 -14   11.00   26.70
   1  -8  15  -15.20   28.90
   1   8 -15   14.30   21.40
  -1   8 -15    9.20   24.70
   1  -8  16    2.00   20.20
   1   8 -16   35.70   22.60
  -1   8 -16   37.00   28.20
   1  -8  17    0.00   20.30
   1   8 -17   14.70   15.60
  -1   8 -17    0.80   16.50
   1  -8  18    0.40   16.40
   1   8 -18    2.40   14.50
  -1   8 -18    4.60   16.50
   1  -8  19    3.40   15.30
   1   8 -19    8.80   12.10
  -1   8 -19    9.90   16.40
   1   8 -20    4.80   13.00
  -1   8 -20    4.10   14.20
  -1   8 -21    0.10   15.00
  -1   8 -23    5.30   11.90
  -1   8 -24    2.80   13.70
  -1   8 -25   -1.70    9.40
  -1   8 -27   -0.70    8.30
   1  -9   7    5.90   15.60
  -1   9  -8   -0.50   18.90
   1  -9  11    0.70   16.40
   1  -9  12   -5.60   14.10
   1   9 -12   19.90   19.80
  -1   9 -12   28.70   23.50
   1  -9  13   -6.50   17.60
   1   9 -13   14.50   18.40
  -1   9 -13   17.70   22.10
   1  -9  14  -10.60   19.70
   1   9 -14    3.50   17.30
  -1   9 -14    4.60   18.40
   1  -9  15   -4.80   18.60
  -1   9 -15    1.00   16.20
   1   9 -16    5.50   14.50
  -1   9 -16    3.10   13.70
  -1   9 -17   -2.90   12.60
  -1   9 -18    7.50   15.00
  -1   9 -19   -0.20   10.40
  -1   9 -20    3.50   11.70
  -1   9 -22    6.60   11.00
  -1   9 -23    0.80    8.90
  -1   9 -24   -1.40    7.80
  -1  10  -9    4.90   12.50
  -1  10 -13   17.20   18.60
  -1  10 -14    7.40   14.10
  -1  10 -15   -2.00   14.10
  -1  10 -16   -2.20   14.60
  -1  10 -17    2.90   11.30
  -1  10 -18   -0.10    9.50
  -1  10 -19   -0.40   10.10
  -1  10 -20    0.40    7.90
  -1  11 -10    2.20    9.10
   2   0   0 3327.87  397.66
  -2   0   0 3665.63  438.46
   2   0   1 1792.92  214.68
  -2   0  -1 1889.11  226.18
  -2   0  -2 3615.44  431.06
   2   0   3  611.44   76.99
  -2   0   3  520.95   68.19
   2   0  -3  658.83   82.89
  -2   0  -3  571.64   72.39
   2   0   4 2400.76  289.17
  -2   0   4 2300.47  276.97
   2   0  -4 2525.55  303.77
  -2   0  -4 2392.56  287.87
   2   0   5 7028.30  838.92
  -2   0   5 6268.97  747.93
   2   0  -5 6116.49  729.73
  -2   0  -5 7230.88  863.61
   2   0   6 3268.57  394.26
  -2   0   6 3351.46  403.26
   2   0  -6 3244.98  390.76
  -2   0  -6 3559.14  429.56
   2   0   7  319.37   53.89
  -2   0   7  403.56   61.99
   2   0  -7  350.96   59.19
  -2   0  -7  341.17   59.89
   2   0   8  146.69   38.90
   2   0   9 2243.18  278.77
  -2   0   9 1923.91  239.38
   2   0  -9 2138.79  266.07
  -2   0  -9 1882.91  235.18
  -2   0  10  321.67   57.49
   2   0 -10  353.76   68.89
  -2   0 -10  290.67   55.79
   2   0  11  874.51  116.49
  -2   0  11  960.90  126.69
   2   0 -11  922.31  122.19
  -2   0 -11  887.81  118.79
   2   0  12  156.48   38.40
  -2   0  12  146.39   41.20
   2   0 -12  112.59   36.60
   2   0  13  732.23  101.59
  -2   0  13  832.02  114.49
   2   0  14 1253.57  162.78
  -2   0  14 1258.67  164.28
   2   0 -14 1412.16  183.68
  -2   0 -14 1505.35  195.68
   2   0  15 3411.76  418.06
  -2   0  15 3335.07  409.66
   2   0 -15 3389.26  415.96
  -2   0 -15 3249.07  398.86
   2   0  16  330.77   59.09
  -2   0  16  334.37   62.19
   2   0 -16  361.86   63.19
  -2   0 -16  271.27   51.29
   2   0  17 2388.46  298.57
  -2   0  17 2629.94  328.37
   2   0 -17 2628.94  327.47
  -2   0 -17 2445.76  305.47
   2   0  18  408.36   68.09
  -2   0  18  470.75   77.49
   2   0 -18  456.25   75.19
  -2   0 -18  390.86   66.19
   2   0  19   55.49   31.80
  -2   0  19   45.30   33.30
   2   0 -19   31.50   35.80
  -2   0 -19   31.30   29.70
   2   0  20   32.90   29.50
  -2   0  20   50.39   30.80
   2   0 -20   16.60   33.10
  -2   0 -20   33.60   27.10
   2   0  21  110.39   33.80
  -2   0  21  128.29   38.60
   2   0 -21  110.79   37.30
  -2   0 -21   85.69   31.90
   2   0  22   43.60   29.60
  -2   0  22   36.40   27.80
   2   0 -22   61.09   33.30
  -2   0 -22   32.80   26.20
   2   0  23  294.87   53.79
  -2   0  23  171.88   41.80
  -2   0 -23  228.28   48.10
   2   0  24  121.49   37.30
  -2   0  24   90.39   32.10
  -2   0 -24   75.39   30.90
   2   0  25  106.69   37.80
  -2   0  25  110.29   34.60
  -2   0 -25   96.79   33.50
   2   0  26   70.09   35.90
  -2   0 -26   60.19   33.50
   2   0  27   73.29   32.00
  -2   0 -27   64.49   34.70
   2   0  28   99.49   36.80
   2   0 -28  101.19   36.00
  -2   0 -28  103.39   37.10
   2   0  29   12.50   24.30
   2   0 -29   22.70   21.80
  -2   0 -29   43.30   29.50
   2   0  30   74.09   31.70
   2   0 -30   67.89   29.60
  -2   0 -30   81.79   36.60
   2   0  31   56.59   28.00
  -2   0 -31   31.00   32.70
   2   0  32   30.10   22.10
  -2   0 -32   35.10   32.60
   2   0  33   45.70   24.40
  -2   0 -33   50.69   30.30
   2   0  34   12.60   16.50
  -2   0 -34   11.80   27.90
   2   0  35   37.90   22.10
  -2   0 -35   41.80   29.60
  -2   0 -36   23.10   21.90
  -2   0 -37   36.30   23.10
  -2   0 -38    7.90   16.90
  -2   0 -39   15.60   16.50
  -2   0 -40   21.40   16.70
   2   1  -3 2091.69  251.97
  -2  -1   3 2672.93  321.47
  -2   1  -3 2404.86  291.87
   2  -1   4  618.14   82.99
   2   1  -4  653.53   84.79
  -2  -1   4  706.23   90.09
  -2   1  -4  691.33   93.99
   2  -1   5 4048.29  486.35
   2   1  -5 4074.89  487.35
  -2  -1  -5 3787.32  455.45
   2   1   5 4213.08  505.95
  -2  -1   5 3522.35  422.06
  -2   1  -5 4213.08  506.45
   2  -1   6 2498.95  303.47
   2   1  -6 2595.14  312.77
  -2  -1  -6 3069.99  375.26
   2   1   6 3002.50  363.86
  -2  -1   6 2603.34  314.17
  -2   1  -6 1864.51  230.98
   2  -1   7  987.60  126.49
   2   1  -7  886.21  112.09
  -2  -1  -7 1023.30  134.99
   2   1   7  663.53   89.99
  -2  -1   7  956.30  119.39
   2  -1   8 2347.57  286.17
   2   1  -8 2316.87  281.07
   2   1   8 2689.33  328.47
  -2   1  -8 1920.81  236.48
   2  -1   9  581.74   79.09
   2   1  -9  458.35   63.29
  -2  -1  -9  509.75   77.49
   2   1   9  532.25   75.29
  -2  -1   9  365.86   54.29
   2  -1  10   32.10   20.10
  -2   1  10   23.30   27.60
  -2  -1 -10  106.49   37.60
   2   1  10   44.90   26.80
  -2  -1  10   43.50   17.60
   2  -1 -10   47.20   30.90
  -2   1 -10   70.19   26.20
   2  -1  11   30.50   21.10
  -2   1  11   48.00   28.70
   2   1 -11    8.60   18.10
  -2  -1 -11    9.20   28.80
   2   1  11   68.49   27.30
  -2  -1  11   20.30   22.00
  -2   1 -11   37.40   22.70
   2  -1  12  117.39   29.30
   2   1 -12  127.59   30.90
   2   1  12  164.88   36.40
  -2  -1  12  140.69   31.80
   2  -1  13  606.94   84.99
  -2   1  13  604.14   86.39
  -2  -1 -13  523.05   77.19
  -2  -1  13  785.12  105.29
   2  -1 -13  469.95   71.59
  -2   1 -13  409.16   63.49
   2  -1  14  899.01  120.89
  -2   1  14  642.84   91.59
  -2  -1 -14 1135.89  148.59
   2   1  14  920.91  123.19
   2  -1 -14  732.93  102.79
  -2   1 -14  925.21  123.09
   2  -1  15  978.10  134.99
  -2   1  15 1495.05  192.18
   2   1 -15 1622.04  205.78
  -2  -1 -15 1259.77  163.38
   2   1  15 1305.77  169.28
  -2  -1  15 1605.64  205.28
   2  -1 -15 1713.03  219.38
  -2   1 -15 1499.15  191.68
   2  -1  16  850.31  117.59
   2   1 -16  907.41  123.49
  -2  -1 -16  770.92  106.99
   2   1  16  899.61  122.29
  -2  -1  16  836.12  115.09
   2  -1 -16  828.92  114.39
  -2   1 -16  867.11  116.89
   2  -1  17  306.37   57.69
  -2   1  17  357.96   62.19
   2   1 -17  343.67   59.69
  -2  -1 -17  490.45   75.29
   2   1  17  619.84   90.89
  -2  -1  17  520.35   77.09
   2  -1 -17  450.55   71.59
   2  -1  18 2089.69  264.57
  -2   1  18 2079.39  263.37
  -2  -1 -18 2079.39  261.27
   2   1  18 2164.38  271.97
  -2  -1  18 1741.73  222.88
   2  -1 -18 1654.73  212.08
  -2   1 -18 2447.85  306.67
   2  -1  19   91.59   34.10
  -2   1  19   58.29   30.30
   2   1 -19   51.39   28.70
  -2  -1 -19   68.39   29.00
   2   1  19   92.89   31.80
  -2  -1  19  133.39   36.30
   2  -1 -19   55.79   30.00
  -2   1 -19   99.89   35.60
   2  -1  20   17.60   26.20
  -2   1  20   22.90   24.30
   2   1 -20   74.69   30.30
  -2  -1 -20   48.80   24.60
   2   1  20   22.20   28.40
  -2  -1  20  105.59   34.70
   2  -1 -20   66.69   31.20
  -2   1 -20   50.09   28.80
   2  -1  21   29.70   28.50
  -2   1  21   97.09   30.00
   2   1 -21    1.70   23.00
   2   1  21   25.70   23.60
  -2  -1  21   61.89   26.90
   2  -1 -21   -5.90   32.50
  -2   1 -21   14.40   28.70
   2  -1  22   78.49   29.90
  -2   1  22  104.89   31.30
   2   1 -22   76.69   28.90
  -2  -1 -22   33.40   22.70
   2   1  22   81.59   29.90
  -2  -1  22   54.19   25.00
   2  -1 -22   72.19   29.80
  -2   1 -22   94.89   33.20
  -2   1  23  132.09   34.80
   2   1 -23  104.89   34.30
  -2  -1 -23  144.19   37.70
   2   1  23   98.09   31.20
  -2  -1  23   92.69   29.80
   2  -1 -23   91.09   32.10
  -2   1 -23  159.38   40.90
   2  -1  24   68.69   30.00
   2   1 -24   49.50   26.10
  -2  -1 -24  114.59   34.40
   2   1  24   78.79   28.40
  -2  -1  24   68.99   26.50
   2  -1 -24   87.19   31.60
  -2   1 -24   42.20   26.80
   2  -1  25  256.57   51.69
   2   1 -25  255.47   52.29
  -2  -1 -25  238.78   49.00
   2   1  25  208.18   44.50
  -2  -1  25  278.27   56.69
   2  -1 -25  355.96   64.39
  -2   1 -25  197.08   45.30
   2  -1  26   36.60   24.20
   2   1 -26   70.19   28.10
  -2  -1 -26   59.69   30.70
   2   1  26   40.10   24.10
   2  -1 -26   54.49   26.80
  -2   1 -26   29.20   26.30
   2  -1  27   23.20   23.40
   2   1 -27   10.40   22.40
  -2  -1 -27   23.00   25.10
   2   1  27   22.70   19.70
   2  -1 -27    9.30   21.10
  -2   1 -27   62.89   29.20
   2  -1  28  248.18   54.69
   2   1 -28  284.27   57.49
  -2  -1 -28  303.67   59.59
   2   1  28  330.07   64.79
   2  -1 -28  347.27   64.89
  -2   1 -28  334.37   65.79
   2  -1  29   34.20   25.00
   2   1 -29   14.80   16.80
  -2  -1 -29   17.80   26.40
   2  -1 -29   20.70   18.50
   2  -1  30   34.90   25.60
   2   1 -30   22.50   19.70
  -2  -1 -30   52.49   31.00
   2  -1 -30   64.89   27.00
   2  -1  31    0.90   19.30
  -2  -1 -31    1.80   27.20
  -2   1 -31   -6.20   29.30
   2  -1  32    8.70   17.10
  -2  -1 -32    3.20   23.40
   2   1  32    3.30   16.30
  -2   1 -32   15.70   23.40
   2  -1  33    8.30   16.20
  -2  -1 -33   27.60   28.30
   2   1  33    5.80   11.80
  -2   1 -33    2.60   24.90
   2  -1  34   17.00   17.10
  -2  -1 -34   58.89   30.30
   2   1  34   36.40   18.70
  -2   1 -34   27.40   26.50
   2  -1  35    4.00   13.70
  -2  -1 -35    8.70   19.40
   2   1  35    3.90    9.80
  -2   1 -35    0.20   15.70
  -2  -1 -36   52.49   27.70
  -2   1 -36   31.80   20.60
  -2  -1 -37    2.50   17.00
  -2   1 -37    4.40   15.30
  -2  -1 -38   16.10   17.70
  -2   1 -38    4.00   14.70
  -2  -1 -39   -2.60   10.10
  -2   1 -39   -2.80   11.50
  -2  -1 -40    1.80   11.30
  -2   1 -40   -4.00    9.30
   2   2  -4  195.28   42.50
  -2  -2   4  169.28   53.69
   2  -2   5 1283.27  160.78
   2   2  -5 1416.26  175.58
  -2  -2   5 1535.05  193.18
  -2   2  -5 1492.05  189.18
   2  -2   6  883.51  115.79
   2   2  -6 1161.48  146.69
  -2   2  -6 1235.18  159.78
   2  -2   7  805.22  107.79
   2   2  -7  861.71  113.49
  -2   2  -7  829.02  112.69
   2  -2   8   70.79   27.10
   2   2  -8   69.19   26.50
  -2   2  -8  100.79   36.40
   2  -2   9  141.29   36.10
   2   2  -9  183.98   35.50
  -2  -2   9  115.99   31.40
   2  -2  10  361.56   58.59
   2   2 -10  294.67   47.30
  -2   2 -10  231.38   43.30
   2   2 -11  504.65   71.89
  -2  -2  11  762.32  101.99
   2  -2  12  237.38   45.90
  -2  -2 -12  187.78   44.10
  -2  -2  12  243.58   44.70
  -2   2 -12  238.18   45.00
   2  -2  13 2052.79  259.27
  -2  -2 -13 2316.87  288.07
   2   2  13 1914.71  239.58
  -2  -2  13 1601.54  202.78
  -2   2 -13 2116.29  263.37
   2  -2  14  663.13   95.69
   2   2 -14  631.54   89.99
  -2  -2 -14  670.33   97.69
   2   2  14  719.63  100.49
  -2  -2  14  572.94   82.89
   2  -2  15 1029.50  138.89
   2   2 -15  960.30  128.99
  -2  -2 -15  867.41  119.59
   2   2  15  714.53  100.99
  -2  -2  15 1112.39  146.49
  -2   2 -15 1075.49  142.49
   2   2 -16  115.99   34.00
  -2  -2 -16  229.68   44.20
   2   2  16  204.78   44.70
  -2  -2  16  164.78   38.40
  -2   2 -16  218.88   44.90
   2  -2  17 1077.59  145.49
   2   2 -17 1077.59  144.09
  -2  -2 -17 1188.08  157.68
   2   2  17 1308.87  171.38
   2  -2 -17  881.01  122.59
   2  -2  18  381.56   62.49
  -2   2  18  507.45   79.69
   2   2 -18  322.67   56.89
  -2  -2 -18  363.76   62.19
   2   2  18  424.66   68.59
  -2  -2  18  634.54   92.59
   2  -2 -18  457.65   75.19
  -2   2 -18  401.46   65.59
   2  -2  19   13.40   22.40
  -2   2  19   32.60   26.80
   2   2 -19   12.20   26.90
   2   2  19    8.00   29.40
  -2  -2  19   19.40   21.30
   2  -2 -19   28.00   31.10
  -2   2 -19   -1.40   26.00
   2  -2  20  660.93   99.29
  -2   2  20  468.25   75.79
   2   2 -20  396.86   66.49
  -2  -2 -20  637.24   93.19
   2   2  20  419.26   68.59
  -2  -2  20  406.26   66.89
   2  -2 -20  599.94   94.79
  -2   2 -20  418.66   68.69
   2  -2  21   41.40   24.50
  -2   2  21   35.10   24.60
   2   2 -21   10.80   19.40
  -2  -2 -21   24.10   21.80
  -2  -2  21    2.70   16.70
   2  -2 -21    1.10   32.30
  -2   2 -21   10.20   24.10
   2  -2  22  151.78   41.10
  -2   2  22  100.59   31.30
   2   2 -22  159.88   39.80
  -2  -2 -22  131.79   33.80
   2   2  22  150.28   37.50
  -2  -2  22  112.79   29.20
   2  -2 -22  111.29   35.20
  -2   2 -22   77.69   29.60
   2  -2  23    6.50   24.10
  -2   2  23   30.20   20.90
   2   2 -23    7.00   20.10
  -2  -2 -23   39.80   24.20
   2   2  23   38.70   22.80
   2  -2 -23    8.50   25.30
  -2   2 -23   -1.50   26.60
   2  -2  24  123.39   36.80
  -2   2  24   65.79   22.50
   2   2 -24   48.60   27.30
  -2  -2 -24   53.09   23.70
   2   2  24   87.69   30.60
  -2  -2  24   57.99   24.10
   2  -2 -24   38.30   27.30
  -2   2 -24   46.40   29.50
   2  -2  25   65.79   29.80
   2   2 -25   83.39   29.20
  -2  -2 -25   76.99   27.20
   2   2  25   66.49   26.80
   2  -2 -25   39.60   26.60
  -2   2 -25   50.99   29.10
   2  -2  26   58.39   25.70
  -2  -2 -26   75.59   27.80
   2   2  26   91.09   29.30
   2  -2 -26   54.29   25.80
  -2   2 -26   76.09   32.50
   2   2 -27  288.47   62.79
   2   2  27  188.38   42.20
   2  -2 -27   96.69   30.90
  -2   2 -27  179.68   44.50
   2  -2  28  109.19   37.60
   2   2 -28   21.20   20.60
  -2  -2 -28   18.10   20.70
   2   2  28   39.90   23.10
   2  -2 -28   29.10   19.70
  -2   2 -28   30.90   25.30
   2  -2  29   13.80   21.00
   2   2 -29    8.60   14.40
  -2  -2 -29   12.40   23.20
   2   2  29   11.90   15.70
   2  -2 -29    8.90   16.20
  -2   2 -29   20.20   24.10
   2  -2  30  173.18   43.70
  -2  -2 -30  141.79   39.40
   2   2  30  184.08   41.90
   2  -2 -30  245.18   52.49
  -2   2 -30  257.07   55.29
   2  -2  31   73.09   27.90
  -2  -2 -31   92.79   35.60
   2   2  31   78.19   28.90
  -2   2 -31   82.19   29.10
   2  -2  32    3.50   13.40
  -2  -2 -32    6.10   18.80
   2   2  32    2.20   13.60
   2  -2  33    8.00   14.70
  -2  -2 -33   30.90   23.10
   2   2  33   18.10   15.20
   2  -2  34    1.90   12.60
  -2  -2 -34    6.40   18.10
  -2   2 -34    5.90   20.40
  -2  -2 -35    0.20   18.00
  -2   2 -35    7.50   17.30
  -2  -2 -36    6.10   17.60
  -2   2 -36   -1.10   14.00
  -2  -2 -37   10.50   14.60
  -2   2 -37   13.70   15.80
  -2  -2 -38    2.10   10.80
  -2   2 -38    0.20   11.60
  -2  -2 -39    4.60   10.80
  -2   2 -39    4.20   11.90
   2  -3   2  -45.20   35.60
   2   3  -5  324.37   55.49
  -2   3  -5  259.87   54.69
   2  -3   6  305.97   55.39
  -2   3  -6  198.88   45.50
   2  -3   7 1008.30  133.99
  -2  -3   7 1059.19  144.09
  -2   3  -7  902.51  121.19
   2  -3   8   57.49   30.50
   2   3  -8   98.39   35.70
  -2  -3   8   52.19   40.30
   2  -3   9 1087.79  145.09
   2   3  -9 1683.43  211.98
   2  -3  10 1284.27  169.68
   2   3 -10 1138.99  152.08
  -2  -3  10 1294.57  170.28
  -2   3 -10  981.60  133.29
   2  -3  11  425.46   76.69
  -2  -3  11  633.14   93.59
  -2   3 -11  379.56   63.79
  -2  -3  12  241.78   52.39
  -2   3 -12  278.97   51.59
   2   3 -13  439.36   68.79
  -2  -3  13  278.97   56.39
  -2   3 -13  471.35   72.99
   2  -3  14  967.70  135.39
   2   3 -14  529.15   79.19
  -2  -3  14  480.35   75.89
  -2   3 -14  661.63   96.59
   2  -3  15  437.06   71.49
  -2  -3  15  773.12  110.39
  -2   3 -15  590.74   87.79
   2  -3  16  408.86   70.59
  -2  -3  16  547.45   83.89
  -2   3 -16  538.75   81.49
   2  -3  17  250.47   51.09
   2   3 -17  280.27   50.99
   2  -3  18  112.89   35.50
   2   3 -18  183.58   42.00
  -2  -3  18  315.37   57.59
  -2   3 -18  190.58   41.90
   2  -3  19  102.59   34.10
   2   3 -19  175.88   39.50
  -2  -3 -19  275.27   52.89
  -2  -3  19  165.38   38.60
  -2   3 -19  101.39   32.00
   2  -3  20   46.40   27.80
   2   3 -20   38.10   28.20
  -2  -3 -20   67.29   28.10
   2   3  20   80.99   30.70
  -2  -3  20   82.09   28.10
   2  -3  21   63.79   30.20
   2   3 -21   33.60   24.80
  -2  -3 -21   79.09   28.50
   2   3  21  114.29   32.50
  -2  -3  21  110.79   35.30
  -2   3 -21  150.58   37.40
   2  -3  22   57.69   30.70
   2   3 -22   74.99   31.10
  -2  -3 -22   96.89   29.90
   2   3  22  126.19   33.00
  -2  -3  22   43.40   21.80
  -2   3 -22   98.39   33.90
   2   3 -23  132.89   40.70
  -2  -3 -23   87.89   31.10
   2   3  23  185.78   40.30
  -2  -3  23  162.28   39.00
   2  -3 -23  136.69   38.80
  -2   3 -23  152.78   39.10
   2  -3  24   33.70   25.50
   2   3 -24   -0.60   21.80
  -2  -3 -24   29.80   22.30
   2   3  24   37.60   23.80
   2  -3 -24  145.09   39.90
  -2   3 -24   17.00   22.00
   2  -3  25   59.79   28.40
   2   3 -25   64.79   29.70
  -2  -3 -25   31.80   20.10
   2  -3 -25  113.99   34.00
   2  -3  26   36.20   23.20
   2   3 -26   51.29   23.20
  -2  -3 -26   43.30   23.90
   2   3  26  180.28   40.40
   2  -3 -26   27.50   21.20
  -2   3 -26   42.60   26.40
   2  -3  27   23.00   22.20
   2   3 -27   33.30   20.90
  -2  -3 -27   26.20   22.30
   2   3  27   40.60   22.90
   2  -3 -27   41.00   22.30
  -2   3 -27   19.70   25.60
   2  -3  28  100.29   32.50
   2   3 -28   65.09   26.30
  -2  -3 -28   43.20   25.70
   2   3  28   86.09   26.60
  -2   3 -28   96.99   33.50
  -2  -3 -29   -2.80   23.20
   2   3  29    7.60   19.00
   2  -3 -29    4.20   16.70
  -2   3 -29    1.80   19.50
   2  -3  30   46.50   21.80
   2   3  30   20.50   17.80
   2  -3 -30   14.50   17.60
  -2   3 -30    4.70   24.20
   2  -3  31    5.80   12.40
  -2  -3 -31   26.30   24.30
   2   3  31   28.40   18.00
  -2   3 -31   52.29   27.80
   2  -3  32    7.80   13.60
  -2  -3 -32   15.80   19.90
   2   3  32    9.60   12.80
  -2   3 -32   10.70   22.60
   2  -3  33   23.40   16.70
  -2  -3 -33   32.80   23.70
   2   3  33   24.10   16.00
  -2   3 -33   17.20   19.90
  -2  -3 -34    9.00   18.80
  -2  -3 -35    1.50   18.50
  -2   3 -35   -4.40   15.10
  -2  -3 -36    1.80   15.00
  -2   3 -36    6.90   12.90
  -2  -3 -37    0.10   13.80
  -2   3 -37   -1.80    9.80
  -2  -3 -38   -2.00    9.50
  -2   3 -38   -1.50   10.40
   2   4  -4   60.69   22.00
   2  -4   5   46.00   35.30
  -2   4  -5  166.78   37.30
   2  -4   6  -13.30   47.50
  -2  -4   6  -84.99   50.29
   2  -4   7  -30.20   61.49
  -2  -4   7 -103.09   69.19
  -2   4  -7   60.69   37.50
   2  -4   8  168.58   51.59
  -2  -4   8  229.98   74.39
  -2   4  -8  434.46   73.69
   2  -4   9  421.56   73.39
  -2  -4   9  311.27   74.79
   2  -4  10  267.97   53.09
   2   4 -10  135.09   39.30
  -2  -4  10  219.88   62.39
   2  -4  11  143.59   45.20
   2   4 -11  141.29   41.00
  -2  -4  11   73.49   47.40
  -2   4 -11  122.79   43.20
   2  -4  12   93.49   39.30
   2   4 -12  114.39   39.30
  -2   4 -12   84.39   37.70
   2  -4  13  728.93  111.99
   2   4 -13  569.84   88.29
  -2  -4  13  825.12  123.49
  -2   4 -13  527.05   84.29
   2  -4  14  792.52  117.99
   2   4 -14  652.93   95.39
  -2   4 -14  832.62  118.89
   2  -4  15  340.17   65.99
   2   4 -15  400.66   66.19
  -2  -4  15  256.97   54.89
  -2   4 -15  546.95   84.39
   2  -4  16  820.62  120.69
   2   4 -16  785.42  109.99
  -2  -4  16  921.31  133.69
  -2   4 -16 1176.88  157.38
   2   4 -17   69.39   31.80
  -2  -4  17   71.49   32.60
  -2   4 -17   86.89   30.40
   2  -4  18   90.99   37.60
   2   4 -18  187.68   42.30
  -2  -4  18   85.39   34.10
   2  -4  19  133.99   42.70
   2   4 -19  114.49   34.90
  -2   4 -19   47.20   26.30
  -2  -4  20   27.40   21.80
  -2   4 -20   92.49   31.60
   2  -4  21   85.29   36.30
   2   4 -21    5.90   23.10
  -2  -4  21    6.10   21.00
  -2   4 -21   57.19   26.30
   2  -4  22   41.60   29.10
   2   4 -22   37.20   24.70
  -2   4 -22  109.39   35.50
   2  -4  23   29.60   28.00
   2   4 -23   83.49   29.30
  -2   4 -23   45.10   31.10
   2  -4  24   60.89   28.80
   2   4 -24   89.69   31.60
  -2   4 -24   61.29   28.30
   2  -4  25   18.10   23.80
  -2  -4 -25   11.90   19.80
  -2   4 -25   20.50   23.40
   2  -4  26   33.60   23.30
   2   4 -26   32.40   20.60
  -2  -4 -26   22.90   24.50
  -2   4 -26   14.00   23.40
   2  -4  27   68.89   29.70
   2   4 -27   62.79   26.70
  -2  -4 -27   69.29   30.20
  -2   4 -27   52.49   30.00
   2  -4  28   69.19   28.20
  -2  -4 -28   63.69   28.90
   2   4  28   76.69   27.60
  -2   4 -28   46.10   27.10
   2  -4  29   12.30   15.30
  -2  -4 -29   23.50   22.90
   2   4  29   32.80   20.80
  -2   4 -29   11.20   18.40
  -2  -4 -30   48.20   25.90
   2   4  30   22.10   16.90
  -2   4 -30   32.30   24.50
   2  -4  31   38.20   21.20
  -2  -4 -31   48.60   29.10
   2   4  31   82.49   26.50
  -2   4 -31   49.30   25.00
   2  -4  32    0.10   10.90
  -2  -4 -32    2.80   19.60
  -2   4 -32   -3.70   17.20
  -2  -4 -33   -0.50   20.10
  -2   4 -33    8.50   14.70
  -2  -4 -34    1.50   16.20
  -2  -4 -35    4.30   13.80
  -2   4 -35    0.90   11.30
  -2  -4 -36    5.30   14.30
  -2   4 -36    2.50    9.90
  -2  -4 -37    1.40    9.40
  -2   4 -37   -1.50    8.80
  -2   5  -4   50.49   21.30
   2   5  -5  174.38   39.60
   2  -5   6  -37.80   35.30
   2  -5   7  -40.90   45.10
   2   5  -7   40.00   35.70
  -2  -5   7  -69.59   42.50
  -2   5  -7   29.20   34.30
   2  -5   8  -54.09   64.49
   2   5  -8   55.19   42.80
  -2  -5   8  -82.39   47.70
  -2   5  -8   22.70   32.00
   2   5  -9   44.80   40.90
  -2  -5   9  -87.09   78.59
  -2   5  -9   16.30   47.60
   2  -5  10   36.80   56.09
   2   5 -10  109.89   59.29
  -2   5 -10   71.79   46.40
   2  -5  11  354.06   71.49
   2   5 -11  353.16   64.99
  -2   5 -11  320.87   64.29
   2  -5  12   42.20   40.40
   2   5 -12   34.30   30.80
  -2  -5  12   13.50   50.29
  -2   5 -12   29.10   34.70
   2  -5  13    6.10   36.70
   2   5 -13   38.80   35.10
  -2  -5  13  -18.70   41.90
  -2   5 -13   42.40   38.20
   2  -5  14   23.80   38.40
   2   5 -14   46.40   37.30
  -2  -5  14   -0.70   43.00
  -2   5 -14   42.10   36.30
   2  -5  15  333.57   69.29
   2   5 -15  467.85   79.19
  -2   5 -15  476.65   82.09
   2  -5  16   32.90   38.70
   2   5 -16   21.60   28.70
  -2  -5  16   40.40   31.00
   2  -5  17   55.89   35.20
   2   5 -17   50.39   29.30
  -2  -5  17   61.59   32.00
  -2   5 -17   46.60   30.60
   2  -5  18   26.30   33.80
   2   5 -18   33.10   25.50
  -2  -5  18   65.19   33.80
  -2   5 -18   20.30   26.30
   2  -5  19  198.68   53.19
   2   5 -19  117.99   36.80
  -2  -5  19  131.39   39.40
   2  -5  20   70.99   35.80
   2   5 -20   61.79   25.60
  -2   5 -20  125.19   37.60
   2   5 -21   23.50   23.50
  -2   5 -21   13.20   21.30
   2  -5  22   20.70   30.70
   2   5 -22   37.90   24.20
  -2   5 -22   36.60   24.20
   2  -5  23    3.40   22.80
   2   5 -23   11.30   18.40
  -2   5 -23   18.00   21.10
   2  -5  24   30.30   25.10
   2   5 -24   41.90   21.40
  -2   5 -24   15.80   22.90
   2   5 -25    5.70   14.00
  -2   5 -25   22.30   25.10
   2  -5  26   19.70   22.40
  -2   5 -26   19.60   22.50
   2  -5  27    3.60   13.60
  -2   5 -27    9.40   22.20
   2  -5  28   30.20   20.00
  -2   5 -28   48.30   26.20
   2  -5  29   15.10   15.70
  -2   5 -29   25.00   20.90
  -2   5 -30    3.20   15.80
  -2   5 -31    5.50   16.10
  -2  -5 -32    8.60   19.90
  -2   5 -32    5.00   13.70
  -2  -5 -33    6.50   16.20
  -2   5 -33    0.60   11.60
  -2  -5 -34   24.00   22.20
  -2   5 -34    5.80   11.40
  -2  -5 -35    9.00   15.40
  -2   5 -35    2.60    9.80
  -2   5 -36    2.90    9.20
  -2   6  -5   54.59   21.80
   2  -6   8  -18.80   31.30
  -2  -6   8  -32.60   27.10
  -2   6  -8   34.50   28.70
   2  -6   9   -6.40   37.30
   2   6  -9   56.89   35.40
  -2  -6   9  -29.80   37.70
  -2   6  -9   36.60   36.40
   2  -6  10  -32.40   58.39
  -2  -6  10  -64.29   50.79
  -2   6 -10   92.29   42.40
   2  -6  11  -18.70   61.19
   2   6 -11   63.29   43.60
  -2   6 -11   10.00   39.20
   2  -6  12   46.20   47.80
   2   6 -12   92.29   53.19
  -2   6 -12   81.49   45.00
   2   6 -13   73.79   41.90
  -2  -6  13   -5.10   55.29
  -2   6 -13   -6.70   44.80
   2  -6  14   22.50   37.10
  -2  -6  14   57.89   42.40
  -2   6 -14   20.10   32.10
   2  -6  15   29.90   35.40
   2   6 -15   16.70   28.20
  -2  -6  15   58.09   39.00
  -2   6 -15   75.79   38.70
   2  -6  16   36.00   33.80
   2   6 -16  113.39   38.60
  -2  -6  16   22.90   31.90
  -2   6 -16   87.79   42.30
   2  -6  17   57.59   36.60
   2   6 -17   58.19   34.90
  -2   6 -17   80.09   42.60
   2   6 -18   51.19   31.20
  -2   6 -18   74.39   38.20
   2  -6  19    0.10   39.50
  -2   6 -19   11.90   23.40
   2  -6  20   38.90   31.20
   2   6 -20   28.20   24.00
  -2   6 -20   26.50   28.00
   2  -6  21   62.79   36.20
   2   6 -21   48.80   23.90
  -2   6 -21   80.39   33.80
   2  -6  22    2.60   22.10
   2   6 -22   -3.60   14.40
  -2   6 -22   -5.80   25.70
   2  -6  23    0.90   16.60
   2   6 -23    3.30   15.10
   2  -6  24   13.40   17.70
  -2   6 -24   30.20   23.80
  -2   6 -25   13.80   17.80
   2  -6  26   -0.50   16.60
  -2   6 -26    0.60   17.70
   2  -6  27   16.50   16.40
  -2   6 -27   65.39   30.00
   2  -6  28   20.40   17.20
  -2   6 -28   18.00   19.30
  -2   6 -29    1.20   14.70
  -2   6 -30   -0.40   13.80
  -2   6 -31    6.90   12.50
  -2   6 -32    9.20   14.00
  -2   6 -34    9.40   12.40
  -2  -7   6   12.30   31.00
  -2   7  -6   14.00   29.10
   2  -7   8  -17.50   47.80
   2  -7   9  -26.30   50.59
  -2  -7   9  -27.20   40.10
  -2   7  -9   34.00   52.19
   2  -7  10  -25.00   61.19
   2   7 -10   95.09   57.39
  -2  -7  10  -45.10   45.90
  -2   7 -10   40.90   50.79
   2  -7  11  -37.40   75.49
   2   7 -11  156.98   65.99
  -2  -7  11  -26.40   42.20
   2  -7  12  -46.20   71.69
   2   7 -12  108.29   54.89
  -2  -7  12  -28.60   49.70
  -2   7 -12   41.40   46.50
   2  -7  13  -11.30   64.59
   2   7 -13   43.70   38.90
  -2   7 -13   14.10   41.40
   2  -7  14   26.60   36.90
   2   7 -14   42.90   39.70
  -2   7 -14   33.10   40.70
   2   7 -15    4.40   19.30
  -2   7 -15   21.00   29.20
   2  -7  16    0.50   28.60
   2   7 -16    6.40   22.80
  -2   7 -16   11.20   28.60
   2  -7  17   30.70   29.80
   2   7 -17   28.40   21.80
  -2   7 -17   29.80   29.60
   2  -7  18   -2.00   25.10
   2   7 -18   30.40   20.60
  -2   7 -18   54.19   33.30
   2  -7  19    6.20   22.30
   2  -7  20    9.20   19.90
   2   7 -20   20.90   17.80
  -2   7 -20    9.20   26.80
  -2   7 -21   12.60   24.10
   2  -7  22    5.90   15.30
  -2   7 -22   39.80   24.20
   2  -7  23    9.70   17.30
  -2   7 -23   12.20   17.70
   2  -7  24    1.60   12.30
  -2   7 -24   -4.70   23.30
   2  -7  25    1.50   12.40
  -2   7 -25   -5.10   18.90
   2  -7  26    6.30   13.00
  -2   7 -26    5.70   14.80
  -2   7 -27   -6.30   17.30
  -2   7 -28    0.60   12.90
  -2   7 -29    7.00   11.50
  -2   7 -30    4.40   10.10
  -2   7 -31    4.90    9.00
   2  -8   6  -16.10   43.00
   2  -8  10  -15.40   24.10
   2  -8  11   -4.30   24.40
  -2   8 -11    8.70   29.70
   2  -8  12  -11.20   26.20
   2   8 -12   27.40   23.10
  -2   8 -12   23.50   30.50
   2  -8  13  -21.20   35.70
  -2   8 -13   -3.50   30.20
   2  -8  14  -19.30   34.20
   2   8 -14   15.50   20.00
  -2   8 -14    8.60   24.90
   2  -8  15   -6.80   28.00
   2   8 -15    9.40   19.40
  -2   8 -15    9.90   24.70
   2  -8  16    4.00   18.10
  -2   8 -16   21.20   25.70
   2   8 -17    5.60   11.90
  -2   8 -17    5.30   19.40
   2  -8  18    5.50   15.30
  -2   8 -18   18.70   21.00
   2  -8  19    5.10   13.10
  -2   8 -19    6.10   19.20
   2  -8  20    1.90   12.00
  -2   8 -20   -1.50   20.40
   2  -8  21    1.40   12.30
  -2   8 -21    4.90   21.80
   2  -8  22    0.70   15.00
   2  -8  23    4.90   11.10
  -2   8 -23    1.10   15.00
  -2   8 -24   -0.80   14.10
  -2   8 -25    4.70   13.20
  -2   8 -27    5.30   12.10
  -2   8 -28   -2.20    7.90
  -2   8 -29    6.20   11.20
  -2   8 -30    0.30    8.90
   2  -9  11   -6.30   16.00
   2  -9  12   -9.30   15.00
  -2   9 -12   26.70   26.30
   2  -9  13   -4.10   17.00
  -2   9 -13   17.00   25.00
   2  -9  14   -5.40   18.70
  -2   9 -14   16.10   24.60
   2  -9  15  -10.60   18.30
  -2   9 -15   10.30   20.90
  -2   9 -16    8.70   18.40
   2  -9  17   -0.90   15.80
  -2   9 -17    1.30   18.70
   2  -9  18    4.50   13.10
  -2   9 -18    5.50   20.40
   2  -9  19    3.00   12.80
  -2   9 -19    3.20   16.50
  -2   9 -20    5.80   14.00
  -2   9 -22   -1.00   12.10
  -2   9 -23    1.30    9.00
  -2   9 -24   -4.30    8.60
  -2   9 -25   -1.80    8.30
  -2   9 -26   -1.70    8.00
  -2   9 -27   -1.90    8.00
   2 -10  12   -4.10   10.40
   2 -10  13    1.00   11.70
   2 -10  14    4.50   11.20
  -2  10 -14   10.80   22.10
  -2  10 -15    6.60   18.90
  -2  10 -16    7.80   20.80
  -2  10 -17    0.10   13.10
  -2  10 -18    1.50   13.50
  -2  10 -19    2.20   12.00
  -2  10 -20   -1.00    9.70
  -2  10 -21   -3.30    9.20
  -2  10 -22   -0.50    7.60
  -2  10 -23   -2.20    7.70
  -2  10 -24   -0.70    7.80
  -2  11 -15    4.70   13.70
  -2  11 -16    5.40   11.00
  -2  11 -17   -0.30   12.10
  -2  11 -19   -0.50    8.50
   3   0   0   43.60   12.60
  -3   0   0   16.80   20.30
   3   0   1 2402.76  287.47
  -3   0  -1 2000.60  240.18
   3   0   2 2701.63  322.97
  -3   0  -2 2831.62  339.47
   3   0   3  915.11  112.49
  -3   0  -3 1094.99  133.49
   3   0   4  728.73   91.99
  -3   0   4  784.72   98.09
   3   0  -4  597.14   77.79
  -3   0  -4  687.63   86.59
  -3   0   5  798.62   98.59
   3   0  -5  749.42   96.89
  -3   0  -5 1034.60  128.29
  -3   0   6  562.84   74.19
   3   0  -6  477.45   63.49
  -3   0  -6  449.06   61.49
   3   0   7  301.47   44.80
   3   0  -7  259.17   41.80
  -3   0  -7  259.37   41.60
   3   0   8 2394.56  291.87
   3   0  -8 2330.17  282.87
  -3   0  -8 2256.47  275.67
   3   0   9  262.67   44.90
  -3   0   9  148.89   32.50
   3   0  -9  145.59   32.00
  -3   0  -9  210.58   38.80
   3   0  10 1352.86  170.88
  -3   0  10 1140.99  145.69
   3   0 -10 1076.59  136.49
   3   0  11  231.78   44.50
  -3   0  11  264.27   47.30
   3   0 -11  232.18   42.50
  -3   0 -11  278.17   50.99
   3   0  12  127.79   33.80
  -3   0  12  124.99   33.70
   3   0 -12  107.39   28.70
  -3   0 -12  122.49   37.20
   3   0 -13 5035.80  609.04
  -3   0 -13 4527.25  548.75
  -3   0  14  424.56   71.09
   3   0 -14  495.85   76.79
  -3   0 -14  422.56   67.79
   3   0  15  799.92  110.39
   3   0 -15  874.91  121.99
  -3   0 -15  817.62  113.59
   3   0  16  506.55   76.89
  -3   0  16  494.55   80.29
   3   0 -16  524.45   82.39
  -3   0 -16  513.45   79.79
   3   0  17  672.93   96.49
  -3   0  17  742.33  105.79
   3   0 -17  793.22  114.09
  -3   0 -17  682.03   98.59
   3   0  18   37.70   26.90
  -3   0  18   74.79   32.10
  -3   0 -18   52.09   31.20
   3   0  19  157.18   38.80
  -3   0  19  140.19   38.70
  -3   0 -19  148.39   41.60
   3   0  20  198.18   43.40
  -3   0  20  176.78   41.40
   3   0 -20  221.58   49.10
   3   0  21   27.40   27.30
  -3   0  21   32.10   24.10
   3   0 -21   27.70   27.70
   3   0  22   96.29   32.20
  -3   0  22   51.59   25.00
   3   0 -22  103.79   35.20
   3   0  23   38.00   26.70
   3   0 -23   25.00   24.20
   3   0  24  361.96   63.19
   3   0 -24  367.66   66.69
  -3   0 -24  382.96   70.79
   3   0  25  188.78   44.60
   3   0 -25  136.09   38.80
  -3   0 -25  135.99   38.60
   3   0  26   27.40   27.70
   3   0 -26   11.40   20.40
  -3   0 -26   24.70   24.00
   3   0  27   25.10   26.30
   3   0 -27   34.20   22.30
  -3   0 -27   24.80   24.00
   3   0  28   20.20   23.10
   3   0 -28   22.00   19.00
  -3   0 -28   19.00   26.20
   3   0  29   26.50   22.50
  -3   0 -29   46.30   30.00
   3   0  30   41.20   23.80
  -3   0 -30  100.79   38.20
  -3   0 -31  129.39   42.30
  -3   0 -32  212.58   54.39
  -3   0 -33   44.50   32.20
  -3   0 -34   31.30   31.30
  -3   0 -35   22.00   28.80
   3  -1   1  166.48   29.70
  -3   1  -1  174.58   31.20
   3   1  -2  264.67   35.20
  -3  -1   2  287.47   45.40
   3   1  -3 1213.68  147.39
  -3  -1   3 1778.52  214.68
  -3   1  -3 1027.40  131.49
   3  -1   4  415.66   59.09
   3   1  -4  460.15   59.29
  -3  -1  -4  362.06   53.29
   3   1   4  419.86   58.79
  -3   1  -4  409.26   58.39
   3  -1   5  879.91  112.39
   3   1  -5  852.01  105.69
  -3  -1  -5  819.62  103.49
  -3  -1   5  884.51  109.39
  -3   1  -5  918.21  118.89
   3  -1   6  877.81  112.49
   3   1  -6 1132.79  140.09
  -3  -1  -6  904.41  115.29
   3   1   6  960.00  122.49
  -3  -1   6  864.81  107.59
  -3   1  -6  652.03   85.19
   3  -1   7  606.94   81.39
   3   1  -7  537.95   69.39
  -3  -1  -7  699.13   91.99
  -3  -1   7  953.80  119.29
  -3   1  -7  529.05   72.39
   3  -1   8  167.28   32.40
   3   1  -8  307.97   43.50
  -3  -1  -8  239.98   41.50
   3   1   8  323.87   51.49
  -3  -1   8  233.08   35.90
  -3   1  -8  352.06   51.29
   3   1  -9  388.16   53.89
  -3  -1  -9  395.76   60.09
   3   1   9  254.27   43.90
   3  -1  10  159.28   34.00
   3   1  10   72.09   27.00
  -3  -1  10   72.99   23.20
  -3   1 -10  177.68   37.30
   3  -1  11  285.17   48.10
   3   1 -11  433.06   62.39
  -3  -1 -11  542.45   79.09
  -3  -1  11  373.56   55.99
   3  -1 -11  333.37   54.39
  -3   1 -11  335.37   53.39
   3   1 -12 1508.35  189.48
  -3  -1 -12 2019.00  251.27
   3   1  12 1398.86  177.28
  -3  -1  12 1970.90  243.88
   3  -1 -12 1236.18  159.58
  -3   1 -12 1471.55  186.08
   3  -1  13  274.97   47.40
  -3   1  13  340.57   57.49
   3   1 -13  286.77   49.00
  -3  -1 -13  311.17   53.09
   3   1  13  257.47   46.80
   3  -1 -13  162.38   39.10
   3  -1  14  736.73  101.59
  -3   1  14  809.72  113.09
   3   1 -14  846.02  114.09
  -3  -1 -14  987.90  130.99
   3   1  14  857.01  115.89
   3  -1 -14 1027.40  136.49
  -3   1 -14  896.71  120.49
  -3   1  15  691.13   95.99
   3   1 -15  619.64   89.59
  -3  -1 -15  530.55   78.69
   3   1  15 1070.39  140.79
  -3  -1  15  502.25   74.69
   3  -1 -15  617.04   91.29
  -3   1 -15  498.35   75.39
   3  -1  16 3685.03  454.35
  -3   1  16 2498.95  312.07
  -3  -1 -16 2844.92  351.06
   3   1  16 2654.53  328.07
  -3  -1  16 2337.27  290.87
   3  -1 -16 3232.68  404.96
  -3   1 -16 2887.81  356.46
   3  -1  17  201.08   44.20
  -3   1  17  492.35   76.69
   3   1 -17  223.58   43.90
   3   1  17  324.67   55.59
  -3  -1  17  287.57   51.59
  -3   1 -17  245.08   48.40
   3  -1  18  142.59   38.30
  -3  -1 -18  183.98   38.70
   3   1  18  159.68   37.00
  -3  -1  18  183.48   39.80
   3  -1 -18  160.48   42.10
  -3   1 -18  203.28   43.80
   3  -1  19  318.67   58.69
  -3   1  19  320.37   56.49
  -3  -1 -19  244.68   47.20
   3   1  19  245.08   46.80
  -3  -1  19  272.37   50.29
   3  -1 -19  424.86   69.29
  -3   1 -19  396.76   71.69
   3  -1  20   88.79   32.10
  -3   1  20   54.89   24.50
   3   1 -20  111.39   32.90
  -3  -1 -20   89.09   31.00
   3   1  20   46.30   24.30
  -3  -1  20   60.29   25.20
   3  -1 -20  100.89   31.80
  -3   1 -20  165.38   40.10
   3  -1  21   34.50   25.80
  -3   1  21   40.10   21.40
   3   1 -21   70.09   28.10
  -3  -1 -21   28.00   24.50
   3   1  21   39.00   22.70
  -3  -1  21   18.80   20.90
   3  -1 -21   29.70   24.70
  -3   1 -21   22.60   25.00
   3  -1  22   96.99   33.30
  -3   1  22   56.59   23.70
   3   1 -22   55.49   26.10
  -3  -1 -22   45.00   26.20
   3   1  22   49.50   22.70
  -3  -1  22   49.20   21.90
   3  -1 -22   39.40   24.90
  -3   1 -22   75.09   30.20
   3  -1  23    7.00   24.10
   3   1 -23    0.40   21.80
  -3  -1 -23    5.10   20.50
   3  -1 -23    4.50   27.20
  -3   1 -23    5.20   24.00
   3  -1  24   59.79   28.20
   3   1 -24   21.30   20.50
  -3  -1 -24   48.90   26.00
   3  -1 -24   54.09   25.10
  -3   1 -24   46.20   26.90
   3   1 -25  143.29   36.60
  -3  -1 -25  147.99   38.40
   3  -1 -25  155.38   38.30
  -3   1 -25  140.69   39.00
   3  -1  26   94.29   33.30
   3   1 -26  109.49   32.10
  -3  -1 -26  117.49   35.40
   3   1  26   64.19   27.30
   3  -1 -26   64.99   25.10
  -3   1 -26  126.89   38.20
   3  -1  27   50.99   27.70
   3   1 -27   52.79   23.90
  -3  -1 -27   58.59   30.80
   3   1  27   39.90   21.10
   3  -1 -27   43.70   22.70
  -3   1 -27   35.30   27.80
   3  -1  28   23.20   22.80
  -3  -1 -28   53.39   31.30
   3   1  28   40.10   23.40
   3  -1 -28   73.49   26.60
  -3   1 -28   37.30   27.80
   3  -1  29   64.49   31.30
  -3  -1 -29   92.39   35.50
   3   1  29   95.89   32.60
  -3   1 -29   61.19   32.50
   3  -1  30   36.60   25.60
  -3  -1 -30   37.00   30.70
   3   1  30   24.30   19.80
  -3   1 -30   33.00   25.10
  -3  -1 -31    3.70   28.40
  -3   1 -31   22.60   25.60
  -3  -1 -32    4.30   27.30
  -3  -1 -33   10.60   28.00
  -3  -1 -34    6.90   24.80
  -3   1 -34    7.70   27.70
  -3  -1 -35   23.50   27.90
  -3   1 -35    2.50   18.70
  -3   1 -36   14.90   18.50
   3  -2   2  172.78   32.60
   3  -2   3   45.40   32.60
  -3   2  -3   -6.00   35.60
   3   2  -4 1369.26  168.98
  -3   2  -4 1329.27  168.28
   3  -2   5  381.66   56.99
   3   2  -5  242.88   39.40
  -3  -2   5  311.17   52.99
  -3   2  -5  496.35   75.59
  -3  -2   6  344.47   54.79
  -3   2  -6  276.77   51.19
   3  -2   7  645.54   90.29
   3   2  -7  712.93   94.69
  -3  -2   7  457.85   66.49
   3  -2   8  743.13  102.09
   3   2  -8  487.95   67.79
  -3  -2   8  506.45   72.99
  -3   2  -8  400.46   63.59
   3  -2   9  214.88   49.10
   3   2  -9  279.27   44.50
  -3   2  -9  251.57   46.80
   3  -2  10  103.09   36.50
   3   2 -10   79.59   23.60
  -3  -2  10   84.89   26.40
  -3   2 -10  101.49   33.50
   3  -2  11  448.56   71.19
   3   2 -11  331.37   51.49
  -3  -2 -11  459.65   70.59
  -3   2 -11  455.85   66.29
   3  -2  12 1128.79  148.69
   3   2 -12 1093.99  141.79
  -3  -2 -12  711.03  100.09
   3   2  12 1003.90  131.99
  -3  -2  12 1000.30  132.39
  -3   2 -12 1166.58  151.78
   3  -2  13 1359.96  178.68
   3   2 -13 1292.47  166.08
   3   2  13 1831.82  229.78
  -3   2 -13 1690.53  213.78
   3  -2  14  150.98   40.70
  -3  -2 -14  182.58   45.90
   3   2  14  114.69   46.10
   3  -2  15  249.28   51.49
   3   2 -15  176.08   39.70
  -3  -2 -15  143.19   41.30
   3   2  15  174.48   39.20
  -3  -2  15  142.89   34.60
  -3   2 -15  187.18   40.80
   3  -2  16  775.62  110.19
   3   2 -16  687.13   96.79
  -3  -2 -16  602.94   89.59
   3   2  16  426.96   62.69
  -3   2 -16  715.33  100.19
   3  -2  17   21.00   25.20
   3   2 -17   52.79   24.90
  -3  -2 -17   44.20   34.20
   3   2  17   50.29   25.20
  -3  -2  17  100.09   28.70
  -3   2 -17   19.00   23.80
   3  -2  18  532.45   81.79
  -3  -2 -18  501.95   77.19
   3   2  18  403.16   64.49
  -3  -2  18  558.74   82.99
   3  -2 -18  430.16   70.99
   3  -2  19  620.44   92.59
  -3   2  19  495.85   77.19
  -3  -2 -19  581.84   86.49
   3   2  19  627.34   90.69
  -3  -2  19  502.45   76.89
   3  -2 -19  712.43  103.29
  -3   2 -19  537.55   81.49
   3  -2  20   48.50   25.70
  -3   2  20   58.49   25.20
   3   2 -20   79.99   28.30
  -3  -2 -20   32.20   24.00
  -3  -2  20   31.20   19.60
   3  -2 -20   40.00   26.40
  -3   2 -20   42.80   25.90
  -3   2  21  276.77   50.39
   3   2 -21  237.68   48.00
  -3  -2 -21  232.38   43.70
   3   2  21  393.66   62.99
  -3  -2  21  327.57   60.49
  -3   2 -21  306.57   56.49
   3  -2  22  133.69   35.50
  -3   2  22   90.19   27.20
   3   2 -22  144.79   38.20
  -3  -2 -22   79.59   25.80
   3   2  22  115.59   31.60
   3  -2 -22  107.19   35.80
  -3   2 -22   80.79   29.70
   3  -2  23  111.89   33.50
   3   2 -23   50.29   27.20
  -3  -2 -23   58.69   26.30
   3   2  23   58.29   24.80
   3  -2 -23   36.20   21.60
  -3   2 -23   66.29   27.90
   3  -2  24   19.80   21.80
   3   2 -24   18.40   17.40
  -3  -2 -24   11.90   20.90
   3   2  24   40.40   24.30
   3  -2 -24   17.90   21.90
  -3   2 -24   38.60   27.80
   3  -2  25   13.90   22.40
   3   2  25   22.80   21.50
   3  -2 -25   13.20   18.60
  -3   2 -25    8.10   23.20
   3  -2  26  195.68   46.20
   3   2 -26  119.19   34.50
  -3  -2 -26  106.99   31.70
   3   2  26  100.49   30.20
   3  -2 -26   85.19   27.40
  -3   2 -26   53.49   26.70
   3  -2  27    2.30   17.90
   3   2 -27   13.30   17.10
  -3  -2 -27   19.40   19.10
   3   2  27   10.00   16.90
  -3   2 -27    6.50   24.40
  -3  -2 -28   17.70   23.40
   3   2  28   48.00   24.80
  -3   2 -28   22.90   23.40
   3  -2  29   70.49   30.30
  -3  -2 -29  101.79   32.70
   3   2  29  148.49   38.70
  -3   2 -29   62.29   28.90
   3  -2  30    5.40   19.40
  -3  -2 -30    1.70   21.80
  -3   2 -30   19.00   24.10
  -3  -2 -31   31.20   22.80
  -3   2 -31   32.10   25.00
  -3  -2 -32   13.10   19.00
  -3   2 -32   10.80   21.00
  -3  -2 -33   45.40   27.40
  -3   2 -33   48.10   26.70
  -3  -2 -34   15.10   20.10
  -3   3  -4   94.09   38.80
   3  -3   5    5.00   48.80
  -3  -3   5  -64.39   54.89
  -3   3  -5   77.39   42.70
   3   3  -6  354.36   57.59
  -3  -3   6  147.89   74.69
  -3   3  -6  256.67   56.99
   3  -3   7  872.31  118.99
   3   3  -7  707.73   97.09
  -3  -3   7  780.92  117.89
  -3   3  -7  627.64   93.89
   3  -3   8   73.89   41.60
   3   3  -8  127.39   31.40
  -3  -3   8   97.39   44.80
  -3   3  -8  153.88   39.90
   3  -3   9  305.67   55.39
   3   3  -9  412.26   62.89
  -3  -3   9  375.36   76.89
  -3   3  -9  327.57   58.29
   3  -3  10  183.58   47.30
   3   3 -10  156.28   37.60
  -3  -3  10  156.58   44.00
  -3   3 -10  163.38   43.30
   3   3 -11  182.88   41.20
  -3   3 -11  242.08   50.69
   3  -3  12  498.45   79.19
   3   3 -12  484.65   73.29
  -3   3 -12  520.45   79.29
   3   3 -13  525.35   79.39
  -3  -3  13  447.76   74.19
  -3   3 -13  348.77   59.39
   3  -3  14  299.17   60.39
   3   3 -14  238.68   46.20
  -3   3 -14  232.48   47.90
   3  -3  15  437.16   73.29
   3   3 -15  366.56   64.19
  -3  -3  15  325.67   56.39
  -3   3 -15  387.06   64.59
   3  -3  16  457.85   75.19
   3   3 -16  448.86   70.19
  -3  -3  16  308.77   53.89
  -3   3 -16  248.88   47.40
   3  -3  17  262.67   52.39
  -3  -3 -17  187.68   43.00
  -3  -3  17  265.67   48.50
  -3   3 -17  307.37   54.89
   3  -3  18  231.78   48.90
  -3  -3 -18  236.38   49.30
  -3  -3  18  234.38   46.30
  -3   3 -18  247.88   47.70
   3   3 -19  199.88   43.60
  -3  -3 -19  201.08   43.20
   3   3  19  197.88   40.40
  -3  -3  19  257.97   49.10
  -3   3 -19  120.29   33.80
   3  -3  20   44.40   28.00
   3   3 -20   49.50   27.20
  -3  -3 -20   40.00   25.70
   3   3  20   48.80   23.70
  -3   3 -20   85.09   30.00
   3  -3  21  194.88   45.70
   3   3 -21  263.07   52.09
  -3  -3 -21  351.56   65.09
   3   3  21  169.78   37.30
  -3   3 -21  213.68   45.70
   3  -3  22   33.60   31.70
  -3  -3 -22   30.90   23.60
   3   3  22   50.69   23.20
  -3   3 -22   18.00   26.80
   3  -3  23   40.60   26.60
   3   3 -23  146.49   37.50
  -3  -3 -23  105.89   30.70
   3   3  23  148.39   34.90
  -3   3 -23   86.19   31.00
   3  -3  24   58.79   27.00
   3   3 -24  103.49   31.60
  -3  -3 -24   86.39   30.10
   3  -3 -24   62.69   24.60
  -3   3 -24   68.19   28.20
   3  -3  25   29.20   22.90
   3   3 -25   45.20   21.70
  -3  -3 -25   15.10   23.40
   3   3  25   39.30   21.70
   3  -3 -25   33.00   21.20
  -3   3 -25   33.70   23.10
   3  -3  26   43.40   27.90
   3   3 -26   30.00   20.00
  -3  -3 -26   19.90   19.40
   3   3  26   36.20   21.70
   3  -3 -26   28.80   19.10
   3  -3  27    9.50   18.80
  -3  -3 -27    3.80   19.50
   3   3  27    2.20   18.20
   3  -3 -27   14.30   16.90
  -3   3 -27   57.29   31.00
   3  -3  28   13.40   19.90
   3   3  28   15.10   17.80
  -3   3 -28   19.90   21.20
   3  -3  29    7.80   14.60
  -3  -3 -29   22.60   22.90
  -3   3 -29   13.50   23.00
  -3  -3 -30   34.20   24.30
  -3   3 -30   29.70   21.70
  -3  -3 -31   26.40   21.90
  -3   3 -31   18.70   24.80
  -3  -3 -32   12.90   18.80
  -3   3 -32    8.50   24.40
  -3  -3 -33   18.50   18.00
  -3   3 -33   17.60   21.30
  -3   3 -34   15.80   20.80
  -3   4  -3  106.89   25.70
  -3  -4   4  106.89   36.00
   3  -4   5   31.90   32.20
  -3   4  -5  163.28   41.60
   3  -4   6  -28.10   50.59
   3   4  -6   77.69   32.50
  -3  -4   6  -31.50   39.20
   3   4  -7  373.06   68.19
  -3   4  -7  547.35   88.79
   3  -4   8   39.60   35.70
   3   4  -8   41.50   44.60
  -3   4  -8  104.09   43.30
   3  -4   9  153.98   43.70
   3   4  -9   91.59   35.90
   3  -4  10  190.08   46.00
   3   4 -10  344.07   59.99
  -3  -4  10  301.67   68.99
  -3   4 -10  245.78   57.99
   3  -4  11    2.90   38.50
   3   4 -11   -3.50   38.10
  -3  -4  11   -8.40   50.09
  -3   4 -11   -8.90   33.70
   3  -4  12  142.29   47.10
   3   4 -12  216.78   47.50
  -3  -4  12  316.77   74.09
   3  -4  13  228.18   54.69
   3   4 -13  180.78   43.10
  -3  -4  13  193.88   49.00
   3  -4  14   58.29   38.10
   3   4 -14   57.39   27.50
  -3  -4  14   31.50   30.30
  -3   4 -14   63.39   32.70
   3  -4  15  151.88   43.60
   3   4 -15  167.68   41.70
  -3  -4  15  169.78   42.00
  -3   4 -15  238.68   49.20
   3  -4  16   20.80   28.50
  -3   4 -16   12.00   21.50
   3  -4  17   25.60   31.10
  -3  -4  17   50.59   26.90
  -3   4 -17  155.18   37.50
   3  -4  18  146.69   43.00
   3   4 -18  222.48   46.10
  -3  -4  18  199.08   45.50
  -3   4 -18  155.08   37.80
   3  -4  19   28.40   27.90
   3   4 -19   63.79   27.30
  -3   4 -19   39.60   24.90
   3  -4  20  102.99   35.20
   3   4 -20  223.08   48.70
  -3   4 -20  217.58   46.20
   3  -4  21   27.00   24.30
   3   4 -21   53.49   23.80
  -3   4 -21   31.40   25.80
   3  -4  22   47.50   29.10
   3   4 -22   36.40   20.30
   3  -4  23   56.69   28.50
   3   4 -23   69.19   26.50
  -3   4 -23   36.30   24.20
   3  -4  24   17.30   26.20
   3   4 -24   21.00   17.30
  -3  -4 -24    7.30   19.60
  -3   4 -24   -0.50   22.50
   3  -4  25   57.39   31.90
   3   4 -25    7.00   13.70
  -3  -4 -25   18.40   21.10
  -3   4 -25   90.19   32.30
   3  -4  26    7.30   22.00
  -3  -4 -26   27.90   25.20
  -3   4 -26   10.90   24.00
   3  -4  27   55.89   27.30
  -3  -4 -27   65.79   27.50
  -3   4 -27   97.89   38.80
   3  -4  28   61.79   28.70
  -3  -4 -28   42.40   26.50
  -3   4 -28   10.00   19.50
   3  -4  29   24.20   18.90
  -3   4 -29   17.60   25.50
  -3  -4 -30   18.50   20.40
  -3   4 -30   12.00   23.00
  -3  -4 -31   13.90   21.00
  -3   4 -31   25.30   24.10
  -3   4 -32    9.70   21.40
  -3   4 -33   16.20   19.00
  -3   4 -34    1.90   13.80
   3  -5   6  -14.50   28.80
  -3   5  -6   73.59   38.60
   3  -5   7  -34.10   38.30
  -3  -5   7  -52.29   32.20
  -3   5  -7   49.60   35.10
   3  -5   8  -34.80   52.79
   3   5  -8   35.50   32.50
  -3  -5   8  -65.29   48.80
  -3   5  -8    7.10   47.20
   3  -5   9  -11.60   55.19
   3   5  -9   70.49   39.80
  -3  -5   9  -74.39   62.39
  -3   5  -9   19.40   42.80
   3  -5  10  157.78   45.90
  -3  -5  10  114.99   67.29
  -3   5 -10  198.68   56.59
   3  -5  11   11.10   30.00
   3   5 -11    4.60   34.20
  -3   5 -11  -18.80   43.50
   3  -5  12  225.38   53.49
   3   5 -12  231.78   51.79
  -3  -5  12  164.48   53.39
  -3   5 -12  210.98   51.99
   3  -5  13    5.60   29.30
  -3  -5  13   -9.10   39.90
  -3   5 -13    8.50   37.90
   3  -5  14   37.00   32.80
  -3  -5  14    9.90   40.50
  -3   5 -14   39.10   31.90
   3  -5  15   62.19   33.20
  -3  -5  15   59.69   37.00
  -3   5 -15  106.19   38.90
   3  -5  16   29.50   33.40
   3   5 -16   56.99   33.50
  -3  -5  16   63.89   32.90
  -3   5 -16   48.80   36.80
   3  -5  17   19.70   31.50
   3   5 -17    0.40   21.20
  -3   5 -17    4.20   37.70
   3   5 -18   20.20   21.50
  -3   5 -18   49.10   28.00
   3  -5  19  110.09   38.70
   3   5 -19  132.19   35.10
  -3   5 -19  157.38   41.30
   3  -5  20   13.70   28.90
   3   5 -20   23.80   18.30
  -3   5 -20   12.20   20.00
   3  -5  21   15.00   26.70
   3   5 -21    1.80   15.80
  -3   5 -21   39.20   27.70
   3  -5  22   -7.50   27.60
   3   5 -22    6.70   12.10
  -3   5 -22    6.40   20.80
   3  -5  23   11.10   29.00
   3   5 -23   24.20   16.40
   3  -5  24    9.50   20.40
  -3   5 -24    5.60   22.00
  -3   5 -25   51.79   26.10
   3  -5  26   43.60   25.40
  -3   5 -26   47.00   25.70
   3  -5  27   15.00   17.60
  -3   5 -27   12.50   21.20
   3  -5  28   19.40   17.50
  -3   5 -28   22.90   21.60
  -3   5 -29   16.70   23.00
  -3   5 -30   52.89   25.50
  -3   5 -31   -1.20   17.90
  -3   5 -32   -2.30   18.40
  -3   5 -33   -0.80   15.00
   3  -6   7  -17.30   30.00
   3  -6   8  -29.70   32.00
  -3  -6   8  -37.80   26.80
  -3   6  -8   37.70   34.80
   3  -6   9  -35.70   59.19
  -3  -6   9  -54.29   38.20
  -3   6  -9   60.49   46.50
   3  -6  10  -39.80   62.99
  -3  -6  10  -56.69   57.09
  -3   6 -10   61.49   48.40
   3  -6  11  -17.40   59.59
   3   6 -11   72.49   45.80
  -3  -6  11  -83.89   71.79
  -3   6 -11   23.50   53.59
   3  -6  12   67.89   45.40
  -3   6 -12   74.59   53.99
   3  -6  13   -3.30   47.10
   3   6 -13   13.60   33.40
  -3   6 -13   18.10   38.30
   3  -6  14   25.70   31.50
  -3   6 -14   -8.00   34.40
   3  -6  15   18.10   33.30
   3   6 -15   39.70   27.30
  -3   6 -15   27.60   30.90
   3  -6  16    1.90   31.30
   3   6 -16   13.60   21.90
  -3   6 -16    3.10   29.60
   3  -6  17   -4.10   28.30
   3   6 -17   18.60   23.80
  -3   6 -17   11.40   25.50
   3   6 -18  149.88   39.30
  -3   6 -18   65.99   33.50
   3  -6  19   14.30   33.20
  -3   6 -19   10.80   30.30
   3  -6  20   11.30   32.10
   3   6 -20   32.60   20.70
  -3   6 -20   35.60   28.90
   3  -6  21   16.50   22.50
  -3   6 -21    5.70   32.60
   3  -6  22   13.40   23.30
  -3   6 -22   42.70   26.40
   3  -6  23    1.00   21.80
   3  -6  24    3.30   20.30
  -3   6 -24    1.50   20.50
   3  -6  25   -0.50   18.30
  -3   6 -25    6.60   18.20
   3  -6  26    9.30   15.80
  -3   6 -26   18.70   20.60
  -3   6 -27   11.40   17.90
  -3   6 -28   -0.10   15.40
  -3   6 -29    1.90   17.50
  -3   6 -30    6.20   14.50
  -3   6 -31   10.90   16.00
  -3   6 -32    8.00   12.40
   3  -7   5  -12.20   42.30
   3   7  -7   21.70   40.70
   3  -7   9  -36.70   41.80
  -3   7  -9   47.10   49.20
   3  -7  10  -19.10   55.79
   3   7 -10   50.89   39.40
  -3   7 -10   33.50   49.50
   3  -7  11  -22.00   55.79
   3   7 -11   44.80   37.00
   3  -7  12  -42.70   48.10
   3   7 -12   71.49   38.40
  -3   7 -12   81.99   41.80
   3  -7  13  -17.70   40.10
   3   7 -13    7.00   21.60
  -3   7 -13    8.70   30.60
   3  -7  14    0.50   26.70
  -3   7 -14    8.30   32.20
   3   7 -15   41.70   22.20
  -3   7 -15   13.50   26.90
   3  -7  16    9.40   28.00
   3   7 -16    2.00   18.10
  -3   7 -16    8.20   28.30
   3  -7  17   33.50   31.10
   3   7 -17    4.10   14.90
  -3   7 -17   -2.80   28.90
   3  -7  18    0.20   18.70
  -3   7 -18   21.70   30.00
   3  -7  19    4.50   21.10
  -3   7 -19   -2.80   33.10
   3  -7  20   11.30   19.90
  -3   7 -20    3.50   25.50
  -3   7 -21    7.60   21.20
   3  -7  22    1.30   15.00
  -3   7 -22   17.50   23.70
   3  -7  23   -3.50   18.40
  -3   7 -23   -3.70   21.10
   3  -7  24   14.20   16.10
  -3   7 -24    5.60   19.80
  -3   7 -25   -0.80   20.90
  -3   7 -26   18.50   20.20
  -3   7 -28    3.40   15.90
  -3   7 -29    4.10   14.80
  -3   7 -30   14.20   14.20
  -3   7 -31    4.10   10.20
   3   8  -8    7.50   12.90
   3  -8  10   -1.20   22.20
  -3   8 -10   30.70   30.40
   3  -8  11   -2.50   26.80
  -3   8 -11   19.80   26.70
   3  -8  12  -13.70   37.20
   3   8 -12    8.10   18.20
  -3   8 -12   13.70   30.50
   3  -8  13  -12.80   30.40
  -3   8 -13   -0.90   25.90
   3  -8  14  -10.60   37.30
  -3   8 -14   10.00   22.80
   3  -8  15    0.50   25.50
  -3   8 -15   18.20   24.10
   3  -8  16   -1.80   17.20
  -3   8 -16   14.40   21.70
  -3   8 -17    3.00   20.40
   3  -8  18   -0.40   18.90
  -3   8 -18   -8.30   22.20
   3  -8  19    3.70   17.20
  -3   8 -19    4.10   21.20
   3  -8  20    0.90   13.30
  -3   8 -20   10.60   19.40
   3  -8  21   -4.30   10.70
  -3   8 -21   -7.40   19.60
  -3   8 -23   -8.00   20.40
  -3   8 -24    5.00   19.20
  -3   8 -25    1.40   20.00
  -3   8 -27    8.40   17.00
  -3   8 -28    0.00   12.50
   3  -9  10   -5.70   16.80
   3  -9  11   -1.50   20.50
   3  -9  12   -2.80   18.10
  -3   9 -12   11.20   28.60
  -3   9 -13    6.30   25.60
   3  -9  14   -6.60   22.50
  -3   9 -14    5.30   26.50
   3  -9  15   -7.40   20.20
  -3   9 -15    8.70   21.30
   3  -9  16    0.40   18.20
  -3   9 -16    3.60   19.80
  -3   9 -17   -0.80   23.10
  -3   9 -18    1.50   19.80
  -3   9 -19    3.70   14.90
  -3   9 -20    3.90   18.40
  -3   9 -22    1.60   16.70
  -3   9 -23   -0.70   14.90
  -3   9 -24    3.60   11.80
  -3  10 -14   12.60   22.40
  -3  10 -15    9.90   27.20
  -3  10 -17   -0.40   20.00
  -3  10 -18    4.40   17.30
  -3  10 -19   -0.40   16.80
  -3  10 -20    8.10   14.70
  -3  10 -21   -1.40   12.00
  -3  10 -22    0.80    9.00
  -3  11 -14    4.80   17.30
  -3  11 -15   11.90   15.70
  -3  11 -16    2.70   13.50
   4   0   0  663.13   81.39
  -4   0   0  794.52   98.59
   4   0   1  153.38   23.00
  -4   0  -1   97.69   19.40
   4   0   2  239.38   33.00
  -4   0  -2  194.68   29.20
   4   0   4   34.20   14.80
  -4   0  -4   41.20   16.30
   4   0   5   42.30   19.00
   4   0  -5   76.39   23.60
  -4   0  -5   22.80   15.30
   4   0   6  799.32  102.89
  -4   0   6  864.61  109.79
   4   0  -6  933.71  117.39
  -4   0   7   40.10   18.10
   4   0  -7   64.99   23.70
  -4   0  -7   93.19   24.60
  -4   0   8  625.44   84.49
   4   0  -8  439.16   60.09
  -4   0  -8  432.26   61.89
   4   0   9   45.50   22.60
  -4   0   9   39.80   21.50
   4   0  -9   22.20   25.00
  -4   0  -9   23.30   22.50
   4   0  10   87.79   29.30
  -4   0  10   48.50   20.50
   4   0 -10   55.39   24.60
  -4   0  11  103.09   35.70
   4   0 -11  150.88   33.90
  -4   0 -11  131.29   33.90
   4   0  12  291.37   50.39
  -4   0  12  291.77   50.49
   4   0 -12  264.77   46.10
  -4   0 -12  207.78   39.90
   4   0  13 1142.09  147.99
  -4   0  13 1254.57  161.68
   4   0 -13 1038.70  136.19
   4   0  14  272.47   48.70
  -4   0  14  139.19   34.40
   4   0 -14  108.99   31.50
  -4   0 -14  131.09   36.00
   4   0  15  153.68   35.90
  -4   0  15  120.69   32.70
   4   0 -15   98.59   35.10
  -4   0 -15   96.89   32.70
   4   0  16   62.29   28.10
  -4   0  16   89.39   27.40
   4   0 -16   56.79   24.60
  -4   0 -16   45.60   29.40
  -4   0  17   19.60   19.10
   4   0 -17   10.90   23.10
  -4   0 -17    9.10   26.60
   4   0  18   56.99   31.60
   4   0 -18   61.29   26.60
  -4   0 -18   67.59   31.50
   4   0  19   15.40   23.20
   4   0 -19   33.60   24.10
  -4   0 -19   41.20   28.70
   4   0  20   64.99   26.30
  -4   0  20  101.59   29.40
   4   0 -20   78.59   27.20
  -4   0 -20   78.39   32.10
   4   0  21  404.76   65.79
   4   0 -21  467.05   74.49
  -4   0 -21  480.55   77.49
   4   0  22   51.79   25.90
   4   0 -22   36.60   21.40
  -4   0 -22   47.90   29.90
   4   0  23   40.40   25.40
  -4   0 -23   35.70   30.90
   4   0  24  174.88   43.40
  -4   0 -24  141.09   40.80
   4   0  25   27.90   24.90
   4   0 -25   37.50   20.80
  -4   0 -25   30.90   24.40
  -4   0 -26   11.50   23.30
  -4   0 -27    8.50   25.50
  -4   0 -28   11.40   24.50
  -4   0 -29   17.60   25.20
   4  -1   2  414.46   57.49
  -4   1  -2  286.07   53.09
   4  -1   3  746.73   96.59
   4   1  -3  719.53   88.79
  -4  -1  -3  913.21  113.79
   4   1   3  636.14   81.09
  -4  -1   3  686.23   85.29
   4  -1   4  272.17   47.60
   4   1  -4  286.97   38.80
  -4  -1  -4  388.16   54.69
   4   1   4  352.86   51.19
  -4  -1   4  292.97   39.40
  -4   1  -4  416.96   61.89
   4  -1   5   89.09   25.10
   4   1  -5  131.79   22.80
  -4  -1  -5  140.89   30.80
   4   1   5  162.88   31.60
  -4  -1   5  161.98   25.40
  -4   1  -5  114.99   28.20
   4   1  -6   83.19   19.10
  -4  -1  -6   64.99   20.90
   4   1   6   73.89   24.50
  -4   1  -6  156.08   32.40
   4  -1   7  110.69   29.20
   4   1  -7   62.29   18.20
  -4  -1   7   68.19   16.90
  -4   1  -7  137.39   30.90
   4  -1   8  450.45   64.79
   4   1  -8  579.94   75.69
  -4  -1  -8  459.95   64.59
  -4  -1   8  516.05   68.69
  -4   1  -8  456.65   65.39
   4   1   9  715.83   98.49
  -4  -1   9  598.64   79.39
  -4   1  -9  579.14   79.99
   4  -1  10   33.90   24.70
   4   1 -10    5.40   22.00
  -4  -1 -10   14.20   23.30
   4   1  10   84.69   27.80
  -4  -1  10   78.19   21.50
  -4   1 -10   40.80   23.30
   4  -1  11  171.98   34.60
   4   1 -11  169.68   33.80
  -4  -1 -11  149.29   34.10
   4   1  11  121.09   31.00
  -4  -1  11  165.18   35.30
  -4   1 -11  230.08   42.30
   4  -1  12 1152.28  148.99
   4   1 -12 1014.60  131.59
  -4  -1 -12  846.72  113.59
   4   1  12  724.33   98.09
  -4  -1  12  856.41  111.49
   4  -1 -12  851.91  114.99
   4  -1  13  638.44   89.29
  -4   1  13  521.65   76.19
   4   1 -13  618.74   86.89
   4   1  13  446.86   66.99
  -4  -1  13  825.52  109.69
   4  -1 -13  620.64   89.29
  -4   1 -13  860.71  116.29
   4  -1  14   54.39   24.30
  -4   1  14  128.89   31.50
  -4  -1 -14  118.19   28.70
   4   1  14  148.39   34.60
  -4  -1  14  143.39   32.30
   4  -1  15  390.36   61.79
  -4   1  15  285.27   49.70
   4   1 -15  353.26   57.09
  -4  -1 -15  457.85   69.49
   4   1  15  392.46   60.99
  -4  -1  15  367.36   57.29
   4  -1 -15  324.47   53.19
  -4   1 -15  333.97   55.49
   4  -1  16  191.88   41.20
  -4   1  16  192.38   38.60
   4   1 -16  166.88   34.40
  -4  -1 -16  243.98   46.40
   4   1  16  164.28   36.30
  -4  -1  16  212.98   39.80
   4  -1 -16  215.88   44.20
  -4   1 -16  111.29   31.60
   4   1 -17   68.69   24.20
  -4  -1 -17   87.39   30.80
   4   1  17   90.19   29.40
  -4  -1  17   90.89   25.60
   4  -1 -17   53.69   25.50
  -4   1 -17   63.19   25.60
   4  -1  18   63.39   32.00
  -4   1  18  139.99   35.10
   4   1 -18   54.99   22.20
  -4  -1 -18   29.60   25.90
   4   1  18   51.19   32.20
  -4  -1  18   57.99   22.90
   4  -1 -18   85.99   30.30
  -4   1 -18   68.89   27.60
   4  -1  19    4.10   22.70
   4   1 -19    3.30   19.10
  -4  -1 -19   23.90   23.80
   4  -1 -19    9.60   17.20
  -4   1 -19    6.30   22.80
   4  -1  20   51.89   26.70
   4   1 -20   37.70   18.90
  -4  -1 -20   45.90   28.60
   4  -1 -20   33.90   20.20
   4  -1  21   44.60   29.10
   4   1 -21   40.90   19.40
  -4  -1 -21   53.29   30.30
   4   1  21   43.50   22.80
   4  -1 -21   26.80   18.50
  -4   1 -21   85.19   33.60
   4  -1  22  377.26   64.39
   4   1 -22  313.17   54.79
  -4  -1 -22  379.26   64.19
   4   1  22  351.96   58.29
  -4   1 -22  354.46   63.99
   4  -1  23   69.79   28.50
   4   1 -23   59.29   22.30
  -4  -1 -23   63.99   28.60
   4   1  23   81.49   29.10
  -4   1 -23   79.59   32.10
   4  -1  24   69.99   29.20
  -4  -1 -24   61.69   29.90
   4   1  24   62.09   31.60
   4  -1 -24   99.19   31.70
  -4   1 -24   51.39   28.50
   4  -1  25   45.50   25.30
   4   1 -25   22.00   16.90
  -4  -1 -25   34.50   24.40
   4  -1 -25   20.60   18.60
  -4   1 -25   12.60   27.50
  -4  -1 -26   47.30   27.40
  -4   1 -26   24.80   23.20
  -4  -1 -27   36.60   29.80
  -4   1 -27   48.00   26.60
  -4  -1 -28   22.90   24.30
  -4   1 -28   39.20   25.70
  -4  -1 -29   -0.70   24.10
  -4   1 -29   16.60   26.00
  -4  -1 -30   33.90   25.60
  -4   1 -30   24.40   27.00
  -4  -2   3   29.40   24.80
  -4   2  -3   73.09   46.00
   4   2  -4  287.27   45.50
  -4   2  -4  392.76   65.59
   4  -2   5  178.88   44.00
   4   2  -5  180.18   34.70
  -4  -2   5  157.68   38.20
  -4  -2   6   55.99   31.80
  -4   2  -6   63.09   34.70
   4  -2   7   30.50   27.40
   4   2  -7    8.10   29.20
  -4  -2   7   15.90   20.60
  -4   2  -7   52.09   33.70
   4  -2   8  339.17   58.29
  -4  -2   8  266.77   45.30
   4   2  -9  217.68   38.40
  -4  -2   9  110.19   26.60
  -4   2  -9  101.19   33.50
   4  -2  10  559.64   82.99
   4   2 -10  399.96   58.89
  -4  -2 -10  511.25   73.79
  -4  -2  10  599.14   82.59
  -4  -2 -11  524.25   75.89
   4   2  11  578.04   81.69
  -4  -2  11  469.05   67.79
  -4   2 -11  325.47   55.49
   4  -2  12  356.56   60.09
   4   2 -12  356.26   55.99
  -4  -2 -12  373.76   61.09
   4   2  12  362.96   57.99
  -4  -2  12  362.36   56.59
  -4   2 -12  292.27   52.49
   4  -2  13   97.29   31.40
   4   2 -13  257.07   45.10
  -4  -2  13  169.78   34.50
  -4   2 -13  191.68   39.10
   4  -2  14    6.50   18.50
   4   2 -14    3.90   18.90
  -4  -2 -14   45.40   28.90
   4   2  14   35.50   27.20
  -4  -2  14   22.80   17.50
  -4   2 -14   92.19   28.50
   4  -2  15  140.79   35.60
   4   2 -15  166.38   35.60
  -4  -2 -15  206.78   43.10
   4   2  15  160.08   36.90
  -4  -2  15  162.18   36.50
  -4   2 -15  148.59   34.70
   4  -2  16  130.09   35.10
   4   2 -16  164.08   35.60
  -4  -2 -16  189.08   41.00
   4   2  16  176.28   38.70
  -4  -2  16   91.19   24.60
  -4   2 -16  160.68   36.10
   4  -2  17  257.87   52.89
  -4  -2 -17  232.58   45.20
   4   2  17  207.38   42.10
  -4  -2  17  294.17   49.50
  -4   2 -17  245.48   46.60
   4  -2  18   65.19   26.60
   4   2 -18   75.89   24.80
  -4  -2 -18   65.39   26.00
  -4   2 -18   34.10   21.90
   4  -2  19  167.48   37.60
   4   2 -19  182.08   38.30
  -4  -2 -19  140.29   34.60
   4   2  19  158.18   36.50
   4  -2 -19  153.48   35.70
  -4   2 -19  172.78   39.30
   4  -2  20   42.30   24.10
   4   2 -20   36.30   19.20
  -4  -2 -20   44.60   25.40
   4   2  20   60.89   25.80
  -4   2 -20   72.09   28.70
   4  -2  21   79.79   28.00
   4   2 -21   87.69   26.60
  -4  -2 -21  100.89   30.90
   4   2  21  174.28   37.20
  -4   2 -21   87.19   31.10
   4  -2  22   13.20   21.00
   4   2 -22   33.50   20.30
  -4  -2 -22   38.90   26.10
   4   2  22   42.50   24.20
  -4   2 -22   57.99   30.30
   4  -2  23   65.19   29.20
   4   2 -23   12.90   14.30
   4   2  23   37.70   21.80
   4  -2 -23    9.60   16.90
  -4   2 -23   42.60   26.90
   4  -2  24   32.60   23.40
  -4  -2 -24   14.40   18.70
   4   2  24   15.50   16.50
   4  -2 -24   16.00   14.10
  -4   2 -24   17.10   23.90
   4  -2  25   20.50   19.70
  -4  -2 -25   66.19   26.50
   4  -2 -25   40.50   20.10
  -4  -2 -26   23.60   23.80
  -4   2 -26    9.40   22.00
  -4  -2 -27   20.60   18.90
  -4   2 -27   26.30   21.70
  -4  -2 -28   28.50   23.00
  -4   2 -28    8.90   21.20
  -4  -2 -29   -1.90   18.80
  -4   2 -29    4.60   18.30
  -4   2 -30   17.60   21.10
   4  -3   3   36.00   29.80
   4  -3   4    2.10   48.80
  -4   3  -4   83.99   46.00
   4  -3   5    0.30   49.30
  -4  -3   5 -122.99   49.70
  -4   3  -5    3.40   49.99
   4  -3   6  138.69   40.60
   4   3  -6  226.98   48.10
  -4  -3   6   78.19   73.99
  -4   3  -6  257.17   66.29
   4  -3   7   74.79   36.40
   4   3  -7  125.99   39.20
  -4  -3   7  100.29   55.89
   4  -3   8  -22.50   42.00
   4   3  -8    1.60   34.90
  -4  -3   8    6.90   42.80
  -4   3  -8   17.30   31.50
   4  -3   9  566.94   87.39
   4   3  -9  555.94   80.99
  -4  -3   9  431.56   72.49
  -4   3  -9  554.54   88.19
   4  -3  10  374.66   68.59
   4   3 -10  291.17   49.99
  -4  -3  10  321.77   61.69
  -4   3 -10  383.36   68.29
   4   3 -11  385.66   61.29
  -4  -3  11  360.86   60.49
  -4   3 -11  354.56   61.89
   4  -3  12  752.42  104.79
   4   3 -12  861.21  116.19
  -4  -3  12  772.32  109.19
  -4   3 -12  795.32  110.39
   4  -3  13  559.54   89.39
   4   3 -13  635.64   90.69
  -4  -3  13  805.72  112.29
  -4   3 -13  571.04   82.99
   4  -3  14  397.56   68.19
   4   3 -14  497.95   74.69
  -4   3 -14  551.54   84.99
   4  -3  15   76.29   32.90
   4   3 -15   47.50   20.50
  -4  -3  15   62.99   22.20
  -4   3 -15   66.29   27.30
   4  -3  16  133.39   42.30
   4   3 -16  144.99   33.30
  -4  -3 -16  204.28   42.00
  -4   3 -16  335.97   57.69
   4  -3  17  131.39   36.90
   4   3 -17  105.79   29.00
  -4  -3 -17   93.19   29.40
  -4  -3  17  234.98   46.40
   4  -3  18  432.26   72.59
   4   3 -18  344.37   58.19
  -4  -3 -18  262.57   49.50
   4   3  18  508.95   75.59
  -4   3 -18  261.17   51.29
   4  -3  19   69.99   29.70
   4   3 -19   90.79   27.70
  -4  -3 -19  178.58   39.90
   4   3  19   57.79   25.40
  -4   3 -19   96.99   31.70
   4  -3  20   15.50   22.90
   4   3 -20   21.30   18.50
   4   3  20   36.30   22.50
  -4   3 -20   22.30   26.30
   4  -3  21   71.59   32.60
   4   3 -21   90.59   27.50
  -4  -3 -21   88.39   32.10
   4   3  21  107.29   30.30
   4  -3  22   15.40   20.90
   4   3 -22   13.10   14.10
  -4  -3 -22   44.80   25.80
   4   3  22   15.60   17.30
  -4   3 -22   14.00   17.90
   4  -3  23   48.40   26.40
  -4  -3 -23   34.70   24.80
  -4   3 -23   37.00   23.10
  -4  -3 -24   78.59   29.30
  -4   3 -24   33.40   24.00
  -4  -3 -25   21.50   22.70
  -4   3 -25   15.40   20.80
  -4   3 -26   28.00   21.10
  -4  -3 -27   39.10   22.40
  -4  -3 -28   21.10   18.80
  -4   3 -28   37.70   24.60
  -4   3 -29    5.60   19.60
  -4   3 -30   21.60   26.50
   4  -4   5   -5.60   34.30
  -4   4  -5   70.39   33.10
   4  -4   6   -2.90   43.80
  -4  -4   6  -48.40   32.80
   4  -4   7  -15.40   54.49
   4   4  -7   54.29   38.50
  -4  -4   7 -120.69   71.89
  -4   4  -7  119.59   46.70
   4  -4   8   99.79   39.10
   4   4  -8  136.59   41.80
  -4  -4   8   34.90   77.49
  -4   4  -8  192.38   51.19
   4  -4   9  192.78   47.10
   4   4  -9  177.28   41.60
  -4  -4   9  146.39   59.79
  -4   4  -9  146.59   49.20
   4  -4  10  340.27   65.89
   4   4 -10  319.07   55.79
  -4  -4  10  271.77   60.79
  -4   4 -10  139.09   43.40
   4  -4  11   40.30   36.70
  -4  -4  11   73.69   38.90
  -4   4 -11   12.00   38.30
   4   4 -12  163.88   38.50
  -4  -4  12   30.20   29.90
  -4   4 -12   84.69   36.00
   4  -4  13  210.28   50.99
   4   4 -13  296.17   53.19
  -4  -4  13  313.07   59.79
   4  -4  14   53.29   31.10
   4   4 -14   31.40   20.80
  -4  -4  14   86.79   31.70
  -4   4 -14   43.50   39.00
   4  -4  15   24.70   26.60
   4   4 -15   21.70   18.80
  -4  -4  15   35.20   21.70
  -4   4 -15   32.80   28.40
   4  -4  16   73.99   36.40
   4   4 -16   91.99   27.10
  -4   4 -16   72.99   31.20
   4  -4  17   13.00   30.70
  -4   4 -17   20.40   22.10
   4  -4  18   14.50   32.80
   4   4 -18    9.40   16.50
  -4   4 -18   18.80   25.40
   4  -4  19   88.19   35.70
   4   4 -19   41.70   19.90
  -4   4 -19   48.30   25.40
   4  -4  20   31.90   23.80
  -4   4 -20   33.80   25.80
   4  -4  21   10.90   23.80
   4   4 -21   14.30   14.10
  -4   4 -21   33.60   25.50
   4  -4  22   36.90   25.30
  -4   4 -22  113.09   32.50
   4  -4  23   19.00   20.00
  -4  -4 -23   39.50   27.00
  -4   4 -23   13.90   22.00
  -4  -4 -24   20.20   25.10
  -4   4 -24   19.70   23.20
  -4  -4 -25   25.10   24.30
  -4   4 -25   38.60   24.30
  -4  -4 -26   19.90   22.20
  -4   4 -26    2.60   23.50
  -4   4 -27   -5.80   21.50
  -4   4 -29   22.00   20.30
   4  -5   6   -7.10   29.50
   4  -5   7    3.70   48.30
  -4  -5   7  -24.50   24.10
  -4   5  -7   36.50   34.60
   4  -5   8  -28.10   51.59
  -4  -5   8  -70.89   44.70
  -4   5  -8   31.00   36.50
   4  -5   9   18.90   43.40
   4   5  -9   77.59   35.00
  -4  -5   9  -64.79   60.69
  -4   5  -9   79.69   46.30
   4  -5  10   51.89   36.30
  -4  -5  10   37.00   72.39
  -4   5 -10  106.99   57.49
   4  -5  11  392.66   72.29
   4   5 -11  286.87   55.89
  -4   5 -11  384.16   76.69
   4  -5  12   45.00   31.10
   4   5 -12   30.30   24.00
  -4  -5  12   74.19   41.40
  -4   5 -12   45.10   40.50
   4  -5  13   38.90   29.10
   4   5 -13   80.09   28.60
  -4   5 -13   65.19   41.40
   4  -5  14    9.90   34.70
   4   5 -14    8.40   21.50
  -4   5 -14   10.40   35.00
   4  -5  15   10.10   34.20
   4   5 -15   37.40   21.50
  -4   5 -15   48.40   33.10
   4  -5  16   16.10   35.20
   4   5 -16   48.30   25.50
  -4   5 -16   14.70   28.30
   4  -5  17   28.10   29.20
   4   5 -17   16.70   17.50
  -4   5 -17   82.99   35.60
   4   5 -18    8.00   14.90
  -4   5 -18   13.60   24.00
   4  -5  19  186.08   48.00
   4   5 -19  146.69   34.50
  -4   5 -19  275.37   53.29
   4  -5  20  107.49   39.00
   4   5 -20  163.28   38.90
  -4   5 -20  100.09   31.00
   4  -5  21   12.30   24.80
  -4   5 -21   34.90   21.90
  -4   5 -22    4.70   22.00
  -4   5 -23   17.10   23.10
  -4   5 -24    8.60   17.90
  -4   5 -25    3.90   20.40
  -4   5 -26   13.10   18.30
  -4   5 -27   10.30   16.00
   4  -6   4  -36.00   36.30
   4  -6   7  -41.80   44.80
   4  -6   8  -26.30   45.40
  -4   6  -8  109.09   58.49
   4  -6   9  -16.90   57.79
   4   6  -9   91.59   41.60
  -4   6  -9   44.10   63.99
   4  -6  10    0.80   57.39
   4   6 -10   22.00   36.70
  -4   6 -10    3.20   60.69
   4  -6  11  -14.60   50.69
   4   6 -11   32.50   32.30
  -4   6 -11    5.50   49.80
   4  -6  12   12.30   29.80
   4   6 -12   23.00   32.50
  -4   6 -12   48.20   43.70
   4  -6  13   41.30   36.90
   4   6 -13   23.90   24.30
  -4   6 -13   41.70   35.60
   4  -6  14    1.10   30.20
   4   6 -14    3.20   15.90
  -4   6 -14   27.50   30.60
   4  -6  15   38.30   28.20
   4   6 -15   38.60   19.60
  -4   6 -15   41.90   31.60
   4  -6  16    2.70   26.30
   4   6 -16   17.90   15.20
  -4   6 -16   20.20   26.90
   4  -6  17  -13.70   30.10
   4   6 -17   27.40   18.60
  -4   6 -17   13.60   31.90
  -4   6 -18   19.50   24.30
   4  -6  19   21.80   22.60
  -4   6 -19   12.30   22.60
  -4   6 -20   21.50   20.60
  -4   6 -21   29.20   24.40
  -4   6 -22   12.10   18.10
  -4   6 -23   23.90   19.30
  -4   6 -24    3.00   17.50
  -4   6 -25   11.90   17.40
  -4   6 -26    0.40   18.00
   4  -7   8   -7.90   27.10
   4  -7   9  -12.10   27.70
  -4   7  -9   35.10   29.90
   4  -7  10  -27.50   37.10
  -4   7 -10   22.30   33.10
   4  -7  11  -11.90   34.20
   4   7 -11   20.40   17.30
   4  -7  12  -28.40   40.20
  -4   7 -12    1.50   26.90
   4  -7  13   -3.40   30.70
   4   7 -13   15.70   16.60
  -4   7 -13   -9.70   33.00
   4  -7  14    7.20   26.30
  -4   7 -14   11.10   23.20
   4  -7  15    8.50   19.00
  -4   7 -15   13.00   21.30
  -4   7 -16   24.90   22.80
  -4   7 -17    9.90   21.50
  -4   7 -18   20.70   20.80
  -4   7 -19   25.00   21.40
  -4   7 -20    3.70   19.00
  -4   7 -21   24.20   25.10
  -4   7 -22    8.20   20.60
  -4   8 -11   16.80   28.40
  -4   8 -12   20.10   30.50
  -4   8 -13    2.40   24.00
  -4   8 -14   18.50   22.00
  -4   8 -15    6.90   24.10
  -4   8 -16  -10.90   23.50
  -4   8 -17   11.20   19.20
  -4   8 -18   -4.90   23.70
  -4   8 -19    4.10   21.70
  -4   8 -20   -1.30   18.50
  -4   9 -12   22.10   25.00
  -4   9 -13   14.90   26.00
  -4   9 -14   13.60   25.40
  -4   9 -15    3.00   19.40
  -4   9 -16    3.10   17.60
   5   0   1 1590.24  191.98
  -5   0  -1 1837.92  221.88
   5   0   2 1158.38  141.09
  -5   0  -2 1233.08  150.28
   5   0   3   21.60   11.70
  -5   0  -3   66.69   17.00
   5   0   4  388.66   52.49
  -5   0  -4  541.45   70.09
   5   0   5   87.09   21.60
   5   0   6  813.52  104.79
   5   0  -6  764.72   97.69
  -5   0  -6  597.94   78.79
   5   0   7  122.79   28.10
  -5   0   7  207.58   36.40
   5   0  -7  134.09   27.20
  -5   0  -7   95.89   23.20
   5   0   8  694.33   92.59
  -5   0   8  724.93   95.19
   5   0  -8  782.12  103.39
  -5   0  -8  768.02  101.89
   5   0   9 1296.57  165.48
  -5   0   9 1407.06  174.68
   5   0  -9 1625.04  201.48
  -5   0  -9 1406.06  176.98
   5   0 -10  144.59   29.70
  -5   0 -10  133.89   30.90
   5   0  11  187.88   35.60
  -5   0  11  176.18   32.90
   5   0 -11  227.58   42.50
  -5   0 -11  213.78   39.40
   5   0  12   77.99   26.60
  -5   0  12   39.60   17.80
   5   0 -12   55.49   23.20
  -5   0 -12   42.50   20.60
   5   0  13  527.95   75.69
  -5   0  13  517.15   72.09
   5   0 -13  468.65   69.09
   5   0  14   62.99   25.20
   5   0 -14  122.89   28.70
  -5   0 -14  104.29   30.40
   5   0  15   54.89   25.70
  -5   0  15   38.10   19.00
   5   0 -15   30.70   18.10
   5   0  16   62.69   27.40
  -5   0  16   58.89   21.30
   5   0 -16   46.60   19.20
  -5   0 -16   53.89   23.80
   5   0  17   24.00   22.20
  -5   0  17   35.30   18.80
   5   0 -17   37.00   18.80
  -5   0 -17   36.70   29.40
   5   0  18  303.97   53.29
  -5   0 -18  351.96   59.49
   5   0  19  132.89   36.20
   5   0 -19   94.29   25.80
  -5   0 -19  116.49   34.60
   5   0 -20   98.09   28.10
  -5   0 -20   95.09   34.90
   5   0 -21  183.28   39.90
  -5   0 -21  218.78   48.60
   5   0 -22    4.20   15.10
  -5   0 -22    7.60   24.20
   5   0 -23   28.70   18.70
  -5   0 -23   31.80   31.20
  -5   0 -24  110.29   39.30
  -5   0 -25   24.50   26.40
   5  -1   1  152.18   37.70
  -5   1  -1   29.80   32.60
   5  -1   2 1082.69  135.49
  -5  -1  -2 1277.17  155.08
   5  -1   3  828.12  106.89
   5   1  -3  764.12   94.49
  -5  -1  -3  989.90  121.99
   5   1   3 1121.59  137.49
  -5  -1   3  983.00  120.19
  -5   1  -3  747.53  104.29
   5  -1   4 1275.07  161.58
   5   1  -4  888.31  109.09
  -5  -1  -4 1155.38  142.69
   5   1   4  873.91  109.59
  -5  -1   4  934.21  114.19
  -5   1  -4 1104.19  143.79
   5  -1   5  606.34   84.09
   5   1  -5  982.20  120.79
  -5  -1  -5  781.92   99.89
   5   1   5  771.82   98.09
  -5  -1   5  845.22  103.99
  -5   1  -5  698.13   92.19
   5  -1   6  564.84   77.29
   5   1  -6  588.54   74.99
  -5  -1  -6  620.34   82.39
   5   1   6  576.44   74.79
  -5  -1   6  450.75   59.49
  -5   1  -6  640.74   87.19
   5  -1   7  154.28   32.50
   5   1  -7  147.69   25.80
  -5  -1  -7  163.98   30.70
   5   1   7  218.38   37.80
  -5  -1   7  200.18   30.80
  -5   1  -7  168.98   39.20
  -5  -1  -8  416.26   59.59
   5   1   8  415.06   59.39
  -5  -1   8  500.05   66.69
  -5   1  -8  624.14   84.69
   5   1  -9  213.68   35.90
  -5  -1  -9  176.78   36.70
   5   1   9  209.48   37.00
  -5  -1   9  217.08   34.00
  -5   1  -9  300.37   50.39
   5   1 -10   85.69   23.10
  -5  -1 -10  120.79   26.70
  -5   1 -10  155.48   32.00
   5  -1  11  333.17   52.79
   5   1 -11  415.06   60.29
  -5  -1 -11  333.77   51.99
   5   1  11  508.25   72.39
  -5  -1  11  373.46   53.69
  -5   1 -11  334.27   52.49
   5  -1  12   67.79   23.40
  -5  -1 -12   97.59   27.60
   5   1  12   71.89   24.20
  -5  -1  12   98.59   23.10
  -5   1 -12   82.89   25.00
   5   1 -13   70.79   22.30
  -5  -1 -13   78.69   25.20
   5   1  13   63.49   23.90
  -5  -1  13   64.69   20.00
   5  -1 -13   98.39   28.80
  -5   1 -13   94.59   25.70
   5  -1  14  457.25   68.49
  -5   1  14  308.67   51.19
   5   1 -14  320.67   49.90
  -5  -1 -14  356.56   56.49
  -5  -1  14  383.76   58.59
   5  -1 -14  231.18   43.00
   5  -1  15  865.11  116.79
  -5   1  15  578.54   81.19
   5   1 -15  898.81  120.09
   5  -1  16   59.89   24.20
  -5   1  16   18.20   14.80
   5   1 -16   28.90   17.90
   5   1  16   23.90   24.00
  -5  -1  16   26.30   16.60
   5  -1 -16    9.80   17.00
  -5   1 -16   28.40   23.10
   5  -1  17   29.60   22.60
   5   1 -17   21.00   15.60
  -5  -1 -17   42.60   24.70
   5   1  17   32.80   26.40
  -5  -1  17   24.80   15.70
   5  -1 -17    9.60   14.50
  -5   1 -17   19.30   21.10
   5   1 -18  140.49   31.20
  -5  -1 -18  178.48   38.50
   5   1  18  140.49   38.00
   5  -1 -18  139.79   32.00
  -5   1 -18  120.99   32.90
   5  -1  19   88.99   31.00
   5   1 -19   55.19   21.50
  -5  -1 -19   54.89   26.90
   5   1  19   66.89   31.10
  -5   1 -19   66.29   27.80
   5  -1  20   46.50   26.70
   5   1 -20   17.70   16.50
  -5  -1 -20    7.30   21.30
   5  -1 -20   20.20   16.10
  -5   1 -20   20.40   23.30
   5   1 -21   21.90   16.90
  -5  -1 -21   40.80   25.30
   5  -1 -21   32.50   18.10
  -5   1 -21   24.90   24.00
   5   1 -22   86.99   26.10
  -5  -1 -22   58.69   28.90
   5  -1 -22  125.69   30.40
  -5  -1 -23   10.40   27.80
  -5   1 -23   24.00   27.40
  -5  -1 -24   80.49   31.50
  -5   1 -24  198.28   47.90
  -5   1 -25   16.30   21.00
   5  -2   2  217.38   40.80
  -5   2  -2  102.29   39.00
   5  -2   3  130.49   49.60
  -5   2  -3   26.30   49.40
   5   2  -4   15.50   26.70
  -5  -2   4   19.40   64.99
   5   2  -5  226.78   41.50
  -5  -2   5  243.48   50.69
  -5   2  -5  394.26   72.59
   5   2  -6  262.87   43.80
  -5  -2   6  159.98   36.90
  -5   2  -6   90.49   39.00
   5  -2   7  839.62  115.89
   5   2  -7  703.93   93.69
  -5  -2   7  777.12  103.49
  -5   2  -7  663.63   97.79
   5  -2   8  195.28   41.40
   5   2  -8  127.79   30.90
  -5  -2  -8  223.78   38.40
  -5  -2   8  161.38   29.30
  -5   2  -8  255.97   48.60
  -5  -2   9   37.90   16.10
  -5   2  -9   41.50   26.00
   5  -2  10   29.10   24.00
   5   2 -10   54.99   19.20
  -5  -2  10   94.39   20.90
   5   2 -11  228.18   40.20
  -5  -2 -11  189.48   36.20
   5   2  11  188.38   37.20
  -5  -2  11  246.68   39.90
  -5   2 -11  194.78   40.10
   5  -2  12  429.96   67.19
   5   2 -12  311.47   49.70
  -5  -2 -12  289.57   47.70
   5   2  12  282.47   51.09
  -5  -2  12  319.27   49.20
  -5   2 -12  334.17   55.39
   5  -2  13   67.49   27.10
   5   2 -13  106.19   30.30
  -5  -2 -13  107.19   28.60
   5   2  13  102.29   28.80
  -5  -2  13   90.59   22.60
   5  -2  14  153.38   37.80
   5   2 -14   59.49   21.50
  -5  -2 -14  120.79   32.30
   5   2  14   84.29   27.10
  -5   2 -14  156.58   36.10
   5  -2  15   50.09   27.30
   5   2 -15   55.39   20.90
   5   2  15   14.30   21.60
  -5  -2  15  124.09   27.70
  -5   2 -15   20.70   22.50
   5  -2  16   15.00   24.40
   5   2 -16   20.80   16.60
  -5  -2 -16   34.30   21.30
  -5  -2  16   18.70   13.30
  -5   2 -16   33.20   22.40
   5  -2  17   68.59   30.50
   5   2 -17   91.79   25.00
  -5  -2 -17   81.69   26.60
   5   2  17  191.38   40.00
  -5   2 -17   93.89   29.90
   5  -2  18  182.58   41.90
   5   2 -18  240.28   43.90
  -5  -2 -18  137.09   30.40
   5   2  18  169.68   36.30
  -5   2 -18  143.59   35.80
   5  -2  19   69.79   27.40
   5   2 -19   69.79   22.90
  -5  -2 -19   74.99   25.80
  -5   2 -19   90.39   30.30
   5   2 -20   15.30   14.60
   5  -2 -20   53.09   20.90
  -5   2 -20   11.80   19.50
   5   2 -21   56.49   22.70
  -5  -2 -21   38.80   22.60
   5  -2 -21   64.29   22.70
  -5   2 -21   37.50   23.30
   5   2 -22   14.40   13.80
  -5  -2 -22   14.30   22.50
   5  -2 -22   14.20   14.70
  -5   2 -22   10.90   23.00
  -5  -2 -23   82.69   28.90
  -5   2 -23   54.49   28.20
  -5   2 -24   36.00   26.50
   5  -3   3   86.99   29.20
   5  -3   4   -0.90   38.30
  -5   3  -4   19.90   38.60
   5  -3   5    3.90   46.50
  -5  -3   5  -57.99   35.10
  -5   3  -5   35.30   49.70
   5  -3   6  101.29   34.50
   5   3  -6  110.49   38.10
  -5  -3   6   14.60   67.39
  -5   3  -6  156.58   56.39
   5  -3   7   55.69   30.50
   5   3  -7   81.79   30.60
  -5  -3   7  174.48   53.29
  -5   3  -7   62.79   42.20
   5  -3   8   -2.70   34.70
   5   3  -8    4.70   28.10
  -5  -3   8  -12.50   36.10
  -5   3  -8    9.60   35.40
   5   3  -9  144.29   34.20
  -5  -3   9  147.69   39.10
  -5   3  -9  103.99   44.00
   5  -3  10   17.50   26.30
   5   3 -10    6.20   23.90
  -5  -3  10   32.90   22.50
   5   3 -11  524.85   76.29
  -5  -3  11  442.46   67.69
   5  -3  12   96.39   29.60
   5   3 -12  115.89   28.00
  -5  -3  12  107.49   28.50
   5  -3  13   60.69   28.10
   5   3 -13  100.19   26.40
  -5  -3  13  143.69   34.30
  -5   3 -13  134.89   33.60
   5  -3  14   38.40   29.10
   5   3 -14   81.59   24.70
  -5  -3  14   44.20   20.00
  -5   3 -14   91.49   29.40
   5  -3  15   45.90   26.70
   5   3 -15   75.09   23.10
  -5  -3  15  174.98   35.40
  -5   3 -15  104.49   32.50
   5   3 -16  211.88   40.50
  -5  -3 -16  174.48   36.90
  -5   3 -16  111.69   33.70
   5  -3  17   44.30   31.00
   5   3 -17   24.00   16.10
  -5  -3 -17   62.29   25.30
   5   3  17   74.59   25.50
  -5   3 -17   86.79   28.20
   5  -3  18  125.79   37.20
   5   3 -18   80.99   24.10
  -5  -3 -18  104.69   32.30
  -5   3 -18  118.79   33.30
   5   3 -19    8.60   13.50
  -5  -3 -19   39.10   23.20
  -5   3 -19   45.70   29.10
   5   3 -20   40.80   19.30
  -5  -3 -20   37.50   24.40
  -5   3 -20   76.89   29.00
  -5  -3 -21   76.69   28.90
  -5   3 -21   42.90   28.20
  -5  -3 -22  130.49   34.90
  -5   3 -22  123.39   41.10
  -5   3 -23   45.90   26.30
  -5   3 -24   35.50   23.30
   5  -4   4    8.20   24.00
   5  -4   5  -17.50   32.10
  -5   4  -5   81.99   34.30
   5  -4   6  -17.00   41.20
  -5  -4   6  -28.40   23.00
   5  -4   7  -18.80   45.30
   5   4  -7   72.39   33.10
  -5  -4   7  -65.09   59.59
   5  -4   8  177.98   46.90
   5   4  -8  105.69   40.00
  -5  -4   8  -19.90   68.19
  -5   4  -8   84.69   45.90
   5  -4   9   82.29   34.20
   5   4  -9  190.98   46.80
  -5  -4   9  115.69   55.09
  -5   4  -9  110.69   48.90
   5  -4  10  148.09   51.59
   5   4 -10  191.78   41.00
  -5  -4  10   65.39   37.40
  -5   4 -10  227.48   54.89
   5  -4  11  175.48   46.70
  -5  -4  11  139.59   43.80
   5  -4  12  137.89   43.20
   5   4 -12  104.89   28.90
  -5  -4  12   59.99   32.10
  -5   4 -12   92.29   38.20
   5  -4  13  107.49   38.80
   5   4 -13   60.99   24.40
  -5  -4  13  150.28   38.30
  -5   4 -13   63.49   33.60
   5  -4  14   57.19   31.60
   5   4 -14   47.60   20.70
  -5   4 -14   47.30   34.00
   5  -4  15   90.79   37.80
   5   4 -15  159.28   34.40
  -5   4 -15  116.99   37.30
   5  -4  16   97.79   33.30
   5   4 -16  103.19   27.00
  -5   4 -16   89.59   32.80
  -5   4 -17   50.39   31.10
   5   4 -18   80.29   24.40
  -5   4 -18   89.39   30.90
   5   4 -19   44.70   18.50
  -5   4 -20   96.99   32.90
  -5   4 -21   36.80   25.20
  -5   4 -22   71.19   29.90
  -5  -5   5    6.90   33.00
   5  -5   6   -2.10   43.10
  -5   5  -6   56.59   49.60
   5  -5   7  -17.40   50.59
  -5  -5   7  -17.80   34.70
  -5   5  -7   51.09   58.09
   5  -5   8  -15.50   60.29
   5   5  -8   86.39   37.40
  -5  -5   8  -60.49   46.50
  -5   5  -8    3.60   60.69
   5  -5   9    9.40   50.59
  -5  -5   9  -26.40   58.39
  -5   5  -9  105.69   56.19
   5  -5  10   38.60   47.30
   5   5 -10   30.60   30.40
  -5   5 -10   39.20   52.29
   5  -5  11   44.90   34.50
   5   5 -11   48.90   31.50
  -5   5 -11   34.80   47.40
   5  -5  12  103.09   37.30
  -5   5 -12   53.69   41.80
   5  -5  13   16.60   33.60
   5   5 -13   20.30   17.30
  -5   5 -13   37.10   34.40
   5  -5  14   35.20   30.50
   5   5 -14   62.79   24.00
  -5   5 -14   32.80   32.70
   5   5 -15   25.10   18.30
  -5   5 -15   22.20   32.10
  -5   5 -16   10.80   25.90
   5   5 -17    5.90   12.50
  -5   5 -17   12.00   25.20
  -5   5 -18   24.90   29.50
  -5   5 -19   35.10   25.20
  -5   5 -20   22.60   22.60
  -5   5 -21    4.00   22.70
   5  -6   7   -5.50   29.30
   5  -6   8    6.10   33.40
  -5   6  -8   42.50   35.80
   5  -6   9    3.70   33.50
   5   6  -9   71.79   27.40
  -5   6  -9   17.00   33.70
   5   6 -10   48.60   23.00
  -5   6 -10   26.40   36.30
   5   6 -11   37.70   21.50
  -5   6 -11   36.50   32.10
   5   6 -12   11.30   17.20
  -5   6 -12    1.10   34.40
   5   6 -13   29.20   17.70
  -5   6 -13   50.29   34.10
   5   6 -14    1.80   12.50
  -5   6 -14    8.50   31.40
  -5   6 -15   21.20   27.80
  -5   6 -16   19.60   20.90
  -5   6 -17   17.60   27.60
  -5   6 -18    9.70   21.20
  -5   7  -9   24.20   28.50
  -5   7 -10   20.00   27.60
  -5   7 -12   11.30   27.50
  -5   7 -13   13.00   25.50
  -5   7 -14    8.30   21.80
   6   0   0  118.19   22.10
  -6   0   0   65.69   26.10
   6   0   1   29.20   11.50
   6   0  -1    4.00   21.00
  -6   0  -1   13.70   17.40
   6   0   2  119.99   20.80
  -6   0  -2  167.28   27.00
   6   0   3  177.28   27.80
  -6   0  -3  235.58   34.30
   6   0   4  897.81  112.59
  -6   0  -4  697.03   88.19
   6   0   6  182.18   29.80
  -6   0  -6  206.88   34.80
   6   0  -7  422.26   57.39
  -6   0  -7  480.45   65.69
   6   0   8   39.20   18.70
  -6   0   8   82.69   21.60
   6   0  -8   59.99   19.10
  -6   0  -8   52.99   19.20
   6   0   9   18.50   17.60
  -6   0   9   29.60   17.20
   6   0  -9   26.70   18.50
  -6   0  -9    8.10   19.60
   6   0  10   12.60   16.30
  -6   0  10   26.40   14.50
   6   0 -10   19.50   16.80
  -6   0 -10   23.50   20.30
  -6   0  11  144.09   25.60
   6   0 -11   79.49   21.60
  -6   0 -11  114.79   28.80
  -6   0  12   36.40   15.20
   6   0 -12   50.99   19.80
  -6   0 -12   28.20   20.80
   6   0  13   71.29   24.70
  -6   0  13   15.70   12.00
   6   0 -13    7.50   13.40
  -6   0 -13   13.30   18.80
   6   0  14  148.99   33.80
  -6   0  14  128.29   25.90
   6   0 -14  158.38   31.00
  -6   0 -14  146.39   32.50
  -6   0  15  540.45   75.89
   6   0 -15  536.15   76.29
  -6   0 -15  498.25   73.59
   6   0 -16   49.50   19.70
   6   0 -17    5.50   12.30
   6   0 -18   81.39   23.00
   6   0 -19    7.20   12.10
  -6   0 -19   16.10   21.10
  -6   0 -20   48.70   25.60
  -6  -1   0   76.99   13.80
   6  -1   1   -9.30   31.60
  -6   1  -1  -23.50   28.90
   6  -1   2   43.70   19.50
  -6  -1  -2   88.49   17.60
   6   1   2   74.09   16.10
  -6   1  -2   18.30   39.70
   6  -1   3  569.44   77.39
   6   1  -3  466.35   59.89
   6   1   3  634.44   79.89
  -6  -1   3  535.95   66.89
  -6   1  -3  385.56   64.69
   6  -1   4  320.67   49.70
   6   1  -4  177.88   24.70
  -6  -1  -4  163.28   29.50
   6   1   4  183.08   26.80
  -6  -1   4  215.68   28.30
  -6   1  -4  225.78   45.40
   6   1  -5  173.48   25.70
  -6  -1  -5  166.78   28.40
   6   1   5  179.98   30.20
  -6  -1   5  122.29   18.40
  -6   1  -5  229.78   41.50
   6  -1   6  135.59   26.50
   6   1  -6   59.29   13.40
  -6  -1  -6   84.49   22.40
   6   1   6   80.19   18.80
  -6  -1   6   76.49   14.50
   6  -1   7   76.59   23.60
   6   1  -7   98.19   20.10
  -6  -1  -7   72.89   22.60
   6   1   7   57.19   17.20
  -6  -1   7   51.39   12.80
  -6   1  -7   40.90   19.60
   6   1  -8  306.67   43.80
  -6  -1  -8  325.47   47.70
   6   1   8  244.18   38.40
  -6  -1   8  282.47   39.40
  -6   1  -8  399.16   58.79
   6  -1   9   60.19   20.30
   6   1  -9  110.89   22.20
  -6  -1  -9   98.99   23.90
   6   1   9  106.29   24.70
  -6  -1   9   81.29   17.50
  -6   1  -9  188.38   35.10
   6  -1  10   54.49   20.20
   6   1 -10   49.10   17.70
  -6  -1 -10   40.20   18.30
   6   1  10   55.89   20.70
  -6  -1  10   58.59   17.00
  -6   1 -10   32.90   19.10
   6   1 -11   27.20   13.70
  -6  -1 -11   18.60   17.70
   6   1  11    3.00   18.60
  -6  -1  11   38.90   14.00
  -6   1 -11   44.70   20.90
   6  -1  12   86.29   24.50
   6   1 -12   30.30   12.90
  -6  -1 -12   49.70   21.00
   6   1  12   38.60   19.90
  -6  -1  12   31.30   12.90
  -6   1 -12   32.10   19.20
   6  -1  13    7.50   20.60
   6   1 -13   20.90   12.40
  -6  -1 -13   12.30   20.70
  -6  -1  13   15.10   11.80
  -6   1 -13    2.90   18.40
   6  -1  14   93.19   27.40
   6   1 -14   39.80   14.90
  -6  -1 -14   61.29   22.90
   6   1  14  105.39   31.20
  -6  -1  14   44.30   15.70
  -6   1 -14   53.69   21.40
   6   1 -15   76.89   20.70
  -6  -1 -15  104.19   27.30
  -6  -1  15   94.89   23.00
   6  -1 -15  165.28   32.40
  -6   1 -15   88.09   26.70
   6   1 -16   38.30   16.50
  -6  -1 -16   60.79   23.40
  -6   1 -16   71.19   25.50
   6   1 -17   73.79   21.90
  -6  -1 -17   75.29   26.90
   6  -1 -17   79.29   22.40
   6   1 -18   39.40   17.20
   6  -1 -18    8.00   12.40
  -6   1 -18   67.29   27.20
   6   1 -19   81.59   23.40
   6  -1 -19   74.49   21.60
  -6   1 -19   46.10   22.90
   6   1 -20   31.20   16.00
   6  -1 -20   74.79   23.50
   6  -2   2   -9.50   29.90
  -6   2  -2   12.70   24.60
   6  -2   3   29.80   40.30
  -6   2  -3  -20.30   50.19
   6  -2   4  248.28   45.90
   6   2  -4  217.48   34.20
  -6   2  -4  384.86   75.49
   6  -2   5  112.49   33.20
   6   2  -5  117.39   29.80
  -6  -2   5   69.39   24.60
  -6   2  -5  151.08   48.10
   6  -2   6  217.78   44.10
   6   2  -6  158.88   29.40
  -6  -2   6   81.99   22.30
  -6   2  -6  146.39   45.00
   6  -2   7   16.50   21.80
   6   2  -7   12.50   17.90
  -6  -2  -7   10.10   16.80
  -6   2  -7  -27.00   45.60
   6  -2   8  162.38   35.60
   6   2  -8  116.49   26.50
  -6  -2  -8  140.99   28.00
  -6  -2   8  158.58   27.30
  -6   2  -8  142.59   37.90
   6   2  -9   78.59   21.40
  -6  -2  -9   79.39   22.20
   6   2   9  102.29   23.70
  -6   2  -9   60.29   25.70
   6  -2  10   82.89   28.40
   6   2 -10   64.59   19.20
  -6  -2 -10   43.60   18.20
   6   2  10   99.59   24.20
  -6  -2  10   56.19   16.00
  -6   2 -10   65.79   25.50
   6  -2  11   28.80   24.70
   6   2 -11   78.39   22.00
  -6  -2 -11   60.09   20.70
   6   2  11   37.00   17.30
  -6  -2  11  112.09   22.60
  -6   2 -11   78.69   28.70
   6  -2  12   46.60   25.40
   6   2 -12   63.99   19.50
  -6  -2 -12   30.20   20.40
  -6  -2  12   41.60   13.70
  -6   2 -12   95.29   29.10
   6  -2  13  164.38   37.60
   6   2 -13   41.80   18.00
  -6  -2 -13   47.70   20.10
  -6   2 -13   64.29   24.60
   6   2 -14   64.99   20.10
  -6  -2 -14   87.59   24.50
  -6  -2  14   47.80   15.50
  -6   2 -14   36.10   21.10
   6   2 -15   22.50   13.90
  -6  -2 -15   30.60   18.00
  -6  -2 -16   76.49   23.10
   6   2 -17   49.99   18.10
  -6  -2 -17   82.19   24.90
  -6   2 -17   55.39   23.90
   6   2 -18   17.60   13.00
  -6   2 -18   39.00   24.40
   6   2 -19   16.80   13.40
  -6   2 -19   22.10   19.10
   6  -3   3  106.39   33.80
   6  -3   4   12.30   37.70
  -6   3  -4   23.60   52.09
  -6  -3   5  -69.49   43.40
  -6   3  -5   73.69   63.19
   6   3  -6  142.29   40.30
  -6  -3   6   80.39   61.79
  -6   3  -6  230.68   72.49
   6  -3   7   55.29   29.90
   6   3  -7   28.50   32.80
  -6  -3   7   50.59   35.80
  -6   3  -7   39.90   55.39
   6  -3   8   60.09   32.80
   6   3  -8  135.99   32.20
  -6  -3   8   83.59   30.50
  -6   3  -8   85.69   42.00
   6  -3   9   73.09   35.80
   6   3  -9   60.79   21.40
  -6  -3   9   42.10   20.90
  -6   3  -9   40.50   36.20
   6  -3  10   48.30   33.50
   6   3 -10   24.50   17.20
  -6  -3  10   38.40   18.10
  -6   3 -10   18.30   29.70
   6   3 -11   47.00   19.50
  -6   3 -11  120.09   39.80
   6   3 -12   66.89   19.70
  -6  -3  12   45.20   18.10
  -6   3 -12   76.69   29.40
   6   3 -13    0.60   12.10
   6   3 -14   45.00   17.20
  -6  -3 -14   41.30   20.10
   6   3 -15  169.68   33.90
  -6  -3 -15   75.59   24.30
  -6   3 -15  116.19   36.90
   6   3 -16   43.70   17.10
  -6  -3 -16   68.89   22.60
  -6   3 -16   32.50   23.30
  -6   3 -17   37.00   22.50
   6   3 -18   52.09   19.60
   6  -4   4    5.90   41.40
   6  -4   5   -9.50   57.29
  -6   4  -5   80.29   50.59
   6  -4   6    0.30   54.39
  -6  -4   6   -3.60   24.10
   6  -4   7   -4.00   50.99
   6   4  -7   53.59   27.80
  -6  -4   7  -47.50   47.80
  -6   4  -7   60.29   60.59
   6  -4   8   51.89   31.10
   6   4  -8   49.00   31.40
  -6  -4   8    5.50   60.99
  -6   4  -8   84.19   54.79
   6   4  -9   36.30   28.20
  -6  -4   9   22.00   37.40
  -6   4  -9   14.60   40.00
   6   4 -10   32.70   22.00
   6   4 -11   39.50   23.00
   6   4 -12   25.20   17.70
  -6   4 -12    4.70   27.90
   6   4 -13   13.70   16.00
  -6   4 -13    6.80   34.20
   6   4 -14   63.39   20.50
  -6   4 -14   54.59   31.70
   6   4 -15   20.40   13.30
  -6   4 -15   28.50   25.30
   6   4 -16   20.00   13.40
  -6   5  -7   39.40   31.40
   6   5  -8   59.89   20.40
  -6   5  -8   13.00   34.10
   6   5  -9   46.80   25.10
  -6   5  -9   33.40   30.50
   6   5 -10   23.40   16.90
  -6   5 -10   24.70   33.20
   6   5 -11    7.50   15.90
  -6   5 -11    7.20   25.80
   6   5 -12   19.50   14.40
  -6   5 -12   37.10   29.20
   6   5 -13   48.50   18.00
  -6   5 -13   63.09   31.40
  -6   6  -8   38.60   26.50
   7   0   0    4.90   14.00
  -7   0   0   -3.00   34.10
   7   0   1  295.97   40.10
   7   0  -1  183.58   35.60
  -7   0  -1  277.17   41.00
   7   0   2  146.59   24.30
  -7   0  -2  135.89   24.70
   7   0   3  111.69   20.40
  -7   0  -3   78.19   18.30
   7   0   4  290.57   40.50
  -7   0  -4  289.07   41.00
   7   0   5   15.20   12.40
  -7   0  -5   21.80   13.30
   7   0   6  324.57   46.90
  -7   0  -6  184.98   30.90
   7   0   7   78.89   20.80
  -7   0  -7   47.90   16.70
   7   0   8   76.09   21.60
   7   0  -8   84.79   18.60
  -7   0  -8  131.39   26.20
   7   0   9   68.69   20.70
   7   0  -9   38.10   14.30
  -7   0  -9   35.40   17.80
  -7   0  10   75.19   16.80
   7   0 -10   69.99   17.80
  -7   0 -10   42.10   19.30
  -7   0  11  154.58   26.60
   7   0 -11  170.78   30.20
  -7   0 -11  130.19   35.20
  -7   0  12   20.90   11.00
   7   0 -12   23.50   13.70
  -7   0 -12    5.10   19.30
   7   0 -13   39.40   14.40
  -7   0 -13   44.30   23.80
   7   0 -14   24.30   14.50
  -7   0 -14   62.79   24.70
   7   0 -15   -1.10   11.20
   7   0 -16    8.40   12.50
   7   0 -17  166.98   32.90
   7  -1   1  128.49   42.30
  -7  -1  -1  189.88   26.30
   7   1   1  154.88   22.20
   7  -1   2  125.89   24.90
  -7  -1  -2  123.79   20.40
   7   1   2  140.39   22.50
  -7   1  -2   69.09   51.79
   7  -1   3   24.90   19.50
  -7  -1  -3   30.20   13.70
   7   1   3   60.89   14.70
  -7   1  -3   28.10   30.30
   7  -1   4   76.09   23.20
   7   1  -4  170.38   23.30
  -7  -1  -4   91.39   20.70
   7   1   4  123.79   20.90
  -7  -1   4  109.19   15.20
  -7   1  -4   89.09   36.90
   7  -1   5    4.30   16.50
   7   1  -5   16.80    7.50
  -7  -1  -5   19.20   17.20
   7   1   5   14.50   11.20
  -7  -1   5   14.20    6.60
  -7   1  -5   13.90   27.50
   7   1  -6  117.49   18.90
  -7  -1  -6  131.99   26.90
   7   1   6  102.59   20.40
  -7  -1   6  144.19   21.50
  -7   1  -6  111.89   28.80
   7  -1   7   97.69   24.20
   7   1  -7  120.39   20.10
  -7  -1  -7  164.78   31.00
   7   1   7  104.19   24.10
  -7  -1   7  174.58   26.30
  -7   1  -7  139.19   29.70
   7  -1   8   15.90   14.70
   7   1  -8   19.60   10.10
  -7  -1  -8   32.30   19.00
   7   1   8   38.00   19.70
  -7  -1   8   29.10   11.40
   7   1  -9  447.96   60.89
  -7  -1  -9  430.16   61.49
   7   1   9  503.85   71.39
  -7  -1   9  389.86   53.09
  -7   1  -9  349.17   53.49
   7   1 -10   75.39   16.20
  -7  -1 -10   60.49   19.90
  -7  -1  10   75.59   16.90
  -7   1 -10   94.39   27.80
   7   1 -11   31.00   11.90
  -7  -1 -11   43.00   18.90
  -7  -1  11   76.59   17.80
  -7   1 -11   40.70   19.40
   7   1 -12   11.00    9.50
  -7  -1 -12   11.40   17.70
  -7  -1  12   16.70   11.00
  -7   1 -12    8.40   18.10
   7   1 -13    5.30    9.60
  -7  -1 -13   36.00   20.00
   7   1 -14    4.10    9.80
  -7  -1 -14   61.69   24.20
  -7   1 -14   36.90   19.90
   7   1 -15    8.60    9.10
   7  -1 -15   58.39   18.60
   7   1 -16    9.60   10.00
   7  -1 -16   60.79   20.30
   7   1 -17   57.09   19.70
   7  -1 -17   37.40   19.20
   7  -2   2    1.60   33.20
  -7   2  -2   24.90   35.90
   7  -2   3   36.40   35.10
  -7   2  -3  -24.40   50.59
   7  -2   4   72.19   25.30
  -7  -2   4    7.50   33.00
  -7   2  -4  135.09   52.99
   7  -2   5   91.49   26.90
   7   2  -5   91.89   24.10
  -7  -2   5   76.19   21.40
  -7   2  -5  133.99   43.40
   7  -2   6   17.90   19.80
   7   2  -6   17.40   14.60
  -7  -2  -6   33.40   17.90
  -7  -2   6    7.00   11.50
  -7   2  -6   73.79   35.70
   7   2  -7  215.68   33.50
  -7  -2  -7  219.18   36.70
  -7  -2   7  222.98   34.70
  -7   2  -7  184.28   44.80
   7   2  -8   61.99   17.40
  -7  -2  -8   61.39   19.70
   7   2   8   99.49   21.30
  -7  -2   8   76.09   16.30
  -7   2  -8   58.59   32.10
   7   2  -9   31.80   14.00
  -7  -2  -9   19.90   15.60
  -7  -2   9   11.20    8.50
  -7   2  -9   32.00   26.20
   7   2 -10   43.30   14.20
  -7  -2 -10   43.80   20.20
  -7  -2  10   24.70   10.50
  -7   2 -10   43.40   22.80
   7   2 -11   93.59   20.80
  -7  -2 -11   30.20   16.60
  -7  -2  11   51.69   13.80
  -7   2 -11   45.50   25.50
   7   2 -12  165.58   30.30
  -7  -2 -12  130.29   28.20
  -7   2 -12  170.18   37.50
   7   2 -13   58.19   17.20
  -7  -2 -13   85.29   22.20
  -7   2 -13   81.89   26.50
   7   2 -14  128.39   25.60
   7   2 -15   32.40   15.00
   7   2 -16   25.20   12.00
   7   2 -17   50.39   16.40
  -7   3  -4   -5.60   38.10
  -7  -3   5  -28.40   20.10
  -7   3  -5   20.70   39.60
   7   3  -6   38.70   18.40
  -7  -3   6   11.60   25.80
  -7   3  -6   31.60   41.70
   7   3  -7   20.10   16.30
   7   3  -8    3.00   14.10
  -7  -3   8    1.60   19.80
  -7   3  -8    6.70   33.00
   7   3  -9   37.40   16.00
  -7  -3   9   34.90   18.90
  -7   3  -9   27.80   34.80
   7   3 -10    1.70   11.90
  -7   3 -10   33.30   33.80
   7   3 -11   97.19   23.40
  -7   3 -11   98.29   35.70
   7   3 -12  118.79   24.70
   7   3 -13   59.99   17.50
   7   3 -14   15.90   11.40
   7   3 -15    3.80   10.60
   7   3 -16   31.10   15.00
  -7   4  -5   33.20   27.40
   7   4  -7   29.00   13.70
  -7   4  -7   35.00   33.40
   7   4  -8    7.60   14.70
   7   4  -9   12.00   16.00
   7   4 -10    8.70   15.90
   7   4 -11   46.60   17.20
   7   4 -12   27.80   14.20
   7   4 -13    1.50   12.00
   7   4 -14   71.39   20.80
   7   5  -9   16.30   13.90
   7   5 -10    7.00   11.90
   8   0   0   13.80   11.00
  -8   0   0   12.20   24.50
   8   0   1  130.99   21.00
   8   0  -1  103.69   19.20
  -8   0  -1   94.69   26.20
   8   0   3   16.40   10.10
  -8   0  -3   16.50   13.40
  -8   0  -4   21.70   13.20
  -8   0  -5   25.90   12.10
  -8   0  -6   14.10   12.90
  -8   0  -7   18.90   13.80
  -8   0  -8   69.49   19.00
   8   0  -9   44.50   12.90
  -8   0  -9   96.89   24.00
   8   0 -10  193.68   31.10
   8   0 -11  255.67   39.10
   8   0 -12   42.80   17.20
   8   0 -13    1.10   11.30
   8   0 -14   10.30    9.70
   8   0 -15    3.40    9.00
   8   1   0   35.80    8.90
  -8  -1   0   23.30    7.50
   8  -1   0    4.00   11.60
   8  -1   1    8.40   11.10
  -8  -1  -1   25.90    9.00
   8   1   1   23.80    8.80
  -8   1  -1   -1.80   21.30
  -8  -1  -2   25.00   10.40
   8   1   2   32.90   10.70
  -8   1  -2    9.10   31.10
  -8  -1  -3   55.79   14.90
   8   1   3   31.80   10.60
  -8   1  -3   99.39   32.70
  -8  -1  -4   24.60   14.00
   8   1   4   11.50    9.30
  -8   1  -4   33.70   26.60
   8   1  -5   12.60    5.30
  -8  -1  -5   16.70   13.90
  -8  -1   5    8.80    6.10
  -8   1  -5    1.10   22.90
   8   1  -6   39.20    8.60
  -8  -1  -6   38.50   15.60
  -8  -1   6   29.00    8.80
  -8   1  -6   48.10   19.80
   8   1  -7   18.90    7.50
  -8  -1  -7   16.10   15.20
  -8  -1   7   11.30    7.20
  -8   1  -7   15.00   18.20
   8   1  -8   70.49   13.40
  -8  -1  -8   87.59   22.00
  -8  -1   8   50.89   11.20
  -8   1  -8   60.79   19.30
   8   1  -9   27.40    9.20
  -8  -1  -9   31.90   15.80
  -8  -1   9   23.80    9.50
   8   1 -10  108.39   20.20
  -8  -1  10  127.59   22.70
   8   1 -11   13.60    8.30
   8   1 -12   54.79   16.40
   8   1 -14    3.20   10.30
   8   1 -15   26.60   13.10
  -8   2  -2    9.40   17.70
  -8   2  -3   -7.30   28.80
  -8  -2  -4   13.90   13.10
  -8  -2   4   -0.40   13.50
  -8   2  -4    0.40   33.30
   8   2  -5   37.10   11.10
  -8  -2  -5   51.69   17.60
  -8  -2   5   16.60   12.30
  -8   2  -5   43.70   27.10
   8   2  -6   15.30    8.90
  -8  -2  -6   22.00   14.00
  -8  -2   6    7.50    8.00
   8   2  -7   14.50    8.70
  -8  -2  -7   57.19   19.60
  -8  -2   7   15.70    7.60
   8   2  -8   14.10    9.30
  -8  -2  -8   29.90   16.80
  -8  -2   8   15.80    7.60
   8   2  -9   53.89   14.50
  -8  -2   9   46.90   12.30
   8   2 -10  146.39   26.10
   8   2 -11   59.89   15.70
   8   2 -12   11.60   13.90
   8   2 -13   59.19   16.40
   8   2 -14   54.29   15.00
  -8  -3   5   -6.40   11.00
   8   3  -6    7.60    9.50
  -8  -3   6    3.10   14.00
   8   3  -7    9.80   10.60
   8   3  -8    4.40    9.20
   8   3  -9    5.20    9.20
   8   3 -10    6.20   11.50
   8   3 -11   20.20   14.80
   8   3 -12   13.50    9.70
   8   3 -13    0.70    7.50
   8   4  -8    9.30   13.90
   8   4  -9    0.80   11.20
   8   4 -10    7.20    9.90
  -9   0   0  -10.10   18.10
  -9   0  -1   -5.90   14.40
  -9   0  -2    3.00   11.90
  -9   0  -3    6.40   10.10
   9   0 -10   18.10    8.70
   9   0 -11   27.20   10.20
   9   0 -12    9.70    7.40
  -9  -1   0   17.60    5.90
  -9  -1  -1   37.90    9.50
  -9  -1   1   28.70    6.10
  -9  -1  -2   28.30    9.40
  -9  -1  -3    8.40    8.90
   9   1  -5   10.00    4.20
   9   1  -6   17.60    5.30
  -9  -1   6   22.40    6.10
   9   1  -8   17.40    7.30
   9   1  -9    5.90    6.40
   9   1 -10  128.89   22.80
   9   1 -11    4.60    6.60
   9   1 -12   21.90    9.50
  -9  -2   4    5.00    8.10
  -9  -2   5    8.00    5.90
   9   2  -6   13.20    6.00
  -9  -2   6   19.60    7.00
   9   2  -7    2.70    4.80
   9   2  -8   20.30    7.60
   9   2  -9   17.00    7.50
   9   2 -10   21.50    8.70
   9   2 -11    5.20    5.90
   9   2 -12    6.70    7.10
   9   3  -7    6.70    7.80
   9   3  -8    8.70    7.00
   9   3  -9    6.20    6.40
   9   3 -10   14.00    8.20
  10   1  -7   18.00    4.70
  10   1  -8    8.80    3.90
  10   1  -9    1.30    3.30
  10   1 -10   -1.10    3.20
  10   2  -7    6.20    4.30
  10   2  -8    2.70    3.80
  10   2  -9    2.80    3.90
  10   3  -7    0.50    5.20
   0   0   0    0.00    0.00


_computing_structure_solution     'SHELXT 2018/2 (Sheldrick, 2018)'
_computing_structure_solution     'SHELXT 2018/2 (Sheldrick, 2018)'
;
_shelx_hkl_checksum                57781
_olex2_submission_special_instructions  'No special instructions were received'
_vrf_ATOM007_tyrosine_exp9
;
PROBLEM: _atom_site_aniso_label is missing
RESPONSE: 
Due to the comparaly low completeness and bad statistics, this structure 
can only solved with isotropic atomic thermal parameter. Anisotropic 
ADP has been tried and has not given a chemical-resonable structure.
;
_vrf_PLAT029_tyrosine_exp9
;
PROBLEM: _diffrn_measured_fraction_theta_full value Low .      0.791 Why?  
RESPONSE: 
The limitations of collecting angle range imposed by the electron 
microscope's geometry (e.g., limited tilt range), has led to a low 
completeness.
;
_vrf_PLAT082_tyrosine_exp9
;
PROBLEM: High R1 Value ..................................       0.22 Report
RESPONSE:  
The inevitable dynamical effect will increase the inconsistency of 
experimental data and calculated data, through kinematical refinement.
;
_vrf_PLAT084_tyrosine_exp9
;
PROBLEM: High wR2 Value (i.e. > 0.25) ...................       0.57 Report
RESPONSE:  
The inevitable dynamical effect will increase the inconsistency of 
experimental data and calculated data, through kinematical refinement.
;
_vrf_PLAT201_tyrosine_exp9
;
PROBLEM: Isotropic non-H Atoms in Main Residue(s) .......         13 Report
RESPONSE: 
Due to the comparaly low completeness and bad statistics, this structure 
can only solved with isotropic atomic thermal parameter. Anisotropic 
ADP has been tried and has not given a chemical-resonable structure.
;
_vrf_PLAT340_tyrosine_exp9
;
PROBLEM: Low Bond Precision on  C-C Bonds ...............    0.01567 Ang.  
RESPONSE:   
The low bond precision is a result of low completeness and dynamical effect,
which will got improved by merging data.
;
_vrf_PLAT911_tyrosine_exp9
;
PROBLEM: Missing FCF Refl Between Thmin & STh/L=    0.600        207 Report
RESPONSE: 
The limitations of collecting angle range imposed by the electron 
microscope's geometry (e.g., limited tilt range), has led to a low 
completeness.
;
