# Supplementary material for: AutoLEI: An XDS-based pipeline with graphical user interface for automated real-time and offline batch 3D ED/microED data processing
Source: IUCrJ. 2026 Jan 1;13(Pt 1):105–15. doi: 10.1107/S2052252525010784 (PMC12809502; doi:10.1107/S2052252525010784)
Supplement: Supplementary file 7 [file m-13-00105-sup7.zip › structure files/PDB/apo-hMTH1/20240918_microed_autoleipaper_refine_326-coot-0.pdb]

REMARK   3                                                                      
REMARK   3 REFINEMENT.                                                          
REMARK   3   PROGRAM     : PHENIX (1.20.1_4487: ???)                            
REMARK   3   AUTHORS     : Adams,Afonine,Bunkoczi,Burnley,Chen,Dar,Davis,       
REMARK   3               : Draizen,Echols,Gildea,Gros,Grosse-Kunstleve,Headd,   
REMARK   3               : Hintze,Hung,Ioerger,Liebschner,McCoy,McKee,Moriarty, 
REMARK   3               : Oeffner,Poon,Read,Richardson,Richardson,Sacchettini, 
REMARK   3               : Sauter,Sobolev,Storoni,Terwilliger,Williams,Zwart    
REMARK   3                                                                      
REMARK   3  X-RAY DATA.                                                         
REMARK   3                                                                      
REMARK   3  REFINEMENT TARGET : ML                                              
REMARK   3                                                                      
REMARK   3  DATA USED IN REFINEMENT.                                            
REMARK   3   RESOLUTION RANGE HIGH (ANGSTROMS) : 2.76                           
REMARK   3   RESOLUTION RANGE LOW  (ANGSTROMS) : 23.13                          
REMARK   3   MIN(FOBS/SIGMA_FOBS)              : 1.34                           
REMARK   3   COMPLETENESS FOR RANGE        (%) : 89.68                          
REMARK   3   NUMBER OF REFLECTIONS             : 15514                          
REMARK   3   NUMBER OF REFLECTIONS (NON-ANOMALOUS) : 8397                       
REMARK   3                                                                      
REMARK   3  FIT TO DATA USED IN REFINEMENT.                                     
REMARK   3   R VALUE     (WORKING + TEST SET) : 0.2135                          
REMARK   3   R VALUE            (WORKING SET) : 0.2107                          
REMARK   3   FREE R VALUE                     : 0.2682                          
REMARK   3   FREE R VALUE TEST SET SIZE   (%) : 5.02                            
REMARK   3   FREE R VALUE TEST SET COUNT      : 779                             
REMARK   3                                                                      
REMARK   3  FIT TO DATA USED IN REFINEMENT (IN BINS).                           
REMARK   3   BIN  RESOLUTION RANGE  COMPL.    NWORK NFREE   RWORK  RFREE  CCWOR 
REMARK   3     1   23.13 -    5.00    0.95     2591   142  0.1963 0.2365   0.92 
REMARK   3     2    5.00 -    3.98    0.96     2611   138  0.1588 0.2265   0.94 
REMARK   3     3    3.98 -    3.48    0.96     2613   134  0.2036 0.2835   0.88 
REMARK   3     4    3.48 -    3.16    0.96     2626   138  0.2560 0.2834   0.80 
REMARK   3     5    3.16 -    2.93    0.85     2336   119  0.2803 0.3442   0.73 
REMARK   3     6    2.93 -    2.76    0.71     1958   108  0.3297 0.3929   0.58 
REMARK   3                                                                      
REMARK   3  BULK SOLVENT MODELLING.                                             
REMARK   3   METHOD USED        : FLAT BULK SOLVENT MODEL                       
REMARK   3   SOLVENT RADIUS     : 1.10                                          
REMARK   3   SHRINKAGE RADIUS   : 0.90                                          
REMARK   3   GRID STEP FACTOR   : 4.00                                          
REMARK   3                                                                      
REMARK   3  ERROR ESTIMATES.                                                    
REMARK   3   COORDINATE ERROR (MAXIMUM-LIKELIHOOD BASED)     : 0.44             
REMARK   3   PHASE ERROR (DEGREES, MAXIMUM-LIKELIHOOD BASED) : 28.79            
REMARK   3                                                                      
REMARK   3  STRUCTURE FACTORS CALCULATION ALGORITHM : FFT                       
REMARK   3  B VALUES.                                                           
REMARK   3   FROM WILSON PLOT           (A**2) : 51.60                          
REMARK   3                                                                      
REMARK   3  GEOMETRY RESTRAINTS LIBRARY: GEOSTD + MONOMER LIBRARY + CDL V1.2    
REMARK   3  DEVIATIONS FROM IDEAL VALUES - RMSD. RMSZ FOR BONDS AND ANGLES.     
REMARK   3    BOND      :  0.002   0.021   2600  Z= 0.088                       
REMARK   3    ANGLE     :  0.549   4.632   3517  Z= 0.280                       
REMARK   3    CHIRALITY :  0.044   0.140    362                                 
REMARK   3    PLANARITY :  0.004   0.049    455                                 
REMARK   3    DIHEDRAL  :  6.427  65.199    333                                 
REMARK   3    MIN NONBONDED DISTANCE : 2.089                                    
REMARK   3                                                                      
REMARK   3  MOLPROBITY STATISTICS.                                              
REMARK   3    ALL-ATOM CLASHSCORE : 3.21                                        
REMARK   3    RAMACHANDRAN PLOT:                                                
REMARK   3      OUTLIERS :  0.33 %                                              
REMARK   3      ALLOWED  :  4.59 %                                              
REMARK   3      FAVORED  : 95.08 %                                              
REMARK   3    ROTAMER OUTLIERS :  1.11 %                                        
REMARK   3    CBETA DEVIATIONS :  0.00 %                                        
REMARK   3    PEPTIDE PLANE:                                                    
REMARK   3      CIS-PROLINE     : 0.00 %                                        
REMARK   3      CIS-GENERAL     : 0.00 %                                        
REMARK   3      TWISTED PROLINE : 0.00 %                                        
REMARK   3      TWISTED GENERAL : 0.00 %                                        
REMARK   3                                                                      
REMARK   3  RAMA-Z (RAMACHANDRAN PLOT Z-SCORE):                                 
REMARK   3  INTERPRETATION: BAD |RAMA-Z| > 3; SUSPICIOUS 2 < |RAMA-Z| < 3; GOOD 
REMARK   3  SCORES FOR WHOLE/HELIX/SHEET/LOOP ARE SCALED INDEPENDENTLY;         
REMARK   3  THEREFORE, THE VALUES ARE NOT RELATED IN A SIMPLE MANNER.           
REMARK   3    WHOLE: -4.06 (0.39), RESIDUES: 305                                
REMARK   3    HELIX: -3.55 (0.47), RESIDUES: 48                                 
REMARK   3    SHEET: -1.92 (0.49), RESIDUES: 107                                
REMARK   3    LOOP : -2.98 (0.37), RESIDUES: 150                                
REMARK   3                                                                      
REMARK   3                  min    max   mean <Bi,j>   iso aniso                
REMARK   3     Overall:    6.50 103.56  39.01   5.52  2564  2512                
REMARK   3     Protein:   14.69 103.56  38.86   5.54  2512  2512                
REMARK   3     Water:      6.50  41.28  25.29    N/A    20     0                
REMARK   3     Other:     29.58  76.96  59.50    N/A    32     0                
REMARK   3     Chain  A:  14.69  94.96  37.17    N/A  1254  1254                
REMARK   3     Chain  C:  29.58  39.24  34.41    N/A     2     0                
REMARK   3     Chain  B:  15.65 103.56  40.55    N/A  1258  1258                
REMARK   3     Chain  E:   6.50  41.28  25.29    N/A    20     0                
REMARK   3     Chain  D:  49.64  76.96  61.17    N/A    30     0                
REMARK   3     Histogram:                                                       
REMARK   3         Values      Number of atoms                                  
REMARK   3       6.50 - 16.21        12                                         
REMARK   3      16.21 - 25.91       312                                         
REMARK   3      25.91 - 35.62       888                                         
REMARK   3      35.62 - 45.32       657                                         
REMARK   3      45.32 - 55.03       391                                         
REMARK   3      55.03 - 64.74       195                                         
REMARK   3      64.74 - 74.44        76                                         
REMARK   3      74.44 - 84.15        26                                         
REMARK   3      84.15 - 93.85         5                                         
REMARK   3      93.85 - 103.56        2                                         
REMARK   3                                                                      
REMARK   3                                                                      
REMARK   3  TLS DETAILS.                                                        
REMARK   3   NUMBER OF TLS GROUPS: 2                                            
REMARK   3   ORIGIN: CENTER OF MASS                                             
REMARK   3   TLS GROUP : 1                                                      
REMARK   3    SELECTION: (chain 'A' and resid 3 through 156)                    
REMARK   3    ORIGIN FOR THE GROUP (A):   0.0321 -11.4756  10.9408              
REMARK   3    T TENSOR                                                          
REMARK   3      T11:   0.1928 T22:   0.1714                                     
REMARK   3      T33:   0.1760 T12:   0.0176                                     
REMARK   3      T13:  -0.0171 T23:   0.0398                                     
REMARK   3    L TENSOR                                                          
REMARK   3      L11:   1.5509 L22:   1.0249                                     
REMARK   3      L33:   0.6519 L12:  -0.3727                                     
REMARK   3      L13:  -0.2588 L23:   0.1938                                     
REMARK   3    S TENSOR                                                          
REMARK   3      S11:   0.0067 S12:   0.0516 S13:  -0.0635                       
REMARK   3      S21:   0.0085 S22:  -0.0542 S23:  -0.0156                       
REMARK   3      S31:   0.0619 S32:   0.0448 S33:  -0.0032                       
REMARK   3   TLS GROUP : 2                                                      
REMARK   3    SELECTION: (chain 'B' and resid 2 through 156)                    
REMARK   3    ORIGIN FOR THE GROUP (A): -29.3644  11.6569   8.7354              
REMARK   3    T TENSOR                                                          
REMARK   3      T11:   0.1876 T22:   0.1954                                     
REMARK   3      T33:   0.1572 T12:  -0.0114                                     
REMARK   3      T13:   0.0503 T23:   0.0108                                     
REMARK   3    L TENSOR                                                          
REMARK   3      L11:   2.5176 L22:   1.6803                                     
REMARK   3      L33:   0.6689 L12:   0.0064                                     
REMARK   3      L13:   1.2820 L23:   0.0673                                     
REMARK   3    S TENSOR                                                          
REMARK   3      S11:   0.0218 S12:   0.1016 S13:   0.1668                       
REMARK   3      S21:  -0.0253 S22:  -0.0862 S23:  -0.0155                       
REMARK   3      S31:   0.0113 S32:   0.0456 S33:  -0.0269                       
REMARK   3                                                                      
CRYST1   61.660   69.710   80.870  90.00  90.00  90.00 P 21 21 21               
SCALE1      0.016218  0.000000  0.000000        0.00000                         
SCALE2      0.000000  0.014345  0.000000        0.00000                         
SCALE3      0.000000  0.000000  0.012366        0.00000                         
ATOM      1  N   ALA A   3       3.489   8.960  18.881  1.00 39.48           N  
ANISOU    1  N   ALA A   3     4735   4380   5887   -211   -242   -129       N  
ATOM      2  CA  ALA A   3       4.546   8.229  18.192  1.00 39.27           C  
ANISOU    2  CA  ALA A   3     4687   4391   5844   -217   -243    -59       C  
ATOM      3  C   ALA A   3       4.135   6.774  17.981  1.00 40.83           C  
ANISOU    3  C   ALA A   3     4938   4684   5893   -174   -255      4       C  
ATOM      4  O   ALA A   3       3.265   6.261  18.686  1.00 39.06           O  
ANISOU    4  O   ALA A   3     4758   4509   5574   -149   -275    -28       O  
ATOM      5  CB  ALA A   3       5.844   8.311  18.977  1.00 54.87           C  
ANISOU    5  CB  ALA A   3     6602   6392   7856   -254   -292   -147       C  
ATOM      6  HA  ALA A   3       4.703   8.630  17.323  1.00 32.56           H  
ATOM      7  HB1 ALA A   3       6.537   7.836  18.492  1.00 50.45           H  
ATOM      8  HB2 ALA A   3       6.092   9.243  19.081  1.00 50.45           H  
ATOM      9  HB3 ALA A   3       5.713   7.905  19.848  1.00 50.45           H  
ATOM     10  N   SER A   4       4.767   6.110  17.012  1.00 46.60           N  
ANISOU   10  N   SER A   4     5661   5435   6608   -166   -238     92       N  
ATOM     11  CA  SER A   4       4.374   4.768  16.606  1.00 36.67           C  
ANISOU   11  CA  SER A   4     4452   4250   5231   -126   -240    155       C  
ATOM     12  C   SER A   4       5.617   3.901  16.439  1.00 31.26           C  
ANISOU   12  C   SER A   4     3738   3617   4521   -127   -258    176       C  
ATOM     13  O   SER A   4       6.750   4.349  16.640  1.00 26.51           O  
ANISOU   13  O   SER A   4     3077   3001   3993   -159   -271    143       O  
ATOM     14  CB  SER A   4       3.555   4.811  15.309  1.00 29.44           C  
ANISOU   14  CB  SER A   4     3566   3304   4315    -99   -190    249       C  
ATOM     15  OG  SER A   4       3.647   3.585  14.606  1.00 36.45           O  
ANISOU   15  OG  SER A   4     4478   4252   5119    -70   -186    312       O  
ATOM     16  H   SER A   4       5.435   6.424  16.571  1.00 42.75           H  
ATOM     17  HA  SER A   4       3.833   4.378  17.310  1.00 31.85           H  
ATOM     18  HB2 SER A   4       2.625   4.977  15.530  1.00 23.63           H  
ATOM     19  HB3 SER A   4       3.895   5.523  14.746  1.00 23.63           H  
ATOM     20  HG  SER A   4       3.196   3.625  13.898  1.00 32.75           H  
ATOM     21  N   ARG A   5       5.390   2.641  16.068  1.00 36.58           N  
ANISOU   21  N   ARG A   5     4451   4350   5099    -92   -259    227       N  
ATOM     22  CA  ARG A   5       6.458   1.674  15.857  1.00 27.02           C  
ANISOU   22  CA  ARG A   5     3219   3190   3859    -82   -273    253       C  
ATOM     23  C   ARG A   5       6.017   0.691  14.780  1.00 22.65           C  
ANISOU   23  C   ARG A   5     2704   2658   3243    -47   -242    331       C  
ATOM     24  O   ARG A   5       4.822   0.429  14.615  1.00 25.81           O  
ANISOU   24  O   ARG A   5     3154   3060   3593    -26   -232    346       O  
ATOM     25  CB  ARG A   5       6.804   0.932  17.153  1.00 28.40           C  
ANISOU   25  CB  ARG A   5     3396   3430   3966    -73   -334    193       C  
ATOM     26  CG  ARG A   5       8.292   0.718  17.375  1.00 47.65           C  
ANISOU   26  CG  ARG A   5     5772   5898   6435    -82   -366    175       C  
ATOM     27  CD  ARG A   5       8.576  -0.689  17.876  1.00 54.88           C  
ANISOU   27  CD  ARG A   5     6709   6889   7255    -42   -403    187       C  
ATOM     28  NE  ARG A   5       9.994  -0.907  18.134  1.00 70.69           N  
ANISOU   28  NE  ARG A   5     8646   8926   9288    -44   -440    167       N  
ATOM     29  CZ  ARG A   5      10.897  -1.174  17.199  1.00 63.35           C  
ANISOU   29  CZ  ARG A   5     7673   7990   8408    -42   -413    213       C  
ATOM     30  NH1 ARG A   5      10.565  -1.258  15.921  1.00 51.40           N  
ANISOU   30  NH1 ARG A   5     6180   6443   6909    -38   -348    282       N  
ATOM     31  NH2 ARG A   5      12.165  -1.360  17.556  1.00 55.46           N  
ANISOU   31  NH2 ARG A   5     6606   7026   7440    -42   -452    187       N  
ATOM     32  H   ARG A   5       4.606   2.317  15.929  1.00 31.99           H  
ATOM     33  HA  ARG A   5       7.258   2.125  15.547  1.00 20.60           H  
ATOM     34  HB2 ARG A   5       6.466   1.445  17.904  1.00 21.20           H  
ATOM     35  HB3 ARG A   5       6.381   0.059  17.132  1.00 21.20           H  
ATOM     36  HG2 ARG A   5       8.764   0.845  16.537  1.00 44.65           H  
ATOM     37  HG3 ARG A   5       8.614   1.350  18.036  1.00 44.65           H  
ATOM     38  HD2 ARG A   5       8.092  -0.835  18.704  1.00 53.61           H  
ATOM     39  HD3 ARG A   5       8.288  -1.330  17.207  1.00 53.61           H  
ATOM     40  HE  ARG A   5      10.265  -0.859  18.949  1.00 71.90           H  
ATOM     41 HH11 ARG A   5       9.748  -1.139  15.680  1.00 49.18           H  
ATOM     42 HH12 ARG A   5      11.166  -1.432  15.331  1.00 49.18           H  
ATOM     43 HH21 ARG A   5      12.391  -1.306  18.384  1.00 52.80           H  
ATOM     44 HH22 ARG A   5      12.758  -1.533  16.958  1.00 52.80           H  
ATOM     45  N   LEU A   6       6.990   0.146  14.054  1.00 21.02           N  
ANISOU   45  N   LEU A   6     2472   2473   3043    -38   -227    373       N  
ATOM     46  CA  LEU A   6       6.724  -0.707  12.903  1.00 20.80           C  
ANISOU   46  CA  LEU A   6     2473   2465   2963     -5   -194    437       C  
ATOM     47  C   LEU A   6       6.868  -2.179  13.264  1.00 24.02           C  
ANISOU   47  C   LEU A   6     2903   2929   3296     25   -222    431       C  
ATOM     48  O   LEU A   6       7.783  -2.566  13.997  1.00 23.63           O  
ANISOU   48  O   LEU A   6     2823   2905   3248     23   -256    404       O  
ATOM     49  CB  LEU A   6       7.674  -0.385  11.749  1.00 21.66           C  
ANISOU   49  CB  LEU A   6     2542   2563   3127     -8   -146    492       C  
ATOM     50  CG  LEU A   6       7.652   1.034  11.188  1.00 27.44           C  
ANISOU   50  CG  LEU A   6     3250   3231   3945    -33   -102    522       C  
ATOM     51  CD1 LEU A   6       9.041   1.411  10.704  1.00 34.67           C  
ANISOU   51  CD1 LEU A   6     4098   4133   4941    -54    -66    549       C  
ATOM     52  CD2 LEU A   6       6.636   1.153  10.064  1.00 27.70           C  
ANISOU   52  CD2 LEU A   6     3328   3257   3939     -2    -62    587       C  
ATOM     53  H   LEU A   6       7.828   0.260  14.212  1.00 15.75           H  
ATOM     54  HA  LEU A   6       5.810  -0.552  12.618  1.00 16.55           H  
ATOM     55  HB2 LEU A   6       8.579  -0.550  12.056  1.00 17.13           H  
ATOM     56  HB3 LEU A   6       7.459  -0.980  11.014  1.00 17.13           H  
ATOM     57  HG  LEU A   6       7.387   1.655  11.885  1.00 23.46           H  
ATOM     58 HD11 LEU A   6       9.000   2.277  10.268  1.00 31.35           H  
ATOM     59 HD12 LEU A   6       9.641   1.453  11.465  1.00 31.35           H  
ATOM     60 HD13 LEU A   6       9.350   0.739  10.076  1.00 31.35           H  
ATOM     61 HD21 LEU A   6       6.477   2.093   9.881  1.00 24.02           H  
ATOM     62 HD22 LEU A   6       6.989   0.717   9.273  1.00 24.02           H  
ATOM     63 HD23 LEU A   6       5.810   0.725  10.338  1.00 24.02           H  
ATOM     64  N   TYR A   7       5.960  -2.997  12.731  1.00 28.50           N  
ANISOU   64  N   TYR A   7     3519   3510   3802     53   -209    455       N  
ATOM     65  CA  TYR A   7       6.049  -4.447  12.816  1.00 21.87           C  
ANISOU   65  CA  TYR A   7     2700   2705   2904     82   -221    459       C  
ATOM     66  C   TYR A   7       5.694  -5.024  11.451  1.00 21.45           C  
ANISOU   66  C   TYR A   7     2666   2659   2824    108   -185    496       C  
ATOM     67  O   TYR A   7       5.375  -4.292  10.508  1.00 20.59           O  
ANISOU   67  O   TYR A   7     2557   2538   2729    107   -155    523       O  
ATOM     68  CB  TYR A   7       5.127  -5.015  13.902  1.00 22.73           C  
ANISOU   68  CB  TYR A   7     2850   2822   2963     87   -249    431       C  
ATOM     69  CG  TYR A   7       5.370  -4.455  15.283  1.00 26.06           C  
ANISOU   69  CG  TYR A   7     3260   3251   3391     69   -287    387       C  
ATOM     70  CD1 TYR A   7       4.934  -3.183  15.624  1.00 24.98           C  
ANISOU   70  CD1 TYR A   7     3115   3087   3288     41   -287    356       C  
ATOM     71  CD2 TYR A   7       6.029  -5.203  16.251  1.00 34.81           C  
ANISOU   71  CD2 TYR A   7     4364   4396   4466     85   -323    375       C  
ATOM     72  CE1 TYR A   7       5.156  -2.668  16.883  1.00 28.06           C  
ANISOU   72  CE1 TYR A   7     3493   3489   3679     26   -324    301       C  
ATOM     73  CE2 TYR A   7       6.251  -4.695  17.519  1.00 42.15           C  
ANISOU   73  CE2 TYR A   7     5283   5346   5385     75   -363    329       C  
ATOM     74  CZ  TYR A   7       5.810  -3.427  17.829  1.00 33.11           C  
ANISOU   74  CZ  TYR A   7     4130   4177   4273     44   -364    286       C  
ATOM     75  OH  TYR A   7       6.027  -2.913  19.086  1.00 37.56           O  
ANISOU   75  OH  TYR A   7     4682   4767   4823     34   -406    225       O  
ATOM     76  H   TYR A   7       5.265  -2.724  12.305  1.00 24.45           H  
ATOM     77  HA  TYR A   7       6.960  -4.691  13.040  1.00 15.51           H  
ATOM     78  HB2 TYR A   7       4.208  -4.816  13.662  1.00 16.84           H  
ATOM     79  HB3 TYR A   7       5.257  -5.975  13.947  1.00 16.84           H  
ATOM     80  HD1 TYR A   7       4.485  -2.670  14.992  1.00 19.36           H  
ATOM     81  HD2 TYR A   7       6.326  -6.059  16.044  1.00 31.99           H  
ATOM     82  HE1 TYR A   7       4.865  -1.810  17.094  1.00 23.44           H  
ATOM     83  HE2 TYR A   7       6.695  -5.206  18.157  1.00 40.32           H  
ATOM     84  HH  TYR A   7       6.388  -3.492  19.575  1.00 34.03           H  
ATOM     85  N   THR A   8       5.749  -6.350  11.347  1.00 22.95           N  
ANISOU   85  N   THR A   8     2874   2871   2976    135   -188    495       N  
ATOM     86  CA  THR A   8       5.422  -7.047  10.113  1.00 29.25           C  
ANISOU   86  CA  THR A   8     3690   3682   3743    162   -160    511       C  
ATOM     87  C   THR A   8       4.560  -8.260  10.435  1.00 31.71           C  
ANISOU   87  C   THR A   8     4039   3991   4019    176   -173    488       C  
ATOM     88  O   THR A   8       4.412  -8.659  11.594  1.00 24.82           O  
ANISOU   88  O   THR A   8     3179   3111   3142    171   -197    475       O  
ATOM     89  CB  THR A   8       6.685  -7.483   9.353  1.00 33.85           C  
ANISOU   89  CB  THR A   8     4240   4285   4337    182   -136    529       C  
ATOM     90  OG1 THR A   8       7.339  -8.537  10.071  1.00 29.30           O  
ANISOU   90  OG1 THR A   8     3656   3715   3763    198   -158    515       O  
ATOM     91  CG2 THR A   8       7.646  -6.315   9.183  1.00 33.15           C  
ANISOU   91  CG2 THR A   8     4103   4192   4302    161   -118    553       C  
ATOM     92  H   THR A   8       5.977  -6.874  11.990  1.00 26.81           H  
ATOM     93  HA  THR A   8       4.913  -6.450   9.543  1.00 34.47           H  
ATOM     94  HB  THR A   8       6.433  -7.799   8.471  1.00 39.61           H  
ATOM     95  HG1 THR A   8       8.049  -8.754   9.678  1.00 34.06           H  
ATOM     96 HG21 THR A   8       8.414  -6.592   8.660  1.00 38.31           H  
ATOM     97 HG22 THR A   8       7.201  -5.583   8.728  1.00 38.31           H  
ATOM     98 HG23 THR A   8       7.950  -6.007  10.051  1.00 38.31           H  
ATOM     99  N   LEU A   9       3.985  -8.844   9.386  1.00 30.43           N  
ANISOU   99  N   LEU A   9     3895   3839   3830    196   -156    483       N  
ATOM    100  CA  LEU A   9       3.198 -10.066   9.507  1.00 22.40           C  
ANISOU  100  CA  LEU A   9     2905   2811   2796    207   -161    456       C  
ATOM    101  C   LEU A   9       3.134 -10.719   8.136  1.00 23.16           C  
ANISOU  101  C   LEU A   9     3003   2927   2869    234   -142    441       C  
ATOM    102  O   LEU A   9       2.874 -10.040   7.138  1.00 24.48           O  
ANISOU  102  O   LEU A   9     3167   3120   3014    242   -131    449       O  
ATOM    103  CB  LEU A   9       1.790  -9.773  10.035  1.00 25.82           C  
ANISOU  103  CB  LEU A   9     3360   3226   3223    187   -172    439       C  
ATOM    104  CG  LEU A   9       1.027 -10.980  10.588  1.00 34.84           C  
ANISOU  104  CG  LEU A   9     4525   4345   4367    186   -173    416       C  
ATOM    105  CD1 LEU A   9       0.312 -10.620  11.879  1.00 34.00           C  
ANISOU  105  CD1 LEU A   9     4432   4222   4263    162   -181    417       C  
ATOM    106  CD2 LEU A   9       0.036 -11.508   9.561  1.00 39.57           C  
ANISOU  106  CD2 LEU A   9     5130   4947   4960    193   -167    382       C  
ATOM    107  H   LEU A   9       4.038  -8.547   8.580  1.00 28.07           H  
ATOM    108  HA  LEU A   9       3.626 -10.676  10.128  1.00 18.57           H  
ATOM    109  HB2 LEU A   9       1.863  -9.125  10.753  1.00 22.94           H  
ATOM    110  HB3 LEU A   9       1.262  -9.407   9.309  1.00 22.94           H  
ATOM    111  HG  LEU A   9       1.664 -11.685  10.783  1.00 33.81           H  
ATOM    112 HD11 LEU A   9      -0.133 -11.409  12.224  1.00 32.94           H  
ATOM    113 HD12 LEU A   9       0.964 -10.300  12.522  1.00 32.94           H  
ATOM    114 HD13 LEU A   9      -0.340  -9.925  11.696  1.00 32.94           H  
ATOM    115 HD21 LEU A   9      -0.291 -12.373   9.854  1.00 39.41           H  
ATOM    116 HD22 LEU A   9      -0.703 -10.884   9.485  1.00 39.41           H  
ATOM    117 HD23 LEU A   9       0.484 -11.596   8.706  1.00 39.41           H  
ATOM    118  N   VAL A  10       3.374 -12.026   8.089  1.00 23.19           N  
ANISOU  118  N   VAL A  10     3012   2919   2879    253   -137    419       N  
ATOM    119  CA  VAL A  10       3.465 -12.770   6.839  1.00 17.95           C  
ANISOU  119  CA  VAL A  10     2348   2277   2197    282   -119    389       C  
ATOM    120  C   VAL A  10       2.568 -13.994   6.941  1.00 22.59           C  
ANISOU  120  C   VAL A  10     2955   2831   2799    282   -124    341       C  
ATOM    121  O   VAL A  10       2.608 -14.717   7.943  1.00 29.89           O  
ANISOU  121  O   VAL A  10     3887   3712   3758    276   -127    347       O  
ATOM    122  CB  VAL A  10       4.919 -13.179   6.531  1.00 29.90           C  
ANISOU  122  CB  VAL A  10     3837   3803   3721    309    -98    402       C  
ATOM    123  CG1 VAL A  10       4.959 -14.372   5.591  1.00 40.41           C  
ANISOU  123  CG1 VAL A  10     5172   5138   5043    342    -80    354       C  
ATOM    124  CG2 VAL A  10       5.683 -12.000   5.943  1.00 37.72           C  
ANISOU  124  CG2 VAL A  10     4801   4831   4698    310    -78    441       C  
ATOM    125  H   VAL A  10       3.490 -12.515   8.787  1.00 22.16           H  
ATOM    126  HA  VAL A  10       3.140 -12.222   6.108  1.00 14.80           H  
ATOM    127  HB  VAL A  10       5.352 -13.441   7.358  1.00 29.46           H  
ATOM    128 HG11 VAL A  10       5.846 -14.440   5.204  1.00 41.60           H  
ATOM    129 HG12 VAL A  10       4.756 -15.177   6.094  1.00 41.60           H  
ATOM    130 HG13 VAL A  10       4.301 -14.245   4.890  1.00 41.60           H  
ATOM    131 HG21 VAL A  10       6.618 -12.241   5.858  1.00 38.68           H  
ATOM    132 HG22 VAL A  10       5.315 -11.789   5.070  1.00 38.68           H  
ATOM    133 HG23 VAL A  10       5.590 -11.237   6.534  1.00 38.68           H  
ATOM    134  N   LEU A  11       1.763 -14.227   5.904  1.00 24.75           N  
ANISOU  134  N   LEU A  11     3232   3126   3047    292   -125    294       N  
ATOM    135  CA  LEU A  11       0.792 -15.319   5.878  1.00 32.11           C  
ANISOU  135  CA  LEU A  11     4173   4023   4004    285   -131    235       C  
ATOM    136  C   LEU A  11       0.977 -16.121   4.593  1.00 29.37           C  
ANISOU  136  C   LEU A  11     3819   3702   3639    318   -122    173       C  
ATOM    137  O   LEU A  11       0.550 -15.689   3.519  1.00 27.00           O  
ANISOU  137  O   LEU A  11     3515   3458   3284    333   -132    145       O  
ATOM    138  CB  LEU A  11      -0.634 -14.783   5.983  1.00 33.33           C  
ANISOU  138  CB  LEU A  11     4330   4181   4154    260   -152    218       C  
ATOM    139  CG  LEU A  11      -1.165 -14.562   7.400  1.00 35.69           C  
ANISOU  139  CG  LEU A  11     4638   4436   4488    226   -153    249       C  
ATOM    140  CD1 LEU A  11      -2.062 -13.333   7.455  1.00 47.90           C  
ANISOU  140  CD1 LEU A  11     6180   6006   6013    210   -170    261       C  
ATOM    141  CD2 LEU A  11      -1.909 -15.794   7.894  1.00 43.93           C  
ANISOU  141  CD2 LEU A  11     5684   5420   5585    208   -143    213       C  
ATOM    142  H   LEU A  11       1.762 -13.753   5.186  1.00 24.77           H  
ATOM    143  HA  LEU A  11       0.969 -15.909   6.628  1.00 33.38           H  
ATOM    144  HB2 LEU A  11      -0.670 -13.928   5.526  1.00 35.04           H  
ATOM    145  HB3 LEU A  11      -1.228 -15.416   5.549  1.00 35.04           H  
ATOM    146  HG  LEU A  11      -0.415 -14.408   7.995  1.00 38.28           H  
ATOM    147 HD11 LEU A  11      -2.384 -13.216   8.362  1.00 53.22           H  
ATOM    148 HD12 LEU A  11      -1.549 -12.555   7.183  1.00 53.22           H  
ATOM    149 HD13 LEU A  11      -2.811 -13.461   6.852  1.00 53.22           H  
ATOM    150 HD21 LEU A  11      -2.234 -15.628   8.792  1.00 47.88           H  
ATOM    151 HD22 LEU A  11      -2.654 -15.972   7.300  1.00 47.88           H  
ATOM    152 HD23 LEU A  11      -1.301 -16.550   7.897  1.00 47.88           H  
ATOM    153  N   VAL A  12       1.614 -17.287   4.705  1.00 26.89           N  
ANISOU  153  N   VAL A  12     3503   3347   3366    333   -104    150       N  
ATOM    154  CA  VAL A  12       1.657 -18.224   3.588  1.00 36.64           C  
ANISOU  154  CA  VAL A  12     4732   4592   4596    361    -95     71       C  
ATOM    155  C   VAL A  12       0.258 -18.782   3.369  1.00 41.09           C  
ANISOU  155  C   VAL A  12     5295   5134   5184    340   -115     -6       C  
ATOM    156  O   VAL A  12      -0.408 -19.222   4.315  1.00 32.46           O  
ANISOU  156  O   VAL A  12     4206   3973   4155    307   -115     -2       O  
ATOM    157  CB  VAL A  12       2.671 -19.345   3.860  1.00 51.39           C  
ANISOU  157  CB  VAL A  12     6596   6409   6521    384    -68     66       C  
ATOM    158  CG1 VAL A  12       2.743 -20.297   2.673  1.00 43.85           C  
ANISOU  158  CG1 VAL A  12     5632   5464   5563    416    -55    -30       C  
ATOM    159  CG2 VAL A  12       4.044 -18.762   4.165  1.00 40.60           C  
ANISOU  159  CG2 VAL A  12     5219   5067   5141    404    -53    140       C  
ATOM    160  H   VAL A  12       2.026 -17.555   5.411  1.00 20.61           H  
ATOM    161  HA  VAL A  12       1.938 -17.758   2.786  1.00 31.56           H  
ATOM    162  HB  VAL A  12       2.380 -19.849   4.635  1.00 48.86           H  
ATOM    163 HG11 VAL A  12       3.417 -20.972   2.851  1.00 38.93           H  
ATOM    164 HG12 VAL A  12       1.877 -20.717   2.552  1.00 38.93           H  
ATOM    165 HG13 VAL A  12       2.981 -19.794   1.878  1.00 38.93           H  
ATOM    166 HG21 VAL A  12       4.683 -19.486   4.249  1.00 36.14           H  
ATOM    167 HG22 VAL A  12       4.305 -18.173   3.439  1.00 36.14           H  
ATOM    168 HG23 VAL A  12       3.998 -18.262   4.995  1.00 36.14           H  
ATOM    169  N   LEU A  13      -0.197 -18.771   2.117  1.00 36.12           N  
ANISOU  169  N   LEU A  13     4657   4565   4501    360   -131    -77       N  
ATOM    170  CA  LEU A  13      -1.583 -19.100   1.798  1.00 31.19           C  
ANISOU  170  CA  LEU A  13     4021   3938   3892    340   -161   -158       C  
ATOM    171  C   LEU A  13      -1.617 -19.848   0.474  1.00 37.88           C  
ANISOU  171  C   LEU A  13     4857   4828   4709    373   -170   -269       C  
ATOM    172  O   LEU A  13      -1.429 -19.244  -0.587  1.00 36.75           O  
ANISOU  172  O   LEU A  13     4716   4782   4467    411   -182   -278       O  
ATOM    173  CB  LEU A  13      -2.439 -17.834   1.735  1.00 25.74           C  
ANISOU  173  CB  LEU A  13     3328   3304   3147    329   -193   -124       C  
ATOM    174  CG  LEU A  13      -3.908 -17.984   1.340  1.00 25.96           C  
ANISOU  174  CG  LEU A  13     3334   3346   3185    313   -233   -205       C  
ATOM    175  CD1 LEU A  13      -4.683 -18.718   2.420  1.00 35.82           C  
ANISOU  175  CD1 LEU A  13     4570   4497   4542    262   -223   -223       C  
ATOM    176  CD2 LEU A  13      -4.520 -16.618   1.081  1.00 24.27           C  
ANISOU  176  CD2 LEU A  13     3117   3202   2902    322   -263   -160       C  
ATOM    177  H   LEU A  13       0.283 -18.574   1.431  1.00 37.60           H  
ATOM    178  HA  LEU A  13      -1.941 -19.690   2.480  1.00 31.31           H  
ATOM    179  HB2 LEU A  13      -2.427 -17.426   2.615  1.00 25.17           H  
ATOM    180  HB3 LEU A  13      -2.035 -17.237   1.086  1.00 25.17           H  
ATOM    181  HG  LEU A  13      -3.967 -18.507   0.525  1.00 25.00           H  
ATOM    182 HD11 LEU A  13      -5.605 -18.819   2.134  1.00 36.91           H  
ATOM    183 HD12 LEU A  13      -4.282 -19.590   2.558  1.00 36.91           H  
ATOM    184 HD13 LEU A  13      -4.646 -18.203   3.240  1.00 36.91           H  
ATOM    185 HD21 LEU A  13      -5.484 -16.710   1.022  1.00 23.24           H  
ATOM    186 HD22 LEU A  13      -4.288 -16.025   1.812  1.00 23.24           H  
ATOM    187 HD23 LEU A  13      -4.170 -16.268   0.246  1.00 23.24           H  
ATOM    188  N   GLN A  14      -1.861 -21.147   0.536  1.00 36.96           N  
ANISOU  188  N   GLN A  14     4728   4639   4676    361   -162   -352       N  
ATOM    189  CA  GLN A  14      -1.977 -22.008  -0.629  1.00 41.99           C  
ANISOU  189  CA  GLN A  14     5350   5302   5301    387   -172   -482       C  
ATOM    190  C   GLN A  14      -3.440 -22.172  -1.015  1.00 43.12           C  
ANISOU  190  C   GLN A  14     5465   5459   5459    361   -219   -580       C  
ATOM    191  O   GLN A  14      -4.344 -21.778  -0.273  1.00 38.88           O  
ANISOU  191  O   GLN A  14     4919   4892   4963    320   -234   -545       O  
ATOM    192  CB  GLN A  14      -1.336 -23.369  -0.340  1.00 43.69           C  
ANISOU  192  CB  GLN A  14     5564   5417   5619    390   -133   -524       C  
ATOM    193  CG  GLN A  14       0.072 -23.284   0.255  1.00 43.64           C  
ANISOU  193  CG  GLN A  14     5576   5386   5620    413    -90   -421       C  
ATOM    194  CD  GLN A  14       1.126 -23.969  -0.601  1.00 44.84           C  
ANISOU  194  CD  GLN A  14     5724   5556   5758    465    -61   -480       C  
ATOM    195  OE1 GLN A  14       0.917 -24.219  -1.788  1.00 45.19           O  
ANISOU  195  OE1 GLN A  14     5759   5663   5748    492    -74   -587       O  
ATOM    196  NE2 GLN A  14       2.270 -24.272   0.003  1.00 44.76           N  
ANISOU  196  NE2 GLN A  14     5718   5495   5793    484    -23   -413       N  
ATOM    197  H   GLN A  14      -1.967 -21.572   1.277  1.00 33.04           H  
ATOM    198  HA  GLN A  14      -1.508 -21.612  -1.380  1.00 37.95           H  
ATOM    199  HB2 GLN A  14      -1.895 -23.847   0.292  1.00 39.44           H  
ATOM    200  HB3 GLN A  14      -1.275 -23.865  -1.171  1.00 39.44           H  
ATOM    201  HG2 GLN A  14       0.320 -22.350   0.344  1.00 39.91           H  
ATOM    202  HG3 GLN A  14       0.071 -23.711   1.126  1.00 39.91           H  
ATOM    203 HE21 GLN A  14       2.381 -24.080   0.834  1.00 40.58           H  
ATOM    204 HE22 GLN A  14       2.898 -24.660  -0.437  1.00 40.58           H  
ATOM    205  N   PRO A  15      -3.717 -22.751  -2.189  1.00 52.37           N  
ANISOU  205  N   PRO A  15     6618   6682   6600    387   -246   -713       N  
ATOM    206  CA  PRO A  15      -5.116 -22.830  -2.646  1.00 49.87           C  
ANISOU  206  CA  PRO A  15     6264   6394   6289    367   -303   -816       C  
ATOM    207  C   PRO A  15      -6.060 -23.501  -1.661  1.00 41.26           C  
ANISOU  207  C   PRO A  15     5145   5181   5349    299   -296   -841       C  
ATOM    208  O   PRO A  15      -7.190 -23.031  -1.484  1.00 40.69           O  
ANISOU  208  O   PRO A  15     5046   5126   5287    270   -332   -849       O  
ATOM    209  CB  PRO A  15      -5.002 -23.624  -3.955  1.00 46.01           C  
ANISOU  209  CB  PRO A  15     5761   5963   5760    407   -323   -969       C  
ATOM    210  CG  PRO A  15      -3.638 -23.300  -4.455  1.00 45.71           C  
ANISOU  210  CG  PRO A  15     5759   5988   5622    465   -286   -911       C  
ATOM    211  CD  PRO A  15      -2.780 -23.233  -3.221  1.00 56.15           C  
ANISOU  211  CD  PRO A  15     7104   7211   7018    442   -229   -777       C  
ATOM    212  HA  PRO A  15      -5.444 -21.935  -2.827  1.00 47.71           H  
ATOM    213  HB2 PRO A  15      -5.094 -24.574  -3.778  1.00 41.67           H  
ATOM    214  HB3 PRO A  15      -5.683 -23.336  -4.582  1.00 41.67           H  
ATOM    215  HG2 PRO A  15      -3.331 -23.998  -5.055  1.00 41.44           H  
ATOM    216  HG3 PRO A  15      -3.649 -22.447  -4.918  1.00 41.44           H  
ATOM    217  HD2 PRO A  15      -2.433 -24.109  -2.992  1.00 55.09           H  
ATOM    218  HD3 PRO A  15      -2.048 -22.608  -3.343  1.00 55.09           H  
ATOM    219  N   GLN A  16      -5.637 -24.590  -1.017  1.00 38.21           N  
ANISOU  219  N   GLN A  16     4762   4670   5085    276   -246   -849       N  
ATOM    220  CA  GLN A  16      -6.509 -25.343  -0.128  1.00 33.92           C  
ANISOU  220  CA  GLN A  16     4192   4003   4693    212   -227   -870       C  
ATOM    221  C   GLN A  16      -6.191 -25.165   1.350  1.00 39.41           C  
ANISOU  221  C   GLN A  16     4916   4612   5446    185   -175   -720       C  
ATOM    222  O   GLN A  16      -6.999 -25.582   2.188  1.00 46.43           O  
ANISOU  222  O   GLN A  16     5786   5409   6444    132   -153   -711       O  
ATOM    223  CB  GLN A  16      -6.443 -26.843  -0.459  1.00 45.67           C  
ANISOU  223  CB  GLN A  16     5657   5394   6300    203   -205   -996       C  
ATOM    224  CG  GLN A  16      -7.005 -27.218  -1.819  1.00 49.42           C  
ANISOU  224  CG  GLN A  16     6092   5941   6745    218   -261  -1178       C  
ATOM    225  CD  GLN A  16      -7.787 -28.519  -1.788  1.00 62.34           C  
ANISOU  225  CD  GLN A  16     7676   7456   8552    167   -252  -1314       C  
ATOM    226  OE1 GLN A  16      -8.534 -28.787  -0.846  1.00 64.56           O  
ANISOU  226  OE1 GLN A  16     7936   7635   8960    106   -226  -1279       O  
ATOM    227  NE2 GLN A  16      -7.615 -29.337  -2.819  1.00 62.14           N  
ANISOU  227  NE2 GLN A  16     7630   7441   8537    191   -270  -1474       N  
ATOM    228  H   GLN A  16      -4.842 -24.912  -1.083  1.00 31.46           H  
ATOM    229  HA  GLN A  16      -7.417 -25.034  -0.275  1.00 26.06           H  
ATOM    230  HB2 GLN A  16      -5.514 -27.123  -0.440  1.00 38.85           H  
ATOM    231  HB3 GLN A  16      -6.949 -27.330   0.210  1.00 38.85           H  
ATOM    232  HG2 GLN A  16      -7.602 -26.515  -2.120  1.00 42.02           H  
ATOM    233  HG3 GLN A  16      -6.273 -27.322  -2.447  1.00 42.02           H  
ATOM    234 HE21 GLN A  16      -7.083 -29.117  -3.458  1.00 54.57           H  
ATOM    235 HE22 GLN A  16      -8.035 -30.087  -2.848  1.00 54.57           H  
ATOM    236  N   ARG A  17      -5.055 -24.564   1.699  1.00 37.88           N  
ANISOU  236  N   ARG A  17     4765   4447   5181    219   -155   -605       N  
ATOM    237  CA  ARG A  17      -4.592 -24.582   3.078  1.00 34.75           C  
ANISOU  237  CA  ARG A  17     4396   3971   4837    202   -108   -478       C  
ATOM    238  C   ARG A  17      -3.872 -23.279   3.403  1.00 32.29           C  
ANISOU  238  C   ARG A  17     4114   3738   4415    227   -116   -360       C  
ATOM    239  O   ARG A  17      -3.690 -22.410   2.546  1.00 31.96           O  
ANISOU  239  O   ARG A  17     4074   3802   4268    256   -148   -369       O  
ATOM    240  CB  ARG A  17      -3.686 -25.794   3.320  1.00 37.72           C  
ANISOU  240  CB  ARG A  17     4784   4249   5299    220    -62   -479       C  
ATOM    241  CG  ARG A  17      -2.675 -26.027   2.213  1.00 39.61           C  
ANISOU  241  CG  ARG A  17     5026   4541   5481    275    -67   -540       C  
ATOM    242  CD  ARG A  17      -1.674 -27.105   2.589  1.00 37.03           C  
ANISOU  242  CD  ARG A  17     4711   4116   5242    300    -18   -521       C  
ATOM    243  NE  ARG A  17      -0.477 -27.043   1.761  1.00 32.46           N  
ANISOU  243  NE  ARG A  17     4139   3603   4592    360    -15   -540       N  
ATOM    244  CZ  ARG A  17       0.481 -27.960   1.759  1.00 31.89           C  
ANISOU  244  CZ  ARG A  17     4069   3466   4583    396     22   -549       C  
ATOM    245  NH1 ARG A  17       0.414 -29.031   2.532  1.00 37.49           N  
ANISOU  245  NH1 ARG A  17     4778   4038   5430    382     58   -535       N  
ATOM    246  NH2 ARG A  17       1.533 -27.796   0.962  1.00 28.25           N  
ANISOU  246  NH2 ARG A  17     3608   3077   4049    450     28   -567       N  
ATOM    247  H   ARG A  17      -4.539 -24.143   1.155  1.00 30.85           H  
ATOM    248  HA  ARG A  17      -5.366 -24.636   3.661  1.00 27.80           H  
ATOM    249  HB2 ARG A  17      -3.196 -25.658   4.145  1.00 30.77           H  
ATOM    250  HB3 ARG A  17      -4.239 -26.588   3.389  1.00 30.77           H  
ATOM    251  HG2 ARG A  17      -3.139 -26.309   1.409  1.00 32.58           H  
ATOM    252  HG3 ARG A  17      -2.189 -25.205   2.044  1.00 32.58           H  
ATOM    253  HD2 ARG A  17      -1.410 -26.987   3.515  1.00 28.98           H  
ATOM    254  HD3 ARG A  17      -2.083 -27.976   2.469  1.00 28.98           H  
ATOM    255  HE  ARG A  17      -0.385 -26.367   1.238  1.00 23.35           H  
ATOM    256 HH11 ARG A  17      -0.262 -29.146   3.051  1.00 28.19           H  
ATOM    257 HH12 ARG A  17       1.047 -29.614   2.515  1.00 28.19           H  
ATOM    258 HH21 ARG A  17       1.586 -27.102   0.457  1.00 17.50           H  
ATOM    259 HH22 ARG A  17       2.161 -28.383   0.952  1.00 17.50           H  
ATOM    260  N   VAL A  18      -3.460 -23.158   4.664  1.00 34.45           N  
ANISOU  260  N   VAL A  18     4412   3960   4718    215    -85   -249       N  
ATOM    261  CA  VAL A  18      -2.799 -21.965   5.183  1.00 29.25           C  
ANISOU  261  CA  VAL A  18     3777   3360   3978    229    -91   -143       C  
ATOM    262  C   VAL A  18      -1.874 -22.392   6.315  1.00 36.36           C  
ANISOU  262  C   VAL A  18     4701   4196   4920    238    -56    -53       C  
ATOM    263  O   VAL A  18      -2.213 -23.277   7.106  1.00 31.88           O  
ANISOU  263  O   VAL A  18     4137   3537   4439    218    -26    -38       O  
ATOM    264  CB  VAL A  18      -3.825 -20.919   5.668  1.00 35.36           C  
ANISOU  264  CB  VAL A  18     4546   4166   4723    196   -112   -110       C  
ATOM    265  CG1 VAL A  18      -4.658 -21.479   6.815  1.00 30.57           C  
ANISOU  265  CG1 VAL A  18     3937   3472   4206    152    -82    -88       C  
ATOM    266  CG2 VAL A  18      -3.124 -19.639   6.092  1.00 40.03           C  
ANISOU  266  CG2 VAL A  18     5157   4815   5236    211   -120    -16       C  
ATOM    267  H   VAL A  18      -3.556 -23.774   5.257  1.00 28.16           H  
ATOM    268  HA  VAL A  18      -2.264 -21.563   4.481  1.00 22.91           H  
ATOM    269  HB  VAL A  18      -4.424 -20.706   4.936  1.00 30.83           H  
ATOM    270 HG11 VAL A  18      -5.436 -20.915   6.946  1.00 24.93           H  
ATOM    271 HG12 VAL A  18      -4.937 -22.381   6.592  1.00 24.93           H  
ATOM    272 HG13 VAL A  18      -4.118 -21.491   7.621  1.00 24.93           H  
ATOM    273 HG21 VAL A  18      -3.792 -18.963   6.289  1.00 37.30           H  
ATOM    274 HG22 VAL A  18      -2.591 -19.817   6.883  1.00 37.30           H  
ATOM    275 HG23 VAL A  18      -2.552 -19.338   5.369  1.00 37.30           H  
ATOM    276  N   LEU A  19      -0.707 -21.757   6.394  1.00 34.57           N  
ANISOU  276  N   LEU A  19     4486   4018   4632    270    -60     11       N  
ATOM    277  CA  LEU A  19       0.310 -22.097   7.383  1.00 27.49           C  
ANISOU  277  CA  LEU A  19     3604   3079   3761    290    -38     93       C  
ATOM    278  C   LEU A  19       0.266 -21.092   8.528  1.00 26.67           C  
ANISOU  278  C   LEU A  19     3515   2999   3618    272    -49    181       C  
ATOM    279  O   LEU A  19       0.528 -19.902   8.324  1.00 34.97           O  
ANISOU  279  O   LEU A  19     4563   4124   4601    273    -72    202       O  
ATOM    280  CB  LEU A  19       1.699 -22.120   6.744  1.00 29.19           C  
ANISOU  280  CB  LEU A  19     3811   3331   3947    338    -36     94       C  
ATOM    281  CG  LEU A  19       2.886 -22.407   7.668  1.00 34.31           C  
ANISOU  281  CG  LEU A  19     4466   3952   4620    368    -24    175       C  
ATOM    282  CD1 LEU A  19       2.642 -23.647   8.512  1.00 30.96           C  
ANISOU  282  CD1 LEU A  19     4054   3423   4286    368      3    196       C  
ATOM    283  CD2 LEU A  19       4.167 -22.561   6.861  1.00 28.67           C  
ANISOU  283  CD2 LEU A  19     3731   3271   3891    415    -16    158       C  
ATOM    284  H   LEU A  19      -0.478 -21.111   5.874  1.00 30.61           H  
ATOM    285  HA  LEU A  19       0.120 -22.976   7.745  1.00 22.17           H  
ATOM    286  HB2 LEU A  19       1.701 -22.808   6.059  1.00 24.06           H  
ATOM    287  HB3 LEU A  19       1.857 -21.252   6.341  1.00 24.06           H  
ATOM    288  HG  LEU A  19       2.992 -21.655   8.272  1.00 30.17           H  
ATOM    289 HD11 LEU A  19       3.453 -23.863   8.998  1.00 25.52           H  
ATOM    290 HD12 LEU A  19       1.920 -23.468   9.135  1.00 25.52           H  
ATOM    291 HD13 LEU A  19       2.400 -24.383   7.929  1.00 25.52           H  
ATOM    292 HD21 LEU A  19       4.918 -22.635   7.471  1.00 23.06           H  
ATOM    293 HD22 LEU A  19       4.103 -23.361   6.316  1.00 23.06           H  
ATOM    294 HD23 LEU A  19       4.279 -21.782   6.293  1.00 23.06           H  
ATOM    295  N   LEU A  20      -0.065 -21.572   9.722  1.00 28.07           N  
ANISOU  295  N   LEU A  20     3709   3115   3841    257    -29    233       N  
ATOM    296  CA  LEU A  20      -0.059 -20.777  10.941  1.00 27.73           C  
ANISOU  296  CA  LEU A  20     3683   3095   3759    246    -36    312       C  
ATOM    297  C   LEU A  20       1.019 -21.305  11.885  1.00 23.70           C  
ANISOU  297  C   LEU A  20     3187   2558   3259    282    -27    387       C  
ATOM    298  O   LEU A  20       1.694 -22.299  11.604  1.00 31.27           O  
ANISOU  298  O   LEU A  20     4142   3473   4266    314    -11    382       O  
ATOM    299  CB  LEU A  20      -1.434 -20.800  11.613  1.00 38.89           C  
ANISOU  299  CB  LEU A  20     5104   4475   5198    204    -17    314       C  
ATOM    300  CG  LEU A  20      -2.601 -20.159  10.856  1.00 33.78           C  
ANISOU  300  CG  LEU A  20     4436   3860   4539    171    -33    246       C  
ATOM    301  CD1 LEU A  20      -3.905 -20.425  11.590  1.00 30.80           C  
ANISOU  301  CD1 LEU A  20     4057   3436   4210    130     -4    248       C  
ATOM    302  CD2 LEU A  20      -2.396 -18.664  10.670  1.00 31.61           C  
ANISOU  302  CD2 LEU A  20     4158   3669   4183    173    -68    260       C  
ATOM    303  H   LEU A  20      -0.305 -22.387   9.854  1.00 19.97           H  
ATOM    304  HA  LEU A  20       0.148 -19.857  10.715  1.00 20.05           H  
ATOM    305  HB2 LEU A  20      -1.674 -21.728  11.765  1.00 33.40           H  
ATOM    306  HB3 LEU A  20      -1.359 -20.334  12.460  1.00 33.40           H  
ATOM    307  HG  LEU A  20      -2.649 -20.555   9.972  1.00 27.53           H  
ATOM    308 HD11 LEU A  20      -4.632 -20.003  11.105  1.00 23.68           H  
ATOM    309 HD12 LEU A  20      -4.051 -21.382  11.638  1.00 23.68           H  
ATOM    310 HD13 LEU A  20      -3.845 -20.054  12.484  1.00 23.68           H  
ATOM    311 HD21 LEU A  20      -3.119 -18.310  10.129  1.00 25.67           H  
ATOM    312 HD22 LEU A  20      -2.393 -18.235  11.540  1.00 25.67           H  
ATOM    313 HD23 LEU A  20      -1.546 -18.514  10.226  1.00 25.67           H  
ATOM    314  N   GLY A  21       1.172 -20.629  13.022  1.00 26.88           N  
ANISOU  314  N   GLY A  21     3606   2992   3617    280    -39    454       N  
ATOM    315  CA  GLY A  21       2.170 -21.021  13.998  1.00 30.22           C  
ANISOU  315  CA  GLY A  21     4040   3408   4034    319    -42    528       C  
ATOM    316  C   GLY A  21       1.762 -20.759  15.433  1.00 25.52           C  
ANISOU  316  C   GLY A  21     3472   2821   3402    312    -38    594       C  
ATOM    317  O   GLY A  21       1.353 -19.646  15.780  1.00 30.22           O  
ANISOU  317  O   GLY A  21     4069   3470   3943    286    -57    588       O  
ATOM    318  H   GLY A  21       0.708 -19.941  13.247  1.00 18.33           H  
ATOM    319  HA2 GLY A  21       2.345 -21.970  13.905  1.00 21.94           H  
ATOM    320  HA3 GLY A  21       2.988 -20.530  13.825  1.00 21.94           H  
ATOM    321  N   MET A  22       1.867 -21.782  16.277  1.00 23.21           N  
ANISOU  321  N   MET A  22     3203   2475   3140    339    -10    658       N  
ATOM    322  CA  MET A  22       1.590 -21.637  17.700  1.00 30.13           C  
ANISOU  322  CA  MET A  22     4111   3368   3967    344     -2    732       C  
ATOM    323  C   MET A  22       2.784 -20.984  18.388  1.00 34.12           C  
ANISOU  323  C   MET A  22     4613   3953   4398    384    -55    771       C  
ATOM    324  O   MET A  22       3.927 -21.410  18.202  1.00 30.87           O  
ANISOU  324  O   MET A  22     4185   3543   4002    429    -77    788       O  
ATOM    325  CB  MET A  22       1.289 -23.004  18.318  1.00 33.28           C  
ANISOU  325  CB  MET A  22     4538   3680   4427    364     53    800       C  
ATOM    326  CG  MET A  22       1.359 -23.062  19.848  1.00 31.19           C  
ANISOU  326  CG  MET A  22     4311   3441   4099    395     63    901       C  
ATOM    327  SD  MET A  22       0.022 -22.220  20.727  1.00 35.25           S  
ANISOU  327  SD  MET A  22     4847   3995   4549    347     90    906       S  
ATOM    328  CE  MET A  22      -1.394 -22.538  19.673  1.00 40.92           C  
ANISOU  328  CE  MET A  22     5542   4633   5372    278    141    827       C  
ATOM    329  H   MET A  22       2.100 -22.578  16.047  1.00 17.92           H  
ATOM    330  HA  MET A  22       0.808 -21.078  17.828  1.00 25.90           H  
ATOM    331  HB2 MET A  22       0.391 -23.266  18.059  1.00 28.64           H  
ATOM    332  HB3 MET A  22       1.933 -23.644  17.974  1.00 28.64           H  
ATOM    333  HG2 MET A  22       1.339 -23.993  20.119  1.00 25.47           H  
ATOM    334  HG3 MET A  22       2.191 -22.652  20.130  1.00 25.47           H  
ATOM    335  HE1 MET A  22      -2.201 -22.262  20.135  1.00 37.65           H  
ATOM    336  HE2 MET A  22      -1.295 -22.033  18.850  1.00 37.65           H  
ATOM    337  HE3 MET A  22      -1.435 -23.487  19.476  1.00 37.65           H  
ATOM    338  N   LYS A  23       2.517 -19.956  19.190  1.00 29.07           N  
ANISOU  338  N   LYS A  23     3983   3380   3683    368    -77    777       N  
ATOM    339  CA  LYS A  23       3.586 -19.206  19.837  1.00 36.11           C  
ANISOU  339  CA  LYS A  23     4862   4352   4504    398   -135    793       C  
ATOM    340  C   LYS A  23       4.026 -19.903  21.117  1.00 39.38           C  
ANISOU  340  C   LYS A  23     5306   4779   4878    453   -138    882       C  
ATOM    341  O   LYS A  23       3.195 -20.291  21.944  1.00 46.14           O  
ANISOU  341  O   LYS A  23     6203   5617   5712    452    -96    931       O  
ATOM    342  CB  LYS A  23       3.130 -17.782  20.146  1.00 37.15           C  
ANISOU  342  CB  LYS A  23     4990   4547   4577    359   -159    750       C  
ATOM    343  CG  LYS A  23       4.168 -16.963  20.898  1.00 42.72           C  
ANISOU  343  CG  LYS A  23     5679   5336   5217    383   -221    751       C  
ATOM    344  CD  LYS A  23       4.189 -15.519  20.429  1.00 43.96           C  
ANISOU  344  CD  LYS A  23     5804   5532   5367    341   -251    680       C  
ATOM    345  CE  LYS A  23       5.023 -15.358  19.169  1.00 42.18           C  
ANISOU  345  CE  LYS A  23     5534   5296   5197    338   -264    648       C  
ATOM    346  NZ  LYS A  23       6.458 -15.113  19.483  1.00 54.59           N  
ANISOU  346  NZ  LYS A  23     7066   6917   6757    369   -317    652       N  
ATOM    347  H   LYS A  23       1.726 -19.674  19.375  1.00 23.87           H  
ATOM    348  HA  LYS A  23       4.346 -19.162  19.236  1.00 32.25           H  
ATOM    349  HB2 LYS A  23       2.940 -17.327  19.311  1.00 34.06           H  
ATOM    350  HB3 LYS A  23       2.330 -17.822  20.692  1.00 34.06           H  
ATOM    351  HG2 LYS A  23       3.959 -16.973  21.845  1.00 40.54           H  
ATOM    352  HG3 LYS A  23       5.048 -17.345  20.748  1.00 40.54           H  
ATOM    353  HD2 LYS A  23       3.284 -15.230  20.235  1.00 42.74           H  
ATOM    354  HD3 LYS A  23       4.574 -14.961  21.123  1.00 42.74           H  
ATOM    355  HE2 LYS A  23       4.961 -16.168  18.639  1.00 41.00           H  
ATOM    356  HE3 LYS A  23       4.690 -14.603  18.659  1.00 41.00           H  
ATOM    357  HZ1 LYS A  23       6.919 -14.998  18.730  1.00 55.45           H  
ATOM    358  HZ2 LYS A  23       6.540 -14.383  19.985  1.00 55.45           H  
ATOM    359  HZ3 LYS A  23       6.796 -15.807  19.925  1.00 55.45           H  
ATOM    360  N   LYS A  24       5.341 -20.049  21.283  1.00 35.84           N  
ANISOU  360  N   LYS A  24     4835   4365   4417    505   -185    905       N  
ATOM    361  CA  LYS A  24       5.910 -20.736  22.433  1.00 33.84           C  
ANISOU  361  CA  LYS A  24     4604   4132   4120    572   -200    995       C  
ATOM    362  C   LYS A  24       6.452 -19.788  23.494  1.00 32.93           C  
ANISOU  362  C   LYS A  24     4484   4128   3900    592   -266    995       C  
ATOM    363  O   LYS A  24       6.717 -20.232  24.616  1.00 39.31           O  
ANISOU  363  O   LYS A  24     5320   4973   4644    648   -279   1071       O  
ATOM    364  CB  LYS A  24       7.035 -21.678  21.979  1.00 36.95           C  
ANISOU  364  CB  LYS A  24     4972   4490   4578    629   -212   1024       C  
ATOM    365  CG  LYS A  24       6.590 -22.748  20.989  1.00 44.37           C  
ANISOU  365  CG  LYS A  24     5917   5316   5627    618   -148   1017       C  
ATOM    366  CD  LYS A  24       7.754 -23.270  20.155  1.00 38.86           C  
ANISOU  366  CD  LYS A  24     5175   4595   4995    659   -166   1000       C  
ATOM    367  CE  LYS A  24       8.588 -24.283  20.925  1.00 36.33           C  
ANISOU  367  CE  LYS A  24     4861   4258   4684    745   -176   1095       C  
ATOM    368  NZ  LYS A  24       8.671 -25.591  20.218  1.00 33.58           N  
ANISOU  368  NZ  LYS A  24     4513   3797   4451    772   -125   1107       N  
ATOM    369  H   LYS A  24       5.930 -19.751  20.732  1.00 35.87           H  
ATOM    370  HA  LYS A  24       5.215 -21.273  22.844  1.00 32.35           H  
ATOM    371  HB2 LYS A  24       7.728 -21.151  21.552  1.00 35.53           H  
ATOM    372  HB3 LYS A  24       7.395 -22.130  22.759  1.00 35.53           H  
ATOM    373  HG2 LYS A  24       6.206 -23.495  21.475  1.00 44.48           H  
ATOM    374  HG3 LYS A  24       5.930 -22.371  20.386  1.00 44.48           H  
ATOM    375  HD2 LYS A  24       7.409 -23.703  19.358  1.00 37.66           H  
ATOM    376  HD3 LYS A  24       8.328 -22.529  19.907  1.00 37.66           H  
ATOM    377  HE2 LYS A  24       9.489 -23.939  21.032  1.00 33.34           H  
ATOM    378  HE3 LYS A  24       8.185 -24.434  21.794  1.00 33.34           H  
ATOM    379  HZ1 LYS A  24       9.070 -26.193  20.738  1.00 29.49           H  
ATOM    380  HZ2 LYS A  24       7.854 -25.880  20.016  1.00 29.49           H  
ATOM    381  HZ3 LYS A  24       9.140 -25.502  19.467  1.00 29.49           H  
ATOM    382  N   ARG A  25       6.625 -18.508  23.179  1.00 33.34           N  
ANISOU  382  N   ARG A  25     4501   4235   3933    550   -306    913       N  
ATOM    383  CA  ARG A  25       7.169 -17.567  24.148  1.00 38.19           C  
ANISOU  383  CA  ARG A  25     5101   4951   4459    564   -373    893       C  
ATOM    384  C   ARG A  25       6.935 -16.149  23.652  1.00 36.17           C  
ANISOU  384  C   ARG A  25     4815   4719   4210    498   -391    797       C  
ATOM    385  O   ARG A  25       6.935 -15.893  22.444  1.00 35.40           O  
ANISOU  385  O   ARG A  25     4688   4578   4186    461   -374    754       O  
ATOM    386  CB  ARG A  25       8.669 -17.811  24.386  1.00 36.47           C  
ANISOU  386  CB  ARG A  25     4839   4781   4235    626   -442    913       C  
ATOM    387  CG  ARG A  25       9.571 -17.525  23.180  1.00 37.46           C  
ANISOU  387  CG  ARG A  25     4897   4889   4446    608   -461    857       C  
ATOM    388  CD  ARG A  25      11.024 -17.302  23.597  1.00 42.32           C  
ANISOU  388  CD  ARG A  25     5452   5580   5048    655   -542    850       C  
ATOM    389  NE  ARG A  25      11.835 -18.506  23.444  1.00 53.19           N  
ANISOU  389  NE  ARG A  25     6814   6928   6467    724   -543    913       N  
ATOM    390  CZ  ARG A  25      12.853 -18.838  24.229  1.00 51.70           C  
ANISOU  390  CZ  ARG A  25     6597   6801   6245    796   -607    952       C  
ATOM    391  NH1 ARG A  25      13.221 -18.079  25.249  1.00 48.19           N  
ANISOU  391  NH1 ARG A  25     6137   6459   5716    809   -681    929       N  
ATOM    392  NH2 ARG A  25      13.522 -19.961  23.982  1.00 58.15           N  
ANISOU  392  NH2 ARG A  25     7401   7579   7116    861   -600   1011       N  
ATOM    393  H   ARG A  25       6.436 -18.164  22.414  1.00 35.31           H  
ATOM    394  HA  ARG A  25       6.703 -17.670  24.992  1.00 40.73           H  
ATOM    395  HB2 ARG A  25       8.962 -17.238  25.111  1.00 36.60           H  
ATOM    396  HB3 ARG A  25       8.794 -18.742  24.628  1.00 36.60           H  
ATOM    397  HG2 ARG A  25       9.542 -18.281  22.573  1.00 38.35           H  
ATOM    398  HG3 ARG A  25       9.259 -16.725  22.730  1.00 38.35           H  
ATOM    399  HD2 ARG A  25      11.411 -16.606  23.043  1.00 44.68           H  
ATOM    400  HD3 ARG A  25      11.051 -17.037  24.530  1.00 44.68           H  
ATOM    401  HE  ARG A  25      11.639 -19.040  22.799  1.00 57.00           H  
ATOM    402 HH11 ARG A  25      12.797 -17.350  25.417  1.00 49.22           H  
ATOM    403 HH12 ARG A  25      13.884 -18.315  25.743  1.00 49.22           H  
ATOM    404 HH21 ARG A  25      13.292 -20.462  23.322  1.00 61.17           H  
ATOM    405 HH22 ARG A  25      14.183 -20.187  24.483  1.00 61.17           H  
ATOM    406  N   GLY A  26       6.732 -15.239  24.597  1.00 35.65           N  
ANISOU  406  N   GLY A  26     4756   4722   4065    489   -422    766       N  
ATOM    407  CA  GLY A  26       6.633 -13.831  24.280  1.00 38.27           C  
ANISOU  407  CA  GLY A  26     5055   5076   4408    434   -444    677       C  
ATOM    408  C   GLY A  26       5.211 -13.346  24.091  1.00 46.32           C  
ANISOU  408  C   GLY A  26     6108   6060   5433    382   -389    649       C  
ATOM    409  O   GLY A  26       4.221 -14.030  24.370  1.00 38.60           O  
ANISOU  409  O   GLY A  26     5178   5051   4439    385   -333    694       O  
ATOM    410  H   GLY A  26       6.649 -15.417  25.434  1.00 40.90           H  
ATOM    411  HA2 GLY A  26       7.032 -13.317  25.000  1.00 44.66           H  
ATOM    412  HA3 GLY A  26       7.121 -13.657  23.460  1.00 44.66           H  
ATOM    413  N   PHE A  27       5.126 -12.111  23.599  1.00 52.46           N  
ANISOU  413  N   PHE A  27     6853   6839   6241    334   -402    575       N  
ATOM    414  CA  PHE A  27       3.844 -11.463  23.355  1.00 50.46           C  
ANISOU  414  CA  PHE A  27     6619   6555   5999    288   -358    540       C  
ATOM    415  C   PHE A  27       2.956 -12.330  22.471  1.00 49.69           C  
ANISOU  415  C   PHE A  27     6543   6384   5953    275   -295    575       C  
ATOM    416  O   PHE A  27       3.383 -12.809  21.417  1.00 44.04           O  
ANISOU  416  O   PHE A  27     5807   5630   5298    276   -290    584       O  
ATOM    417  CB  PHE A  27       4.085 -10.098  22.700  1.00 46.20           C  
ANISOU  417  CB  PHE A  27     6034   6011   5509    245   -381    468       C  
ATOM    418  CG  PHE A  27       2.827  -9.375  22.302  1.00 46.95           C  
ANISOU  418  CG  PHE A  27     6141   6070   5629    204   -340    434       C  
ATOM    419  CD1 PHE A  27       2.146  -8.585  23.214  1.00 50.16           C  
ANISOU  419  CD1 PHE A  27     6563   6504   5991    192   -339    393       C  
ATOM    420  CD2 PHE A  27       2.337  -9.473  21.010  1.00 47.80           C  
ANISOU  420  CD2 PHE A  27     6242   6121   5801    182   -305    440       C  
ATOM    421  CE1 PHE A  27       0.994  -7.915  22.847  1.00 51.37           C  
ANISOU  421  CE1 PHE A  27     6722   6622   6175    159   -302    362       C  
ATOM    422  CE2 PHE A  27       1.185  -8.806  20.638  1.00 56.86           C  
ANISOU  422  CE2 PHE A  27     7394   7240   6970    151   -275    412       C  
ATOM    423  CZ  PHE A  27       0.513  -8.026  21.557  1.00 54.66           C  
ANISOU  423  CZ  PHE A  27     7129   6983   6659    140   -272    375       C  
ATOM    424  H   PHE A  27       5.805 -11.623  23.397  1.00 60.06           H  
ATOM    425  HA  PHE A  27       3.380 -11.326  24.196  1.00 58.26           H  
ATOM    426  HB2 PHE A  27       4.563  -9.533  23.327  1.00 53.42           H  
ATOM    427  HB3 PHE A  27       4.616 -10.228  21.899  1.00 53.42           H  
ATOM    428  HD1 PHE A  27       2.468  -8.504  24.082  1.00 57.38           H  
ATOM    429  HD2 PHE A  27       2.789  -9.994  20.386  1.00 56.87           H  
ATOM    430  HE1 PHE A  27       0.542  -7.391  23.468  1.00 59.29           H  
ATOM    431  HE2 PHE A  27       0.863  -8.883  19.768  1.00 68.16           H  
ATOM    432  HZ  PHE A  27      -0.261  -7.575  21.308  1.00 65.26           H  
ATOM    433  N   GLY A  28       1.718 -12.531  22.911  1.00 51.50           N  
ANISOU  433  N   GLY A  28     6809   6597   6161    263   -247    587       N  
ATOM    434  CA  GLY A  28       0.774 -13.337  22.159  1.00 47.11           C  
ANISOU  434  CA  GLY A  28     6266   5972   5661    246   -190    609       C  
ATOM    435  C   GLY A  28       1.015 -14.827  22.251  1.00 37.41           C  
ANISOU  435  C   GLY A  28     5059   4708   4447    281   -164    679       C  
ATOM    436  O   GLY A  28       0.905 -15.533  21.240  1.00 31.51           O  
ANISOU  436  O   GLY A  28     4302   3902   3770    273   -141    680       O  
ATOM    437  H   GLY A  28       1.402 -12.210  23.643  1.00 59.03           H  
ATOM    438  HA2 GLY A  28      -0.121 -13.159  22.487  1.00 54.11           H  
ATOM    439  HA3 GLY A  28       0.823 -13.085  21.223  1.00 54.11           H  
ATOM    440  N   ALA A  29       1.334 -15.331  23.440  1.00 40.20           N  
ANISOU  440  N   ALA A  29     5442   5096   4736    322   -167    737       N  
ATOM    441  CA  ALA A  29       1.665 -16.737  23.622  1.00 35.42           C  
ANISOU  441  CA  ALA A  29     4858   4452   4148    364   -142    817       C  
ATOM    442  C   ALA A  29       0.407 -17.547  23.902  1.00 35.66           C  
ANISOU  442  C   ALA A  29     4924   4423   4201    350    -62    861       C  
ATOM    443  O   ALA A  29      -0.442 -17.144  24.704  1.00 41.74           O  
ANISOU  443  O   ALA A  29     5717   5222   4921    336    -31    865       O  
ATOM    444  CB  ALA A  29       2.665 -16.910  24.765  1.00 34.91           C  
ANISOU  444  CB  ALA A  29     4808   4457   4001    426   -187    870       C  
ATOM    445  H   ALA A  29       1.366 -14.871  24.166  1.00 46.87           H  
ATOM    446  HA  ALA A  29       2.069 -17.080  22.809  1.00 40.47           H  
ATOM    447  HB1 ALA A  29       2.884 -17.851  24.853  1.00 38.89           H  
ATOM    448  HB2 ALA A  29       3.466 -16.402  24.563  1.00 38.89           H  
ATOM    449  HB3 ALA A  29       2.266 -16.585  25.587  1.00 38.89           H  
ATOM    450  N   GLY A  30       0.298 -18.697  23.237  1.00 30.51           N  
ANISOU  450  N   GLY A  30     4272   3687   3635    352    -23    891       N  
ATOM    451  CA  GLY A  30      -0.869 -19.548  23.337  1.00 32.92           C  
ANISOU  451  CA  GLY A  30     4598   3918   3993    330     58    926       C  
ATOM    452  C   GLY A  30      -1.859 -19.401  22.204  1.00 30.67           C  
ANISOU  452  C   GLY A  30     4283   3578   3791    270     84    850       C  
ATOM    453  O   GLY A  30      -2.888 -20.087  22.212  1.00 28.28           O  
ANISOU  453  O   GLY A  30     3986   3210   3549    243    150    864       O  
ATOM    454  H   GLY A  30       0.904 -19.007  22.712  1.00 30.79           H  
ATOM    455  HA2 GLY A  30      -0.578 -20.473  23.359  1.00 33.26           H  
ATOM    456  HA3 GLY A  30      -1.332 -19.344  24.165  1.00 33.26           H  
ATOM    457  N   ARG A  31      -1.581 -18.533  21.234  1.00 34.18           N  
ANISOU  457  N   ARG A  31     4693   4050   4244    250     34    771       N  
ATOM    458  CA  ARG A  31      -2.456 -18.293  20.099  1.00 31.37           C  
ANISOU  458  CA  ARG A  31     4307   3659   3952    202     45    698       C  
ATOM    459  C   ARG A  31      -1.748 -18.690  18.811  1.00 29.80           C  
ANISOU  459  C   ARG A  31     4083   3433   3807    211     19    661       C  
ATOM    460  O   ARG A  31      -0.518 -18.639  18.720  1.00 30.54           O  
ANISOU  460  O   ARG A  31     4172   3555   3878    246    -21    675       O  
ATOM    461  CB  ARG A  31      -2.855 -16.815  20.006  1.00 35.07           C  
ANISOU  461  CB  ARG A  31     4760   4188   4377    176     15    640       C  
ATOM    462  CG  ARG A  31      -4.058 -16.389  20.834  1.00 39.22           C  
ANISOU  462  CG  ARG A  31     5296   4725   4880    151     56    641       C  
ATOM    463  CD  ARG A  31      -4.100 -14.867  20.895  1.00 37.74           C  
ANISOU  463  CD  ARG A  31     5095   4600   4645    139     16    589       C  
ATOM    464  NE  ARG A  31      -5.310 -14.318  21.497  1.00 42.95           N  
ANISOU  464  NE  ARG A  31     5756   5270   5292    115     54    571       N  
ATOM    465  CZ  ARG A  31      -5.406 -13.885  22.748  1.00 44.41           C  
ANISOU  465  CZ  ARG A  31     5967   5504   5405    127     67    590       C  
ATOM    466  NH1 ARG A  31      -4.408 -14.019  23.608  1.00 46.75           N  
ANISOU  466  NH1 ARG A  31     6291   5843   5628    165     43    632       N  
ATOM    467  NH2 ARG A  31      -6.531 -13.298  23.146  1.00 43.57           N  
ANISOU  467  NH2 ARG A  31     5854   5407   5294    105    104    561       N  
ATOM    468  H   ARG A  31      -0.866 -18.056  21.215  1.00 32.61           H  
ATOM    469  HA  ARG A  31      -3.259 -18.828  20.196  1.00 29.87           H  
ATOM    470  HB2 ARG A  31      -2.102 -16.280  20.301  1.00 35.01           H  
ATOM    471  HB3 ARG A  31      -3.061 -16.615  19.080  1.00 35.01           H  
ATOM    472  HG2 ARG A  31      -4.875 -16.712  20.422  1.00 39.77           H  
ATOM    473  HG3 ARG A  31      -3.980 -16.739  21.736  1.00 39.77           H  
ATOM    474  HD2 ARG A  31      -3.346 -14.557  21.421  1.00 38.55           H  
ATOM    475  HD3 ARG A  31      -4.039 -14.519  19.991  1.00 38.55           H  
ATOM    476  HE  ARG A  31      -6.014 -14.272  21.004  1.00 44.64           H  
ATOM    477 HH11 ARG A  31      -3.675 -14.394  23.361  1.00 48.27           H  
ATOM    478 HH12 ARG A  31      -4.494 -13.731  24.414  1.00 48.27           H  
ATOM    479 HH21 ARG A  31      -7.185 -13.203  22.595  1.00 43.51           H  
ATOM    480 HH22 ARG A  31      -6.605 -13.014  23.954  1.00 43.51           H  
ATOM    481  N   TRP A  32      -2.534 -19.079  17.811  1.00 30.48           N  
ANISOU  481  N   TRP A  32     4148   3470   3964    180     40    608       N  
ATOM    482  CA  TRP A  32      -2.004 -19.273  16.469  1.00 43.34           C  
ANISOU  482  CA  TRP A  32     5750   5088   5628    187     14    554       C  
ATOM    483  C   TRP A  32      -1.968 -17.936  15.738  1.00 35.45           C  
ANISOU  483  C   TRP A  32     4729   4154   4587    173    -29    502       C  
ATOM    484  O   TRP A  32      -2.858 -17.097  15.907  1.00 29.89           O  
ANISOU  484  O   TRP A  32     4021   3473   3865    145    -29    481       O  
ATOM    485  CB  TRP A  32      -2.855 -20.273  15.685  1.00 32.83           C  
ANISOU  485  CB  TRP A  32     4404   3683   4387    163     49    508       C  
ATOM    486  CG  TRP A  32      -3.042 -21.598  16.362  1.00 31.13           C  
ANISOU  486  CG  TRP A  32     4208   3384   4237    169    105    560       C  
ATOM    487  CD1 TRP A  32      -3.971 -21.907  17.312  1.00 30.59           C  
ANISOU  487  CD1 TRP A  32     4154   3281   4189    147    158    604       C  
ATOM    488  CD2 TRP A  32      -2.290 -22.796  16.133  1.00 40.61           C  
ANISOU  488  CD2 TRP A  32     5413   4520   5497    202    120    580       C  
ATOM    489  NE1 TRP A  32      -3.842 -23.221  17.691  1.00 29.89           N  
ANISOU  489  NE1 TRP A  32     4081   3105   4170    163    207    658       N  
ATOM    490  CE2 TRP A  32      -2.817 -23.789  16.982  1.00 40.10           C  
ANISOU  490  CE2 TRP A  32     5369   4376   5492    198    183    642       C  
ATOM    491  CE3 TRP A  32      -1.220 -23.125  15.293  1.00 35.00           C  
ANISOU  491  CE3 TRP A  32     4690   3809   4800    237     92    552       C  
ATOM    492  CZ2 TRP A  32      -2.312 -25.088  17.017  1.00 36.07           C  
ANISOU  492  CZ2 TRP A  32     4868   3778   5061    228    216    680       C  
ATOM    493  CZ3 TRP A  32      -0.719 -24.416  15.330  1.00 31.71           C  
ANISOU  493  CZ3 TRP A  32     4280   3310   4458    268    123    581       C  
ATOM    494  CH2 TRP A  32      -1.266 -25.381  16.186  1.00 35.07           C  
ANISOU  494  CH2 TRP A  32     4728   3650   4949    264    183    645       C  
ATOM    495  H   TRP A  32      -3.376 -19.236  17.885  1.00 29.32           H  
ATOM    496  HA  TRP A  32      -1.104 -19.632  16.522  1.00 45.04           H  
ATOM    497  HB2 TRP A  32      -3.735 -19.888  15.547  1.00 32.04           H  
ATOM    498  HB3 TRP A  32      -2.428 -20.439  14.830  1.00 32.04           H  
ATOM    499  HD1 TRP A  32      -4.601 -21.314  17.653  1.00 27.88           H  
ATOM    500  HE1 TRP A  32      -4.326 -23.621  18.279  1.00 26.08           H  
ATOM    501  HE3 TRP A  32      -0.853 -22.490  14.722  1.00 33.09           H  
ATOM    502  HZ2 TRP A  32      -2.673 -25.731  17.585  1.00 32.49           H  
ATOM    503  HZ3 TRP A  32      -0.008 -24.646  14.777  1.00 28.26           H  
ATOM    504  HH2 TRP A  32      -0.909 -26.240  16.190  1.00 31.37           H  
ATOM    505  N   ASN A  33      -0.934 -17.737  14.924  1.00 29.25           N  
ANISOU  505  N   ASN A  33     3928   3394   3792    196    -61    485       N  
ATOM    506  CA  ASN A  33      -0.779 -16.486  14.194  1.00 30.36           C  
ANISOU  506  CA  ASN A  33     4048   3590   3897    187    -94    451       C  
ATOM    507  C   ASN A  33       0.206 -16.687  13.052  1.00 30.87           C  
ANISOU  507  C   ASN A  33     4094   3666   3969    212   -107    430       C  
ATOM    508  O   ASN A  33       0.911 -17.696  12.980  1.00 30.50           O  
ANISOU  508  O   ASN A  33     4048   3590   3950    239    -97    442       O  
ATOM    509  CB  ASN A  33      -0.301 -15.358  15.115  1.00 31.74           C  
ANISOU  509  CB  ASN A  33     4228   3814   4019    188   -119    480       C  
ATOM    510  CG  ASN A  33      -0.787 -13.992  14.669  1.00 33.42           C  
ANISOU  510  CG  ASN A  33     4424   4060   4212    164   -135    448       C  
ATOM    511  OD1 ASN A  33      -1.590 -13.874  13.743  1.00 33.28           O  
ANISOU  511  OD1 ASN A  33     4396   4037   4212    151   -130    411       O  
ATOM    512  ND2 ASN A  33      -0.293 -12.948  15.325  1.00 35.42           N  
ANISOU  512  ND2 ASN A  33     4676   4350   4434    163   -158    459       N  
ATOM    513  H   ASN A  33      -0.311 -18.312  14.778  1.00 28.30           H  
ATOM    514  HA  ASN A  33      -1.639 -16.244  13.814  1.00 30.15           H  
ATOM    515  HB2 ASN A  33      -0.637 -15.518  16.011  1.00 32.04           H  
ATOM    516  HB3 ASN A  33       0.668 -15.345  15.122  1.00 32.04           H  
ATOM    517 HD21 ASN A  33       0.270 -13.069  15.964  1.00 37.08           H  
ATOM    518 HD22 ASN A  33      -0.536 -12.152  15.110  1.00 37.08           H  
ATOM    519  N   GLY A  34       0.238 -15.706  12.156  1.00 31.00           N  
ANISOU  519  N   GLY A  34     4092   3725   3960    206   -126    402       N  
ATOM    520  CA  GLY A  34       1.264 -15.641  11.140  1.00 32.26           C  
ANISOU  520  CA  GLY A  34     4233   3912   4113    231   -133    391       C  
ATOM    521  C   GLY A  34       2.616 -15.326  11.758  1.00 33.59           C  
ANISOU  521  C   GLY A  34     4391   4101   4270    250   -147    434       C  
ATOM    522  O   GLY A  34       2.766 -15.162  12.969  1.00 34.82           O  
ANISOU  522  O   GLY A  34     4557   4258   4416    247   -158    468       O  
ATOM    523  H   GLY A  34      -0.331 -15.062  12.120  1.00 32.76           H  
ATOM    524  HA2 GLY A  34       1.322 -16.493  10.679  1.00 34.23           H  
ATOM    525  HA3 GLY A  34       1.046 -14.949  10.497  1.00 34.23           H  
ATOM    526  N   PHE A  35       3.623 -15.233  10.896  1.00 28.02           N  
ANISOU  526  N   PHE A  35     3661   3420   3563    271   -146    430       N  
ATOM    527  CA  PHE A  35       5.001 -15.017  11.321  1.00 27.55           C  
ANISOU  527  CA  PHE A  35     3578   3383   3508    291   -159    462       C  
ATOM    528  C   PHE A  35       5.366 -13.547  11.154  1.00 31.32           C  
ANISOU  528  C   PHE A  35     4031   3900   3968    271   -171    469       C  
ATOM    529  O   PHE A  35       5.067 -12.943  10.119  1.00 30.71           O  
ANISOU  529  O   PHE A  35     3949   3841   3879    263   -157    455       O  
ATOM    530  CB  PHE A  35       5.951 -15.906  10.516  1.00 36.19           C  
ANISOU  530  CB  PHE A  35     4652   4472   4625    328   -141    452       C  
ATOM    531  CG  PHE A  35       5.592 -17.365  10.563  1.00 41.43           C  
ANISOU  531  CG  PHE A  35     5337   5083   5323    348   -124    439       C  
ATOM    532  CD1 PHE A  35       6.055 -18.172  11.588  1.00 38.83           C  
ANISOU  532  CD1 PHE A  35     5014   4720   5019    373   -129    478       C  
ATOM    533  CD2 PHE A  35       4.783 -17.926   9.589  1.00 40.97           C  
ANISOU  533  CD2 PHE A  35     5289   5004   5274    344   -103    386       C  
ATOM    534  CE1 PHE A  35       5.722 -19.511  11.640  1.00 37.18           C  
ANISOU  534  CE1 PHE A  35     4824   4447   4856    391   -106    473       C  
ATOM    535  CE2 PHE A  35       4.447 -19.266   9.635  1.00 32.46           C  
ANISOU  535  CE2 PHE A  35     4226   3864   4246    357    -84    366       C  
ATOM    536  CZ  PHE A  35       4.917 -20.060  10.662  1.00 34.47           C  
ANISOU  536  CZ  PHE A  35     4489   4073   4536    380    -81    413       C  
ATOM    537  H   PHE A  35       3.531 -15.293  10.043  1.00 24.24           H  
ATOM    538  HA  PHE A  35       5.096 -15.241  12.260  1.00 23.85           H  
ATOM    539  HB2 PHE A  35       5.932 -15.625   9.588  1.00 34.69           H  
ATOM    540  HB3 PHE A  35       6.848 -15.810  10.873  1.00 34.69           H  
ATOM    541  HD1 PHE A  35       6.597 -17.807  12.250  1.00 37.08           H  
ATOM    542  HD2 PHE A  35       4.462 -17.395   8.896  1.00 39.96           H  
ATOM    543  HE1 PHE A  35       6.041 -20.043  12.333  1.00 34.62           H  
ATOM    544  HE2 PHE A  35       3.904 -19.633   8.975  1.00 29.27           H  
ATOM    545  HZ  PHE A  35       4.692 -20.961  10.696  1.00 31.28           H  
ATOM    546  N   GLY A  36       6.000 -12.977  12.170  1.00 32.62           N  
ANISOU  546  N   GLY A  36     4181   4080   4133    264   -197    490       N  
ATOM    547  CA  GLY A  36       6.365 -11.578  12.113  1.00 32.88           C  
ANISOU  547  CA  GLY A  36     4186   4138   4169    240   -206    491       C  
ATOM    548  C   GLY A  36       7.264 -11.178  13.261  1.00 31.13           C  
ANISOU  548  C   GLY A  36     3938   3935   3955    238   -242    500       C  
ATOM    549  O   GLY A  36       7.875 -12.022  13.917  1.00 30.05           O  
ANISOU  549  O   GLY A  36     3798   3803   3818    267   -260    513       O  
ATOM    550  H   GLY A  36       6.228 -13.378  12.896  1.00 27.79           H  
ATOM    551  HA2 GLY A  36       6.832 -11.400  11.281  1.00 28.20           H  
ATOM    552  HA3 GLY A  36       5.563 -11.034  12.147  1.00 28.20           H  
ATOM    553  N   GLY A  37       7.335  -9.875  13.492  1.00 34.00           N  
ANISOU  553  N   GLY A  37     4282   4308   4330    207   -254    489       N  
ATOM    554  CA  GLY A  37       8.180  -9.341  14.538  1.00 34.00           C  
ANISOU  554  CA  GLY A  37     4247   4330   4340    200   -294    479       C  
ATOM    555  C   GLY A  37       8.481  -7.875  14.286  1.00 29.46           C  
ANISOU  555  C   GLY A  37     3635   3753   3808    163   -292    462       C  
ATOM    556  O   GLY A  37       7.869  -7.232  13.434  1.00 29.50           O  
ANISOU  556  O   GLY A  37     3649   3736   3823    145   -259    468       O  
ATOM    557  H   GLY A  37       6.900  -9.278  13.051  1.00 30.58           H  
ATOM    558  HA2 GLY A  37       7.735  -9.426  15.395  1.00 30.15           H  
ATOM    559  HA3 GLY A  37       9.017  -9.831  14.567  1.00 30.15           H  
ATOM    560  N   LYS A  38       9.445  -7.368  15.051  1.00 36.70           N  
ANISOU  560  N   LYS A  38     4504   4690   4751    154   -329    441       N  
ATOM    561  CA  LYS A  38       9.838  -5.970  14.964  1.00 32.94           C  
ANISOU  561  CA  LYS A  38     3981   4200   4333    113   -328    417       C  
ATOM    562  C   LYS A  38      10.740  -5.732  13.753  1.00 28.93           C  
ANISOU  562  C   LYS A  38     3423   3683   3885    109   -285    444       C  
ATOM    563  O   LYS A  38      11.262  -6.664  13.134  1.00 38.74           O  
ANISOU  563  O   LYS A  38     4659   4942   5120    141   -266    470       O  
ATOM    564  CB  LYS A  38      10.559  -5.537  16.240  1.00 42.20           C  
ANISOU  564  CB  LYS A  38     5113   5401   5518    103   -388    370       C  
ATOM    565  CG  LYS A  38       9.644  -5.111  17.379  1.00 50.09           C  
ANISOU  565  CG  LYS A  38     6153   6407   6472     91   -420    331       C  
ATOM    566  CD  LYS A  38      10.458  -4.701  18.601  1.00 57.84           C  
ANISOU  566  CD  LYS A  38     7090   7430   7456     87   -486    273       C  
ATOM    567  CE  LYS A  38       9.636  -4.752  19.881  1.00 68.76           C  
ANISOU  567  CE  LYS A  38     8524   8846   8758     98   -520    241       C  
ATOM    568  NZ  LYS A  38      10.499  -4.937  21.082  1.00 79.36           N  
ANISOU  568  NZ  LYS A  38     9835  10256  10062    121   -593    202       N  
ATOM    569  H   LYS A  38       9.890  -7.819  15.632  1.00 33.82           H  
ATOM    570  HA  LYS A  38       9.039  -5.430  14.861  1.00 28.99           H  
ATOM    571  HB2 LYS A  38      11.094  -6.281  16.559  1.00 39.43           H  
ATOM    572  HB3 LYS A  38      11.132  -4.783  16.029  1.00 39.43           H  
ATOM    573  HG2 LYS A  38       9.107  -4.354  17.097  1.00 48.94           H  
ATOM    574  HG3 LYS A  38       9.068  -5.852  17.626  1.00 48.94           H  
ATOM    575  HD2 LYS A  38      11.210  -5.305  18.701  1.00 57.38           H  
ATOM    576  HD3 LYS A  38      10.775  -3.792  18.482  1.00 57.38           H  
ATOM    577  HE2 LYS A  38       9.149  -3.919  19.982  1.00 70.39           H  
ATOM    578  HE3 LYS A  38       9.016  -5.496  19.835  1.00 70.39           H  
ATOM    579  HZ1 LYS A  38      10.014  -4.843  21.823  1.00 82.18           H  
ATOM    580  HZ2 LYS A  38      10.860  -5.750  21.075  1.00 82.18           H  
ATOM    581  HZ3 LYS A  38      11.151  -4.331  21.085  1.00 82.18           H  
ATOM    582  N   VAL A  39      10.928  -4.455  13.426  1.00 26.57           N  
ANISOU  582  N   VAL A  39     3089   3356   3650     70   -264    438       N  
ATOM    583  CA  VAL A  39      11.775  -4.025  12.318  1.00 30.12           C  
ANISOU  583  CA  VAL A  39     3488   3794   4163     60   -212    471       C  
ATOM    584  C   VAL A  39      12.980  -3.294  12.895  1.00 26.96           C  
ANISOU  584  C   VAL A  39     3003   3392   3850     27   -235    436       C  
ATOM    585  O   VAL A  39      12.834  -2.447  13.787  1.00 27.55           O  
ANISOU  585  O   VAL A  39     3064   3450   3955     -6   -272    387       O  
ATOM    586  CB  VAL A  39      11.003  -3.129  11.333  1.00 33.21           C  
ANISOU  586  CB  VAL A  39     3905   4146   4569     43   -156    509       C  
ATOM    587  CG1 VAL A  39      11.934  -2.602  10.252  1.00 27.08           C  
ANISOU  587  CG1 VAL A  39     3074   3358   3857     33    -93    553       C  
ATOM    588  CG2 VAL A  39       9.842  -3.892  10.713  1.00 28.93           C  
ANISOU  588  CG2 VAL A  39     3436   3615   3942     77   -140    533       C  
ATOM    589  H   VAL A  39      10.562  -3.800  13.846  1.00 22.84           H  
ATOM    590  HA  VAL A  39      12.092  -4.804  11.835  1.00 27.94           H  
ATOM    591  HB  VAL A  39      10.642  -2.370  11.818  1.00 31.81           H  
ATOM    592 HG11 VAL A  39      11.409  -2.370   9.470  1.00 22.51           H  
ATOM    593 HG12 VAL A  39      12.394  -1.816  10.587  1.00 22.51           H  
ATOM    594 HG13 VAL A  39      12.578  -3.291  10.026  1.00 22.51           H  
ATOM    595 HG21 VAL A  39       9.109  -3.278  10.554  1.00 27.41           H  
ATOM    596 HG22 VAL A  39      10.133  -4.284   9.875  1.00 27.41           H  
ATOM    597 HG23 VAL A  39       9.561  -4.591  11.324  1.00 27.41           H  
ATOM    598  N   GLN A  40      14.165  -3.613  12.381  1.00 26.20           N  
ANISOU  598  N   GLN A  40     2844   3313   3796     37   -214    453       N  
ATOM    599  CA  GLN A  40      15.418  -3.113  12.924  1.00 27.38           C  
ANISOU  599  CA  GLN A  40     2899   3469   4034     10   -241    414       C  
ATOM    600  C   GLN A  40      15.880  -1.867  12.169  1.00 27.63           C  
ANISOU  600  C   GLN A  40     2873   3451   4174    -40   -177    433       C  
ATOM    601  O   GLN A  40      15.242  -1.401  11.222  1.00 31.19           O  
ANISOU  601  O   GLN A  40     3363   3866   4623    -46   -112    486       O  
ATOM    602  CB  GLN A  40      16.497  -4.198  12.867  1.00 29.00           C  
ANISOU  602  CB  GLN A  40     3058   3723   4238     50   -255    420       C  
ATOM    603  CG  GLN A  40      16.084  -5.541  13.446  1.00 33.05           C  
ANISOU  603  CG  GLN A  40     3630   4275   4654    106   -302    421       C  
ATOM    604  CD  GLN A  40      16.335  -5.635  14.937  1.00 47.84           C  
ANISOU  604  CD  GLN A  40     5485   6184   6508    113   -394    368       C  
ATOM    605  OE1 GLN A  40      15.730  -4.912  15.728  1.00 49.12           O  
ANISOU  605  OE1 GLN A  40     5670   6339   6656     84   -429    328       O  
ATOM    606  NE2 GLN A  40      17.235  -6.530  15.329  1.00 46.26           N  
ANISOU  606  NE2 GLN A  40     5244   6028   6303    157   -434    366       N  
ATOM    607  H   GLN A  40      14.269  -4.131  11.702  1.00 22.03           H  
ATOM    608  HA  GLN A  40      15.263  -2.868  13.850  1.00 23.02           H  
ATOM    609  HB2 GLN A  40      16.739  -4.343  11.939  1.00 24.60           H  
ATOM    610  HB3 GLN A  40      17.269  -3.890  13.367  1.00 24.60           H  
ATOM    611  HG2 GLN A  40      15.135  -5.674  13.293  1.00 30.00           H  
ATOM    612  HG3 GLN A  40      16.591  -6.244  13.011  1.00 30.00           H  
ATOM    613 HE21 GLN A  40      17.639  -7.017  14.747  1.00 44.93           H  
ATOM    614 HE22 GLN A  40      17.414  -6.622  16.165  1.00 44.93           H  
ATOM    615  N   GLU A  41      17.019  -1.329  12.600  1.00 35.66           N  
ANISOU  615  N   GLU A  41     3791   4465   5291    -73   -197    391       N  
ATOM    616  CA  GLU A  41      17.643  -0.181  11.955  1.00 32.63           C  
ANISOU  616  CA  GLU A  41     3337   4027   5035   -125   -131    409       C  
ATOM    617  C   GLU A  41      18.650  -0.675  10.924  1.00 29.13           C  
ANISOU  617  C   GLU A  41     2838   3605   4624   -107    -63    463       C  
ATOM    618  O   GLU A  41      19.581  -1.413  11.266  1.00 29.06           O  
ANISOU  618  O   GLU A  41     2772   3646   4624    -84   -100    436       O  
ATOM    619  CB  GLU A  41      18.337   0.715  12.981  1.00 35.35           C  
ANISOU  619  CB  GLU A  41     3593   4351   5488   -179   -186    322       C  
ATOM    620  CG  GLU A  41      17.712   0.694  14.367  1.00 44.86           C  
ANISOU  620  CG  GLU A  41     4836   5579   6630   -176   -286    239       C  
ATOM    621  CD  GLU A  41      18.088   1.910  15.195  1.00 50.63           C  
ANISOU  621  CD  GLU A  41     5493   6270   7472   -238   -325    147       C  
ATOM    622  OE1 GLU A  41      19.040   2.621  14.811  1.00 51.01           O  
ANISOU  622  OE1 GLU A  41     5444   6278   7659   -285   -287    139       O  
ATOM    623  OE2 GLU A  41      17.431   2.153  16.229  1.00 48.72           O  
ANISOU  623  OE2 GLU A  41     5289   6038   7183   -241   -391     77       O  
ATOM    624  H   GLU A  41      17.459  -1.619  13.280  1.00 30.63           H  
ATOM    625  HA  GLU A  41      16.960   0.342  11.505  1.00 26.10           H  
ATOM    626  HB2 GLU A  41      19.258   0.423  13.071  1.00 28.34           H  
ATOM    627  HB3 GLU A  41      18.308   1.630  12.661  1.00 28.34           H  
ATOM    628  HG2 GLU A  41      16.746   0.678  14.279  1.00 40.04           H  
ATOM    629  HG3 GLU A  41      18.015  -0.097  14.840  1.00 40.04           H  
ATOM    630  N   GLY A  42      18.468  -0.267   9.670  1.00 30.97           N  
ANISOU  630  N   GLY A  42     3089   3807   4872   -110     36    542       N  
ATOM    631  CA  GLY A  42      19.371  -0.632   8.596  1.00 33.54           C  
ANISOU  631  CA  GLY A  42     3365   4154   5223    -92    117    598       C  
ATOM    632  C   GLY A  42      18.793  -1.579   7.569  1.00 31.58           C  
ANISOU  632  C   GLY A  42     3199   3947   4852    -30    162    658       C  
ATOM    633  O   GLY A  42      19.509  -1.958   6.634  1.00 28.36           O  
ANISOU  633  O   GLY A  42     2758   3567   4451     -7    234    700       O  
ATOM    634  H   GLY A  42      17.814   0.231   9.417  1.00 25.54           H  
ATOM    635  HA2 GLY A  42      19.645   0.175   8.133  1.00 28.04           H  
ATOM    636  HA3 GLY A  42      20.155  -1.056   8.981  1.00 28.04           H  
ATOM    637  N   GLU A  43      17.530  -1.979   7.707  1.00 32.83           N  
ANISOU  637  N   GLU A  43     3460   4112   4903     -2    125    656       N  
ATOM    638  CA  GLU A  43      16.870  -2.842   6.740  1.00 39.51           C  
ANISOU  638  CA  GLU A  43     4382   4994   5634     53    161    698       C  
ATOM    639  C   GLU A  43      15.502  -2.267   6.403  1.00 35.54           C  
ANISOU  639  C   GLU A  43     3962   4464   5076     51    171    729       C  
ATOM    640  O   GLU A  43      14.875  -1.594   7.225  1.00 35.57           O  
ANISOU  640  O   GLU A  43     3984   4429   5104     19    125    700       O  
ATOM    641  CB  GLU A  43      16.716  -4.278   7.269  1.00 35.43           C  
ANISOU  641  CB  GLU A  43     3900   4523   5040    100     96    654       C  
ATOM    642  CG  GLU A  43      15.805  -4.406   8.482  1.00 29.57           C  
ANISOU  642  CG  GLU A  43     3209   3768   4258     93      8    606       C  
ATOM    643  CD  GLU A  43      15.743  -5.824   9.019  1.00 34.21           C  
ANISOU  643  CD  GLU A  43     3826   4392   4782    140    -45    576       C  
ATOM    644  OE1 GLU A  43      16.650  -6.623   8.702  1.00 36.22           O  
ANISOU  644  OE1 GLU A  43     4040   4676   5048    173    -29    579       O  
ATOM    645  OE2 GLU A  43      14.785  -6.139   9.758  1.00 34.20           O  
ANISOU  645  OE2 GLU A  43     3885   4385   4723    146    -97    554       O  
ATOM    646  H   GLU A  43      17.027  -1.757   8.368  1.00 28.14           H  
ATOM    647  HA  GLU A  43      17.396  -2.879   5.925  1.00 36.75           H  
ATOM    648  HB2 GLU A  43      16.344  -4.830   6.564  1.00 32.54           H  
ATOM    649  HB3 GLU A  43      17.591  -4.609   7.523  1.00 32.54           H  
ATOM    650  HG2 GLU A  43      16.137  -3.831   9.189  1.00 26.29           H  
ATOM    651  HG3 GLU A  43      14.906  -4.139   8.232  1.00 26.29           H  
ATOM    652  N   THR A  44      15.046  -2.539   5.183  1.00 32.57           N  
ANISOU  652  N   THR A  44     3635   4115   4624     90    230    783       N  
ATOM    653  CA  THR A  44      13.734  -2.080   4.757  1.00 28.83           C  
ANISOU  653  CA  THR A  44     3237   3627   4089    100    235    816       C  
ATOM    654  C   THR A  44      12.645  -2.788   5.560  1.00 29.99           C  
ANISOU  654  C   THR A  44     3447   3781   4165    113    153    758       C  
ATOM    655  O   THR A  44      12.909  -3.622   6.431  1.00 31.42           O  
ANISOU  655  O   THR A  44     3619   3976   4341    117     96    703       O  
ATOM    656  CB  THR A  44      13.534  -2.328   3.263  1.00 38.89           C  
ANISOU  656  CB  THR A  44     4547   4947   5282    148    307    879       C  
ATOM    657  OG1 THR A  44      13.566  -3.737   2.998  1.00 31.53           O  
ANISOU  657  OG1 THR A  44     3639   4074   4268    195    290    842       O  
ATOM    658  CG2 THR A  44      14.616  -1.630   2.451  1.00 33.50           C  
ANISOU  658  CG2 THR A  44     3803   4259   4666    136    403    948       C  
ATOM    659  H   THR A  44      15.477  -2.986   4.588  1.00 27.84           H  
ATOM    660  HA  THR A  44      13.677  -1.126   4.919  1.00 23.80           H  
ATOM    661  HB  THR A  44      12.675  -1.970   2.989  1.00 35.54           H  
ATOM    662  HG1 THR A  44      13.275  -3.890   2.225  1.00 27.07           H  
ATOM    663 HG21 THR A  44      14.424  -1.713   1.504  1.00 27.86           H  
ATOM    664 HG22 THR A  44      14.651  -0.689   2.685  1.00 27.86           H  
ATOM    665 HG23 THR A  44      15.479  -2.032   2.634  1.00 27.86           H  
ATOM    666  N   ILE A  45      11.393  -2.443   5.256  1.00 42.01           N  
ANISOU  666  N   ILE A  45     5032   5294   5636    124    148    777       N  
ATOM    667  CA  ILE A  45      10.265  -3.099   5.907  1.00 37.23           C  
ANISOU  667  CA  ILE A  45     4484   4695   4967    136     83    727       C  
ATOM    668  C   ILE A  45      10.086  -4.511   5.364  1.00 28.44           C  
ANISOU  668  C   ILE A  45     3404   3634   3767    183     79    710       C  
ATOM    669  O   ILE A  45       9.758  -5.442   6.109  1.00 30.54           O  
ANISOU  669  O   ILE A  45     3690   3905   4007    190     28    660       O  
ATOM    670  CB  ILE A  45       8.992  -2.251   5.731  1.00 40.16           C  
ANISOU  670  CB  ILE A  45     4900   5038   5321    133     81    750       C  
ATOM    671  CG1 ILE A  45       7.855  -2.806   6.590  1.00 38.44           C  
ANISOU  671  CG1 ILE A  45     4728   4819   5058    135     16    694       C  
ATOM    672  CG2 ILE A  45       8.577  -2.201   4.266  1.00 57.08           C  
ANISOU  672  CG2 ILE A  45     7073   7216   7398    175    132    811       C  
ATOM    673  CD1 ILE A  45       8.007  -2.503   8.060  1.00 45.51           C  
ANISOU  673  CD1 ILE A  45     5603   5681   6007     97    -32    643       C  
ATOM    674  H   ILE A  45      11.175  -1.840   4.682  1.00 38.39           H  
ATOM    675  HA  ILE A  45      10.450  -3.170   6.857  1.00 33.56           H  
ATOM    676  HB  ILE A  45       9.188  -1.348   6.026  1.00 37.28           H  
ATOM    677 HG12 ILE A  45       7.018  -2.416   6.292  1.00 36.06           H  
ATOM    678 HG13 ILE A  45       7.826  -3.770   6.487  1.00 36.06           H  
ATOM    679 HG21 ILE A  45       7.916  -1.502   4.148  1.00 57.24           H  
ATOM    680 HG22 ILE A  45       9.358  -2.013   3.723  1.00 57.24           H  
ATOM    681 HG23 ILE A  45       8.199  -3.059   4.015  1.00 57.24           H  
ATOM    682 HD11 ILE A  45       7.266  -2.902   8.543  1.00 44.73           H  
ATOM    683 HD12 ILE A  45       8.845  -2.876   8.374  1.00 44.73           H  
ATOM    684 HD13 ILE A  45       8.005  -1.542   8.186  1.00 44.73           H  
ATOM    685  N   GLU A  46      10.302  -4.696   4.061  1.00 37.40           N  
ANISOU  685  N   GLU A  46     4543   4808   4858    217    135    748       N  
ATOM    686  CA  GLU A  46      10.151  -6.017   3.462  1.00 32.26           C  
ANISOU  686  CA  GLU A  46     3921   4206   4131    263    135    719       C  
ATOM    687  C   GLU A  46      11.215  -6.979   3.975  1.00 34.44           C  
ANISOU  687  C   GLU A  46     4157   4487   4440    269    124    683       C  
ATOM    688  O   GLU A  46      10.895  -8.065   4.473  1.00 39.56           O  
ANISOU  688  O   GLU A  46     4830   5136   5066    285     82    635       O  
ATOM    689  CB  GLU A  46      10.217  -5.910   1.939  1.00 40.93           C  
ANISOU  689  CB  GLU A  46     5030   5355   5167    303    200    764       C  
ATOM    690  CG  GLU A  46       9.501  -7.035   1.207  1.00 43.00           C  
ANISOU  690  CG  GLU A  46     5339   5667   5331    351    187    721       C  
ATOM    691  CD  GLU A  46      10.262  -7.522  -0.013  1.00 56.01           C  
ANISOU  691  CD  GLU A  46     6975   7377   6929    396    251    732       C  
ATOM    692  OE1 GLU A  46      11.510  -7.547   0.028  1.00 52.09           O  
ANISOU  692  OE1 GLU A  46     6426   6879   6485    391    293    748       O  
ATOM    693  OE2 GLU A  46       9.608  -7.882  -1.015  1.00 47.27           O  
ANISOU  693  OE2 GLU A  46     5907   6326   5728    438    259    719       O  
ATOM    694  H   GLU A  46      10.536  -4.079   3.509  1.00 38.55           H  
ATOM    695  HA  GLU A  46       9.281  -6.372   3.706  1.00 32.51           H  
ATOM    696  HB2 GLU A  46       9.807  -5.074   1.668  1.00 42.22           H  
ATOM    697  HB3 GLU A  46      11.148  -5.927   1.667  1.00 42.22           H  
ATOM    698  HG2 GLU A  46       9.392  -7.785   1.811  1.00 44.82           H  
ATOM    699  HG3 GLU A  46       8.634  -6.717   0.911  1.00 44.82           H  
ATOM    700  N   ASP A  47      12.491  -6.599   3.858  1.00 36.22           N  
ANISOU  700  N   ASP A  47     4319   4715   4727    259    165    708       N  
ATOM    701  CA  ASP A  47      13.574  -7.473   4.299  1.00 33.31           C  
ANISOU  701  CA  ASP A  47     3903   4356   4396    272    154    677       C  
ATOM    702  C   ASP A  47      13.381  -7.932   5.737  1.00 30.45           C  
ANISOU  702  C   ASP A  47     3546   3967   4056    258     74    633       C  
ATOM    703  O   ASP A  47      13.763  -9.054   6.088  1.00 30.59           O  
ANISOU  703  O   ASP A  47     3558   3994   4071    287     51    603       O  
ATOM    704  CB  ASP A  47      14.917  -6.756   4.153  1.00 34.99           C  
ANISOU  704  CB  ASP A  47     4032   4568   4693    250    203    709       C  
ATOM    705  CG  ASP A  47      15.201  -6.337   2.724  1.00 44.63           C  
ANISOU  705  CG  ASP A  47     5247   5820   5891    268    297    766       C  
ATOM    706  OD1 ASP A  47      14.468  -6.782   1.816  1.00 39.34           O  
ANISOU  706  OD1 ASP A  47     4635   5185   5125    308    317    771       O  
ATOM    707  OD2 ASP A  47      16.158  -5.562   2.510  1.00 45.32           O  
ANISOU  707  OD2 ASP A  47     5268   5899   6053    244    351    805       O  
ATOM    708  H   ASP A  47      12.751  -5.847   3.529  1.00 34.62           H  
ATOM    709  HA  ASP A  47      13.587  -8.260   3.732  1.00 30.91           H  
ATOM    710  HB2 ASP A  47      14.911  -5.958   4.705  1.00 32.04           H  
ATOM    711  HB3 ASP A  47      15.626  -7.352   4.439  1.00 32.04           H  
ATOM    712  N   GLY A  48      12.794  -7.083   6.584  1.00 35.64           N  
ANISOU  712  N   GLY A  48     4215   4592   4734    218     35    629       N  
ATOM    713  CA  GLY A  48      12.515  -7.494   7.948  1.00 34.88           C  
ANISOU  713  CA  GLY A  48     4132   4481   4639    210    -37    590       C  
ATOM    714  C   GLY A  48      11.513  -8.627   8.028  1.00 27.97           C  
ANISOU  714  C   GLY A  48     3323   3608   3697    240    -61    569       C  
ATOM    715  O   GLY A  48      11.566  -9.445   8.951  1.00 27.16           O  
ANISOU  715  O   GLY A  48     3228   3501   3590    253   -104    547       O  
ATOM    716  H   GLY A  48      12.554  -6.280   6.392  1.00 33.78           H  
ATOM    717  HA2 GLY A  48      13.339  -7.788   8.368  1.00 33.31           H  
ATOM    718  HA3 GLY A  48      12.161  -6.739   8.443  1.00 33.31           H  
ATOM    719  N   ALA A  49      10.586  -8.694   7.069  1.00 28.41           N  
ANISOU  719  N   ALA A  49     3425   3670   3701    252    -32    576       N  
ATOM    720  CA  ALA A  49       9.628  -9.793   7.047  1.00 31.28           C  
ANISOU  720  CA  ALA A  49     3841   4030   4013    276    -50    546       C  
ATOM    721  C   ALA A  49      10.310 -11.108   6.693  1.00 26.39           C  
ANISOU  721  C   ALA A  49     3212   3423   3393    318    -37    528       C  
ATOM    722  O   ALA A  49      10.016 -12.149   7.294  1.00 22.87           O  
ANISOU  722  O   ALA A  49     2789   2957   2945    333    -63    505       O  
ATOM    723  CB  ALA A  49       8.505  -9.489   6.056  1.00 33.61           C  
ANISOU  723  CB  ALA A  49     4178   4338   4257    281    -31    549       C  
ATOM    724  H   ALA A  49      10.495  -8.124   6.432  1.00 25.54           H  
ATOM    725  HA  ALA A  49       9.234  -9.884   7.929  1.00 29.39           H  
ATOM    726  HB1 ALA A  49       7.864 -10.216   6.072  1.00 32.35           H  
ATOM    727  HB2 ALA A  49       8.072  -8.660   6.313  1.00 32.35           H  
ATOM    728  HB3 ALA A  49       8.884  -9.402   5.167  1.00 32.35           H  
ATOM    729  N   ARG A  50      11.227 -11.081   5.722  1.00 28.82           N  
ANISOU  729  N   ARG A  50     3483   3760   3706    338     12    541       N  
ATOM    730  CA  ARG A  50      11.939 -12.296   5.346  1.00 25.10           C  
ANISOU  730  CA  ARG A  50     2996   3299   3240    382     30    518       C  
ATOM    731  C   ARG A  50      12.877 -12.755   6.454  1.00 21.48           C  
ANISOU  731  C   ARG A  50     2498   2824   2840    389     -3    518       C  
ATOM    732  O   ARG A  50      13.066 -13.962   6.646  1.00 25.21           O  
ANISOU  732  O   ARG A  50     2976   3281   3322    426    -12    498       O  
ATOM    733  CB  ARG A  50      12.728 -12.075   4.053  1.00 26.59           C  
ANISOU  733  CB  ARG A  50     3153   3532   3419    405     98    532       C  
ATOM    734  CG  ARG A  50      11.948 -11.391   2.932  1.00 30.52           C  
ANISOU  734  CG  ARG A  50     3685   4061   3850    404    132    548       C  
ATOM    735  CD  ARG A  50      12.876 -10.704   1.936  1.00 29.69           C  
ANISOU  735  CD  ARG A  50     3539   3997   3745    414    205    592       C  
ATOM    736  NE  ARG A  50      13.156 -11.541   0.774  1.00 40.45           N  
ANISOU  736  NE  ARG A  50     4907   5408   5055    466    253    565       N  
ATOM    737  CZ  ARG A  50      12.426 -11.562  -0.334  1.00 44.62           C  
ANISOU  737  CZ  ARG A  50     5478   5982   5493    493    277    556       C  
ATOM    738  NH1 ARG A  50      11.351 -10.802  -0.470  1.00 41.79           N  
ANISOU  738  NH1 ARG A  50     5161   5627   5091    477    256    580       N  
ATOM    739  NH2 ARG A  50      12.784 -12.366  -1.330  1.00 59.38           N  
ANISOU  739  NH2 ARG A  50     7348   7900   7313    544    320    519       N  
ATOM    740  H   ARG A  50      11.450 -10.381   5.274  1.00 27.25           H  
ATOM    741  HA  ARG A  50      11.289 -12.997   5.183  1.00 22.34           H  
ATOM    742  HB2 ARG A  50      13.497 -11.519   4.254  1.00 23.43           H  
ATOM    743  HB3 ARG A  50      13.019 -12.938   3.720  1.00 23.43           H  
ATOM    744  HG2 ARG A  50      11.427 -12.055   2.454  1.00 28.09           H  
ATOM    745  HG3 ARG A  50      11.361 -10.720   3.314  1.00 28.09           H  
ATOM    746  HD2 ARG A  50      12.460  -9.885   1.625  1.00 26.29           H  
ATOM    747  HD3 ARG A  50      13.719 -10.503   2.373  1.00 26.29           H  
ATOM    748  HE  ARG A  50      13.842 -12.058   0.810  1.00 38.56           H  
ATOM    749 HH11 ARG A  50      11.111 -10.278   0.168  1.00 40.24           H  
ATOM    750 HH12 ARG A  50      10.893 -10.832  -1.198  1.00 40.24           H  
ATOM    751 HH21 ARG A  50      13.480 -12.865  -1.252  1.00 60.28           H  
ATOM    752 HH22 ARG A  50      12.318 -12.389  -2.053  1.00 60.28           H  
ATOM    753  N   ARG A  51      13.473 -11.813   7.189  1.00 24.50           N  
ANISOU  753  N   ARG A  51     2837   3208   3265    358    -25    540       N  
ATOM    754  CA  ARG A  51      14.348 -12.186   8.295  1.00 29.71           C  
ANISOU  754  CA  ARG A  51     3455   3864   3971    369    -69    537       C  
ATOM    755  C   ARG A  51      13.597 -12.995   9.341  1.00 22.45           C  
ANISOU  755  C   ARG A  51     2585   2918   3026    380   -121    528       C  
ATOM    756  O   ARG A  51      14.139 -13.952   9.905  1.00 25.96           O  
ANISOU  756  O   ARG A  51     3017   3356   3489    419   -144    529       O  
ATOM    757  CB  ARG A  51      14.953 -10.934   8.931  1.00 32.50           C  
ANISOU  757  CB  ARG A  51     3753   4225   4372    326    -91    547       C  
ATOM    758  CG  ARG A  51      16.210 -11.198   9.743  1.00 30.16           C  
ANISOU  758  CG  ARG A  51     3384   3945   4130    343   -130    540       C  
ATOM    759  CD  ARG A  51      16.513 -10.049  10.693  1.00 37.47           C  
ANISOU  759  CD  ARG A  51     4267   4875   5095    297   -176    528       C  
ATOM    760  NE  ARG A  51      15.840 -10.207  11.978  1.00 46.47           N  
ANISOU  760  NE  ARG A  51     5451   6012   6194    296   -246    513       N  
ATOM    761  CZ  ARG A  51      14.782  -9.510  12.377  1.00 46.54           C  
ANISOU  761  CZ  ARG A  51     5510   6004   6170    260   -260    505       C  
ATOM    762  NH1 ARG A  51      14.227  -8.585  11.608  1.00 41.82           N  
ANISOU  762  NH1 ARG A  51     4927   5385   5579    223   -215    512       N  
ATOM    763  NH2 ARG A  51      14.266  -9.747  13.580  1.00 48.32           N  
ANISOU  763  NH2 ARG A  51     5772   6235   6353    266   -317    492       N  
ATOM    764  H   ARG A  51      13.388 -10.966   7.068  1.00 21.62           H  
ATOM    765  HA  ARG A  51      15.072 -12.731   7.948  1.00 27.56           H  
ATOM    766  HB2 ARG A  51      15.183 -10.308   8.226  1.00 30.68           H  
ATOM    767  HB3 ARG A  51      14.296 -10.539   9.524  1.00 30.68           H  
ATOM    768  HG2 ARG A  51      16.089 -12.004  10.269  1.00 27.20           H  
ATOM    769  HG3 ARG A  51      16.965 -11.304   9.143  1.00 27.20           H  
ATOM    770  HD2 ARG A  51      17.469 -10.013  10.854  1.00 35.78           H  
ATOM    771  HD3 ARG A  51      16.212  -9.218  10.294  1.00 35.78           H  
ATOM    772  HE  ARG A  51      16.152 -10.798  12.520  1.00 46.93           H  
ATOM    773 HH11 ARG A  51      14.551  -8.423  10.828  1.00 42.20           H  
ATOM    774 HH12 ARG A  51      13.542  -8.147  11.888  1.00 42.20           H  
ATOM    775 HH21 ARG A  51      14.618 -10.345  14.088  1.00 49.86           H  
ATOM    776 HH22 ARG A  51      13.581  -9.303  13.849  1.00 49.86           H  
ATOM    777  N   GLU A  52      12.343 -12.631   9.612  1.00 26.03           N  
ANISOU  777  N   GLU A  52     3096   3355   3441    351   -135    524       N  
ATOM    778  CA  GLU A  52      11.602 -13.268  10.692  1.00 27.70           C  
ANISOU  778  CA  GLU A  52     3353   3542   3630    357   -176    523       C  
ATOM    779  C   GLU A  52      10.969 -14.584  10.263  1.00 32.27           C  
ANISOU  779  C   GLU A  52     3976   4090   4196    388   -155    511       C  
ATOM    780  O   GLU A  52      10.738 -15.455  11.109  1.00 28.64           O  
ANISOU  780  O   GLU A  52     3541   3603   3737    407   -176    521       O  
ATOM    781  CB  GLU A  52      10.530 -12.316  11.221  1.00 28.45           C  
ANISOU  781  CB  GLU A  52     3482   3630   3697    312   -195    519       C  
ATOM    782  CG  GLU A  52      11.098 -11.063  11.871  1.00 31.40           C  
ANISOU  782  CG  GLU A  52     3814   4023   4094    280   -222    519       C  
ATOM    783  CD  GLU A  52      11.515 -11.291  13.311  1.00 38.29           C  
ANISOU  783  CD  GLU A  52     4676   4910   4963    291   -280    517       C  
ATOM    784  OE1 GLU A  52      11.662 -12.466  13.710  1.00 51.92           O  
ANISOU  784  OE1 GLU A  52     6418   6633   6677    333   -292    532       O  
ATOM    785  OE2 GLU A  52      11.694 -10.296  14.045  1.00 41.93           O  
ANISOU  785  OE2 GLU A  52     5112   5385   5432    262   -313    500       O  
ATOM    786  H   GLU A  52      11.906 -12.023   9.188  1.00 20.73           H  
ATOM    787  HA  GLU A  52      12.217 -13.463  11.417  1.00 23.02           H  
ATOM    788  HB2 GLU A  52       9.967 -12.037  10.481  1.00 24.45           H  
ATOM    789  HB3 GLU A  52       9.998 -12.781  11.885  1.00 24.45           H  
ATOM    790  HG2 GLU A  52      11.879 -10.775  11.374  1.00 27.83           H  
ATOM    791  HG3 GLU A  52      10.422 -10.367  11.861  1.00 27.83           H  
ATOM    792  N   LEU A  53      10.680 -14.756   8.972  1.00 27.54           N  
ANISOU  792  N   LEU A  53     3387   3494   3584    394   -112    489       N  
ATOM    793  CA  LEU A  53      10.118 -16.022   8.515  1.00 28.18           C  
ANISOU  793  CA  LEU A  53     3502   3543   3663    421    -94    461       C  
ATOM    794  C   LEU A  53      11.158 -17.134   8.577  1.00 29.96           C  
ANISOU  794  C   LEU A  53     3699   3752   3932    471    -85    461       C  
ATOM    795  O   LEU A  53      10.928 -18.179   9.195  1.00 33.95           O  
ANISOU  795  O   LEU A  53     4228   4212   4461    493    -96    465       O  
ATOM    796  CB  LEU A  53       9.567 -15.880   7.097  1.00 29.10           C  
ANISOU  796  CB  LEU A  53     3632   3680   3745    419    -57    426       C  
ATOM    797  CG  LEU A  53       8.620 -17.015   6.700  1.00 31.49           C  
ANISOU  797  CG  LEU A  53     3972   3946   4045    432    -49    378       C  
ATOM    798  CD1 LEU A  53       7.247 -16.816   7.331  1.00 35.20           C  
ANISOU  798  CD1 LEU A  53     4482   4390   4502    395    -74    376       C  
ATOM    799  CD2 LEU A  53       8.508 -17.134   5.190  1.00 38.56           C  
ANISOU  799  CD2 LEU A  53     4868   4879   4905    451    -15    331       C  
ATOM    800  H   LEU A  53      10.799 -14.168   8.356  1.00 24.56           H  
ATOM    801  HA  LEU A  53       9.380 -16.262   9.097  1.00 25.21           H  
ATOM    802  HB2 LEU A  53       9.077 -15.045   7.034  1.00 26.34           H  
ATOM    803  HB3 LEU A  53      10.309 -15.877   6.472  1.00 26.34           H  
ATOM    804  HG  LEU A  53       8.984 -17.851   7.031  1.00 29.11           H  
ATOM    805 HD11 LEU A  53       6.633 -17.472   6.966  1.00 34.10           H  
ATOM    806 HD12 LEU A  53       7.321 -16.931   8.292  1.00 34.10           H  
ATOM    807 HD13 LEU A  53       6.933 -15.921   7.129  1.00 34.10           H  
ATOM    808 HD21 LEU A  53       7.908 -17.865   4.975  1.00 37.24           H  
ATOM    809 HD22 LEU A  53       8.157 -16.303   4.833  1.00 37.24           H  
ATOM    810 HD23 LEU A  53       9.387 -17.308   4.821  1.00 37.24           H  
ATOM    811  N   GLN A  54      12.313 -16.926   7.939  1.00 27.23           N  
ANISOU  811  N   GLN A  54     3301   3440   3603    492    -61    462       N  
ATOM    812  CA  GLN A  54      13.378 -17.920   8.005  1.00 29.71           C  
ANISOU  812  CA  GLN A  54     3580   3743   3967    544    -54    462       C  
ATOM    813  C   GLN A  54      13.787 -18.201   9.444  1.00 28.45           C  
ANISOU  813  C   GLN A  54     3410   3566   3834    559   -105    502       C  
ATOM    814  O   GLN A  54      14.231 -19.311   9.759  1.00 43.04           O  
ANISOU  814  O   GLN A  54     5252   5381   5721    608   -108    510       O  
ATOM    815  CB  GLN A  54      14.589 -17.451   7.195  1.00 33.68           C  
ANISOU  815  CB  GLN A  54     4017   4293   4487    559    -18    461       C  
ATOM    816  CG  GLN A  54      15.909 -18.061   7.651  1.00 34.79           C  
ANISOU  816  CG  GLN A  54     4097   4433   4689    606    -27    474       C  
ATOM    817  CD  GLN A  54      17.004 -17.944   6.609  1.00 44.63           C  
ANISOU  817  CD  GLN A  54     5280   5719   5960    630     28    460       C  
ATOM    818  OE1 GLN A  54      17.716 -16.941   6.548  1.00 38.03           O  
ANISOU  818  OE1 GLN A  54     4388   4923   5140    605     36    480       O  
ATOM    819  NE2 GLN A  54      17.147 -18.975   5.785  1.00 57.49           N  
ANISOU  819  NE2 GLN A  54     6913   7332   7598    677     72    423       N  
ATOM    820  H   GLN A  54      12.500 -16.229   7.470  1.00 23.19           H  
ATOM    821  HA  GLN A  54      13.057 -18.748   7.613  1.00 25.44           H  
ATOM    822  HB2 GLN A  54      14.456 -17.696   6.266  1.00 29.69           H  
ATOM    823  HB3 GLN A  54      14.664 -16.488   7.277  1.00 29.69           H  
ATOM    824  HG2 GLN A  54      16.208 -17.602   8.452  1.00 30.25           H  
ATOM    825  HG3 GLN A  54      15.774 -19.002   7.839  1.00 30.25           H  
ATOM    826 HE21 GLN A  54      16.633 -19.660   5.860  1.00 56.28           H  
ATOM    827 HE22 GLN A  54      17.754 -18.957   5.175  1.00 56.28           H  
ATOM    828  N   GLU A  55      13.642 -17.214  10.329  1.00 28.89           N  
ANISOU  828  N   GLU A  55     3463   3645   3868    522   -146    526       N  
ATOM    829  CA  GLU A  55      14.064 -17.392  11.714  1.00 30.91           C  
ANISOU  829  CA  GLU A  55     3708   3904   4133    541   -202    561       C  
ATOM    830  C   GLU A  55      13.099 -18.290  12.478  1.00 32.59           C  
ANISOU  830  C   GLU A  55     3987   4068   4328    554   -213    582       C  
ATOM    831  O   GLU A  55      13.528 -19.168  13.236  1.00 35.69           O  
ANISOU  831  O   GLU A  55     4379   4442   4740    602   -234    616       O  
ATOM    832  CB  GLU A  55      14.175 -16.030  12.397  1.00 31.39           C  
ANISOU  832  CB  GLU A  55     3746   4008   4174    497   -242    565       C  
ATOM    833  CG  GLU A  55      15.215 -15.958  13.498  1.00 48.71           C  
ANISOU  833  CG  GLU A  55     5887   6236   6383    522   -301    583       C  
ATOM    834  CD  GLU A  55      14.914 -14.861  14.503  1.00 62.45           C  
ANISOU  834  CD  GLU A  55     7631   8009   8090    481   -351    577       C  
ATOM    835  OE1 GLU A  55      15.271 -13.694  14.235  1.00 51.08           O  
ANISOU  835  OE1 GLU A  55     6146   6592   6671    438   -351    552       O  
ATOM    836  OE2 GLU A  55      14.319 -15.165  15.558  1.00 50.64           O  
ANISOU  836  OE2 GLU A  55     6182   6511   6548    491   -385    596       O  
ATOM    837  H   GLU A  55      13.307 -16.442  10.154  1.00 24.06           H  
ATOM    838  HA  GLU A  55      14.937 -17.815  11.724  1.00 24.88           H  
ATOM    839  HB2 GLU A  55      14.412 -15.368  11.728  1.00 25.70           H  
ATOM    840  HB3 GLU A  55      13.317 -15.811  12.791  1.00 25.70           H  
ATOM    841  HG2 GLU A  55      15.236 -16.804  13.971  1.00 47.09           H  
ATOM    842  HG3 GLU A  55      16.083 -15.776  13.104  1.00 47.09           H  
ATOM    843  N   GLU A  56      11.795 -18.090  12.289  1.00 33.36           N  
ANISOU  843  N   GLU A  56     4139   4143   4394    513   -196    566       N  
ATOM    844  CA  GLU A  56      10.791 -18.772  13.093  1.00 37.91           C  
ANISOU  844  CA  GLU A  56     4773   4674   4957    514   -199    588       C  
ATOM    845  C   GLU A  56      10.278 -20.057  12.457  1.00 35.18           C  
ANISOU  845  C   GLU A  56     4455   4259   4651    534   -157    570       C  
ATOM    846  O   GLU A  56       9.716 -20.898  13.168  1.00 35.64           O  
ANISOU  846  O   GLU A  56     4551   4266   4723    547   -151    601       O  
ATOM    847  CB  GLU A  56       9.611 -17.829  13.358  1.00 33.99           C  
ANISOU  847  CB  GLU A  56     4311   4188   4414    457   -205    578       C  
ATOM    848  CG  GLU A  56      10.017 -16.510  14.005  1.00 32.33           C  
ANISOU  848  CG  GLU A  56     4074   4036   4174    431   -246    583       C  
ATOM    849  CD  GLU A  56       8.849 -15.561  14.203  1.00 31.36           C  
ANISOU  849  CD  GLU A  56     3983   3918   4013    380   -246    567       C  
ATOM    850  OE1 GLU A  56       7.756 -15.831  13.662  1.00 29.93           O  
ANISOU  850  OE1 GLU A  56     3837   3704   3830    362   -216    549       O  
ATOM    851  OE2 GLU A  56       9.027 -14.540  14.901  1.00 32.79           O  
ANISOU  851  OE2 GLU A  56     4150   4137   4174    358   -279    565       O  
ATOM    852  H   GLU A  56      11.468 -17.560  11.697  1.00 30.02           H  
ATOM    853  HA  GLU A  56      11.185 -19.011  13.946  1.00 35.54           H  
ATOM    854  HB2 GLU A  56       9.178 -17.625  12.514  1.00 31.55           H  
ATOM    855  HB3 GLU A  56       8.985 -18.271  13.953  1.00 31.55           H  
ATOM    856  HG2 GLU A  56      10.404 -16.692  14.875  1.00 29.68           H  
ATOM    857  HG3 GLU A  56      10.667 -16.068  13.438  1.00 29.68           H  
ATOM    858  N   SER A  57      10.457 -20.231  11.146  1.00 32.02           N  
ANISOU  858  N   SER A  57     4037   3858   4270    539   -122    520       N  
ATOM    859  CA  SER A  57       9.993 -21.427  10.458  1.00 25.08           C  
ANISOU  859  CA  SER A  57     3180   2916   3434    557    -84    482       C  
ATOM    860  C   SER A  57      11.021 -22.037   9.517  1.00 35.67           C  
ANISOU  860  C   SER A  57     4482   4256   4814    604    -57    449       C  
ATOM    861  O   SER A  57      10.830 -23.181   9.091  1.00 37.88           O  
ANISOU  861  O   SER A  57     4774   4474   5144    630    -27    415       O  
ATOM    862  CB  SER A  57       8.717 -21.123   9.658  1.00 31.18           C  
ANISOU  862  CB  SER A  57     3982   3687   4180    511    -67    427       C  
ATOM    863  OG  SER A  57       9.031 -20.517   8.417  1.00 36.78           O  
ANISOU  863  OG  SER A  57     4666   4450   4858    508    -51    382       O  
ATOM    864  H   SER A  57      10.848 -19.664  10.632  1.00 31.89           H  
ATOM    865  HA  SER A  57       9.773 -22.097  11.125  1.00 23.20           H  
ATOM    866  HB2 SER A  57       8.243 -21.953   9.492  1.00 31.03           H  
ATOM    867  HB3 SER A  57       8.158 -20.519  10.172  1.00 31.03           H  
ATOM    868  HG  SER A  57       9.525 -19.849   8.540  1.00 37.86           H  
ATOM    869  N   GLY A  58      12.094 -21.322   9.178  1.00 33.21           N  
ANISOU  869  N   GLY A  58     4120   4008   4490    615    -61    454       N  
ATOM    870  CA  GLY A  58      13.112 -21.825   8.284  1.00 28.08           C  
ANISOU  870  CA  GLY A  58     3427   3366   3875    661    -27    423       C  
ATOM    871  C   GLY A  58      12.862 -21.555   6.817  1.00 28.69           C  
ANISOU  871  C   GLY A  58     3504   3478   3919    649     15    358       C  
ATOM    872  O   GLY A  58      13.794 -21.684   6.012  1.00 38.77           O  
ANISOU  872  O   GLY A  58     4739   4784   5208    684     49    334       O  
ATOM    873  H   GLY A  58      12.250 -20.526   9.465  1.00 38.34           H  
ATOM    874  HA2 GLY A  58      13.960 -21.418   8.520  1.00 30.22           H  
ATOM    875  HA3 GLY A  58      13.179 -22.786   8.401  1.00 30.22           H  
ATOM    876  N   LEU A  59      11.644 -21.176   6.443  1.00 31.89           N  
ANISOU  876  N   LEU A  59     3952   3886   4277    606     15    329       N  
ATOM    877  CA  LEU A  59      11.318 -20.978   5.038  1.00 34.15           C  
ANISOU  877  CA  LEU A  59     4243   4214   4518    604     49    267       C  
ATOM    878  C   LEU A  59      11.938 -19.693   4.504  1.00 40.53           C  
ANISOU  878  C   LEU A  59     5018   5103   5277    592     62    294       C  
ATOM    879  O   LEU A  59      11.934 -18.655   5.171  1.00 38.57           O  
ANISOU  879  O   LEU A  59     4764   4875   5017    556     36    346       O  
ATOM    880  CB  LEU A  59       9.802 -20.924   4.841  1.00 39.69           C  
ANISOU  880  CB  LEU A  59     4993   4902   5186    565     35    230       C  
ATOM    881  CG  LEU A  59       8.940 -21.958   5.564  1.00 39.59           C  
ANISOU  881  CG  LEU A  59     5012   4801   5228    557     22    217       C  
ATOM    882  CD1 LEU A  59       7.485 -21.507   5.580  1.00 34.43           C  
ANISOU  882  CD1 LEU A  59     4393   4148   4540    507      3    198       C  
ATOM    883  CD2 LEU A  59       9.074 -23.321   4.905  1.00 33.20           C  
ANISOU  883  CD2 LEU A  59     4202   3940   4474    596     53    145       C  
ATOM    884  H   LEU A  59      10.991 -21.027   6.982  1.00 42.04           H  
ATOM    885  HA  LEU A  59      11.674 -21.726   4.533  1.00 44.67           H  
ATOM    886  HB2 LEU A  59       9.498 -20.052   5.139  1.00 51.76           H  
ATOM    887  HB3 LEU A  59       9.625 -21.030   3.893  1.00 51.76           H  
ATOM    888  HG  LEU A  59       9.242 -22.043   6.482  1.00 51.56           H  
ATOM    889 HD11 LEU A  59       6.969 -22.123   6.124  1.00 45.92           H  
ATOM    890 HD12 LEU A  59       7.436 -20.613   5.955  1.00 45.92           H  
ATOM    891 HD13 LEU A  59       7.145 -21.503   4.672  1.00 45.92           H  
ATOM    892 HD21 LEU A  59       8.578 -23.973   5.424  1.00 42.99           H  
ATOM    893 HD22 LEU A  59       8.716 -23.273   4.005  1.00 42.99           H  
ATOM    894 HD23 LEU A  59      10.012 -23.566   4.875  1.00 42.99           H  
ATOM    895  N   THR A  60      12.472 -19.771   3.289  1.00 43.93           N  
ANISOU  895  N   THR A  60     5428   5579   5685    622    109    257       N  
ATOM    896  CA  THR A  60      12.828 -18.598   2.508  1.00 42.87           C  
ANISOU  896  CA  THR A  60     5272   5521   5495    610    139    281       C  
ATOM    897  C   THR A  60      11.755 -18.368   1.450  1.00 32.45           C  
ANISOU  897  C   THR A  60     3995   4239   4094    603    150    239       C  
ATOM    898  O   THR A  60      11.082 -19.305   1.012  1.00 34.96           O  
ANISOU  898  O   THR A  60     4342   4537   4405    620    147    167       O  
ATOM    899  CB  THR A  60      14.195 -18.755   1.837  1.00 36.03           C  
ANISOU  899  CB  THR A  60     4350   4692   4647    653    193    279       C  
ATOM    900  OG1 THR A  60      14.050 -19.476   0.607  1.00 38.43           O  
ANISOU  900  OG1 THR A  60     4669   5021   4910    693    236    206       O  
ATOM    901  CG2 THR A  60      15.166 -19.490   2.752  1.00 41.73           C  
ANISOU  901  CG2 THR A  60     5030   5368   5457    681    178    295       C  
ATOM    902  H   THR A  60      12.642 -20.513   2.889  1.00 53.39           H  
ATOM    903  HA  THR A  60      12.884 -17.822   3.088  1.00 52.10           H  
ATOM    904  HB  THR A  60      14.564 -17.877   1.652  1.00 41.74           H  
ATOM    905  HG1 THR A  60      14.779 -19.480   0.189  1.00 43.92           H  
ATOM    906 HG21 THR A  60      16.066 -19.433   2.394  1.00 49.55           H  
ATOM    907 HG22 THR A  60      15.154 -19.093   3.637  1.00 49.55           H  
ATOM    908 HG23 THR A  60      14.913 -20.424   2.822  1.00 49.55           H  
ATOM    909  N   VAL A  61      11.599 -17.112   1.044  1.00 35.40           N  
ANISOU  909  N   VAL A  61     4370   4668   4414    579    160    282       N  
ATOM    910  CA  VAL A  61      10.534 -16.717   0.133  1.00 40.75           C  
ANISOU  910  CA  VAL A  61     5086   5389   5007    575    160    257       C  
ATOM    911  C   VAL A  61      11.136 -15.988  -1.058  1.00 48.90           C  
ANISOU  911  C   VAL A  61     6101   6504   5973    600    219    284       C  
ATOM    912  O   VAL A  61      12.182 -15.340  -0.954  1.00 55.36           O  
ANISOU  912  O   VAL A  61     6878   7337   6821    596    254    344       O  
ATOM    913  CB  VAL A  61       9.481 -15.831   0.836  1.00 41.94           C  
ANISOU  913  CB  VAL A  61     5264   5520   5150    526    113    295       C  
ATOM    914  CG1 VAL A  61       8.346 -15.493  -0.118  1.00 56.85           C  
ANISOU  914  CG1 VAL A  61     7188   7458   6955    531    105    267       C  
ATOM    915  CG2 VAL A  61       8.944 -16.526   2.077  1.00 37.36           C  
ANISOU  915  CG2 VAL A  61     4699   4863   4632    503     66    279       C  
ATOM    916  H   VAL A  61      12.107 -16.461   1.286  1.00 40.86           H  
ATOM    917  HA  VAL A  61      10.093 -17.515  -0.198  1.00 47.28           H  
ATOM    918  HB  VAL A  61       9.903 -15.001   1.111  1.00 49.59           H  
ATOM    919 HG11 VAL A  61       7.615 -15.105   0.387  1.00 67.37           H  
ATOM    920 HG12 VAL A  61       8.667 -14.858  -0.778  1.00 67.37           H  
ATOM    921 HG13 VAL A  61       8.051 -16.306  -0.557  1.00 67.37           H  
ATOM    922 HG21 VAL A  61       8.357 -15.916   2.551  1.00 44.64           H  
ATOM    923 HG22 VAL A  61       8.453 -17.317   1.808  1.00 44.64           H  
ATOM    924 HG23 VAL A  61       9.689 -16.776   2.646  1.00 44.64           H  
ATOM    925  N   ASP A  62      10.461 -16.103  -2.201  1.00 48.19           N  
ANISOU  925  N   ASP A  62     6043   6474   5795    627    230    238       N  
ATOM    926  CA  ASP A  62      10.875 -15.458  -3.440  1.00 51.58           C  
ANISOU  926  CA  ASP A  62     6467   6993   6138    660    290    266       C  
ATOM    927  C   ASP A  62      10.176 -14.127  -3.680  1.00 49.35           C  
ANISOU  927  C   ASP A  62     6208   6747   5798    640    282    338       C  
ATOM    928  O   ASP A  62      10.816 -13.170  -4.126  1.00 58.58           O  
ANISOU  928  O   ASP A  62     7358   7955   6945    644    336    417       O  
ATOM    929  CB  ASP A  62      10.608 -16.391  -4.627  1.00 66.70           C  
ANISOU  929  CB  ASP A  62     8402   8967   7972    715    307    169       C  
ATOM    930  CG  ASP A  62      11.160 -15.852  -5.935  1.00 78.59           C  
ANISOU  930  CG  ASP A  62     9904  10579   9376    761    379    199       C  
ATOM    931  OD1 ASP A  62      11.756 -14.755  -5.933  1.00 79.50           O  
ANISOU  931  OD1 ASP A  62    10000  10713   9495    747    422    302       O  
ATOM    932  OD2 ASP A  62      10.993 -16.529  -6.971  1.00 84.76           O  
ANISOU  932  OD2 ASP A  62    10703  11426  10075    811    396    116       O  
ATOM    933  H   ASP A  62       9.739 -16.564  -2.284  1.00 65.19           H  
ATOM    934  HA  ASP A  62      11.829 -15.285  -3.399  1.00 68.42           H  
ATOM    935  HB2 ASP A  62      11.028 -17.248  -4.455  1.00 85.61           H  
ATOM    936  HB3 ASP A  62       9.651 -16.505  -4.729  1.00 85.61           H  
ATOM    937  N   ALA A  63       8.878 -14.037  -3.391  1.00 60.95           N  
ANISOU  937  N   ALA A  63     7712   8196   7249    618    219    315       N  
ATOM    938  CA  ALA A  63       8.097 -12.845  -3.693  1.00 60.73           C  
ANISOU  938  CA  ALA A  63     7707   8202   7165    609    208    376       C  
ATOM    939  C   ALA A  63       7.125 -12.568  -2.557  1.00 37.60           C  
ANISOU  939  C   ALA A  63     4790   5202   4292    559    142    380       C  
ATOM    940  O   ALA A  63       6.345 -13.445  -2.177  1.00 36.94           O  
ANISOU  940  O   ALA A  63     4721   5085   4228    550     95    305       O  
ATOM    941  CB  ALA A  63       7.332 -13.013  -5.012  1.00 63.58           C  
ANISOU  941  CB  ALA A  63     8100   8656   7402    659    204    331       C  
ATOM    942  H   ALA A  63       8.424 -14.663  -3.015  1.00 65.95           H  
ATOM    943  HA  ALA A  63       8.691 -12.083  -3.769  1.00 65.78           H  
ATOM    944  HB1 ALA A  63       6.841 -12.197  -5.198  1.00 68.37           H  
ATOM    945  HB2 ALA A  63       7.966 -13.187  -5.725  1.00 68.37           H  
ATOM    946  HB3 ALA A  63       6.716 -13.758  -4.928  1.00 68.37           H  
ATOM    947  N   LEU A  64       7.175 -11.350  -2.023  1.00 38.75           N  
ANISOU  947  N   LEU A  64     4928   5322   4472    525    145    464       N  
ATOM    948  CA  LEU A  64       6.256 -10.898  -0.990  1.00 44.42           C  
ANISOU  948  CA  LEU A  64     5658   5983   5236    481     91    473       C  
ATOM    949  C   LEU A  64       5.352  -9.806  -1.551  1.00 33.61           C  
ANISOU  949  C   LEU A  64     4310   4649   3811    490     82    519       C  
ATOM    950  O   LEU A  64       5.772  -8.994  -2.382  1.00 39.63           O  
ANISOU  950  O   LEU A  64     5070   5456   4530    514    129    587       O  
ATOM    951  CB  LEU A  64       7.011 -10.369   0.236  1.00 39.09           C  
ANISOU  951  CB  LEU A  64     4953   5243   4655    436     92    519       C  
ATOM    952  CG  LEU A  64       7.481 -11.371   1.298  1.00 32.42           C  
ANISOU  952  CG  LEU A  64     4094   4345   3878    420     70    477       C  
ATOM    953  CD1 LEU A  64       7.804 -10.642   2.594  1.00 35.15           C  
ANISOU  953  CD1 LEU A  64     4419   4639   4297    375     49    517       C  
ATOM    954  CD2 LEU A  64       6.463 -12.472   1.559  1.00 49.16           C  
ANISOU  954  CD2 LEU A  64     6244   6443   5993    423     27    404       C  
ATOM    955  H   LEU A  64       7.751 -10.754  -2.251  1.00 34.35           H  
ATOM    956  HA  LEU A  64       5.702 -11.639  -0.700  1.00 42.03           H  
ATOM    957  HB2 LEU A  64       7.805  -9.913  -0.084  1.00 36.16           H  
ATOM    958  HB3 LEU A  64       6.427  -9.740   0.689  1.00 36.16           H  
ATOM    959  HG  LEU A  64       8.281 -11.804   0.959  1.00 28.57           H  
ATOM    960 HD11 LEU A  64       7.979 -11.296   3.289  1.00 32.37           H  
ATOM    961 HD12 LEU A  64       8.588 -10.088   2.458  1.00 32.37           H  
ATOM    962 HD13 LEU A  64       7.047 -10.089   2.843  1.00 32.37           H  
ATOM    963 HD21 LEU A  64       5.590 -12.071   1.689  1.00 48.96           H  
ATOM    964 HD22 LEU A  64       6.442 -13.071   0.796  1.00 48.96           H  
ATOM    965 HD23 LEU A  64       6.724 -12.961   2.355  1.00 48.96           H  
ATOM    966  N   HIS A  65       4.104  -9.794  -1.087  1.00 34.32           N  
ANISOU  966  N   HIS A  65     4418   4714   3906    472     26    488       N  
ATOM    967  CA  HIS A  65       3.092  -8.866  -1.568  1.00 33.27           C  
ANISOU  967  CA  HIS A  65     4303   4612   3726    486      7    523       C  
ATOM    968  C   HIS A  65       2.474  -8.126  -0.391  1.00 32.64           C  
ANISOU  968  C   HIS A  65     4220   4461   3719    440    -24    547       C  
ATOM    969  O   HIS A  65       2.361  -8.670   0.709  1.00 31.43           O  
ANISOU  969  O   HIS A  65     4063   4251   3629    402    -49    505       O  
ATOM    970  CB  HIS A  65       1.993  -9.602  -2.350  1.00 32.87           C  
ANISOU  970  CB  HIS A  65     4270   4619   3600    521    -36    444       C  
ATOM    971  CG  HIS A  65       2.455 -10.164  -3.659  1.00 41.37           C  
ANISOU  971  CG  HIS A  65     5353   5783   4583    577     -8    416       C  
ATOM    972  ND1 HIS A  65       2.519 -11.518  -3.907  1.00 48.25           N  
ANISOU  972  ND1 HIS A  65     6223   6666   5444    589    -19    313       N  
ATOM    973  CD2 HIS A  65       2.871  -9.554  -4.794  1.00 40.32           C  
ANISOU  973  CD2 HIS A  65     5230   5730   4361    626     34    476       C  
ATOM    974  CE1 HIS A  65       2.957 -11.718  -5.137  1.00 50.43           C  
ANISOU  974  CE1 HIS A  65     6506   7031   5624    644     13    300       C  
ATOM    975  NE2 HIS A  65       3.178 -10.543  -5.697  1.00 49.28           N  
ANISOU  975  NE2 HIS A  65     6368   6932   5423    669     47    402       N  
ATOM    976  H   HIS A  65       3.816 -10.328  -0.478  1.00 26.98           H  
ATOM    977  HA  HIS A  65       3.502  -8.211  -2.154  1.00 25.52           H  
ATOM    978  HB2 HIS A  65       1.667 -10.339  -1.811  1.00 23.35           H  
ATOM    979  HB3 HIS A  65       1.271  -8.981  -2.534  1.00 23.35           H  
ATOM    980  HD2 HIS A  65       2.937  -8.637  -4.936  1.00 31.13           H  
ATOM    981  HE1 HIS A  65       3.087 -12.546  -5.541  1.00 43.43           H  
ATOM    982  HE2 HIS A  65       3.466 -10.417  -6.497  1.00 41.60           H  
ATOM    983  N   LYS A  66       2.075  -6.878  -0.631  1.00 32.70           N  
ANISOU  983  N   LYS A  66     4232   4473   3718    446    -18    616       N  
ATOM    984  CA  LYS A  66       1.384  -6.075   0.370  1.00 33.66           C  
ANISOU  984  CA  LYS A  66     4352   4532   3905    410    -46    633       C  
ATOM    985  C   LYS A  66      -0.121  -6.282   0.245  1.00 24.54           C  
ANISOU  985  C   LYS A  66     3209   3396   2718    424   -100    585       C  
ATOM    986  O   LYS A  66      -0.657  -6.338  -0.865  1.00 25.87           O  
ANISOU  986  O   LYS A  66     3388   3634   2807    472   -112    581       O  
ATOM    987  CB  LYS A  66       1.722  -4.594   0.197  1.00 37.63           C  
ANISOU  987  CB  LYS A  66     4848   5015   4434    410     -8    730       C  
ATOM    988  CG  LYS A  66       3.169  -4.240   0.506  1.00 43.07           C  
ANISOU  988  CG  LYS A  66     5511   5670   5184    383     44    773       C  
ATOM    989  CD  LYS A  66       3.567  -2.922  -0.143  1.00 55.78           C  
ANISOU  989  CD  LYS A  66     7113   7274   6805    396     99    876       C  
ATOM    990  CE  LYS A  66       4.447  -2.091   0.772  1.00 65.32           C  
ANISOU  990  CE  LYS A  66     8286   8403   8128    342    126    906       C  
ATOM    991  NZ  LYS A  66       3.679  -1.487   1.893  1.00 56.35           N  
ANISOU  991  NZ  LYS A  66     7151   7200   7059    306     83    880       N  
ATOM    992  H   LYS A  66       2.196  -6.470  -1.378  1.00 28.34           H  
ATOM    993  HA  LYS A  66       1.663  -6.347   1.258  1.00 30.07           H  
ATOM    994  HB2 LYS A  66       1.549  -4.342  -0.724  1.00 34.45           H  
ATOM    995  HB3 LYS A  66       1.159  -4.076   0.794  1.00 34.45           H  
ATOM    996  HG2 LYS A  66       3.281  -4.153   1.466  1.00 40.87           H  
ATOM    997  HG3 LYS A  66       3.751  -4.936   0.165  1.00 40.87           H  
ATOM    998  HD2 LYS A  66       4.060  -3.102  -0.959  1.00 55.32           H  
ATOM    999  HD3 LYS A  66       2.768  -2.409  -0.345  1.00 55.32           H  
ATOM   1000  HE2 LYS A  66       5.138  -2.657   1.150  1.00 66.86           H  
ATOM   1001  HE3 LYS A  66       4.850  -1.372   0.260  1.00 66.86           H  
ATOM   1002  HZ1 LYS A  66       4.196  -0.924   2.348  1.00 56.67           H  
ATOM   1003  HZ2 LYS A  66       2.976  -1.042   1.576  1.00 56.67           H  
ATOM   1004  HZ3 LYS A  66       3.392  -2.125   2.444  1.00 56.67           H  
ATOM   1005  N   VAL A  67      -0.779  -6.488   1.390  1.00 29.38           N  
ANISOU 1005  N   VAL A  67     3819   3953   3392    384   -132    546       N  
ATOM   1006  CA  VAL A  67      -2.231  -6.815   1.408  1.00 24.57           C  
ANISOU 1006  CA  VAL A  67     3211   3357   2770    390   -179    493       C  
ATOM   1007  C   VAL A  67      -2.976  -6.003   2.470  1.00 22.37           C  
ANISOU 1007  C   VAL A  67     2925   3018   2557    357   -195    501       C  
ATOM   1008  O   VAL A  67      -4.212  -6.024   2.410  1.00 27.28           O  
ANISOU 1008  O   VAL A  67     3539   3649   3176    365   -230    468       O  
ATOM   1009  CB  VAL A  67      -2.391  -8.324   1.687  1.00 22.62           C  
ANISOU 1009  CB  VAL A  67     2962   3112   2521    380   -200    400       C  
ATOM   1010  CG1 VAL A  67      -1.446  -9.171   0.847  1.00 30.10           C  
ANISOU 1010  CG1 VAL A  67     3914   4119   3404    417   -185    377       C  
ATOM   1011  CG2 VAL A  67      -2.203  -8.668   3.161  1.00 24.40           C  
ANISOU 1011  CG2 VAL A  67     3185   3266   2820    331   -191    384       C  
ATOM   1012  H   VAL A  67      -0.365  -6.494   2.192  1.00 21.03           H  
ATOM   1013  HA  VAL A  67      -2.620  -6.614   0.537  1.00 15.29           H  
ATOM   1014  HB  VAL A  67      -3.312  -8.568   1.438  1.00 12.26           H  
ATOM   1015 HG11 VAL A  67      -1.766 -10.088   0.829  1.00 21.46           H  
ATOM   1016 HG12 VAL A  67      -1.412  -8.824  -0.058  1.00 21.46           H  
ATOM   1017 HG13 VAL A  67      -0.555  -9.150   1.238  1.00 21.46           H  
ATOM   1018 HG21 VAL A  67      -1.929  -9.597   3.242  1.00 15.93           H  
ATOM   1019 HG22 VAL A  67      -1.518  -8.098   3.545  1.00 15.93           H  
ATOM   1020 HG23 VAL A  67      -3.040  -8.536   3.638  1.00 15.93           H  
ATOM   1021  N   GLY A  68      -2.304  -5.333   3.416  1.00 19.62           N  
ANISOU 1021  N   GLY A  68     2574   2614   2269    322   -172    535       N  
ATOM   1022  CA  GLY A  68      -3.052  -4.690   4.482  1.00 25.20           C  
ANISOU 1022  CA  GLY A  68     3275   3269   3032    293   -185    528       C  
ATOM   1023  C   GLY A  68      -2.188  -3.875   5.418  1.00 18.12           C  
ANISOU 1023  C   GLY A  68     2373   2317   2195    260   -162    561       C  
ATOM   1024  O   GLY A  68      -0.978  -3.730   5.228  1.00 19.20           O  
ANISOU 1024  O   GLY A  68     2504   2453   2339    256   -134    595       O  
ATOM   1025  H   GLY A  68      -1.446  -5.285   3.466  1.00 13.47           H  
ATOM   1026  HA2 GLY A  68      -3.714  -4.098   4.093  1.00 20.53           H  
ATOM   1027  HA3 GLY A  68      -3.504  -5.369   5.006  1.00 20.53           H  
ATOM   1028  N   GLN A  69      -2.852  -3.338   6.443  1.00 21.34           N  
ANISOU 1028  N   GLN A  69     2777   2683   2650    235   -173    542       N  
ATOM   1029  CA  GLN A  69      -2.217  -2.514   7.464  1.00 26.92           C  
ANISOU 1029  CA  GLN A  69     3475   3338   3416    201   -159    551       C  
ATOM   1030  C   GLN A  69      -3.175  -2.295   8.630  1.00 25.42           C  
ANISOU 1030  C   GLN A  69     3286   3116   3256    180   -175    507       C  
ATOM   1031  O   GLN A  69      -4.227  -1.669   8.463  1.00 25.07           O  
ANISOU 1031  O   GLN A  69     3237   3063   3225    195   -182    508       O  
ATOM   1032  CB  GLN A  69      -1.784  -1.167   6.883  1.00 25.47           C  
ANISOU 1032  CB  GLN A  69     3281   3130   3267    212   -133    616       C  
ATOM   1033  CG  GLN A  69      -1.320  -0.169   7.936  1.00 32.23           C  
ANISOU 1033  CG  GLN A  69     4121   3923   4201    175   -123    609       C  
ATOM   1034  CD  GLN A  69      -0.303   0.825   7.408  1.00 49.43           C  
ANISOU 1034  CD  GLN A  69     6280   6071   6429    171    -86    671       C  
ATOM   1035  OE1 GLN A  69       0.171   0.709   6.277  1.00 49.68           O  
ANISOU 1035  OE1 GLN A  69     6314   6134   6429    197    -60    726       O  
ATOM   1036  NE2 GLN A  69       0.033   1.816   8.227  1.00 45.80           N  
ANISOU 1036  NE2 GLN A  69     5801   5549   6052    138    -78    658       N  
ATOM   1037  H   GLN A  69      -3.696  -3.440   6.571  1.00 17.76           H  
ATOM   1038  HA  GLN A  69      -1.423  -2.967   7.790  1.00 24.56           H  
ATOM   1039  HB2 GLN A  69      -1.048  -1.314   6.269  1.00 22.26           H  
ATOM   1040  HB3 GLN A  69      -2.536  -0.773   6.413  1.00 22.26           H  
ATOM   1041  HG2 GLN A  69      -2.087   0.330   8.256  1.00 30.30           H  
ATOM   1042  HG3 GLN A  69      -0.910  -0.654   8.670  1.00 30.30           H  
ATOM   1043 HE21 GLN A  69      -0.322   1.866   9.009  1.00 45.72           H  
ATOM   1044 HE22 GLN A  69       0.606   2.406   7.976  1.00 45.72           H  
ATOM   1045  N   ILE A  70      -2.825  -2.803   9.810  1.00 20.43           N  
ANISOU 1045  N   ILE A  70     2658   2472   2632    150   -179    470       N  
ATOM   1046  CA  ILE A  70      -3.646  -2.654  11.005  1.00 23.36           C  
ANISOU 1046  CA  ILE A  70     3032   2822   3021    130   -186    428       C  
ATOM   1047  C   ILE A  70      -2.879  -1.803  12.009  1.00 27.17           C  
ANISOU 1047  C   ILE A  70     3507   3274   3542    105   -183    417       C  
ATOM   1048  O   ILE A  70      -1.643  -1.818  12.051  1.00 26.90           O  
ANISOU 1048  O   ILE A  70     3464   3241   3514     95   -182    430       O  
ATOM   1049  CB  ILE A  70      -4.033  -4.010  11.638  1.00 30.36           C  
ANISOU 1049  CB  ILE A  70     3932   3726   3876    121   -191    394       C  
ATOM   1050  CG1 ILE A  70      -4.426  -5.041  10.574  1.00 26.26           C  
ANISOU 1050  CG1 ILE A  70     3415   3235   3328    141   -196    393       C  
ATOM   1051  CG2 ILE A  70      -5.186  -3.830  12.622  1.00 30.83           C  
ANISOU 1051  CG2 ILE A  70     3993   3771   3948    109   -187    357       C  
ATOM   1052  CD1 ILE A  70      -4.193  -6.475  11.016  1.00 30.74           C  
ANISOU 1052  CD1 ILE A  70     3995   3807   3878    132   -193    373       C  
ATOM   1053  H   ILE A  70      -2.100  -3.246   9.944  1.00 15.91           H  
ATOM   1054  HA  ILE A  70      -4.467  -2.199  10.760  1.00 19.56           H  
ATOM   1055  HB  ILE A  70      -3.250  -4.340  12.107  1.00 28.25           H  
ATOM   1056 HG12 ILE A  70      -5.370  -4.941  10.373  1.00 23.36           H  
ATOM   1057 HG13 ILE A  70      -3.898  -4.885   9.775  1.00 23.36           H  
ATOM   1058 HG21 ILE A  70      -5.407  -4.690  13.010  1.00 28.80           H  
ATOM   1059 HG22 ILE A  70      -4.913  -3.213  13.319  1.00 28.80           H  
ATOM   1060 HG23 ILE A  70      -5.953  -3.474  12.147  1.00 28.80           H  
ATOM   1061 HD11 ILE A  70      -4.798  -7.057  10.531  1.00 28.89           H  
ATOM   1062 HD12 ILE A  70      -3.274  -6.719  10.824  1.00 28.89           H  
ATOM   1063 HD13 ILE A  70      -4.361  -6.543  11.969  1.00 28.89           H  
ATOM   1064  N   VAL A  71      -3.624  -1.059  12.825  1.00 23.25           N  
ANISOU 1064  N   VAL A  71     3008   2751   3073     95   -182    385       N  
ATOM   1065  CA  VAL A  71      -3.055  -0.199  13.857  1.00 23.51           C  
ANISOU 1065  CA  VAL A  71     3032   2757   3144     71   -184    354       C  
ATOM   1066  C   VAL A  71      -3.691  -0.567  15.189  1.00 20.05           C  
ANISOU 1066  C   VAL A  71     2609   2333   2677     61   -188    300       C  
ATOM   1067  O   VAL A  71      -4.921  -0.570  15.314  1.00 20.34           O  
ANISOU 1067  O   VAL A  71     2650   2367   2712     69   -178    284       O  
ATOM   1068  CB  VAL A  71      -3.275   1.293  13.541  1.00 32.54           C  
ANISOU 1068  CB  VAL A  71     4158   3847   4359     73   -171    363       C  
ATOM   1069  CG1 VAL A  71      -2.790   2.160  14.692  1.00 24.82           C  
ANISOU 1069  CG1 VAL A  71     3166   2836   3427     45   -175    308       C  
ATOM   1070  CG2 VAL A  71      -2.567   1.668  12.249  1.00 30.96           C  
ANISOU 1070  CG2 VAL A  71     3945   3635   4183     85   -157    430       C  
ATOM   1071  H   VAL A  71      -4.483  -1.037  12.798  1.00 22.28           H  
ATOM   1072  HA  VAL A  71      -2.101  -0.358  13.921  1.00 22.31           H  
ATOM   1073  HB  VAL A  71      -4.225   1.455  13.425  1.00 32.67           H  
ATOM   1074 HG11 VAL A  71      -2.640   3.062  14.367  1.00 22.97           H  
ATOM   1075 HG12 VAL A  71      -3.465   2.168  15.389  1.00 22.97           H  
ATOM   1076 HG13 VAL A  71      -1.962   1.792  15.038  1.00 22.97           H  
ATOM   1077 HG21 VAL A  71      -2.733   2.604  12.057  1.00 30.55           H  
ATOM   1078 HG22 VAL A  71      -1.615   1.516  12.356  1.00 30.55           H  
ATOM   1079 HG23 VAL A  71      -2.911   1.116  11.529  1.00 30.55           H  
ATOM   1080  N   PHE A  72      -2.857  -0.872  16.180  1.00 23.79           N  
ANISOU 1080  N   PHE A  72     3088   2826   3127     45   -202    274       N  
ATOM   1081  CA  PHE A  72      -3.311  -1.319  17.490  1.00 25.15           C  
ANISOU 1081  CA  PHE A  72     3279   3024   3252     42   -202    233       C  
ATOM   1082  C   PHE A  72      -2.992  -0.271  18.547  1.00 27.53           C  
ANISOU 1082  C   PHE A  72     3570   3317   3572     27   -213    174       C  
ATOM   1083  O   PHE A  72      -1.919   0.340  18.526  1.00 28.12           O  
ANISOU 1083  O   PHE A  72     3623   3380   3683     14   -232    163       O  
ATOM   1084  CB  PHE A  72      -2.654  -2.649  17.873  1.00 28.17           C  
ANISOU 1084  CB  PHE A  72     3680   3448   3576     47   -212    253       C  
ATOM   1085  CG  PHE A  72      -3.017  -3.786  16.965  1.00 27.62           C  
ANISOU 1085  CG  PHE A  72     3620   3383   3492     59   -200    295       C  
ATOM   1086  CD1 PHE A  72      -4.198  -4.486  17.148  1.00 23.20           C  
ANISOU 1086  CD1 PHE A  72     3075   2825   2915     62   -177    292       C  
ATOM   1087  CD2 PHE A  72      -2.177  -4.155  15.927  1.00 25.48           C  
ANISOU 1087  CD2 PHE A  72     3339   3113   3231     67   -208    330       C  
ATOM   1088  CE1 PHE A  72      -4.536  -5.533  16.312  1.00 25.73           C  
ANISOU 1088  CE1 PHE A  72     3398   3145   3234     70   -169    316       C  
ATOM   1089  CE2 PHE A  72      -2.508  -5.201  15.088  1.00 31.17           C  
ANISOU 1089  CE2 PHE A  72     4067   3838   3938     80   -198    353       C  
ATOM   1090  CZ  PHE A  72      -3.690  -5.891  15.280  1.00 20.98           C  
ANISOU 1090  CZ  PHE A  72     2790   2546   2637     80   -182    342       C  
ATOM   1091  H   PHE A  72      -2.001  -0.825  16.114  1.00 17.85           H  
ATOM   1092  HA  PHE A  72      -4.273  -1.443  17.466  1.00 19.37           H  
ATOM   1093  HB2 PHE A  72      -1.691  -2.541  17.842  1.00 24.45           H  
ATOM   1094  HB3 PHE A  72      -2.933  -2.887  18.771  1.00 24.45           H  
ATOM   1095  HD1 PHE A  72      -4.771  -4.248  17.841  1.00 18.98           H  
ATOM   1096  HD2 PHE A  72      -1.380  -3.693  15.793  1.00 21.82           H  
ATOM   1097  HE1 PHE A  72      -5.332  -5.995  16.444  1.00 22.28           H  
ATOM   1098  HE2 PHE A  72      -1.937  -5.441  14.395  1.00 28.91           H  
ATOM   1099  HZ  PHE A  72      -3.916  -6.595  14.716  1.00 16.75           H  
ATOM   1100  N   GLU A  73      -3.931  -0.074  19.473  1.00 25.58           N  
ANISOU 1100  N   GLU A  73     3337   3079   3305     29   -198    130       N  
ATOM   1101  CA  GLU A  73      -3.776   0.855  20.592  1.00 28.38           C  
ANISOU 1101  CA  GLU A  73     3685   3434   3666     19   -208     56       C  
ATOM   1102  C   GLU A  73      -4.096   0.091  21.872  1.00 30.15           C  
ANISOU 1102  C   GLU A  73     3939   3719   3797     29   -202     31       C  
ATOM   1103  O   GLU A  73      -5.263  -0.026  22.259  1.00 30.32           O  
ANISOU 1103  O   GLU A  73     3974   3746   3799     37   -168     20       O  
ATOM   1104  CB  GLU A  73      -4.677   2.078  20.432  1.00 38.16           C  
ANISOU 1104  CB  GLU A  73     4907   4618   4976     19   -186     22       C  
ATOM   1105  CG  GLU A  73      -4.491   3.133  21.519  1.00 41.25           C  
ANISOU 1105  CG  GLU A  73     5287   4999   5386      9   -194    -69       C  
ATOM   1106  CD  GLU A  73      -5.786   3.832  21.892  1.00 48.29           C  
ANISOU 1106  CD  GLU A  73     6178   5865   6306     20   -160   -116       C  
ATOM   1107  OE1 GLU A  73      -6.182   3.761  23.074  1.00 49.25           O  
ANISOU 1107  OE1 GLU A  73     6315   6030   6369     26   -151   -177       O  
ATOM   1108  OE2 GLU A  73      -6.406   4.457  21.004  1.00 44.03           O  
ANISOU 1108  OE2 GLU A  73     5620   5266   5843     29   -142    -89       O  
ATOM   1109  H   GLU A  73      -4.690  -0.479  19.474  1.00 23.44           H  
ATOM   1110  HA  GLU A  73      -2.856   1.162  20.631  1.00 26.13           H  
ATOM   1111  HB2 GLU A  73      -4.485   2.497  19.578  1.00 38.86           H  
ATOM   1112  HB3 GLU A  73      -5.603   1.787  20.458  1.00 38.86           H  
ATOM   1113  HG2 GLU A  73      -4.141   2.706  22.317  1.00 41.72           H  
ATOM   1114  HG3 GLU A  73      -3.868   3.806  21.203  1.00 41.72           H  
ATOM   1115  N   PHE A  74      -3.063  -0.430  22.525  1.00 33.78           N  
ANISOU 1115  N   PHE A  74     4407   4227   4200     31   -234     28       N  
ATOM   1116  CA  PHE A  74      -3.234  -1.085  23.816  1.00 37.01           C  
ANISOU 1116  CA  PHE A  74     4849   4702   4511     48   -231     12       C  
ATOM   1117  C   PHE A  74      -3.250  -0.025  24.910  1.00 39.68           C  
ANISOU 1117  C   PHE A  74     5182   5061   4835     46   -243    -83       C  
ATOM   1118  O   PHE A  74      -2.310   0.768  25.031  1.00 40.83           O  
ANISOU 1118  O   PHE A  74     5298   5199   5015     32   -285   -135       O  
ATOM   1119  CB  PHE A  74      -2.122  -2.103  24.050  1.00 35.87           C  
ANISOU 1119  CB  PHE A  74     4715   4606   4309     62   -264     54       C  
ATOM   1120  CG  PHE A  74      -2.402  -3.452  23.444  1.00 35.22           C  
ANISOU 1120  CG  PHE A  74     4654   4518   4212     73   -238    138       C  
ATOM   1121  CD1 PHE A  74      -3.148  -4.396  24.133  1.00 37.14           C  
ANISOU 1121  CD1 PHE A  74     4933   4789   4389     90   -201    170       C  
ATOM   1122  CD2 PHE A  74      -1.926  -3.774  22.182  1.00 35.77           C  
ANISOU 1122  CD2 PHE A  74     4705   4551   4337     67   -245    183       C  
ATOM   1123  CE1 PHE A  74      -3.410  -5.636  23.576  1.00 37.30           C  
ANISOU 1123  CE1 PHE A  74     4968   4791   4414     96   -175    239       C  
ATOM   1124  CE2 PHE A  74      -2.186  -5.014  21.622  1.00 38.76           C  
ANISOU 1124  CE2 PHE A  74     5100   4920   4707     78   -223    244       C  
ATOM   1125  CZ  PHE A  74      -2.929  -5.944  22.320  1.00 42.33           C  
ANISOU 1125  CZ  PHE A  74     5586   5391   5109     90   -189    270       C  
ATOM   1126  H   PHE A  74      -2.252  -0.418  22.241  1.00 30.38           H  
ATOM   1127  HA  PHE A  74      -4.078  -1.562  23.834  1.00 34.41           H  
ATOM   1128  HB2 PHE A  74      -1.301  -1.766  23.658  1.00 31.71           H  
ATOM   1129  HB3 PHE A  74      -2.007  -2.225  25.006  1.00 31.71           H  
ATOM   1130  HD1 PHE A  74      -3.477  -4.193  24.979  1.00 34.91           H  
ATOM   1131  HD2 PHE A  74      -1.426  -3.151  21.707  1.00 34.09           H  
ATOM   1132  HE1 PHE A  74      -3.911  -6.261  24.049  1.00 35.51           H  
ATOM   1133  HE2 PHE A  74      -1.861  -5.219  20.776  1.00 38.09           H  
ATOM   1134  HZ  PHE A  74      -3.105  -6.777  21.945  1.00 42.17           H  
ATOM   1135  N   VAL A  75      -4.324  -0.010  25.703  1.00 39.11           N  
ANISOU 1135  N   VAL A  75     5132   5012   4715     58   -204   -111       N  
ATOM   1136  CA  VAL A  75      -4.501   1.039  26.698  1.00 44.88           C  
ANISOU 1136  CA  VAL A  75     5858   5761   5434     59   -207   -213       C  
ATOM   1137  C   VAL A  75      -3.367   0.992  27.712  1.00 38.30           C  
ANISOU 1137  C   VAL A  75     5029   5002   4520     69   -262   -261       C  
ATOM   1138  O   VAL A  75      -2.894  -0.083  28.103  1.00 37.14           O  
ANISOU 1138  O   VAL A  75     4908   4917   4285     90   -277   -207       O  
ATOM   1139  CB  VAL A  75      -5.869   0.893  27.384  1.00 39.08           C  
ANISOU 1139  CB  VAL A  75     5148   5049   4650     75   -145   -227       C  
ATOM   1140  CG1 VAL A  75      -5.998   1.885  28.528  1.00 38.68           C  
ANISOU 1140  CG1 VAL A  75     5098   5032   4568     83   -148   -342       C  
ATOM   1141  CG2 VAL A  75      -6.991   1.079  26.371  1.00 28.54           C  
ANISOU 1141  CG2 VAL A  75     3795   3643   3407     67   -101   -195       C  
ATOM   1142  H   VAL A  75      -4.957  -0.591  25.683  1.00 36.02           H  
ATOM   1143  HA  VAL A  75      -4.471   1.901  26.255  1.00 42.04           H  
ATOM   1144  HB  VAL A  75      -5.945  -0.000  27.755  1.00 34.74           H  
ATOM   1145 HG11 VAL A  75      -6.939   2.021  28.724  1.00 33.16           H  
ATOM   1146 HG12 VAL A  75      -5.547   1.528  29.309  1.00 33.16           H  
ATOM   1147 HG13 VAL A  75      -5.591   2.725  28.266  1.00 33.16           H  
ATOM   1148 HG21 VAL A  75      -7.841   0.913  26.808  1.00 22.75           H  
ATOM   1149 HG22 VAL A  75      -6.965   1.988  26.034  1.00 22.75           H  
ATOM   1150 HG23 VAL A  75      -6.866   0.452  25.642  1.00 22.75           H  
ATOM   1151  N   GLY A  76      -2.927   2.171  28.146  1.00 36.83           N  
ANISOU 1151  N   GLY A  76     4815   4808   4371     56   -295   -366       N  
ATOM   1152  CA  GLY A  76      -1.813   2.277  29.064  1.00 37.01           C  
ANISOU 1152  CA  GLY A  76     4830   4903   4330     63   -360   -432       C  
ATOM   1153  C   GLY A  76      -0.449   2.245  28.416  1.00 36.27           C  
ANISOU 1153  C   GLY A  76     4695   4789   4296     44   -417   -412       C  
ATOM   1154  O   GLY A  76       0.557   2.178  29.132  1.00 40.83           O  
ANISOU 1154  O   GLY A  76     5258   5435   4820     53   -479   -458       O  
ATOM   1155  H   GLY A  76      -3.264   2.929  27.917  1.00 36.96           H  
ATOM   1156  HA2 GLY A  76      -1.890   3.113  29.550  1.00 36.25           H  
ATOM   1157  HA3 GLY A  76      -1.859   1.541  29.694  1.00 36.25           H  
ATOM   1158  N   GLU A  77      -0.381   2.287  27.088  1.00 36.30           N  
ANISOU 1158  N   GLU A  77     4677   4708   4406     20   -398   -345       N  
ATOM   1159  CA  GLU A  77       0.869   2.263  26.354  1.00 35.92           C  
ANISOU 1159  CA  GLU A  77     4587   4637   4424      1   -437   -317       C  
ATOM   1160  C   GLU A  77       0.976   3.516  25.496  1.00 34.25           C  
ANISOU 1160  C   GLU A  77     4330   4323   4362    -37   -424   -347       C  
ATOM   1161  O   GLU A  77       0.001   3.883  24.826  1.00 38.03           O  
ANISOU 1161  O   GLU A  77     4819   4736   4896    -41   -373   -317       O  
ATOM   1162  CB  GLU A  77       0.951   1.012  25.463  1.00 45.23           C  
ANISOU 1162  CB  GLU A  77     5786   5816   5584     15   -419   -194       C  
ATOM   1163  CG  GLU A  77       1.886  -0.068  25.985  1.00 44.88           C  
ANISOU 1163  CG  GLU A  77     5749   5853   5452     43   -463   -161       C  
ATOM   1164  CD  GLU A  77       1.336  -0.778  27.208  1.00 54.27           C  
ANISOU 1164  CD  GLU A  77     6990   7125   6505     82   -459   -161       C  
ATOM   1165  OE1 GLU A  77       2.145  -1.229  28.047  1.00 57.21           O  
ANISOU 1165  OE1 GLU A  77     7364   7579   6796    109   -510   -172       O  
ATOM   1166  OE2 GLU A  77       0.097  -0.885  27.330  1.00 52.66           O  
ANISOU 1166  OE2 GLU A  77     6822   6909   6275     87   -403   -146       O  
ATOM   1167  H   GLU A  77      -1.072   2.332  26.578  1.00 36.59           H  
ATOM   1168  HA  GLU A  77       1.614   2.244  26.975  1.00 36.33           H  
ATOM   1169  HB2 GLU A  77       0.065   0.624  25.392  1.00 48.53           H  
ATOM   1170  HB3 GLU A  77       1.269   1.278  24.586  1.00 48.53           H  
ATOM   1171  HG2 GLU A  77       2.023  -0.730  25.289  1.00 47.87           H  
ATOM   1172  HG3 GLU A  77       2.733   0.338  26.228  1.00 47.87           H  
ATOM   1173  N   PRO A  78       2.125   4.202  25.482  1.00 29.36           N  
ANISOU 1173  N   PRO A  78     3656   3684   3817    -65   -466   -403       N  
ATOM   1174  CA  PRO A  78       2.241   5.404  24.645  1.00 34.41           C  
ANISOU 1174  CA  PRO A  78     4250   4213   4611   -103   -442   -419       C  
ATOM   1175  C   PRO A  78       2.387   5.083  23.165  1.00 34.97           C  
ANISOU 1175  C   PRO A  78     4314   4228   4743   -108   -406   -299       C  
ATOM   1176  O   PRO A  78       1.602   5.563  22.341  1.00 35.40           O  
ANISOU 1176  O   PRO A  78     4377   4211   4862   -110   -357   -255       O  
ATOM   1177  CB  PRO A  78       3.492   6.108  25.190  1.00 32.76           C  
ANISOU 1177  CB  PRO A  78     3978   4007   4461   -134   -499   -519       C  
ATOM   1178  CG  PRO A  78       4.240   5.090  25.965  1.00 34.63           C  
ANISOU 1178  CG  PRO A  78     4221   4361   4577   -109   -558   -525       C  
ATOM   1179  CD  PRO A  78       3.338   3.939  26.277  1.00 32.57           C  
ANISOU 1179  CD  PRO A  78     4033   4168   4175    -62   -537   -456       C  
ATOM   1180  HA  PRO A  78       1.467   5.974  24.777  1.00 35.62           H  
ATOM   1181  HB2 PRO A  78       4.027   6.437  24.451  1.00 31.18           H  
ATOM   1182  HB3 PRO A  78       3.226   6.846  25.761  1.00 31.18           H  
ATOM   1183  HG2 PRO A  78       4.993   4.786  25.435  1.00 33.22           H  
ATOM   1184  HG3 PRO A  78       4.556   5.495  26.788  1.00 33.22           H  
ATOM   1185  HD2 PRO A  78       3.747   3.101  26.009  1.00 31.48           H  
ATOM   1186  HD3 PRO A  78       3.127   3.916  27.224  1.00 31.48           H  
ATOM   1187  N   GLU A  79       3.380   4.270  22.817  1.00 38.56           N  
ANISOU 1187  N   GLU A  79     4754   4723   5175   -106   -430   -246       N  
ATOM   1188  CA  GLU A  79       3.676   4.005  21.415  1.00 33.32           C  
ANISOU 1188  CA  GLU A  79     4080   4015   4567   -110   -396   -144       C  
ATOM   1189  C   GLU A  79       2.585   3.149  20.784  1.00 29.42           C  
ANISOU 1189  C   GLU A  79     3641   3530   4008    -78   -357    -58       C  
ATOM   1190  O   GLU A  79       2.203   2.108  21.327  1.00 31.27           O  
ANISOU 1190  O   GLU A  79     3915   3828   4137    -51   -367    -44       O  
ATOM   1191  CB  GLU A  79       5.031   3.309  21.285  1.00 42.96           C  
ANISOU 1191  CB  GLU A  79     5266   5281   5777   -111   -431   -120       C  
ATOM   1192  CG  GLU A  79       6.210   4.264  21.174  1.00 48.33           C  
ANISOU 1192  CG  GLU A  79     5868   5918   6577   -153   -447   -169       C  
ATOM   1193  CD  GLU A  79       7.546   3.576  21.388  1.00 51.95           C  
ANISOU 1193  CD  GLU A  79     6283   6439   7015   -150   -496   -172       C  
ATOM   1194  OE1 GLU A  79       7.675   2.391  21.016  1.00 49.57           O  
ANISOU 1194  OE1 GLU A  79     6008   6185   6642   -117   -493    -95       O  
ATOM   1195  OE2 GLU A  79       8.469   4.222  21.930  1.00 58.08           O  
ANISOU 1195  OE2 GLU A  79     6995   7216   7856   -180   -538   -256       O  
ATOM   1196  H   GLU A  79       3.895   3.861  23.372  1.00 38.92           H  
ATOM   1197  HA  GLU A  79       3.713   4.848  20.937  1.00 33.32           H  
ATOM   1198  HB2 GLU A  79       5.172   2.754  22.068  1.00 44.78           H  
ATOM   1199  HB3 GLU A  79       5.021   2.758  20.486  1.00 44.78           H  
ATOM   1200  HG2 GLU A  79       6.215   4.660  20.288  1.00 50.30           H  
ATOM   1201  HG3 GLU A  79       6.119   4.958  21.846  1.00 50.30           H  
ATOM   1202  N   LEU A  80       2.086   3.591  19.633  1.00 33.23           N  
ANISOU 1202  N   LEU A  80     4124   3947   4557    -80   -312      1       N  
ATOM   1203  CA  LEU A  80       1.137   2.803  18.865  1.00 33.89           C  
ANISOU 1203  CA  LEU A  80     4248   4039   4590    -52   -281     76       C  
ATOM   1204  C   LEU A  80       1.870   1.715  18.080  1.00 28.23           C  
ANISOU 1204  C   LEU A  80     3531   3356   3839    -40   -283    148       C  
ATOM   1205  O   LEU A  80       3.102   1.663  18.033  1.00 31.41           O  
ANISOU 1205  O   LEU A  80     3900   3770   4267    -53   -302    147       O  
ATOM   1206  CB  LEU A  80       0.341   3.693  17.912  1.00 38.49           C  
ANISOU 1206  CB  LEU A  80     4829   4550   5247    -50   -241    111       C  
ATOM   1207  CG  LEU A  80      -0.595   4.744  18.520  1.00 43.07           C  
ANISOU 1207  CG  LEU A  80     5410   5085   5871    -53   -229     49       C  
ATOM   1208  CD1 LEU A  80      -1.531   5.282  17.447  1.00 35.76           C  
ANISOU 1208  CD1 LEU A  80     4488   4102   4996    -33   -192    109       C  
ATOM   1209  CD2 LEU A  80      -1.396   4.192  19.693  1.00 37.07           C  
ANISOU 1209  CD2 LEU A  80     4682   4382   5022    -39   -240     -7       C  
ATOM   1210  H   LEU A  80       2.283   4.348  19.276  1.00 31.96           H  
ATOM   1211  HA  LEU A  80       0.511   2.379  19.472  1.00 33.60           H  
ATOM   1212  HB2 LEU A  80       0.975   4.174  17.358  1.00 39.15           H  
ATOM   1213  HB3 LEU A  80      -0.210   3.116  17.361  1.00 39.15           H  
ATOM   1214  HG  LEU A  80      -0.053   5.469  18.868  1.00 44.17           H  
ATOM   1215 HD11 LEU A  80      -2.125   5.937  17.846  1.00 35.54           H  
ATOM   1216 HD12 LEU A  80      -1.004   5.697  16.747  1.00 35.54           H  
ATOM   1217 HD13 LEU A  80      -2.048   4.547  17.080  1.00 35.54           H  
ATOM   1218 HD21 LEU A  80      -2.007   4.876  20.008  1.00 37.06           H  
ATOM   1219 HD22 LEU A  80      -1.894   3.414  19.397  1.00 37.06           H  
ATOM   1220 HD23 LEU A  80      -0.784   3.943  20.404  1.00 37.06           H  
ATOM   1221  N   MET A  81       1.090   0.836  17.456  1.00 32.90           N  
ANISOU 1221  N   MET A  81     4157   3964   4379    -15   -263    202       N  
ATOM   1222  CA  MET A  81       1.615  -0.281  16.683  1.00 25.59           C  
ANISOU 1222  CA  MET A  81     3237   3068   3419      1   -261    261       C  
ATOM   1223  C   MET A  81       1.147  -0.157  15.242  1.00 24.67           C  
ANISOU 1223  C   MET A  81     3124   2924   3326     14   -227    321       C  
ATOM   1224  O   MET A  81      -0.048   0.024  14.987  1.00 23.15           O  
ANISOU 1224  O   MET A  81     2951   2717   3128     26   -212    326       O  
ATOM   1225  CB  MET A  81       1.157  -1.616  17.274  1.00 24.96           C  
ANISOU 1225  CB  MET A  81     3195   3037   3252     22   -270    264       C  
ATOM   1226  CG  MET A  81       2.057  -2.143  18.375  1.00 26.90           C  
ANISOU 1226  CG  MET A  81     3436   3328   3455     25   -306    238       C  
ATOM   1227  SD  MET A  81       1.647  -3.830  18.864  1.00 31.63           S  
ANISOU 1227  SD  MET A  81     4080   3972   3965     56   -305    271       S  
ATOM   1228  CE  MET A  81       2.313  -3.868  20.526  1.00 51.37           C  
ANISOU 1228  CE  MET A  81     6581   6529   6407     65   -350    227       C  
ATOM   1229  H   MET A  81       0.231   0.869  17.466  1.00 34.43           H  
ATOM   1230  HA  MET A  81       2.585  -0.259  16.704  1.00 24.81           H  
ATOM   1231  HB2 MET A  81       0.269  -1.502  17.647  1.00 24.41           H  
ATOM   1232  HB3 MET A  81       1.137  -2.279  16.566  1.00 24.41           H  
ATOM   1233  HG2 MET A  81       2.975  -2.136  18.064  1.00 26.38           H  
ATOM   1234  HG3 MET A  81       1.966  -1.575  19.156  1.00 26.38           H  
ATOM   1235  HE1 MET A  81       2.140  -4.739  20.916  1.00 56.56           H  
ATOM   1236  HE2 MET A  81       3.269  -3.706  20.488  1.00 56.56           H  
ATOM   1237  HE3 MET A  81       1.882  -3.177  21.055  1.00 56.56           H  
ATOM   1238  N   ASP A  82       2.088  -0.252  14.305  1.00 24.87           N  
ANISOU 1238  N   ASP A  82     3127   2948   3373     16   -214    366       N  
ATOM   1239  CA  ASP A  82       1.801  -0.171  12.875  1.00 24.63           C  
ANISOU 1239  CA  ASP A  82     3100   2907   3349     35   -182    428       C  
ATOM   1240  C   ASP A  82       2.317  -1.445  12.222  1.00 24.90           C  
ANISOU 1240  C   ASP A  82     3142   2986   3331     56   -180    458       C  
ATOM   1241  O   ASP A  82       3.530  -1.618  12.063  1.00 26.83           O  
ANISOU 1241  O   ASP A  82     3360   3242   3594     51   -177    470       O  
ATOM   1242  CB  ASP A  82       2.446   1.067  12.254  1.00 31.17           C  
ANISOU 1242  CB  ASP A  82     3894   3687   4260     21   -154    460       C  
ATOM   1243  CG  ASP A  82       2.001   1.301  10.823  1.00 34.88           C  
ANISOU 1243  CG  ASP A  82     4375   4151   4725     50   -118    532       C  
ATOM   1244  OD1 ASP A  82       0.813   1.059  10.520  1.00 31.49           O  
ANISOU 1244  OD1 ASP A  82     3976   3736   4254     76   -123    537       O  
ATOM   1245  OD2 ASP A  82       2.839   1.728  10.000  1.00 29.25           O  
ANISOU 1245  OD2 ASP A  82     3638   3425   4050     49    -85    584       O  
ATOM   1246  H   ASP A  82       2.922  -0.368  14.478  1.00 25.55           H  
ATOM   1247  HA  ASP A  82       0.843  -0.115  12.737  1.00 25.36           H  
ATOM   1248  HB2 ASP A  82       2.200   1.847  12.776  1.00 33.89           H  
ATOM   1249  HB3 ASP A  82       3.409   0.957  12.256  1.00 33.89           H  
ATOM   1250  N   VAL A  83       1.400  -2.330  11.843  1.00 25.32           N  
ANISOU 1250  N   VAL A  83     3227   3063   3329     80   -180    463       N  
ATOM   1251  CA  VAL A  83       1.734  -3.639  11.296  1.00 25.62           C  
ANISOU 1251  CA  VAL A  83     3276   3138   3322    101   -179    477       C  
ATOM   1252  C   VAL A  83       1.436  -3.634   9.804  1.00 25.59           C  
ANISOU 1252  C   VAL A  83     3276   3148   3300    128   -155    515       C  
ATOM   1253  O   VAL A  83       0.361  -3.193   9.380  1.00 24.86           O  
ANISOU 1253  O   VAL A  83     3195   3050   3201    139   -154    520       O  
ATOM   1254  CB  VAL A  83       0.953  -4.758  12.005  1.00 24.59           C  
ANISOU 1254  CB  VAL A  83     3174   3021   3149    106   -195    446       C  
ATOM   1255  CG1 VAL A  83       1.445  -6.123  11.544  1.00 26.93           C  
ANISOU 1255  CG1 VAL A  83     3477   3341   3416    126   -192    454       C  
ATOM   1256  CG2 VAL A  83       1.075  -4.612  13.516  1.00 28.23           C  
ANISOU 1256  CG2 VAL A  83     3637   3478   3612     87   -215    414       C  
ATOM   1257  H   VAL A  83       0.553  -2.189  11.895  1.00 24.52           H  
ATOM   1258  HA  VAL A  83       2.683  -3.800  11.415  1.00 25.10           H  
ATOM   1259  HB  VAL A  83       0.013  -4.688  11.773  1.00 24.21           H  
ATOM   1260 HG11 VAL A  83       1.012  -6.810  12.074  1.00 28.40           H  
ATOM   1261 HG12 VAL A  83       1.223  -6.239  10.607  1.00 28.40           H  
ATOM   1262 HG13 VAL A  83       2.406  -6.169  11.664  1.00 28.40           H  
ATOM   1263 HG21 VAL A  83       1.025  -5.491  13.923  1.00 29.80           H  
ATOM   1264 HG22 VAL A  83       1.927  -4.199  13.725  1.00 29.80           H  
ATOM   1265 HG23 VAL A  83       0.349  -4.055  13.839  1.00 29.80           H  
ATOM   1266  N   HIS A  84       2.388  -4.121   9.014  1.00 27.06           N  
ANISOU 1266  N   HIS A  84     3450   3358   3473    143   -138    540       N  
ATOM   1267  CA  HIS A  84       2.239  -4.260   7.570  1.00 25.56           C  
ANISOU 1267  CA  HIS A  84     3267   3198   3247    175   -115    573       C  
ATOM   1268  C   HIS A  84       2.122  -5.745   7.248  1.00 25.26           C  
ANISOU 1268  C   HIS A  84     3245   3193   3160    197   -123    542       C  
ATOM   1269  O   HIS A  84       2.996  -6.534   7.622  1.00 28.60           O  
ANISOU 1269  O   HIS A  84     3659   3619   3588    195   -124    530       O  
ATOM   1270  CB  HIS A  84       3.421  -3.631   6.833  1.00 28.00           C  
ANISOU 1270  CB  HIS A  84     3549   3511   3581    178    -76    623       C  
ATOM   1271  CG  HIS A  84       3.594  -2.167   7.104  1.00 28.97           C  
ANISOU 1271  CG  HIS A  84     3650   3586   3771    153    -61    653       C  
ATOM   1272  ND1 HIS A  84       3.859  -1.253   6.107  1.00 31.06           N  
ANISOU 1272  ND1 HIS A  84     3903   3843   4054    166    -17    719       N  
ATOM   1273  CD2 HIS A  84       3.545  -1.460   8.258  1.00 28.52           C  
ANISOU 1273  CD2 HIS A  84     3580   3484   3773    118    -80    623       C  
ATOM   1274  CE1 HIS A  84       3.961  -0.046   6.634  1.00 31.98           C  
ANISOU 1274  CE1 HIS A  84     3999   3900   4251    135     -8    730       C  
ATOM   1275  NE2 HIS A  84       3.775  -0.144   7.938  1.00 30.34           N  
ANISOU 1275  NE2 HIS A  84     3789   3671   4068    106    -49    665       N  
ATOM   1276  H   HIS A  84       3.154  -4.386   9.301  1.00 30.12           H  
ATOM   1277  HA  HIS A  84       1.431  -3.812   7.273  1.00 26.81           H  
ATOM   1278  HB2 HIS A  84       4.235  -4.081   7.109  1.00 29.19           H  
ATOM   1279  HB3 HIS A  84       3.288  -3.741   5.879  1.00 29.19           H  
ATOM   1280  HD2 HIS A  84       3.385  -1.802   9.108  1.00 29.52           H  
ATOM   1281  HE1 HIS A  84       4.135   0.739   6.167  1.00 32.66           H  
ATOM   1282  HE2 HIS A  84       3.794   0.510   8.497  1.00 31.12           H  
ATOM   1283  N   VAL A  85       1.046  -6.120   6.560  1.00 23.32           N  
ANISOU 1283  N   VAL A  85     3019   2970   2873    218   -132    527       N  
ATOM   1284  CA  VAL A  85       0.701  -7.518   6.328  1.00 23.18           C  
ANISOU 1284  CA  VAL A  85     3015   2971   2824    233   -143    482       C  
ATOM   1285  C   VAL A  85       1.105  -7.907   4.914  1.00 24.49           C  
ANISOU 1285  C   VAL A  85     3179   3185   2941    270   -124    488       C  
ATOM   1286  O   VAL A  85       0.989  -7.104   3.978  1.00 24.98           O  
ANISOU 1286  O   VAL A  85     3240   3277   2973    293   -111    525       O  
ATOM   1287  CB  VAL A  85      -0.803  -7.759   6.558  1.00 23.59           C  
ANISOU 1287  CB  VAL A  85     3079   3015   2871    227   -168    443       C  
ATOM   1288  CG1 VAL A  85      -1.099  -9.249   6.633  1.00 22.45           C  
ANISOU 1288  CG1 VAL A  85     2942   2867   2722    229   -175    391       C  
ATOM   1289  CG2 VAL A  85      -1.267  -7.054   7.825  1.00 20.80           C  
ANISOU 1289  CG2 VAL A  85     2726   2622   2557    196   -177    444       C  
ATOM   1290  H   VAL A  85       0.487  -5.568   6.210  1.00 25.51           H  
ATOM   1291  HA  VAL A  85       1.201  -8.074   6.946  1.00 25.42           H  
ATOM   1292  HB  VAL A  85      -1.299  -7.392   5.809  1.00 27.39           H  
ATOM   1293 HG11 VAL A  85      -2.036  -9.374   6.851  1.00 26.04           H  
ATOM   1294 HG12 VAL A  85      -0.903  -9.653   5.774  1.00 26.04           H  
ATOM   1295 HG13 VAL A  85      -0.543  -9.646   7.321  1.00 26.04           H  
ATOM   1296 HG21 VAL A  85      -2.178  -7.324   8.021  1.00 23.06           H  
ATOM   1297 HG22 VAL A  85      -0.683  -7.305   8.558  1.00 23.06           H  
ATOM   1298 HG23 VAL A  85      -1.229  -6.095   7.685  1.00 23.06           H  
ATOM   1299  N   PHE A  86       1.579  -9.143   4.757  1.00 26.07           N  
ANISOU 1299  N   PHE A  86     3381   3394   3132    282   -120    453       N  
ATOM   1300  CA  PHE A  86       2.027  -9.660   3.472  1.00 26.76           C  
ANISOU 1300  CA  PHE A  86     3467   3531   3170    321   -100    443       C  
ATOM   1301  C   PHE A  86       1.415 -11.033   3.223  1.00 26.20           C  
ANISOU 1301  C   PHE A  86     3406   3463   3086    332   -117    368       C  
ATOM   1302  O   PHE A  86       0.853 -11.665   4.121  1.00 25.63           O  
ANISOU 1302  O   PHE A  86     3339   3345   3054    308   -136    335       O  
ATOM   1303  CB  PHE A  86       3.558  -9.760   3.405  1.00 28.17           C  
ANISOU 1303  CB  PHE A  86     3625   3714   3366    328    -64    472       C  
ATOM   1304  CG  PHE A  86       4.268  -8.454   3.620  1.00 28.88           C  
ANISOU 1304  CG  PHE A  86     3694   3793   3486    310    -42    538       C  
ATOM   1305  CD1 PHE A  86       4.581  -8.022   4.897  1.00 28.54           C  
ANISOU 1305  CD1 PHE A  86     3637   3703   3504    273    -57    548       C  
ATOM   1306  CD2 PHE A  86       4.638  -7.665   2.542  1.00 35.25           C  
ANISOU 1306  CD2 PHE A  86     4494   4638   4262    333     -3    590       C  
ATOM   1307  CE1 PHE A  86       5.242  -6.822   5.098  1.00 31.60           C  
ANISOU 1307  CE1 PHE A  86     3998   4074   3934    252    -38    595       C  
ATOM   1308  CE2 PHE A  86       5.300  -6.465   2.737  1.00 34.84           C  
ANISOU 1308  CE2 PHE A  86     4418   4563   4257    312     25    652       C  
ATOM   1309  CZ  PHE A  86       5.602  -6.043   4.016  1.00 31.23           C  
ANISOU 1309  CZ  PHE A  86     3942   4052   3874    268      5    648       C  
ATOM   1310  H   PHE A  86       1.650  -9.712   5.398  1.00 30.53           H  
ATOM   1311  HA  PHE A  86       1.722  -9.057   2.776  1.00 30.81           H  
ATOM   1312  HB2 PHE A  86       3.860 -10.376   4.091  1.00 30.98           H  
ATOM   1313  HB3 PHE A  86       3.810 -10.092   2.528  1.00 30.98           H  
ATOM   1314  HD1 PHE A  86       4.344  -8.544   5.629  1.00 31.74           H  
ATOM   1315  HD2 PHE A  86       4.440  -7.945   1.678  1.00 40.11           H  
ATOM   1316  HE1 PHE A  86       5.444  -6.541   5.961  1.00 36.52           H  
ATOM   1317  HE2 PHE A  86       5.540  -5.942   2.006  1.00 39.44           H  
ATOM   1318  HZ  PHE A  86       6.046  -5.237   4.149  1.00 34.21           H  
ATOM   1319  N   CYS A  87       1.541 -11.496   1.980  1.00 31.53           N  
ANISOU 1319  N   CYS A  87     4083   4192   3706    371   -106    338       N  
ATOM   1320  CA  CYS A  87       1.062 -12.817   1.600  1.00 32.15           C  
ANISOU 1320  CA  CYS A  87     4165   4272   3779    383   -121    253       C  
ATOM   1321  C   CYS A  87       1.977 -13.391   0.530  1.00 36.57           C  
ANISOU 1321  C   CYS A  87     4720   4879   4293    425    -90    229       C  
ATOM   1322  O   CYS A  87       2.652 -12.660  -0.201  1.00 35.10           O  
ANISOU 1322  O   CYS A  87     4532   4746   4058    451    -60    279       O  
ATOM   1323  CB  CYS A  87      -0.383 -12.776   1.089  1.00 31.44           C  
ANISOU 1323  CB  CYS A  87     4079   4211   3657    388   -160    204       C  
ATOM   1324  SG  CYS A  87      -1.622 -13.245   2.320  1.00 38.85           S  
ANISOU 1324  SG  CYS A  87     5013   5075   4672    339   -190    165       S  
ATOM   1325  H   CYS A  87       1.904 -11.058   1.335  1.00 29.44           H  
ATOM   1326  HA  CYS A  87       1.095 -13.397   2.377  1.00 29.87           H  
ATOM   1327  HB2 CYS A  87      -0.584 -11.872   0.799  1.00 28.78           H  
ATOM   1328  HB3 CYS A  87      -0.465 -13.389   0.341  1.00 28.78           H  
ATOM   1329  HG  CYS A  87      -2.703 -13.263   1.799  1.00 39.47           H  
ATOM   1330  N   THR A  88       1.992 -14.718   0.451  1.00 41.62           N  
ANISOU 1330  N   THR A  88     5360   5497   4958    433    -92    153       N  
ATOM   1331  CA  THR A  88       2.764 -15.425  -0.561  1.00 46.07           C  
ANISOU 1331  CA  THR A  88     5918   6103   5484    476    -63    109       C  
ATOM   1332  C   THR A  88       2.139 -16.798  -0.763  1.00 47.21           C  
ANISOU 1332  C   THR A  88     6062   6218   5655    479    -82     -2       C  
ATOM   1333  O   THR A  88       1.307 -17.247   0.029  1.00 50.99           O  
ANISOU 1333  O   THR A  88     6542   6632   6198    443   -108    -29       O  
ATOM   1334  CB  THR A  88       4.240 -15.551  -0.164  1.00 58.35           C  
ANISOU 1334  CB  THR A  88     7458   7634   7078    482    -20    155       C  
ATOM   1335  OG1 THR A  88       5.016 -15.927  -1.309  1.00 52.65           O  
ANISOU 1335  OG1 THR A  88     6729   6972   6304    530     18    125       O  
ATOM   1336  CG2 THR A  88       4.415 -16.600   0.925  1.00 46.03           C  
ANISOU 1336  CG2 THR A  88     5894   5986   5611    462    -27    132       C  
ATOM   1337  H   THR A  88       1.557 -15.238   0.980  1.00 42.18           H  
ATOM   1338  HA  THR A  88       2.717 -14.934  -1.396  1.00 46.73           H  
ATOM   1339  HB  THR A  88       4.554 -14.699   0.177  1.00 61.52           H  
ATOM   1340  HG1 THR A  88       5.824 -16.009  -1.094  1.00 53.82           H  
ATOM   1341 HG21 THR A  88       5.247 -16.450   1.400  1.00 47.02           H  
ATOM   1342 HG22 THR A  88       3.680 -16.551   1.556  1.00 47.02           H  
ATOM   1343 HG23 THR A  88       4.433 -17.487   0.532  1.00 47.02           H  
ATOM   1344  N   ASP A  89       2.552 -17.457  -1.845  1.00 50.23           N  
ANISOU 1344  N   ASP A  89     6442   6650   5993    522    -64    -70       N  
ATOM   1345  CA  ASP A  89       2.105 -18.813  -2.137  1.00 55.64           C  
ANISOU 1345  CA  ASP A  89     7123   7303   6715    527    -77   -189       C  
ATOM   1346  C   ASP A  89       3.303 -19.721  -2.386  1.00 55.13           C  
ANISOU 1346  C   ASP A  89     7050   7220   6677    560    -31   -221       C  
ATOM   1347  O   ASP A  89       3.382 -20.821  -1.831  1.00 59.70           O  
ANISOU 1347  O   ASP A  89     7622   7710   7350    549    -26   -266       O  
ATOM   1348  CB  ASP A  89       1.170 -18.823  -3.347  1.00 67.56           C  
ANISOU 1348  CB  ASP A  89     8634   8899   8138    554   -112   -278       C  
ATOM   1349  CG  ASP A  89       0.107 -19.901  -3.252  1.00 63.13           C  
ANISOU 1349  CG  ASP A  89     8060   8284   7644    529   -149   -397       C  
ATOM   1350  OD1 ASP A  89       0.468 -21.097  -3.253  1.00 55.02           O  
ANISOU 1350  OD1 ASP A  89     7024   7198   6683    532   -129   -473       O  
ATOM   1351  OD2 ASP A  89      -1.090 -19.552  -3.180  1.00 64.74           O  
ANISOU 1351  OD2 ASP A  89     8257   8499   7844    505   -195   -416       O  
ATOM   1352  H   ASP A  89       3.096 -17.137  -2.428  1.00 51.74           H  
ATOM   1353  HA  ASP A  89       1.610 -19.157  -1.377  1.00 57.57           H  
ATOM   1354  HB2 ASP A  89       0.723 -17.965  -3.410  1.00 71.04           H  
ATOM   1355  HB3 ASP A  89       1.691 -18.985  -4.149  1.00 71.04           H  
ATOM   1356  N   SER A  90       4.237 -19.270  -3.220  1.00 59.36           N  
ANISOU 1356  N   SER A  90     7583   7835   7135    603      6   -193       N  
ATOM   1357  CA  SER A  90       5.439 -20.048  -3.484  1.00 57.48           C  
ANISOU 1357  CA  SER A  90     7330   7587   6923    639     55   -220       C  
ATOM   1358  C   SER A  90       6.377 -19.992  -2.285  1.00 49.67           C  
ANISOU 1358  C   SER A  90     6326   6521   6025    619     76   -131       C  
ATOM   1359  O   SER A  90       6.516 -18.955  -1.630  1.00 45.87           O  
ANISOU 1359  O   SER A  90     5843   6040   5544    592     70    -32       O  
ATOM   1360  CB  SER A  90       6.147 -19.528  -4.733  1.00 66.00           C  
ANISOU 1360  CB  SER A  90     8408   8782   7889    692     98   -210       C  
ATOM   1361  OG  SER A  90       6.815 -20.578  -5.413  1.00 74.80           O  
ANISOU 1361  OG  SER A  90     9510   9905   9004    738    135   -301       O  
ATOM   1362  H   SER A  90       4.197 -18.522  -3.642  1.00 62.62           H  
ATOM   1363  HA  SER A  90       5.197 -20.974  -3.641  1.00 59.77           H  
ATOM   1364  HB2 SER A  90       5.489 -19.136  -5.328  1.00 69.20           H  
ATOM   1365  HB3 SER A  90       6.798 -18.859  -4.471  1.00 69.20           H  
ATOM   1366  HG  SER A  90       7.193 -20.279  -6.101  1.00 78.72           H  
ATOM   1367  N   ILE A  91       7.027 -21.120  -2.002  1.00 51.84           N  
ANISOU 1367  N   ILE A  91     6586   6730   6379    637     97   -171       N  
ATOM   1368  CA  ILE A  91       7.902 -21.264  -0.846  1.00 50.12           C  
ANISOU 1368  CA  ILE A  91     6352   6442   6250    628    108    -97       C  
ATOM   1369  C   ILE A  91       9.069 -22.163  -1.231  1.00 49.24           C  
ANISOU 1369  C   ILE A  91     6214   6319   6177    679    154   -135       C  
ATOM   1370  O   ILE A  91       9.054 -22.833  -2.265  1.00 48.59           O  
ANISOU 1370  O   ILE A  91     6132   6265   6066    715    176   -231       O  
ATOM   1371  CB  ILE A  91       7.156 -21.839   0.376  1.00 38.29           C  
ANISOU 1371  CB  ILE A  91     4867   4839   4841    589     73    -90       C  
ATOM   1372  CG1 ILE A  91       6.097 -22.844  -0.084  1.00 42.04           C  
ANISOU 1372  CG1 ILE A  91     5356   5276   5341    584     59   -203       C  
ATOM   1373  CG2 ILE A  91       6.524 -20.715   1.181  1.00 39.94           C  
ANISOU 1373  CG2 ILE A  91     5090   5056   5030    541     39    -10       C  
ATOM   1374  CD1 ILE A  91       5.480 -23.646   1.039  1.00 50.43           C  
ANISOU 1374  CD1 ILE A  91     6428   6224   6510    551     44   -198       C  
ATOM   1375  H   ILE A  91       6.974 -21.833  -2.480  1.00 52.85           H  
ATOM   1376  HA  ILE A  91       8.258 -20.395  -0.602  1.00 51.26           H  
ATOM   1377  HB  ILE A  91       7.791 -22.302   0.945  1.00 37.56           H  
ATOM   1378 HG12 ILE A  91       5.383 -22.361  -0.528  1.00 41.47           H  
ATOM   1379 HG13 ILE A  91       6.509 -23.469  -0.701  1.00 41.47           H  
ATOM   1380 HG21 ILE A  91       6.075 -21.093   1.953  1.00 40.57           H  
ATOM   1381 HG22 ILE A  91       7.219 -20.103   1.470  1.00 40.57           H  
ATOM   1382 HG23 ILE A  91       5.883 -20.248   0.622  1.00 40.57           H  
ATOM   1383 HD11 ILE A  91       4.852 -24.282   0.663  1.00 51.72           H  
ATOM   1384 HD12 ILE A  91       6.183 -24.116   1.514  1.00 51.72           H  
ATOM   1385 HD13 ILE A  91       5.019 -23.042   1.642  1.00 51.72           H  
ATOM   1386  N   GLN A  92      10.093 -22.165  -0.379  1.00 43.62           N  
ANISOU 1386  N   GLN A  92     5475   5568   5529    685    166    -63       N  
ATOM   1387  CA  GLN A  92      11.312 -22.933  -0.622  1.00 44.61           C  
ANISOU 1387  CA  GLN A  92     5567   5681   5703    737    210    -84       C  
ATOM   1388  C   GLN A  92      11.695 -23.632   0.675  1.00 35.91           C  
ANISOU 1388  C   GLN A  92     4454   4479   4712    738    191    -41       C  
ATOM   1389  O   GLN A  92      12.184 -22.986   1.607  1.00 40.41           O  
ANISOU 1389  O   GLN A  92     5007   5047   5300    721    173     51       O  
ATOM   1390  CB  GLN A  92      12.452 -22.035  -1.111  1.00 52.57           C  
ANISOU 1390  CB  GLN A  92     6537   6774   6664    757    252    -29       C  
ATOM   1391  CG  GLN A  92      12.098 -21.137  -2.295  1.00 59.19           C  
ANISOU 1391  CG  GLN A  92     7390   7717   7382    758    275    -39       C  
ATOM   1392  CD  GLN A  92      12.534 -21.719  -3.627  1.00 63.12           C  
ANISOU 1392  CD  GLN A  92     7879   8276   7827    816    330   -123       C  
ATOM   1393  OE1 GLN A  92      12.389 -22.917  -3.872  1.00 56.26           O  
ANISOU 1393  OE1 GLN A  92     7016   7365   6995    844    332   -222       O  
ATOM   1394  NE2 GLN A  92      13.063 -20.869  -4.500  1.00 63.53           N  
ANISOU 1394  NE2 GLN A  92     7918   8427   7793    835    380    -87       N  
ATOM   1395  H   GLN A  92      10.106 -21.723   0.358  1.00 48.99           H  
ATOM   1396  HA  GLN A  92      11.139 -23.606  -1.299  1.00 49.36           H  
ATOM   1397  HB2 GLN A  92      12.725 -21.459  -0.380  1.00 58.71           H  
ATOM   1398  HB3 GLN A  92      13.192 -22.599  -1.384  1.00 58.71           H  
ATOM   1399  HG2 GLN A  92      11.136 -21.014  -2.322  1.00 66.48           H  
ATOM   1400  HG3 GLN A  92      12.539 -20.280  -2.184  1.00 66.48           H  
ATOM   1401 HE21 GLN A  92      13.144 -20.037  -4.295  1.00 70.03           H  
ATOM   1402 HE22 GLN A  92      13.326 -21.150  -5.269  1.00 70.03           H  
ATOM   1403  N   GLY A  93      11.471 -24.938   0.737  1.00 47.95           N  
ANISOU 1403  N   GLY A  93     5987   5920   6312    760    196   -106       N  
ATOM   1404  CA  GLY A  93      11.853 -25.743   1.881  1.00 47.10           C  
ANISOU 1404  CA  GLY A  93     5872   5713   6310    774    187    -60       C  
ATOM   1405  C   GLY A  93      10.645 -26.205   2.680  1.00 39.16           C  
ANISOU 1405  C   GLY A  93     4906   4621   5350    734    155    -57       C  
ATOM   1406  O   GLY A  93       9.490 -25.940   2.339  1.00 40.30           O  
ANISOU 1406  O   GLY A  93     5079   4780   5453    692    139   -100       O  
ATOM   1407  H   GLY A  93      11.091 -25.389   0.111  1.00 54.11           H  
ATOM   1408  HA2 GLY A  93      12.337 -26.527   1.578  1.00 52.96           H  
ATOM   1409  HA3 GLY A  93      12.427 -25.223   2.465  1.00 52.96           H  
ATOM   1410  N   THR A  94      10.948 -26.914   3.779  1.00 39.27           N  
ANISOU 1410  N   THR A  94     4921   4547   5454    750    150      2       N  
ATOM   1411  CA  THR A  94       9.940 -27.482   4.661  1.00 46.38           C  
ANISOU 1411  CA  THR A  94     5856   5353   6414    719    134     23       C  
ATOM   1412  C   THR A  94       9.914 -26.740   5.994  1.00 37.08           C  
ANISOU 1412  C   THR A  94     4689   4186   5212    694     98    141       C  
ATOM   1413  O   THR A  94      10.974 -26.462   6.565  1.00 39.53           O  
ANISOU 1413  O   THR A  94     4975   4524   5522    725     87    212       O  
ATOM   1414  CB  THR A  94      10.213 -28.971   4.919  1.00 50.94           C  
ANISOU 1414  CB  THR A  94     6431   5809   7115    762    163      5       C  
ATOM   1415  OG1 THR A  94      10.377 -29.655   3.670  1.00 52.67           O  
ANISOU 1415  OG1 THR A  94     6634   6020   7357    792    198   -117       O  
ATOM   1416  CG2 THR A  94       9.063 -29.607   5.693  1.00 51.85           C  
ANISOU 1416  CG2 THR A  94     6582   5819   7299    725    162     22       C  
ATOM   1417  H   THR A  94      11.753 -27.079   4.033  1.00 35.87           H  
ATOM   1418  HA  THR A  94       9.067 -27.401   4.246  1.00 44.50           H  
ATOM   1419  HB  THR A  94      11.021 -29.060   5.448  1.00 48.84           H  
ATOM   1420  HG1 THR A  94      10.479 -30.478   3.805  1.00 50.01           H  
ATOM   1421 HG21 THR A  94       9.235 -30.553   5.825  1.00 49.83           H  
ATOM   1422 HG22 THR A  94       8.970 -29.180   6.559  1.00 49.83           H  
ATOM   1423 HG23 THR A  94       8.234 -29.504   5.201  1.00 49.83           H  
ATOM   1424  N   PRO A  95       8.727 -26.406   6.519  1.00 35.15           N  
ANISOU 1424  N   PRO A  95     4479   3927   4948    639     79    158       N  
ATOM   1425  CA  PRO A  95       8.672 -25.676   7.794  1.00 37.36           C  
ANISOU 1425  CA  PRO A  95     4772   4225   5197    617     47    261       C  
ATOM   1426  C   PRO A  95       9.136 -26.509   8.979  1.00 33.84           C  
ANISOU 1426  C   PRO A  95     4333   3706   4818    655     48    342       C  
ATOM   1427  O   PRO A  95       8.498 -27.503   9.338  1.00 38.93           O  
ANISOU 1427  O   PRO A  95     5002   4253   5535    654     71    345       O  
ATOM   1428  CB  PRO A  95       7.189 -25.299   7.924  1.00 30.09           C  
ANISOU 1428  CB  PRO A  95     3884   3299   4251    555     38    242       C  
ATOM   1429  CG  PRO A  95       6.463 -26.259   7.057  1.00 24.61           C  
ANISOU 1429  CG  PRO A  95     3194   2544   3614    548     65    143       C  
ATOM   1430  CD  PRO A  95       7.388 -26.605   5.935  1.00 35.40           C  
ANISOU 1430  CD  PRO A  95     4532   3935   4982    595     84     76       C  
ATOM   1431  HA  PRO A  95       9.211 -24.872   7.737  1.00 36.49           H  
ATOM   1432  HB2 PRO A  95       6.908 -25.385   8.848  1.00 28.33           H  
ATOM   1433  HB3 PRO A  95       7.054 -24.387   7.620  1.00 28.33           H  
ATOM   1434  HG2 PRO A  95       6.237 -27.051   7.569  1.00 21.10           H  
ATOM   1435  HG3 PRO A  95       5.655 -25.842   6.717  1.00 21.10           H  
ATOM   1436  HD2 PRO A  95       7.266 -27.528   5.660  1.00 33.46           H  
ATOM   1437  HD3 PRO A  95       7.250 -26.013   5.179  1.00 33.46           H  
ATOM   1438  N   VAL A  96      10.244 -26.104   9.593  1.00 34.91           N  
ANISOU 1438  N   VAL A  96     4443   3888   4933    690     23    411       N  
ATOM   1439  CA  VAL A  96      10.765 -26.758  10.782  1.00 34.89           C  
ANISOU 1439  CA  VAL A  96     4445   3837   4974    736     12    501       C  
ATOM   1440  C   VAL A  96      10.302 -25.981  12.008  1.00 29.49           C  
ANISOU 1440  C   VAL A  96     3788   3192   4227    705    -24    577       C  
ATOM   1441  O   VAL A  96       9.945 -24.802  11.935  1.00 26.86           O  
ANISOU 1441  O   VAL A  96     3455   2931   3820    656    -47    562       O  
ATOM   1442  CB  VAL A  96      12.310 -26.868  10.737  1.00 39.43           C  
ANISOU 1442  CB  VAL A  96     4967   4445   5569    803      1    523       C  
ATOM   1443  CG1 VAL A  96      12.953 -25.487  10.795  1.00 41.73           C  
ANISOU 1443  CG1 VAL A  96     5221   4851   5782    784    -38    536       C  
ATOM   1444  CG2 VAL A  96      12.830 -27.750  11.866  1.00 46.01           C  
ANISOU 1444  CG2 VAL A  96     5805   5221   6456    865    -10    614       C  
ATOM   1445  H   VAL A  96      10.721 -25.438   9.331  1.00 32.98           H  
ATOM   1446  HA  VAL A  96      10.401 -27.655  10.843  1.00 32.31           H  
ATOM   1447  HB  VAL A  96      12.560 -27.282   9.897  1.00 37.19           H  
ATOM   1448 HG11 VAL A  96      13.918 -25.586  10.757  1.00 40.63           H  
ATOM   1449 HG12 VAL A  96      12.644 -24.963  10.040  1.00 40.63           H  
ATOM   1450 HG13 VAL A  96      12.698 -25.054  11.625  1.00 40.63           H  
ATOM   1451 HG21 VAL A  96      13.795 -27.823  11.792  1.00 44.16           H  
ATOM   1452 HG22 VAL A  96      12.594 -27.347  12.716  1.00 44.16           H  
ATOM   1453 HG23 VAL A  96      12.426 -28.629  11.793  1.00 44.16           H  
ATOM   1454  N   GLU A  97      10.299 -26.655  13.154  1.00 28.87           N  
ANISOU 1454  N   GLU A  97     3734   3062   4175    737    -27    661       N  
ATOM   1455  CA  GLU A  97      10.001 -26.000  14.418  1.00 28.31           C  
ANISOU 1455  CA  GLU A  97     3688   3036   4034    722    -62    737       C  
ATOM   1456  C   GLU A  97      11.194 -25.163  14.874  1.00 29.29           C  
ANISOU 1456  C   GLU A  97     3769   3257   4101    751   -119    768       C  
ATOM   1457  O   GLU A  97      12.335 -25.375  14.453  1.00 31.57           O  
ANISOU 1457  O   GLU A  97     4010   3562   4424    798   -128    757       O  
ATOM   1458  CB  GLU A  97       9.643 -27.033  15.486  1.00 31.10           C  
ANISOU 1458  CB  GLU A  97     4083   3309   4426    755    -40    826       C  
ATOM   1459  CG  GLU A  97       8.923 -26.455  16.693  1.00 30.60           C  
ANISOU 1459  CG  GLU A  97     4059   3283   4285    728    -57    892       C  
ATOM   1460  CD  GLU A  97       8.439 -27.526  17.654  1.00 45.00           C  
ANISOU 1460  CD  GLU A  97     5929   5021   6147    758    -18    986       C  
ATOM   1461  OE1 GLU A  97       8.094 -27.185  18.805  1.00 39.71           O  
ANISOU 1461  OE1 GLU A  97     5292   4392   5405    759    -30   1060       O  
ATOM   1462  OE2 GLU A  97       8.402 -28.709  17.258  1.00 47.46           O  
ANISOU 1462  OE2 GLU A  97     6245   5225   6564    783     30    988       O  
ATOM   1463  H   GLU A  97      10.466 -27.496  13.225  1.00 27.20           H  
ATOM   1464  HA  GLU A  97       9.240 -25.410  14.306  1.00 26.83           H  
ATOM   1465  HB2 GLU A  97       9.062 -27.701  15.089  1.00 29.26           H  
ATOM   1466  HB3 GLU A  97      10.460 -27.449  15.802  1.00 29.26           H  
ATOM   1467  HG2 GLU A  97       9.531 -25.872  17.175  1.00 28.92           H  
ATOM   1468  HG3 GLU A  97       8.151 -25.951  16.390  1.00 28.92           H  
ATOM   1469  N   SER A  98      10.916 -24.201  15.751  1.00 28.79           N  
ANISOU 1469  N   SER A  98     3719   3261   3958    722   -157    799       N  
ATOM   1470  CA  SER A  98      11.928 -23.265  16.227  1.00 30.03           C  
ANISOU 1470  CA  SER A  98     3832   3514   4063    737   -218    811       C  
ATOM   1471  C   SER A  98      11.709 -23.032  17.719  1.00 31.24           C  
ANISOU 1471  C   SER A  98     4016   3704   4147    749   -257    882       C  
ATOM   1472  O   SER A  98      10.952 -23.751  18.378  1.00 34.43           O  
ANISOU 1472  O   SER A  98     4475   4057   4551    760   -230    938       O  
ATOM   1473  CB  SER A  98      11.873 -21.959  15.423  1.00 27.87           C  
ANISOU 1473  CB  SER A  98     3530   3301   3758    676   -225    740       C  
ATOM   1474  OG  SER A  98      10.765 -21.165  15.812  1.00 25.55           O  
ANISOU 1474  OG  SER A  98     3275   3024   3407    617   -228    733       O  
ATOM   1475  H   SER A  98      10.136 -24.068  16.089  1.00 27.59           H  
ATOM   1476  HA  SER A  98      12.801 -23.670  16.108  1.00 28.62           H  
ATOM   1477  HB2 SER A  98      12.689 -21.459  15.579  1.00 27.00           H  
ATOM   1478  HB3 SER A  98      11.791 -22.173  14.480  1.00 27.00           H  
ATOM   1479  HG  SER A  98      10.048 -21.552  15.607  1.00 25.89           H  
ATOM   1480  N   ASP A  99      12.385 -22.014  18.257  1.00 33.73           N  
ANISOU 1480  N   ASP A  99     4296   4114   4406    747   -318    877       N  
ATOM   1481  CA  ASP A  99      12.254 -21.693  19.673  1.00 36.10           C  
ANISOU 1481  CA  ASP A  99     4621   4469   4625    763   -363    930       C  
ATOM   1482  C   ASP A  99      11.017 -20.852  19.963  1.00 34.69           C  
ANISOU 1482  C   ASP A  99     4488   4306   4388    694   -350    905       C  
ATOM   1483  O   ASP A  99      10.500 -20.890  21.085  1.00 35.57           O  
ANISOU 1483  O   ASP A  99     4643   4438   4434    705   -358    955       O  
ATOM   1484  CB  ASP A  99      13.500 -20.950  20.163  1.00 41.91           C  
ANISOU 1484  CB  ASP A  99     5293   5302   5330    790   -442    919       C  
ATOM   1485  CG  ASP A  99      14.684 -21.872  20.380  1.00 46.59           C  
ANISOU 1485  CG  ASP A  99     5845   5894   5961    878   -469    969       C  
ATOM   1486  OD1 ASP A  99      14.468 -23.080  20.612  1.00 49.27           O  
ANISOU 1486  OD1 ASP A  99     6225   6167   6328    930   -437   1037       O  
ATOM   1487  OD2 ASP A  99      15.833 -21.386  20.322  1.00 52.83           O  
ANISOU 1487  OD2 ASP A  99     6560   6748   6764    896   -521    940       O  
ATOM   1488  H   ASP A  99      12.920 -21.499  17.824  1.00 31.28           H  
ATOM   1489  HA  ASP A  99      12.179 -22.524  20.168  1.00 34.99           H  
ATOM   1490  HB2 ASP A  99      13.754 -20.288  19.501  1.00 41.53           H  
ATOM   1491  HB3 ASP A  99      13.299 -20.517  21.006  1.00 41.53           H  
ATOM   1492  N   GLU A 100      10.534 -20.092  18.981  1.00 36.77           N  
ANISOU 1492  N   GLU A 100     4740   4562   4669    629   -327    833       N  
ATOM   1493  CA  GLU A 100       9.396 -19.205  19.186  1.00 35.43           C  
ANISOU 1493  CA  GLU A 100     4603   4406   4451    567   -316    805       C  
ATOM   1494  C   GLU A 100       8.072 -19.786  18.711  1.00 33.18           C  
ANISOU 1494  C   GLU A 100     4365   4045   4197    534   -251    800       C  
ATOM   1495  O   GLU A 100       7.038 -19.511  19.328  1.00 33.50           O  
ANISOU 1495  O   GLU A 100     4445   4086   4198    505   -236    810       O  
ATOM   1496  CB  GLU A 100       9.623 -17.869  18.468  1.00 38.95           C  
ANISOU 1496  CB  GLU A 100     5006   4895   4898    516   -335    733       C  
ATOM   1497  CG  GLU A 100      11.023 -17.296  18.617  1.00 44.55           C  
ANISOU 1497  CG  GLU A 100     5650   5668   5610    538   -390    720       C  
ATOM   1498  CD  GLU A 100      11.024 -15.780  18.704  1.00 46.13           C  
ANISOU 1498  CD  GLU A 100     5822   5919   5786    485   -419    667       C  
ATOM   1499  OE1 GLU A 100      10.275 -15.230  19.540  1.00 38.81           O  
ANISOU 1499  OE1 GLU A 100     4929   5014   4804    462   -433    662       O  
ATOM   1500  OE2 GLU A 100      11.768 -15.137  17.933  1.00 52.35           O  
ANISOU 1500  OE2 GLU A 100     6553   6721   6616    467   -423    631       O  
ATOM   1501  H   GLU A 100      10.851 -20.074  18.182  1.00 30.18           H  
ATOM   1502  HA  GLU A 100       9.320 -19.031  20.137  1.00 29.29           H  
ATOM   1503  HB2 GLU A 100       9.460 -17.996  17.520  1.00 34.27           H  
ATOM   1504  HB3 GLU A 100       9.002 -17.216  18.827  1.00 34.27           H  
ATOM   1505  HG2 GLU A 100      11.424 -17.645  19.429  1.00 40.59           H  
ATOM   1506  HG3 GLU A 100      11.555 -17.554  17.848  1.00 40.59           H  
ATOM   1507  N   MET A 101       8.067 -20.578  17.638  1.00 28.71           N  
ANISOU 1507  N   MET A 101     3792   3415   3703    539   -213    779       N  
ATOM   1508  CA  MET A 101       6.820 -20.997  17.014  1.00 35.70           C  
ANISOU 1508  CA  MET A 101     4707   4233   4625    499   -159    750       C  
ATOM   1509  C   MET A 101       6.867 -22.476  16.656  1.00 36.47           C  
ANISOU 1509  C   MET A 101     4813   4241   4802    534   -118    768       C  
ATOM   1510  O   MET A 101       7.935 -23.083  16.550  1.00 33.69           O  
ANISOU 1510  O   MET A 101     4438   3879   4484    588   -128    788       O  
ATOM   1511  CB  MET A 101       6.525 -20.169  15.755  1.00 30.22           C  
ANISOU 1511  CB  MET A 101     3989   3559   3936    453   -155    670       C  
ATOM   1512  CG  MET A 101       6.313 -18.691  16.029  1.00 37.52           C  
ANISOU 1512  CG  MET A 101     4906   4551   4799    413   -186    650       C  
ATOM   1513  SD  MET A 101       4.620 -18.326  16.517  1.00 39.12           S  
ANISOU 1513  SD  MET A 101     5151   4738   4976    363   -162    643       S  
ATOM   1514  CE  MET A 101       3.929 -17.804  14.949  1.00 31.38           C  
ANISOU 1514  CE  MET A 101     4153   3750   4019    321   -145    567       C  
ATOM   1515  H   MET A 101       8.774 -20.883  17.256  1.00 21.26           H  
ATOM   1516  HA  MET A 101       6.103 -20.867  17.654  1.00 29.97           H  
ATOM   1517  HB2 MET A 101       7.274 -20.252  15.145  1.00 24.26           H  
ATOM   1518  HB3 MET A 101       5.719 -20.511  15.339  1.00 24.26           H  
ATOM   1519  HG2 MET A 101       6.902 -18.413  16.748  1.00 33.64           H  
ATOM   1520  HG3 MET A 101       6.511 -18.187  15.224  1.00 33.64           H  
ATOM   1521  HE1 MET A 101       2.971 -17.689  15.049  1.00 27.37           H  
ATOM   1522  HE2 MET A 101       4.338 -16.965  14.688  1.00 27.37           H  
ATOM   1523  HE3 MET A 101       4.112 -18.484  14.282  1.00 27.37           H  
ATOM   1524  N   ARG A 102       5.676 -23.043  16.469  1.00 32.46           N  
ANISOU 1524  N   ARG A 102     4335   3663   4334    502    -70    754       N  
ATOM   1525  CA  ARG A 102       5.498 -24.433  16.048  1.00 29.89           C  
ANISOU 1525  CA  ARG A 102     4017   3235   4104    521    -22    754       C  
ATOM   1526  C   ARG A 102       4.514 -24.440  14.883  1.00 26.09           C  
ANISOU 1526  C   ARG A 102     3529   2721   3663    468      5    660       C  
ATOM   1527  O   ARG A 102       3.291 -24.385  15.101  1.00 25.99           O  
ANISOU 1527  O   ARG A 102     3536   2682   3657    422     30    651       O  
ATOM   1528  CB  ARG A 102       4.996 -25.299  17.199  1.00 28.69           C  
ANISOU 1528  CB  ARG A 102     3907   3020   3975    538     15    844       C  
ATOM   1529  CG  ARG A 102       4.278 -26.576  16.769  1.00 31.15           C  
ANISOU 1529  CG  ARG A 102     4229   3205   4400    528     79    829       C  
ATOM   1530  CD  ARG A 102       4.089 -27.532  17.941  1.00 41.85           C  
ANISOU 1530  CD  ARG A 102     5623   4490   5789    561    122    943       C  
ATOM   1531  NE  ARG A 102       2.780 -27.379  18.567  1.00 39.42           N  
ANISOU 1531  NE  ARG A 102     5344   4165   5470    510    163    967       N  
ATOM   1532  CZ  ARG A 102       1.673 -27.984  18.157  1.00 38.62           C  
ANISOU 1532  CZ  ARG A 102     5242   3971   5460    460    222    927       C  
ATOM   1533  NH1 ARG A 102       1.674 -28.804  17.119  1.00 39.84           N  
ANISOU 1533  NH1 ARG A 102     5373   4040   5726    454    243    854       N  
ATOM   1534  NH2 ARG A 102       0.534 -27.758  18.806  1.00 35.54           N  
ANISOU 1534  NH2 ARG A 102     4871   3576   5056    415    260    954       N  
ATOM   1535  H   ARG A 102       4.931 -22.630  16.584  1.00 31.34           H  
ATOM   1536  HA  ARG A 102       6.344 -24.803  15.748  1.00 27.51           H  
ATOM   1537  HB2 ARG A 102       5.756 -25.559  17.743  1.00 24.21           H  
ATOM   1538  HB3 ARG A 102       4.372 -24.777  17.727  1.00 24.21           H  
ATOM   1539  HG2 ARG A 102       3.404 -26.350  16.416  1.00 27.35           H  
ATOM   1540  HG3 ARG A 102       4.804 -27.027  16.090  1.00 27.35           H  
ATOM   1541  HD2 ARG A 102       4.168 -28.445  17.623  1.00 39.16           H  
ATOM   1542  HD3 ARG A 102       4.768 -27.353  18.610  1.00 39.16           H  
ATOM   1543  HE  ARG A 102       2.723 -26.861  19.251  1.00 36.25           H  
ATOM   1544 HH11 ARG A 102       2.404 -28.956  16.692  1.00 36.13           H  
ATOM   1545 HH12 ARG A 102       0.943 -29.185  16.871  1.00 36.13           H  
ATOM   1546 HH21 ARG A 102       0.522 -27.226  19.482  1.00 29.98           H  
ATOM   1547 HH22 ARG A 102      -0.191 -28.144  18.550  1.00 29.98           H  
ATOM   1548  N   PRO A 103       4.995 -24.494  13.641  1.00 29.43           N  
ANISOU 1548  N   PRO A 103     3922   3151   4110    475      1    586       N  
ATOM   1549  CA  PRO A 103       4.090 -24.354  12.491  1.00 40.06           C  
ANISOU 1549  CA  PRO A 103     5259   4491   5472    430     14    490       C  
ATOM   1550  C   PRO A 103       3.180 -25.565  12.319  1.00 34.07           C  
ANISOU 1550  C   PRO A 103     4510   3625   4808    414     60    458       C  
ATOM   1551  O   PRO A 103       3.349 -26.612  12.947  1.00 33.78           O  
ANISOU 1551  O   PRO A 103     4489   3505   4841    441     91    512       O  
ATOM   1552  CB  PRO A 103       5.025 -24.192  11.287  1.00 42.33           C  
ANISOU 1552  CB  PRO A 103     5514   4822   5750    456      1    430       C  
ATOM   1553  CG  PRO A 103       6.399 -24.458  11.767  1.00 29.77           C  
ANISOU 1553  CG  PRO A 103     3908   3239   4166    514    -10    489       C  
ATOM   1554  CD  PRO A 103       6.416 -24.549  13.254  1.00 29.82           C  
ANISOU 1554  CD  PRO A 103     3940   3232   4160    527    -20    587       C  
ATOM   1555  HA  PRO A 103       3.551 -23.554  12.598  1.00 36.50           H  
ATOM   1556  HB2 PRO A 103       4.776 -24.829  10.599  1.00 39.31           H  
ATOM   1557  HB3 PRO A 103       4.954 -23.288  10.944  1.00 39.31           H  
ATOM   1558  HG2 PRO A 103       6.704 -25.295  11.384  1.00 22.74           H  
ATOM   1559  HG3 PRO A 103       6.973 -23.732  11.477  1.00 22.74           H  
ATOM   1560  HD2 PRO A 103       6.815 -25.386  13.540  1.00 22.35           H  
ATOM   1561  HD3 PRO A 103       6.903 -23.803  13.636  1.00 22.35           H  
ATOM   1562  N   CYS A 104       2.195 -25.395  11.434  1.00 28.24           N  
ANISOU 1562  N   CYS A 104     3762   2889   4080    369     63    369       N  
ATOM   1563  CA  CYS A 104       1.205 -26.424  11.130  1.00 36.19           C  
ANISOU 1563  CA  CYS A 104     4766   3800   5185    341    102    312       C  
ATOM   1564  C   CYS A 104       0.318 -25.950   9.983  1.00 29.84           C  
ANISOU 1564  C   CYS A 104     3939   3038   4362    301     82    200       C  
ATOM   1565  O   CYS A 104       0.022 -24.758   9.872  1.00 33.47           O  
ANISOU 1565  O   CYS A 104     4396   3586   4735    281     50    199       O  
ATOM   1566  CB  CYS A 104       0.346 -26.742  12.358  1.00 40.23           C  
ANISOU 1566  CB  CYS A 104     5302   4249   5735    313    138    387       C  
ATOM   1567  SG  CYS A 104      -0.312 -28.422  12.375  1.00 44.06           S  
ANISOU 1567  SG  CYS A 104     5784   4572   6385    299    205    366       S  
ATOM   1568  H   CYS A 104       2.077 -24.672  10.985  1.00 24.71           H  
ATOM   1569  HA  CYS A 104       1.662 -27.231  10.843  1.00 33.95           H  
ATOM   1570  HB2 CYS A 104       0.888 -26.628  13.154  1.00 38.48           H  
ATOM   1571  HB3 CYS A 104      -0.406 -26.129  12.378  1.00 38.48           H  
ATOM   1572  HG  CYS A 104      -0.989 -28.566  13.355  1.00 41.65           H  
ATOM   1573  N   TRP A 105      -0.122 -26.895   9.148  1.00 30.91           N  
ANISOU 1573  N   TRP A 105     4055   3109   4579    291    101    104       N  
ATOM   1574  CA  TRP A 105      -0.989 -26.586   8.014  1.00 30.69           C  
ANISOU 1574  CA  TRP A 105     4001   3125   4533    260     76    -14       C  
ATOM   1575  C   TRP A 105      -2.452 -26.779   8.410  1.00 31.49           C  
ANISOU 1575  C   TRP A 105     4092   3175   4699    201     92    -36       C  
ATOM   1576  O   TRP A 105      -2.801 -27.772   9.055  1.00 33.87           O  
ANISOU 1576  O   TRP A 105     4396   3364   5110    184    140    -12       O  
ATOM   1577  CB  TRP A 105      -0.657 -27.478   6.811  1.00 33.08           C  
ANISOU 1577  CB  TRP A 105     4282   3401   4884    285     80   -129       C  
ATOM   1578  CG  TRP A 105       0.622 -27.139   6.087  1.00 32.27           C  
ANISOU 1578  CG  TRP A 105     4179   3374   4706    340     64   -135       C  
ATOM   1579  CD1 TRP A 105       1.797 -27.832   6.135  1.00 33.72           C  
ANISOU 1579  CD1 TRP A 105     4366   3518   4928    391     87   -112       C  
ATOM   1580  CD2 TRP A 105       0.841 -26.043   5.187  1.00 38.37           C  
ANISOU 1580  CD2 TRP A 105     4945   4274   5358    352     27   -165       C  
ATOM   1581  NE1 TRP A 105       2.737 -27.231   5.332  1.00 32.56           N  
ANISOU 1581  NE1 TRP A 105     4210   3468   4694    430     70   -129       N  
ATOM   1582  CE2 TRP A 105       2.175 -26.131   4.738  1.00 30.37           C  
ANISOU 1582  CE2 TRP A 105     3929   3293   4318    406     36   -157       C  
ATOM   1583  CE3 TRP A 105       0.042 -24.994   4.722  1.00 33.29           C  
ANISOU 1583  CE3 TRP A 105     4297   3719   4633    326     -9   -190       C  
ATOM   1584  CZ2 TRP A 105       2.727 -25.209   3.849  1.00 28.83           C  
ANISOU 1584  CZ2 TRP A 105     3727   3212   4015    430     18   -170       C  
ATOM   1585  CZ3 TRP A 105       0.591 -24.081   3.840  1.00 26.59           C  
ANISOU 1585  CZ3 TRP A 105     3446   2982   3677    354    -31   -197       C  
ATOM   1586  CH2 TRP A 105       1.920 -24.194   3.413  1.00 31.45           C  
ANISOU 1586  CH2 TRP A 105     4059   3624   4266    404    -13   -186       C  
ATOM   1587  H   TRP A 105       0.071 -27.730   9.220  1.00 27.34           H  
ATOM   1588  HA  TRP A 105      -0.855 -25.662   7.751  1.00 27.12           H  
ATOM   1589  HB2 TRP A 105      -0.579 -28.393   7.121  1.00 29.10           H  
ATOM   1590  HB3 TRP A 105      -1.380 -27.406   6.168  1.00 29.10           H  
ATOM   1591  HD1 TRP A 105       1.941 -28.600   6.639  1.00 29.59           H  
ATOM   1592  HE1 TRP A 105       3.545 -27.501   5.221  1.00 28.49           H  
ATOM   1593  HE3 TRP A 105      -0.841 -24.911   5.001  1.00 32.04           H  
ATOM   1594  HZ2 TRP A 105       3.609 -25.282   3.564  1.00 25.28           H  
ATOM   1595  HZ3 TRP A 105       0.069 -23.379   3.524  1.00 23.06           H  
ATOM   1596  HH2 TRP A 105       2.262 -23.565   2.820  1.00 29.98           H  
ATOM   1597  N   PHE A 106      -3.302 -25.824   8.028  1.00 39.01           N  
ANISOU 1597  N   PHE A 106     5029   4205   5589    171     57    -76       N  
ATOM   1598  CA  PHE A 106      -4.747 -25.943   8.171  1.00 34.53           C  
ANISOU 1598  CA  PHE A 106     4435   3602   5082    115     66   -120       C  
ATOM   1599  C   PHE A 106      -5.407 -25.746   6.813  1.00 35.28           C  
ANISOU 1599  C   PHE A 106     4491   3757   5156    105     20   -255       C  
ATOM   1600  O   PHE A 106      -4.822 -25.167   5.895  1.00 39.12           O  
ANISOU 1600  O   PHE A 106     4980   4335   5548    141    -20   -288       O  
ATOM   1601  CB  PHE A 106      -5.328 -24.910   9.153  1.00 29.74           C  
ANISOU 1601  CB  PHE A 106     3840   3037   4422     90     65    -36       C  
ATOM   1602  CG  PHE A 106      -4.674 -24.906  10.502  1.00 29.78           C  
ANISOU 1602  CG  PHE A 106     3886   3014   4414    106     99     95       C  
ATOM   1603  CD1 PHE A 106      -3.424 -24.339  10.681  1.00 40.63           C  
ANISOU 1603  CD1 PHE A 106     5288   4448   5704    152     77    159       C  
ATOM   1604  CD2 PHE A 106      -5.322 -25.448  11.598  1.00 31.22           C  
ANISOU 1604  CD2 PHE A 106     4077   3117   4668     78    154    156       C  
ATOM   1605  CE1 PHE A 106      -2.825 -24.328  11.926  1.00 40.36           C  
ANISOU 1605  CE1 PHE A 106     5286   4399   5650    172     97    272       C  
ATOM   1606  CE2 PHE A 106      -4.729 -25.440  12.846  1.00 35.29           C  
ANISOU 1606  CE2 PHE A 106     4633   3620   5154    101    182    279       C  
ATOM   1607  CZ  PHE A 106      -3.478 -24.879  13.011  1.00 35.29           C  
ANISOU 1607  CZ  PHE A 106     4659   3687   5064    150    148    333       C  
ATOM   1608  H   PHE A 106      -3.055 -25.080   7.674  1.00 36.79           H  
ATOM   1609  HA  PHE A 106      -4.948 -26.829   8.512  1.00 31.08           H  
ATOM   1610  HB2 PHE A 106      -5.220 -24.025   8.771  1.00 24.84           H  
ATOM   1611  HB3 PHE A 106      -6.270 -25.103   9.284  1.00 24.84           H  
ATOM   1612  HD1 PHE A 106      -2.982 -23.962   9.954  1.00 40.06           H  
ATOM   1613  HD2 PHE A 106      -6.167 -25.821  11.494  1.00 26.33           H  
ATOM   1614  HE1 PHE A 106      -1.982 -23.950  12.033  1.00 39.81           H  
ATOM   1615  HE2 PHE A 106      -5.171 -25.813  13.574  1.00 32.57           H  
ATOM   1616  HZ  PHE A 106      -3.077 -24.871  13.850  1.00 33.18           H  
ATOM   1617  N   GLN A 107      -6.640 -26.225   6.695  1.00 36.63           N  
ANISOU 1617  N   GLN A 107     4623   3879   5415     57     26   -332       N  
ATOM   1618  CA  GLN A 107      -7.453 -25.924   5.529  1.00 47.77           C  
ANISOU 1618  CA  GLN A 107     5990   5360   6798     46    -29   -459       C  
ATOM   1619  C   GLN A 107      -8.176 -24.595   5.735  1.00 50.56           C  
ANISOU 1619  C   GLN A 107     6337   5804   7070     34    -63   -419       C  
ATOM   1620  O   GLN A 107      -8.217 -24.040   6.835  1.00 42.75           O  
ANISOU 1620  O   GLN A 107     5371   4806   6066     21    -36   -311       O  
ATOM   1621  CB  GLN A 107      -8.456 -27.043   5.261  1.00 49.88           C  
ANISOU 1621  CB  GLN A 107     6207   5536   7210     -1    -14   -575       C  
ATOM   1622  CG  GLN A 107      -7.861 -28.261   4.575  1.00 59.18           C  
ANISOU 1622  CG  GLN A 107     7378   6646   8462     18      0   -667       C  
ATOM   1623  CD  GLN A 107      -8.202 -29.552   5.290  1.00 66.31           C  
ANISOU 1623  CD  GLN A 107     8267   7383   9546    -24     70   -666       C  
ATOM   1624  OE1 GLN A 107      -7.637 -29.863   6.339  1.00 58.53           O  
ANISOU 1624  OE1 GLN A 107     7320   6320   8597    -16    128   -541       O  
ATOM   1625  NE2 GLN A 107      -9.137 -30.310   4.728  1.00 78.82           N  
ANISOU 1625  NE2 GLN A 107     9792   8910  11246    -67     65   -807       N  
ATOM   1626  H   GLN A 107      -7.025 -26.727   7.277  1.00 36.71           H  
ATOM   1627  HA  GLN A 107      -6.881 -25.852   4.749  1.00 49.77           H  
ATOM   1628  HB2 GLN A 107      -8.828 -27.335   6.108  1.00 50.99           H  
ATOM   1629  HB3 GLN A 107      -9.160 -26.699   4.691  1.00 50.99           H  
ATOM   1630  HG2 GLN A 107      -8.207 -28.317   3.671  1.00 61.08           H  
ATOM   1631  HG3 GLN A 107      -6.895 -28.174   4.555  1.00 61.08           H  
ATOM   1632 HE21 GLN A 107      -9.513 -30.058   3.997  1.00 82.32           H  
ATOM   1633 HE22 GLN A 107      -9.366 -31.053   5.095  1.00 82.32           H  
ATOM   1634  N   LEU A 108      -8.758 -24.084   4.652  1.00 52.49           N  
ANISOU 1634  N   LEU A 108     6549   6139   7257     41   -123   -512       N  
ATOM   1635  CA  LEU A 108      -9.414 -22.784   4.687  1.00 55.01           C  
ANISOU 1635  CA  LEU A 108     6858   6546   7496     40   -160   -479       C  
ATOM   1636  C   LEU A 108     -10.784 -22.826   5.350  1.00 51.93           C  
ANISOU 1636  C   LEU A 108     6425   6111   7195    -15   -145   -492       C  
ATOM   1637  O   LEU A 108     -11.453 -21.790   5.417  1.00 47.02           O  
ANISOU 1637  O   LEU A 108     5788   5554   6523    -17   -174   -472       O  
ATOM   1638  CB  LEU A 108      -9.539 -22.224   3.268  1.00 43.33           C  
ANISOU 1638  CB  LEU A 108     5361   5185   5919     79   -230   -562       C  
ATOM   1639  CG  LEU A 108      -8.328 -22.457   2.362  1.00 46.30           C  
ANISOU 1639  CG  LEU A 108     5765   5604   6221    132   -238   -585       C  
ATOM   1640  CD1 LEU A 108      -8.544 -21.810   1.004  1.00 53.62           C  
ANISOU 1640  CD1 LEU A 108     6677   6662   7034    175   -303   -653       C  
ATOM   1641  CD2 LEU A 108      -7.050 -21.935   3.010  1.00 42.02           C  
ANISOU 1641  CD2 LEU A 108     5278   5063   5626    158   -204   -454       C  
ATOM   1642  H   LEU A 108      -8.786 -24.473   3.886  1.00 48.69           H  
ATOM   1643  HA  LEU A 108      -8.861 -22.172   5.199  1.00 52.38           H  
ATOM   1644  HB2 LEU A 108     -10.304 -22.641   2.843  1.00 38.13           H  
ATOM   1645  HB3 LEU A 108      -9.675 -21.265   3.330  1.00 38.13           H  
ATOM   1646  HG  LEU A 108      -8.220 -23.411   2.227  1.00 41.54           H  
ATOM   1647 HD11 LEU A 108      -7.714 -21.839   0.504  1.00 49.95           H  
ATOM   1648 HD12 LEU A 108      -9.234 -22.298   0.528  1.00 49.95           H  
ATOM   1649 HD13 LEU A 108      -8.821 -20.889   1.133  1.00 49.95           H  
ATOM   1650 HD21 LEU A 108      -6.302 -22.112   2.418  1.00 37.41           H  
ATOM   1651 HD22 LEU A 108      -7.138 -20.981   3.157  1.00 37.41           H  
ATOM   1652 HD23 LEU A 108      -6.918 -22.390   3.856  1.00 37.41           H  
ATOM   1653  N   ASP A 109     -11.214 -23.989   5.841  1.00 53.55           N  
ANISOU 1653  N   ASP A 109     6608   6202   7538    -60    -96   -523       N  
ATOM   1654  CA  ASP A 109     -12.448 -24.112   6.607  1.00 51.02           C  
ANISOU 1654  CA  ASP A 109     6245   5825   7316   -117    -62   -522       C  
ATOM   1655  C   ASP A 109     -12.197 -24.743   7.971  1.00 50.37           C  
ANISOU 1655  C   ASP A 109     6196   5631   7313   -142     26   -415       C  
ATOM   1656  O   ASP A 109     -13.139 -25.201   8.624  1.00 51.58           O  
ANISOU 1656  O   ASP A 109     6313   5709   7576   -194     77   -415       O  
ATOM   1657  CB  ASP A 109     -13.485 -24.924   5.828  1.00 55.83           C  
ANISOU 1657  CB  ASP A 109     6776   6402   8035   -155    -85   -674       C  
ATOM   1658  CG  ASP A 109     -13.183 -26.410   5.828  1.00 60.43           C  
ANISOU 1658  CG  ASP A 109     7352   6859   8748   -178    -36   -724       C  
ATOM   1659  OD1 ASP A 109     -12.090 -26.798   5.362  1.00 59.67           O  
ANISOU 1659  OD1 ASP A 109     7296   6761   8614   -137    -42   -731       O  
ATOM   1660  OD2 ASP A 109     -14.039 -27.191   6.293  1.00 49.67           O  
ANISOU 1660  OD2 ASP A 109     5943   5393   7536   -237     13   -755       O  
ATOM   1661  H   ASP A 109     -10.797 -24.735   5.741  1.00 53.68           H  
ATOM   1662  HA  ASP A 109     -12.817 -23.226   6.750  1.00 50.24           H  
ATOM   1663  HB2 ASP A 109     -14.357 -24.796   6.233  1.00 54.67           H  
ATOM   1664  HB3 ASP A 109     -13.499 -24.620   4.907  1.00 54.67           H  
ATOM   1665  N   GLN A 110     -10.936 -24.780   8.409  1.00 49.45           N  
ANISOU 1665  N   GLN A 110     6143   5504   7141   -104     48   -321       N  
ATOM   1666  CA  GLN A 110     -10.563 -25.367   9.691  1.00 47.11           C  
ANISOU 1666  CA  GLN A 110     5885   5115   6899   -113    125   -208       C  
ATOM   1667  C   GLN A 110      -9.795 -24.391  10.575  1.00 36.29           C  
ANISOU 1667  C   GLN A 110     4572   3805   5411    -79    127    -80       C  
ATOM   1668  O   GLN A 110      -9.175 -24.815  11.555  1.00 40.34           O  
ANISOU 1668  O   GLN A 110     5128   4266   5935    -66    176     19       O  
ATOM   1669  CB  GLN A 110      -9.721 -26.628   9.480  1.00 54.85           C  
ANISOU 1669  CB  GLN A 110     6882   6004   7954    -95    154   -221       C  
ATOM   1670  CG  GLN A 110     -10.222 -27.571   8.390  1.00 56.94           C  
ANISOU 1670  CG  GLN A 110     7092   6218   8325   -119    139   -373       C  
ATOM   1671  CD  GLN A 110     -11.314 -28.504   8.873  1.00 61.36           C  
ANISOU 1671  CD  GLN A 110     7606   6655   9054   -184    202   -401       C  
ATOM   1672  OE1 GLN A 110     -11.052 -29.649   9.242  1.00 61.79           O  
ANISOU 1672  OE1 GLN A 110     7668   6582   9228   -193    265   -380       O  
ATOM   1673  NE2 GLN A 110     -12.549 -28.019   8.867  1.00 64.84           N  
ANISOU 1673  NE2 GLN A 110     7993   7128   9515   -228    190   -447       N  
ATOM   1674  H   GLN A 110     -10.267 -24.465   7.970  1.00 48.93           H  
ATOM   1675  HA  GLN A 110     -11.381 -25.611  10.152  1.00 45.99           H  
ATOM   1676  HB2 GLN A 110      -8.821 -26.358   9.238  1.00 54.53           H  
ATOM   1677  HB3 GLN A 110      -9.705 -27.128  10.311  1.00 54.53           H  
ATOM   1678  HG2 GLN A 110     -10.580 -27.046   7.658  1.00 55.89           H  
ATOM   1679  HG3 GLN A 110      -9.481 -28.114   8.078  1.00 55.89           H  
ATOM   1680 HE21 GLN A 110     -12.694 -27.215   8.598  1.00 64.03           H  
ATOM   1681 HE22 GLN A 110     -13.205 -28.508   9.132  1.00 64.03           H  
ATOM   1682  N   ILE A 111      -9.819 -23.100  10.255  1.00 40.15           N  
ANISOU 1682  N   ILE A 111     5063   4403   5790    -61     73    -82       N  
ATOM   1683  CA  ILE A 111      -9.005 -22.129  10.998  1.00 31.33           C  
ANISOU 1683  CA  ILE A 111     3994   3342   4566    -30     67     22       C  
ATOM   1684  C   ILE A 111      -9.474 -22.084  12.449  1.00 36.54           C  
ANISOU 1684  C   ILE A 111     4672   3966   5246    -53    126    109       C  
ATOM   1685  O   ILE A 111     -10.692 -22.009  12.705  1.00 35.37           O  
ANISOU 1685  O   ILE A 111     4487   3802   5149    -93    150     85       O  
ATOM   1686  CB  ILE A 111      -9.096 -20.741  10.340  1.00 36.50           C  
ANISOU 1686  CB  ILE A 111     4641   4107   5122    -12      5     -3       C  
ATOM   1687  CG1 ILE A 111      -8.309 -20.728   9.024  1.00 33.37           C  
ANISOU 1687  CG1 ILE A 111     4243   3759   4677     25    -44    -59       C  
ATOM   1688  CG2 ILE A 111      -8.574 -19.660  11.276  1.00 36.91           C  
ANISOU 1688  CG2 ILE A 111     4731   4205   5090      4      6     92       C  
ATOM   1689  CD1 ILE A 111      -9.175 -20.848   7.786  1.00 39.09           C  
ANISOU 1689  CD1 ILE A 111     4918   4514   5419     17    -86   -176       C  
ATOM   1690  H   ILE A 111     -10.291 -22.759   9.622  1.00 37.90           H  
ATOM   1691  HA  ILE A 111      -8.077 -22.411  10.990  1.00 28.27           H  
ATOM   1692  HB  ILE A 111     -10.029 -20.558  10.151  1.00 35.29           H  
ATOM   1693 HG12 ILE A 111      -7.820 -19.892   8.963  1.00 31.59           H  
ATOM   1694 HG13 ILE A 111      -7.690 -21.475   9.024  1.00 31.59           H  
ATOM   1695 HG21 ILE A 111      -8.445 -18.841  10.772  1.00 36.59           H  
ATOM   1696 HG22 ILE A 111      -9.223 -19.514  11.982  1.00 36.59           H  
ATOM   1697 HG23 ILE A 111      -7.731 -19.951  11.656  1.00 36.59           H  
ATOM   1698 HD11 ILE A 111      -8.613 -20.773   6.999  1.00 37.91           H  
ATOM   1699 HD12 ILE A 111      -9.621 -21.709   7.794  1.00 37.91           H  
ATOM   1700 HD13 ILE A 111      -9.834 -20.135   7.791  1.00 37.91           H  
ATOM   1701  N   PRO A 112      -8.569 -22.133  13.433  1.00 40.97           N  
ANISOU 1701  N   PRO A 112     5283   4518   5766    -27    152    211       N  
ATOM   1702  CA  PRO A 112      -8.980 -22.196  14.849  1.00 37.72           C  
ANISOU 1702  CA  PRO A 112     4893   4077   5361    -41    213    299       C  
ATOM   1703  C   PRO A 112      -9.230 -20.818  15.452  1.00 33.88           C  
ANISOU 1703  C   PRO A 112     4417   3676   4781    -39    195    327       C  
ATOM   1704  O   PRO A 112      -8.535 -20.380  16.374  1.00 30.80           O  
ANISOU 1704  O   PRO A 112     4070   3320   4314    -12    198    404       O  
ATOM   1705  CB  PRO A 112      -7.786 -22.904  15.496  1.00 41.13           C  
ANISOU 1705  CB  PRO A 112     5373   4472   5781     -1    236    387       C  
ATOM   1706  CG  PRO A 112      -6.621 -22.403  14.712  1.00 31.65           C  
ANISOU 1706  CG  PRO A 112     4181   3333   4509     39    169    363       C  
ATOM   1707  CD  PRO A 112      -7.110 -22.284  13.288  1.00 31.46           C  
ANISOU 1707  CD  PRO A 112     4113   3326   4513     22    129    248       C  
ATOM   1708  HA  PRO A 112      -9.779 -22.738  14.940  1.00 37.28           H  
ATOM   1709  HB2 PRO A 112      -7.714 -22.658  16.431  1.00 41.09           H  
ATOM   1710  HB3 PRO A 112      -7.880 -23.866  15.413  1.00 41.09           H  
ATOM   1711  HG2 PRO A 112      -6.343 -21.539  15.054  1.00 30.45           H  
ATOM   1712  HG3 PRO A 112      -5.889 -23.036  14.773  1.00 30.45           H  
ATOM   1713  HD2 PRO A 112      -6.724 -21.506  12.856  1.00 30.35           H  
ATOM   1714  HD3 PRO A 112      -6.895 -23.084  12.783  1.00 30.35           H  
ATOM   1715  N   PHE A 113     -10.259 -20.128  14.946  1.00 38.22           N  
ANISOU 1715  N   PHE A 113     4923   4258   5339    -66    175    259       N  
ATOM   1716  CA  PHE A 113     -10.533 -18.760  15.379  1.00 26.36           C  
ANISOU 1716  CA  PHE A 113     3425   2831   3759    -61    155    273       C  
ATOM   1717  C   PHE A 113     -10.715 -18.639  16.887  1.00 27.70           C  
ANISOU 1717  C   PHE A 113     3627   2998   3901    -64    214    353       C  
ATOM   1718  O   PHE A 113     -10.608 -17.531  17.423  1.00 31.31           O  
ANISOU 1718  O   PHE A 113     4100   3517   4280    -50    197    372       O  
ATOM   1719  CB  PHE A 113     -11.779 -18.227  14.671  1.00 26.15           C  
ANISOU 1719  CB  PHE A 113     3340   2826   3768    -87    134    193       C  
ATOM   1720  CG  PHE A 113     -11.545 -17.862  13.236  1.00 27.60           C  
ANISOU 1720  CG  PHE A 113     3502   3055   3931    -68     61    122       C  
ATOM   1721  CD1 PHE A 113     -10.793 -16.749  12.904  1.00 26.73           C  
ANISOU 1721  CD1 PHE A 113     3414   3013   3731    -34     11    139       C  
ATOM   1722  CD2 PHE A 113     -12.074 -18.635  12.218  1.00 25.61           C  
ANISOU 1722  CD2 PHE A 113     3204   2776   3749    -84     45     39       C  
ATOM   1723  CE1 PHE A 113     -10.574 -16.412  11.584  1.00 21.43           C  
ANISOU 1723  CE1 PHE A 113     2725   2386   3032    -12    -47     87       C  
ATOM   1724  CE2 PHE A 113     -11.858 -18.303  10.897  1.00 33.45           C  
ANISOU 1724  CE2 PHE A 113     4181   3823   4706    -60    -22    -25       C  
ATOM   1725  CZ  PHE A 113     -11.107 -17.191  10.579  1.00 31.52           C  
ANISOU 1725  CZ  PHE A 113     3963   3649   4362    -21    -64      7       C  
ATOM   1726  H   PHE A 113     -10.807 -20.429  14.355  1.00 35.40           H  
ATOM   1727  HA  PHE A 113      -9.775 -18.209  15.128  1.00 21.81           H  
ATOM   1728  HB2 PHE A 113     -12.468 -18.909  14.695  1.00 20.22           H  
ATOM   1729  HB3 PHE A 113     -12.084 -17.431  15.134  1.00 20.22           H  
ATOM   1730  HD1 PHE A 113     -10.430 -16.221  13.579  1.00 23.36           H  
ATOM   1731  HD2 PHE A 113     -12.580 -19.386  12.427  1.00 20.66           H  
ATOM   1732  HE1 PHE A 113     -10.067 -15.662  11.372  1.00 16.35           H  
ATOM   1733  HE2 PHE A 113     -12.219 -18.830  10.220  1.00 30.25           H  
ATOM   1734  HZ  PHE A 113     -10.961 -16.966   9.688  1.00 28.70           H  
ATOM   1735  N   LYS A 114     -10.987 -19.744  17.584  1.00 31.09           N  
ANISOU 1735  N   LYS A 114     4065   3356   4392    -80    285    401       N  
ATOM   1736  CA  LYS A 114     -11.201 -19.685  19.024  1.00 36.26           C  
ANISOU 1736  CA  LYS A 114     4752   4015   5009    -77    349    484       C  
ATOM   1737  C   LYS A 114      -9.906 -19.521  19.807  1.00 29.84           C  
ANISOU 1737  C   LYS A 114     4001   3242   4095    -28    331    563       C  
ATOM   1738  O   LYS A 114      -9.950 -19.071  20.957  1.00 27.78           O  
ANISOU 1738  O   LYS A 114     3771   3023   3761    -15    360    618       O  
ATOM   1739  CB  LYS A 114     -11.926 -20.946  19.496  1.00 46.93           C  
ANISOU 1739  CB  LYS A 114     6093   5274   6464   -108    440    520       C  
ATOM   1740  CG  LYS A 114     -13.177 -21.269  18.694  1.00 56.59           C  
ANISOU 1740  CG  LYS A 114     7243   6449   7809   -162    455    431       C  
ATOM   1741  CD  LYS A 114     -14.183 -22.061  19.520  1.00 76.98           C  
ANISOU 1741  CD  LYS A 114     9806   8958  10484   -202    563    475       C  
ATOM   1742  CE  LYS A 114     -14.910 -23.105  18.683  1.00 81.35           C  
ANISOU 1742  CE  LYS A 114    10295   9416  11198   -251    586    402       C  
ATOM   1743  NZ  LYS A 114     -14.380 -24.476  18.921  1.00 77.66           N  
ANISOU 1743  NZ  LYS A 114     9856   8843  10808   -249    642    464       N  
ATOM   1744  H   LYS A 114     -11.052 -20.532  17.246  1.00 30.39           H  
ATOM   1745  HA  LYS A 114     -11.764 -18.921  19.221  1.00 36.13           H  
ATOM   1746  HB2 LYS A 114     -11.322 -21.701  19.420  1.00 47.75           H  
ATOM   1747  HB3 LYS A 114     -12.191 -20.825  20.422  1.00 47.75           H  
ATOM   1748  HG2 LYS A 114     -13.599 -20.442  18.410  1.00 58.94           H  
ATOM   1749  HG3 LYS A 114     -12.933 -21.800  17.919  1.00 58.94           H  
ATOM   1750  HD2 LYS A 114     -13.718 -22.518  20.238  1.00 82.16           H  
ATOM   1751  HD3 LYS A 114     -14.844 -21.453  19.887  1.00 82.16           H  
ATOM   1752  HE2 LYS A 114     -15.852 -23.100  18.914  1.00 86.58           H  
ATOM   1753  HE3 LYS A 114     -14.798 -22.896  17.743  1.00 86.58           H  
ATOM   1754  HZ1 LYS A 114     -14.822 -25.065  18.421  1.00 81.23           H  
ATOM   1755  HZ2 LYS A 114     -13.516 -24.509  18.711  1.00 81.23           H  
ATOM   1756  HZ3 LYS A 114     -14.477 -24.695  19.779  1.00 81.23           H  
ATOM   1757  N   ASP A 115      -8.763 -19.875  19.217  1.00 39.63           N  
ANISOU 1757  N   ASP A 115     5256   4476   5327      2    285    565       N  
ATOM   1758  CA  ASP A 115      -7.464 -19.737  19.864  1.00 36.34           C  
ANISOU 1758  CA  ASP A 115     4885   4099   4822     51    258    632       C  
ATOM   1759  C   ASP A 115      -6.552 -18.788  19.090  1.00 43.54           C  
ANISOU 1759  C   ASP A 115     5789   5075   5679     71    175    584       C  
ATOM   1760  O   ASP A 115      -5.329 -18.928  19.123  1.00 31.97           O  
ANISOU 1760  O   ASP A 115     4344   3626   4178    108    141    616       O  
ATOM   1761  CB  ASP A 115      -6.796 -21.103  20.026  1.00 36.19           C  
ANISOU 1761  CB  ASP A 115     4890   4010   4851     77    288    695       C  
ATOM   1762  CG  ASP A 115      -7.493 -21.974  21.052  1.00 44.65           C  
ANISOU 1762  CG  ASP A 115     5981   5023   5962     67    379    774       C  
ATOM   1763  OD1 ASP A 115      -8.557 -22.542  20.729  1.00 47.25           O  
ANISOU 1763  OD1 ASP A 115     6277   5280   6394     22    432    743       O  
ATOM   1764  OD2 ASP A 115      -6.975 -22.093  22.182  1.00 43.01           O  
ANISOU 1764  OD2 ASP A 115     5820   4842   5682    107    399    868       O  
ATOM   1765  H   ASP A 115      -8.717 -20.205  18.424  1.00 35.20           H  
ATOM   1766  HA  ASP A 115      -7.599 -19.361  20.747  1.00 31.35           H  
ATOM   1767  HB2 ASP A 115      -6.815 -21.567  19.175  1.00 30.43           H  
ATOM   1768  HB3 ASP A 115      -5.879 -20.974  20.314  1.00 30.43           H  
ATOM   1769  N   MET A 116      -7.136 -17.821  18.383  1.00 43.59           N  
ANISOU 1769  N   MET A 116     5764   5115   5683     47    143    513       N  
ATOM   1770  CA  MET A 116      -6.389 -16.776  17.704  1.00 37.46           C  
ANISOU 1770  CA  MET A 116     4980   4397   4857     63     77    479       C  
ATOM   1771  C   MET A 116      -6.590 -15.454  18.450  1.00 35.38           C  
ANISOU 1771  C   MET A 116     4722   4193   4527     62     64    479       C  
ATOM   1772  O   MET A 116      -7.031 -15.439  19.608  1.00 37.83           O  
ANISOU 1772  O   MET A 116     5052   4511   4809     59    103    513       O  
ATOM   1773  CB  MET A 116      -6.831 -16.684  16.241  1.00 34.51           C  
ANISOU 1773  CB  MET A 116     4566   4015   4530     47     49    404       C  
ATOM   1774  CG  MET A 116      -6.813 -17.990  15.485  1.00 28.63           C  
ANISOU 1774  CG  MET A 116     3810   3210   3859     45     64    380       C  
ATOM   1775  SD  MET A 116      -6.824 -17.722  13.701  1.00 29.64           S  
ANISOU 1775  SD  MET A 116     3900   3364   3997     48     11    292       S  
ATOM   1776  CE  MET A 116      -5.096 -17.364  13.400  1.00 50.03           C  
ANISOU 1776  CE  MET A 116     6505   5988   6515     91    -27    324       C  
ATOM   1777  H   MET A 116      -7.987 -17.752  18.282  1.00 36.32           H  
ATOM   1778  HA  MET A 116      -5.451 -17.025  17.713  1.00 29.76           H  
ATOM   1779  HB2 MET A 116      -7.740 -16.347  16.216  1.00 26.53           H  
ATOM   1780  HB3 MET A 116      -6.238 -16.073  15.778  1.00 26.53           H  
ATOM   1781  HG2 MET A 116      -6.009 -18.483  15.715  1.00 18.44           H  
ATOM   1782  HG3 MET A 116      -7.598 -18.509  15.721  1.00 18.44           H  
ATOM   1783  HE1 MET A 116      -4.968 -17.201  12.452  1.00 45.51           H  
ATOM   1784  HE2 MET A 116      -4.843 -16.578  13.908  1.00 45.51           H  
ATOM   1785  HE3 MET A 116      -4.563 -18.124  13.679  1.00 45.51           H  
ATOM   1786  N   TRP A 117      -6.264 -14.348  17.787  1.00 33.31           N  
ANISOU 1786  N   TRP A 117     4443   3971   4240     65     14    440       N  
ATOM   1787  CA  TRP A 117      -6.564 -13.037  18.333  1.00 32.71           C  
ANISOU 1787  CA  TRP A 117     4367   3939   4123     60      3    425       C  
ATOM   1788  C   TRP A 117      -7.997 -12.646  17.977  1.00 33.63           C  
ANISOU 1788  C   TRP A 117     4452   4045   4281     34     23    380       C  
ATOM   1789  O   TRP A 117      -8.491 -12.990  16.900  1.00 38.09           O  
ANISOU 1789  O   TRP A 117     4987   4588   4897     24     15    346       O  
ATOM   1790  CB  TRP A 117      -5.588 -11.998  17.793  1.00 28.32           C  
ANISOU 1790  CB  TRP A 117     3803   3419   3540     74    -51    409       C  
ATOM   1791  CG  TRP A 117      -4.236 -12.072  18.438  1.00 33.53           C  
ANISOU 1791  CG  TRP A 117     4484   4103   4154     98    -74    445       C  
ATOM   1792  CD1 TRP A 117      -3.183 -12.848  18.049  1.00 30.89           C  
ANISOU 1792  CD1 TRP A 117     4153   3760   3825    119    -89    470       C  
ATOM   1793  CD2 TRP A 117      -3.795 -11.347  19.592  1.00 39.83           C  
ANISOU 1793  CD2 TRP A 117     5297   4942   4894    107    -88    451       C  
ATOM   1794  NE1 TRP A 117      -2.114 -12.651  18.889  1.00 27.91           N  
ANISOU 1794  NE1 TRP A 117     3788   3418   3401    142   -114    496       N  
ATOM   1795  CE2 TRP A 117      -2.464 -11.733  19.845  1.00 42.75           C  
ANISOU 1795  CE2 TRP A 117     5674   5330   5237    134   -117    482       C  
ATOM   1796  CE3 TRP A 117      -4.397 -10.408  20.436  1.00 37.56           C  
ANISOU 1796  CE3 TRP A 117     5014   4681   4577     98    -80    426       C  
ATOM   1797  CZ2 TRP A 117      -1.724 -11.213  20.905  1.00 47.42           C  
ANISOU 1797  CZ2 TRP A 117     6275   5971   5770    150   -146    486       C  
ATOM   1798  CZ3 TRP A 117      -3.660  -9.892  21.488  1.00 42.85           C  
ANISOU 1798  CZ3 TRP A 117     5698   5397   5186    113   -104    425       C  
ATOM   1799  CH2 TRP A 117      -2.338 -10.296  21.713  1.00 49.48           C  
ANISOU 1799  CH2 TRP A 117     6543   6260   5997    139   -140    454       C  
ATOM   1800  H   TRP A 117      -5.871 -14.334  17.022  1.00 31.04           H  
ATOM   1801  HA  TRP A 117      -6.476 -13.048  19.299  1.00 30.54           H  
ATOM   1802  HB2 TRP A 117      -5.473 -12.140  16.840  1.00 25.79           H  
ATOM   1803  HB3 TRP A 117      -5.949 -11.113  17.955  1.00 25.79           H  
ATOM   1804  HD1 TRP A 117      -3.189 -13.426  17.321  1.00 28.71           H  
ATOM   1805  HE1 TRP A 117      -1.350 -13.040  18.826  1.00 24.91           H  
ATOM   1806  HE3 TRP A 117      -5.274 -10.136  20.293  1.00 36.37           H  
ATOM   1807  HZ2 TRP A 117      -0.846 -11.479  21.057  1.00 47.81           H  
ATOM   1808  HZ3 TRP A 117      -4.050  -9.267  22.055  1.00 42.34           H  
ATOM   1809  HH2 TRP A 117      -1.867  -9.932  22.427  1.00 50.10           H  
ATOM   1810  N   PRO A 118      -8.692 -11.932  18.866  1.00 28.76           N  
ANISOU 1810  N   PRO A 118     3836   3447   3644     27     46    374       N  
ATOM   1811  CA  PRO A 118     -10.113 -11.644  18.605  1.00 31.25           C  
ANISOU 1811  CA  PRO A 118     4114   3751   4009      5     70    333       C  
ATOM   1812  C   PRO A 118     -10.347 -10.826  17.347  1.00 22.39           C  
ANISOU 1812  C   PRO A 118     2957   2639   2912      8     22    288       C  
ATOM   1813  O   PRO A 118     -11.412 -10.951  16.729  1.00 27.14           O  
ANISOU 1813  O   PRO A 118     3519   3228   3566     -5     27    252       O  
ATOM   1814  CB  PRO A 118     -10.557 -10.885  19.865  1.00 39.35           C  
ANISOU 1814  CB  PRO A 118     5153   4805   4995      5    102    335       C  
ATOM   1815  CG  PRO A 118      -9.508 -11.178  20.894  1.00 41.91           C  
ANISOU 1815  CG  PRO A 118     5525   5153   5248     25    106    384       C  
ATOM   1816  CD  PRO A 118      -8.238 -11.336  20.133  1.00 25.27           C  
ANISOU 1816  CD  PRO A 118     3425   3044   3133     40     51    395       C  
ATOM   1817  HA  PRO A 118     -10.608 -12.475  18.540  1.00 27.31           H  
ATOM   1818  HB2 PRO A 118     -10.603  -9.934  19.678  1.00 36.72           H  
ATOM   1819  HB3 PRO A 118     -11.425 -11.208  20.154  1.00 36.72           H  
ATOM   1820  HG2 PRO A 118      -9.446 -10.439  21.519  1.00 39.56           H  
ATOM   1821  HG3 PRO A 118      -9.731 -11.995  21.367  1.00 39.56           H  
ATOM   1822  HD2 PRO A 118      -7.814 -10.477  19.982  1.00 20.07           H  
ATOM   1823  HD3 PRO A 118      -7.627 -11.930  20.597  1.00 20.07           H  
ATOM   1824  N   ASP A 119      -9.388  -9.993  16.943  1.00 22.52           N  
ANISOU 1824  N   ASP A 119     2983   2679   2895     27    -24    291       N  
ATOM   1825  CA  ASP A 119      -9.558  -9.190  15.739  1.00 25.42           C  
ANISOU 1825  CA  ASP A 119     3323   3057   3280     37    -64    265       C  
ATOM   1826  C   ASP A 119      -9.387 -10.002  14.463  1.00 21.60           C  
ANISOU 1826  C   ASP A 119     2826   2568   2814     43    -86    255       C  
ATOM   1827  O   ASP A 119      -9.916  -9.607  13.419  1.00 21.46           O  
ANISOU 1827  O   ASP A 119     2779   2563   2811     53   -113    228       O  
ATOM   1828  CB  ASP A 119      -8.564  -8.026  15.739  1.00 24.37           C  
ANISOU 1828  CB  ASP A 119     3202   2942   3114     53    -94    278       C  
ATOM   1829  CG  ASP A 119      -7.138  -8.478  15.498  1.00 26.70           C  
ANISOU 1829  CG  ASP A 119     3518   3243   3383     63   -113    307       C  
ATOM   1830  OD1 ASP A 119      -6.543  -9.088  16.411  1.00 31.20           O  
ANISOU 1830  OD1 ASP A 119     4113   3814   3928     62   -100    329       O  
ATOM   1831  OD2 ASP A 119      -6.611  -8.223  14.395  1.00 24.25           O  
ANISOU 1831  OD2 ASP A 119     3198   2940   3075     76   -139    312       O  
ATOM   1832  H   ASP A 119      -8.637  -9.878  17.346  1.00 17.79           H  
ATOM   1833  HA  ASP A 119     -10.454  -8.819  15.740  1.00 21.56           H  
ATOM   1834  HB2 ASP A 119      -8.805  -7.404  15.035  1.00 20.58           H  
ATOM   1835  HB3 ASP A 119      -8.597  -7.581  16.601  1.00 20.58           H  
ATOM   1836  N   ASP A 120      -8.668 -11.126  14.523  1.00 33.74           N  
ANISOU 1836  N   ASP A 120     4384   4089   4348     42    -76    274       N  
ATOM   1837  CA  ASP A 120      -8.447 -11.935  13.331  1.00 32.44           C  
ANISOU 1837  CA  ASP A 120     4207   3919   4201     50    -94    252       C  
ATOM   1838  C   ASP A 120      -9.750 -12.365  12.672  1.00 27.49           C  
ANISOU 1838  C   ASP A 120     3540   3282   3624     36    -94    199       C  
ATOM   1839  O   ASP A 120      -9.749 -12.689  11.481  1.00 28.38           O  
ANISOU 1839  O   ASP A 120     3635   3408   3740     48   -124    163       O  
ATOM   1840  CB  ASP A 120      -7.617 -13.173  13.681  1.00 36.93           C  
ANISOU 1840  CB  ASP A 120     4801   4457   4775     52    -74    278       C  
ATOM   1841  CG  ASP A 120      -6.137 -12.974  13.430  1.00 36.10           C  
ANISOU 1841  CG  ASP A 120     4715   4372   4629     77    -98    308       C  
ATOM   1842  OD1 ASP A 120      -5.784 -12.413  12.373  1.00 37.76           O  
ANISOU 1842  OD1 ASP A 120     4913   4611   4822     93   -128    294       O  
ATOM   1843  OD2 ASP A 120      -5.324 -13.378  14.288  1.00 44.01           O  
ANISOU 1843  OD2 ASP A 120     5742   5364   5616     84    -86    348       O  
ATOM   1844  H   ASP A 120      -8.302 -11.436  15.237  1.00 29.04           H  
ATOM   1845  HA  ASP A 120      -7.947 -11.405  12.690  1.00 27.42           H  
ATOM   1846  HB2 ASP A 120      -7.737 -13.379  14.621  1.00 32.64           H  
ATOM   1847  HB3 ASP A 120      -7.916 -13.919  13.138  1.00 32.64           H  
ATOM   1848  N   SER A 121     -10.859 -12.376  13.412  1.00 23.84           N  
ANISOU 1848  N   SER A 121     3058   2801   3197     12    -62    187       N  
ATOM   1849  CA  SER A 121     -12.134 -12.792  12.842  1.00 24.31           C  
ANISOU 1849  CA  SER A 121     3068   2852   3317     -5    -63    129       C  
ATOM   1850  C   SER A 121     -12.783 -11.711  11.986  1.00 24.27           C  
ANISOU 1850  C   SER A 121     3028   2892   3303     16   -109     97       C  
ATOM   1851  O   SER A 121     -13.696 -12.021  11.213  1.00 25.02           O  
ANISOU 1851  O   SER A 121     3074   2995   3436     12   -131     40       O  
ATOM   1852  CB  SER A 121     -13.099 -13.202  13.957  1.00 25.92           C  
ANISOU 1852  CB  SER A 121     3257   3019   3573    -38     -2    133       C  
ATOM   1853  OG  SER A 121     -13.336 -14.599  13.937  1.00 36.34           O  
ANISOU 1853  OG  SER A 121     4564   4286   4956    -65     31    117       O  
ATOM   1854  H   SER A 121     -10.897 -12.148  14.240  1.00 18.13           H  
ATOM   1855  HA  SER A 121     -11.978 -13.564  12.276  1.00 18.20           H  
ATOM   1856  HB2 SER A 121     -12.712 -12.960  14.813  1.00 19.67           H  
ATOM   1857  HB3 SER A 121     -13.942 -12.738  13.831  1.00 19.67           H  
ATOM   1858  HG  SER A 121     -13.845 -14.813  14.571  1.00 31.60           H  
ATOM   1859  N   TYR A 122     -12.336 -10.459  12.099  1.00 25.14           N  
ANISOU 1859  N   TYR A 122     3157   3030   3367     39   -126    131       N  
ATOM   1860  CA  TYR A 122     -12.951  -9.364  11.359  1.00 20.99           C  
ANISOU 1860  CA  TYR A 122     2600   2538   2836     66   -164    115       C  
ATOM   1861  C   TYR A 122     -12.289  -9.107  10.012  1.00 20.13           C  
ANISOU 1861  C   TYR A 122     2498   2468   2681    102   -213    121       C  
ATOM   1862  O   TYR A 122     -12.973  -8.689   9.070  1.00 20.71           O  
ANISOU 1862  O   TYR A 122     2539   2578   2753    128   -252     97       O  
ATOM   1863  CB  TYR A 122     -12.909  -8.072  12.184  1.00 26.94           C  
ANISOU 1863  CB  TYR A 122     3368   3291   3579     73   -151    147       C  
ATOM   1864  CG  TYR A 122     -13.710  -8.129  13.464  1.00 27.19           C  
ANISOU 1864  CG  TYR A 122     3390   3299   3644     46   -101    136       C  
ATOM   1865  CD1 TYR A 122     -13.133  -8.573  14.646  1.00 30.82           C  
ANISOU 1865  CD1 TYR A 122     3888   3738   4083     26    -58    164       C  
ATOM   1866  CD2 TYR A 122     -15.042  -7.737  13.492  1.00 24.06           C  
ANISOU 1866  CD2 TYR A 122     2943   2905   3294     46    -95    101       C  
ATOM   1867  CE1 TYR A 122     -13.858  -8.626  15.819  1.00 28.87           C  
ANISOU 1867  CE1 TYR A 122     3637   3480   3854      6     -5    160       C  
ATOM   1868  CE2 TYR A 122     -15.777  -7.789  14.662  1.00 23.79           C  
ANISOU 1868  CE2 TYR A 122     2898   2853   3289     23    -39     92       C  
ATOM   1869  CZ  TYR A 122     -15.179  -8.235  15.823  1.00 29.15           C  
ANISOU 1869  CZ  TYR A 122     3622   3516   3939      3      8    123       C  
ATOM   1870  OH  TYR A 122     -15.898  -8.292  16.996  1.00 25.65           O  
ANISOU 1870  OH  TYR A 122     3172   3064   3511    -15     71    120       O  
ATOM   1871  H   TYR A 122     -11.677 -10.221  12.598  1.00 19.19           H  
ATOM   1872  HA  TYR A 122     -13.880  -9.593  11.199  1.00 12.83           H  
ATOM   1873  HB2 TYR A 122     -11.987  -7.886  12.421  1.00 21.50           H  
ATOM   1874  HB3 TYR A 122     -13.266  -7.349  11.645  1.00 21.50           H  
ATOM   1875  HD1 TYR A 122     -12.242  -8.839  14.647  1.00 26.03           H  
ATOM   1876  HD2 TYR A 122     -15.446  -7.436  12.711  1.00 17.38           H  
ATOM   1877  HE1 TYR A 122     -13.456  -8.925  16.603  1.00 23.35           H  
ATOM   1878  HE2 TYR A 122     -16.669  -7.524  14.667  1.00 16.25           H  
ATOM   1879  HH  TYR A 122     -16.684  -8.544  16.839  1.00 17.50           H  
ATOM   1880  N   TRP A 123     -10.980  -9.340   9.893  1.00 21.27           N  
ANISOU 1880  N   TRP A 123     2682   2612   2787    108   -211    155       N  
ATOM   1881  CA  TRP A 123     -10.250  -8.995   8.680  1.00 25.69           C  
ANISOU 1881  CA  TRP A 123     3250   3212   3298    144   -243    171       C  
ATOM   1882  C   TRP A 123      -9.692 -10.194   7.921  1.00 27.07           C  
ANISOU 1882  C   TRP A 123     3431   3396   3456    148   -251    142       C  
ATOM   1883  O   TRP A 123      -8.994  -9.995   6.922  1.00 32.74           O  
ANISOU 1883  O   TRP A 123     4160   4154   4126    181   -270    156       O  
ATOM   1884  CB  TRP A 123      -9.108  -8.021   9.002  1.00 22.09           C  
ANISOU 1884  CB  TRP A 123     2827   2753   2815    154   -233    232       C  
ATOM   1885  CG  TRP A 123      -8.014  -8.563   9.893  1.00 32.04           C  
ANISOU 1885  CG  TRP A 123     4117   3985   4072    133   -207    255       C  
ATOM   1886  CD1 TRP A 123      -7.896  -8.382  11.241  1.00 23.55           C  
ANISOU 1886  CD1 TRP A 123     3057   2882   3010    110   -182    269       C  
ATOM   1887  CD2 TRP A 123      -6.875  -9.343   9.494  1.00 30.04           C  
ANISOU 1887  CD2 TRP A 123     3881   3737   3797    140   -205    265       C  
ATOM   1888  NE1 TRP A 123      -6.765  -9.008  11.707  1.00 23.53           N  
ANISOU 1888  NE1 TRP A 123     3078   2869   2992    105   -171    291       N  
ATOM   1889  CE2 TRP A 123      -6.121  -9.605  10.656  1.00 24.91           C  
ANISOU 1889  CE2 TRP A 123     3254   3060   3152    122   -183    290       C  
ATOM   1890  CE3 TRP A 123      -6.424  -9.848   8.271  1.00 29.51           C  
ANISOU 1890  CE3 TRP A 123     3812   3699   3702    164   -218    253       C  
ATOM   1891  CZ2 TRP A 123      -4.942 -10.350  10.629  1.00 35.76           C  
ANISOU 1891  CZ2 TRP A 123     4643   4430   4515    129   -177    306       C  
ATOM   1892  CZ3 TRP A 123      -5.254 -10.591   8.248  1.00 32.89           C  
ANISOU 1892  CZ3 TRP A 123     4256   4120   4120    168   -206    265       C  
ATOM   1893  CH2 TRP A 123      -4.528 -10.834   9.420  1.00 29.86           C  
ANISOU 1893  CH2 TRP A 123     3890   3704   3752    151   -186    293       C  
ATOM   1894  H   TRP A 123     -10.494  -9.698  10.506  1.00 18.62           H  
ATOM   1895  HA  TRP A 123     -10.881  -8.555   8.089  1.00 23.92           H  
ATOM   1896  HB2 TRP A 123      -8.692  -7.753   8.168  1.00 20.03           H  
ATOM   1897  HB3 TRP A 123      -9.485  -7.247   9.449  1.00 20.03           H  
ATOM   1898  HD1 TRP A 123      -8.494  -7.904  11.768  1.00 22.31           H  
ATOM   1899  HE1 TRP A 123      -6.505  -9.023  12.526  1.00 22.43           H  
ATOM   1900  HE3 TRP A 123      -6.899  -9.688   7.487  1.00 29.12           H  
ATOM   1901  HZ2 TRP A 123      -4.456 -10.511  11.406  1.00 37.09           H  
ATOM   1902  HZ3 TRP A 123      -4.946 -10.933   7.441  1.00 33.22           H  
ATOM   1903  HH2 TRP A 123      -3.746 -11.336   9.375  1.00 29.83           H  
ATOM   1904  N   PHE A 124      -9.986 -11.422   8.343  1.00 28.76           N  
ANISOU 1904  N   PHE A 124     3639   3575   3715    119   -231    104       N  
ATOM   1905  CA  PHE A 124      -9.484 -12.580   7.611  1.00 34.52           C  
ANISOU 1905  CA  PHE A 124     4371   4304   4441    125   -236     67       C  
ATOM   1906  C   PHE A 124     -10.317 -12.857   6.364  1.00 31.43           C  
ANISOU 1906  C   PHE A 124     3942   3956   4045    142   -278     -7       C  
ATOM   1907  O   PHE A 124      -9.749 -13.141   5.302  1.00 37.10           O  
ANISOU 1907  O   PHE A 124     4665   4714   4717    172   -300    -29       O  
ATOM   1908  CB  PHE A 124      -9.450 -13.824   8.497  1.00 29.87           C  
ANISOU 1908  CB  PHE A 124     3789   3648   3912     90   -195     57       C  
ATOM   1909  CG  PHE A 124      -8.147 -14.562   8.431  1.00 37.80           C  
ANISOU 1909  CG  PHE A 124     4825   4634   4903    101   -180     78       C  
ATOM   1910  CD1 PHE A 124      -7.049 -14.115   9.145  1.00 38.62           C  
ANISOU 1910  CD1 PHE A 124     4963   4735   4977    110   -165    147       C  
ATOM   1911  CD2 PHE A 124      -8.012 -15.687   7.637  1.00 44.78           C  
ANISOU 1911  CD2 PHE A 124     5699   5506   5808    107   -185     20       C  
ATOM   1912  CE1 PHE A 124      -5.844 -14.785   9.080  1.00 43.76           C  
ANISOU 1912  CE1 PHE A 124     5634   5372   5620    125   -154    166       C  
ATOM   1913  CE2 PHE A 124      -6.810 -16.362   7.569  1.00 42.42           C  
ANISOU 1913  CE2 PHE A 124     5425   5188   5503    123   -169     37       C  
ATOM   1914  CZ  PHE A 124      -5.725 -15.910   8.291  1.00 41.38           C  
ANISOU 1914  CZ  PHE A 124     5325   5056   5343    134   -154    114       C  
ATOM   1915  H   PHE A 124     -10.463 -11.606   9.035  1.00 28.63           H  
ATOM   1916  HA  PHE A 124      -8.580 -12.377   7.325  1.00 35.25           H  
ATOM   1917  HB2 PHE A 124      -9.595 -13.556   9.418  1.00 29.54           H  
ATOM   1918  HB3 PHE A 124     -10.151 -14.431   8.213  1.00 29.54           H  
ATOM   1919  HD1 PHE A 124      -7.123 -13.354   9.674  1.00 40.63           H  
ATOM   1920  HD2 PHE A 124      -8.739 -15.992   7.144  1.00 47.00           H  
ATOM   1921  HE1 PHE A 124      -5.114 -14.479   9.568  1.00 46.79           H  
ATOM   1922  HE2 PHE A 124      -6.732 -17.120   7.036  1.00 44.17           H  
ATOM   1923  HZ  PHE A 124      -4.914 -16.363   8.245  1.00 43.44           H  
ATOM   1924  N   PRO A 125     -11.651 -12.793   6.434  1.00 28.29           N  
ANISOU 1924  N   PRO A 125     3499   3558   3691    127   -292    -52       N  
ATOM   1925  CA  PRO A 125     -12.441 -12.985   5.208  1.00 29.92           C  
ANISOU 1925  CA  PRO A 125     3662   3820   3886    149   -346   -129       C  
ATOM   1926  C   PRO A 125     -11.999 -12.087   4.068  1.00 43.12           C  
ANISOU 1926  C   PRO A 125     5347   5574   5461    208   -388   -102       C  
ATOM   1927  O   PRO A 125     -12.103 -12.479   2.899  1.00 44.67           O  
ANISOU 1927  O   PRO A 125     5528   5828   5615    239   -430   -161       O  
ATOM   1928  CB  PRO A 125     -13.874 -12.667   5.658  1.00 35.51           C  
ANISOU 1928  CB  PRO A 125     4317   4520   4655    128   -353   -159       C  
ATOM   1929  CG  PRO A 125     -13.879 -12.921   7.119  1.00 32.39           C  
ANISOU 1929  CG  PRO A 125     3937   4048   4322     81   -288   -121       C  
ATOM   1930  CD  PRO A 125     -12.509 -12.555   7.609  1.00 29.33           C  
ANISOU 1930  CD  PRO A 125     3614   3648   3882     92   -261    -39       C  
ATOM   1931  HA  PRO A 125     -12.398 -13.913   4.926  1.00 29.27           H  
ATOM   1932  HB2 PRO A 125     -14.082 -11.740   5.466  1.00 35.67           H  
ATOM   1933  HB3 PRO A 125     -14.501 -13.250   5.201  1.00 35.67           H  
ATOM   1934  HG2 PRO A 125     -14.554 -12.369   7.543  1.00 32.34           H  
ATOM   1935  HG3 PRO A 125     -14.064 -13.859   7.286  1.00 32.34           H  
ATOM   1936  HD2 PRO A 125     -12.477 -11.624   7.878  1.00 29.44           H  
ATOM   1937  HD3 PRO A 125     -12.245 -13.124   8.350  1.00 29.44           H  
ATOM   1938  N   LEU A 126     -11.501 -10.888   4.375  1.00 40.01           N  
ANISOU 1938  N   LEU A 126     4983   5186   5032    227   -376    -15       N  
ATOM   1939  CA  LEU A 126     -10.993 -10.009   3.328  1.00 43.02           C  
ANISOU 1939  CA  LEU A 126     5381   5635   5329    283   -401     30       C  
ATOM   1940  C   LEU A 126      -9.738 -10.587   2.685  1.00 40.38           C  
ANISOU 1940  C   LEU A 126     5080   5320   4941    299   -388     35       C  
ATOM   1941  O   LEU A 126      -9.565 -10.506   1.464  1.00 42.31           O  
ANISOU 1941  O   LEU A 126     5327   5639   5111    347   -416     24       O  
ATOM   1942  CB  LEU A 126     -10.714  -8.623   3.906  1.00 41.64           C  
ANISOU 1942  CB  LEU A 126     5226   5441   5154    290   -381    120       C  
ATOM   1943  CG  LEU A 126     -11.958  -7.866   4.375  1.00 47.63           C  
ANISOU 1943  CG  LEU A 126     5950   6189   5957    288   -395    117       C  
ATOM   1944  CD1 LEU A 126     -11.580  -6.592   5.103  1.00 29.76           C  
ANISOU 1944  CD1 LEU A 126     3708   3889   3709    288   -366    194       C  
ATOM   1945  CD2 LEU A 126     -12.869  -7.552   3.199  1.00 53.54           C  
ANISOU 1945  CD2 LEU A 126     6662   7011   6668    340   -454     90       C  
ATOM   1946  H   LEU A 126     -11.447 -10.566   5.171  1.00 44.82           H  
ATOM   1947  HA  LEU A 126     -11.667  -9.917   2.636  1.00 48.25           H  
ATOM   1948  HB2 LEU A 126     -10.125  -8.721   4.671  1.00 47.09           H  
ATOM   1949  HB3 LEU A 126     -10.283  -8.085   3.223  1.00 47.09           H  
ATOM   1950  HG  LEU A 126     -12.445  -8.430   4.996  1.00 54.14           H  
ATOM   1951 HD11 LEU A 126     -12.323  -6.315   5.661  1.00 33.15           H  
ATOM   1952 HD12 LEU A 126     -10.799  -6.762   5.652  1.00 33.15           H  
ATOM   1953 HD13 LEU A 126     -11.382  -5.902   4.450  1.00 33.15           H  
ATOM   1954 HD21 LEU A 126     -13.485  -6.848   3.456  1.00 60.37           H  
ATOM   1955 HD22 LEU A 126     -12.328  -7.260   2.449  1.00 60.37           H  
ATOM   1956 HD23 LEU A 126     -13.362  -8.352   2.959  1.00 60.37           H  
ATOM   1957  N   LEU A 127      -8.852 -11.177   3.492  1.00 38.02           N  
ANISOU 1957  N   LEU A 127     4806   4963   4676    266   -345     51       N  
ATOM   1958  CA  LEU A 127      -7.647 -11.789   2.943  1.00 37.05           C  
ANISOU 1958  CA  LEU A 127     4708   4854   4515    283   -328     52       C  
ATOM   1959  C   LEU A 127      -7.991 -12.936   2.002  1.00 44.50           C  
ANISOU 1959  C   LEU A 127     5633   5829   5447    295   -354    -47       C  
ATOM   1960  O   LEU A 127      -7.336 -13.122   0.969  1.00 44.46           O  
ANISOU 1960  O   LEU A 127     5639   5880   5374    334   -360    -61       O  
ATOM   1961  CB  LEU A 127      -6.750 -12.284   4.076  1.00 37.03           C  
ANISOU 1961  CB  LEU A 127     4728   4780   4561    248   -284     84       C  
ATOM   1962  CG  LEU A 127      -5.293 -12.544   3.695  1.00 33.22           C  
ANISOU 1962  CG  LEU A 127     4269   4308   4043    269   -260    112       C  
ATOM   1963  CD1 LEU A 127      -4.435 -11.333   4.021  1.00 37.98           C  
ANISOU 1963  CD1 LEU A 127     4888   4916   4626    275   -242    202       C  
ATOM   1964  CD2 LEU A 127      -4.765 -13.789   4.395  1.00 32.59           C  
ANISOU 1964  CD2 LEU A 127     4198   4167   4020    245   -234     90       C  
ATOM   1965  H   LEU A 127      -8.926 -11.235   4.347  1.00 36.77           H  
ATOM   1966  HA  LEU A 127      -7.159 -11.119   2.438  1.00 35.54           H  
ATOM   1967  HB2 LEU A 127      -6.751 -11.616   4.779  1.00 36.11           H  
ATOM   1968  HB3 LEU A 127      -7.115 -13.119   4.411  1.00 36.11           H  
ATOM   1969  HG  LEU A 127      -5.240 -12.700   2.739  1.00 31.57           H  
ATOM   1970 HD11 LEU A 127      -3.518 -11.517   3.764  1.00 37.75           H  
ATOM   1971 HD12 LEU A 127      -4.769 -10.567   3.528  1.00 37.75           H  
ATOM   1972 HD13 LEU A 127      -4.483 -11.159   4.974  1.00 37.75           H  
ATOM   1973 HD21 LEU A 127      -3.840 -13.927   4.139  1.00 30.91           H  
ATOM   1974 HD22 LEU A 127      -4.827 -13.662   5.355  1.00 30.91           H  
ATOM   1975 HD23 LEU A 127      -5.300 -14.553   4.127  1.00 30.91           H  
ATOM   1976  N   LEU A 128      -9.016 -13.716   2.341  1.00 43.04           N  
ANISOU 1976  N   LEU A 128     5415   5608   5332    262   -367   -122       N  
ATOM   1977  CA  LEU A 128      -9.402 -14.875   1.547  1.00 42.80           C  
ANISOU 1977  CA  LEU A 128     5358   5592   5312    264   -392   -234       C  
ATOM   1978  C   LEU A 128     -10.266 -14.508   0.347  1.00 48.94           C  
ANISOU 1978  C   LEU A 128     6103   6466   6026    306   -456   -292       C  
ATOM   1979  O   LEU A 128     -10.661 -15.405  -0.406  1.00 47.06           O  
ANISOU 1979  O   LEU A 128     5836   6254   5791    311   -488   -402       O  
ATOM   1980  CB  LEU A 128     -10.139 -15.892   2.425  1.00 43.76           C  
ANISOU 1980  CB  LEU A 128     5451   5625   5552    206   -372   -289       C  
ATOM   1981  CG  LEU A 128      -9.629 -16.064   3.860  1.00 42.40           C  
ANISOU 1981  CG  LEU A 128     5307   5361   5441    166   -312   -215       C  
ATOM   1982  CD1 LEU A 128     -10.662 -16.785   4.713  1.00 40.61           C  
ANISOU 1982  CD1 LEU A 128     5048   5059   5324    113   -290   -253       C  
ATOM   1983  CD2 LEU A 128      -8.300 -16.802   3.884  1.00 50.23           C  
ANISOU 1983  CD2 LEU A 128     6335   6322   6429    176   -279   -196       C  
ATOM   1984  H   LEU A 128      -9.507 -13.592   3.036  1.00 46.52           H  
ATOM   1985  HA  LEU A 128      -8.598 -15.302   1.212  1.00 45.36           H  
ATOM   1986  HB2 LEU A 128     -11.068 -15.618   2.485  1.00 46.39           H  
ATOM   1987  HB3 LEU A 128     -10.076 -16.760   1.996  1.00 46.39           H  
ATOM   1988  HG  LEU A 128      -9.483 -15.185   4.244  1.00 45.53           H  
ATOM   1989 HD11 LEU A 128     -10.317 -16.879   5.615  1.00 43.11           H  
ATOM   1990 HD12 LEU A 128     -11.481 -16.266   4.725  1.00 43.11           H  
ATOM   1991 HD13 LEU A 128     -10.831 -17.661   4.332  1.00 43.11           H  
ATOM   1992 HD21 LEU A 128      -8.004 -16.890   4.803  1.00 55.05           H  
ATOM   1993 HD22 LEU A 128      -8.420 -17.681   3.489  1.00 55.05           H  
ATOM   1994 HD23 LEU A 128      -7.649 -16.296   3.373  1.00 55.05           H  
ATOM   1995  N   GLN A 129     -10.570 -13.225   0.154  1.00 47.51           N  
ANISOU 1995  N   GLN A 129     5923   6338   5790    338   -478   -225       N  
ATOM   1996  CA  GLN A 129     -11.245 -12.750  -1.044  1.00 53.10           C  
ANISOU 1996  CA  GLN A 129     6608   7151   6418    394   -542   -259       C  
ATOM   1997  C   GLN A 129     -10.325 -11.943  -1.949  1.00 50.77           C  
ANISOU 1997  C   GLN A 129     6354   6935   6003    458   -537   -180       C  
ATOM   1998  O   GLN A 129     -10.784 -11.414  -2.967  1.00 54.40           O  
ANISOU 1998  O   GLN A 129     6803   7491   6375    517   -586   -183       O  
ATOM   1999  CB  GLN A 129     -12.468 -11.905  -0.667  1.00 52.97           C  
ANISOU 1999  CB  GLN A 129     6553   7138   6437    392   -573   -241       C  
ATOM   2000  CG  GLN A 129     -13.536 -12.669   0.095  1.00 56.55           C  
ANISOU 2000  CG  GLN A 129     6953   7527   7007    332   -576   -323       C  
ATOM   2001  CD  GLN A 129     -14.671 -11.776   0.554  1.00 58.29           C  
ANISOU 2001  CD  GLN A 129     7133   7747   7268    331   -596   -300       C  
ATOM   2002  OE1 GLN A 129     -15.179 -10.957  -0.212  1.00 57.61           O  
ANISOU 2002  OE1 GLN A 129     7029   7740   7120    388   -649   -287       O  
ATOM   2003  NE2 GLN A 129     -15.070 -11.924   1.812  1.00 54.04           N  
ANISOU 2003  NE2 GLN A 129     6581   7121   6830    273   -551   -291       N  
ATOM   2004  H   GLN A 129     -10.390 -12.601   0.717  1.00 53.46           H  
ATOM   2005  HA  GLN A 129     -11.564 -13.516  -1.546  1.00 59.25           H  
ATOM   2006  HB2 GLN A 129     -12.175 -11.169  -0.107  1.00 59.08           H  
ATOM   2007  HB3 GLN A 129     -12.872 -11.564  -1.480  1.00 59.08           H  
ATOM   2008  HG2 GLN A 129     -13.907 -13.356  -0.481  1.00 63.26           H  
ATOM   2009  HG3 GLN A 129     -13.136 -13.076   0.880  1.00 63.26           H  
ATOM   2010 HE21 GLN A 129     -14.687 -12.503   2.319  1.00 60.79           H  
ATOM   2011 HE22 GLN A 129     -15.710 -11.440   2.120  1.00 60.79           H  
ATOM   2012  N   LYS A 130      -9.040 -11.834  -1.605  1.00 49.45           N  
ANISOU 2012  N   LYS A 130     6230   6729   5828    450   -479   -107       N  
ATOM   2013  CA  LYS A 130      -8.042 -11.149  -2.424  1.00 52.06           C  
ANISOU 2013  CA  LYS A 130     6597   7124   6059    503   -458    -29       C  
ATOM   2014  C   LYS A 130      -8.284  -9.642  -2.490  1.00 42.40           C  
ANISOU 2014  C   LYS A 130     5381   5924   4804    535   -462     79       C  
ATOM   2015  O   LYS A 130      -7.971  -8.997  -3.493  1.00 49.74           O  
ANISOU 2015  O   LYS A 130     6329   6934   5637    596   -464    134       O  
ATOM   2016  CB  LYS A 130      -7.979 -11.747  -3.836  1.00 74.81           C  
ANISOU 2016  CB  LYS A 130     9477  10110   8838    559   -489   -103       C  
ATOM   2017  CG  LYS A 130      -6.722 -12.570  -4.097  1.00 81.29           C  
ANISOU 2017  CG  LYS A 130    10323  10925   9639    560   -442   -124       C  
ATOM   2018  CD  LYS A 130      -6.851 -13.979  -3.534  1.00 94.96           C  
ANISOU 2018  CD  LYS A 130    12035  12580  11467    509   -440   -233       C  
ATOM   2019  CE  LYS A 130      -5.533 -14.738  -3.613  1.00 93.42           C  
ANISOU 2019  CE  LYS A 130    11864  12361  11272    511   -387   -240       C  
ATOM   2020  NZ  LYS A 130      -5.062 -14.909  -5.016  1.00 82.65           N  
ANISOU 2020  NZ  LYS A 130    10510  11106   9786    576   -392   -280       N  
ATOM   2021  H   LYS A 130      -8.714 -12.160  -0.879  1.00 49.59           H  
ATOM   2022  HA  LYS A 130      -7.174 -11.275  -2.010  1.00 52.51           H  
ATOM   2023  HB2 LYS A 130      -8.745 -12.328  -3.962  1.00 78.63           H  
ATOM   2024  HB3 LYS A 130      -8.000 -11.025  -4.482  1.00 78.63           H  
ATOM   2025  HG2 LYS A 130      -6.575 -12.637  -5.054  1.00 86.38           H  
ATOM   2026  HG3 LYS A 130      -5.963 -12.140  -3.674  1.00 86.38           H  
ATOM   2027  HD2 LYS A 130      -7.117 -13.929  -2.602  1.00102.91           H  
ATOM   2028  HD3 LYS A 130      -7.515 -14.469  -4.043  1.00102.91           H  
ATOM   2029  HE2 LYS A 130      -4.854 -14.248  -3.124  1.00101.12           H  
ATOM   2030  HE3 LYS A 130      -5.650 -15.619  -3.224  1.00101.12           H  
ATOM   2031  HZ1 LYS A 130      -4.332 -15.418  -5.032  1.00 87.08           H  
ATOM   2032  HZ2 LYS A 130      -5.696 -15.297  -5.505  1.00 87.08           H  
ATOM   2033  HZ3 LYS A 130      -4.869 -14.116  -5.370  1.00 87.08           H  
ATOM   2034  N   LYS A 131      -8.830  -9.066  -1.423  1.00 37.34           N  
ANISOU 2034  N   LYS A 131     4728   5213   4247    497   -457    112       N  
ATOM   2035  CA  LYS A 131      -8.965  -7.623  -1.290  1.00 28.40           C  
ANISOU 2035  CA  LYS A 131     3603   4076   3112    519   -450    215       C  
ATOM   2036  C   LYS A 131      -7.889  -7.083  -0.352  1.00 32.55           C  
ANISOU 2036  C   LYS A 131     4156   4523   3689    482   -388    295       C  
ATOM   2037  O   LYS A 131      -7.170  -7.833   0.312  1.00 36.41           O  
ANISOU 2037  O   LYS A 131     4655   4962   4217    439   -357    271       O  
ATOM   2038  CB  LYS A 131     -10.359  -7.256  -0.773  1.00 40.64           C  
ANISOU 2038  CB  LYS A 131     5114   5607   4721    509   -489    188       C  
ATOM   2039  CG  LYS A 131     -11.501  -7.798  -1.619  1.00 45.51           C  
ANISOU 2039  CG  LYS A 131     5689   6301   5302    541   -560     96       C  
ATOM   2040  CD  LYS A 131     -12.508  -6.713  -1.978  1.00 53.40           C  
ANISOU 2040  CD  LYS A 131     6662   7343   6285    593   -604    136       C  
ATOM   2041  CE  LYS A 131     -12.120  -5.995  -3.263  1.00 59.88           C  
ANISOU 2041  CE  LYS A 131     7510   8259   6985    677   -619    211       C  
ATOM   2042  NZ  LYS A 131     -12.764  -4.657  -3.378  1.00 53.38           N  
ANISOU 2042  NZ  LYS A 131     6677   7445   6162    728   -637    299       N  
ATOM   2043  H   LYS A 131      -9.135  -9.502  -0.747  1.00 33.34           H  
ATOM   2044  HA  LYS A 131      -8.853  -7.210  -2.161  1.00 22.72           H  
ATOM   2045  HB2 LYS A 131     -10.461  -7.613   0.124  1.00 37.39           H  
ATOM   2046  HB3 LYS A 131     -10.438  -6.289  -0.756  1.00 37.39           H  
ATOM   2047  HG2 LYS A 131     -11.143  -8.165  -2.442  1.00 42.25           H  
ATOM   2048  HG3 LYS A 131     -11.966  -8.490  -1.122  1.00 42.25           H  
ATOM   2049  HD2 LYS A 131     -13.381  -7.114  -2.105  1.00 51.08           H  
ATOM   2050  HD3 LYS A 131     -12.544  -6.059  -1.263  1.00 51.08           H  
ATOM   2051  HE2 LYS A 131     -11.158  -5.870  -3.280  1.00 57.94           H  
ATOM   2052  HE3 LYS A 131     -12.398  -6.531  -4.023  1.00 57.94           H  
ATOM   2053  HZ1 LYS A 131     -12.496  -4.253  -4.125  1.00 49.70           H  
ATOM   2054  HZ2 LYS A 131     -13.649  -4.745  -3.399  1.00 49.70           H  
ATOM   2055  HZ3 LYS A 131     -12.541  -4.150  -2.681  1.00 49.70           H  
ATOM   2056  N   LYS A 132      -7.782  -5.757  -0.307  1.00 25.90           N  
ANISOU 2056  N   LYS A 132     3323   3667   2850    501   -371    389       N  
ATOM   2057  CA  LYS A 132      -6.830  -5.067   0.553  1.00 27.39           C  
ANISOU 2057  CA  LYS A 132     3529   3782   3095    467   -318    459       C  
ATOM   2058  C   LYS A 132      -7.586  -4.172   1.527  1.00 24.76           C  
ANISOU 2058  C   LYS A 132     3182   3387   2839    444   -322    477       C  
ATOM   2059  O   LYS A 132      -8.702  -3.727   1.242  1.00 32.13           O  
ANISOU 2059  O   LYS A 132     4096   4343   3771    475   -358    472       O  
ATOM   2060  CB  LYS A 132      -5.838  -4.249  -0.280  1.00 28.97           C  
ANISOU 2060  CB  LYS A 132     3751   4011   3246    505   -280    556       C  
ATOM   2061  CG  LYS A 132      -5.176  -5.061  -1.386  1.00 22.95           C  
ANISOU 2061  CG  LYS A 132     3002   3327   2392    540   -273    538       C  
ATOM   2062  CD  LYS A 132      -4.130  -4.257  -2.136  1.00 33.13           C  
ANISOU 2062  CD  LYS A 132     4310   4640   3637    574   -220    642       C  
ATOM   2063  CE  LYS A 132      -3.329  -5.138  -3.084  1.00 53.84           C  
ANISOU 2063  CE  LYS A 132     6946   7337   6175    603   -200    616       C  
ATOM   2064  NZ  LYS A 132      -2.443  -4.344  -3.982  1.00 56.12           N  
ANISOU 2064  NZ  LYS A 132     7251   7665   6407    646   -142    724       N  
ATOM   2065  H   LYS A 132      -8.265  -5.223  -0.778  1.00 21.73           H  
ATOM   2066  HA  LYS A 132      -6.319  -5.705   1.074  1.00 24.17           H  
ATOM   2067  HB2 LYS A 132      -6.309  -3.509  -0.693  1.00 25.56           H  
ATOM   2068  HB3 LYS A 132      -5.139  -3.914   0.304  1.00 25.56           H  
ATOM   2069  HG2 LYS A 132      -4.740  -5.835  -0.997  1.00 16.50           H  
ATOM   2070  HG3 LYS A 132      -5.852  -5.345  -2.021  1.00 16.50           H  
ATOM   2071  HD2 LYS A 132      -4.569  -3.566  -2.658  1.00 29.42           H  
ATOM   2072  HD3 LYS A 132      -3.517  -3.854  -1.501  1.00 29.42           H  
ATOM   2073  HE2 LYS A 132      -2.771  -5.739  -2.565  1.00 53.77           H  
ATOM   2074  HE3 LYS A 132      -3.941  -5.648  -3.638  1.00 53.77           H  
ATOM   2075  HZ1 LYS A 132      -1.971  -4.889  -4.504  1.00 55.68           H  
ATOM   2076  HZ2 LYS A 132      -2.934  -3.806  -4.495  1.00 55.68           H  
ATOM   2077  HZ3 LYS A 132      -1.883  -3.850  -3.498  1.00 55.68           H  
ATOM   2078  N   PHE A 133      -6.973  -3.909   2.681  1.00 25.78           N  
ANISOU 2078  N   PHE A 133     3318   3442   3035    395   -288    493       N  
ATOM   2079  CA  PHE A 133      -7.708  -3.325   3.794  1.00 31.94           C  
ANISOU 2079  CA  PHE A 133     4085   4162   3888    366   -289    482       C  
ATOM   2080  C   PHE A 133      -6.813  -2.439   4.649  1.00 29.12           C  
ANISOU 2080  C   PHE A 133     3739   3740   3586    336   -250    529       C  
ATOM   2081  O   PHE A 133      -5.592  -2.608   4.691  1.00 26.03           O  
ANISOU 2081  O   PHE A 133     3361   3341   3189    320   -223    551       O  
ATOM   2082  CB  PHE A 133      -8.319  -4.421   4.678  1.00 28.58           C  
ANISOU 2082  CB  PHE A 133     3647   3718   3493    324   -300    399       C  
ATOM   2083  CG  PHE A 133      -7.326  -5.460   5.119  1.00 26.26           C  
ANISOU 2083  CG  PHE A 133     3372   3410   3198    291   -278    377       C  
ATOM   2084  CD1 PHE A 133      -6.984  -6.511   4.282  1.00 26.39           C  
ANISOU 2084  CD1 PHE A 133     3392   3469   3167    305   -287    346       C  
ATOM   2085  CD2 PHE A 133      -6.731  -5.383   6.367  1.00 30.95           C  
ANISOU 2085  CD2 PHE A 133     3976   3950   3834    250   -252    384       C  
ATOM   2086  CE1 PHE A 133      -6.069  -7.466   4.683  1.00 31.92           C  
ANISOU 2086  CE1 PHE A 133     4105   4149   3873    281   -266    329       C  
ATOM   2087  CE2 PHE A 133      -5.815  -6.337   6.775  1.00 27.43           C  
ANISOU 2087  CE2 PHE A 133     3544   3493   3385    228   -236    371       C  
ATOM   2088  CZ  PHE A 133      -5.484  -7.379   5.932  1.00 27.68           C  
ANISOU 2088  CZ  PHE A 133     3579   3559   3381    243   -241    347       C  
ATOM   2089  H   PHE A 133      -6.142  -4.059   2.840  1.00 19.73           H  
ATOM   2090  HA  PHE A 133      -8.404  -2.757   3.428  1.00 27.46           H  
ATOM   2091  HB2 PHE A 133      -8.691  -4.009   5.473  1.00 23.88           H  
ATOM   2092  HB3 PHE A 133      -9.018  -4.871   4.179  1.00 23.88           H  
ATOM   2093  HD1 PHE A 133      -7.374  -6.573   3.440  1.00 21.49           H  
ATOM   2094  HD2 PHE A 133      -6.950  -4.683   6.938  1.00 27.72           H  
ATOM   2095  HE1 PHE A 133      -5.848  -8.167   4.113  1.00 28.46           H  
ATOM   2096  HE2 PHE A 133      -5.423  -6.276   7.616  1.00 23.80           H  
ATOM   2097  HZ  PHE A 133      -4.868  -8.021   6.203  1.00 23.90           H  
ATOM   2098  N   HIS A 134      -7.452  -1.486   5.327  1.00 31.89           N  
ANISOU 2098  N   HIS A 134     4078   4044   3994    330   -248    536       N  
ATOM   2099  CA  HIS A 134      -6.872  -0.740   6.435  1.00 29.35           C  
ANISOU 2099  CA  HIS A 134     3759   3654   3737    292   -220    546       C  
ATOM   2100  C   HIS A 134      -7.739  -0.978   7.665  1.00 22.63           C  
ANISOU 2100  C   HIS A 134     2899   2776   2923    261   -227    480       C  
ATOM   2101  O   HIS A 134      -8.971  -0.952   7.575  1.00 20.15           O  
ANISOU 2101  O   HIS A 134     2566   2474   2617    279   -246    455       O  
ATOM   2102  CB  HIS A 134      -6.800   0.764   6.138  1.00 32.99           C  
ANISOU 2102  CB  HIS A 134     4217   4076   4244    315   -202    613       C  
ATOM   2103  CG  HIS A 134      -5.758   1.141   5.131  1.00 32.80           C  
ANISOU 2103  CG  HIS A 134     4203   4063   4196    337   -176    690       C  
ATOM   2104  ND1 HIS A 134      -5.829   2.300   4.389  1.00 24.89           N  
ANISOU 2104  ND1 HIS A 134     3200   3043   3214    377   -158    772       N  
ATOM   2105  CD2 HIS A 134      -4.620   0.517   4.745  1.00 34.27           C  
ANISOU 2105  CD2 HIS A 134     4399   4278   4345    328   -158    704       C  
ATOM   2106  CE1 HIS A 134      -4.782   2.373   3.587  1.00 36.67           C  
ANISOU 2106  CE1 HIS A 134     4702   4553   4679    389   -125    836       C  
ATOM   2107  NE2 HIS A 134      -4.032   1.304   3.784  1.00 37.54           N  
ANISOU 2107  NE2 HIS A 134     4817   4693   4753    359   -125    792       N  
ATOM   2108  H   HIS A 134      -8.259  -1.245   5.152  1.00 28.84           H  
ATOM   2109  HA  HIS A 134      -5.967  -1.045   6.604  1.00 26.07           H  
ATOM   2110  HB2 HIS A 134      -7.660   1.055   5.795  1.00 29.87           H  
ATOM   2111  HB3 HIS A 134      -6.597   1.234   6.962  1.00 29.87           H  
ATOM   2112  HD2 HIS A 134      -4.296  -0.292   5.069  1.00 31.07           H  
ATOM   2113  HE1 HIS A 134      -4.603   3.060   2.987  1.00 32.67           H  
ATOM   2114  HE2 HIS A 134      -3.295   1.128   3.376  1.00 34.28           H  
ATOM   2115  N   GLY A 135      -7.102  -1.208   8.812  1.00 23.32           N  
ANISOU 2115  N   GLY A 135     2996   2834   3031    218   -210    454       N  
ATOM   2116  CA  GLY A 135      -7.832  -1.550  10.015  1.00 18.43           C  
ANISOU 2116  CA  GLY A 135     2373   2199   2431    191   -208    398       C  
ATOM   2117  C   GLY A 135      -7.264  -0.850  11.233  1.00 23.36           C  
ANISOU 2117  C   GLY A 135     3004   2781   3092    161   -190    385       C  
ATOM   2118  O   GLY A 135      -6.125  -0.376  11.237  1.00 24.72           O  
ANISOU 2118  O   GLY A 135     3181   2936   3277    152   -183    410       O  
ATOM   2119  H   GLY A 135      -6.249  -1.170   8.913  1.00 20.77           H  
ATOM   2120  HA2 GLY A 135      -8.761  -1.290   9.916  1.00 15.15           H  
ATOM   2121  HA3 GLY A 135      -7.786  -2.508  10.161  1.00 15.15           H  
ATOM   2122  N   TYR A 136      -8.089  -0.798  12.279  1.00 21.29           N  
ANISOU 2122  N   TYR A 136     2737   2505   2847    147   -182    339       N  
ATOM   2123  CA  TYR A 136      -7.705  -0.194  13.548  1.00 17.78           C  
ANISOU 2123  CA  TYR A 136     2298   2032   2425    122   -168    308       C  
ATOM   2124  C   TYR A 136      -8.511  -0.843  14.662  1.00 15.02           C  
ANISOU 2124  C   TYR A 136     1953   1696   2056    107   -154    261       C  
ATOM   2125  O   TYR A 136      -9.731  -0.987  14.542  1.00 15.12           O  
ANISOU 2125  O   TYR A 136     1949   1714   2082    118   -148    245       O  
ATOM   2126  CB  TYR A 136      -7.942   1.321  13.537  1.00 20.35           C  
ANISOU 2126  CB  TYR A 136     2608   2310   2815    134   -161    310       C  
ATOM   2127  CG  TYR A 136      -8.024   1.931  14.919  1.00 20.26           C  
ANISOU 2127  CG  TYR A 136     2596   2272   2828    113   -148    251       C  
ATOM   2128  CD1 TYR A 136      -6.880   2.132  15.679  1.00 21.37           C  
ANISOU 2128  CD1 TYR A 136     2747   2406   2968     87   -151    229       C  
ATOM   2129  CD2 TYR A 136      -9.244   2.301  15.465  1.00 25.73           C  
ANISOU 2129  CD2 TYR A 136     3277   2955   3545    123   -133    211       C  
ATOM   2130  CE1 TYR A 136      -6.949   2.684  16.942  1.00 24.74           C  
ANISOU 2130  CE1 TYR A 136     3173   2820   3406     71   -144    163       C  
ATOM   2131  CE2 TYR A 136      -9.323   2.856  16.728  1.00 29.06           C  
ANISOU 2131  CE2 TYR A 136     3700   3360   3980    108   -117    149       C  
ATOM   2132  CZ  TYR A 136      -8.173   3.044  17.462  1.00 24.35           C  
ANISOU 2132  CZ  TYR A 136     3117   2761   3372     83   -124    123       C  
ATOM   2133  OH  TYR A 136      -8.247   3.595  18.720  1.00 27.97           O  
ANISOU 2133  OH  TYR A 136     3577   3214   3834     72   -114     50       O  
ATOM   2134  H   TYR A 136      -8.890  -1.111  12.275  1.00 21.01           H  
ATOM   2135  HA  TYR A 136      -6.763  -0.355  13.712  1.00 16.72           H  
ATOM   2136  HB2 TYR A 136      -7.209   1.749  13.067  1.00 19.32           H  
ATOM   2137  HB3 TYR A 136      -8.779   1.503  13.082  1.00 19.32           H  
ATOM   2138  HD1 TYR A 136      -6.052   1.890  15.331  1.00 20.23           H  
ATOM   2139  HD2 TYR A 136     -10.023   2.174  14.972  1.00 25.24           H  
ATOM   2140  HE1 TYR A 136      -6.174   2.812  17.440  1.00 23.88           H  
ATOM   2141  HE2 TYR A 136     -10.148   3.100  17.081  1.00 28.87           H  
ATOM   2142  HH  TYR A 136      -7.498   3.549  19.099  1.00 26.97           H  
ATOM   2143  N   PHE A 137      -7.829  -1.233  15.739  1.00 20.41           N  
ANISOU 2143  N   PHE A 137     2656   2389   2709     85   -148    241       N  
ATOM   2144  CA  PHE A 137      -8.474  -1.868  16.878  1.00 19.05           C  
ANISOU 2144  CA  PHE A 137     2495   2235   2508     73   -125    209       C  
ATOM   2145  C   PHE A 137      -7.880  -1.323  18.168  1.00 19.97           C  
ANISOU 2145  C   PHE A 137     2626   2355   2606     62   -122    174       C  
ATOM   2146  O   PHE A 137      -6.691  -1.002  18.237  1.00 19.67           O  
ANISOU 2146  O   PHE A 137     2592   2316   2566     55   -144    177       O  
ATOM   2147  CB  PHE A 137      -8.313  -3.397  16.851  1.00 18.89           C  
ANISOU 2147  CB  PHE A 137     2492   2241   2446     67   -121    230       C  
ATOM   2148  CG  PHE A 137      -8.946  -4.055  15.659  1.00 14.86           C  
ANISOU 2148  CG  PHE A 137     1964   1731   1951     76   -127    245       C  
ATOM   2149  CD1 PHE A 137      -8.263  -4.147  14.459  1.00 14.69           C  
ANISOU 2149  CD1 PHE A 137     1939   1714   1927     89   -152    274       C  
ATOM   2150  CD2 PHE A 137     -10.222  -4.586  15.741  1.00 15.58           C  
ANISOU 2150  CD2 PHE A 137     2037   1823   2060     72   -106    224       C  
ATOM   2151  CE1 PHE A 137      -8.842  -4.752  13.360  1.00 23.47           C  
ANISOU 2151  CE1 PHE A 137     3035   2838   3043    101   -163    276       C  
ATOM   2152  CE2 PHE A 137     -10.809  -5.193  14.646  1.00 15.01           C  
ANISOU 2152  CE2 PHE A 137     1941   1757   2005     79   -120    223       C  
ATOM   2153  CZ  PHE A 137     -10.118  -5.277  13.454  1.00 22.30           C  
ANISOU 2153  CZ  PHE A 137     2867   2692   2915     96   -152    246       C  
ATOM   2154  H   PHE A 137      -6.980  -1.137  15.831  1.00 14.70           H  
ATOM   2155  HA  PHE A 137      -9.421  -1.659  16.861  1.00 12.97           H  
ATOM   2156  HB2 PHE A 137      -7.367  -3.610  16.838  1.00 13.04           H  
ATOM   2157  HB3 PHE A 137      -8.726  -3.767  17.647  1.00 13.04           H  
ATOM   2158  HD1 PHE A 137      -7.404  -3.797  14.391  1.00  7.72           H  
ATOM   2159  HD2 PHE A 137     -10.691  -4.533  16.543  1.00  9.05           H  
ATOM   2160  HE1 PHE A 137      -8.374  -4.807  12.559  1.00 18.90           H  
ATOM   2161  HE2 PHE A 137     -11.668  -5.544  14.712  1.00  8.21           H  
ATOM   2162  HZ  PHE A 137     -10.509  -5.685  12.716  1.00 17.30           H  
ATOM   2163  N   LYS A 138      -8.725  -1.225  19.190  1.00 24.21           N  
ANISOU 2163  N   LYS A 138     3167   2902   3131     60    -94    134       N  
ATOM   2164  CA  LYS A 138      -8.320  -0.810  20.526  1.00 23.15           C  
ANISOU 2164  CA  LYS A 138     3049   2787   2962     54    -90     89       C  
ATOM   2165  C   LYS A 138      -8.641  -1.937  21.496  1.00 25.40           C  
ANISOU 2165  C   LYS A 138     3359   3116   3175     53    -60     96       C  
ATOM   2166  O   LYS A 138      -9.757  -2.467  21.488  1.00 29.10           O  
ANISOU 2166  O   LYS A 138     3822   3585   3651     53    -23    103       O  
ATOM   2167  CB  LYS A 138      -9.032   0.480  20.943  1.00 34.55           C  
ANISOU 2167  CB  LYS A 138     4473   4203   4450     59    -74     30       C  
ATOM   2168  CG  LYS A 138      -8.639   0.996  22.318  1.00 42.31           C  
ANISOU 2168  CG  LYS A 138     5471   5212   5393     55    -72    -35       C  
ATOM   2169  CD  LYS A 138      -9.617   2.053  22.809  1.00 45.12           C  
ANISOU 2169  CD  LYS A 138     5809   5543   5791     65    -43   -101       C  
ATOM   2170  CE  LYS A 138      -9.004   2.927  23.894  1.00 46.40           C  
ANISOU 2170  CE  LYS A 138     5977   5716   5938     61    -55   -183       C  
ATOM   2171  NZ  LYS A 138      -9.823   2.939  25.138  1.00 42.73           N  
ANISOU 2171  NZ  LYS A 138     5525   5294   5415     73    -13   -243       N  
ATOM   2172  H   LYS A 138      -9.565  -1.399  19.130  1.00 23.08           H  
ATOM   2173  HA  LYS A 138      -7.365  -0.642  20.550  1.00 21.33           H  
ATOM   2174  HB2 LYS A 138      -8.820   1.172  20.298  1.00 34.49           H  
ATOM   2175  HB3 LYS A 138      -9.988   0.317  20.953  1.00 34.49           H  
ATOM   2176  HG2 LYS A 138      -8.640   0.261  22.951  1.00 43.15           H  
ATOM   2177  HG3 LYS A 138      -7.755   1.394  22.273  1.00 43.15           H  
ATOM   2178  HD2 LYS A 138      -9.872   2.624  22.067  1.00 45.91           H  
ATOM   2179  HD3 LYS A 138     -10.402   1.618  23.177  1.00 45.91           H  
ATOM   2180  HE2 LYS A 138      -8.122   2.588  24.115  1.00 46.69           H  
ATOM   2181  HE3 LYS A 138      -8.937   3.839  23.568  1.00 46.69           H  
ATOM   2182  HZ1 LYS A 138      -9.654   3.676  25.607  1.00 41.57           H  
ATOM   2183  HZ2 LYS A 138     -10.688   2.918  24.933  1.00 41.57           H  
ATOM   2184  HZ3 LYS A 138      -9.627   2.228  25.638  1.00 41.57           H  
ATOM   2185  N   PHE A 139      -7.668  -2.298  22.327  1.00 33.08           N  
ANISOU 2185  N   PHE A 139     4358   4126   4083     53    -76     97       N  
ATOM   2186  CA  PHE A 139      -7.768  -3.452  23.208  1.00 29.73           C  
ANISOU 2186  CA  PHE A 139     3966   3746   3585     60    -49    125       C  
ATOM   2187  C   PHE A 139      -7.636  -3.008  24.658  1.00 27.27           C  
ANISOU 2187  C   PHE A 139     3676   3484   3203     70    -42     77       C  
ATOM   2188  O   PHE A 139      -6.747  -2.217  24.990  1.00 26.34           O  
ANISOU 2188  O   PHE A 139     3553   3379   3074     71    -85     33       O  
ATOM   2189  CB  PHE A 139      -6.682  -4.486  22.883  1.00 30.78           C  
ANISOU 2189  CB  PHE A 139     4115   3889   3692     64    -77    181       C  
ATOM   2190  CG  PHE A 139      -7.066  -5.461  21.807  1.00 28.01           C  
ANISOU 2190  CG  PHE A 139     3756   3505   3381     59    -63    229       C  
ATOM   2191  CD1 PHE A 139      -7.220  -5.045  20.496  1.00 38.24           C  
ANISOU 2191  CD1 PHE A 139     5022   4764   4741     53    -80    227       C  
ATOM   2192  CD2 PHE A 139      -7.266  -6.798  22.109  1.00 34.60           C  
ANISOU 2192  CD2 PHE A 139     4612   4345   4189     62    -32    275       C  
ATOM   2193  CE1 PHE A 139      -7.572  -5.946  19.505  1.00 39.37           C  
ANISOU 2193  CE1 PHE A 139     5156   4888   4914     51    -73    257       C  
ATOM   2194  CE2 PHE A 139      -7.619  -7.700  21.125  1.00 36.33           C  
ANISOU 2194  CE2 PHE A 139     4820   4530   4455     54    -20    304       C  
ATOM   2195  CZ  PHE A 139      -7.771  -7.274  19.822  1.00 35.29           C  
ANISOU 2195  CZ  PHE A 139     4657   4372   4380     49    -45    288       C  
ATOM   2196  H   PHE A 139      -6.921  -1.877  22.399  1.00 33.26           H  
ATOM   2197  HA  PHE A 139      -8.639  -3.864  23.094  1.00 28.98           H  
ATOM   2198  HB2 PHE A 139      -5.886  -4.017  22.585  1.00 30.54           H  
ATOM   2199  HB3 PHE A 139      -6.486  -4.994  23.685  1.00 30.54           H  
ATOM   2200  HD1 PHE A 139      -7.086  -4.151  20.278  1.00 40.49           H  
ATOM   2201  HD2 PHE A 139      -7.162  -7.091  22.985  1.00 35.49           H  
ATOM   2202  HE1 PHE A 139      -7.674  -5.656  18.627  1.00 42.19           H  
ATOM   2203  HE2 PHE A 139      -7.753  -8.595  21.341  1.00 37.91           H  
ATOM   2204  HZ  PHE A 139      -8.008  -7.881  19.158  1.00 37.15           H  
ATOM   2205  N   GLN A 140      -8.524  -3.512  25.512  1.00 37.06           N  
ANISOU 2205  N   GLN A 140     4935   4753   4394     78     13     83       N  
ATOM   2206  CA  GLN A 140      -8.375  -3.394  26.960  1.00 43.04           C  
ANISOU 2206  CA  GLN A 140     5723   5578   5054     96     25     52       C  
ATOM   2207  C   GLN A 140      -7.611  -4.626  27.434  1.00 43.69           C  
ANISOU 2207  C   GLN A 140     5841   5703   5055    114     18    123       C  
ATOM   2208  O   GLN A 140      -8.160  -5.732  27.461  1.00 47.63           O  
ANISOU 2208  O   GLN A 140     6357   6196   5545    116     68    190       O  
ATOM   2209  CB  GLN A 140      -9.736  -3.279  27.641  1.00 49.17           C  
ANISOU 2209  CB  GLN A 140     6500   6367   5815    100     99     29       C  
ATOM   2210  CG  GLN A 140      -9.695  -3.304  29.168  1.00 51.16           C  
ANISOU 2210  CG  GLN A 140     6791   6702   5947    126    126      5       C  
ATOM   2211  CD  GLN A 140      -9.348  -1.956  29.769  1.00 56.00           C  
ANISOU 2211  CD  GLN A 140     7395   7341   6540    134     91   -102       C  
ATOM   2212  OE1 GLN A 140     -10.021  -0.957  29.514  1.00 55.78           O  
ANISOU 2212  OE1 GLN A 140     7336   7272   6584    125    104   -167       O  
ATOM   2213  NE2 GLN A 140      -8.291  -1.920  30.573  1.00 60.35           N  
ANISOU 2213  NE2 GLN A 140     7972   7960   6999    154     42   -125       N  
ATOM   2214  H   GLN A 140      -9.234  -3.934  25.272  1.00 51.92           H  
ATOM   2215  HA  GLN A 140      -7.871  -2.597  27.184  1.00 58.18           H  
ATOM   2216  HB2 GLN A 140     -10.144  -2.440  27.374  1.00 64.93           H  
ATOM   2217  HB3 GLN A 140     -10.289  -4.022  27.352  1.00 64.93           H  
ATOM   2218  HG2 GLN A 140     -10.566  -3.567  29.504  1.00 66.20           H  
ATOM   2219  HG3 GLN A 140      -9.022  -3.942  29.455  1.00 66.20           H  
ATOM   2220 HE21 GLN A 140      -7.844  -2.639  30.728  1.00 76.04           H  
ATOM   2221 HE22 GLN A 140      -8.053  -1.179  30.938  1.00 76.04           H  
ATOM   2222  N   GLY A 141      -6.350  -4.436  27.810  1.00 52.18           N  
ANISOU 2222  N   GLY A 141     6926   6819   6082    128    -44    108       N  
ATOM   2223  CA  GLY A 141      -5.509  -5.597  28.006  1.00 50.76           C  
ANISOU 2223  CA  GLY A 141     6772   6668   5845    149    -62    182       C  
ATOM   2224  C   GLY A 141      -5.410  -6.382  26.712  1.00 54.72           C  
ANISOU 2224  C   GLY A 141     7258   7103   6429    133    -61    244       C  
ATOM   2225  O   GLY A 141      -5.491  -5.830  25.611  1.00 56.94           O  
ANISOU 2225  O   GLY A 141     7505   7331   6798    109    -77    221       O  
ATOM   2226  H   GLY A 141      -5.977  -3.675  27.952  1.00 52.93           H  
ATOM   2227  HA2 GLY A 141      -4.620  -5.319  28.277  1.00 51.11           H  
ATOM   2228  HA3 GLY A 141      -5.885  -6.167  28.695  1.00 51.11           H  
ATOM   2229  N   GLN A 142      -5.240  -7.697  26.844  1.00 51.74           N  
ANISOU 2229  N   GLN A 142     6906   6728   6022    150    -40    325       N  
ATOM   2230  CA  GLN A 142      -5.258  -8.603  25.702  1.00 54.08           C  
ANISOU 2230  CA  GLN A 142     7192   6963   6395    138    -30    377       C  
ATOM   2231  C   GLN A 142      -6.551  -9.407  25.639  1.00 54.96           C  
ANISOU 2231  C   GLN A 142     7310   7036   6538    124     47    414       C  
ATOM   2232  O   GLN A 142      -6.589 -10.465  25.003  1.00 51.71           O  
ANISOU 2232  O   GLN A 142     6896   6577   6174    119     65    463       O  
ATOM   2233  CB  GLN A 142      -4.062  -9.560  25.736  1.00 57.46           C  
ANISOU 2233  CB  GLN A 142     7635   7402   6794    166    -64    438       C  
ATOM   2234  CG  GLN A 142      -2.829  -9.082  26.506  1.00 69.54           C  
ANISOU 2234  CG  GLN A 142     9169   9002   8251    194   -129    416       C  
ATOM   2235  CD  GLN A 142      -1.819  -8.379  25.616  1.00 66.48           C  
ANISOU 2235  CD  GLN A 142     8740   8599   7921    180   -193    374       C  
ATOM   2236  OE1 GLN A 142      -1.432  -8.898  24.569  1.00 64.59           O  
ANISOU 2236  OE1 GLN A 142     8483   8314   7743    174   -199    405       O  
ATOM   2237  NE2 GLN A 142      -1.383  -7.194  26.032  1.00 61.60           N  
ANISOU 2237  NE2 GLN A 142     8101   8016   7287    174   -236    301       N  
ATOM   2238  H   GLN A 142      -5.110  -8.092  27.597  1.00 53.97           H  
ATOM   2239  HA  GLN A 142      -5.184  -8.067  24.897  1.00 57.47           H  
ATOM   2240  HB2 GLN A 142      -4.351 -10.389  26.148  1.00 61.37           H  
ATOM   2241  HB3 GLN A 142      -3.781  -9.724  24.822  1.00 61.37           H  
ATOM   2242  HG2 GLN A 142      -3.108  -8.459  27.195  1.00 75.35           H  
ATOM   2243  HG3 GLN A 142      -2.392  -9.848  26.910  1.00 75.35           H  
ATOM   2244 HE21 GLN A 142      -1.674  -6.864  26.771  1.00 66.13           H  
ATOM   2245 HE22 GLN A 142      -0.810  -6.757  25.561  1.00 66.13           H  
ATOM   2246  N   ASP A 143      -7.617  -8.917  26.277  1.00 54.95           N  
ANISOU 2246  N   ASP A 143     7309   7050   6520    116     96    384       N  
ATOM   2247  CA  ASP A 143      -8.798  -9.730  26.533  1.00 60.23           C  
ANISOU 2247  CA  ASP A 143     7982   7694   7209    105    180    423       C  
ATOM   2248  C   ASP A 143     -10.102  -9.076  26.090  1.00 55.46           C  
ANISOU 2248  C   ASP A 143     7338   7060   6676     76    214    369       C  
ATOM   2249  O   ASP A 143     -11.176  -9.605  26.399  1.00 48.11           O  
ANISOU 2249  O   ASP A 143     6400   6113   5766     64    289    390       O  
ATOM   2250  CB  ASP A 143      -8.875 -10.065  28.028  1.00 65.35           C  
ANISOU 2250  CB  ASP A 143     8676   8405   7750    135    228    464       C  
ATOM   2251  CG  ASP A 143      -8.374  -8.930  28.906  1.00 68.20           C  
ANISOU 2251  CG  ASP A 143     9050   8843   8018    158    187    401       C  
ATOM   2252  OD1 ASP A 143      -7.255  -9.046  29.450  1.00 76.32           O  
ANISOU 2252  OD1 ASP A 143    10105   9924   8967    191    136    419       O  
ATOM   2253  OD2 ASP A 143      -9.098  -7.922  29.051  1.00 65.30           O  
ANISOU 2253  OD2 ASP A 143     8663   8484   7663    146    202    329       O  
ATOM   2254  H   ASP A 143      -7.677  -8.111  26.572  1.00 55.66           H  
ATOM   2255  HA  ASP A 143      -8.715 -10.552  26.025  1.00 61.57           H  
ATOM   2256  HB2 ASP A 143      -9.799 -10.243  28.266  1.00 66.57           H  
ATOM   2257  HB3 ASP A 143      -8.330 -10.847  28.207  1.00 66.57           H  
ATOM   2258  N   THR A 144     -10.053  -7.951  25.380  1.00 51.25           N  
ANISOU 2258  N   THR A 144     6773   6516   6185     67    165    303       N  
ATOM   2259  CA  THR A 144     -11.282  -7.271  24.992  1.00 43.95           C  
ANISOU 2259  CA  THR A 144     5806   5566   5326     50    193    254       C  
ATOM   2260  C   THR A 144     -10.995  -6.311  23.846  1.00 37.13           C  
ANISOU 2260  C   THR A 144     4911   4675   4524     45    130    211       C  
ATOM   2261  O   THR A 144      -9.843  -5.994  23.542  1.00 39.05           O  
ANISOU 2261  O   THR A 144     5164   4923   4751     52     72    212       O  
ATOM   2262  CB  THR A 144     -11.900  -6.511  26.174  1.00 45.05           C  
ANISOU 2262  CB  THR A 144     5954   5749   5415     61    236    211       C  
ATOM   2263  OG1 THR A 144     -11.804  -7.296  27.369  1.00 52.15           O  
ANISOU 2263  OG1 THR A 144     6897   6694   6225     77    286    260       O  
ATOM   2264  CG2 THR A 144     -13.362  -6.182  25.898  1.00 41.90           C  
ANISOU 2264  CG2 THR A 144     5508   5322   5091     45    286    177       C  
ATOM   2265  H   THR A 144      -9.330  -7.569  25.115  1.00 55.43           H  
ATOM   2266  HA  THR A 144     -11.910  -7.940  24.678  1.00 46.76           H  
ATOM   2267  HB  THR A 144     -11.419  -5.678  26.302  1.00 47.30           H  
ATOM   2268  HG1 THR A 144     -11.034  -7.229  27.697  1.00 54.99           H  
ATOM   2269 HG21 THR A 144     -13.849  -6.107  26.733  1.00 43.38           H  
ATOM   2270 HG22 THR A 144     -13.428  -5.341  25.418  1.00 43.38           H  
ATOM   2271 HG23 THR A 144     -13.764  -6.883  25.361  1.00 43.38           H  
ATOM   2272  N   ILE A 145     -12.074  -5.856  23.211  1.00 35.42           N  
ANISOU 2272  N   ILE A 145     4651   4428   4378     35    144    180       N  
ATOM   2273  CA  ILE A 145     -12.034  -4.800  22.207  1.00 28.99           C  
ANISOU 2273  CA  ILE A 145     3806   3589   3621     38     95    145       C  
ATOM   2274  C   ILE A 145     -13.033  -3.728  22.617  1.00 30.76           C  
ANISOU 2274  C   ILE A 145     4003   3812   3874     45    123     90       C  
ATOM   2275  O   ILE A 145     -14.150  -4.040  23.046  1.00 34.02           O  
ANISOU 2275  O   ILE A 145     4398   4228   4301     39    179     81       O  
ATOM   2276  CB  ILE A 145     -12.357  -5.332  20.794  1.00 20.57           C  
ANISOU 2276  CB  ILE A 145     2708   2490   2618     31     74    164       C  
ATOM   2277  CG1 ILE A 145     -11.427  -6.499  20.447  1.00 36.63           C  
ANISOU 2277  CG1 ILE A 145     4768   4523   4628     27     57    212       C  
ATOM   2278  CG2 ILE A 145     -12.248  -4.208  19.761  1.00 29.01           C  
ANISOU 2278  CG2 ILE A 145     3750   3540   3731     44     26    145       C  
ATOM   2279  CD1 ILE A 145     -11.232  -6.728  18.957  1.00 33.86           C  
ANISOU 2279  CD1 ILE A 145     4395   4151   4319     28     15    220       C  
ATOM   2280  H   ILE A 145     -12.868  -6.156  23.351  1.00 37.43           H  
ATOM   2281  HA  ILE A 145     -11.145  -4.412  22.182  1.00 30.19           H  
ATOM   2282  HB  ILE A 145     -13.270  -5.658  20.783  1.00 20.57           H  
ATOM   2283 HG12 ILE A 145     -10.555  -6.325  20.834  1.00 40.15           H  
ATOM   2284 HG13 ILE A 145     -11.800  -7.313  20.822  1.00 40.15           H  
ATOM   2285 HG21 ILE A 145     -12.594  -4.524  18.912  1.00 31.03           H  
ATOM   2286 HG22 ILE A 145     -12.767  -3.447  20.066  1.00 31.03           H  
ATOM   2287 HG23 ILE A 145     -11.316  -3.955  19.665  1.00 31.03           H  
ATOM   2288 HD11 ILE A 145     -10.790  -7.582  18.824  1.00 37.32           H  
ATOM   2289 HD12 ILE A 145     -12.099  -6.734  18.522  1.00 37.32           H  
ATOM   2290 HD13 ILE A 145     -10.685  -6.013  18.597  1.00 37.32           H  
ATOM   2291  N   LEU A 146     -12.631  -2.466  22.486  1.00 23.47           N  
ANISOU 2291  N   LEU A 146     3074   2877   2968     56     87     52       N  
ATOM   2292  CA  LEU A 146     -13.470  -1.328  22.847  1.00 31.94           C  
ANISOU 2292  CA  LEU A 146     4121   3939   4078     67    109     -6       C  
ATOM   2293  C   LEU A 146     -13.965  -0.542  21.644  1.00 34.07           C  
ANISOU 2293  C   LEU A 146     4346   4162   4436     79     82    -11       C  
ATOM   2294  O   LEU A 146     -15.109  -0.081  21.643  1.00 33.54           O  
ANISOU 2294  O   LEU A 146     4242   4082   4419     90    109    -41       O  
ATOM   2295  CB  LEU A 146     -12.701  -0.389  23.786  1.00 38.13           C  
ANISOU 2295  CB  LEU A 146     4928   4737   4822     74     97    -58       C  
ATOM   2296  CG  LEU A 146     -11.766  -1.061  24.797  1.00 35.48           C  
ANISOU 2296  CG  LEU A 146     4639   4456   4384     72     94    -46       C  
ATOM   2297  CD1 LEU A 146     -10.967  -0.027  25.584  1.00 34.12           C  
ANISOU 2297  CD1 LEU A 146     4480   4301   4181     78     66   -113       C  
ATOM   2298  CD2 LEU A 146     -12.543  -1.966  25.740  1.00 48.18           C  
ANISOU 2298  CD2 LEU A 146     6266   6108   5932     74    162    -28       C  
ATOM   2299  H   LEU A 146     -11.859  -2.240  22.182  1.00 24.31           H  
ATOM   2300  HA  LEU A 146     -14.248  -1.652  23.327  1.00 33.99           H  
ATOM   2301  HB2 LEU A 146     -12.158   0.203  23.243  1.00 40.98           H  
ATOM   2302  HB3 LEU A 146     -13.348   0.127  24.293  1.00 40.98           H  
ATOM   2303  HG  LEU A 146     -11.134  -1.610  24.307  1.00 37.58           H  
ATOM   2304 HD11 LEU A 146     -10.547  -0.463  26.342  1.00 35.42           H  
ATOM   2305 HD12 LEU A 146     -10.290   0.356  25.005  1.00 35.42           H  
ATOM   2306 HD13 LEU A 146     -11.569   0.668  25.894  1.00 35.42           H  
ATOM   2307 HD21 LEU A 146     -12.340  -1.718  26.656  1.00 52.27           H  
ATOM   2308 HD22 LEU A 146     -13.492  -1.858  25.571  1.00 52.27           H  
ATOM   2309 HD23 LEU A 146     -12.282  -2.887  25.581  1.00 52.27           H  
ATOM   2310  N   ASP A 147     -13.131  -0.374  20.619  1.00 30.38           N  
ANISOU 2310  N   ASP A 147     3882   3674   3988     81     30     21       N  
ATOM   2311  CA  ASP A 147     -13.520   0.302  19.390  1.00 26.64           C  
ANISOU 2311  CA  ASP A 147     3373   3165   3585    100      2     34       C  
ATOM   2312  C   ASP A 147     -12.747  -0.330  18.243  1.00 21.80           C  
ANISOU 2312  C   ASP A 147     2769   2554   2959     97    -38     90       C  
ATOM   2313  O   ASP A 147     -11.755  -1.032  18.456  1.00 32.00           O  
ANISOU 2313  O   ASP A 147     4093   3865   4201     82    -47    111       O  
ATOM   2314  CB  ASP A 147     -13.237   1.810  19.449  1.00 37.82           C  
ANISOU 2314  CB  ASP A 147     4782   4540   5049    115    -10      5       C  
ATOM   2315  CG  ASP A 147     -13.736   2.451  20.729  1.00 32.22           C  
ANISOU 2315  CG  ASP A 147     4071   3830   4341    117     29    -64       C  
ATOM   2316  OD1 ASP A 147     -12.900   2.967  21.502  1.00 37.69           O  
ANISOU 2316  OD1 ASP A 147     4788   4523   5011    108     24   -102       O  
ATOM   2317  OD2 ASP A 147     -14.963   2.445  20.959  1.00 30.41           O  
ANISOU 2317  OD2 ASP A 147     3814   3606   4136    128     65    -88       O  
ATOM   2318  H   ASP A 147     -12.317  -0.650  20.614  1.00 26.02           H  
ATOM   2319  HA  ASP A 147     -14.471   0.182  19.241  1.00 21.66           H  
ATOM   2320  HB2 ASP A 147     -12.279   1.954  19.395  1.00 34.73           H  
ATOM   2321  HB3 ASP A 147     -13.680   2.244  18.704  1.00 34.73           H  
ATOM   2322  N   TYR A 148     -13.200  -0.072  17.019  1.00 20.28           N  
ANISOU 2322  N   TYR A 148     2547   2349   2809    119    -63    113       N  
ATOM   2323  CA  TYR A 148     -12.462  -0.538  15.850  1.00 19.59           C  
ANISOU 2323  CA  TYR A 148     2469   2270   2705    123    -99    161       C  
ATOM   2324  C   TYR A 148     -13.056   0.075  14.591  1.00 20.52           C  
ANISOU 2324  C   TYR A 148     2554   2379   2862    159   -126    183       C  
ATOM   2325  O   TYR A 148     -14.152   0.641  14.602  1.00 21.69           O  
ANISOU 2325  O   TYR A 148     2669   2517   3056    180   -120    162       O  
ATOM   2326  CB  TYR A 148     -12.460  -2.068  15.754  1.00 19.28           C  
ANISOU 2326  CB  TYR A 148     2438   2260   2626    105    -96    169       C  
ATOM   2327  CG  TYR A 148     -13.722  -2.662  15.170  1.00 19.69           C  
ANISOU 2327  CG  TYR A 148     2451   2325   2706    111    -96    154       C  
ATOM   2328  CD1 TYR A 148     -14.802  -2.972  15.982  1.00 20.48           C  
ANISOU 2328  CD1 TYR A 148     2527   2425   2828     97    -56    119       C  
ATOM   2329  CD2 TYR A 148     -13.826  -2.926  13.811  1.00 19.99           C  
ANISOU 2329  CD2 TYR A 148     2470   2379   2747    131   -135    170       C  
ATOM   2330  CE1 TYR A 148     -15.954  -3.519  15.458  1.00 22.37           C  
ANISOU 2330  CE1 TYR A 148     2718   2674   3106     98    -57     97       C  
ATOM   2331  CE2 TYR A 148     -14.974  -3.473  13.277  1.00 21.07           C  
ANISOU 2331  CE2 TYR A 148     2562   2532   2911    136   -144    143       C  
ATOM   2332  CZ  TYR A 148     -16.035  -3.768  14.105  1.00 21.90           C  
ANISOU 2332  CZ  TYR A 148     2637   2631   3053    117   -106    105       C  
ATOM   2333  OH  TYR A 148     -17.182  -4.314  13.576  1.00 23.39           O  
ANISOU 2333  OH  TYR A 148     2770   2834   3283    117   -116     71       O  
ATOM   2334  H   TYR A 148     -13.920   0.364  16.843  1.00 15.56           H  
ATOM   2335  HA  TYR A 148     -11.548  -0.223  15.928  1.00 15.15           H  
ATOM   2336  HB2 TYR A 148     -11.720  -2.341  15.190  1.00 16.36           H  
ATOM   2337  HB3 TYR A 148     -12.350  -2.433  16.646  1.00 16.36           H  
ATOM   2338  HD1 TYR A 148     -14.749  -2.808  16.896  1.00 15.93           H  
ATOM   2339  HD2 TYR A 148     -13.109  -2.731  13.251  1.00 15.75           H  
ATOM   2340  HE1 TYR A 148     -16.672  -3.719  16.014  1.00 19.18           H  
ATOM   2341  HE2 TYR A 148     -15.032  -3.641  12.364  1.00 16.72           H  
ATOM   2342  HH  TYR A 148     -17.114  -4.373  12.741  1.00 18.70           H  
ATOM   2343  N   THR A 149     -12.309  -0.064  13.496  1.00 23.89           N  
ANISOU 2343  N   THR A 149     2991   2816   3268    172   -156    229       N  
ATOM   2344  CA  THR A 149     -12.688   0.470  12.195  1.00 22.86           C  
ANISOU 2344  CA  THR A 149     2840   2691   3156    214   -185    265       C  
ATOM   2345  C   THR A 149     -12.133  -0.453  11.119  1.00 22.13           C  
ANISOU 2345  C   THR A 149     2759   2640   3010    220   -211    295       C  
ATOM   2346  O   THR A 149     -11.163  -1.183  11.343  1.00 20.94           O  
ANISOU 2346  O   THR A 149     2636   2497   2824    193   -204    299       O  
ATOM   2347  CB  THR A 149     -12.166   1.899  11.999  1.00 28.03           C  
ANISOU 2347  CB  THR A 149     3499   3299   3851    235   -182    302       C  
ATOM   2348  OG1 THR A 149     -12.237   2.610  13.241  1.00 38.30           O  
ANISOU 2348  OG1 THR A 149     4801   4558   5194    216   -154    259       O  
ATOM   2349  CG2 THR A 149     -12.985   2.638  10.947  1.00 31.63           C  
ANISOU 2349  CG2 THR A 149     3926   3754   4337    290   -203    339       C  
ATOM   2350  H   THR A 149     -11.554  -0.477  13.483  1.00 22.71           H  
ATOM   2351  HA  THR A 149     -13.655   0.491  12.119  1.00 21.17           H  
ATOM   2352  HB  THR A 149     -11.246   1.864  11.695  1.00 27.04           H  
ATOM   2353  HG1 THR A 149     -11.998   3.408  13.129  1.00 39.19           H  
ATOM   2354 HG21 THR A 149     -12.671   3.552  10.863  1.00 30.75           H  
ATOM   2355 HG22 THR A 149     -12.899   2.195  10.088  1.00 30.75           H  
ATOM   2356 HG23 THR A 149     -13.921   2.650  11.202  1.00 30.75           H  
ATOM   2357  N   LEU A 150     -12.759  -0.419   9.941  1.00 20.24           N  
ANISOU 2357  N   LEU A 150     2496   2432   2763    260   -242    312       N  
ATOM   2358  CA  LEU A 150     -12.382  -1.337   8.872  1.00 23.59           C  
ANISOU 2358  CA  LEU A 150     2927   2906   3131    271   -269    324       C  
ATOM   2359  C   LEU A 150     -12.941  -0.859   7.539  1.00 24.02           C  
ANISOU 2359  C   LEU A 150     2960   2999   3167    330   -307    355       C  
ATOM   2360  O   LEU A 150     -14.124  -0.523   7.448  1.00 25.27           O  
ANISOU 2360  O   LEU A 150     3079   3165   3356    356   -326    335       O  
ATOM   2361  CB  LEU A 150     -12.894  -2.747   9.184  1.00 25.82           C  
ANISOU 2361  CB  LEU A 150     3197   3209   3405    240   -269    265       C  
ATOM   2362  CG  LEU A 150     -12.005  -3.918   8.763  1.00 27.96           C  
ANISOU 2362  CG  LEU A 150     3492   3502   3629    224   -273    262       C  
ATOM   2363  CD1 LEU A 150     -12.451  -5.204   9.447  1.00 34.75           C  
ANISOU 2363  CD1 LEU A 150     4343   4354   4506    184   -256    209       C  
ATOM   2364  CD2 LEU A 150     -12.005  -4.095   7.257  1.00 31.26           C  
ANISOU 2364  CD2 LEU A 150     3902   3975   4000    267   -313    273       C  
ATOM   2365  H   LEU A 150     -13.397   0.122   9.741  1.00 19.16           H  
ATOM   2366  HA  LEU A 150     -11.415  -1.348   8.790  1.00 24.54           H  
ATOM   2367  HB2 LEU A 150     -13.015  -2.815  10.144  1.00 27.39           H  
ATOM   2368  HB3 LEU A 150     -13.745  -2.862   8.734  1.00 27.39           H  
ATOM   2369  HG  LEU A 150     -11.095  -3.725   9.038  1.00 30.27           H  
ATOM   2370 HD11 LEU A 150     -11.975  -5.952   9.055  1.00 38.53           H  
ATOM   2371 HD12 LEU A 150     -12.250  -5.144  10.394  1.00 38.53           H  
ATOM   2372 HD13 LEU A 150     -13.406  -5.316   9.319  1.00 38.53           H  
ATOM   2373 HD21 LEU A 150     -11.385  -4.803   7.022  1.00 33.82           H  
ATOM   2374 HD22 LEU A 150     -12.901  -4.330   6.967  1.00 33.82           H  
ATOM   2375 HD23 LEU A 150     -11.731  -3.263   6.841  1.00 33.82           H  
ATOM   2376  N   ARG A 151     -12.097  -0.850   6.508  1.00 23.84           N  
ANISOU 2376  N   ARG A 151     2959   3006   3091    356   -318    405       N  
ATOM   2377  CA  ARG A 151     -12.524  -0.464   5.170  1.00 27.39           C  
ANISOU 2377  CA  ARG A 151     3397   3510   3502    421   -355    444       C  
ATOM   2378  C   ARG A 151     -11.583  -1.091   4.152  1.00 28.84           C  
ANISOU 2378  C   ARG A 151     3607   3747   3606    435   -361    469       C  
ATOM   2379  O   ARG A 151     -10.419  -1.371   4.452  1.00 27.43           O  
ANISOU 2379  O   ARG A 151     3458   3546   3418    402   -329    483       O  
ATOM   2380  CB  ARG A 151     -12.548   1.061   5.001  1.00 29.49           C  
ANISOU 2380  CB  ARG A 151     3664   3737   3806    461   -343    520       C  
ATOM   2381  CG  ARG A 151     -11.217   1.656   4.563  1.00 35.38           C  
ANISOU 2381  CG  ARG A 151     4446   4462   4534    467   -310    602       C  
ATOM   2382  CD  ARG A 151     -11.179   3.167   4.741  1.00 32.41           C  
ANISOU 2382  CD  ARG A 151     4069   4014   4230    488   -283    667       C  
ATOM   2383  NE  ARG A 151     -10.382   3.816   3.707  1.00 35.67           N  
ANISOU 2383  NE  ARG A 151     4505   4432   4616    528   -264    769       N  
ATOM   2384  CZ  ARG A 151     -10.730   3.891   2.430  1.00 39.58           C  
ANISOU 2384  CZ  ARG A 151     5001   4996   5043    598   -290    827       C  
ATOM   2385  NH1 ARG A 151     -11.864   3.371   1.991  1.00 42.58           N  
ANISOU 2385  NH1 ARG A 151     5356   5446   5378    636   -347    784       N  
ATOM   2386  NH2 ARG A 151      -9.919   4.503   1.571  1.00 43.42           N  
ANISOU 2386  NH2 ARG A 151     5511   5484   5504    632   -258    930       N  
ATOM   2387  H   ARG A 151     -11.266  -1.065   6.561  1.00 25.00           H  
ATOM   2388  HA  ARG A 151     -13.418  -0.804   5.010  1.00 28.51           H  
ATOM   2389  HB2 ARG A 151     -13.209   1.289   4.329  1.00 30.50           H  
ATOM   2390  HB3 ARG A 151     -12.786   1.464   5.851  1.00 30.50           H  
ATOM   2391  HG2 ARG A 151     -10.504   1.271   5.096  1.00 38.78           H  
ATOM   2392  HG3 ARG A 151     -11.073   1.459   3.624  1.00 38.78           H  
ATOM   2393  HD2 ARG A 151     -12.082   3.518   4.693  1.00 34.12           H  
ATOM   2394  HD3 ARG A 151     -10.787   3.377   5.603  1.00 34.12           H  
ATOM   2395  HE  ARG A 151      -9.636   4.175   3.942  1.00 36.72           H  
ATOM   2396 HH11 ARG A 151     -12.395   2.974   2.538  1.00 45.21           H  
ATOM   2397 HH12 ARG A 151     -12.070   3.431   1.158  1.00 45.21           H  
ATOM   2398 HH21 ARG A 151      -9.180   4.845   1.847  1.00 45.85           H  
ATOM   2399 HH22 ARG A 151     -10.135   4.557   0.741  1.00 45.85           H  
ATOM   2400  N   GLU A 152     -12.102  -1.312   2.948  1.00 30.31           N  
ANISOU 2400  N   GLU A 152     3779   4008   3730    489   -405    470       N  
ATOM   2401  CA  GLU A 152     -11.270  -1.748   1.840  1.00 32.66           C  
ANISOU 2401  CA  GLU A 152     4103   4369   3939    517   -409    497       C  
ATOM   2402  C   GLU A 152     -10.621  -0.541   1.167  1.00 35.87           C  
ANISOU 2402  C   GLU A 152     4534   4773   4323    565   -384    611       C  
ATOM   2403  O   GLU A 152     -11.068   0.600   1.314  1.00 37.35           O  
ANISOU 2403  O   GLU A 152     4712   4922   4558    590   -380    664       O  
ATOM   2404  CB  GLU A 152     -12.094  -2.541   0.826  1.00 35.19           C  
ANISOU 2404  CB  GLU A 152     4396   4781   4192    558   -470    437       C  
ATOM   2405  CG  GLU A 152     -12.668  -3.841   1.371  1.00 39.60           C  
ANISOU 2405  CG  GLU A 152     4927   5336   4784    507   -488    324       C  
ATOM   2406  CD  GLU A 152     -14.115  -4.055   0.966  1.00 49.92           C  
ANISOU 2406  CD  GLU A 152     6177   6693   6096    534   -551    257       C  
ATOM   2407  OE1 GLU A 152     -14.398  -4.053  -0.251  1.00 40.15           O  
ANISOU 2407  OE1 GLU A 152     4930   5546   4780    597   -601    255       O  
ATOM   2408  OE2 GLU A 152     -14.968  -4.226   1.862  1.00 45.47           O  
ANISOU 2408  OE2 GLU A 152     5577   6087   5614    496   -549    206       O  
ATOM   2409  H   GLU A 152     -12.934  -1.215   2.750  1.00 33.38           H  
ATOM   2410  HA  GLU A 152     -10.568  -2.332   2.167  1.00 35.91           H  
ATOM   2411  HB2 GLU A 152     -12.838  -1.991   0.532  1.00 38.25           H  
ATOM   2412  HB3 GLU A 152     -11.527  -2.763   0.071  1.00 38.25           H  
ATOM   2413  HG2 GLU A 152     -12.147  -4.585   1.030  1.00 45.20           H  
ATOM   2414  HG3 GLU A 152     -12.626  -3.824   2.340  1.00 45.20           H  
ATOM   2415  N   VAL A 153      -9.549  -0.805   0.420  1.00 36.40           N  
ANISOU 2415  N   VAL A 153     4631   4878   4324    577   -362    650       N  
ATOM   2416  CA  VAL A 153      -8.744   0.243  -0.196  1.00 39.79           C  
ANISOU 2416  CA  VAL A 153     5085   5299   4737    613   -320    766       C  
ATOM   2417  C   VAL A 153      -8.283  -0.216  -1.574  1.00 43.83           C  
ANISOU 2417  C   VAL A 153     5615   5911   5128    667   -325    794       C  
ATOM   2418  O   VAL A 153      -8.361  -1.394  -1.925  1.00 43.16           O  
ANISOU 2418  O   VAL A 153     5527   5890   4982    665   -355    713       O  
ATOM   2419  CB  VAL A 153      -7.527   0.624   0.674  1.00 37.63           C  
ANISOU 2419  CB  VAL A 153     4825   4936   4535    554   -258    796       C  
ATOM   2420  CG1 VAL A 153      -7.951   0.831   2.119  1.00 33.26           C  
ANISOU 2420  CG1 VAL A 153     4255   4300   4082    498   -258    742       C  
ATOM   2421  CG2 VAL A 153      -6.449  -0.444   0.580  1.00 36.98           C  
ANISOU 2421  CG2 VAL A 153     4758   4882   4411    523   -238    763       C  
ATOM   2422  H   VAL A 153      -9.265  -1.600   0.254  1.00 40.80           H  
ATOM   2423  HA  VAL A 153      -9.300   1.029  -0.318  1.00 44.31           H  
ATOM   2424  HB  VAL A 153      -7.155   1.458   0.346  1.00 42.34           H  
ATOM   2425 HG11 VAL A 153      -7.233   1.274   2.599  1.00 37.84           H  
ATOM   2426 HG12 VAL A 153      -8.750   1.382   2.138  1.00 37.84           H  
ATOM   2427 HG13 VAL A 153      -8.135  -0.032   2.521  1.00 37.84           H  
ATOM   2428 HG21 VAL A 153      -5.851  -0.357   1.340  1.00 42.01           H  
ATOM   2429 HG22 VAL A 153      -6.869  -1.318   0.588  1.00 42.01           H  
ATOM   2430 HG23 VAL A 153      -5.954  -0.321  -0.245  1.00 42.01           H  
ATOM   2431  N   ASP A 154      -7.794   0.747  -2.355  1.00 44.14           N  
ANISOU 2431  N   ASP A 154     5675   5962   5136    717   -289    911       N  
ATOM   2432  CA  ASP A 154      -7.260   0.499  -3.686  1.00 48.96           C  
ANISOU 2432  CA  ASP A 154     6308   6671   5623    776   -278    958       C  
ATOM   2433  C   ASP A 154      -5.748   0.656  -3.749  1.00 50.17           C  
ANISOU 2433  C   ASP A 154     6484   6793   5785    750   -197   1023       C  
ATOM   2434  O   ASP A 154      -5.167   0.516  -4.831  1.00 54.36           O  
ANISOU 2434  O   ASP A 154     7036   7403   6216    797   -170   1073       O  
ATOM   2435  CB  ASP A 154      -7.916   1.445  -4.699  1.00 54.55           C  
ANISOU 2435  CB  ASP A 154     7023   7435   6269    870   -296   1057       C  
ATOM   2436  CG  ASP A 154      -9.102   0.816  -5.403  1.00 59.14           C  
ANISOU 2436  CG  ASP A 154     7585   8128   6756    928   -385    984       C  
ATOM   2437  OD1 ASP A 154      -9.912   0.149  -4.725  1.00 55.25           O  
ANISOU 2437  OD1 ASP A 154     7059   7621   6312    888   -437    869       O  
ATOM   2438  OD2 ASP A 154      -9.224   0.987  -6.635  1.00 54.26           O  
ANISOU 2438  OD2 ASP A 154     6983   7616   6017   1014   -403   1042       O  
ATOM   2439  H   ASP A 154      -7.761   1.576  -2.126  1.00 53.08           H  
ATOM   2440  HA  ASP A 154      -7.478  -0.411  -3.945  1.00 57.94           H  
ATOM   2441  HB2 ASP A 154      -8.227   2.238  -4.236  1.00 63.27           H  
ATOM   2442  HB3 ASP A 154      -7.262   1.690  -5.373  1.00 63.27           H  
ATOM   2443  N   THR A 155      -5.098   0.943  -2.622  1.00 46.58           N  
ANISOU 2443  N   THR A 155     6022   6232   5446    677   -157   1020       N  
ATOM   2444  CA  THR A 155      -3.653   1.130  -2.577  1.00 50.72           C  
ANISOU 2444  CA  THR A 155     6554   6720   5999    645    -82   1073       C  
ATOM   2445  C   THR A 155      -3.205   1.149  -1.121  1.00 47.62           C  
ANISOU 2445  C   THR A 155     6143   6223   5728    560    -70   1022       C  
ATOM   2446  O   THR A 155      -3.519   2.090  -0.384  1.00 45.73           O  
ANISOU 2446  O   THR A 155     5892   5900   5583    538    -66   1042       O  
ATOM   2447  CB  THR A 155      -3.249   2.424  -3.290  1.00 69.38           C  
ANISOU 2447  CB  THR A 155     8928   9063   8370    687    -22   1218       C  
ATOM   2448  OG1 THR A 155      -3.292   2.224  -4.710  1.00 57.46           O  
ANISOU 2448  OG1 THR A 155     7442   7670   6721    767    -19   1272       O  
ATOM   2449  CG2 THR A 155      -1.841   2.858  -2.886  1.00 65.35           C  
ANISOU 2449  CG2 THR A 155     8409   8477   7945    632     58   1267       C  
ATOM   2450  H   THR A 155      -5.480   1.036  -1.858  1.00 59.42           H  
ATOM   2451  HA  THR A 155      -3.206   0.403  -3.038  1.00 64.43           H  
ATOM   2452  HB  THR A 155      -3.865   3.130  -3.040  1.00 85.67           H  
ATOM   2453  HG1 THR A 155      -3.023   2.915  -5.105  1.00 69.83           H  
ATOM   2454 HG21 THR A 155      -1.519   3.545  -3.490  1.00 80.93           H  
ATOM   2455 HG22 THR A 155      -1.849   3.211  -1.983  1.00 80.93           H  
ATOM   2456 HG23 THR A 155      -1.237   2.099  -2.922  1.00 80.93           H  
ATOM   2457  N   VAL A 156      -2.478   0.120  -0.697  1.00 55.46           N  
ANISOU 2457  N   VAL A 156     7132   7222   6717    517    -67    952       N  
ATOM   2458  CA  VAL A 156      -2.107  -0.018   0.707  1.00 54.87           C  
ANISOU 2458  CA  VAL A 156     7041   7068   6738    445    -67    895       C  
ATOM   2459  C   VAL A 156      -1.232   1.156   1.132  1.00 70.72           C  
ANISOU 2459  C   VAL A 156     9035   8993   8841    414    -14    963       C  
ATOM   2460  O   VAL A 156      -1.592   1.922   2.027  1.00 62.98           O  
ANISOU 2460  O   VAL A 156     8044   7939   7948    384    -20    954       O  
ATOM   2461  CB  VAL A 156      -1.384  -1.355   0.978  1.00 48.66           C  
ANISOU 2461  CB  VAL A 156     6254   6308   5927    416    -71    824       C  
ATOM   2462  CG1 VAL A 156      -1.356  -1.647   2.472  1.00 47.12           C  
ANISOU 2462  CG1 VAL A 156     6047   6048   5809    355    -90    757       C  
ATOM   2463  CG2 VAL A 156      -2.052  -2.498   0.227  1.00 35.18           C  
ANISOU 2463  CG2 VAL A 156     4558   4684   4125    454   -110    764       C  
ATOM   2464  OXT VAL A 156      -0.148   1.370   0.589  1.00 68.23           O  
ANISOU 2464  OXT VAL A 156     8716   8684   8526    416     40   1024       O  
ATOM   2465  H   VAL A 156      -2.188  -0.512  -1.203  1.00 77.86           H  
ATOM   2466  HA  VAL A 156      -2.918  -0.013   1.240  1.00 78.09           H  
ATOM   2467  HB  VAL A 156      -0.471  -1.283   0.659  1.00 71.24           H  
ATOM   2468 HG11 VAL A 156      -1.014  -2.543   2.613  1.00 70.31           H  
ATOM   2469 HG12 VAL A 156      -0.780  -1.000   2.909  1.00 70.31           H  
ATOM   2470 HG13 VAL A 156      -2.258  -1.578   2.824  1.00 70.31           H  
ATOM   2471 HG21 VAL A 156      -1.715  -3.340   0.569  1.00 54.97           H  
ATOM   2472 HG22 VAL A 156      -3.011  -2.446   0.361  1.00 54.97           H  
ATOM   2473 HG23 VAL A 156      -1.846  -2.418  -0.718  1.00 54.97           H  
TER    2474      VAL A 156                                                      
ATOM   2474  N   GLY B   2     -31.372  -5.933  21.930  1.00 47.74           N  
ANISOU 2474  N   GLY B   2     6366   5924   5849  -1214   -481   1276       N  
ATOM   2475  CA  GLY B   2     -32.115  -5.106  22.862  1.00 62.70           C  
ANISOU 2475  CA  GLY B   2     8270   8020   7535  -1283   -317   1321       C  
ATOM   2476  C   GLY B   2     -33.289  -4.400  22.213  1.00 54.66           C  
ANISOU 2476  C   GLY B   2     7192   7079   6498  -1236   -159   1230       C  
ATOM   2477  O   GLY B   2     -33.484  -4.487  21.001  1.00 50.41           O  
ANISOU 2477  O   GLY B   2     6618   6440   6097  -1147   -178   1130       O  
ATOM   2478  HA2 GLY B   2     -32.455  -5.662  23.581  1.00 74.59           H  
ATOM   2479  HA3 GLY B   2     -31.524  -4.434  23.235  1.00 74.59           H  
ATOM   2480  N   ALA B   3     -34.078  -3.700  23.025  1.00 53.17           N  
ANISOU 2480  N   ALA B   3     6991   7074   6137  -1293     -8   1256       N  
ATOM   2481  CA  ALA B   3     -35.205  -2.943  22.501  1.00 53.92           C  
ANISOU 2481  CA  ALA B   3     7022   7247   6220  -1248    141   1161       C  
ATOM   2482  C   ALA B   3     -34.713  -1.879  21.524  1.00 46.06           C  
ANISOU 2482  C   ALA B   3     6044   6208   5249  -1099    191    958       C  
ATOM   2483  O   ALA B   3     -33.548  -1.476  21.540  1.00 48.31           O  
ANISOU 2483  O   ALA B   3     6389   6459   5509  -1042    156    892       O  
ATOM   2484  CB  ALA B   3     -35.988  -2.294  23.641  1.00 42.91           C  
ANISOU 2484  CB  ALA B   3     5607   6072   4626  -1322    297   1197       C  
ATOM   2485  H   ALA B   3     -33.981  -3.648  23.878  1.00 54.64           H  
ATOM   2486  HA  ALA B   3     -35.808  -3.537  22.028  1.00 56.14           H  
ATOM   2487  HB1 ALA B   3     -36.759  -1.835  23.273  1.00 41.60           H  
ATOM   2488  HB2 ALA B   3     -36.277  -2.984  24.258  1.00 41.60           H  
ATOM   2489  HB3 ALA B   3     -35.413  -1.660  24.098  1.00 41.60           H  
ATOM   2490  N   SER B   4     -35.617  -1.421  20.663  1.00 37.19           N  
ANISOU 2490  N   SER B   4     4862   5084   4185  -1041    268    871       N  
ATOM   2491  CA  SER B   4     -35.249  -0.451  19.640  1.00 40.70           C  
ANISOU 2491  CA  SER B   4     5317   5484   4661   -911    305    704       C  
ATOM   2492  C   SER B   4     -36.511   0.130  19.017  1.00 37.23           C  
ANISOU 2492  C   SER B   4     4808   5081   4257   -878    401    635       C  
ATOM   2493  O   SER B   4     -37.621  -0.367  19.228  1.00 42.63           O  
ANISOU 2493  O   SER B   4     5429   5798   4969   -947    424    712       O  
ATOM   2494  CB  SER B   4     -34.361  -1.088  18.567  1.00 39.99           C  
ANISOU 2494  CB  SER B   4     5251   5235   4708   -839    177    668       C  
ATOM   2495  OG  SER B   4     -35.058  -2.106  17.870  1.00 53.19           O  
ANISOU 2495  OG  SER B   4     6877   6814   6518   -851     95    711       O  
ATOM   2496  H   SER B   4     -36.445  -1.656  20.652  1.00 33.29           H  
ATOM   2497  HA  SER B   4     -34.767   0.278  20.061  1.00 39.24           H  
ATOM   2498  HB2 SER B   4     -34.088  -0.404  17.936  1.00 39.30           H  
ATOM   2499  HB3 SER B   4     -33.581  -1.476  18.993  1.00 39.30           H  
ATOM   2500  HG  SER B   4     -34.556  -2.456  17.294  1.00 54.74           H  
ATOM   2501  N   ARG B   5     -36.318   1.198  18.244  1.00 34.76           N  
ANISOU 2501  N   ARG B   5     4502   4756   3951   -776    448    499       N  
ATOM   2502  CA  ARG B   5     -37.386   1.859  17.508  1.00 26.12           C  
ANISOU 2502  CA  ARG B   5     3348   3671   2906   -729    516    420       C  
ATOM   2503  C   ARG B   5     -36.829   2.334  16.172  1.00 27.15           C  
ANISOU 2503  C   ARG B   5     3503   3709   3105   -620    477    321       C  
ATOM   2504  O   ARG B   5     -35.657   2.704  16.070  1.00 29.14           O  
ANISOU 2504  O   ARG B   5     3806   3941   3325   -575    455    285       O  
ATOM   2505  CB  ARG B   5     -37.969   3.040  18.297  1.00 30.83           C  
ANISOU 2505  CB  ARG B   5     3910   4404   3401   -734    648    356       C  
ATOM   2506  CG  ARG B   5     -39.385   3.424  17.893  1.00 50.01           C  
ANISOU 2506  CG  ARG B   5     6250   6858   5893   -724    715    310       C  
ATOM   2507  CD  ARG B   5     -39.517   4.929  17.709  1.00 58.10           C  
ANISOU 2507  CD  ARG B   5     7257   7917   6902   -645    786    168       C  
ATOM   2508  NE  ARG B   5     -40.909   5.357  17.620  1.00 67.36           N  
ANISOU 2508  NE  ARG B   5     8331   9134   8128   -643    858    118       N  
ATOM   2509  CZ  ARG B   5     -41.699   5.134  16.578  1.00 71.38           C  
ANISOU 2509  CZ  ARG B   5     8796   9557   8768   -619    820    114       C  
ATOM   2510  NH1 ARG B   5     -41.269   4.482  15.510  1.00 49.32           N  
ANISOU 2510  NH1 ARG B   5     6049   6639   6051   -589    713    147       N  
ATOM   2511  NH2 ARG B   5     -42.953   5.577  16.609  1.00 67.14           N  
ANISOU 2511  NH2 ARG B   5     8160   9063   8287   -619    886     64       N  
ATOM   2512  H   ARG B   5     -35.551   1.568  18.128  1.00 30.89           H  
ATOM   2513  HA  ARG B   5     -38.109   1.237  17.334  1.00 20.88           H  
ATOM   2514  HB2 ARG B   5     -37.984   2.806  19.238  1.00 26.06           H  
ATOM   2515  HB3 ARG B   5     -37.403   3.816  18.157  1.00 26.06           H  
ATOM   2516  HG2 ARG B   5     -39.609   2.993  17.054  1.00 48.72           H  
ATOM   2517  HG3 ARG B   5     -40.004   3.145  18.586  1.00 48.72           H  
ATOM   2518  HD2 ARG B   5     -39.112   5.378  18.467  1.00 58.95           H  
ATOM   2519  HD3 ARG B   5     -39.068   5.190  16.890  1.00 58.95           H  
ATOM   2520  HE  ARG B   5     -41.240   5.785  18.289  1.00 69.35           H  
ATOM   2521 HH11 ARG B   5     -40.460   4.192  15.480  1.00 48.91           H  
ATOM   2522 HH12 ARG B   5     -41.799   4.349  14.845  1.00 48.91           H  
ATOM   2523 HH21 ARG B   5     -43.242   6.003  17.298  1.00 68.56           H  
ATOM   2524 HH22 ARG B   5     -43.475   5.438  15.939  1.00 68.56           H  
ATOM   2525  N   LEU B   6     -37.681   2.321  15.149  1.00 26.09           N  
ANISOU 2525  N   LEU B   6     3327   3525   3061   -581    465    285       N  
ATOM   2526  CA  LEU B   6     -37.250   2.610  13.787  1.00 24.39           C  
ANISOU 2526  CA  LEU B   6     3135   3234   2898   -485    420    209       C  
ATOM   2527  C   LEU B   6     -37.236   4.110  13.528  1.00 25.28           C  
ANISOU 2527  C   LEU B   6     3244   3387   2973   -430    493    124       C  
ATOM   2528  O   LEU B   6     -38.145   4.835  13.944  1.00 31.08           O  
ANISOU 2528  O   LEU B   6     3931   4177   3702   -446    565     95       O  
ATOM   2529  CB  LEU B   6     -38.172   1.922  12.779  1.00 35.83           C  
ANISOU 2529  CB  LEU B   6     4550   4610   4456   -466    354    207       C  
ATOM   2530  CG  LEU B   6     -37.849   0.468  12.425  1.00 35.04           C  
ANISOU 2530  CG  LEU B   6     4463   4417   4433   -473    228    251       C  
ATOM   2531  CD1 LEU B   6     -38.854  -0.060  11.410  1.00 28.93           C  
ANISOU 2531  CD1 LEU B   6     3652   3569   3772   -444    157    229       C  
ATOM   2532  CD2 LEU B   6     -36.426   0.322  11.899  1.00 24.49           C  
ANISOU 2532  CD2 LEU B   6     3184   3045   3074   -405    176    207       C  
ATOM   2533  H   LEU B   6     -38.520   2.146  15.219  1.00 19.84           H  
ATOM   2534  HA  LEU B   6     -36.349   2.273  13.663  1.00 17.54           H  
ATOM   2535  HB2 LEU B   6     -39.071   1.933  13.141  1.00 32.34           H  
ATOM   2536  HB3 LEU B   6     -38.141   2.428  11.952  1.00 32.34           H  
ATOM   2537  HG  LEU B   6     -37.912  -0.068  13.232  1.00 30.98           H  
ATOM   2538 HD11 LEU B   6     -38.582  -0.948  11.129  1.00 23.31           H  
ATOM   2539 HD12 LEU B   6     -39.730  -0.099  11.824  1.00 23.31           H  
ATOM   2540 HD13 LEU B   6     -38.874   0.537  10.647  1.00 23.31           H  
ATOM   2541 HD21 LEU B   6     -36.351  -0.519  11.420  1.00 18.29           H  
ATOM   2542 HD22 LEU B   6     -36.234   1.061  11.301  1.00 18.29           H  
ATOM   2543 HD23 LEU B   6     -35.810   0.333  12.647  1.00 18.29           H  
ATOM   2544  N   TYR B   7     -36.198   4.569  12.828  1.00 22.06           N  
ANISOU 2544  N   TYR B   7     2877   2951   2554   -366    471     85       N  
ATOM   2545  CA  TYR B   7     -36.038   5.974  12.476  1.00 21.70           C  
ANISOU 2545  CA  TYR B   7     2827   2924   2495   -318    514     25       C  
ATOM   2546  C   TYR B   7     -35.564   6.064  11.030  1.00 21.81           C  
ANISOU 2546  C   TYR B   7     2861   2890   2535   -249    468      5       C  
ATOM   2547  O   TYR B   7     -35.383   5.051  10.348  1.00 22.02           O  
ANISOU 2547  O   TYR B   7     2904   2880   2583   -228    408     15       O  
ATOM   2548  CB  TYR B   7     -35.066   6.675  13.432  1.00 22.77           C  
ANISOU 2548  CB  TYR B   7     2986   3100   2566   -329    547     17       C  
ATOM   2549  CG  TYR B   7     -35.680   7.015  14.769  1.00 23.87           C  
ANISOU 2549  CG  TYR B   7     3101   3316   2654   -381    609      5       C  
ATOM   2550  CD1 TYR B   7     -35.593   6.136  15.838  1.00 23.33           C  
ANISOU 2550  CD1 TYR B   7     3048   3291   2524   -449    611     66       C  
ATOM   2551  CD2 TYR B   7     -36.353   8.214  14.961  1.00 26.12           C  
ANISOU 2551  CD2 TYR B   7     3342   3634   2949   -360    661    -70       C  
ATOM   2552  CE1 TYR B   7     -36.156   6.440  17.063  1.00 28.25           C  
ANISOU 2552  CE1 TYR B   7     3648   4015   3072   -498    679     56       C  
ATOM   2553  CE2 TYR B   7     -36.919   8.528  16.182  1.00 27.87           C  
ANISOU 2553  CE2 TYR B   7     3532   3946   3111   -396    727   -104       C  
ATOM   2554  CZ  TYR B   7     -36.819   7.637  17.229  1.00 27.13           C  
ANISOU 2554  CZ  TYR B   7     3458   3920   2930   -466    743    -40       C  
ATOM   2555  OH  TYR B   7     -37.381   7.944  18.447  1.00 29.32           O  
ANISOU 2555  OH  TYR B   7     3704   4317   3119   -503    819    -73       O  
ATOM   2556  H   TYR B   7     -35.559   4.071  12.540  1.00 23.54           H  
ATOM   2557  HA  TYR B   7     -36.898   6.417  12.540  1.00 22.31           H  
ATOM   2558  HB2 TYR B   7     -34.309   6.091  13.592  1.00 23.66           H  
ATOM   2559  HB3 TYR B   7     -34.767   7.502  13.023  1.00 23.66           H  
ATOM   2560  HD1 TYR B   7     -35.147   5.326  15.728  1.00 22.89           H  
ATOM   2561  HD2 TYR B   7     -36.424   8.816  14.256  1.00 26.66           H  
ATOM   2562  HE1 TYR B   7     -36.089   5.841  17.770  1.00 29.10           H  
ATOM   2563  HE2 TYR B   7     -37.366   9.335  16.296  1.00 27.80           H  
ATOM   2564  HH  TYR B   7     -37.829   8.651  18.387  1.00 28.15           H  
ATOM   2565  N   THR B   8     -35.357   7.293  10.559  1.00 22.69           N  
ANISOU 2565  N   THR B   8     2967   3008   2645   -212    491    -24       N  
ATOM   2566  CA  THR B   8     -35.045   7.533   9.157  1.00 23.37           C  
ANISOU 2566  CA  THR B   8     3067   3076   2738   -155    458    -28       C  
ATOM   2567  C   THR B   8     -34.270   8.838   9.028  1.00 25.09           C  
ANISOU 2567  C   THR B   8     3282   3306   2945   -139    480    -24       C  
ATOM   2568  O   THR B   8     -34.415   9.747   9.850  1.00 26.40           O  
ANISOU 2568  O   THR B   8     3426   3476   3129   -159    508    -42       O  
ATOM   2569  CB  THR B   8     -36.333   7.570   8.320  1.00 24.36           C  
ANISOU 2569  CB  THR B   8     3170   3175   2911   -138    429    -47       C  
ATOM   2570  OG1 THR B   8     -36.797   6.232   8.097  1.00 25.73           O  
ANISOU 2570  OG1 THR B   8     3348   3320   3107   -141    381    -45       O  
ATOM   2571  CG2 THR B   8     -36.107   8.243   6.982  1.00 26.04           C  
ANISOU 2571  CG2 THR B   8     3396   3386   3111    -88    402    -43       C  
ATOM   2572  H   THR B   8     -35.392   8.007  11.037  1.00 25.05           H  
ATOM   2573  HA  THR B   8     -34.474   6.829   8.813  1.00 26.11           H  
ATOM   2574  HB  THR B   8     -37.003   8.079   8.802  1.00 27.37           H  
ATOM   2575  HG1 THR B   8     -37.446   6.238   7.563  1.00 29.69           H  
ATOM   2576 HG21 THR B   8     -36.844   8.047   6.383  1.00 30.03           H  
ATOM   2577 HG22 THR B   8     -36.045   9.204   7.101  1.00 30.03           H  
ATOM   2578 HG23 THR B   8     -35.283   7.921   6.584  1.00 30.03           H  
ATOM   2579  N   LEU B   9     -33.441   8.918   7.986  1.00 24.86           N  
ANISOU 2579  N   LEU B   9     3269   3288   2890   -100    465     -1       N  
ATOM   2580  CA  LEU B   9     -32.603  10.086   7.744  1.00 28.09           C  
ANISOU 2580  CA  LEU B   9     3666   3707   3301    -93    478     30       C  
ATOM   2581  C   LEU B   9     -32.225  10.124   6.269  1.00 26.98           C  
ANISOU 2581  C   LEU B   9     3532   3597   3120    -54    464     64       C  
ATOM   2582  O   LEU B   9     -31.943   9.082   5.672  1.00 26.13           O  
ANISOU 2582  O   LEU B   9     3445   3518   2966    -22    454     48       O  
ATOM   2583  CB  LEU B   9     -31.348  10.049   8.623  1.00 25.79           C  
ANISOU 2583  CB  LEU B   9     3378   3422   2997   -109    496     41       C  
ATOM   2584  CG  LEU B   9     -30.551  11.348   8.751  1.00 48.32           C  
ANISOU 2584  CG  LEU B   9     6208   6268   5886   -115    500     72       C  
ATOM   2585  CD1 LEU B   9     -31.266  12.343   9.655  1.00 40.44           C  
ANISOU 2585  CD1 LEU B   9     5187   5236   4941   -136    494     33       C  
ATOM   2586  CD2 LEU B   9     -29.153  11.050   9.277  1.00 31.83           C  
ANISOU 2586  CD2 LEU B   9     4122   4185   3787   -120    505     89       C  
ATOM   2587  H   LEU B   9     -33.345   8.298   7.398  1.00 31.34           H  
ATOM   2588  HA  LEU B   9     -33.098  10.895   7.947  1.00 35.21           H  
ATOM   2589  HB2 LEU B   9     -31.618   9.793   9.519  1.00 32.00           H  
ATOM   2590  HB3 LEU B   9     -30.746   9.383   8.255  1.00 32.00           H  
ATOM   2591  HG  LEU B   9     -30.470  11.758   7.876  1.00 59.50           H  
ATOM   2592 HD11 LEU B   9     -30.745  13.159   9.701  1.00 49.91           H  
ATOM   2593 HD12 LEU B   9     -32.143  12.531   9.286  1.00 49.91           H  
ATOM   2594 HD13 LEU B   9     -31.355  11.957  10.541  1.00 49.91           H  
ATOM   2595 HD21 LEU B   9     -28.696  11.888   9.450  1.00 39.76           H  
ATOM   2596 HD22 LEU B   9     -29.227  10.538  10.097  1.00 39.76           H  
ATOM   2597 HD23 LEU B   9     -28.667  10.540   8.610  1.00 39.76           H  
ATOM   2598  N   VAL B  10     -32.210  11.326   5.691  1.00 25.74           N  
ANISOU 2598  N   VAL B  10     3356   3440   2984    -56    456    111       N  
ATOM   2599  CA  VAL B  10     -32.011  11.505   4.257  1.00 28.87           C  
ANISOU 2599  CA  VAL B  10     3758   3886   3325    -30    444    162       C  
ATOM   2600  C   VAL B  10     -31.010  12.628   4.017  1.00 29.75           C  
ANISOU 2600  C   VAL B  10     3838   4017   3448    -50    457    248       C  
ATOM   2601  O   VAL B  10     -31.086  13.687   4.649  1.00 31.26           O  
ANISOU 2601  O   VAL B  10     4001   4150   3727    -81    438    268       O  
ATOM   2602  CB  VAL B  10     -33.345  11.810   3.540  1.00 32.09           C  
ANISOU 2602  CB  VAL B  10     4173   4266   3754    -23    392    159       C  
ATOM   2603  CG1 VAL B  10     -33.123  12.000   2.045  1.00 31.23           C  
ANISOU 2603  CG1 VAL B  10     4081   4224   3562      0    372    221       C  
ATOM   2604  CG2 VAL B  10     -34.357  10.700   3.806  1.00 33.93           C  
ANISOU 2604  CG2 VAL B  10     4423   4469   3999    -10    373     82       C  
ATOM   2605  H   VAL B  10     -32.315  12.064   6.119  1.00 34.93           H  
ATOM   2606  HA  VAL B  10     -31.634  10.691   3.888  1.00 39.40           H  
ATOM   2607  HB  VAL B  10     -33.709  12.638   3.890  1.00 42.94           H  
ATOM   2608 HG11 VAL B  10     -33.984  12.026   1.598  1.00 39.79           H  
ATOM   2609 HG12 VAL B  10     -32.650  12.834   1.899  1.00 39.79           H  
ATOM   2610 HG13 VAL B  10     -32.598  11.258   1.706  1.00 39.79           H  
ATOM   2611 HG21 VAL B  10     -35.135  10.840   3.244  1.00 45.42           H  
ATOM   2612 HG22 VAL B  10     -33.949   9.844   3.599  1.00 45.42           H  
ATOM   2613 HG23 VAL B  10     -34.615  10.726   4.741  1.00 45.42           H  
ATOM   2614  N   LEU B  11     -30.073  12.392   3.098  1.00 30.67           N  
ANISOU 2614  N   LEU B  11     3953   4220   3482    -30    487    297       N  
ATOM   2615  CA  LEU B  11     -29.088  13.385   2.680  1.00 33.14           C  
ANISOU 2615  CA  LEU B  11     4223   4569   3800    -56    504    405       C  
ATOM   2616  C   LEU B  11     -29.230  13.609   1.180  1.00 35.68           C  
ANISOU 2616  C   LEU B  11     4551   4979   4026    -46    499    481       C  
ATOM   2617  O   LEU B  11     -29.121  12.660   0.395  1.00 35.38           O  
ANISOU 2617  O   LEU B  11     4539   5034   3871      1    525    440       O  
ATOM   2618  CB  LEU B  11     -27.661  12.935   3.008  1.00 38.92           C  
ANISOU 2618  CB  LEU B  11     4926   5348   4513    -49    560    406       C  
ATOM   2619  CG  LEU B  11     -27.158  13.021   4.453  1.00 31.83           C  
ANISOU 2619  CG  LEU B  11     4014   4371   3708    -71    556    371       C  
ATOM   2620  CD1 LEU B  11     -27.347  14.418   5.032  1.00 35.54           C  
ANISOU 2620  CD1 LEU B  11     4456   4757   4291   -115    510    417       C  
ATOM   2621  CD2 LEU B  11     -27.832  11.974   5.330  1.00 29.22           C  
ANISOU 2621  CD2 LEU B  11     3729   3997   3376    -56    543    263       C  
ATOM   2622  H   LEU B  11     -29.987  11.639   2.691  1.00 39.07           H  
ATOM   2623  HA  LEU B  11     -29.263  14.218   3.145  1.00 41.33           H  
ATOM   2624  HB2 LEU B  11     -27.585  12.003   2.748  1.00 49.51           H  
ATOM   2625  HB3 LEU B  11     -27.058  13.478   2.477  1.00 49.51           H  
ATOM   2626  HG  LEU B  11     -26.205  12.838   4.449  1.00 40.41           H  
ATOM   2627 HD11 LEU B  11     -26.964  14.445   5.923  1.00 46.08           H  
ATOM   2628 HD12 LEU B  11     -26.898  15.061   4.460  1.00 46.08           H  
ATOM   2629 HD13 LEU B  11     -28.295  14.617   5.073  1.00 46.08           H  
ATOM   2630 HD21 LEU B  11     -27.418  11.982   6.207  1.00 38.12           H  
ATOM   2631 HD22 LEU B  11     -28.775  12.187   5.408  1.00 38.12           H  
ATOM   2632 HD23 LEU B  11     -27.724  11.101   4.921  1.00 38.12           H  
ATOM   2633  N   VAL B  12     -29.460  14.859   0.786  1.00 37.22           N  
ANISOU 2633  N   VAL B  12     4723   5148   4272    -90    455    588       N  
ATOM   2634  CA  VAL B  12     -29.577  15.228  -0.622  1.00 40.50           C  
ANISOU 2634  CA  VAL B  12     5146   5652   4590    -97    440    692       C  
ATOM   2635  C   VAL B  12     -28.196  15.686  -1.079  1.00 42.42           C  
ANISOU 2635  C   VAL B  12     5333   5996   4788   -127    500    817       C  
ATOM   2636  O   VAL B  12     -27.784  16.818  -0.820  1.00 44.77           O  
ANISOU 2636  O   VAL B  12     5578   6237   5194   -186    471    929       O  
ATOM   2637  CB  VAL B  12     -30.633  16.312  -0.839  1.00 47.93           C  
ANISOU 2637  CB  VAL B  12     6088   6499   5625   -135    339    755       C  
ATOM   2638  CG1 VAL B  12     -30.521  16.889  -2.244  1.00 51.48           C  
ANISOU 2638  CG1 VAL B  12     6539   7043   5978   -163    314    907       C  
ATOM   2639  CG2 VAL B  12     -32.025  15.751  -0.597  1.00 44.46           C  
ANISOU 2639  CG2 VAL B  12     5692   5985   5216   -100    290    632       C  
ATOM   2640  H   VAL B  12     -29.555  15.523   1.325  1.00 46.39           H  
ATOM   2641  HA  VAL B  12     -29.831  14.447  -1.137  1.00 49.02           H  
ATOM   2642  HB  VAL B  12     -30.483  17.032  -0.206  1.00 58.85           H  
ATOM   2643 HG11 VAL B  12     -31.343  17.356  -2.460  1.00 61.47           H  
ATOM   2644 HG12 VAL B  12     -29.772  17.505  -2.274  1.00 61.47           H  
ATOM   2645 HG13 VAL B  12     -30.378  16.164  -2.873  1.00 61.47           H  
ATOM   2646 HG21 VAL B  12     -32.679  16.451  -0.750  1.00 55.44           H  
ATOM   2647 HG22 VAL B  12     -32.180  15.015  -1.210  1.00 55.44           H  
ATOM   2648 HG23 VAL B  12     -32.084  15.437   0.319  1.00 55.44           H  
ATOM   2649  N   LEU B  13     -27.480  14.803  -1.766  1.00 47.42           N  
ANISOU 2649  N   LEU B  13     5967   6776   5272    -85    579    795       N  
ATOM   2650  CA  LEU B  13     -26.119  15.086  -2.194  1.00 45.37           C  
ANISOU 2650  CA  LEU B  13     5639   6636   4962   -108    658    901       C  
ATOM   2651  C   LEU B  13     -26.110  15.743  -3.571  1.00 52.56           C  
ANISOU 2651  C   LEU B  13     6540   7680   5751   -143    662   1059       C  
ATOM   2652  O   LEU B  13     -27.093  15.712  -4.314  1.00 59.64           O  
ANISOU 2652  O   LEU B  13     7498   8596   6568   -131    606   1060       O  
ATOM   2653  CB  LEU B  13     -25.283  13.805  -2.218  1.00 49.56           C  
ANISOU 2653  CB  LEU B  13     6158   7271   5400    -38    747    783       C  
ATOM   2654  CG  LEU B  13     -24.151  13.710  -1.190  1.00 57.73           C  
ANISOU 2654  CG  LEU B  13     7131   8258   6545    -47    788    762       C  
ATOM   2655  CD1 LEU B  13     -23.391  12.399  -1.352  1.00 55.55           C  
ANISOU 2655  CD1 LEU B  13     6838   8081   6185     29    858    638       C  
ATOM   2656  CD2 LEU B  13     -23.195  14.893  -1.296  1.00 56.16           C  
ANISOU 2656  CD2 LEU B  13     6844   8083   6410   -121    812    938       C  
ATOM   2657  H   LEU B  13     -27.764  14.025  -1.998  1.00 53.30           H  
ATOM   2658  HA  LEU B  13     -25.711  15.701  -1.565  1.00 48.38           H  
ATOM   2659  HB2 LEU B  13     -25.878  13.056  -2.058  1.00 54.46           H  
ATOM   2660  HB3 LEU B  13     -24.879  13.727  -3.096  1.00 54.46           H  
ATOM   2661  HG  LEU B  13     -24.544  13.732  -0.304  1.00 65.07           H  
ATOM   2662 HD11 LEU B  13     -22.617  12.408  -0.768  1.00 60.91           H  
ATOM   2663 HD12 LEU B  13     -23.977  11.663  -1.113  1.00 60.91           H  
ATOM   2664 HD13 LEU B  13     -23.109  12.310  -2.276  1.00 60.91           H  
ATOM   2665 HD21 LEU B  13     -22.390  14.694  -0.793  1.00 62.11           H  
ATOM   2666 HD22 LEU B  13     -22.974  15.038  -2.229  1.00 62.11           H  
ATOM   2667 HD23 LEU B  13     -23.627  15.681  -0.931  1.00 62.11           H  
ATOM   2668  N   GLN B  14     -24.964  16.344  -3.905  1.00 48.73           N  
ANISOU 2668  N   GLN B  14     5973   7288   5253   -192    723   1205       N  
ATOM   2669  CA  GLN B  14     -24.799  17.103  -5.136  1.00 54.36           C  
ANISOU 2669  CA  GLN B  14     6666   8114   5873   -245    719   1374       C  
ATOM   2670  C   GLN B  14     -23.306  17.229  -5.387  1.00 59.83           C  
ANISOU 2670  C   GLN B  14     7272   8891   6570   -263    800   1413       C  
ATOM   2671  O   GLN B  14     -22.553  17.428  -4.423  1.00 59.30           O  
ANISOU 2671  O   GLN B  14     7142   8743   6647   -282    817   1417       O  
ATOM   2672  CB  GLN B  14     -25.458  18.484  -5.020  1.00 64.07           C  
ANISOU 2672  CB  GLN B  14     7887   9214   7242   -336    601   1546       C  
ATOM   2673  CG  GLN B  14     -26.007  19.049  -6.328  1.00 68.51           C  
ANISOU 2673  CG  GLN B  14     8484   9844   7703   -372    536   1666       C  
ATOM   2674  CD  GLN B  14     -27.486  18.760  -6.531  1.00 62.93           C  
ANISOU 2674  CD  GLN B  14     7871   9092   6949   -340    450   1611       C  
ATOM   2675  OE1 GLN B  14     -28.242  18.609  -5.571  1.00 63.43           O  
ANISOU 2675  OE1 GLN B  14     7962   8977   7160   -309    388   1470       O  
ATOM   2676  NE2 GLN B  14     -27.905  18.684  -7.789  1.00 56.58           N  
ANISOU 2676  NE2 GLN B  14     7119   8410   5971   -336    427   1660       N  
ATOM   2677  H   GLN B  14     -24.254  16.323  -3.420  1.00 58.23           H  
ATOM   2678  HA  GLN B  14     -25.205  16.643  -5.888  1.00 62.87           H  
ATOM   2679  HB2 GLN B  14     -26.199  18.419  -4.398  1.00 74.29           H  
ATOM   2680  HB3 GLN B  14     -24.799  19.112  -4.686  1.00 74.29           H  
ATOM   2681  HG2 GLN B  14     -25.888  20.012  -6.329  1.00 77.76           H  
ATOM   2682  HG3 GLN B  14     -25.521  18.654  -7.069  1.00 77.76           H  
ATOM   2683 HE21 GLN B  14     -27.348  18.797  -8.435  1.00 62.59           H  
ATOM   2684 HE22 GLN B  14     -28.732  18.523  -7.958  1.00 62.59           H  
ATOM   2685  N   PRO B  15     -22.836  17.117  -6.635  1.00 65.56           N  
ANISOU 2685  N   PRO B  15     7988   9778   7143   -256    851   1443       N  
ATOM   2686  CA  PRO B  15     -21.380  17.045  -6.863  1.00 64.56           C  
ANISOU 2686  CA  PRO B  15     7769   9751   7009   -261    946   1460       C  
ATOM   2687  C   PRO B  15     -20.578  18.160  -6.211  1.00 55.24           C  
ANISOU 2687  C   PRO B  15     6494   8473   6022   -346    920   1608       C  
ATOM   2688  O   PRO B  15     -19.398  17.952  -5.898  1.00 55.87           O  
ANISOU 2688  O   PRO B  15     6494   8584   6151   -339    991   1588       O  
ATOM   2689  CB  PRO B  15     -21.269  17.098  -8.394  1.00 57.16           C  
ANISOU 2689  CB  PRO B  15     6841   8997   5882   -265    982   1519       C  
ATOM   2690  CG  PRO B  15     -22.554  16.543  -8.881  1.00 57.66           C  
ANISOU 2690  CG  PRO B  15     7016   9077   5816   -213    931   1434       C  
ATOM   2691  CD  PRO B  15     -23.592  16.998  -7.896  1.00 68.06           C  
ANISOU 2691  CD  PRO B  15     8375  10205   7280   -241    826   1458       C  
ATOM   2692  HA  PRO B  15     -21.051  16.193  -6.535  1.00 78.56           H  
ATOM   2693  HB2 PRO B  15     -21.152  18.016  -8.686  1.00 67.02           H  
ATOM   2694  HB3 PRO B  15     -20.520  16.557  -8.691  1.00 67.02           H  
ATOM   2695  HG2 PRO B  15     -22.746  16.889  -9.767  1.00 68.12           H  
ATOM   2696  HG3 PRO B  15     -22.505  15.575  -8.907  1.00 68.12           H  
ATOM   2697  HD2 PRO B  15     -23.963  17.855  -8.157  1.00 82.83           H  
ATOM   2698  HD3 PRO B  15     -24.300  16.341  -7.813  1.00 82.83           H  
ATOM   2699  N   GLN B  16     -21.172  19.335  -5.994  1.00 55.06           N  
ANISOU 2699  N   GLN B  16     6470   8324   6125   -422    809   1752       N  
ATOM   2700  CA  GLN B  16     -20.456  20.462  -5.415  1.00 52.40           C  
ANISOU 2700  CA  GLN B  16     6040   7879   5992   -501    757   1892       C  
ATOM   2701  C   GLN B  16     -20.899  20.818  -4.003  1.00 54.45           C  
ANISOU 2701  C   GLN B  16     6304   7928   6458   -513    670   1862       C  
ATOM   2702  O   GLN B  16     -20.205  21.594  -3.337  1.00 49.64           O  
ANISOU 2702  O   GLN B  16     5614   7212   6033   -562    624   1938       O  
ATOM   2703  CB  GLN B  16     -20.618  21.710  -6.299  1.00 46.94           C  
ANISOU 2703  CB  GLN B  16     5318   7195   5322   -589    673   2098       C  
ATOM   2704  CG  GLN B  16     -19.597  21.830  -7.423  1.00 55.13           C  
ANISOU 2704  CG  GLN B  16     6288   8419   6240   -616    757   2198       C  
ATOM   2705  CD  GLN B  16     -19.227  23.273  -7.732  1.00 57.85           C  
ANISOU 2705  CD  GLN B  16     6546   8716   6718   -722    666   2428       C  
ATOM   2706  OE1 GLN B  16     -19.656  24.200  -7.046  1.00 58.81           O  
ANISOU 2706  OE1 GLN B  16     6650   8649   7045   -771    529   2499       O  
ATOM   2707  NE2 GLN B  16     -18.429  23.466  -8.775  1.00 47.49           N  
ANISOU 2707  NE2 GLN B  16     5173   7575   5295   -757    735   2541       N  
ATOM   2708  H   GLN B  16     -21.995  19.501  -6.176  1.00 68.33           H  
ATOM   2709  HA  GLN B  16     -19.515  20.229  -5.381  1.00 64.66           H  
ATOM   2710  HB2 GLN B  16     -21.499  21.687  -6.706  1.00 55.92           H  
ATOM   2711  HB3 GLN B  16     -20.532  22.498  -5.740  1.00 55.92           H  
ATOM   2712  HG2 GLN B  16     -18.788  21.362  -7.166  1.00 62.91           H  
ATOM   2713  HG3 GLN B  16     -19.967  21.436  -8.229  1.00 62.91           H  
ATOM   2714 HE21 GLN B  16     -18.151  22.795  -9.235  1.00 48.82           H  
ATOM   2715 HE22 GLN B  16     -18.190  24.264  -8.992  1.00 48.82           H  
ATOM   2716  N   ARG B  17     -22.017  20.278  -3.523  1.00 57.35           N  
ANISOU 2716  N   ARG B  17     6757   8232   6803   -470    644   1751       N  
ATOM   2717  CA  ARG B  17     -22.623  20.788  -2.302  1.00 51.57           C  
ANISOU 2717  CA  ARG B  17     6030   7300   6266   -493    550   1743       C  
ATOM   2718  C   ARG B  17     -23.489  19.708  -1.668  1.00 49.68           C  
ANISOU 2718  C   ARG B  17     5884   7021   5972   -409    565   1527       C  
ATOM   2719  O   ARG B  17     -23.804  18.688  -2.284  1.00 46.89           O  
ANISOU 2719  O   ARG B  17     5587   6794   5435   -349    632   1439       O  
ATOM   2720  CB  ARG B  17     -23.454  22.041  -2.596  1.00 53.58           C  
ANISOU 2720  CB  ARG B  17     6285   7439   6635   -562    406   1881       C  
ATOM   2721  CG  ARG B  17     -24.449  21.834  -3.725  1.00 47.64           C  
ANISOU 2721  CG  ARG B  17     5609   6778   5714   -551    389   1904       C  
ATOM   2722  CD  ARG B  17     -25.178  23.109  -4.096  1.00 46.03           C  
ANISOU 2722  CD  ARG B  17     5396   6457   5638   -623    231   2051       C  
ATOM   2723  NE  ARG B  17     -26.276  22.834  -5.015  1.00 52.42           N  
ANISOU 2723  NE  ARG B  17     6289   7328   6301   -608    198   2057       N  
ATOM   2724  CZ  ARG B  17     -27.336  23.614  -5.180  1.00 53.83           C  
ANISOU 2724  CZ  ARG B  17     6490   7377   6585   -646     47   2131       C  
ATOM   2725  NH1 ARG B  17     -27.478  24.742  -4.502  1.00 49.61           N  
ANISOU 2725  NH1 ARG B  17     5898   6638   6314   -698    -90   2192       N  
ATOM   2726  NH2 ARG B  17     -28.279  23.251  -6.046  1.00 46.50           N  
ANISOU 2726  NH2 ARG B  17     5642   6516   5510   -627     17   2130       N  
ATOM   2727  H   ARG B  17     -22.438  19.622  -3.886  1.00 64.25           H  
ATOM   2728  HA  ARG B  17     -21.919  21.005  -1.671  1.00 58.89           H  
ATOM   2729  HB2 ARG B  17     -23.951  22.284  -1.799  1.00 60.49           H  
ATOM   2730  HB3 ARG B  17     -22.858  22.763  -2.849  1.00 60.49           H  
ATOM   2731  HG2 ARG B  17     -23.977  21.518  -4.511  1.00 52.72           H  
ATOM   2732  HG3 ARG B  17     -25.110  21.179  -3.451  1.00 52.72           H  
ATOM   2733  HD2 ARG B  17     -25.542  23.517  -3.296  1.00 49.65           H  
ATOM   2734  HD3 ARG B  17     -24.560  23.719  -4.529  1.00 49.65           H  
ATOM   2735  HE  ARG B  17     -26.233  22.114  -5.485  1.00 56.96           H  
ATOM   2736 HH11 ARG B  17     -26.875  24.984  -3.940  1.00 53.10           H  
ATOM   2737 HH12 ARG B  17     -28.174  25.232  -4.625  1.00 53.10           H  
ATOM   2738 HH21 ARG B  17     -28.196  22.520  -6.490  1.00 49.12           H  
ATOM   2739 HH22 ARG B  17     -28.971  23.749  -6.161  1.00 49.12           H  
ATOM   2740  N   VAL B  18     -23.872  19.958  -0.416  1.00 48.07           N  
ANISOU 2740  N   VAL B  18     5695   6632   5937   -398    486   1420       N  
ATOM   2741  CA  VAL B  18     -24.791  19.108   0.328  1.00 43.92           C  
ANISOU 2741  CA  VAL B  18     5252   6041   5393   -329    476   1214       C  
ATOM   2742  C   VAL B  18     -25.890  19.990   0.903  1.00 41.73           C  
ANISOU 2742  C   VAL B  18     4994   5594   5268   -347    350   1186       C  
ATOM   2743  O   VAL B  18     -25.658  21.148   1.263  1.00 41.44           O  
ANISOU 2743  O   VAL B  18     4898   5446   5400   -397    264   1270       O  
ATOM   2744  CB  VAL B  18     -24.078  18.325   1.453  1.00 40.18           C  
ANISOU 2744  CB  VAL B  18     4776   5541   4952   -290    526   1081       C  
ATOM   2745  CG1 VAL B  18     -23.533  19.280   2.510  1.00 37.09           C  
ANISOU 2745  CG1 VAL B  18     4328   5009   4757   -330    456   1108       C  
ATOM   2746  CG2 VAL B  18     -25.025  17.313   2.079  1.00 39.38           C  
ANISOU 2746  CG2 VAL B  18     4758   5401   4804   -229    525    897       C  
ATOM   2747  H   VAL B  18     -23.602  20.638   0.036  1.00 53.40           H  
ATOM   2748  HA  VAL B  18     -25.192  18.462  -0.274  1.00 50.19           H  
ATOM   2749  HB  VAL B  18     -23.328  17.842   1.072  1.00 46.86           H  
ATOM   2750 HG11 VAL B  18     -22.967  18.784   3.122  1.00 41.88           H  
ATOM   2751 HG12 VAL B  18     -23.016  19.975   2.072  1.00 41.88           H  
ATOM   2752 HG13 VAL B  18     -24.276  19.675   2.992  1.00 41.88           H  
ATOM   2753 HG21 VAL B  18     -24.537  16.786   2.732  1.00 47.42           H  
ATOM   2754 HG22 VAL B  18     -25.752  17.787   2.512  1.00 47.42           H  
ATOM   2755 HG23 VAL B  18     -25.375  16.735   1.383  1.00 47.42           H  
ATOM   2756  N   LEU B  19     -27.095  19.433   0.989  1.00 44.42           N  
ANISOU 2756  N   LEU B  19     5405   5909   5563   -301    332   1061       N  
ATOM   2757  CA  LEU B  19     -28.266  20.153   1.486  1.00 43.15           C  
ANISOU 2757  CA  LEU B  19     5254   5602   5538   -305    224   1007       C  
ATOM   2758  C   LEU B  19     -28.581  19.648   2.890  1.00 44.46           C  
ANISOU 2758  C   LEU B  19     5442   5694   5756   -263    237    823       C  
ATOM   2759  O   LEU B  19     -29.152  18.566   3.059  1.00 46.44           O  
ANISOU 2759  O   LEU B  19     5747   5985   5912   -219    287    708       O  
ATOM   2760  CB  LEU B  19     -29.457  19.970   0.549  1.00 48.09           C  
ANISOU 2760  CB  LEU B  19     5930   6253   6088   -292    187   1011       C  
ATOM   2761  CG  LEU B  19     -30.776  20.591   1.015  1.00 49.56           C  
ANISOU 2761  CG  LEU B  19     6118   6294   6420   -285     79    934       C  
ATOM   2762  CD1 LEU B  19     -30.617  22.082   1.267  1.00 48.75           C  
ANISOU 2762  CD1 LEU B  19     5944   6061   6518   -335    -37   1024       C  
ATOM   2763  CD2 LEU B  19     -31.872  20.336  -0.004  1.00 54.67           C  
ANISOU 2763  CD2 LEU B  19     6812   6968   6992   -272     38    947       C  
ATOM   2764  H   LEU B  19     -27.264  18.621   0.761  1.00 42.45           H  
ATOM   2765  HA  LEU B  19     -28.057  21.098   1.541  1.00 41.21           H  
ATOM   2766  HB2 LEU B  19     -29.235  20.373  -0.305  1.00 46.86           H  
ATOM   2767  HB3 LEU B  19     -29.611  19.019   0.437  1.00 46.86           H  
ATOM   2768  HG  LEU B  19     -31.037  20.176   1.852  1.00 48.85           H  
ATOM   2769 HD11 LEU B  19     -31.408  22.543   0.947  1.00 46.87           H  
ATOM   2770 HD12 LEU B  19     -30.509  22.232   2.219  1.00 46.87           H  
ATOM   2771 HD13 LEU B  19     -29.834  22.401   0.790  1.00 46.87           H  
ATOM   2772 HD21 LEU B  19     -32.728  20.569   0.387  1.00 54.58           H  
ATOM   2773 HD22 LEU B  19     -31.707  20.882  -0.789  1.00 54.58           H  
ATOM   2774 HD23 LEU B  19     -31.865  19.397  -0.247  1.00 54.58           H  
ATOM   2775  N   LEU B  20     -28.203  20.435   3.891  1.00 42.49           N  
ANISOU 2775  N   LEU B  20     5148   5340   5656   -279    185    801       N  
ATOM   2776  CA  LEU B  20     -28.522  20.151   5.279  1.00 37.89           C  
ANISOU 2776  CA  LEU B  20     4584   4696   5118   -245    187    635       C  
ATOM   2777  C   LEU B  20     -29.747  20.963   5.696  1.00 34.66           C  
ANISOU 2777  C   LEU B  20     4159   4175   4834   -235     94    555       C  
ATOM   2778  O   LEU B  20     -30.348  21.690   4.900  1.00 31.73           O  
ANISOU 2778  O   LEU B  20     3767   3760   4528   -253     19    629       O  
ATOM   2779  CB  LEU B  20     -27.323  20.465   6.177  1.00 43.87           C  
ANISOU 2779  CB  LEU B  20     5304   5415   5951   -258    180    635       C  
ATOM   2780  CG  LEU B  20     -26.362  19.323   6.524  1.00 38.47           C  
ANISOU 2780  CG  LEU B  20     4644   4815   5158   -242    274    606       C  
ATOM   2781  CD1 LEU B  20     -26.111  18.409   5.334  1.00 41.38           C  
ANISOU 2781  CD1 LEU B  20     5032   5314   5377   -234    359    672       C  
ATOM   2782  CD2 LEU B  20     -25.047  19.892   7.051  1.00 40.27           C  
ANISOU 2782  CD2 LEU B  20     4815   4997   5487   -267    244    658       C  
ATOM   2783  H   LEU B  20     -27.750  21.157   3.786  1.00 42.57           H  
ATOM   2784  HA  LEU B  20     -28.728  19.208   5.372  1.00 38.04           H  
ATOM   2785  HB2 LEU B  20     -26.795  21.148   5.734  1.00 45.13           H  
ATOM   2786  HB3 LEU B  20     -27.666  20.805   7.018  1.00 45.13           H  
ATOM   2787  HG  LEU B  20     -26.771  18.779   7.215  1.00 38.04           H  
ATOM   2788 HD11 LEU B  20     -25.445  17.748   5.579  1.00 42.78           H  
ATOM   2789 HD12 LEU B  20     -26.941  17.969   5.093  1.00 42.78           H  
ATOM   2790 HD13 LEU B  20     -25.791  18.942   4.589  1.00 42.78           H  
ATOM   2791 HD21 LEU B  20     -24.447  19.158   7.260  1.00 39.66           H  
ATOM   2792 HD22 LEU B  20     -24.652  20.458   6.370  1.00 39.66           H  
ATOM   2793 HD23 LEU B  20     -25.225  20.411   7.851  1.00 39.66           H  
ATOM   2794  N   GLY B  21     -30.121  20.832   6.965  1.00 34.71           N  
ANISOU 2794  N   GLY B  21     4172   4142   4873   -204     98    400       N  
ATOM   2795  CA  GLY B  21     -31.220  21.603   7.510  1.00 29.55           C  
ANISOU 2795  CA  GLY B  21     3488   3394   4344   -183     22    292       C  
ATOM   2796  C   GLY B  21     -31.058  21.911   8.984  1.00 29.57           C  
ANISOU 2796  C   GLY B  21     3473   3353   4408   -158      6    151       C  
ATOM   2797  O   GLY B  21     -30.557  21.078   9.743  1.00 30.98           O  
ANISOU 2797  O   GLY B  21     3691   3598   4482   -151     82     98       O  
ATOM   2798  H   GLY B  21     -29.750  20.299   7.530  1.00 35.39           H  
ATOM   2799  HA2 GLY B  21     -31.287  22.444   7.031  1.00 27.50           H  
ATOM   2800  HA3 GLY B  21     -32.045  21.107   7.393  1.00 27.50           H  
ATOM   2801  N   MET B  22     -31.479  23.100   9.401  1.00 35.59           N  
ANISOU 2801  N   MET B  22     4176   4006   5341   -143   -103     82       N  
ATOM   2802  CA  MET B  22     -31.384  23.513  10.794  1.00 39.65           C  
ANISOU 2802  CA  MET B  22     4670   4482   5912   -108   -132    -76       C  
ATOM   2803  C   MET B  22     -32.658  23.125  11.534  1.00 34.43           C  
ANISOU 2803  C   MET B  22     4013   3868   5200    -64    -78   -252       C  
ATOM   2804  O   MET B  22     -33.759  23.201  10.983  1.00 35.47           O  
ANISOU 2804  O   MET B  22     4123   3985   5369    -54    -89   -269       O  
ATOM   2805  CB  MET B  22     -31.146  25.022  10.878  1.00 35.90           C  
ANISOU 2805  CB  MET B  22     4117   3858   5665   -105   -293    -77       C  
ATOM   2806  CG  MET B  22     -31.351  25.644  12.250  1.00 48.23           C  
ANISOU 2806  CG  MET B  22     5645   5369   7312    -49   -353   -285       C  
ATOM   2807  SD  MET B  22     -30.082  25.187  13.443  1.00 38.39           S  
ANISOU 2807  SD  MET B  22     4445   4176   5966    -44   -312   -334       S  
ATOM   2808  CE  MET B  22     -30.722  25.996  14.906  1.00 47.93           C  
ANISOU 2808  CE  MET B  22     5612   5344   7256     36   -389   -608       C  
ATOM   2809  H   MET B  22     -31.829  23.695   8.888  1.00 30.95           H  
ATOM   2810  HA  MET B  22     -30.633  23.073  11.222  1.00 35.45           H  
ATOM   2811  HB2 MET B  22     -30.230  25.201  10.614  1.00 29.55           H  
ATOM   2812  HB3 MET B  22     -31.759  25.462  10.268  1.00 29.55           H  
ATOM   2813  HG2 MET B  22     -31.341  26.610  12.161  1.00 43.54           H  
ATOM   2814  HG3 MET B  22     -32.207  25.352  12.601  1.00 43.54           H  
ATOM   2815  HE1 MET B  22     -30.027  26.023  15.582  1.00 42.17           H  
ATOM   2816  HE2 MET B  22     -30.994  26.898  14.674  1.00 42.17           H  
ATOM   2817  HE3 MET B  22     -31.485  25.495  15.236  1.00 42.17           H  
ATOM   2818  N   LYS B  23     -32.501  22.708  12.787  1.00 31.57           N  
ANISOU 2818  N   LYS B  23     3675   3570   4751    -42    -23   -377       N  
ATOM   2819  CA  LYS B  23     -33.607  22.210  13.595  1.00 32.33           C  
ANISOU 2819  CA  LYS B  23     3772   3747   4766    -11     55   -530       C  
ATOM   2820  C   LYS B  23     -34.080  23.302  14.545  1.00 40.17           C  
ANISOU 2820  C   LYS B  23     4698   4688   5878     44    -20   -717       C  
ATOM   2821  O   LYS B  23     -33.274  23.887  15.276  1.00 43.59           O  
ANISOU 2821  O   LYS B  23     5124   5082   6354     61    -85   -772       O  
ATOM   2822  CB  LYS B  23     -33.186  20.966  14.379  1.00 38.16           C  
ANISOU 2822  CB  LYS B  23     4581   4609   5308    -29    167   -537       C  
ATOM   2823  CG  LYS B  23     -34.327  20.266  15.104  1.00 40.47           C  
ANISOU 2823  CG  LYS B  23     4874   5009   5495    -18    264   -648       C  
ATOM   2824  CD  LYS B  23     -34.762  19.004  14.372  1.00 46.64           C  
ANISOU 2824  CD  LYS B  23     5694   5850   6177    -54    346   -546       C  
ATOM   2825  CE  LYS B  23     -36.167  18.577  14.777  1.00 41.44           C  
ANISOU 2825  CE  LYS B  23     5000   5263   5481    -46    419   -638       C  
ATOM   2826  NZ  LYS B  23     -36.242  18.157  16.204  1.00 42.07           N  
ANISOU 2826  NZ  LYS B  23     5091   5460   5436    -51    493   -732       N  
ATOM   2827  H   LYS B  23     -31.746  22.705  13.200  1.00 31.87           H  
ATOM   2828  HA  LYS B  23     -34.349  21.970  13.017  1.00 32.72           H  
ATOM   2829  HB2 LYS B  23     -32.796  20.328  13.761  1.00 40.48           H  
ATOM   2830  HB3 LYS B  23     -32.531  21.226  15.045  1.00 40.48           H  
ATOM   2831  HG2 LYS B  23     -34.037  20.017  15.995  1.00 43.12           H  
ATOM   2832  HG3 LYS B  23     -35.089  20.864  15.158  1.00 43.12           H  
ATOM   2833  HD2 LYS B  23     -34.757  19.169  13.416  1.00 51.55           H  
ATOM   2834  HD3 LYS B  23     -34.150  18.282  14.586  1.00 51.55           H  
ATOM   2835  HE2 LYS B  23     -36.775  19.322  14.649  1.00 44.87           H  
ATOM   2836  HE3 LYS B  23     -36.442  17.826  14.227  1.00 44.87           H  
ATOM   2837  HZ1 LYS B  23     -37.081  17.952  16.417  1.00 45.04           H  
ATOM   2838  HZ2 LYS B  23     -35.726  17.445  16.340  1.00 45.04           H  
ATOM   2839  HZ3 LYS B  23     -35.964  18.819  16.731  1.00 45.04           H  
ATOM   2840  N   LYS B  24     -35.386  23.568  14.533  1.00 36.71           N  
ANISOU 2840  N   LYS B  24     4201   4247   5500     78    -17   -825       N  
ATOM   2841  CA  LYS B  24     -35.966  24.628  15.349  1.00 39.79           C  
ANISOU 2841  CA  LYS B  24     4509   4591   6019    145    -90  -1030       C  
ATOM   2842  C   LYS B  24     -36.429  24.118  16.712  1.00 44.57           C  
ANISOU 2842  C   LYS B  24     5117   5348   6469    177     23  -1206       C  
ATOM   2843  O   LYS B  24     -36.067  24.691  17.744  1.00 46.35           O  
ANISOU 2843  O   LYS B  24     5328   5583   6701    222    -18  -1351       O  
ATOM   2844  CB  LYS B  24     -37.131  25.281  14.599  1.00 46.23           C  
ANISOU 2844  CB  LYS B  24     5241   5314   7009    169   -161  -1064       C  
ATOM   2845  CG  LYS B  24     -36.691  26.141  13.419  1.00 43.74           C  
ANISOU 2845  CG  LYS B  24     4906   4833   6880    142   -314   -910       C  
ATOM   2846  CD  LYS B  24     -37.668  26.059  12.255  1.00 41.31           C  
ANISOU 2846  CD  LYS B  24     4576   4483   6637    124   -335   -827       C  
ATOM   2847  CE  LYS B  24     -37.860  27.413  11.585  1.00 42.32           C  
ANISOU 2847  CE  LYS B  24     4626   4425   7031    133   -532   -801       C  
ATOM   2848  NZ  LYS B  24     -39.022  27.416  10.652  1.00 45.37           N  
ANISOU 2848  NZ  LYS B  24     4979   4764   7495    129   -568   -767       N  
ATOM   2849  H   LYS B  24     -35.961  23.143  14.056  1.00 46.44           H  
ATOM   2850  HA  LYS B  24     -35.289  25.305  15.506  1.00 47.24           H  
ATOM   2851  HB2 LYS B  24     -37.713  24.584  14.257  1.00 55.52           H  
ATOM   2852  HB3 LYS B  24     -37.620  25.849  15.214  1.00 55.52           H  
ATOM   2853  HG2 LYS B  24     -36.635  27.067  13.702  1.00 52.37           H  
ATOM   2854  HG3 LYS B  24     -35.824  25.836  13.108  1.00 52.37           H  
ATOM   2855  HD2 LYS B  24     -37.326  25.438  11.593  1.00 48.30           H  
ATOM   2856  HD3 LYS B  24     -38.530  25.755  12.581  1.00 48.30           H  
ATOM   2857  HE2 LYS B  24     -38.018  28.086  12.266  1.00 48.17           H  
ATOM   2858  HE3 LYS B  24     -37.064  27.634  11.078  1.00 48.17           H  
ATOM   2859  HZ1 LYS B  24     -39.116  28.222  10.286  1.00 51.58           H  
ATOM   2860  HZ2 LYS B  24     -38.894  26.818  10.005  1.00 51.58           H  
ATOM   2861  HZ3 LYS B  24     -39.767  27.209  11.092  1.00 51.58           H  
ATOM   2862  N   ARG B  25     -37.226  23.052  16.736  1.00 40.71           N  
ANISOU 2862  N   ARG B  25     4646   4984   5839    153    160  -1192       N  
ATOM   2863  CA  ARG B  25     -37.702  22.476  17.986  1.00 46.24           C  
ANISOU 2863  CA  ARG B  25     5346   5852   6373    166    281  -1324       C  
ATOM   2864  C   ARG B  25     -37.682  20.958  17.888  1.00 48.28           C  
ANISOU 2864  C   ARG B  25     5679   6225   6439     96    410  -1182       C  
ATOM   2865  O   ARG B  25     -37.682  20.384  16.797  1.00 46.36           O  
ANISOU 2865  O   ARG B  25     5467   5936   6214     56    411  -1029       O  
ATOM   2866  CB  ARG B  25     -39.118  22.959  18.335  1.00 58.65           C  
ANISOU 2866  CB  ARG B  25     6805   7461   8019    223    309  -1511       C  
ATOM   2867  CG  ARG B  25     -40.182  22.592  17.307  1.00 64.87           C  
ANISOU 2867  CG  ARG B  25     7550   8215   8883    203    335  -1438       C  
ATOM   2868  CD  ARG B  25     -41.531  23.258  17.592  1.00 73.30           C  
ANISOU 2868  CD  ARG B  25     8485   9290  10077    268    338  -1635       C  
ATOM   2869  NE  ARG B  25     -41.741  23.574  19.001  1.00 83.35           N  
ANISOU 2869  NE  ARG B  25     9707  10695  11268    323    399  -1853       N  
ATOM   2870  CZ  ARG B  25     -42.917  23.881  19.534  1.00 86.35           C  
ANISOU 2870  CZ  ARG B  25     9966  11153  11690    379    457  -2045       C  
ATOM   2871  NH1 ARG B  25     -44.019  23.922  18.801  1.00103.56           N  
ANISOU 2871  NH1 ARG B  25    12059  13276  14013    386    452  -2048       N  
ATOM   2872  NH2 ARG B  25     -42.991  24.154  20.833  1.00 84.01           N  
ANISOU 2872  NH2 ARG B  25     9638  11001  11283    425    510  -2224       N  
ATOM   2873  H   ARG B  25     -37.506  22.641  16.034  1.00 56.99           H  
ATOM   2874  HA  ARG B  25     -37.104  22.742  18.702  1.00 62.32           H  
ATOM   2875  HB2 ARG B  25     -39.380  22.563  19.181  1.00 77.00           H  
ATOM   2876  HB3 ARG B  25     -39.105  23.926  18.410  1.00 77.00           H  
ATOM   2877  HG2 ARG B  25     -39.886  22.878  16.429  1.00 84.96           H  
ATOM   2878  HG3 ARG B  25     -40.314  21.631  17.316  1.00 84.96           H  
ATOM   2879  HD2 ARG B  25     -41.583  24.087  17.091  1.00 93.38           H  
ATOM   2880  HD3 ARG B  25     -42.241  22.657  17.315  1.00 93.38           H  
ATOM   2881  HE  ARG B  25     -41.056  23.561  19.522  1.00103.70           H  
ATOM   2882 HH11 ARG B  25     -43.983  23.748  17.960  1.00126.03           H  
ATOM   2883 HH12 ARG B  25     -44.771  24.124  19.166  1.00126.03           H  
ATOM   2884 HH21 ARG B  25     -42.281  24.130  21.319  1.00101.01           H  
ATOM   2885 HH22 ARG B  25     -43.748  24.354  21.189  1.00101.01           H  
ATOM   2886  N   GLY B  26     -37.667  20.316  19.049  1.00 55.10           N  
ANISOU 2886  N   GLY B  26     6571   7241   7122     82    506  -1238       N  
ATOM   2887  CA  GLY B  26     -37.673  18.871  19.133  1.00 51.09           C  
ANISOU 2887  CA  GLY B  26     6127   6840   6445     11    612  -1110       C  
ATOM   2888  C   GLY B  26     -36.312  18.297  19.467  1.00 51.20           C  
ANISOU 2888  C   GLY B  26     6243   6865   6346    -28    595  -1007       C  
ATOM   2889  O   GLY B  26     -35.399  18.984  19.931  1.00 53.04           O  
ANISOU 2889  O   GLY B  26     6497   7056   6598     -1    520  -1057       O  
ATOM   2890  H   GLY B  26     -37.653  20.707  19.815  1.00 82.01           H  
ATOM   2891  HA2 GLY B  26     -38.297  18.594  19.822  1.00 78.07           H  
ATOM   2892  HA3 GLY B  26     -37.958  18.503  18.282  1.00 78.07           H  
ATOM   2893  N   PHE B  27     -36.184  16.995  19.222  1.00 58.35           N  
ANISOU 2893  N   PHE B  27     7206   7815   7150    -92    653   -864       N  
ATOM   2894  CA  PHE B  27     -34.936  16.291  19.491  1.00 52.76           C  
ANISOU 2894  CA  PHE B  27     6588   7112   6346   -132    633   -760       C  
ATOM   2895  C   PHE B  27     -33.875  16.718  18.483  1.00 42.08           C  
ANISOU 2895  C   PHE B  27     5257   5618   5113   -119    540   -677       C  
ATOM   2896  O   PHE B  27     -34.013  16.465  17.282  1.00 42.53           O  
ANISOU 2896  O   PHE B  27     5308   5613   5238   -126    532   -585       O  
ATOM   2897  CB  PHE B  27     -35.162  14.782  19.432  1.00 58.43           C  
ANISOU 2897  CB  PHE B  27     7347   7899   6957   -199    701   -635       C  
ATOM   2898  CG  PHE B  27     -33.897  13.973  19.502  1.00 52.70           C  
ANISOU 2898  CG  PHE B  27     6705   7151   6168   -238    663   -521       C  
ATOM   2899  CD1 PHE B  27     -33.259  13.557  18.344  1.00 53.00           C  
ANISOU 2899  CD1 PHE B  27     6766   7092   6277   -241    622   -413       C  
ATOM   2900  CD2 PHE B  27     -33.347  13.625  20.725  1.00 55.22           C  
ANISOU 2900  CD2 PHE B  27     7075   7551   6355   -268    666   -526       C  
ATOM   2901  CE1 PHE B  27     -32.095  12.813  18.405  1.00 56.68           C  
ANISOU 2901  CE1 PHE B  27     7295   7538   6705   -268    585   -325       C  
ATOM   2902  CE2 PHE B  27     -32.183  12.881  20.793  1.00 58.79           C  
ANISOU 2902  CE2 PHE B  27     7597   7969   6772   -302    616   -424       C  
ATOM   2903  CZ  PHE B  27     -31.557  12.474  19.631  1.00 58.48           C  
ANISOU 2903  CZ  PHE B  27     7569   7827   6825   -299    577   -329       C  
ATOM   2904  H   PHE B  27     -36.806  16.497  18.898  1.00 74.95           H  
ATOM   2905  HA  PHE B  27     -34.621  16.516  20.381  1.00 68.93           H  
ATOM   2906  HB2 PHE B  27     -35.721  14.521  20.181  1.00 76.28           H  
ATOM   2907  HB3 PHE B  27     -35.605  14.566  18.597  1.00 76.28           H  
ATOM   2908  HD1 PHE B  27     -33.618  13.781  17.516  1.00 71.78           H  
ATOM   2909  HD2 PHE B  27     -33.766  13.896  21.511  1.00 72.42           H  
ATOM   2910  HE1 PHE B  27     -31.675  12.541  17.622  1.00 76.72           H  
ATOM   2911  HE2 PHE B  27     -31.822  12.655  21.620  1.00 77.28           H  
ATOM   2912  HZ  PHE B  27     -30.775  11.973  19.674  1.00 78.20           H  
ATOM   2913  N   GLY B  28     -32.821  17.361  18.971  1.00 45.54           N  
ANISOU 2913  N   GLY B  28     5717   6015   5572   -100    468   -707       N  
ATOM   2914  CA  GLY B  28     -31.755  17.846  18.121  1.00 42.40           C  
ANISOU 2914  CA  GLY B  28     5324   5495   5293    -94    384   -623       C  
ATOM   2915  C   GLY B  28     -31.860  19.299  17.714  1.00 37.52           C  
ANISOU 2915  C   GLY B  28     4637   4769   4851    -48    295   -686       C  
ATOM   2916  O   GLY B  28     -31.229  19.689  16.725  1.00 30.83           O  
ANISOU 2916  O   GLY B  28     3776   3824   4113    -55    235   -582       O  
ATOM   2917  H   GLY B  28     -32.702  17.530  19.806  1.00 55.41           H  
ATOM   2918  HA2 GLY B  28     -30.913  17.732  18.588  1.00 52.32           H  
ATOM   2919  HA3 GLY B  28     -31.742  17.314  17.310  1.00 52.32           H  
ATOM   2920  N   ALA B  29     -32.631  20.107  18.438  1.00 38.63           N  
ANISOU 2920  N   ALA B  29     4727   4925   5026     -2    278   -850       N  
ATOM   2921  CA  ALA B  29     -32.784  21.513  18.090  1.00 35.98           C  
ANISOU 2921  CA  ALA B  29     4316   4466   4887     45    168   -921       C  
ATOM   2922  C   ALA B  29     -31.496  22.272  18.380  1.00 34.85           C  
ANISOU 2922  C   ALA B  29     4180   4228   4834     55     51   -915       C  
ATOM   2923  O   ALA B  29     -30.923  22.155  19.468  1.00 39.44           O  
ANISOU 2923  O   ALA B  29     4799   4859   5325     65     43   -988       O  
ATOM   2924  CB  ALA B  29     -33.947  22.126  18.867  1.00 42.23           C  
ANISOU 2924  CB  ALA B  29     5042   5306   5699    103    179  -1127       C  
ATOM   2925  H   ALA B  29     -33.075  19.865  19.133  1.00 48.97           H  
ATOM   2926  HA  ALA B  29     -32.976  21.590  17.142  1.00 43.68           H  
ATOM   2927  HB1 ALA B  29     -34.020  23.066  18.637  1.00 49.73           H  
ATOM   2928  HB2 ALA B  29     -34.765  21.663  18.628  1.00 49.73           H  
ATOM   2929  HB3 ALA B  29     -33.778  22.030  19.817  1.00 49.73           H  
ATOM   2930  N   GLY B  30     -31.041  23.054  17.402  1.00 34.89           N  
ANISOU 2930  N   GLY B  30     4143   4095   5018     49    -48   -819       N  
ATOM   2931  CA  GLY B  30     -29.832  23.840  17.532  1.00 29.16           C  
ANISOU 2931  CA  GLY B  30     3403   3259   4417     50   -172   -788       C  
ATOM   2932  C   GLY B  30     -28.696  23.410  16.632  1.00 29.29           C  
ANISOU 2932  C   GLY B  30     3444   3244   4443     -9   -166   -577       C  
ATOM   2933  O   GLY B  30     -27.654  24.075  16.625  1.00 40.55           O  
ANISOU 2933  O   GLY B  30     4842   4571   5993    -17   -269   -525       O  
ATOM   2934  H   GLY B  30     -31.429  23.142  16.639  1.00 39.08           H  
ATOM   2935  HA2 GLY B  30     -30.040  24.765  17.326  1.00 31.67           H  
ATOM   2936  HA3 GLY B  30     -29.521  23.783  18.449  1.00 31.67           H  
ATOM   2937  N   ARG B  31     -28.869  22.290  15.929  1.00 39.34           N  
ANISOU 2937  N   ARG B  31     4757   4596   5595    -46    -55   -460       N  
ATOM   2938  CA  ARG B  31     -27.793  21.724  15.086  1.00 31.15           C  
ANISOU 2938  CA  ARG B  31     3738   3559   4540    -92    -30   -282       C  
ATOM   2939  C   ARG B  31     -28.298  21.447  13.672  1.00 31.60           C  
ANISOU 2939  C   ARG B  31     3782   3629   4596   -114     15   -162       C  
ATOM   2940  O   ARG B  31     -29.529  21.399  13.493  1.00 31.96           O  
ANISOU 2940  O   ARG B  31     3816   3684   4643    -98     31   -213       O  
ATOM   2941  CB  ARG B  31     -27.309  20.397  15.675  1.00 34.56           C  
ANISOU 2941  CB  ARG B  31     4243   4088   4801   -109     55   -273       C  
ATOM   2942  CG  ARG B  31     -26.625  20.494  17.028  1.00 40.10           C  
ANISOU 2942  CG  ARG B  31     4983   4833   5421    -86     45   -419       C  
ATOM   2943  CD  ARG B  31     -25.772  19.267  17.266  1.00 43.98           C  
ANISOU 2943  CD  ARG B  31     5517   5331   5862   -107     28   -375       C  
ATOM   2944  NE  ARG B  31     -26.340  18.387  18.291  1.00 50.27           N  
ANISOU 2944  NE  ARG B  31     6379   6219   6502   -105     59   -471       N  
ATOM   2945  CZ  ARG B  31     -25.728  17.956  19.386  1.00 57.36           C  
ANISOU 2945  CZ  ARG B  31     7323   7122   7348   -118     20   -468       C  
ATOM   2946  NH1 ARG B  31     -24.412  17.851  19.441  1.00 53.24           N  
ANISOU 2946  NH1 ARG B  31     6781   6514   6932   -129    -47   -384       N  
ATOM   2947  NH2 ARG B  31     -26.449  17.609  20.433  1.00 61.52           N  
ANISOU 2947  NH2 ARG B  31     7913   7747   7715   -124     47   -542       N  
ATOM   2948  H   ARG B  31     -29.644  21.827  15.930  1.00 33.81           H  
ATOM   2949  HA  ARG B  31     -27.041  22.358  15.036  1.00 24.78           H  
ATOM   2950  HB2 ARG B  31     -28.080  19.797  15.758  1.00 29.67           H  
ATOM   2951  HB3 ARG B  31     -26.684  19.987  15.039  1.00 29.67           H  
ATOM   2952  HG2 ARG B  31     -26.060  21.296  17.052  1.00 35.76           H  
ATOM   2953  HG3 ARG B  31     -27.303  20.561  17.735  1.00 35.76           H  
ATOM   2954  HD2 ARG B  31     -25.703  18.770  16.429  1.00 40.56           H  
ATOM   2955  HD3 ARG B  31     -24.871  19.541  17.529  1.00 40.56           H  
ATOM   2956  HE  ARG B  31     -27.159  18.120  18.174  1.00 47.83           H  
ATOM   2957 HH11 ARG B  31     -23.940  17.767  18.699  1.00 51.23           H  
ATOM   2958 HH12 ARG B  31     -24.009  17.847  20.227  1.00 51.23           H  
ATOM   2959 HH21 ARG B  31     -27.325  17.536  20.359  1.00 60.65           H  
ATOM   2960 HH22 ARG B  31     -26.047  17.442  21.201  1.00 60.65           H  
ATOM   2961  N   TRP B  32     -27.389  21.252  12.722  1.00 24.51           N  
ANISOU 2961  N   TRP B  32     2882   2738   3693   -150     34     -6       N  
ATOM   2962  CA  TRP B  32     -27.715  20.901  11.347  1.00 27.56           C  
ANISOU 2962  CA  TRP B  32     3267   3163   4040   -170     82    114       C  
ATOM   2963  C   TRP B  32     -27.749  19.384  11.203  1.00 32.12           C  
ANISOU 2963  C   TRP B  32     3909   3854   4442   -169    195    118       C  
ATOM   2964  O   TRP B  32     -26.873  18.681  11.715  1.00 31.54           O  
ANISOU 2964  O   TRP B  32     3862   3813   4307   -174    227    118       O  
ATOM   2965  CB  TRP B  32     -26.696  21.492  10.369  1.00 33.55           C  
ANISOU 2965  CB  TRP B  32     3975   3888   4885   -208     42    283       C  
ATOM   2966  CG  TRP B  32     -26.568  22.989  10.439  1.00 36.72           C  
ANISOU 2966  CG  TRP B  32     4304   4158   5490   -219    -93    307       C  
ATOM   2967  CD1 TRP B  32     -25.731  23.703  11.246  1.00 39.31           C  
ANISOU 2967  CD1 TRP B  32     4593   4398   5943   -219   -182    281       C  
ATOM   2968  CD2 TRP B  32     -27.293  23.951   9.662  1.00 31.72           C  
ANISOU 2968  CD2 TRP B  32     3624   3452   4977   -232   -177    365       C  
ATOM   2969  NE1 TRP B  32     -25.892  25.049  11.023  1.00 41.62           N  
ANISOU 2969  NE1 TRP B  32     4814   4562   6437   -230   -319    315       N  
ATOM   2970  CE2 TRP B  32     -26.846  25.228  10.056  1.00 36.66           C  
ANISOU 2970  CE2 TRP B  32     4179   3939   5811   -241   -320    372       C  
ATOM   2971  CE3 TRP B  32     -28.279  23.857   8.674  1.00 38.58           C  
ANISOU 2971  CE3 TRP B  32     4503   4348   5807   -238   -161    412       C  
ATOM   2972  CZ2 TRP B  32     -27.350  26.400   9.497  1.00 45.72           C  
ANISOU 2972  CZ2 TRP B  32     5263   4970   7139   -258   -451    430       C  
ATOM   2973  CZ3 TRP B  32     -28.778  25.022   8.122  1.00 50.60           C  
ANISOU 2973  CZ3 TRP B  32     5969   5762   7496   -256   -287    472       C  
ATOM   2974  CH2 TRP B  32     -28.313  26.276   8.534  1.00 49.43           C  
ANISOU 2974  CH2 TRP B  32     5747   5472   7563   -267   -431    483       C  
ATOM   2975  H   TRP B  32     -26.545  21.245  12.885  1.00 18.51           H  
ATOM   2976  HA  TRP B  32     -28.588  21.257  11.120  1.00 23.20           H  
ATOM   2977  HB2 TRP B  32     -25.825  21.114  10.564  1.00 29.80           H  
ATOM   2978  HB3 TRP B  32     -26.964  21.262   9.466  1.00 29.80           H  
ATOM   2979  HD1 TRP B  32     -25.137  23.333  11.859  1.00 34.75           H  
ATOM   2980  HE1 TRP B  32     -25.465  25.678  11.426  1.00 36.26           H  
ATOM   2981  HE3 TRP B  32     -28.592  23.027   8.395  1.00 33.80           H  
ATOM   2982  HZ2 TRP B  32     -27.043  27.235   9.769  1.00 39.86           H  
ATOM   2983  HZ3 TRP B  32     -29.434  24.971   7.464  1.00 47.06           H  
ATOM   2984  HH2 TRP B  32     -28.667  27.042   8.145  1.00 44.40           H  
ATOM   2985  N   ASN B  33     -28.766  18.885  10.504  1.00 29.11           N  
ANISOU 2985  N   ASN B  33     3547   3515   3997   -162    238    120       N  
ATOM   2986  CA  ASN B  33     -28.933  17.453  10.307  1.00 30.49           C  
ANISOU 2986  CA  ASN B  33     3776   3778   4030   -158    323    117       C  
ATOM   2987  C   ASN B  33     -29.670  17.215   8.998  1.00 32.50           C  
ANISOU 2987  C   ASN B  33     4035   4061   4252   -155    339    173       C  
ATOM   2988  O   ASN B  33     -30.128  18.151   8.336  1.00 32.71           O  
ANISOU 2988  O   ASN B  33     4028   4042   4359   -160    285    215       O  
ATOM   2989  CB  ASN B  33     -29.700  16.810  11.470  1.00 36.97           C  
ANISOU 2989  CB  ASN B  33     4631   4629   4787   -149    356     -4       C  
ATOM   2990  CG  ASN B  33     -29.167  15.438  11.837  1.00 34.32           C  
ANISOU 2990  CG  ASN B  33     4345   4354   4341   -158    408      3       C  
ATOM   2991  OD1 ASN B  33     -29.005  14.572  10.978  1.00 34.85           O  
ANISOU 2991  OD1 ASN B  33     4429   4457   4354   -155    440     58       O  
ATOM   2992  ND2 ASN B  33     -28.904  15.229  13.121  1.00 35.35           N  
ANISOU 2992  ND2 ASN B  33     4498   4495   4439   -166    407    -58       N  
ATOM   2993  H   ASN B  33     -29.377  19.362  10.131  1.00 24.80           H  
ATOM   2994  HA  ASN B  33     -28.056  17.043  10.248  1.00 26.93           H  
ATOM   2995  HB2 ASN B  33     -29.624  17.380  12.252  1.00 35.36           H  
ATOM   2996  HB3 ASN B  33     -30.632  16.713  11.220  1.00 35.36           H  
ATOM   2997 HD21 ASN B  33     -29.037  15.856  13.694  1.00 32.60           H  
ATOM   2998 HD22 ASN B  33     -28.600  14.467  13.380  1.00 32.60           H  
ATOM   2999  N   GLY B  34     -29.777  15.941   8.628  1.00 29.28           N  
ANISOU 2999  N   GLY B  34     3669   3722   3732   -145    397    173       N  
ATOM   3000  CA  GLY B  34     -30.602  15.546   7.510  1.00 32.08           C  
ANISOU 3000  CA  GLY B  34     4039   4108   4043   -133    404    198       C  
ATOM   3001  C   GLY B  34     -32.074  15.578   7.866  1.00 35.65           C  
ANISOU 3001  C   GLY B  34     4491   4529   4527   -125    390    115       C  
ATOM   3002  O   GLY B  34     -32.473  15.875   8.992  1.00 36.57           O  
ANISOU 3002  O   GLY B  34     4590   4619   4684   -128    389     32       O  
ATOM   3003  H   GLY B  34     -29.376  15.287   9.016  1.00 31.42           H  
ATOM   3004  HA2 GLY B  34     -30.450  16.149   6.765  1.00 34.78           H  
ATOM   3005  HA3 GLY B  34     -30.369  14.644   7.238  1.00 34.78           H  
ATOM   3006  N   PHE B  35     -32.900  15.261   6.875  1.00 30.02           N  
ANISOU 3006  N   PHE B  35     3788   3827   3790   -114    378    133       N  
ATOM   3007  CA  PHE B  35     -34.347  15.272   7.034  1.00 29.90           C  
ANISOU 3007  CA  PHE B  35     3759   3780   3822   -106    360     63       C  
ATOM   3008  C   PHE B  35     -34.848  13.854   7.270  1.00 33.93           C  
ANISOU 3008  C   PHE B  35     4301   4332   4260   -101    404     17       C  
ATOM   3009  O   PHE B  35     -34.532  12.941   6.500  1.00 34.05           O  
ANISOU 3009  O   PHE B  35     4352   4385   4200    -88    409     51       O  
ATOM   3010  CB  PHE B  35     -35.019  15.882   5.805  1.00 38.57           C  
ANISOU 3010  CB  PHE B  35     4845   4844   4964   -100    294    115       C  
ATOM   3011  CG  PHE B  35     -34.565  17.281   5.505  1.00 37.52           C  
ANISOU 3011  CG  PHE B  35     4676   4658   4922   -116    231    185       C  
ATOM   3012  CD1 PHE B  35     -35.107  18.359   6.184  1.00 28.92           C  
ANISOU 3012  CD1 PHE B  35     3531   3483   3973   -116    176    125       C  
ATOM   3013  CD2 PHE B  35     -33.593  17.518   4.549  1.00 37.42           C  
ANISOU 3013  CD2 PHE B  35     4675   4683   4862   -132    221    311       C  
ATOM   3014  CE1 PHE B  35     -34.690  19.649   5.913  1.00 39.01           C  
ANISOU 3014  CE1 PHE B  35     4768   4689   5364   -133     92    194       C  
ATOM   3015  CE2 PHE B  35     -33.172  18.805   4.273  1.00 33.94           C  
ANISOU 3015  CE2 PHE B  35     4191   4185   4519   -160    152    401       C  
ATOM   3016  CZ  PHE B  35     -33.722  19.872   4.956  1.00 43.96           C  
ANISOU 3016  CZ  PHE B  35     5408   5346   5951   -162     77    344       C  
ATOM   3017  H   PHE B  35     -32.640  15.033   6.088  1.00 29.18           H  
ATOM   3018  HA  PHE B  35     -34.586  15.806   7.808  1.00 28.94           H  
ATOM   3019  HB2 PHE B  35     -34.815  15.332   5.032  1.00 38.76           H  
ATOM   3020  HB3 PHE B  35     -35.977  15.906   5.952  1.00 38.76           H  
ATOM   3021  HD1 PHE B  35     -35.759  18.214   6.831  1.00 25.99           H  
ATOM   3022  HD2 PHE B  35     -33.219  16.803   4.086  1.00 36.30           H  
ATOM   3023  HE1 PHE B  35     -35.062  20.365   6.375  1.00 37.29           H  
ATOM   3024  HE2 PHE B  35     -32.520  18.953   3.627  1.00 31.27           H  
ATOM   3025  HZ  PHE B  35     -33.439  20.738   4.772  1.00 42.87           H  
ATOM   3026  N   GLY B  36     -35.623  13.675   8.334  1.00 34.52           N  
ANISOU 3026  N   GLY B  36     4354   4402   4360   -112    430    -60       N  
ATOM   3027  CA  GLY B  36     -36.157  12.369   8.656  1.00 28.40           C  
ANISOU 3027  CA  GLY B  36     3595   3658   3537   -122    462    -83       C  
ATOM   3028  C   GLY B  36     -36.889  12.405   9.982  1.00 19.19           C  
ANISOU 3028  C   GLY B  36     2392   2511   2390   -145    505   -153       C  
ATOM   3029  O   GLY B  36     -37.066  13.464  10.588  1.00 28.78           O  
ANISOU 3029  O   GLY B  36     3565   3714   3655   -140    508   -208       O  
ATOM   3030  H   GLY B  36     -35.851  14.296   8.883  1.00 35.85           H  
ATOM   3031  HA2 GLY B  36     -36.777  12.088   7.964  1.00 28.73           H  
ATOM   3032  HA3 GLY B  36     -35.436  11.724   8.714  1.00 28.73           H  
ATOM   3033  N   GLY B  37     -37.310  11.221  10.420  1.00 26.89           N  
ANISOU 3033  N   GLY B  37     3374   3518   3324   -171    535   -151       N  
ATOM   3034  CA  GLY B  37     -38.034  11.092  11.669  1.00 22.23           C  
ANISOU 3034  CA  GLY B  37     2744   2976   2725   -204    591   -199       C  
ATOM   3035  C   GLY B  37     -38.389   9.658  11.999  1.00 15.65           C  
ANISOU 3035  C   GLY B  37     1920   2172   1853   -246    608   -156       C  
ATOM   3036  O   GLY B  37     -37.608   8.741  11.729  1.00 20.54           O  
ANISOU 3036  O   GLY B  37     2592   2780   2434   -252    578   -101       O  
ATOM   3037  H   GLY B  37     -37.185  10.477  10.006  1.00 25.38           H  
ATOM   3038  HA2 GLY B  37     -37.490  11.444  12.390  1.00 19.22           H  
ATOM   3039  HA3 GLY B  37     -38.857  11.604  11.614  1.00 19.22           H  
ATOM   3040  N   LYS B  38     -39.565   9.450  12.582  1.00 17.85           N  
ANISOU 3040  N   LYS B  38     2139   2486   2156   -276    650   -180       N  
ATOM   3041  CA  LYS B  38     -40.022   8.120  12.945  1.00 28.37           C  
ANISOU 3041  CA  LYS B  38     3465   3842   3474   -331    659   -120       C  
ATOM   3042  C   LYS B  38     -40.744   7.461  11.772  1.00 25.46           C  
ANISOU 3042  C   LYS B  38     3084   3399   3192   -315    593    -97       C  
ATOM   3043  O   LYS B  38     -41.111   8.107  10.788  1.00 27.86           O  
ANISOU 3043  O   LYS B  38     3378   3651   3558   -266    554   -133       O  
ATOM   3044  CB  LYS B  38     -40.945   8.185  14.162  1.00 28.50           C  
ANISOU 3044  CB  LYS B  38     3409   3951   3469   -380    745   -143       C  
ATOM   3045  CG  LYS B  38     -40.219   8.384  15.483  1.00 35.16           C  
ANISOU 3045  CG  LYS B  38     4278   4888   4191   -411    801   -149       C  
ATOM   3046  CD  LYS B  38     -41.192   8.714  16.609  1.00 43.05           C  
ANISOU 3046  CD  LYS B  38     5197   6009   5152   -444    900   -201       C  
ATOM   3047  CE  LYS B  38     -40.590   9.686  17.616  1.00 55.78           C  
ANISOU 3047  CE  LYS B  38     6824   7700   6671   -423    943   -287       C  
ATOM   3048  NZ  LYS B  38     -41.250  11.021  17.565  1.00 51.15           N  
ANISOU 3048  NZ  LYS B  38     6162   7116   6156   -359    968   -431       N  
ATOM   3049  H   LYS B  38     -40.122  10.075  12.779  1.00 11.96           H  
ATOM   3050  HA  LYS B  38     -39.253   7.575  13.175  1.00 24.19           H  
ATOM   3051  HB2 LYS B  38     -41.557   8.929  14.047  1.00 23.20           H  
ATOM   3052  HB3 LYS B  38     -41.440   7.354  14.220  1.00 23.20           H  
ATOM   3053  HG2 LYS B  38     -39.747   7.569  15.716  1.00 30.79           H  
ATOM   3054  HG3 LYS B  38     -39.590   9.118  15.397  1.00 30.79           H  
ATOM   3055  HD2 LYS B  38     -41.988   9.121  16.233  1.00 38.83           H  
ATOM   3056  HD3 LYS B  38     -41.426   7.898  17.078  1.00 38.83           H  
ATOM   3057  HE2 LYS B  38     -40.700   9.328  18.510  1.00 53.66           H  
ATOM   3058  HE3 LYS B  38     -39.648   9.807  17.420  1.00 53.66           H  
ATOM   3059  HZ1 LYS B  38     -40.901  11.557  18.184  1.00 47.60           H  
ATOM   3060  HZ2 LYS B  38     -41.130  11.390  16.763  1.00 47.60           H  
ATOM   3061  HZ3 LYS B  38     -42.123  10.935  17.715  1.00 47.60           H  
ATOM   3062  N   VAL B  39     -40.947   6.152  11.890  1.00 27.99           N  
ANISOU 3062  N   VAL B  39     3405   3708   3521   -358    565    -32       N  
ATOM   3063  CA  VAL B  39     -41.655   5.360  10.892  1.00 38.29           C  
ANISOU 3063  CA  VAL B  39     4696   4936   4917   -345    486    -14       C  
ATOM   3064  C   VAL B  39     -42.980   4.910  11.491  1.00 38.50           C  
ANISOU 3064  C   VAL B  39     4631   4982   5014   -407    518     13       C  
ATOM   3065  O   VAL B  39     -43.034   4.469  12.646  1.00 36.91           O  
ANISOU 3065  O   VAL B  39     4404   4852   4767   -479    577     68       O  
ATOM   3066  CB  VAL B  39     -40.813   4.155  10.430  1.00 30.82           C  
ANISOU 3066  CB  VAL B  39     3812   3939   3959   -338    400     31       C  
ATOM   3067  CG1 VAL B  39     -41.502   3.434   9.284  1.00 34.07           C  
ANISOU 3067  CG1 VAL B  39     4214   4265   4465   -305    299     22       C  
ATOM   3068  CG2 VAL B  39     -39.420   4.613  10.021  1.00 22.19           C  
ANISOU 3068  CG2 VAL B  39     2791   2853   2788   -284    394      7       C  
ATOM   3069  H   VAL B  39     -40.674   5.687  12.561  1.00 21.04           H  
ATOM   3070  HA  VAL B  39     -41.843   5.908  10.115  1.00 33.24           H  
ATOM   3071  HB  VAL B  39     -40.723   3.530  11.166  1.00 24.55           H  
ATOM   3072 HG11 VAL B  39     -40.894   2.776   8.914  1.00 28.17           H  
ATOM   3073 HG12 VAL B  39     -42.300   2.996   9.620  1.00 28.17           H  
ATOM   3074 HG13 VAL B  39     -41.743   4.082   8.603  1.00 28.17           H  
ATOM   3075 HG21 VAL B  39     -38.969   3.884   9.566  1.00 15.06           H  
ATOM   3076 HG22 VAL B  39     -39.500   5.375   9.426  1.00 15.06           H  
ATOM   3077 HG23 VAL B  39     -38.924   4.864  10.815  1.00 15.06           H  
ATOM   3078  N   GLN B  40     -44.047   5.021  10.705  1.00 37.27           N  
ANISOU 3078  N   GLN B  40     4424   4769   4968   -383    478    -17       N  
ATOM   3079  CA  GLN B  40     -45.399   4.826  11.205  1.00 50.18           C  
ANISOU 3079  CA  GLN B  40     5949   6425   6691   -435    519     -3       C  
ATOM   3080  C   GLN B  40     -45.876   3.392  10.988  1.00 36.10           C  
ANISOU 3080  C   GLN B  40     4143   4577   4996   -482    436     81       C  
ATOM   3081  O   GLN B  40     -45.325   2.638  10.183  1.00 33.00           O  
ANISOU 3081  O   GLN B  40     3817   4101   4619   -450    325     96       O  
ATOM   3082  CB  GLN B  40     -46.366   5.795  10.521  1.00 39.31           C  
ANISOU 3082  CB  GLN B  40     4512   5009   5416   -385    508    -85       C  
ATOM   3083  CG  GLN B  40     -45.977   7.257  10.647  1.00 44.43           C  
ANISOU 3083  CG  GLN B  40     5172   5694   6018   -336    559   -169       C  
ATOM   3084  CD  GLN B  40     -46.999   8.187  10.019  1.00 44.41           C  
ANISOU 3084  CD  GLN B  40     5098   5635   6140   -292    528   -245       C  
ATOM   3085  OE1 GLN B  40     -47.491   7.935   8.919  1.00 42.29           O  
ANISOU 3085  OE1 GLN B  40     4836   5273   5961   -265    426   -238       O  
ATOM   3086  NE2 GLN B  40     -47.321   9.269  10.717  1.00 47.66           N  
ANISOU 3086  NE2 GLN B  40     5441   6102   6567   -281    604   -327       N  
ATOM   3087  H   GLN B  40     -44.011   5.211   9.867  1.00 33.07           H  
ATOM   3088  HA  GLN B  40     -45.403   4.998  12.159  1.00 47.38           H  
ATOM   3089  HB2 GLN B  40     -46.401   5.581   9.575  1.00 34.15           H  
ATOM   3090  HB3 GLN B  40     -47.244   5.689  10.918  1.00 34.15           H  
ATOM   3091  HG2 GLN B  40     -45.901   7.485  11.587  1.00 40.74           H  
ATOM   3092  HG3 GLN B  40     -45.127   7.399  10.201  1.00 40.74           H  
ATOM   3093 HE21 GLN B  40     -46.955   9.412  11.482  1.00 43.64           H  
ATOM   3094 HE22 GLN B  40     -47.896   9.827  10.404  1.00 43.64           H  
ATOM   3095  N   GLU B  41     -46.924   3.030  11.727  1.00 32.19           N  
ANISOU 3095  N   GLU B  41     3540   4124   4566   -557    490    132       N  
ATOM   3096  CA  GLU B  41     -47.583   1.737  11.573  1.00 33.64           C  
ANISOU 3096  CA  GLU B  41     3674   4236   4873   -613    405    224       C  
ATOM   3097  C   GLU B  41     -48.450   1.781  10.320  1.00 32.60           C  
ANISOU 3097  C   GLU B  41     3512   3984   4892   -554    300    166       C  
ATOM   3098  O   GLU B  41     -49.512   2.411  10.316  1.00 36.36           O  
ANISOU 3098  O   GLU B  41     3892   4473   5451   -553    345    125       O  
ATOM   3099  CB  GLU B  41     -48.427   1.412  12.803  1.00 32.27           C  
ANISOU 3099  CB  GLU B  41     3381   4164   4715   -724    510    313       C  
ATOM   3100  CG  GLU B  41     -47.669   1.435  14.120  1.00 40.34           C  
ANISOU 3100  CG  GLU B  41     4433   5327   5567   -787    617    371       C  
ATOM   3101  CD  GLU B  41     -48.412   2.194  15.203  1.00 49.91           C  
ANISOU 3101  CD  GLU B  41     5540   6706   6717   -831    788    348       C  
ATOM   3102  OE1 GLU B  41     -48.596   3.421  15.052  1.00 49.48           O  
ANISOU 3102  OE1 GLU B  41     5469   6684   6648   -757    850    212       O  
ATOM   3103  OE2 GLU B  41     -48.815   1.565  16.204  1.00 51.54           O  
ANISOU 3103  OE2 GLU B  41     5677   7015   6892   -938    856    465       O  
ATOM   3104  H   GLU B  41     -47.278   3.525  12.334  1.00 31.32           H  
ATOM   3105  HA  GLU B  41     -46.911   1.044  11.472  1.00 32.10           H  
ATOM   3106  HB2 GLU B  41     -49.142   2.064  12.866  1.00 28.83           H  
ATOM   3107  HB3 GLU B  41     -48.797   0.522  12.695  1.00 28.83           H  
ATOM   3108  HG2 GLU B  41     -47.538   0.524  14.427  1.00 38.25           H  
ATOM   3109  HG3 GLU B  41     -46.811   1.866  13.985  1.00 38.25           H  
ATOM   3110  N   GLY B  42     -47.999   1.117   9.258  1.00 29.91           N  
ANISOU 3110  N   GLY B  42     3249   3530   4585   -501    153    154       N  
ATOM   3111  CA  GLY B  42     -48.734   1.073   8.009  1.00 29.47           C  
ANISOU 3111  CA  GLY B  42     3184   3361   4654   -439     30     98       C  
ATOM   3112  C   GLY B  42     -47.953   1.526   6.789  1.00 24.27           C  
ANISOU 3112  C   GLY B  42     2641   2664   3917   -333    -46     11       C  
ATOM   3113  O   GLY B  42     -48.505   1.519   5.687  1.00 26.47           O  
ANISOU 3113  O   GLY B  42     2926   2858   4273   -277   -158    -39       O  
ATOM   3114  H   GLY B  42     -47.259   0.679   9.240  1.00 31.93           H  
ATOM   3115  HA2 GLY B  42     -49.024   0.161   7.851  1.00 31.22           H  
ATOM   3116  HA3 GLY B  42     -49.515   1.643   8.088  1.00 31.22           H  
ATOM   3117  N   GLU B  43     -46.690   1.925   6.946  1.00 35.68           N  
ANISOU 3117  N   GLU B  43     4173   4176   5208   -306     10     -4       N  
ATOM   3118  CA  GLU B  43     -45.852   2.322   5.822  1.00 34.26           C  
ANISOU 3118  CA  GLU B  43     4094   3984   4938   -215    -47    -68       C  
ATOM   3119  C   GLU B  43     -44.510   1.613   5.925  1.00 32.18           C  
ANISOU 3119  C   GLU B  43     3908   3740   4579   -202    -62    -55       C  
ATOM   3120  O   GLU B  43     -44.087   1.194   7.006  1.00 32.10           O  
ANISOU 3120  O   GLU B  43     3884   3766   4546   -265     -6      5       O  
ATOM   3121  CB  GLU B  43     -45.639   3.845   5.781  1.00 32.50           C  
ANISOU 3121  CB  GLU B  43     3885   3822   4640   -188     39   -106       C  
ATOM   3122  CG  GLU B  43     -44.659   4.363   6.828  1.00 38.39           C  
ANISOU 3122  CG  GLU B  43     4651   4662   5273   -217    161    -86       C  
ATOM   3123  CD  GLU B  43     -44.871   5.830   7.164  1.00 43.27           C  
ANISOU 3123  CD  GLU B  43     5236   5326   5881   -212    243   -123       C  
ATOM   3124  OE1 GLU B  43     -45.553   6.531   6.386  1.00 33.08           O  
ANISOU 3124  OE1 GLU B  43     3924   3989   4656   -175    196   -161       O  
ATOM   3125  OE2 GLU B  43     -44.352   6.283   8.206  1.00 38.01           O  
ANISOU 3125  OE2 GLU B  43     4562   4733   5147   -242    341   -119       O  
ATOM   3126  H   GLU B  43     -46.293   1.973   7.707  1.00 36.68           H  
ATOM   3127  HA  GLU B  43     -46.278   2.057   4.992  1.00 35.78           H  
ATOM   3128  HB2 GLU B  43     -45.293   4.087   4.908  1.00 34.34           H  
ATOM   3129  HB3 GLU B  43     -46.491   4.282   5.933  1.00 34.34           H  
ATOM   3130  HG2 GLU B  43     -44.768   3.851   7.644  1.00 42.06           H  
ATOM   3131  HG3 GLU B  43     -43.755   4.261   6.491  1.00 42.06           H  
ATOM   3132  N   THR B  44     -43.845   1.475   4.781  1.00 31.89           N  
ANISOU 3132  N   THR B  44     3948   3685   4485   -119   -142   -113       N  
ATOM   3133  CA  THR B  44     -42.510   0.904   4.763  1.00 27.80           C  
ANISOU 3133  CA  THR B  44     3492   3190   3880    -90   -154   -122       C  
ATOM   3134  C   THR B  44     -41.500   1.916   5.303  1.00 20.88           C  
ANISOU 3134  C   THR B  44     2647   2409   2878    -98    -28   -108       C  
ATOM   3135  O   THR B  44     -41.813   3.087   5.536  1.00 25.40           O  
ANISOU 3135  O   THR B  44     3200   3023   3429   -113     52   -102       O  
ATOM   3136  CB  THR B  44     -42.124   0.478   3.347  1.00 28.91           C  
ANISOU 3136  CB  THR B  44     3694   3306   3985      9   -265   -205       C  
ATOM   3137  OG1 THR B  44     -42.027   1.633   2.504  1.00 32.43           O  
ANISOU 3137  OG1 THR B  44     4177   3810   4334     59   -231   -235       O  
ATOM   3138  CG2 THR B  44     -43.158  -0.481   2.772  1.00 28.43           C  
ANISOU 3138  CG2 THR B  44     3603   3137   4061     25   -412   -234       C  
ATOM   3139  H   THR B  44     -44.146   1.704   4.009  1.00 31.27           H  
ATOM   3140  HA  THR B  44     -42.491   0.115   5.328  1.00 26.70           H  
ATOM   3141  HB  THR B  44     -41.267   0.023   3.371  1.00 27.73           H  
ATOM   3142  HG1 THR B  44     -41.817   1.403   1.724  1.00 32.28           H  
ATOM   3143 HG21 THR B  44     -42.900  -0.749   1.876  1.00 26.08           H  
ATOM   3144 HG22 THR B  44     -43.224  -1.271   3.331  1.00 26.08           H  
ATOM   3145 HG23 THR B  44     -44.026  -0.049   2.734  1.00 26.08           H  
ATOM   3146  N   ILE B  45     -40.267   1.447   5.507  1.00 31.43           N  
ANISOU 3146  N   ILE B  45     4024   3769   4149    -85    -25   -107       N  
ATOM   3147  CA  ILE B  45     -39.217   2.339   5.989  1.00 25.88           C  
ANISOU 3147  CA  ILE B  45     3347   3144   3340    -89     78    -93       C  
ATOM   3148  C   ILE B  45     -38.912   3.406   4.946  1.00 25.70           C  
ANISOU 3148  C   ILE B  45     3358   3166   3242    -27     98   -129       C  
ATOM   3149  O   ILE B  45     -38.726   4.583   5.277  1.00 24.06           O  
ANISOU 3149  O   ILE B  45     3145   3002   2996    -44    176   -109       O  
ATOM   3150  CB  ILE B  45     -37.959   1.536   6.365  1.00 23.91           C  
ANISOU 3150  CB  ILE B  45     3128   2899   3060    -85     61    -87       C  
ATOM   3151  CG1 ILE B  45     -38.302   0.468   7.409  1.00 26.93           C  
ANISOU 3151  CG1 ILE B  45     3478   3230   3525   -161     21    -26       C  
ATOM   3152  CG2 ILE B  45     -36.873   2.468   6.898  1.00 21.79           C  
ANISOU 3152  CG2 ILE B  45     2879   2701   2698    -93    157    -70       C  
ATOM   3153  CD1 ILE B  45     -37.126  -0.406   7.812  1.00 20.27           C  
ANISOU 3153  CD1 ILE B  45     2658   2366   2678   -162    -25    -15       C  
ATOM   3154  H   ILE B  45     -40.020   0.634   5.376  1.00 28.21           H  
ATOM   3155  HA  ILE B  45     -39.535   2.783   6.791  1.00 22.32           H  
ATOM   3156  HB  ILE B  45     -37.627   1.096   5.568  1.00 20.03           H  
ATOM   3157 HG12 ILE B  45     -38.628   0.910   8.209  1.00 23.10           H  
ATOM   3158 HG13 ILE B  45     -38.989  -0.111   7.046  1.00 23.10           H  
ATOM   3159 HG21 ILE B  45     -36.075   1.949   7.085  1.00 18.19           H  
ATOM   3160 HG22 ILE B  45     -36.679   3.142   6.228  1.00 18.19           H  
ATOM   3161 HG23 ILE B  45     -37.191   2.891   7.711  1.00 18.19           H  
ATOM   3162 HD11 ILE B  45     -37.447  -1.125   8.378  1.00 14.83           H  
ATOM   3163 HD12 ILE B  45     -36.717  -0.772   7.012  1.00 14.83           H  
ATOM   3164 HD13 ILE B  45     -36.482   0.134   8.296  1.00 14.83           H  
ATOM   3165  N   GLU B  46     -38.856   3.016   3.670  1.00 18.55           N  
ANISOU 3165  N   GLU B  46     2484   2251   2312     45     19   -180       N  
ATOM   3166  CA  GLU B  46     -38.622   3.994   2.613  1.00 25.19           C  
ANISOU 3166  CA  GLU B  46     3357   3148   3067     94     31   -192       C  
ATOM   3167  C   GLU B  46     -39.779   4.981   2.511  1.00 29.79           C  
ANISOU 3167  C   GLU B  46     3912   3703   3703     69     32   -171       C  
ATOM   3168  O   GLU B  46     -39.563   6.176   2.280  1.00 28.94           O  
ANISOU 3168  O   GLU B  46     3810   3632   3553     68     74   -142       O  
ATOM   3169  CB  GLU B  46     -38.404   3.281   1.279  1.00 30.77           C  
ANISOU 3169  CB  GLU B  46     4105   3868   3716    178    -57   -259       C  
ATOM   3170  CG  GLU B  46     -37.656   4.117   0.249  1.00 32.39           C  
ANISOU 3170  CG  GLU B  46     4348   4174   3782    225    -23   -256       C  
ATOM   3171  CD  GLU B  46     -38.141   3.880  -1.171  1.00 48.29           C  
ANISOU 3171  CD  GLU B  46     6401   6208   5740    295   -117   -310       C  
ATOM   3172  OE1 GLU B  46     -39.370   3.892  -1.394  1.00 44.36           O  
ANISOU 3172  OE1 GLU B  46     5897   5637   5322    286   -193   -316       O  
ATOM   3173  OE2 GLU B  46     -37.291   3.684  -2.065  1.00 48.98           O  
ANISOU 3173  OE2 GLU B  46     6521   6391   5698    360   -116   -352       O  
ATOM   3174  H   GLU B  46     -38.949   2.205   3.397  1.00 16.91           H  
ATOM   3175  HA  GLU B  46     -37.818   4.493   2.822  1.00 24.87           H  
ATOM   3176  HB2 GLU B  46     -37.888   2.475   1.437  1.00 30.78           H  
ATOM   3177  HB3 GLU B  46     -39.269   3.053   0.903  1.00 30.78           H  
ATOM   3178  HG2 GLU B  46     -37.780   5.057   0.454  1.00 32.50           H  
ATOM   3179  HG3 GLU B  46     -36.713   3.891   0.284  1.00 32.50           H  
ATOM   3180  N   ASP B  47     -41.014   4.503   2.679  1.00 32.44           N  
ANISOU 3180  N   ASP B  47     4208   3966   4152     47    -22   -182       N  
ATOM   3181  CA  ASP B  47     -42.167   5.398   2.634  1.00 26.54           C  
ANISOU 3181  CA  ASP B  47     3418   3184   3483     27    -26   -174       C  
ATOM   3182  C   ASP B  47     -42.056   6.482   3.698  1.00 26.24           C  
ANISOU 3182  C   ASP B  47     3339   3178   3453    -22     81   -146       C  
ATOM   3183  O   ASP B  47     -42.224   7.672   3.409  1.00 27.89           O  
ANISOU 3183  O   ASP B  47     3539   3389   3668    -15     88   -140       O  
ATOM   3184  CB  ASP B  47     -43.458   4.598   2.812  1.00 39.14           C  
ANISOU 3184  CB  ASP B  47     4958   4698   5217      3    -92   -186       C  
ATOM   3185  CG  ASP B  47     -43.804   3.772   1.589  1.00 40.07           C  
ANISOU 3185  CG  ASP B  47     5111   4763   5350     63   -230   -231       C  
ATOM   3186  OD1 ASP B  47     -43.044   3.828   0.599  1.00 38.91           O
[truncated: 220,811 more chars]
