# Supplementary material for: AutoLEI: An XDS-based pipeline with graphical user interface for automated real-time and offline batch 3D ED/microED data processing
Source: IUCrJ. 2026 Jan 1;13(Pt 1):105–15. doi: 10.1107/S2052252525010784 (PMC12809502; doi:10.1107/S2052252525010784)
Supplement: Supplementary file 7 [file m-13-00105-sup7.zip › structure files/PDB/apo-hMTH1/20240918_microed_autoleipaper_refine_326.cif]

data_20240918_microed_autoleipaper_refine
_cell.volume                      347605.025
_cell.length_a                    61.660
_cell.length_b                    69.710
_cell.length_c                    80.870
_cell.angle_beta                  90.000
_cell.angle_gamma                 90.000
_cell.angle_alpha                 90.000
_space_group.name_H-M_alt         'P 21 21 21'
_space_group.name_Hall            ' P 2ac 2ab'
_space_group.IT_number            19
_space_group.crystal_system       orthorhombic
_symmetry.Int_Tables_number       19
_symmetry.space_group_name_H-M    'P 21 21 21'
_symmetry.space_group_name_Hall   ' P 2ac 2ab'
_reflns.B_iso_Wilson_estimate     51.60
_refine.ls_percent_reflns_R_free  5.02
_refine.pdbx_overall_phase_error  28.7856
_refine.solvent_model_details     'FLAT BULK SOLVENT MODEL'
_refine.pdbx_ls_cross_valid_method 'FREE R-VALUE'
_refine.pdbx_refine_id            'X-RAY DIFFRACTION'
_refine.ls_R_factor_obs           0.2135
_refine.B_iso_mean                39.01
_refine.ls_number_reflns_R_free   779
_refine.ls_percent_reflns_obs     89.68
_refine.ls_R_factor_R_work        0.2107
_refine.pdbx_solvent_shrinkage_radii 0.9000
_refine.ls_d_res_high             2.76
_refine.ls_number_reflns_obs      15514
_refine.pdbx_ls_sigma_F           1.34
_refine.ls_number_reflns_R_work   14735
_refine.ls_d_res_low              23.13
_refine.pdbx_stereochemistry_target_values 'GeoStd + Monomer Library + CDL v1.2'
_refine.ls_R_factor_R_free        0.2682
_refine.overall_SU_ML             0.4353
_refine.pdbx_solvent_vdw_probe_radii 1.1000
_exptl.method                     'X-RAY DIFFRACTION'
loop_
  _space_group_symop.id
  _space_group_symop.operation_xyz
   1 x,y,z
   2 x+1/2,-y+1/2,-z
   3 -x,y+1/2,-z+1/2
   4 -x+1/2,-y,z+1/2

loop_
  _software.pdbx_ordinal
  _software.name
  _software.version
  _software.type
  _software.contact_author
  _software.contact_author_email
  _software.location
  _software.classification
  _software.citation_id
  _software.language
   1 phenix.refine 1.20.1_4487 program 'Paul D. Adams' pdadams@lbl.gov https://www.phenix-online.org/ refinement phenix.refine Python/C++
   2 Phenix 1.20.1_4487 program 'Paul D. Adams' pdadams@lbl.gov https://www.phenix-online.org/ refinement phenix Python/C++

loop_
  _citation.id
  _citation.title
  _citation.journal_abbrev
  _citation.journal_volume
  _citation.page_first
  _citation.page_last
  _citation.year
  _citation.journal_id_ASTM
  _citation.journal_id_ISSN
  _citation.journal_id_CSD
   phenix.refine 'Towards automated crystallographic structure refinement with phenix.refine.' 'Acta Crystallogr., Sect. D: Biol. Crystallogr.' 68 352 67 2012 ABCRE6 0907-4449 0766
   phenix 'Macromolecular structure determination using X-rays, neutrons and electrons: recent developments in Phenix' 'Acta Crystallogr., Sect. D: Biol. Crystallogr.' 75 861 877 2019 ABCRE6 0907-4449 0766

loop_
  _refine_ls_restr.pdbx_refine_id
  _refine_ls_restr.type
  _refine_ls_restr.number
  _refine_ls_restr.dev_ideal
  _refine_ls_restr.weight
  _refine_ls_restr.pdbx_restraint_function
   'X-RAY DIFFRACTION' f_bond_d 2600 0.0021 ? ?
   'X-RAY DIFFRACTION' f_angle_d 3517 0.5493 ? ?
   'X-RAY DIFFRACTION' f_chiral_restr 362 0.0443 ? ?
   'X-RAY DIFFRACTION' f_plane_restr 455 0.0039 ? ?
   'X-RAY DIFFRACTION' f_dihedral_angle_d 333 6.4270 ? ?

loop_
  _refine_ls_shell.pdbx_refine_id
  _refine_ls_shell.d_res_high
  _refine_ls_shell.d_res_low
  _refine_ls_shell.number_reflns_R_work
  _refine_ls_shell.R_factor_R_work
  _refine_ls_shell.percent_reflns_obs
  _refine_ls_shell.R_factor_R_free
  _refine_ls_shell.number_reflns_R_free
   'X-RAY DIFFRACTION' 5.00 23.13 2591 0.1963 94.67 0.2365 142
   'X-RAY DIFFRACTION' 3.98 5.00 2611 0.1588 95.72 0.2265 138
   'X-RAY DIFFRACTION' 3.48 3.98 2613 0.2036 95.65 0.2835 134
   'X-RAY DIFFRACTION' 3.16 3.48 2626 0.2560 95.94 0.2834 138
   'X-RAY DIFFRACTION' 2.93 3.16 2336 0.2803 85.18 0.3442 119
   'X-RAY DIFFRACTION' 2.76 2.93 1958 0.3297 71.19 0.3929 108

loop_
  _pdbx_refine_tls.id
  _pdbx_refine_tls.details
  _pdbx_refine_tls.pdbx_refine_id
  _pdbx_refine_tls.method
  _pdbx_refine_tls.origin_x
  _pdbx_refine_tls.origin_y
  _pdbx_refine_tls.origin_z
  _pdbx_refine_tls.T[1][1]
  _pdbx_refine_tls.T[2][2]
  _pdbx_refine_tls.T[3][3]
  _pdbx_refine_tls.T[1][2]
  _pdbx_refine_tls.T[1][3]
  _pdbx_refine_tls.T[2][3]
  _pdbx_refine_tls.L[1][1]
  _pdbx_refine_tls.L[2][2]
  _pdbx_refine_tls.L[3][3]
  _pdbx_refine_tls.L[1][2]
  _pdbx_refine_tls.L[1][3]
  _pdbx_refine_tls.L[2][3]
  _pdbx_refine_tls.S[1][1]
  _pdbx_refine_tls.S[1][2]
  _pdbx_refine_tls.S[1][3]
  _pdbx_refine_tls.S[2][1]
  _pdbx_refine_tls.S[2][2]
  _pdbx_refine_tls.S[2][3]
  _pdbx_refine_tls.S[3][1]
  _pdbx_refine_tls.S[3][2]
  _pdbx_refine_tls.S[3][3]
   1 ? 'X-RAY DIFFRACTION' refined 0.0321360460757 -11.4756064046 10.9407812498 0.192816195922 0.171392487941 0.176007064848 0.0175974047014 -0.0170741985713 0.0397900408124 1.55091439894 1.02489391378 0.651894196426 -0.372684826995 -0.258772080105 0.193845512838 0.00668871807386 0.0516058225888 -0.0634713043717 0.00847814881415 -0.0541841692904 -0.0156465920116 0.0618723582485 0.0448331680162 -0.00322250056833
   2 ? 'X-RAY DIFFRACTION' refined -29.3644472014 11.6569060361 8.73538366192 0.187591965368 0.195357934575 0.157189659584 -0.0114018069929 0.0502702441137 0.0108356616391 2.51758401974 1.68033738088 0.66890550694 0.00642704589031 1.28200751853 0.067256878566 0.0217575111085 0.101610848224 0.166821526488 -0.0253424146497 -0.0861848219271 -0.015511483421 0.0113439832191 0.0456065907749 -0.0269248372448

loop_
  _pdbx_refine_tls_group.id
  _pdbx_refine_tls_group.refine_tls_id
  _pdbx_refine_tls_group.pdbx_refine_id
  _pdbx_refine_tls_group.beg_auth_asym_id
  _pdbx_refine_tls_group.beg_auth_seq_id
  _pdbx_refine_tls_group.beg_label_asym_id
  _pdbx_refine_tls_group.beg_label_seq_id
  _pdbx_refine_tls_group.end_auth_asym_id
  _pdbx_refine_tls_group.end_auth_seq_id
  _pdbx_refine_tls_group.end_label_asym_id
  _pdbx_refine_tls_group.end_label_seq_id
  _pdbx_refine_tls_group.selection
  _pdbx_refine_tls_group.selection_details
   1 1 'X-RAY DIFFRACTION' A 3 A 1 A 156 A 154 . "(chain 'A' and resid 3 through 156)"
   2 2 'X-RAY DIFFRACTION' B 2 B 1 B 156 B 155 . "(chain 'B' and resid 2 through 156)"

loop_
  _struct_asym.id
   A
   B
   C
   D
   E
   F
   G
   H
   I
   J
   K

loop_
  _atom_type.symbol
  _atom_type.scat_dispersion_real
  _atom_type.scat_dispersion_imag
  _atom_type.scat_Cromer_Mann_a1
  _atom_type.scat_Cromer_Mann_a2
  _atom_type.scat_Cromer_Mann_a3
  _atom_type.scat_Cromer_Mann_a4
  _atom_type.scat_Cromer_Mann_a5
  _atom_type.scat_Cromer_Mann_b1
  _atom_type.scat_Cromer_Mann_b2
  _atom_type.scat_Cromer_Mann_b3
  _atom_type.scat_Cromer_Mann_b4
  _atom_type.scat_Cromer_Mann_b5
  _atom_type.scat_Cromer_Mann_c
  _atom_type.scat_source
  _atom_type.scat_dispersion_source
   C . . 0.08930 0.25630 0.75700 1.04870 0.35750 0.24650 1.71000 6.40940 18.61130 50.25230 0.0 
;
5-Gaussian fit: Grosse-Kunstleve RW, Sauter NK, Adams PD:
Newsletter of the IUCr Commission on Crystallographic Computing 2004, 3, 22-31.
;
 .
   H . . 0.03490 0.12010 0.19700 0.05730 0.11950 0.53470 3.58670 12.34710 18.95250 38.62690 0.0 
;
5-Gaussian fit: Grosse-Kunstleve RW, Sauter NK, Adams PD:
Newsletter of the IUCr Commission on Crystallographic Computing 2004, 3, 22-31.
;
 .
   O . . 0.09740 0.29210 0.69100 0.69900 0.20390 0.20670 1.38150 4.69430 12.71050 32.47260 0.0 
;
5-Gaussian fit: Grosse-Kunstleve RW, Sauter NK, Adams PD:
Newsletter of the IUCr Commission on Crystallographic Computing 2004, 3, 22-31.
;
 .
   N . . 0.10220 0.32190 0.79820 0.81970 0.17150 0.24510 1.74810 6.19250 17.38940 48.14310 0.0 
;
5-Gaussian fit: Grosse-Kunstleve RW, Sauter NK, Adams PD:
Newsletter of the IUCr Commission on Crystallographic Computing 2004, 3, 22-31.
;
 .
   S . . 0.24970 0.56280 1.38990 2.18650 0.77150 0.26810 1.67110 7.02670 19.53770 50.38880 0.0 
;
5-Gaussian fit: Grosse-Kunstleve RW, Sauter NK, Adams PD:
Newsletter of the IUCr Commission on Crystallographic Computing 2004, 3, 22-31.
;
 .
   Na . . 0.21420 0.68530 0.76920 1.65890 1.44820 0.33340 2.34460 10.08300 48.30370 138.27000 0.0 
;
5-Gaussian fit: Grosse-Kunstleve RW, Sauter NK, Adams PD:
Newsletter of the IUCr Commission on Crystallographic Computing 2004, 3, 22-31.
;
 .

loop_
  _chem_comp.id
   ALA
   ARG
   ASN
   ASP
   CYS
   GLN
   GLU
   GLY
   HIS
   HOH
   ILE
   LEU
   LYS
   MET
   NA
   PHE
   PRO
   SER
   SO4
   THR
   TRP
   TYR
   VAL

loop_
  _atom_site.group_PDB
  _atom_site.id
  _atom_site.label_atom_id
  _atom_site.label_alt_id
  _atom_site.label_comp_id
  _atom_site.auth_asym_id
  _atom_site.auth_seq_id
  _atom_site.pdbx_PDB_ins_code
  _atom_site.Cartn_x
  _atom_site.Cartn_y
  _atom_site.Cartn_z
  _atom_site.occupancy
  _atom_site.B_iso_or_equiv
  _atom_site.type_symbol
  _atom_site.pdbx_formal_charge
  _atom_site.label_asym_id
  _atom_site.label_entity_id
  _atom_site.label_seq_id
  _atom_site.pdbx_PDB_model_num
   ATOM 1 N . ALA A 3 ? 3.48916 8.95951 18.88065 1.000 39.48135 N ? A ? 1 1
   ATOM 2 CA . ALA A 3 ? 4.54647 8.22856 18.19194 1.000 39.27220 C ? A ? 1 1
   ATOM 3 C . ALA A 3 ? 4.13453 6.77407 17.98095 1.000 40.83486 C ? A ? 1 1
   ATOM 4 O . ALA A 3 ? 3.26509 6.26123 18.68615 1.000 39.06301 O ? A ? 1 1
   ATOM 5 CB . ALA A 3 ? 5.84413 8.31100 18.97716 1.000 54.87271 C ? A ? 1 1
   ATOM 6 HA . ALA A 3 ? 4.70348 8.62957 17.32278 1.000 32.56103 H ? A ? 1 1
   ATOM 7 HB1 . ALA A 3 ? 6.53733 7.83636 18.49230 1.000 50.45103 H ? A ? 1 1
   ATOM 8 HB2 . ALA A 3 ? 6.09190 9.24308 19.08072 1.000 50.45103 H ? A ? 1 1
   ATOM 9 HB3 . ALA A 3 ? 5.71251 7.90497 19.84820 1.000 50.45103 H ? A ? 1 1
   ATOM 10 N . SER A 4 ? 4.76650 6.11027 17.01217 1.000 46.59559 N ? A ? 2 1
   ATOM 11 CA . SER A 4 ? 4.37413 4.76829 16.60585 1.000 36.66888 C ? A ? 2 1
   ATOM 12 C . SER A 4 ? 5.61675 3.90063 16.43917 1.000 31.25757 C ? A ? 2 1
   ATOM 13 O . SER A 4 ? 6.74975 4.34896 16.63990 1.000 26.50779 O ? A ? 2 1
   ATOM 14 CB . SER A 4 ? 3.55470 4.81077 15.30933 1.000 29.43699 C ? A ? 2 1
   ATOM 15 OG . SER A 4 ? 3.64726 3.58451 14.60577 1.000 36.44775 O ? A ? 2 1
   ATOM 16 H . SER A 4 ? 5.43486 6.42412 16.57126 1.000 42.75103 H ? A ? 2 1
   ATOM 17 HA . SER A 4 ? 3.83320 4.37757 17.30986 1.000 31.85103 H ? A ? 2 1
   ATOM 18 HB2 . SER A 4 ? 2.62497 4.97731 15.53016 1.000 23.63103 H ? A ? 2 1
   ATOM 19 HB3 . SER A 4 ? 3.89457 5.52325 14.74564 1.000 23.63103 H ? A ? 2 1
   ATOM 20 HG . SER A 4 ? 3.19646 3.62456 13.89812 1.000 32.75103 H ? A ? 2 1
   ATOM 21 N . ARG A 5 ? 5.38998 2.64097 16.06801 1.000 36.58147 N ? A ? 3 1
   ATOM 22 CA . ARG A 5 ? 6.45780 1.67358 15.85709 1.000 27.02420 C ? A ? 3 1
   ATOM 23 C . ARG A 5 ? 6.01657 0.69104 14.78041 1.000 22.64810 C ? A ? 3 1
   ATOM 24 O . ARG A 5 ? 4.82229 0.42867 14.61494 1.000 25.81092 O ? A ? 3 1
   ATOM 25 CB . ARG A 5 ? 6.80376 0.93164 17.15326 1.000 28.40389 C ? A ? 3 1
   ATOM 26 CG . ARG A 5 ? 8.29225 0.71760 17.37450 1.000 47.64955 C ? A ? 3 1
   ATOM 27 CD . ARG A 5 ? 8.57571 -0.68883 17.87632 1.000 54.88467 C ? A ? 3 1
   ATOM 28 NE . ARG A 5 ? 9.99441 -0.90687 18.13433 1.000 70.69056 N ? A ? 3 1
   ATOM 29 CZ . ARG A 5 ? 10.89673 -1.17360 17.19918 1.000 63.35336 C ? A ? 3 1
   ATOM 30 NH1 . ARG A 5 ? 10.56507 -1.25829 15.92081 1.000 51.40456 N ? A ? 3 1
   ATOM 31 NH2 . ARG A 5 ? 12.16458 -1.35967 17.55565 1.000 55.45857 N ? A ? 3 1
   ATOM 32 H . ARG A 5 ? 4.60556 2.31691 15.92920 1.000 31.99103 H ? A ? 3 1
   ATOM 33 HA . ARG A 5 ? 7.25836 2.12522 15.54720 1.000 20.60103 H ? A ? 3 1
   ATOM 34 HB2 . ARG A 5 ? 6.46627 1.44550 17.90356 1.000 21.20103 H ? A ? 3 1
   ATOM 35 HB3 . ARG A 5 ? 6.38148 0.05862 17.13232 1.000 21.20103 H ? A ? 3 1
   ATOM 36 HG2 . ARG A 5 ? 8.76448 0.84490 16.53684 1.000 44.65103 H ? A ? 3 1
   ATOM 37 HG3 . ARG A 5 ? 8.61419 1.34958 18.03621 1.000 44.65103 H ? A ? 3 1
   ATOM 38 HD2 . ARG A 5 ? 8.09219 -0.83484 18.70444 1.000 53.61103 H ? A ? 3 1
   ATOM 39 HD3 . ARG A 5 ? 8.28849 -1.32954 17.20706 1.000 53.61103 H ? A ? 3 1
   ATOM 40 HE . ARG A 5 ? 10.26484 -0.85922 18.94932 1.000 71.90103 H ? A ? 3 1
   ATOM 41 HH11 . ARG A 5 ? 9.74817 -1.13935 15.67972 1.000 49.18103 H ? A ? 3 1
   ATOM 42 HH12 . ARG A 5 ? 11.16644 -1.43228 15.33117 1.000 49.18103 H ? A ? 3 1
   ATOM 43 HH21 . ARG A 5 ? 12.39068 -1.30650 18.38369 1.000 52.80103 H ? A ? 3 1
   ATOM 44 HH22 . ARG A 5 ? 12.75824 -1.53316 16.95809 1.000 52.80103 H ? A ? 3 1
   ATOM 45 N . LEU A 6 ? 6.98992 0.14627 14.05356 1.000 21.02491 N ? A ? 4 1
   ATOM 46 CA . LEU A 6 ? 6.72359 -0.70698 12.90337 1.000 20.79589 C ? A ? 4 1
   ATOM 47 C . LEU A 6 ? 6.86803 -2.17929 13.26388 1.000 24.02474 C ? A ? 4 1
   ATOM 48 O . LEU A 6 ? 7.78312 -2.56577 13.99681 1.000 23.62547 O ? A ? 4 1
   ATOM 49 CB . LEU A 6 ? 7.67420 -0.38489 11.74916 1.000 21.66366 C ? A ? 4 1
   ATOM 50 CG . LEU A 6 ? 7.65195 1.03430 11.18820 1.000 27.43953 C ? A ? 4 1
   ATOM 51 CD1 . LEU A 6 ? 9.04124 1.41123 10.70351 1.000 34.66863 C ? A ? 4 1
   ATOM 52 CD2 . LEU A 6 ? 6.63634 1.15347 10.06414 1.000 27.69819 C ? A ? 4 1
   ATOM 53 H . LEU A 6 ? 7.82757 0.25978 14.21185 1.000 15.75103 H ? A ? 4 1
   ATOM 54 HA . LEU A 6 ? 5.80958 -0.55220 12.61786 1.000 16.55103 H ? A ? 4 1
   ATOM 55 HB2 . LEU A 6 ? 8.57928 -0.55046 12.05627 1.000 17.13103 H ? A ? 4 1
   ATOM 56 HB3 . LEU A 6 ? 7.45925 -0.98001 11.01395 1.000 17.13103 H ? A ? 4 1
   ATOM 57 HG . LEU A 6 ? 7.38743 1.65525 11.88488 1.000 23.46103 H ? A ? 4 1
   ATOM 58 HD11 . LEU A 6 ? 8.99966 2.27690 10.26787 1.000 31.35103 H ? A ? 4 1
   ATOM 59 HD12 . LEU A 6 ? 9.64092 1.45251 11.46481 1.000 31.35103 H ? A ? 4 1
   ATOM 60 HD13 . LEU A 6 ? 9.34969 0.73938 10.07552 1.000 31.35103 H ? A ? 4 1
   ATOM 61 HD21 . LEU A 6 ? 6.47669 2.09255 9.88101 1.000 24.02103 H ? A ? 4 1
   ATOM 62 HD22 . LEU A 6 ? 6.98872 0.71735 9.27260 1.000 24.02103 H ? A ? 4 1
   ATOM 63 HD23 . LEU A 6 ? 5.81042 0.72480 10.33800 1.000 24.02103 H ? A ? 4 1
   ATOM 64 N . TYR A 7 ? 5.95997 -2.99708 12.73138 1.000 28.50405 N ? A ? 5 1
   ATOM 65 CA . TYR A 7 ? 6.04875 -4.44736 12.81558 1.000 21.86746 C ? A ? 5 1
   ATOM 66 C . TYR A 7 ? 5.69412 -5.02412 11.45071 1.000 21.44956 C ? A ? 5 1
   ATOM 67 O . TYR A 7 ? 5.37545 -4.29247 10.50764 1.000 20.59189 O ? A ? 5 1
   ATOM 68 CB . TYR A 7 ? 5.12661 -5.01502 13.90174 1.000 22.72533 C ? A ? 5 1
   ATOM 69 CG . TYR A 7 ? 5.37011 -4.45528 15.28346 1.000 26.06102 C ? A ? 5 1
   ATOM 70 CD1 . TYR A 7 ? 4.93431 -3.18342 15.62406 1.000 24.97639 C ? A ? 5 1
   ATOM 71 CD2 . TYR A 7 ? 6.02878 -5.20275 16.25129 1.000 34.81118 C ? A ? 5 1
   ATOM 72 CE1 . TYR A 7 ? 5.15589 -2.66764 16.88332 1.000 28.05723 C ? A ? 5 1
   ATOM 73 CE2 . TYR A 7 ? 6.25098 -4.69504 17.51873 1.000 42.14924 C ? A ? 5 1
   ATOM 74 CZ . TYR A 7 ? 5.80976 -3.42708 17.82896 1.000 33.11121 C ? A ? 5 1
   ATOM 75 OH . TYR A 7 ? 6.02681 -2.91279 19.08631 1.000 37.56167 O ? A ? 5 1
   ATOM 76 H . TYR A 7 ? 5.26484 -2.72418 12.30486 1.000 24.45103 H ? A ? 5 1
   ATOM 77 HA . TYR A 7 ? 6.96045 -4.69076 13.04021 1.000 15.51103 H ? A ? 5 1
   ATOM 78 HB2 . TYR A 7 ? 4.20792 -4.81589 13.66247 1.000 16.84103 H ? A ? 5 1
   ATOM 79 HB3 . TYR A 7 ? 5.25693 -5.97515 13.94722 1.000 16.84103 H ? A ? 5 1
   ATOM 80 HD1 . TYR A 7 ? 4.48498 -2.66975 14.99227 1.000 19.36103 H ? A ? 5 1
   ATOM 81 HD2 . TYR A 7 ? 6.32553 -6.05932 16.04363 1.000 31.99103 H ? A ? 5 1
   ATOM 82 HE1 . TYR A 7 ? 4.86492 -1.80978 17.09383 1.000 23.44103 H ? A ? 5 1
   ATOM 83 HE2 . TYR A 7 ? 6.69488 -5.20572 18.15674 1.000 40.32103 H ? A ? 5 1
   ATOM 84 HH . TYR A 7 ? 6.38773 -3.49250 19.57546 1.000 34.03103 H ? A ? 5 1
   ATOM 85 N . THR A 8 ? 5.74923 -6.35031 11.34713 1.000 22.95126 N ? A ? 6 1
   ATOM 86 CA . THR A 8 ? 5.42233 -7.04711 10.11278 1.000 29.25387 C ? A ? 6 1
   ATOM 87 C . THR A 8 ? 4.56032 -8.26020 10.43540 1.000 31.71234 C ? A ? 6 1
   ATOM 88 O . THR A 8 ? 4.41171 -8.65851 11.59414 1.000 24.82467 O ? A ? 6 1
   ATOM 89 CB . THR A 8 ? 6.68458 -7.48331 9.35339 1.000 33.85074 C ? A ? 6 1
   ATOM 90 OG1 . THR A 8 ? 7.33933 -8.53691 10.07096 1.000 29.30282 O ? A ? 6 1
   ATOM 91 CG2 . THR A 8 ? 7.64585 -6.31540 9.18348 1.000 33.15412 C ? A ? 6 1
   ATOM 92 H . THR A 8 ? 5.97724 -6.87392 11.99012 1.000 26.81103 H ? A ? 6 1
   ATOM 93 HA . THR A 8 ? 4.91285 -6.44955 9.54335 1.000 34.47103 H ? A ? 6 1
   ATOM 94 HB . THR A 8 ? 6.43326 -7.79930 8.47141 1.000 39.61103 H ? A ? 6 1
   ATOM 95 HG1 . THR A 8 ? 8.04909 -8.75436 9.67782 1.000 34.06103 H ? A ? 6 1
   ATOM 96 HG21 . THR A 8 ? 8.41429 -6.59165 8.65996 1.000 38.31103 H ? A ? 6 1
   ATOM 97 HG22 . THR A 8 ? 7.20132 -5.58340 8.72799 1.000 38.31103 H ? A ? 6 1
   ATOM 98 HG23 . THR A 8 ? 7.95048 -6.00748 10.05140 1.000 38.31103 H ? A ? 6 1
   ATOM 99 N . LEU A 9 ? 3.98523 -8.84430 9.38554 1.000 30.43495 N ? A ? 7 1
   ATOM 100 CA . LEU A 9 ? 3.19814 -10.06553 9.50705 1.000 22.40180 C ? A ? 7 1
   ATOM 101 C . LEU A 9 ? 3.13444 -10.71873 8.13552 1.000 23.15792 C ? A ? 7 1
   ATOM 102 O . LEU A 9 ? 2.87417 -10.03957 7.13750 1.000 24.47849 O ? A ? 7 1
   ATOM 103 CB . LEU A 9 ? 1.78968 -9.77342 10.03544 1.000 25.81822 C ? A ? 7 1
   ATOM 104 CG . LEU A 9 ? 1.02719 -10.97979 10.58799 1.000 34.83945 C ? A ? 7 1
   ATOM 105 CD1 . LEU A 9 ? 0.31226 -10.61985 11.87913 1.000 33.99706 C ? A ? 7 1
   ATOM 106 CD2 . LEU A 9 ? 0.03574 -11.50813 9.56143 1.000 39.57277 C ? A ? 7 1
   ATOM 107 H . LEU A 9 ? 4.03778 -8.54700 8.58028 1.000 28.07103 H ? A ? 7 1
   ATOM 108 HA . LEU A 9 ? 3.62563 -10.67594 10.12797 1.000 18.57103 H ? A ? 7 1
   ATOM 109 HB2 . LEU A 9 ? 1.86266 -9.12453 10.75273 1.000 22.94103 H ? A ? 7 1
   ATOM 110 HB3 . LEU A 9 ? 1.26239 -9.40658 9.30860 1.000 22.94103 H ? A ? 7 1
   ATOM 111 HG . LEU A 9 ? 1.66362 -11.68542 10.78277 1.000 33.81103 H ? A ? 7 1
   ATOM 112 HD11 . LEU A 9 ? -0.13329 -11.40940 12.22409 1.000 32.94103 H ? A ? 7 1
   ATOM 113 HD12 . LEU A 9 ? 0.96404 -10.30019 12.52248 1.000 32.94103 H ? A ? 7 1
   ATOM 114 HD13 . LEU A 9 ? -0.33984 -9.92548 11.69604 1.000 32.94103 H ? A ? 7 1
   ATOM 115 HD21 . LEU A 9 ? -0.29101 -12.37327 9.85411 1.000 39.41103 H ? A ? 7 1
   ATOM 116 HD22 . LEU A 9 ? -0.70289 -10.88400 9.48542 1.000 39.41103 H ? A ? 7 1
   ATOM 117 HD23 . LEU A 9 ? 0.48392 -11.59603 8.70567 1.000 39.41103 H ? A ? 7 1
   ATOM 118 N . VAL A 10 ? 3.37398 -12.02642 8.08902 1.000 23.18656 N ? A ? 8 1
   ATOM 119 CA . VAL A 10 ? 3.46486 -12.77040 6.83879 1.000 17.95281 C ? A ? 8 1
   ATOM 120 C . VAL A 10 ? 2.56755 -13.99444 6.94106 1.000 22.59313 C ? A ? 8 1
   ATOM 121 O . VAL A 10 ? 2.60848 -14.71731 7.94294 1.000 29.88992 O ? A ? 8 1
   ATOM 122 CB . VAL A 10 ? 4.91871 -13.17854 6.53113 1.000 29.90008 C ? A ? 8 1
   ATOM 123 CG1 . VAL A 10 ? 4.95920 -14.37239 5.59146 1.000 40.40839 C ? A ? 8 1
   ATOM 124 CG2 . VAL A 10 ? 5.68258 -11.99998 5.94261 1.000 37.71575 C ? A ? 8 1
   ATOM 125 H . VAL A 10 ? 3.49007 -12.51534 8.78693 1.000 22.16103 H ? A ? 8 1
   ATOM 126 HA . VAL A 10 ? 3.13964 -12.22153 6.10813 1.000 14.80103 H ? A ? 8 1
   ATOM 127 HB . VAL A 10 ? 5.35247 -13.44099 7.35810 1.000 29.46103 H ? A ? 8 1
   ATOM 128 HG11 . VAL A 10 ? 5.84609 -14.43970 5.20442 1.000 41.60103 H ? A ? 8 1
   ATOM 129 HG12 . VAL A 10 ? 4.75564 -15.17677 6.09388 1.000 41.60103 H ? A ? 8 1
   ATOM 130 HG13 . VAL A 10 ? 4.30113 -14.24489 4.89033 1.000 41.60103 H ? A ? 8 1
   ATOM 131 HG21 . VAL A 10 ? 6.61834 -12.24088 5.85762 1.000 38.68103 H ? A ? 8 1
   ATOM 132 HG22 . VAL A 10 ? 5.31473 -11.78918 5.07017 1.000 38.68103 H ? A ? 8 1
   ATOM 133 HG23 . VAL A 10 ? 5.58992 -11.23662 6.53388 1.000 38.68103 H ? A ? 8 1
   ATOM 134 N . LEU A 11 ? 1.76317 -14.22672 5.90381 1.000 24.75291 N ? A ? 9 1
   ATOM 135 CA . LEU A 11 ? 0.79163 -15.31911 5.87835 1.000 32.10957 C ? A ? 9 1
   ATOM 136 C . LEU A 11 ? 0.97735 -16.12081 4.59341 1.000 29.37142 C ? A ? 9 1
   ATOM 137 O . LEU A 11 ? 0.54967 -15.68920 3.51855 1.000 26.99685 O ? A ? 9 1
   ATOM 138 CB . LEU A 11 ? -0.63420 -14.78292 5.98278 1.000 33.33314 C ? A ? 9 1
   ATOM 139 CG . LEU A 11 ? -1.16526 -14.56183 7.40033 1.000 35.69138 C ? A ? 9 1
   ATOM 140 CD1 . LEU A 11 ? -2.06180 -13.33279 7.45456 1.000 47.90008 C ? A ? 9 1
   ATOM 141 CD2 . LEU A 11 ? -1.90879 -15.79421 7.89380 1.000 43.92584 C ? A ? 9 1
   ATOM 142 H . LEU A 11 ? 1.76219 -13.75304 5.18602 1.000 24.77103 H ? A ? 9 1
   ATOM 143 HA . LEU A 11 ? 0.96885 -15.90876 6.62789 1.000 33.38103 H ? A ? 9 1
   ATOM 144 HB2 . LEU A 11 ? -0.66997 -13.92791 5.52606 1.000 35.04103 H ? A ? 9 1
   ATOM 145 HB3 . LEU A 11 ? -1.22779 -15.41577 5.54913 1.000 35.04103 H ? A ? 9 1
   ATOM 146 HG . LEU A 11 ? -0.41461 -14.40843 7.99522 1.000 38.28103 H ? A ? 9 1
   ATOM 147 HD11 . LEU A 11 ? -2.38369 -13.21649 8.36217 1.000 53.22103 H ? A ? 9 1
   ATOM 148 HD12 . LEU A 11 ? -1.54882 -12.55548 7.18337 1.000 53.22103 H ? A ? 9 1
   ATOM 149 HD13 . LEU A 11 ? -2.81088 -13.46148 6.85187 1.000 53.22103 H ? A ? 9 1
   ATOM 150 HD21 . LEU A 11 ? -2.23425 -15.62797 8.79232 1.000 47.88103 H ? A ? 9 1
   ATOM 151 HD22 . LEU A 11 ? -2.65448 -15.97217 7.29952 1.000 47.88103 H ? A ? 9 1
   ATOM 152 HD23 . LEU A 11 ? -1.30059 -16.54985 7.89682 1.000 47.88103 H ? A ? 9 1
   ATOM 153 N . VAL A 12 ? 1.61443 -17.28683 4.70477 1.000 26.88854 N ? A ? 10 1
   ATOM 154 CA . VAL A 12 ? 1.65709 -18.22367 3.58849 1.000 36.63511 C ? A ? 10 1
   ATOM 155 C . VAL A 12 ? 0.25784 -18.78242 3.36859 1.000 41.09246 C ? A ? 10 1
   ATOM 156 O . VAL A 12 ? -0.40793 -19.22194 4.31545 1.000 32.46159 O ? A ? 10 1
   ATOM 157 CB . VAL A 12 ? 2.67141 -19.34451 3.85973 1.000 51.39090 C ? A ? 10 1
   ATOM 158 CG1 . VAL A 12 ? 2.74329 -20.29700 2.67323 1.000 43.84582 C ? A ? 10 1
   ATOM 159 CG2 . VAL A 12 ? 4.04382 -18.76154 4.16454 1.000 40.60133 C ? A ? 10 1
   ATOM 160 H . VAL A 12 ? 2.02573 -17.55499 5.41083 1.000 20.61103 H ? A ? 10 1
   ATOM 161 HA . VAL A 12 ? 1.93815 -17.75760 2.78557 1.000 31.56103 H ? A ? 10 1
   ATOM 162 HB . VAL A 12 ? 2.38031 -19.84936 4.63515 1.000 48.86103 H ? A ? 10 1
   ATOM 163 HG11 . VAL A 12 ? 3.41653 -20.97238 2.85077 1.000 38.93103 H ? A ? 10 1
   ATOM 164 HG12 . VAL A 12 ? 1.87728 -20.71694 2.55247 1.000 38.93103 H ? A ? 10 1
   ATOM 165 HG13 . VAL A 12 ? 2.98076 -19.79412 1.87849 1.000 38.93103 H ? A ? 10 1
   ATOM 166 HG21 . VAL A 12 ? 4.68299 -19.48622 4.24944 1.000 36.14103 H ? A ? 10 1
   ATOM 167 HG22 . VAL A 12 ? 4.30525 -18.17320 3.43901 1.000 36.14103 H ? A ? 10 1
   ATOM 168 HG23 . VAL A 12 ? 3.99754 -18.26232 4.99492 1.000 36.14103 H ? A ? 10 1
   ATOM 169 N . LEU A 13 ? -0.19688 -18.77077 2.11750 1.000 36.11992 N ? A ? 11 1
   ATOM 170 CA . LEU A 13 ? -1.58350 -19.10039 1.79773 1.000 31.19330 C ? A ? 11 1
   ATOM 171 C . LEU A 13 ? -1.61684 -19.84779 0.47362 1.000 37.88232 C ? A ? 11 1
   ATOM 172 O . LEU A 13 ? -1.42940 -19.24393 -0.58688 1.000 36.75462 O ? A ? 11 1
   ATOM 173 CB . LEU A 13 ? -2.43894 -17.83410 1.73503 1.000 25.73860 C ? A ? 11 1
   ATOM 174 CG . LEU A 13 ? -3.90848 -17.98421 1.33972 1.000 25.96388 C ? A ? 11 1
   ATOM 175 CD1 . LEU A 13 ? -4.68321 -18.71816 2.41953 1.000 35.81980 C ? A ? 11 1
   ATOM 176 CD2 . LEU A 13 ? -4.52033 -16.61833 1.08061 1.000 24.26833 C ? A ? 11 1
   ATOM 177 H . LEU A 13 ? 0.28257 -18.57356 1.43132 1.000 37.60103 H ? A ? 11 1
   ATOM 178 HA . LEU A 13 ? -1.94085 -19.69038 2.47973 1.000 31.31103 H ? A ? 11 1
   ATOM 179 HB2 . LEU A 13 ? -2.42672 -17.42576 2.61481 1.000 25.17103 H ? A ? 11 1
   ATOM 180 HB3 . LEU A 13 ? -2.03487 -17.23673 1.08637 1.000 25.17103 H ? A ? 11 1
   ATOM 181 HG . LEU A 13 ? -3.96708 -18.50744 0.52504 1.000 25.00103 H ? A ? 11 1
   ATOM 182 HD11 . LEU A 13 ? -5.60463 -18.81921 2.13376 1.000 36.91103 H ? A ? 11 1
   ATOM 183 HD12 . LEU A 13 ? -4.28234 -19.59050 2.55821 1.000 36.91103 H ? A ? 11 1
   ATOM 184 HD13 . LEU A 13 ? -4.64611 -18.20279 3.24045 1.000 36.91103 H ? A ? 11 1
   ATOM 185 HD21 . LEU A 13 ? -5.48421 -16.71001 1.02208 1.000 23.24103 H ? A ? 11 1
   ATOM 186 HD22 . LEU A 13 ? -4.28833 -16.02453 1.81169 1.000 23.24103 H ? A ? 11 1
   ATOM 187 HD23 . LEU A 13 ? -4.17008 -16.26849 0.24644 1.000 23.24103 H ? A ? 11 1
   ATOM 188 N . GLN A 14 ? -1.86071 -21.14725 0.53635 1.000 36.95943 N ? A ? 12 1
   ATOM 189 CA . GLN A 14 ? -1.97747 -22.00815 -0.62933 1.000 41.98640 C ? A ? 12 1
   ATOM 190 C . GLN A 14 ? -3.44037 -22.17206 -1.01519 1.000 43.11854 C ? A ? 12 1
   ATOM 191 O . GLN A 14 ? -4.34417 -21.77757 -0.27294 1.000 38.88465 O ? A ? 12 1
   ATOM 192 CB . GLN A 14 ? -1.33589 -23.36857 -0.34017 1.000 43.69051 C ? A ? 12 1
   ATOM 193 CG . GLN A 14 ? 0.07161 -23.28381 0.25536 1.000 43.64363 C ? A ? 12 1
   ATOM 194 CD . GLN A 14 ? 1.12587 -23.96858 -0.60089 1.000 44.84246 C ? A ? 12 1
   ATOM 195 OE1 . GLN A 14 ? 0.91684 -24.21922 -1.78813 1.000 45.19187 O ? A ? 12 1
   ATOM 196 NE2 . GLN A 14 ? 2.26963 -24.27160 0.00269 1.000 44.75788 N ? A ? 12 1
   ATOM 197 H . GLN A 14 ? -1.96707 -21.57155 1.27680 1.000 33.04103 H ? A ? 12 1
   ATOM 198 HA . GLN A 14 ? -1.50803 -21.61186 -1.37998 1.000 37.95103 H ? A ? 12 1
   ATOM 199 HB2 . GLN A 14 ? -1.89473 -23.84697 0.29208 1.000 39.44103 H ? A ? 12 1
   ATOM 200 HB3 . GLN A 14 ? -1.27458 -23.86548 -1.17097 1.000 39.44103 H ? A ? 12 1
   ATOM 201 HG2 . GLN A 14 ? 0.31986 -22.35033 0.34418 1.000 39.91103 H ? A ? 12 1
   ATOM 202 HG3 . GLN A 14 ? 0.07098 -23.71123 1.12611 1.000 39.91103 H ? A ? 12 1
   ATOM 203 HE21 . GLN A 14 ? 2.38141 -24.07967 0.83352 1.000 40.58103 H ? A ? 12 1
   ATOM 204 HE22 . GLN A 14 ? 2.89839 -24.65972 -0.43734 1.000 40.58103 H ? A ? 12 1
   ATOM 205 N . PRO A 15 ? -3.71662 -22.75111 -2.18940 1.000 52.37355 N ? A ? 13 1
   ATOM 206 CA . PRO A 15 ? -5.11641 -22.82994 -2.64578 1.000 49.86709 C ? A ? 13 1
   ATOM 207 C . PRO A 15 ? -6.05955 -23.50130 -1.66141 1.000 41.25551 C ? A ? 13 1
   ATOM 208 O . PRO A 15 ? -7.19021 -23.03075 -1.48427 1.000 40.68589 O ? A ? 13 1
   ATOM 209 CB . PRO A 15 ? -5.00162 -23.62437 -3.95476 1.000 46.01476 C ? A ? 13 1
   ATOM 210 CG . PRO A 15 ? -3.63832 -23.30004 -4.45548 1.000 45.71328 C ? A ? 13 1
   ATOM 211 CD . PRO A 15 ? -2.77976 -23.23258 -3.22129 1.000 56.14534 C ? A ? 13 1
   ATOM 212 HA . PRO A 15 ? -5.44413 -21.93512 -2.82687 1.000 47.71103 H ? A ? 13 1
   ATOM 213 HB2 . PRO A 15 ? -5.09375 -24.57376 -3.77848 1.000 41.67103 H ? A ? 13 1
   ATOM 214 HB3 . PRO A 15 ? -5.68326 -23.33566 -4.58159 1.000 41.67103 H ? A ? 13 1
   ATOM 215 HG2 . PRO A 15 ? -3.33077 -23.99816 -5.05459 1.000 41.44103 H ? A ? 13 1
   ATOM 216 HG3 . PRO A 15 ? -3.64944 -22.44732 -4.91769 1.000 41.44103 H ? A ? 13 1
   ATOM 217 HD2 . PRO A 15 ? -2.43335 -24.10920 -2.99232 1.000 55.09103 H ? A ? 13 1
   ATOM 218 HD3 . PRO A 15 ? -2.04769 -22.60789 -3.34267 1.000 55.09103 H ? A ? 13 1
   ATOM 219 N . GLN A 16 ? -5.63665 -24.59020 -1.01744 1.000 38.20949 N ? A ? 14 1
   ATOM 220 CA . GLN A 16 ? -6.50905 -25.34288 -0.12798 1.000 33.91865 C ? A ? 14 1
   ATOM 221 C . GLN A 16 ? -6.19127 -25.16498 1.34982 1.000 39.40896 C ? A ? 14 1
   ATOM 222 O . GLN A 16 ? -6.99890 -25.58237 2.18765 1.000 46.42596 O ? A ? 14 1
   ATOM 223 CB . GLN A 16 ? -6.44276 -26.84339 -0.45922 1.000 45.66602 C ? A ? 14 1
   ATOM 224 CG . GLN A 16 ? -7.00498 -27.21765 -1.81949 1.000 49.42207 C ? A ? 14 1
   ATOM 225 CD . GLN A 16 ? -7.78682 -28.51901 -1.78787 1.000 62.33501 C ? A ? 14 1
   ATOM 226 OE1 . GLN A 16 ? -8.53377 -28.78695 -0.84609 1.000 64.56319 O ? A ? 14 1
   ATOM 227 NE2 . GLN A 16 ? -7.61484 -29.33700 -2.81889 1.000 62.13595 N ? A ? 14 1
   ATOM 228 H . GLN A 16 ? -4.84184 -24.91214 -1.08256 1.000 31.46103 H ? A ? 14 1
   ATOM 229 HA . GLN A 16 ? -7.41694 -25.03439 -0.27453 1.000 26.06103 H ? A ? 14 1
   ATOM 230 HB2 . GLN A 16 ? -5.51400 -27.12257 -0.43998 1.000 38.85103 H ? A ? 14 1
   ATOM 231 HB3 . GLN A 16 ? -6.94924 -27.32950 0.21016 1.000 38.85103 H ? A ? 14 1
   ATOM 232 HG2 . GLN A 16 ? -7.60238 -26.51493 -2.11982 1.000 42.02103 H ? A ? 14 1
   ATOM 233 HG3 . GLN A 16 ? -6.27294 -27.32160 -2.44735 1.000 42.02103 H ? A ? 14 1
   ATOM 234 HE21 . GLN A 16 ? -7.08285 -29.11741 -3.45793 1.000 54.57103 H ? A ? 14 1
   ATOM 235 HE22 . GLN A 16 ? -8.03539 -30.08660 -2.84788 1.000 54.57103 H ? A ? 14 1
   ATOM 236 N . ARG A 17 ? -5.05519 -24.56430 1.69866 1.000 37.88104 N ? A ? 15 1
   ATOM 237 CA . ARG A 17 ? -4.59233 -24.58231 3.07824 1.000 34.75053 C ? A ? 15 1
   ATOM 238 C . ARG A 17 ? -3.87151 -23.27912 3.40321 1.000 32.28648 C ? A ? 15 1
   ATOM 239 O . ARG A 17 ? -3.68976 -22.40957 2.54632 1.000 31.96116 O ? A ? 15 1
   ATOM 240 CB . ARG A 17 ? -3.68620 -25.79388 3.31969 1.000 37.72260 C ? A ? 15 1
   ATOM 241 CG . ARG A 17 ? -2.67539 -26.02697 2.21298 1.000 39.60680 C ? A ? 15 1
   ATOM 242 CD . ARG A 17 ? -1.67449 -27.10462 2.58926 1.000 37.02797 C ? A ? 15 1
   ATOM 243 NE . ARG A 17 ? -0.47676 -27.04330 1.76083 1.000 32.46045 N ? A ? 15 1
   ATOM 244 CZ . ARG A 17 ? 0.48119 -27.95956 1.75891 1.000 31.89356 C ? A ? 15 1
   ATOM 245 NH1 . ARG A 17 ? 0.41442 -29.03139 2.53202 1.000 37.49488 N ? A ? 15 1
   ATOM 246 NH2 . ARG A 17 ? 1.53330 -27.79567 0.96212 1.000 28.24966 N ? A ? 15 1
   ATOM 247 H . ARG A 17 ? -4.53943 -24.14251 1.15489 1.000 30.85103 H ? A ? 15 1
   ATOM 248 HA . ARG A 17 ? -5.36618 -24.63624 3.66061 1.000 27.80103 H ? A ? 15 1
   ATOM 249 HB2 . ARG A 17 ? -3.19591 -25.65756 4.14548 1.000 30.77103 H ? A ? 15 1
   ATOM 250 HB3 . ARG A 17 ? -4.23865 -26.58816 3.38911 1.000 30.77103 H ? A ? 15 1
   ATOM 251 HG2 . ARG A 17 ? -3.13894 -26.30918 1.40900 1.000 32.58103 H ? A ? 15 1
   ATOM 252 HG3 . ARG A 17 ? -2.18885 -25.20497 2.04419 1.000 32.58103 H ? A ? 15 1
   ATOM 253 HD2 . ARG A 17 ? -1.41004 -26.98660 3.51502 1.000 28.98103 H ? A ? 15 1
   ATOM 254 HD3 . ARG A 17 ? -2.08262 -27.97638 2.46937 1.000 28.98103 H ? A ? 15 1
   ATOM 255 HE . ARG A 17 ? -0.38537 -26.36677 1.23780 1.000 23.35103 H ? A ? 15 1
   ATOM 256 HH11 . ARG A 17 ? -0.26158 -29.14564 3.05122 1.000 28.19103 H ? A ? 15 1
   ATOM 257 HH12 . ARG A 17 ? 1.04703 -29.61374 2.51528 1.000 28.19103 H ? A ? 15 1
   ATOM 258 HH21 . ARG A 17 ? 1.58597 -27.10188 0.45666 1.000 17.50103 H ? A ? 15 1
   ATOM 259 HH22 . ARG A 17 ? 2.16099 -28.38347 0.95232 1.000 17.50103 H ? A ? 15 1
   ATOM 260 N . VAL A 18 ? -3.45983 -23.15848 4.66422 1.000 34.45374 N ? A ? 16 1
   ATOM 261 CA . VAL A 18 ? -2.79873 -21.96511 5.18294 1.000 29.25065 C ? A ? 16 1
   ATOM 262 C . VAL A 18 ? -1.87441 -22.39240 6.31466 1.000 36.36300 C ? A ? 16 1
   ATOM 263 O . VAL A 18 ? -2.21296 -23.27729 7.10630 1.000 31.87973 O ? A ? 16 1
   ATOM 264 CB . VAL A 18 ? -3.82526 -20.91862 5.66836 1.000 35.35717 C ? A ? 16 1
   ATOM 265 CG1 . VAL A 18 ? -4.65780 -21.47922 6.81548 1.000 30.57065 C ? A ? 16 1
   ATOM 266 CG2 . VAL A 18 ? -3.12392 -19.63866 6.09235 1.000 40.02635 C ? A ? 16 1
   ATOM 267 H . VAL A 18 ? -3.55557 -23.77439 5.25675 1.000 28.16103 H ? A ? 16 1
   ATOM 268 HA . VAL A 18 ? -2.26361 -21.56330 4.48073 1.000 22.91103 H ? A ? 16 1
   ATOM 269 HB . VAL A 18 ? -4.42420 -20.70554 4.93571 1.000 30.83103 H ? A ? 16 1
   ATOM 270 HG11 . VAL A 18 ? -5.43564 -20.91468 6.94648 1.000 24.93103 H ? A ? 16 1
   ATOM 271 HG12 . VAL A 18 ? -4.93729 -22.38072 6.59169 1.000 24.93103 H ? A ? 16 1
   ATOM 272 HG13 . VAL A 18 ? -4.11794 -21.49072 7.62129 1.000 24.93103 H ? A ? 16 1
   ATOM 273 HG21 . VAL A 18 ? -3.79154 -18.96305 6.28917 1.000 37.30103 H ? A ? 16 1
   ATOM 274 HG22 . VAL A 18 ? -2.59120 -19.81748 6.88300 1.000 37.30103 H ? A ? 16 1
   ATOM 275 HG23 . VAL A 18 ? -2.55184 -19.33758 5.36918 1.000 37.30103 H ? A ? 16 1
   ATOM 276 N . LEU A 19 ? -0.70696 -21.75656 6.39402 1.000 34.57099 N ? A ? 17 1
   ATOM 277 CA . LEU A 19 ? 0.30998 -22.09714 7.38261 1.000 27.48823 C ? A ? 17 1
   ATOM 278 C . LEU A 19 ? 0.26589 -21.09195 8.52751 1.000 26.66522 C ? A ? 17 1
   ATOM 279 O . LEU A 19 ? 0.52783 -19.90161 8.32443 1.000 34.97417 O ? A ? 17 1
   ATOM 280 CB . LEU A 19 ? 1.69915 -22.12047 6.74353 1.000 29.18612 C ? A ? 17 1
   ATOM 281 CG . LEU A 19 ? 2.88646 -22.40690 7.66798 1.000 34.31468 C ? A ? 17 1
   ATOM 282 CD1 . LEU A 19 ? 2.64180 -23.64706 8.51201 1.000 30.95751 C ? A ? 17 1
   ATOM 283 CD2 . LEU A 19 ? 4.16743 -22.56078 6.86101 1.000 28.67018 C ? A ? 17 1
   ATOM 284 H . LEU A 19 ? -0.47760 -21.11089 5.87431 1.000 30.61103 H ? A ? 17 1
   ATOM 285 HA . LEU A 19 ? 0.11969 -22.97636 7.74547 1.000 22.17103 H ? A ? 17 1
   ATOM 286 HB2 . LEU A 19 ? 1.70123 -22.80814 6.05943 1.000 24.06103 H ? A ? 17 1
   ATOM 287 HB3 . LEU A 19 ? 1.85709 -21.25199 6.34142 1.000 24.06103 H ? A ? 17 1
   ATOM 288 HG . LEU A 19 ? 2.99200 -21.65503 8.27168 1.000 30.17103 H ? A ? 17 1
   ATOM 289 HD11 . LEU A 19 ? 3.45281 -23.86313 8.99831 1.000 25.52103 H ? A ? 17 1
   ATOM 290 HD12 . LEU A 19 ? 1.92034 -23.46772 9.13510 1.000 25.52103 H ? A ? 17 1
   ATOM 291 HD13 . LEU A 19 ? 2.39976 -24.38333 7.92873 1.000 25.52103 H ? A ? 17 1
   ATOM 292 HD21 . LEU A 19 ? 4.91793 -22.63530 7.47101 1.000 23.06103 H ? A ? 17 1
   ATOM 293 HD22 . LEU A 19 ? 4.10329 -23.36076 6.31621 1.000 23.06103 H ? A ? 17 1
   ATOM 294 HD23 . LEU A 19 ? 4.27857 -21.78207 6.29341 1.000 23.06103 H ? A ? 17 1
   ATOM 295 N . LEU A 20 ? -0.06485 -21.57233 9.72223 1.000 28.06841 N ? A ? 18 1
   ATOM 296 CA . LEU A 20 ? -0.05866 -20.77702 10.94091 1.000 27.73270 C ? A ? 18 1
   ATOM 297 C . LEU A 20 ? 1.01853 -21.30532 11.88513 1.000 23.69558 C ? A ? 18 1
   ATOM 298 O . LEU A 20 ? 1.69425 -22.29915 11.60369 1.000 31.27052 O ? A ? 18 1
   ATOM 299 CB . LEU A 20 ? -1.43442 -20.80047 11.61254 1.000 38.89023 C ? A ? 18 1
   ATOM 300 CG . LEU A 20 ? -2.60110 -20.15913 10.85573 1.000 33.78087 C ? A ? 18 1
   ATOM 301 CD1 . LEU A 20 ? -3.90517 -20.42457 11.58982 1.000 30.79902 C ? A ? 18 1
   ATOM 302 CD2 . LEU A 20 ? -2.39555 -18.66360 10.67026 1.000 31.61130 C ? A ? 18 1
   ATOM 303 H . LEU A 20 ? -0.30510 -22.38746 9.85434 1.000 19.97103 H ? A ? 18 1
   ATOM 304 HA . LEU A 20 ? 0.14834 -19.85670 10.71494 1.000 20.05103 H ? A ? 18 1
   ATOM 305 HB2 . LEU A 20 ? -1.67439 -21.72791 11.76476 1.000 33.40103 H ? A ? 18 1
   ATOM 306 HB3 . LEU A 20 ? -1.35890 -20.33399 12.45965 1.000 33.40103 H ? A ? 18 1
   ATOM 307 HG . LEU A 20 ? -2.64910 -20.55539 9.97167 1.000 27.53103 H ? A ? 18 1
   ATOM 308 HD11 . LEU A 20 ? -4.63190 -20.00282 11.10516 1.000 23.68103 H ? A ? 18 1
   ATOM 309 HD12 . LEU A 20 ? -4.05137 -21.38229 11.63765 1.000 23.68103 H ? A ? 18 1
   ATOM 310 HD13 . LEU A 20 ? -3.84515 -20.05405 12.48426 1.000 23.68103 H ? A ? 18 1
   ATOM 311 HD21 . LEU A 20 ? -3.11892 -18.31011 10.12926 1.000 25.67103 H ? A ? 18 1
   ATOM 312 HD22 . LEU A 20 ? -2.39321 -18.23485 11.54035 1.000 25.67103 H ? A ? 18 1
   ATOM 313 HD23 . LEU A 20 ? -1.54649 -18.51427 10.22563 1.000 25.67103 H ? A ? 18 1
   ATOM 314 N . GLY A 21 ? 1.17200 -20.62927 13.02194 1.000 26.88334 N ? A ? 19 1
   ATOM 315 CA . GLY A 21 ? 2.16979 -21.02061 13.99788 1.000 30.22111 C ? A ? 19 1
   ATOM 316 C . GLY A 21 ? 1.76163 -20.75866 15.43301 1.000 25.51685 C ? A ? 19 1
   ATOM 317 O . GLY A 21 ? 1.35347 -19.64627 15.77966 1.000 30.21850 O ? A ? 19 1
   ATOM 318 H . GLY A 21 ? 0.70792 -19.94095 13.24657 1.000 18.33103 H ? A ? 19 1
   ATOM 319 HA2 . GLY A 21 ? 2.34533 -21.97008 13.90525 1.000 21.94103 H ? A ? 19 1
   ATOM 320 HA3 . GLY A 21 ? 2.98845 -20.52979 13.82527 1.000 21.94103 H ? A ? 19 1
   ATOM 321 N . MET A 22 ? 1.86737 -21.78227 16.27695 1.000 23.20966 N ? A ? 20 1
   ATOM 322 CA . MET A 22 ? 1.59013 -21.63723 17.70010 1.000 30.12560 C ? A ? 20 1
   ATOM 323 C . MET A 22 ? 2.78392 -20.98397 18.38784 1.000 34.11964 C ? A ? 20 1
   ATOM 324 O . MET A 22 ? 3.92748 -21.41024 18.20164 1.000 30.87319 O ? A ? 20 1
   ATOM 325 CB . MET A 22 ? 1.28888 -23.00432 18.31790 1.000 33.27809 C ? A ? 20 1
   ATOM 326 CG . MET A 22 ? 1.35875 -23.06211 19.84793 1.000 31.19027 C ? A ? 20 1
   ATOM 327 SD . MET A 22 ? 0.02184 -22.22041 20.72714 1.000 35.24715 S ? A ? 20 1
   ATOM 328 CE . MET A 22 ? -1.39442 -22.53819 19.67263 1.000 40.91910 C ? A ? 20 1
   ATOM 329 H . MET A 22 ? 2.10012 -22.57753 16.04674 1.000 17.92103 H ? A ? 20 1
   ATOM 330 HA . MET A 22 ? 0.80781 -21.07813 17.82768 1.000 25.90103 H ? A ? 20 1
   ATOM 331 HB2 . MET A 22 ? 0.39131 -23.26565 18.05908 1.000 28.64103 H ? A ? 20 1
   ATOM 332 HB3 . MET A 22 ? 1.93256 -23.64353 17.97443 1.000 28.64103 H ? A ? 20 1
   ATOM 333 HG2 . MET A 22 ? 1.33897 -23.99333 20.11874 1.000 25.47103 H ? A ? 20 1
   ATOM 334 HG3 . MET A 22 ? 2.19115 -22.65204 20.13049 1.000 25.47103 H ? A ? 20 1
   ATOM 335 HE1 . MET A 22 ? -2.20095 -22.26179 20.13525 1.000 37.65103 H ? A ? 20 1
   ATOM 336 HE2 . MET A 22 ? -1.29537 -22.03350 18.85021 1.000 37.65103 H ? A ? 20 1
   ATOM 337 HE3 . MET A 22 ? -1.43483 -23.48711 19.47558 1.000 37.65103 H ? A ? 20 1
   ATOM 338 N . LYS A 23 ? 2.51715 -19.95578 19.19004 1.000 29.07236 N ? A ? 21 1
   ATOM 339 CA . LYS A 23 ? 3.58558 -19.20633 19.83654 1.000 36.10507 C ? A ? 21 1
   ATOM 340 C . LYS A 23 ? 4.02625 -19.90300 21.11749 1.000 39.38037 C ? A ? 21 1
   ATOM 341 O . LYS A 23 ? 3.19452 -20.29143 21.94376 1.000 46.14101 O ? A ? 21 1
   ATOM 342 CB . LYS A 23 ? 3.13015 -17.78238 20.14564 1.000 37.14660 C ? A ? 21 1
   ATOM 343 CG . LYS A 23 ? 4.16832 -16.96336 20.89799 1.000 42.72132 C ? A ? 21 1
   ATOM 344 CD . LYS A 23 ? 4.18910 -15.51883 20.42869 1.000 43.96281 C ? A ? 21 1
   ATOM 345 CE . LYS A 23 ? 5.02255 -15.35801 19.16868 1.000 42.18096 C ? A ? 21 1
   ATOM 346 NZ . LYS A 23 ? 6.45842 -15.11300 19.48254 1.000 54.58739 N ? A ? 21 1
   ATOM 347 H . LYS A 23 ? 1.72580 -19.67417 19.37462 1.000 23.87103 H ? A ? 21 1
   ATOM 348 HA . LYS A 23 ? 4.34637 -19.16204 19.23642 1.000 32.25103 H ? A ? 21 1
   ATOM 349 HB2 . LYS A 23 ? 2.94001 -17.32661 19.31076 1.000 34.06103 H ? A ? 21 1
   ATOM 350 HB3 . LYS A 23 ? 2.32961 -17.82166 20.69198 1.000 34.06103 H ? A ? 21 1
   ATOM 351 HG2 . LYS A 23 ? 3.95939 -16.97265 21.84517 1.000 40.54103 H ? A ? 21 1
   ATOM 352 HG3 . LYS A 23 ? 5.04763 -17.34462 20.74845 1.000 40.54103 H ? A ? 21 1
   ATOM 353 HD2 . LYS A 23 ? 3.28351 -15.23043 20.23470 1.000 42.74103 H ? A ? 21 1
   ATOM 354 HD3 . LYS A 23 ? 4.57362 -14.96057 21.12251 1.000 42.74103 H ? A ? 21 1
   ATOM 355 HE2 . LYS A 23 ? 4.96136 -16.16830 18.63897 1.000 41.00103 H ? A ? 21 1
   ATOM 356 HE3 . LYS A 23 ? 4.68979 -14.60265 18.65917 1.000 41.00103 H ? A ? 21 1
   ATOM 357 HZ1 . LYS A 23 ? 6.91928 -14.99838 18.72983 1.000 55.45103 H ? A ? 21 1
   ATOM 358 HZ2 . LYS A 23 ? 6.53989 -14.38301 19.98510 1.000 55.45103 H ? A ? 21 1
   ATOM 359 HZ3 . LYS A 23 ? 6.79608 -15.80747 19.92504 1.000 55.45103 H ? A ? 21 1
   ATOM 360 N . LYS A 24 ? 5.34072 -20.04855 21.28343 1.000 35.83637 N ? A ? 22 1
   ATOM 361 CA . LYS A 24 ? 5.91037 -20.73592 22.43262 1.000 33.83628 C ? A ? 22 1
   ATOM 362 C . LYS A 24 ? 6.45225 -19.78834 23.49445 1.000 32.93205 C ? A ? 22 1
   ATOM 363 O . LYS A 24 ? 6.71660 -20.23210 24.61644 1.000 39.31334 O ? A ? 22 1
   ATOM 364 CB . LYS A 24 ? 7.03515 -21.67844 21.97929 1.000 36.95115 C ? A ? 22 1
   ATOM 365 CG . LYS A 24 ? 6.58961 -22.74828 20.98862 1.000 44.37187 C ? A ? 22 1
   ATOM 366 CD . LYS A 24 ? 7.75389 -23.26988 20.15457 1.000 38.85892 C ? A ? 22 1
   ATOM 367 CE . LYS A 24 ? 8.58807 -24.28322 20.92491 1.000 36.32798 C ? A ? 22 1
   ATOM 368 NZ . LYS A 24 ? 8.67094 -25.59069 20.21841 1.000 33.58478 N ? A ? 22 1
   ATOM 369 H . LYS A 24 ? 5.93034 -19.75137 20.73241 1.000 35.87103 H ? A ? 22 1
   ATOM 370 HA . LYS A 24 ? 5.21513 -21.27254 22.84441 1.000 32.35103 H ? A ? 22 1
   ATOM 371 HB2 . LYS A 24 ? 7.72839 -21.15148 21.55193 1.000 35.53103 H ? A ? 22 1
   ATOM 372 HB3 . LYS A 24 ? 7.39477 -22.13007 22.75877 1.000 35.53103 H ? A ? 22 1
   ATOM 373 HG2 . LYS A 24 ? 6.20645 -23.49497 21.47498 1.000 44.48103 H ? A ? 22 1
   ATOM 374 HG3 . LYS A 24 ? 5.92970 -22.37125 20.38591 1.000 44.48103 H ? A ? 22 1
   ATOM 375 HD2 . LYS A 24 ? 7.40901 -23.70273 19.35795 1.000 37.66103 H ? A ? 22 1
   ATOM 376 HD3 . LYS A 24 ? 8.32836 -22.52853 19.90701 1.000 37.66103 H ? A ? 22 1
   ATOM 377 HE2 . LYS A 24 ? 9.48873 -23.93943 21.03224 1.000 33.34103 H ? A ? 22 1
   ATOM 378 HE3 . LYS A 24 ? 8.18465 -24.43376 21.79410 1.000 33.34103 H ? A ? 22 1
   ATOM 379 HZ1 . LYS A 24 ? 9.06964 -26.19295 20.73844 1.000 29.49103 H ? A ? 22 1
   ATOM 380 HZ2 . LYS A 24 ? 7.85385 -25.87961 20.01593 1.000 29.49103 H ? A ? 22 1
   ATOM 381 HZ3 . LYS A 24 ? 9.14018 -25.50168 19.46741 1.000 29.49103 H ? A ? 22 1
   ATOM 382 N . ARG A 25 ? 6.62539 -18.50829 23.17861 1.000 33.34170 N ? A ? 23 1
   ATOM 383 CA . ARG A 25 ? 7.16940 -17.56712 24.14753 1.000 38.19269 C ? A ? 23 1
   ATOM 384 C . ARG A 25 ? 6.93476 -16.14924 23.65165 1.000 36.17133 C ? A ? 23 1
   ATOM 385 O . ARG A 25 ? 6.93549 -15.89311 22.44405 1.000 35.40419 O ? A ? 23 1
   ATOM 386 CB . ARG A 25 ? 8.66928 -17.81135 24.38558 1.000 36.46563 C ? A ? 23 1
   ATOM 387 CG . ARG A 25 ? 9.57118 -17.52533 23.18018 1.000 37.45918 C ? A ? 23 1
   ATOM 388 CD . ARG A 25 ? 11.02436 -17.30244 23.59713 1.000 42.32042 C ? A ? 23 1
   ATOM 389 NE . ARG A 25 ? 11.83502 -18.50619 23.44443 1.000 53.18852 N ? A ? 23 1
   ATOM 390 CZ . ARG A 25 ? 12.85335 -18.83829 24.22872 1.000 51.69869 C ? A ? 23 1
   ATOM 391 NH1 . ARG A 25 ? 13.22112 -18.07917 25.24884 1.000 48.19333 N ? A ? 23 1
   ATOM 392 NH2 . ARG A 25 ? 13.52159 -19.96147 23.98229 1.000 58.15466 N ? A ? 23 1
   ATOM 393 H . ARG A 25 ? 6.43609 -18.16385 22.41367 1.000 35.31103 H ? A ? 23 1
   ATOM 394 HA . ARG A 25 ? 6.70283 -17.67019 24.99168 1.000 40.73103 H ? A ? 23 1
   ATOM 395 HB2 . ARG A 25 ? 8.96242 -17.23769 25.11076 1.000 36.60103 H ? A ? 23 1
   ATOM 396 HB3 . ARG A 25 ? 8.79407 -18.74229 24.62780 1.000 36.60103 H ? A ? 23 1
   ATOM 397 HG2 . ARG A 25 ? 9.54240 -18.28094 22.57262 1.000 38.35103 H ? A ? 23 1
   ATOM 398 HG3 . ARG A 25 ? 9.25875 -16.72520 22.72953 1.000 38.35103 H ? A ? 23 1
   ATOM 399 HD2 . ARG A 25 ? 11.41090 -16.60613 23.04337 1.000 44.68103 H ? A ? 23 1
   ATOM 400 HD3 . ARG A 25 ? 11.05055 -17.03738 24.52984 1.000 44.68103 H ? A ? 23 1
   ATOM 401 HE . ARG A 25 ? 11.63868 -19.03959 22.79903 1.000 57.00103 H ? A ? 23 1
   ATOM 402 HH11 . ARG A 25 ? 12.79699 -17.35023 25.41727 1.000 49.22103 H ? A ? 23 1
   ATOM 403 HH12 . ARG A 25 ? 13.88419 -18.31490 25.74318 1.000 49.22103 H ? A ? 23 1
   ATOM 404 HH21 . ARG A 25 ? 13.29223 -20.46218 23.32177 1.000 61.17103 H ? A ? 23 1
   ATOM 405 HH22 . ARG A 25 ? 14.18307 -20.18705 24.48346 1.000 61.17103 H ? A ? 23 1
   ATOM 406 N . GLY A 26 ? 6.73239 -15.23894 24.59670 1.000 35.64515 N ? A ? 24 1
   ATOM 407 CA . GLY A 26 ? 6.63330 -13.83129 24.28004 1.000 38.26514 C ? A ? 24 1
   ATOM 408 C . GLY A 26 ? 5.21088 -13.34625 24.09085 1.000 46.32383 C ? A ? 24 1
   ATOM 409 O . GLY A 26 ? 4.22110 -14.03036 24.37045 1.000 38.60380 O ? A ? 24 1
   ATOM 410 H . GLY A 26 ? 6.64910 -15.41742 25.43384 1.000 40.90103 H ? A ? 24 1
   ATOM 411 HA2 . GLY A 26 ? 7.03207 -13.31724 24.99950 1.000 44.66103 H ? A ? 24 1
   ATOM 412 HA3 . GLY A 26 ? 7.12089 -13.65736 23.45974 1.000 44.66103 H ? A ? 24 1
   ATOM 413 N . PHE A 27 ? 5.12611 -12.11108 23.59927 1.000 52.46091 N ? A ? 25 1
   ATOM 414 CA . PHE A 27 ? 3.84372 -11.46271 23.35454 1.000 50.46023 C ? A ? 25 1
   ATOM 415 C . PHE A 27 ? 2.95615 -12.33025 22.47095 1.000 49.69092 C ? A ? 25 1
   ATOM 416 O . PHE A 27 ? 3.38275 -12.80856 21.41663 1.000 44.04358 O ? A ? 25 1
   ATOM 417 CB . PHE A 27 ? 4.08454 -10.09819 22.70013 1.000 46.19931 C ? A ? 25 1
   ATOM 418 CG . PHE A 27 ? 2.82716 -9.37532 22.30207 1.000 46.95251 C ? A ? 25 1
   ATOM 419 CD1 . PHE A 27 ? 2.14605 -8.58498 23.21367 1.000 50.15839 C ? A ? 25 1
   ATOM 420 CD2 . PHE A 27 ? 2.33697 -9.47285 21.01011 1.000 47.80378 C ? A ? 25 1
   ATOM 421 CE1 . PHE A 27 ? 0.99352 -7.91538 22.84696 1.000 51.36961 C ? A ? 25 1
   ATOM 422 CE2 . PHE A 27 ? 1.18534 -8.80604 20.63753 1.000 56.86031 C ? A ? 25 1
   ATOM 423 CZ . PHE A 27 ? 0.51320 -8.02564 21.55683 1.000 54.66480 C ? A ? 25 1
   ATOM 424 H . PHE A 27 ? 5.80481 -11.62302 23.39736 1.000 60.06103 H ? A ? 25 1
   ATOM 425 HA . PHE A 27 ? 3.38029 -11.32609 24.19565 1.000 58.26103 H ? A ? 25 1
   ATOM 426 HB2 . PHE A 27 ? 4.56264 -9.53339 23.32729 1.000 53.42103 H ? A ? 25 1
   ATOM 427 HB3 . PHE A 27 ? 4.61564 -10.22780 21.89886 1.000 53.42103 H ? A ? 25 1
   ATOM 428 HD1 . PHE A 27 ? 2.46794 -8.50397 24.08242 1.000 57.38103 H ? A ? 25 1
   ATOM 429 HD2 . PHE A 27 ? 2.78853 -9.99355 20.38571 1.000 56.87103 H ? A ? 25 1
   ATOM 430 HE1 . PHE A 27 ? 0.54205 -7.39116 23.46847 1.000 59.29103 H ? A ? 25 1
   ATOM 431 HE2 . PHE A 27 ? 0.86343 -8.88293 19.76841 1.000 68.16103 H ? A ? 25 1
   ATOM 432 HZ . PHE A 27 ? -0.26138 -7.57513 21.30788 1.000 65.26103 H ? A ? 25 1
   ATOM 433 N . GLY A 28 ? 1.71773 -12.53137 22.91054 1.000 51.49871 N ? A ? 26 1
   ATOM 434 CA . GLY A 28 ? 0.77414 -13.33720 22.15860 1.000 47.10836 C ? A ? 26 1
   ATOM 435 C . GLY A 28 ? 1.01515 -14.82715 22.25069 1.000 37.40835 C ? A ? 26 1
   ATOM 436 O . GLY A 28 ? 0.90468 -15.53305 21.24009 1.000 31.51393 O ? A ? 26 1
   ATOM 437 H . GLY A 28 ? 1.40190 -12.21011 23.64311 1.000 59.03103 H ? A ? 26 1
   ATOM 438 HA2 . GLY A 28 ? -0.12091 -13.15934 22.48747 1.000 54.11103 H ? A ? 26 1
   ATOM 439 HA3 . GLY A 28 ? 0.82287 -13.08481 21.22328 1.000 54.11103 H ? A ? 26 1
   ATOM 440 N . ALA A 29 ? 1.33412 -15.33122 23.44009 1.000 40.19809 N ? A ? 27 1
   ATOM 441 CA . ALA A 29 ? 1.66460 -16.73728 23.62184 1.000 35.41974 C ? A ? 27 1
   ATOM 442 C . ALA A 29 ? 0.40665 -17.54712 23.90216 1.000 35.65778 C ? A ? 27 1
   ATOM 443 O . ALA A 29 ? -0.44165 -17.14445 24.70356 1.000 41.74278 O ? A ? 27 1
   ATOM 444 CB . ALA A 29 ? 2.66543 -16.91034 24.76500 1.000 34.91288 C ? A ? 27 1
   ATOM 445 H . ALA A 29 ? 1.36598 -14.87091 24.16583 1.000 46.87103 H ? A ? 27 1
   ATOM 446 HA . ALA A 29 ? 2.06884 -17.07974 22.80931 1.000 40.47103 H ? A ? 27 1
   ATOM 447 HB1 . ALA A 29 ? 2.88444 -17.85116 24.85328 1.000 38.89103 H ? A ? 27 1
   ATOM 448 HB2 . ALA A 29 ? 3.46640 -16.40179 24.56319 1.000 38.89103 H ? A ? 27 1
   ATOM 449 HB3 . ALA A 29 ? 2.26552 -16.58528 25.58678 1.000 38.89103 H ? A ? 27 1
   ATOM 450 N . GLY A 30 ? 0.29765 -18.69723 23.23734 1.000 30.51373 N ? A ? 28 1
   ATOM 451 CA . GLY A 30 ? -0.86875 -19.54794 23.33748 1.000 32.92377 C ? A ? 28 1
   ATOM 452 C . GLY A 30 ? -1.85909 -19.40061 22.20418 1.000 30.66897 C ? A ? 28 1
   ATOM 453 O . GLY A 30 ? -2.88820 -20.08699 22.21183 1.000 28.27786 O ? A ? 28 1
   ATOM 454 H . GLY A 30 ? 0.90404 -19.00672 22.71188 1.000 30.79103 H ? A ? 28 1
   ATOM 455 HA2 . GLY A 30 ? -0.57800 -20.47310 23.35851 1.000 33.26103 H ? A ? 28 1
   ATOM 456 HA3 . GLY A 30 ? -1.33247 -19.34377 24.16463 1.000 33.26103 H ? A ? 28 1
   ATOM 457 N . ARG A 31 ? -1.58123 -18.53303 21.23447 1.000 34.17975 N ? A ? 29 1
   ATOM 458 CA . ARG A 31 ? -2.45584 -18.29290 20.09880 1.000 31.36762 C ? A ? 29 1
   ATOM 459 C . ARG A 31 ? -1.74793 -18.69046 18.81087 1.000 29.80302 C ? A ? 29 1
   ATOM 460 O . ARG A 31 ? -0.51794 -18.63930 18.71981 1.000 30.54202 O ? A ? 29 1
   ATOM 461 CB . ARG A 31 ? -2.85504 -16.81491 20.00624 1.000 35.06872 C ? A ? 29 1
   ATOM 462 CG . ARG A 31 ? -4.05793 -16.38931 20.83431 1.000 39.21936 C ? A ? 29 1
   ATOM 463 CD . ARG A 31 ? -4.09959 -14.86676 20.89494 1.000 37.74016 C ? A ? 29 1
   ATOM 464 NE . ARG A 31 ? -5.31039 -14.31843 21.49654 1.000 42.94660 N ? A ? 29 1
   ATOM 465 CZ . ARG A 31 ? -5.40618 -13.88548 22.74813 1.000 44.41384 C ? A ? 29 1
   ATOM 466 NH1 . ARG A 31 ? -4.40840 -14.01918 23.60805 1.000 46.74834 N ? A ? 29 1
   ATOM 467 NH2 . ARG A 31 ? -6.53149 -13.29831 23.14620 1.000 43.57091 N ? A ? 29 1
   ATOM 468 H . ARG A 31 ? -0.86563 -18.05644 21.21491 1.000 32.61103 H ? A ? 29 1
   ATOM 469 HA . ARG A 31 ? -3.25875 -18.82840 20.19607 1.000 29.87103 H ? A ? 29 1
   ATOM 470 HB2 . ARG A 31 ? -2.10180 -16.27960 20.30114 1.000 35.01103 H ? A ? 29 1
   ATOM 471 HB3 . ARG A 31 ? -3.06141 -16.61528 19.07971 1.000 35.01103 H ? A ? 29 1
   ATOM 472 HG2 . ARG A 31 ? -4.87475 -16.71163 20.42222 1.000 39.77103 H ? A ? 29 1
   ATOM 473 HG3 . ARG A 31 ? -3.98048 -16.73947 21.73558 1.000 39.77103 H ? A ? 29 1
   ATOM 474 HD2 . ARG A 31 ? -3.34571 -14.55711 21.42095 1.000 38.55103 H ? A ? 29 1
   ATOM 475 HD3 . ARG A 31 ? -4.03881 -14.51914 19.99141 1.000 38.55103 H ? A ? 29 1
   ATOM 476 HE . ARG A 31 ? -6.01399 -14.27222 21.00419 1.000 44.64103 H ? A ? 29 1
   ATOM 477 HH11 . ARG A 31 ? -3.67506 -14.39431 23.36087 1.000 48.27103 H ? A ? 29 1
   ATOM 478 HH12 . ARG A 31 ? -4.49362 -13.73091 24.41380 1.000 48.27103 H ? A ? 29 1
   ATOM 479 HH21 . ARG A 31 ? -7.18505 -13.20324 22.59537 1.000 43.51103 H ? A ? 29 1
   ATOM 480 HH22 . ARG A 31 ? -6.60544 -13.01377 23.95439 1.000 43.51103 H ? A ? 29 1
   ATOM 481 N . TRP A 32 ? -2.53390 -19.07877 17.81100 1.000 30.48093 N ? A ? 30 1
   ATOM 482 CA . TRP A 32 ? -2.00382 -19.27310 16.46913 1.000 43.33877 C ? A ? 30 1
   ATOM 483 C . TRP A 32 ? -1.96774 -17.93609 15.73799 1.000 35.45284 C ? A ? 30 1
   ATOM 484 O . TRP A 32 ? -2.85776 -17.09730 15.90742 1.000 29.89435 O ? A ? 30 1
   ATOM 485 CB . TRP A 32 ? -2.85537 -20.27253 15.68485 1.000 32.83302 C ? A ? 30 1
   ATOM 486 CG . TRP A 32 ? -3.04239 -21.59761 16.36235 1.000 31.13102 C ? A ? 30 1
   ATOM 487 CD1 . TRP A 32 ? -3.97100 -21.90701 17.31158 1.000 30.59217 C ? A ? 30 1
   ATOM 488 CD2 . TRP A 32 ? -2.28985 -22.79614 16.13254 1.000 40.61122 C ? A ? 30 1
   ATOM 489 NE1 . TRP A 32 ? -3.84218 -23.22078 17.69118 1.000 29.88888 N ? A ? 30 1
   ATOM 490 CE2 . TRP A 32 ? -2.81745 -23.78921 16.98181 1.000 40.10052 C ? A ? 30 1
   ATOM 491 CE3 . TRP A 32 ? -1.22028 -23.12513 15.29311 1.000 35.00084 C ? A ? 30 1
   ATOM 492 CZ2 . TRP A 32 ? -2.31206 -25.08774 17.01738 1.000 36.07409 C ? A ? 30 1
   ATOM 493 CZ3 . TRP A 32 ? -0.71925 -24.41624 15.33013 1.000 31.70857 C ? A ? 30 1
   ATOM 494 CH2 . TRP A 32 ? -1.26564 -25.38070 16.18619 1.000 35.07332 C ? A ? 30 1
   ATOM 495 H . TRP A 32 ? -3.37621 -19.23565 17.88525 1.000 29.32103 H ? A ? 30 1
   ATOM 496 HA . TRP A 32 ? -1.10438 -19.63245 16.52190 1.000 45.04103 H ? A ? 30 1
   ATOM 497 HB2 . TRP A 32 ? -3.73497 -19.88761 15.54687 1.000 32.04103 H ? A ? 30 1
   ATOM 498 HB3 . TRP A 32 ? -2.42809 -20.43858 14.83000 1.000 32.04103 H ? A ? 30 1
   ATOM 499 HD1 . TRP A 32 ? -4.60087 -21.31397 17.65285 1.000 27.88103 H ? A ? 30 1
   ATOM 500 HE1 . TRP A 32 ? -4.32610 -23.62127 18.27857 1.000 26.08103 H ? A ? 30 1
   ATOM 501 HE3 . TRP A 32 ? -0.85294 -22.48994 14.72170 1.000 33.09103 H ? A ? 30 1
   ATOM 502 HZ2 . TRP A 32 ? -2.67250 -25.73058 17.58461 1.000 32.49103 H ? A ? 30 1
   ATOM 503 HZ3 . TRP A 32 ? -0.00790 -24.64647 14.77706 1.000 28.26103 H ? A ? 30 1
   ATOM 504 HH2 . TRP A 32 ? -0.90909 -26.23963 16.18969 1.000 31.37103 H ? A ? 30 1
   ATOM 505 N . ASN A 33 ? -0.93384 -17.73742 14.92353 1.000 29.25167 N ? A ? 31 1
   ATOM 506 CA . ASN A 33 ? -0.77941 -16.48593 14.19352 1.000 30.35946 C ? A ? 31 1
   ATOM 507 C . ASN A 33 ? 0.20555 -16.68682 13.05183 1.000 30.87022 C ? A ? 31 1
   ATOM 508 O . ASN A 33 ? 0.91139 -17.69562 12.97952 1.000 30.49978 O ? A ? 31 1
   ATOM 509 CB . ASN A 33 ? -0.30149 -15.35816 15.11517 1.000 31.74485 C ? A ? 31 1
   ATOM 510 CG . ASN A 33 ? -0.78661 -13.99196 14.66877 1.000 33.41501 C ? A ? 31 1
   ATOM 511 OD1 . ASN A 33 ? -1.59024 -13.87399 13.74263 1.000 33.28118 O ? A ? 31 1
   ATOM 512 ND2 . ASN A 33 ? -0.29294 -12.94844 15.32458 1.000 35.42325 N ? A ? 31 1
   ATOM 513 H . ASN A 33 ? -0.31059 -18.31192 14.77824 1.000 28.30103 H ? A ? 31 1
   ATOM 514 HA . ASN A 33 ? -1.63891 -16.24415 13.81445 1.000 30.15103 H ? A ? 31 1
   ATOM 515 HB2 . ASN A 33 ? -0.63739 -15.51800 16.01101 1.000 32.04103 H ? A ? 31 1
   ATOM 516 HB3 . ASN A 33 ? 0.66839 -15.34482 15.12198 1.000 32.04103 H ? A ? 31 1
   ATOM 517 HD21 . ASN A 33 ? 0.26978 -13.06917 15.96362 1.000 37.08103 H ? A ? 31 1
   ATOM 518 HD22 . ASN A 33 ? -0.53588 -12.15177 15.11034 1.000 37.08103 H ? A ? 31 1
   ATOM 519 N . GLY A 34 ? 0.23827 -15.70554 12.15562 1.000 30.99672 N ? A ? 32 1
   ATOM 520 CA . GLY A 34 ? 1.26427 -15.64133 11.13951 1.000 32.25837 C ? A ? 32 1
   ATOM 521 C . GLY A 34 ? 2.61598 -15.32611 11.75807 1.000 33.58653 C ? A ? 32 1
   ATOM 522 O . GLY A 34 ? 2.76590 -15.16166 12.96923 1.000 34.82488 O ? A ? 32 1
   ATOM 523 H . GLY A 34 ? -0.33083 -15.06177 12.11994 1.000 32.76103 H ? A ? 32 1
   ATOM 524 HA2 . GLY A 34 ? 1.32240 -16.49287 10.67864 1.000 34.23103 H ? A ? 32 1
   ATOM 525 HA3 . GLY A 34 ? 1.04555 -14.94862 10.49668 1.000 34.23103 H ? A ? 32 1
   ATOM 526 N . PHE A 35 ? 3.62334 -15.23283 10.89570 1.000 28.01659 N ? A ? 33 1
   ATOM 527 CA . PHE A 35 ? 5.00092 -15.01713 11.32074 1.000 27.55380 C ? A ? 33 1
   ATOM 528 C . PHE A 35 ? 5.36561 -13.54705 11.15441 1.000 31.31734 C ? A ? 33 1
   ATOM 529 O . PHE A 35 ? 5.06732 -12.94312 10.11906 1.000 30.71077 O ? A ? 33 1
   ATOM 530 CB . PHE A 35 ? 5.95091 -15.90626 10.51611 1.000 36.18598 C ? A ? 33 1
   ATOM 531 CG . PHE A 35 ? 5.59204 -17.36454 10.56253 1.000 41.43343 C ? A ? 33 1
   ATOM 532 CD1 . PHE A 35 ? 6.05503 -18.17150 11.58800 1.000 38.82854 C ? A ? 33 1
   ATOM 533 CD2 . PHE A 35 ? 4.78299 -17.92557 9.58880 1.000 40.97100 C ? A ? 33 1
   ATOM 534 CE1 . PHE A 35 ? 5.72245 -19.51110 11.63988 1.000 37.18193 C ? A ? 33 1
   ATOM 535 CE2 . PHE A 35 ? 4.44654 -19.26625 9.63497 1.000 32.46386 C ? A ? 33 1
   ATOM 536 CZ . PHE A 35 ? 4.91732 -20.05957 10.66235 1.000 34.47271 C ? A ? 33 1
   ATOM 537 H . PHE A 35 ? 3.53124 -15.29254 10.04273 1.000 24.24103 H ? A ? 33 1
   ATOM 538 HA . PHE A 35 ? 5.09580 -15.24068 12.25985 1.000 23.85103 H ? A ? 33 1
   ATOM 539 HB2 . PHE A 35 ? 5.93151 -15.62508 9.58796 1.000 34.69103 H ? A ? 33 1
   ATOM 540 HB3 . PHE A 35 ? 6.84753 -15.80959 10.87336 1.000 34.69103 H ? A ? 33 1
   ATOM 541 HD1 . PHE A 35 ? 6.59678 -17.80695 12.25020 1.000 37.08103 H ? A ? 33 1
   ATOM 542 HD2 . PHE A 35 ? 4.46219 -17.39474 8.89583 1.000 39.96103 H ? A ? 33 1
   ATOM 543 HE1 . PHE A 35 ? 6.04086 -20.04309 12.33306 1.000 34.62103 H ? A ? 33 1
   ATOM 544 HE2 . PHE A 35 ? 3.90384 -19.63302 8.97479 1.000 29.27103 H ? A ? 33 1
   ATOM 545 HZ . PHE A 35 ? 4.69238 -20.96134 10.69553 1.000 31.28103 H ? A ? 33 1
   ATOM 546 N . GLY A 36 ? 6.00021 -12.97678 12.16977 1.000 32.61705 N ? A ? 34 1
   ATOM 547 CA . GLY A 36 ? 6.36517 -11.57798 12.11277 1.000 32.88108 C ? A ? 34 1
   ATOM 548 C . GLY A 36 ? 7.26371 -11.17815 13.26074 1.000 31.13052 C ? A ? 34 1
   ATOM 549 O . GLY A 36 ? 7.87538 -12.02203 13.91724 1.000 30.05113 O ? A ? 34 1
   ATOM 550 H . GLY A 36 ? 6.22763 -13.37762 12.89586 1.000 27.79103 H ? A ? 34 1
   ATOM 551 HA2 . GLY A 36 ? 6.83213 -11.40009 11.28139 1.000 28.20103 H ? A ? 34 1
   ATOM 552 HA3 . GLY A 36 ? 5.56300 -11.03369 12.14714 1.000 28.20103 H ? A ? 34 1
   ATOM 553 N . GLY A 37 ? 7.33498 -9.87498 13.49152 1.000 34.00251 N ? A ? 35 1
   ATOM 554 CA . GLY A 37 ? 8.18015 -9.34092 14.53792 1.000 33.99737 C ? A ? 35 1
   ATOM 555 C . GLY A 37 ? 8.48082 -7.87523 14.28597 1.000 29.46462 C ? A ? 35 1
   ATOM 556 O . GLY A 37 ? 7.86928 -7.23163 13.43411 1.000 29.49818 O ? A ? 35 1
   ATOM 557 H . GLY A 37 ? 6.89972 -9.27794 13.05141 1.000 30.58103 H ? A ? 35 1
   ATOM 558 HA2 . GLY A 37 ? 7.73461 -9.42578 15.39535 1.000 30.15103 H ? A ? 35 1
   ATOM 559 HA3 . GLY A 37 ? 9.01663 -9.83120 14.56679 1.000 30.15103 H ? A ? 35 1
   ATOM 560 N . LYS A 38 ? 9.44527 -7.36773 15.05069 1.000 36.69952 N ? A ? 36 1
   ATOM 561 CA . LYS A 38 ? 9.83793 -5.97022 14.96430 1.000 32.93637 C ? A ? 36 1
   ATOM 562 C . LYS A 38 ? 10.74033 -5.73243 13.75331 1.000 28.92705 C ? A ? 36 1
   ATOM 563 O . LYS A 38 ? 11.26186 -6.66386 13.13395 1.000 38.74402 O ? A ? 36 1
   ATOM 564 CB . LYS A 38 ? 10.55925 -5.53705 16.23999 1.000 42.19611 C ? A ? 36 1
   ATOM 565 CG . LYS A 38 ? 9.64398 -5.11110 17.37863 1.000 50.08956 C ? A ? 36 1
   ATOM 566 CD . LYS A 38 ? 10.45763 -4.70062 18.60117 1.000 57.83659 C ? A ? 36 1
   ATOM 567 CE . LYS A 38 ? 9.63645 -4.75156 19.88124 1.000 68.76489 C ? A ? 36 1
   ATOM 568 NZ . LYS A 38 ? 10.49891 -4.93670 21.08246 1.000 79.35720 N ? A ? 36 1
   ATOM 569 H . LYS A 38 ? 9.89002 -7.81898 15.63221 1.000 33.82103 H ? A ? 36 1
   ATOM 570 HA . LYS A 38 ? 9.03907 -5.42979 14.86111 1.000 28.99103 H ? A ? 36 1
   ATOM 571 HB2 . LYS A 38 ? 11.09412 -6.28089 16.55860 1.000 39.43103 H ? A ? 36 1
   ATOM 572 HB3 . LYS A 38 ? 11.13189 -4.78317 16.02868 1.000 39.43103 H ? A ? 36 1
   ATOM 573 HG2 . LYS A 38 ? 9.10747 -4.35357 17.09720 1.000 48.94103 H ? A ? 36 1
   ATOM 574 HG3 . LYS A 38 ? 9.06840 -5.85159 17.62618 1.000 48.94103 H ? A ? 36 1
   ATOM 575 HD2 . LYS A 38 ? 11.20999 -5.30470 18.70079 1.000 57.38103 H ? A ? 36 1
   ATOM 576 HD3 . LYS A 38 ? 10.77530 -3.79187 18.48214 1.000 57.38103 H ? A ? 36 1
   ATOM 577 HE2 . LYS A 38 ? 9.14879 -3.91917 19.98232 1.000 70.39103 H ? A ? 36 1
   ATOM 578 HE3 . LYS A 38 ? 9.01620 -5.49587 19.83451 1.000 70.39103 H ? A ? 36 1
   ATOM 579 HZ1 . LYS A 38 ? 10.01393 -4.84285 21.82279 1.000 82.18103 H ? A ? 36 1
   ATOM 580 HZ2 . LYS A 38 ? 10.86048 -5.74992 21.07519 1.000 82.18103 H ? A ? 36 1
   ATOM 581 HZ3 . LYS A 38 ? 11.15080 -4.33079 21.08546 1.000 82.18103 H ? A ? 36 1
   ATOM 582 N . VAL A 39 ? 10.92768 -4.45534 13.42596 1.000 26.56922 N ? A ? 37 1
   ATOM 583 CA . VAL A 39 ? 11.77466 -4.02487 12.31828 1.000 30.12284 C ? A ? 37 1
   ATOM 584 C . VAL A 39 ? 12.97964 -3.29356 12.89523 1.000 26.96458 C ? A ? 37 1
   ATOM 585 O . VAL A 39 ? 12.83373 -2.44742 13.78680 1.000 27.55238 O ? A ? 37 1
   ATOM 586 CB . VAL A 39 ? 11.00337 -3.12862 11.33319 1.000 33.21123 C ? A ? 37 1
   ATOM 587 CG1 . VAL A 39 ? 11.93366 -2.60175 10.25230 1.000 27.07915 C ? A ? 37 1
   ATOM 588 CG2 . VAL A 39 ? 9.84203 -3.89246 10.71282 1.000 28.93352 C ? A ? 37 1
   ATOM 589 H . VAL A 39 ? 10.56199 -3.79978 13.84562 1.000 22.84103 H ? A ? 37 1
   ATOM 590 HA . VAL A 39 ? 12.09194 -4.80377 11.83501 1.000 27.94103 H ? A ? 37 1
   ATOM 591 HB . VAL A 39 ? 10.64183 -2.37024 11.81801 1.000 31.81103 H ? A ? 37 1
   ATOM 592 HG11 . VAL A 39 ? 11.40930 -2.36968 9.46993 1.000 22.51103 H ? A ? 37 1
   ATOM 593 HG12 . VAL A 39 ? 12.39379 -1.81618 10.58704 1.000 22.51103 H ? A ? 37 1
   ATOM 594 HG13 . VAL A 39 ? 12.57762 -3.29108 10.02634 1.000 22.51103 H ? A ? 37 1
   ATOM 595 HG21 . VAL A 39 ? 9.10881 -3.27769 10.55361 1.000 27.41103 H ? A ? 37 1
   ATOM 596 HG22 . VAL A 39 ? 10.13340 -4.28395 9.87453 1.000 27.41103 H ? A ? 37 1
   ATOM 597 HG23 . VAL A 39 ? 9.56106 -4.59115 11.32420 1.000 27.41103 H ? A ? 37 1
   ATOM 598 N . GLN A 40 ? 14.16534 -3.61321 12.38147 1.000 26.19653 N ? A ? 38 1
   ATOM 599 CA . GLN A 40 ? 15.41753 -3.11309 12.92393 1.000 27.37616 C ? A ? 38 1
   ATOM 600 C . GLN A 40 ? 15.88003 -1.86718 12.16877 1.000 27.62798 C ? A ? 38 1
   ATOM 601 O . GLN A 40 ? 15.24205 -1.40084 11.22220 1.000 31.19319 O ? A ? 38 1
   ATOM 602 CB . GLN A 40 ? 16.49705 -4.19824 12.86711 1.000 29.00142 C ? A ? 38 1
   ATOM 603 CG . GLN A 40 ? 16.08351 -5.54142 13.44610 1.000 33.05479 C ? A ? 38 1
   ATOM 604 CD . GLN A 40 ? 16.33543 -5.63517 14.93679 1.000 47.83767 C ? A ? 38 1
   ATOM 605 OE1 . GLN A 40 ? 15.72952 -4.91158 15.72771 1.000 49.12372 O ? A ? 38 1
   ATOM 606 NE2 . GLN A 40 ? 17.23524 -6.52973 15.32909 1.000 46.25540 N ? A ? 38 1
   ATOM 607 H . GLN A 40 ? 14.26860 -4.13075 11.70244 1.000 22.03103 H ? A ? 38 1
   ATOM 608 HA . GLN A 40 ? 15.26304 -2.86775 13.84959 1.000 23.02103 H ? A ? 38 1
   ATOM 609 HB2 . GLN A 40 ? 16.73912 -4.34297 11.93901 1.000 24.60103 H ? A ? 38 1
   ATOM 610 HB3 . GLN A 40 ? 17.26911 -3.89050 13.36723 1.000 24.60103 H ? A ? 38 1
   ATOM 611 HG2 . GLN A 40 ? 15.13493 -5.67391 13.29263 1.000 30.00103 H ? A ? 38 1
   ATOM 612 HG3 . GLN A 40 ? 16.59132 -6.24386 13.01066 1.000 30.00103 H ? A ? 38 1
   ATOM 613 HE21 . GLN A 40 ? 17.63905 -7.01723 14.74696 1.000 44.93103 H ? A ? 38 1
   ATOM 614 HE22 . GLN A 40 ? 17.41411 -6.62151 16.16527 1.000 44.93103 H ? A ? 38 1
   ATOM 615 N . GLU A 41 ? 17.01939 -1.32891 12.60032 1.000 35.65507 N ? A ? 39 1
   ATOM 616 CA . GLU A 41 ? 17.64268 -0.18058 11.95457 1.000 32.63462 C ? A ? 39 1
   ATOM 617 C . GLU A 41 ? 18.65046 -0.67519 10.92442 1.000 29.12878 C ? A ? 39 1
   ATOM 618 O . GLU A 41 ? 19.58082 -1.41334 11.26640 1.000 29.06025 O ? A ? 39 1
   ATOM 619 CB . GLU A 41 ? 18.33693 0.71478 12.98096 1.000 35.35468 C ? A ? 39 1
   ATOM 620 CG . GLU A 41 ? 17.71153 0.69443 14.36737 1.000 44.85895 C ? A ? 39 1
   ATOM 621 CD . GLU A 41 ? 18.08789 1.90978 15.19502 1.000 50.62619 C ? A ? 39 1
   ATOM 622 OE1 . GLU A 41 ? 19.04044 2.62124 14.81144 1.000 51.00892 O ? A ? 39 1
   ATOM 623 OE2 . GLU A 41 ? 17.43137 2.15321 16.22947 1.000 48.71662 O ? A ? 39 1
   ATOM 624 H . GLU A 41 ? 17.45854 -1.61896 13.28048 1.000 30.63103 H ? A ? 39 1
   ATOM 625 HA . GLU A 41 ? 16.95963 0.34155 11.50543 1.000 26.10103 H ? A ? 39 1
   ATOM 626 HB2 . GLU A 41 ? 19.25771 0.42343 13.07142 1.000 28.34103 H ? A ? 39 1
   ATOM 627 HB3 . GLU A 41 ? 18.30847 1.63002 12.66093 1.000 28.34103 H ? A ? 39 1
   ATOM 628 HG2 . GLU A 41 ? 16.74571 0.67837 14.27890 1.000 40.04103 H ? A ? 39 1
   ATOM 629 HG3 . GLU A 41 ? 18.01459 -0.09662 14.83991 1.000 40.04103 H ? A ? 39 1
   ATOM 630 N . GLY A 42 ? 18.46817 -0.26699 9.66974 1.000 30.97158 N ? A ? 40 1
   ATOM 631 CA . GLY A 42 ? 19.37148 -0.63198 8.59640 1.000 33.53520 C ? A ? 40 1
   ATOM 632 C . GLY A 42 ? 18.79259 -1.57906 7.56907 1.000 31.57735 C ? A ? 40 1
   ATOM 633 O . GLY A 42 ? 19.50863 -1.95818 6.63430 1.000 28.36046 O ? A ? 40 1
   ATOM 634 H . GLY A 42 ? 17.81450 0.23128 9.41668 1.000 25.54103 H ? A ? 40 1
   ATOM 635 HA2 . GLY A 42 ? 19.64480 0.17517 8.13303 1.000 28.04103 H ? A ? 40 1
   ATOM 636 HA3 . GLY A 42 ? 20.15464 -1.05603 8.98077 1.000 28.04103 H ? A ? 40 1
   ATOM 637 N . GLU A 43 ? 17.52995 -1.97928 7.70682 1.000 32.83283 N ? A ? 41 1
   ATOM 638 CA . GLU A 43 ? 16.86952 -2.84220 6.73953 1.000 39.50549 C ? A ? 41 1
   ATOM 639 C . GLU A 43 ? 15.50226 -2.26713 6.40285 1.000 35.53677 C ? A ? 41 1
   ATOM 640 O . GLU A 43 ? 14.87477 -1.59382 7.22492 1.000 35.57485 O ? A ? 41 1
   ATOM 641 CB . GLU A 43 ? 16.71601 -4.27803 7.26919 1.000 35.43226 C ? A ? 41 1
   ATOM 642 CG . GLU A 43 ? 15.80512 -4.40558 8.48194 1.000 29.56911 C ? A ? 41 1
   ATOM 643 CD . GLU A 43 ? 15.74314 -5.82359 9.01931 1.000 34.21387 C ? A ? 41 1
   ATOM 644 OE1 . GLU A 43 ? 16.65035 -6.62262 8.70225 1.000 36.22434 O ? A ? 41 1
   ATOM 645 OE2 . GLU A 43 ? 14.78545 -6.13934 9.75758 1.000 34.19547 O ? A ? 41 1
   ATOM 646 H . GLU A 43 ? 17.02695 -1.75735 8.36814 1.000 28.14103 H ? A ? 41 1
   ATOM 647 HA . GLU A 43 ? 17.39566 -2.87928 5.92546 1.000 36.75103 H ? A ? 41 1
   ATOM 648 HB2 . GLU A 43 ? 16.34439 -4.83014 6.56351 1.000 32.54103 H ? A ? 41 1
   ATOM 649 HB3 . GLU A 43 ? 17.59150 -4.60938 7.52342 1.000 32.54103 H ? A ? 41 1
   ATOM 650 HG2 . GLU A 43 ? 16.13709 -3.83055 9.18907 1.000 26.29103 H ? A ? 41 1
   ATOM 651 HG3 . GLU A 43 ? 14.90642 -4.13935 8.23225 1.000 26.29103 H ? A ? 41 1
   ATOM 652 N . THR A 44 ? 15.04578 -2.53892 5.18293 1.000 32.56540 N ? A ? 42 1
   ATOM 653 CA . THR A 44 ? 13.73447 -2.08024 4.75677 1.000 28.82927 C ? A ? 42 1
   ATOM 654 C . THR A 44 ? 12.64494 -2.78768 5.56041 1.000 29.98530 C ? A ? 42 1
   ATOM 655 O . THR A 44 ? 12.90945 -3.62196 6.43140 1.000 31.41555 O ? A ? 42 1
   ATOM 656 CB . THR A 44 ? 13.53449 -2.32764 3.26271 1.000 38.88735 C ? A ? 42 1
   ATOM 657 OG1 . THR A 44 ? 13.56581 -3.73650 2.99821 1.000 31.53300 O ? A ? 42 1
   ATOM 658 CG2 . THR A 44 ? 14.61560 -1.63016 2.45122 1.000 33.50015 C ? A ? 42 1
   ATOM 659 H . THR A 44 ? 15.47690 -2.98574 4.58787 1.000 27.84103 H ? A ? 42 1
   ATOM 660 HA . THR A 44 ? 13.67706 -1.12565 4.91912 1.000 23.80103 H ? A ? 42 1
   ATOM 661 HB . THR A 44 ? 12.67549 -1.96959 2.98922 1.000 35.54103 H ? A ? 42 1
   ATOM 662 HG1 . THR A 44 ? 13.27511 -3.89023 2.22526 1.000 27.07103 H ? A ? 42 1
   ATOM 663 HG21 . THR A 44 ? 14.42441 -1.71255 1.50382 1.000 27.86103 H ? A ? 42 1
   ATOM 664 HG22 . THR A 44 ? 14.65061 -0.68931 2.68464 1.000 27.86103 H ? A ? 42 1
   ATOM 665 HG23 . THR A 44 ? 15.47916 -2.03224 2.63422 1.000 27.86103 H ? A ? 42 1
   ATOM 666 N . ILE A 45 ? 11.39333 -2.44306 5.25559 1.000 42.01096 N ? A ? 43 1
   ATOM 667 CA . ILE A 45 ? 10.26526 -3.09877 5.90725 1.000 37.22938 C ? A ? 43 1
   ATOM 668 C . ILE A 45 ? 10.08557 -4.51090 5.36354 1.000 28.43801 C ? A ? 43 1
   ATOM 669 O . ILE A 45 ? 9.75839 -5.44166 6.10907 1.000 30.53638 O ? A ? 43 1
   ATOM 670 CB . ILE A 45 ? 8.99170 -2.25132 5.73129 1.000 40.16004 C ? A ? 43 1
   ATOM 671 CG1 . ILE A 45 ? 7.85451 -2.80623 6.59020 1.000 38.43695 C ? A ? 43 1
   ATOM 672 CG2 . ILE A 45 ? 8.57702 -2.20142 4.26566 1.000 57.07749 C ? A ? 43 1
   ATOM 673 CD1 . ILE A 45 ? 8.00688 -2.50340 8.05998 1.000 45.51084 C ? A ? 43 1
   ATOM 674 H . ILE A 45 ? 11.17455 -1.84046 4.68234 1.000 38.39103 H ? A ? 43 1
   ATOM 675 HA . ILE A 45 ? 10.44981 -3.16951 6.85690 1.000 33.56103 H ? A ? 43 1
   ATOM 676 HB . ILE A 45 ? 9.18784 -1.34834 6.02634 1.000 37.28103 H ? A ? 43 1
   ATOM 677 HG12 . ILE A 45 ? 7.01810 -2.41606 6.29172 1.000 36.06103 H ? A ? 43 1
   ATOM 678 HG13 . ILE A 45 ? 7.82637 -3.77031 6.48696 1.000 36.06103 H ? A ? 43 1
   ATOM 679 HG21 . ILE A 45 ? 7.91555 -1.50173 4.14826 1.000 57.24103 H ? A ? 43 1
   ATOM 680 HG22 . ILE A 45 ? 9.35829 -2.01251 3.72267 1.000 57.24103 H ? A ? 43 1
   ATOM 681 HG23 . ILE A 45 ? 8.19944 -3.05901 4.01492 1.000 57.24103 H ? A ? 43 1
   ATOM 682 HD11 . ILE A 45 ? 7.26606 -2.90189 8.54298 1.000 44.73103 H ? A ? 43 1
   ATOM 683 HD12 . ILE A 45 ? 8.84540 -2.87646 8.37400 1.000 44.73103 H ? A ? 43 1
   ATOM 684 HD13 . ILE A 45 ? 8.00489 -1.54163 8.18612 1.000 44.73103 H ? A ? 43 1
   ATOM 685 N . GLU A 46 ? 10.30250 -4.69560 4.06053 1.000 37.39965 N ? A ? 44 1
   ATOM 686 CA . GLU A 46 ? 10.15078 -6.01749 3.46243 1.000 32.26222 C ? A ? 44 1
   ATOM 687 C . GLU A 46 ? 11.21514 -6.97946 3.97540 1.000 34.43616 C ? A ? 44 1
   ATOM 688 O . GLU A 46 ? 10.89535 -8.06537 4.47267 1.000 39.56317 O ? A ? 44 1
   ATOM 689 CB . GLU A 46 ? 10.21690 -5.91047 1.93891 1.000 40.93239 C ? A ? 44 1
   ATOM 690 CG . GLU A 46 ? 9.50140 -7.03462 1.20675 1.000 42.99588 C ? A ? 44 1
   ATOM 691 CD . GLU A 46 ? 10.26204 -7.52202 -0.01304 1.000 56.01103 C ? A ? 44 1
   ATOM 692 OE1 . GLU A 46 ? 11.51048 -7.54653 0.02767 1.000 52.08582 O ? A ? 44 1
   ATOM 693 OE2 . GLU A 46 ? 9.60843 -7.88246 -1.01481 1.000 47.27053 O ? A ? 44 1
   ATOM 694 H . GLU A 46 ? 10.53559 -4.07860 3.50864 1.000 38.55103 H ? A ? 44 1
   ATOM 695 HA . GLU A 46 ? 9.28132 -6.37194 3.70594 1.000 32.51103 H ? A ? 44 1
   ATOM 696 HB2 . GLU A 46 ? 9.80658 -5.07425 1.66820 1.000 42.22103 H ? A ? 44 1
   ATOM 697 HB3 . GLU A 46 ? 11.14772 -5.92675 1.66651 1.000 42.22103 H ? A ? 44 1
   ATOM 698 HG2 . GLU A 46 ? 9.39180 -7.78542 1.81107 1.000 44.82103 H ? A ? 44 1
   ATOM 699 HG3 . GLU A 46 ? 8.63374 -6.71702 0.91146 1.000 44.82103 H ? A ? 44 1
   ATOM 700 N . ASP A 47 ? 12.49119 -6.59851 3.85767 1.000 36.21914 N ? A ? 45 1
   ATOM 701 CA . ASP A 47 ? 13.57377 -7.47272 4.29874 1.000 33.30780 C ? A ? 45 1
   ATOM 702 C . ASP A 47 ? 13.38076 -7.93162 5.73732 1.000 30.44854 C ? A ? 45 1
   ATOM 703 O . ASP A 47 ? 13.76272 -9.05378 6.08827 1.000 30.58999 O ? A ? 45 1
   ATOM 704 CB . ASP A 47 ? 14.91657 -6.75567 4.15343 1.000 34.98634 C ? A ? 45 1
   ATOM 705 CG . ASP A 47 ? 15.20150 -6.33664 2.72425 1.000 44.63115 C ? A ? 45 1
   ATOM 706 OD1 . ASP A 47 ? 14.46777 -6.78178 1.81632 1.000 39.33502 O ? A ? 45 1
   ATOM 707 OD2 . ASP A 47 ? 16.15839 -5.56151 2.51014 1.000 45.32190 O ? A ? 45 1
   ATOM 708 H . ASP A 47 ? 12.75129 -5.84738 3.52941 1.000 34.62103 H ? A ? 45 1
   ATOM 709 HA . ASP A 47 ? 13.58668 -8.26004 3.73230 1.000 30.91103 H ? A ? 45 1
   ATOM 710 HB2 . ASP A 47 ? 14.91098 -5.95791 4.70520 1.000 32.04103 H ? A ? 45 1
   ATOM 711 HB3 . ASP A 47 ? 15.62648 -7.35172 4.43918 1.000 32.04103 H ? A ? 45 1
   ATOM 712 N . GLY A 48 ? 12.79442 -7.08337 6.58396 1.000 35.63576 N ? A ? 46 1
   ATOM 713 CA . GLY A 48 ? 12.51547 -7.49441 7.94817 1.000 34.87632 C ? A ? 46 1
   ATOM 714 C . GLY A 48 ? 11.51276 -8.62727 8.02836 1.000 27.97189 C ? A ? 46 1
   ATOM 715 O . GLY A 48 ? 11.56593 -9.44522 8.95079 1.000 27.15988 O ? A ? 46 1
   ATOM 716 H . GLY A 48 ? 12.55432 -6.28007 6.39247 1.000 33.78103 H ? A ? 46 1
   ATOM 717 HA2 . GLY A 48 ? 13.33940 -7.78766 8.36773 1.000 33.31103 H ? A ? 46 1
   ATOM 718 HA3 . GLY A 48 ? 12.16071 -6.73908 8.44266 1.000 33.31103 H ? A ? 46 1
   ATOM 719 N . ALA A 49 ? 10.58641 -8.69368 7.06943 1.000 28.41491 N ? A ? 47 1
   ATOM 720 CA . ALA A 49 ? 9.62790 -9.79294 7.04686 1.000 31.27886 C ? A ? 47 1
   ATOM 721 C . ALA A 49 ? 10.31028 -11.10797 6.69326 1.000 26.39083 C ? A ? 47 1
   ATOM 722 O . ALA A 49 ? 10.01621 -12.14862 7.29355 1.000 22.87302 O ? A ? 47 1
   ATOM 723 CB . ALA A 49 ? 8.50531 -9.48904 6.05577 1.000 33.61463 C ? A ? 47 1
   ATOM 724 H . ALA A 49 ? 10.49461 -8.12376 6.43196 1.000 25.54103 H ? A ? 47 1
   ATOM 725 HA . ALA A 49 ? 9.23373 -9.88365 7.92851 1.000 29.39103 H ? A ? 47 1
   ATOM 726 HB1 . ALA A 49 ? 7.86381 -10.21643 6.07247 1.000 32.35103 H ? A ? 47 1
   ATOM 727 HB2 . ALA A 49 ? 8.07234 -8.66017 6.31347 1.000 32.35103 H ? A ? 47 1
   ATOM 728 HB3 . ALA A 49 ? 8.88376 -9.40210 5.16689 1.000 32.35103 H ? A ? 47 1
   ATOM 729 N . ARG A 50 ? 11.22694 -11.08055 5.72240 1.000 28.81705 N ? A ? 48 1
   ATOM 730 CA . ARG A 50 ? 11.93924 -12.29627 5.34633 1.000 25.09635 C ? A ? 48 1
   ATOM 731 C . ARG A 50 ? 12.87737 -12.75496 6.45440 1.000 21.47979 C ? A ? 48 1
   ATOM 732 O . ARG A 50 ? 13.06581 -13.96167 6.64625 1.000 25.20872 O ? A ? 48 1
   ATOM 733 CB . ARG A 50 ? 12.72753 -12.07514 4.05304 1.000 26.59238 C ? A ? 48 1
   ATOM 734 CG . ARG A 50 ? 11.94839 -11.39127 2.93223 1.000 30.51880 C ? A ? 48 1
   ATOM 735 CD . ARG A 50 ? 12.87644 -10.70410 1.93616 1.000 29.68873 C ? A ? 48 1
   ATOM 736 NE . ARG A 50 ? 13.15561 -11.54087 0.77438 1.000 40.45192 N ? A ? 48 1
   ATOM 737 CZ . ARG A 50 ? 12.42588 -11.56177 -0.33355 1.000 44.61955 C ? A ? 48 1
   ATOM 738 NH1 . ARG A 50 ? 11.35120 -10.80189 -0.47039 1.000 41.78988 N ? A ? 48 1
   ATOM 739 NH2 . ARG A 50 ? 12.78362 -12.36642 -1.33006 1.000 59.37899 N ? A ? 48 1
   ATOM 740 H . ARG A 50 ? 11.44977 -10.38103 5.27450 1.000 27.25103 H ? A ? 48 1
   ATOM 741 HA . ARG A 50 ? 11.28867 -12.99705 5.18332 1.000 22.34103 H ? A ? 48 1
   ATOM 742 HB2 . ARG A 50 ? 13.49690 -11.51948 4.25357 1.000 23.43103 H ? A ? 48 1
   ATOM 743 HB3 . ARG A 50 ? 13.01936 -12.93814 3.71993 1.000 23.43103 H ? A ? 48 1
   ATOM 744 HG2 . ARG A 50 ? 11.42686 -12.05457 2.45374 1.000 28.09103 H ? A ? 48 1
   ATOM 745 HG3 . ARG A 50 ? 11.36144 -10.71977 3.31365 1.000 28.09103 H ? A ? 48 1
   ATOM 746 HD2 . ARG A 50 ? 12.45966 -9.88519 1.62541 1.000 26.29103 H ? A ? 48 1
   ATOM 747 HD3 . ARG A 50 ? 13.71891 -10.50264 2.37271 1.000 26.29103 H ? A ? 48 1
   ATOM 748 HE . ARG A 50 ? 13.84220 -12.05751 0.81011 1.000 38.56103 H ? A ? 48 1
   ATOM 749 HH11 . ARG A 50 ? 11.11081 -10.27810 0.16793 1.000 40.24103 H ? A ? 48 1
   ATOM 750 HH12 . ARG A 50 ? 10.89315 -10.83184 -1.19764 1.000 40.24103 H ? A ? 48 1
   ATOM 751 HH21 . ARG A 50 ? 13.48019 -12.86464 -1.25153 1.000 60.28103 H ? A ? 48 1
   ATOM 752 HH22 . ARG A 50 ? 12.31840 -12.38856 -2.05302 1.000 60.28103 H ? A ? 48 1
   ATOM 753 N . ARG A 51 ? 13.47339 -11.81305 7.18897 1.000 24.50335 N ? A ? 49 1
   ATOM 754 CA . ARG A 51 ? 14.34842 -12.18558 8.29459 1.000 29.71490 C ? A ? 49 1
   ATOM 755 C . ARG A 51 ? 13.59658 -12.99550 9.34146 1.000 22.44623 C ? A ? 49 1
   ATOM 756 O . ARG A 51 ? 14.13913 -13.95227 9.90514 1.000 25.95629 O ? A ? 49 1
   ATOM 757 CB . ARG A 51 ? 14.95317 -10.93396 8.93058 1.000 32.50298 C ? A ? 49 1
   ATOM 758 CG . ARG A 51 ? 16.21024 -11.19815 9.74333 1.000 30.15919 C ? A ? 49 1
   ATOM 759 CD . ARG A 51 ? 16.51303 -10.04920 10.69276 1.000 37.47240 C ? A ? 49 1
   ATOM 760 NE . ARG A 51 ? 15.83967 -10.20713 11.97811 1.000 46.47255 N ? A ? 49 1
   ATOM 761 CZ . ARG A 51 ? 14.78161 -9.51009 12.37651 1.000 46.54180 C ? A ? 49 1
   ATOM 762 NH1 . ARG A 51 ? 14.22689 -8.58531 11.60793 1.000 41.82116 N ? A ? 49 1
   ATOM 763 NH2 . ARG A 51 ? 14.26608 -9.74737 13.57954 1.000 48.32403 N ? A ? 49 1
   ATOM 764 H . ARG A 51 ? 13.38786 -10.96586 7.06835 1.000 21.62103 H ? A ? 49 1
   ATOM 765 HA . ARG A 51 ? 15.07209 -12.73067 7.94808 1.000 27.56103 H ? A ? 49 1
   ATOM 766 HB2 . ARG A 51 ? 15.18340 -10.30789 8.22636 1.000 30.68103 H ? A ? 49 1
   ATOM 767 HB3 . ARG A 51 ? 14.29581 -10.53851 9.52421 1.000 30.68103 H ? A ? 49 1
   ATOM 768 HG2 . ARG A 51 ? 16.08916 -12.00416 10.26925 1.000 27.20103 H ? A ? 49 1
   ATOM 769 HG3 . ARG A 51 ? 16.96460 -11.30404 9.14281 1.000 27.20103 H ? A ? 49 1
   ATOM 770 HD2 . ARG A 51 ? 17.46877 -10.01259 10.85437 1.000 35.78103 H ? A ? 49 1
   ATOM 771 HD3 . ARG A 51 ? 16.21197 -9.21798 10.29360 1.000 35.78103 H ? A ? 49 1
   ATOM 772 HE . ARG A 51 ? 16.15238 -10.79751 12.51965 1.000 46.93103 H ? A ? 49 1
   ATOM 773 HH11 . ARG A 51 ? 14.55142 -8.42288 10.82826 1.000 42.20103 H ? A ? 49 1
   ATOM 774 HH12 . ARG A 51 ? 13.54211 -8.14717 11.88848 1.000 42.20103 H ? A ? 49 1
   ATOM 775 HH21 . ARG A 51 ? 14.61778 -10.34539 14.08775 1.000 49.86103 H ? A ? 49 1
   ATOM 776 HH22 . ARG A 51 ? 13.58107 -9.30275 13.84913 1.000 49.86103 H ? A ? 49 1
   ATOM 777 N . GLU A 52 ? 12.34292 -12.63055 9.61160 1.000 26.03289 N ? A ? 50 1
   ATOM 778 CA . GLU A 52 ? 11.60234 -13.26833 10.69239 1.000 27.70297 C ? A ? 50 1
   ATOM 779 C . GLU A 52 ? 10.96867 -14.58442 10.26344 1.000 32.27352 C ? A ? 50 1
   ATOM 780 O . GLU A 52 ? 10.73778 -15.45526 11.10942 1.000 28.63584 O ? A ? 50 1
   ATOM 781 CB . GLU A 52 ? 10.52992 -12.31573 11.22063 1.000 28.44814 C ? A ? 50 1
   ATOM 782 CG . GLU A 52 ? 11.09761 -11.06331 11.87137 1.000 31.39962 C ? A ? 50 1
   ATOM 783 CD . GLU A 52 ? 11.51456 -11.29136 13.31083 1.000 38.28952 C ? A ? 50 1
   ATOM 784 OE1 . GLU A 52 ? 11.66249 -12.46568 13.70951 1.000 51.92127 O ? A ? 50 1
   ATOM 785 OE2 . GLU A 52 ? 11.69401 -10.29649 14.04466 1.000 41.92538 O ? A ? 50 1
   ATOM 786 H . GLU A 52 ? 11.90555 -12.02334 9.18780 1.000 20.73103 H ? A ? 50 1
   ATOM 787 HA . GLU A 52 ? 12.21748 -13.46257 11.41680 1.000 23.02103 H ? A ? 50 1
   ATOM 788 HB2 . GLU A 52 ? 9.96720 -12.03740 10.48118 1.000 24.45103 H ? A ? 50 1
   ATOM 789 HB3 . GLU A 52 ? 9.99827 -12.78103 11.88527 1.000 24.45103 H ? A ? 50 1
   ATOM 790 HG2 . GLU A 52 ? 11.87904 -10.77478 11.37437 1.000 27.83103 H ? A ? 50 1
   ATOM 791 HG3 . GLU A 52 ? 10.42214 -10.36723 11.86094 1.000 27.83103 H ? A ? 50 1
   ATOM 792 N . LEU A 53 ? 10.68041 -14.75575 8.97189 1.000 27.54239 N ? A ? 51 1
   ATOM 793 CA . LEU A 53 ? 10.11763 -16.02232 8.51493 1.000 28.18072 C ? A ? 51 1
   ATOM 794 C . LEU A 53 ? 11.15820 -17.13381 8.57652 1.000 29.95794 C ? A ? 51 1
   ATOM 795 O . LEU A 53 ? 10.92841 -18.17945 9.19504 1.000 33.95393 O ? A ? 51 1
   ATOM 796 CB . LEU A 53 ? 9.56706 -15.87983 7.09700 1.000 29.09993 C ? A ? 51 1
   ATOM 797 CG . LEU A 53 ? 8.61981 -17.01514 6.69972 1.000 31.48592 C ? A ? 51 1
   ATOM 798 CD1 . LEU A 53 ? 7.24685 -16.81579 7.33143 1.000 35.19950 C ? A ? 51 1
   ATOM 799 CD2 . LEU A 53 ? 8.50759 -17.13400 5.19041 1.000 38.56083 C ? A ? 51 1
   ATOM 800 H . LEU A 53 ? 10.79886 -14.16759 8.35574 1.000 24.56103 H ? A ? 51 1
   ATOM 801 HA . LEU A 53 ? 9.37953 -16.26167 9.09701 1.000 25.21103 H ? A ? 51 1
   ATOM 802 HB2 . LEU A 53 ? 9.07657 -15.04536 7.03390 1.000 26.34103 H ? A ? 51 1
   ATOM 803 HB3 . LEU A 53 ? 10.30877 -15.87678 6.47190 1.000 26.34103 H ? A ? 51 1
   ATOM 804 HG . LEU A 53 ? 8.98427 -17.85084 7.03090 1.000 29.11103 H ? A ? 51 1
   ATOM 805 HD11 . LEU A 53 ? 6.63295 -17.47211 6.96638 1.000 34.10103 H ? A ? 51 1
   ATOM 806 HD12 . LEU A 53 ? 7.32136 -16.93072 8.29171 1.000 34.10103 H ? A ? 51 1
   ATOM 807 HD13 . LEU A 53 ? 6.93297 -15.92062 7.12880 1.000 34.10103 H ? A ? 51 1
   ATOM 808 HD21 . LEU A 53 ? 7.90799 -17.86541 4.97495 1.000 37.24103 H ? A ? 51 1
   ATOM 809 HD22 . LEU A 53 ? 8.15725 -16.30293 4.83337 1.000 37.24103 H ? A ? 51 1
   ATOM 810 HD23 . LEU A 53 ? 9.38750 -17.30784 4.82103 1.000 37.24103 H ? A ? 51 1
   ATOM 811 N . GLN A 54 ? 12.31299 -16.92562 7.93857 1.000 27.22695 N ? A ? 52 1
   ATOM 812 CA . GLN A 54 ? 13.37803 -17.92050 8.00473 1.000 29.71426 C ? A ? 52 1
   ATOM 813 C . GLN A 54 ? 13.78726 -18.20147 9.44421 1.000 28.45085 C ? A ? 52 1
   ATOM 814 O . GLN A 54 ? 14.23135 -19.31115 9.75945 1.000 43.04196 O ? A ? 52 1
   ATOM 815 CB . GLN A 54 ? 14.58879 -17.45144 7.19526 1.000 33.68233 C ? A ? 52 1
   ATOM 816 CG . GLN A 54 ? 15.90918 -18.06053 7.65148 1.000 34.79363 C ? A ? 52 1
   ATOM 817 CD . GLN A 54 ? 17.00360 -17.94376 6.60893 1.000 44.63341 C ? A ? 52 1
   ATOM 818 OE1 . GLN A 54 ? 17.71559 -16.94067 6.54774 1.000 38.03487 O ? A ? 52 1
   ATOM 819 NE2 . GLN A 54 ? 17.14690 -18.97476 5.78453 1.000 57.48907 N ? A ? 52 1
   ATOM 820 H . GLN A 54 ? 12.49956 -16.22907 7.46994 1.000 23.19103 H ? A ? 52 1
   ATOM 821 HA . GLN A 54 ? 13.05673 -18.74752 7.61268 1.000 25.44103 H ? A ? 52 1
   ATOM 822 HB2 . GLN A 54 ? 14.45578 -17.69601 6.26607 1.000 29.69103 H ? A ? 52 1
   ATOM 823 HB3 . GLN A 54 ? 14.66374 -16.48782 7.27722 1.000 29.69103 H ? A ? 52 1
   ATOM 824 HG2 . GLN A 54 ? 16.20830 -17.60202 8.45223 1.000 30.25103 H ? A ? 52 1
   ATOM 825 HG3 . GLN A 54 ? 15.77399 -19.00249 7.83946 1.000 30.25103 H ? A ? 52 1
   ATOM 826 HE21 . GLN A 54 ? 16.63285 -19.66011 5.85969 1.000 56.28103 H ? A ? 52 1
   ATOM 827 HE22 . GLN A 54 ? 17.75377 -18.95716 5.17543 1.000 56.28103 H ? A ? 52 1
   ATOM 828 N . GLU A 55 ? 13.64248 -17.21440 10.32923 1.000 28.88873 N ? A ? 53 1
   ATOM 829 CA . GLU A 55 ? 14.06364 -17.39239 11.71414 1.000 30.91084 C ? A ? 53 1
   ATOM 830 C . GLU A 55 ? 13.09903 -18.29013 12.47832 1.000 32.58795 C ? A ? 53 1
   ATOM 831 O . GLU A 55 ? 13.52757 -19.16842 13.23594 1.000 35.69008 O ? A ? 53 1
   ATOM 832 CB . GLU A 55 ? 14.17544 -16.02975 12.39697 1.000 31.39293 C ? A ? 53 1
   ATOM 833 CG . GLU A 55 ? 15.21507 -15.95759 13.49791 1.000 48.70725 C ? A ? 53 1
   ATOM 834 CD . GLU A 55 ? 14.91436 -14.86115 14.50311 1.000 62.45391 C ? A ? 53 1
   ATOM 835 OE1 . GLU A 55 ? 15.27062 -13.69381 14.23543 1.000 51.08338 O ? A ? 53 1
   ATOM 836 OE2 . GLU A 55 ? 14.31873 -15.16514 15.55834 1.000 50.64200 O ? A ? 53 1
   ATOM 837 H . GLU A 55 ? 13.30730 -16.44197 10.15429 1.000 24.06103 H ? A ? 53 1
   ATOM 838 HA . GLU A 55 ? 14.93670 -17.81496 11.72424 1.000 24.88103 H ? A ? 53 1
   ATOM 839 HB2 . GLU A 55 ? 14.41160 -15.36815 11.72808 1.000 25.70103 H ? A ? 53 1
   ATOM 840 HB3 . GLU A 55 ? 13.31656 -15.81103 12.79117 1.000 25.70103 H ? A ? 53 1
   ATOM 841 HG2 . GLU A 55 ? 15.23576 -16.80388 13.97149 1.000 47.09103 H ? A ? 53 1
   ATOM 842 HG3 . GLU A 55 ? 16.08287 -15.77644 13.10421 1.000 47.09103 H ? A ? 53 1
   ATOM 843 N . GLU A 56 ? 11.79533 -18.08997 12.28909 1.000 33.36178 N ? A ? 54 1
   ATOM 844 CA . GLU A 56 ? 10.79066 -18.77247 13.09299 1.000 37.91150 C ? A ? 54 1
   ATOM 845 C . GLU A 56 ? 10.27796 -20.05689 12.45713 1.000 35.17708 C ? A ? 54 1
   ATOM 846 O . GLU A 56 ? 9.71609 -20.89829 13.16781 1.000 35.63645 O ? A ? 54 1
   ATOM 847 CB . GLU A 56 ? 9.61079 -17.82929 13.35802 1.000 33.98625 C ? A ? 54 1
   ATOM 848 CG . GLU A 56 ? 10.01656 -16.50975 14.00520 1.000 32.33022 C ? A ? 54 1
   ATOM 849 CD . GLU A 56 ? 8.84855 -15.56070 14.20347 1.000 31.35705 C ? A ? 54 1
   ATOM 850 OE1 . GLU A 56 ? 7.75593 -15.83136 13.66212 1.000 29.92692 O ? A ? 54 1
   ATOM 851 OE2 . GLU A 56 ? 9.02656 -14.53966 14.90096 1.000 32.79474 O ? A ? 54 1
   ATOM 852 H . GLU A 56 ? 11.46756 -17.55965 11.69670 1.000 30.02103 H ? A ? 54 1
   ATOM 853 HA . GLU A 56 ? 11.18491 -19.01145 13.94643 1.000 35.54103 H ? A ? 54 1
   ATOM 854 HB2 . GLU A 56 ? 9.17846 -17.62520 12.51402 1.000 31.55103 H ? A ? 54 1
   ATOM 855 HB3 . GLU A 56 ? 8.98507 -18.27144 13.95291 1.000 31.55103 H ? A ? 54 1
   ATOM 856 HG2 . GLU A 56 ? 10.40436 -16.69193 14.87544 1.000 29.68103 H ? A ? 54 1
   ATOM 857 HG3 . GLU A 56 ? 10.66748 -16.06778 13.43787 1.000 29.68103 H ? A ? 54 1
   ATOM 858 N . SER A 57 ? 10.45656 -20.23137 11.14635 1.000 32.01804 N ? A ? 55 1
   ATOM 859 CA . SER A 57 ? 9.99255 -21.42748 10.45847 1.000 25.08295 C ? A ? 55 1
   ATOM 860 C . SER A 57 ? 11.02093 -22.03682 9.51671 1.000 35.66701 C ? A ? 55 1
   ATOM 861 O . SER A 57 ? 10.83041 -23.18116 9.09095 1.000 37.87773 O ? A ? 55 1
   ATOM 862 CB . SER A 57 ? 8.71670 -21.12315 9.65793 1.000 31.18461 C ? A ? 55 1
   ATOM 863 OG . SER A 57 ? 9.03054 -20.51663 8.41695 1.000 36.77742 O ? A ? 55 1
   ATOM 864 H . SER A 57 ? 10.84780 -19.66367 10.63229 1.000 31.89103 H ? A ? 55 1
   ATOM 865 HA . SER A 57 ? 9.77252 -22.09670 11.12527 1.000 23.20103 H ? A ? 55 1
   ATOM 866 HB2 . SER A 57 ? 8.24270 -21.95311 9.49243 1.000 31.03103 H ? A ? 55 1
   ATOM 867 HB3 . SER A 57 ? 8.15838 -20.51906 10.17198 1.000 31.03103 H ? A ? 55 1
   ATOM 868 HG . SER A 57 ? 9.52517 -19.84902 8.54040 1.000 37.86103 H ? A ? 55 1
   ATOM 869 N . GLY A 58 ? 12.09394 -21.32154 9.17848 1.000 33.20908 N ? A ? 56 1
   ATOM 870 CA . GLY A 58 ? 13.11181 -21.82498 8.28449 1.000 28.07747 C ? A ? 56 1
   ATOM 871 C . GLY A 58 ? 12.86214 -21.55490 6.81697 1.000 28.68874 C ? A ? 56 1
   ATOM 872 O . GLY A 58 ? 13.79386 -21.68436 6.01247 1.000 38.77131 O ? A ? 56 1
   ATOM 873 H . GLY A 58 ? 12.25025 -20.52572 9.46457 1.000 38.34103 H ? A ? 56 1
   ATOM 874 HA2 . GLY A 58 ? 13.96026 -21.41791 8.51969 1.000 30.22103 H ? A ? 56 1
   ATOM 875 HA3 . GLY A 58 ? 13.17940 -22.78560 8.40083 1.000 30.22103 H ? A ? 56 1
   ATOM 876 N . LEU A 59 ? 11.64380 -21.17579 6.44266 1.000 31.88566 N ? A ? 57 1
   ATOM 877 CA . LEU A 59 ? 11.31830 -20.97849 5.03796 1.000 34.14885 C ? A ? 57 1
   ATOM 878 C . LEU A 59 ? 11.93822 -19.69338 4.50372 1.000 40.52830 C ? A ? 57 1
   ATOM 879 O . LEU A 59 ? 11.93357 -18.65491 5.17092 1.000 38.57279 O ? A ? 57 1
   ATOM 880 CB . LEU A 59 ? 9.80194 -20.92387 4.84068 1.000 39.69117 C ? A ? 57 1
   ATOM 881 CG . LEU A 59 ? 8.93972 -21.95831 5.56380 1.000 39.58608 C ? A ? 57 1
   ATOM 882 CD1 . LEU A 59 ? 7.48514 -21.50670 5.58019 1.000 34.42770 C ? A ? 57 1
   ATOM 883 CD2 . LEU A 59 ? 9.07417 -23.32092 4.90485 1.000 33.20482 C ? A ? 57 1
   ATOM 884 H . LEU A 59 ? 10.99064 -21.02699 6.98196 1.000 42.04103 H ? A ? 57 1
   ATOM 885 HA . LEU A 59 ? 11.67436 -21.72599 4.53262 1.000 44.67103 H ? A ? 57 1
   ATOM 886 HB2 . LEU A 59 ? 9.49844 -20.05235 5.13943 1.000 51.76103 H ? A ? 57 1
   ATOM 887 HB3 . LEU A 59 ? 9.62542 -21.02965 3.89276 1.000 51.76103 H ? A ? 57 1
   ATOM 888 HG . LEU A 59 ? 9.24197 -22.04330 6.48158 1.000 51.56103 H ? A ? 57 1
   ATOM 889 HD11 . LEU A 59 ? 6.96938 -22.12253 6.12392 1.000 45.92103 H ? A ? 57 1
   ATOM 890 HD12 . LEU A 59 ? 7.43600 -20.61346 5.95516 1.000 45.92103 H ? A ? 57 1
   ATOM 891 HD13 . LEU A 59 ? 7.14529 -21.50322 4.67168 1.000 45.92103 H ? A ? 57 1
   ATOM 892 HD21 . LEU A 59 ? 8.57801 -23.97306 5.42391 1.000 42.99103 H ? A ? 57 1
   ATOM 893 HD22 . LEU A 59 ? 8.71615 -23.27306 4.00461 1.000 42.99103 H ? A ? 57 1
   ATOM 894 HD23 . LEU A 59 ? 10.01218 -23.56618 4.87518 1.000 42.99103 H ? A ? 57 1
   ATOM 895 N . THR A 60 ? 12.47238 -19.77148 3.28947 1.000 43.93253 N ? A ? 58 1
   ATOM 896 CA . THR A 60 ? 12.82775 -18.59767 2.50803 1.000 42.86855 C ? A ? 58 1
   ATOM 897 C . THR A 60 ? 11.75485 -18.36832 1.45046 1.000 32.44665 C ? A ? 58 1
   ATOM 898 O . THR A 60 ? 11.08164 -19.30498 1.01225 1.000 34.96164 O ? A ? 58 1
   ATOM 899 CB . THR A 60 ? 14.19480 -18.75475 1.83722 1.000 36.02945 C ? A ? 58 1
   ATOM 900 OG1 . THR A 60 ? 14.05021 -19.47648 0.60724 1.000 38.42569 O ? A ? 58 1
   ATOM 901 CG2 . THR A 60 ? 15.16598 -19.48994 2.75162 1.000 41.73033 C ? A ? 58 1
   ATOM 902 H . THR A 60 ? 12.64191 -20.51326 2.88868 1.000 53.39103 H ? A ? 58 1
   ATOM 903 HA . THR A 60 ? 12.88389 -17.82215 3.08797 1.000 52.10103 H ? A ? 58 1
   ATOM 904 HB . THR A 60 ? 14.56353 -17.87692 1.65186 1.000 41.74103 H ? A ? 58 1
   ATOM 905 HG1 . THR A 60 ? 14.77855 -19.47984 0.18878 1.000 43.92103 H ? A ? 58 1
   ATOM 906 HG21 . THR A 60 ? 16.06584 -19.43348 2.39389 1.000 49.55103 H ? A ? 58 1
   ATOM 907 HG22 . THR A 60 ? 15.15355 -19.09298 3.63659 1.000 49.55103 H ? A ? 58 1
   ATOM 908 HG23 . THR A 60 ? 14.91318 -20.42378 2.82190 1.000 49.55103 H ? A ? 58 1
   ATOM 909 N . VAL A 61 ? 11.59933 -17.11162 1.04385 1.000 35.40450 N ? A ? 59 1
   ATOM 910 CA . VAL A 61 ? 10.53393 -16.71716 0.13341 1.000 40.74538 C ? A ? 59 1
   ATOM 911 C . VAL A 61 ? 11.13560 -15.98849 -1.05810 1.000 48.89789 C ? A ? 59 1
   ATOM 912 O . VAL A 61 ? 12.18154 -15.34002 -0.95447 1.000 55.36456 O ? A ? 59 1
   ATOM 913 CB . VAL A 61 ? 9.48107 -15.83050 0.83617 1.000 41.93791 C ? A ? 59 1
   ATOM 914 CG1 . VAL A 61 ? 8.34641 -15.49301 -0.11779 1.000 56.84951 C ? A ? 59 1
   ATOM 915 CG2 . VAL A 61 ? 8.94440 -16.52556 2.07710 1.000 37.35884 C ? A ? 59 1
   ATOM 916 H . VAL A 61 ? 12.10713 -16.46132 1.28646 1.000 40.86103 H ? A ? 59 1
   ATOM 917 HA . VAL A 61 ? 10.09294 -17.51496 -0.19816 1.000 47.28103 H ? A ? 59 1
   ATOM 918 HB . VAL A 61 ? 9.90287 -15.00124 1.11060 1.000 49.59103 H ? A ? 59 1
   ATOM 919 HG11 . VAL A 61 ? 7.61466 -15.10454 0.38671 1.000 67.37103 H ? A ? 59 1
   ATOM 920 HG12 . VAL A 61 ? 8.66684 -14.85838 -0.77769 1.000 67.37103 H ? A ? 59 1
   ATOM 921 HG13 . VAL A 61 ? 8.05067 -16.30581 -0.55687 1.000 67.37103 H ? A ? 59 1
   ATOM 922 HG21 . VAL A 61 ? 8.35669 -15.91649 2.55095 1.000 44.64103 H ? A ? 59 1
   ATOM 923 HG22 . VAL A 61 ? 8.45283 -17.31727 1.80793 1.000 44.64103 H ? A ? 59 1
   ATOM 924 HG23 . VAL A 61 ? 9.68921 -16.77608 2.64577 1.000 44.64103 H ? A ? 59 1
   ATOM 925 N . ASP A 62 ? 10.46068 -16.10348 -2.20070 1.000 48.19478 N ? A ? 60 1
   ATOM 926 CA . ASP A 62 ? 10.87548 -15.45779 -3.43959 1.000 51.58017 C ? A ? 60 1
   ATOM 927 C . ASP A 62 ? 10.17566 -14.12680 -3.67981 1.000 49.35453 C ? A ? 60 1
   ATOM 928 O . ASP A 62 ? 10.81612 -13.17040 -4.12620 1.000 58.58188 O ? A ? 60 1
   ATOM 929 CB . ASP A 62 ? 10.60848 -16.39065 -4.62662 1.000 66.69500 C ? A ? 60 1
   ATOM 930 CG . ASP A 62 ? 11.15990 -15.85190 -5.93517 1.000 78.58650 C ? A ? 60 1
   ATOM 931 OD1 . ASP A 62 ? 11.75594 -14.75540 -5.93265 1.000 79.50350 O ? A ? 60 1
   ATOM 932 OD2 . ASP A 62 ? 10.99345 -16.52930 -6.97143 1.000 84.75685 O ? A ? 60 1
   ATOM 933 H . ASP A 62 ? 9.73900 -16.56383 -2.28353 1.000 65.19103 H ? A ? 60 1
   ATOM 934 HA . ASP A 62 ? 11.82918 -15.28543 -3.39890 1.000 68.42103 H ? A ? 60 1
   ATOM 935 HB2 . ASP A 62 ? 11.02820 -17.24814 -4.45504 1.000 85.61103 H ? A ? 60 1
   ATOM 936 HB3 . ASP A 62 ? 9.65072 -16.50473 -4.72944 1.000 85.61103 H ? A ? 60 1
   ATOM 937 N . ALA A 63 ? 8.87824 -14.03724 -3.39084 1.000 60.94805 N ? A ? 61 1
   ATOM 938 CA . ALA A 63 ? 8.09664 -12.84538 -3.69289 1.000 60.72716 C ? A ? 61 1
   ATOM 939 C . ALA A 63 ? 7.12488 -12.56768 -2.55745 1.000 37.59512 C ? A ? 61 1
   ATOM 940 O . ALA A 63 ? 6.34473 -13.44542 -2.17690 1.000 36.93662 O ? A ? 61 1
   ATOM 941 CB . ALA A 63 ? 7.33194 -13.01281 -5.01190 1.000 63.58151 C ? A ? 61 1
   ATOM 942 H . ALA A 63 ? 8.42440 -14.66343 -3.01465 1.000 65.95103 H ? A ? 61 1
   ATOM 943 HA . ALA A 63 ? 8.69121 -12.08276 -3.76911 1.000 65.78103 H ? A ? 61 1
   ATOM 944 HB1 . ALA A 63 ? 6.84075 -12.19730 -5.19788 1.000 68.37103 H ? A ? 61 1
   ATOM 945 HB2 . ALA A 63 ? 7.96629 -13.18676 -5.72481 1.000 68.37103 H ? A ? 61 1
   ATOM 946 HB3 . ALA A 63 ? 6.71644 -13.75778 -4.92773 1.000 68.37103 H ? A ? 61 1
   ATOM 947 N . LEU A 64 ? 7.17526 -11.35031 -2.02280 1.000 38.74587 N ? A ? 62 1
   ATOM 948 CA . LEU A 64 ? 6.25583 -10.89765 -0.98993 1.000 44.41982 C ? A ? 62 1
   ATOM 949 C . LEU A 64 ? 5.35220 -9.80562 -1.55123 1.000 33.60966 C ? A ? 62 1
   ATOM 950 O . LEU A 64 ? 5.77204 -8.99441 -2.38169 1.000 39.62546 O ? A ? 62 1
   ATOM 951 CB . LEU A 64 ? 7.01057 -10.36890 0.23587 1.000 39.08716 C ? A ? 62 1
   ATOM 952 CG . LEU A 64 ? 7.48137 -11.37068 1.29760 1.000 32.41709 C ? A ? 62 1
   ATOM 953 CD1 . LEU A 64 ? 7.80437 -10.64223 2.59420 1.000 35.14766 C ? A ? 62 1
   ATOM 954 CD2 . LEU A 64 ? 6.46300 -12.47238 1.55902 1.000 49.16418 C ? A ? 62 1
   ATOM 955 H . LEU A 64 ? 7.75104 -10.75352 -2.25064 1.000 34.35103 H ? A ? 62 1
   ATOM 956 HA . LEU A 64 ? 5.70201 -11.63938 -0.70006 1.000 42.03103 H ? A ? 62 1
   ATOM 957 HB2 . LEU A 64 ? 7.80458 -9.91295 -0.08438 1.000 36.16103 H ? A ? 62 1
   ATOM 958 HB3 . LEU A 64 ? 6.42721 -9.74036 0.68923 1.000 36.16103 H ? A ? 62 1
   ATOM 959 HG . LEU A 64 ? 8.28083 -11.80351 0.95933 1.000 28.57103 H ? A ? 62 1
   ATOM 960 HD11 . LEU A 64 ? 7.97853 -11.29634 3.28897 1.000 32.37103 H ? A ? 62 1
   ATOM 961 HD12 . LEU A 64 ? 8.58844 -10.08764 2.45797 1.000 32.37103 H ? A ? 62 1
   ATOM 962 HD13 . LEU A 64 ? 7.04720 -10.08924 2.84281 1.000 32.37103 H ? A ? 62 1
   ATOM 963 HD21 . LEU A 64 ? 5.58959 -12.07081 1.68863 1.000 48.96103 H ? A ? 62 1
   ATOM 964 HD22 . LEU A 64 ? 6.44203 -13.07063 0.79577 1.000 48.96103 H ? A ? 62 1
   ATOM 965 HD23 . LEU A 64 ? 6.72384 -12.96107 2.35529 1.000 48.96103 H ? A ? 62 1
   ATOM 966 N . HIS A 65 ? 4.10421 -9.79374 -1.08718 1.000 34.31689 N ? A ? 63 1
   ATOM 967 CA . HIS A 65 ? 3.09150 -8.86621 -1.56790 1.000 33.26944 C ? A ? 63 1
   ATOM 968 C . HIS A 65 ? 2.47376 -8.12610 -0.39067 1.000 32.63755 C ? A ? 63 1
   ATOM 969 O . HIS A 65 ? 2.36088 -8.66980 0.70871 1.000 31.43180 O ? A ? 63 1
   ATOM 970 CB . HIS A 65 ? 1.99314 -9.60220 -2.35036 1.000 32.86949 C ? A ? 63 1
   ATOM 971 CG . HIS A 65 ? 2.45477 -10.16388 -3.65915 1.000 41.37166 C ? A ? 63 1
   ATOM 972 ND1 . HIS A 65 ? 2.51941 -11.51822 -3.90682 1.000 48.24797 N ? A ? 63 1
   ATOM 973 CD2 . HIS A 65 ? 2.87125 -9.55390 -4.79405 1.000 40.32424 C ? A ? 63 1
   ATOM 974 CE1 . HIS A 65 ? 2.95666 -11.71837 -5.13724 1.000 50.42703 C ? A ? 63 1
   ATOM 975 NE2 . HIS A 65 ? 3.17759 -10.54263 -5.69714 1.000 49.27684 N ? A ? 63 1
   ATOM 976 H . HIS A 65 ? 3.81595 -10.32823 -0.47822 1.000 26.98103 H ? A ? 63 1
   ATOM 977 HA . HIS A 65 ? 3.50157 -8.21099 -2.15393 1.000 25.52103 H ? A ? 63 1
   ATOM 978 HB2 . HIS A 65 ? 1.66709 -10.33942 -1.81082 1.000 23.35103 H ? A ? 63 1
   ATOM 979 HB3 . HIS A 65 ? 1.27141 -8.98056 -2.53356 1.000 23.35103 H ? A ? 63 1
   ATOM 980 HD2 . HIS A 65 ? 2.93750 -8.63713 -4.93562 1.000 31.13103 H ? A ? 63 1
   ATOM 981 HE1 . HIS A 65 ? 3.08679 -12.54619 -5.54057 1.000 43.43103 H ? A ? 63 1
   ATOM 982 HE2 . HIS A 65 ? 3.46640 -10.41656 -6.49733 1.000 41.60103 H ? A ? 63 1
   ATOM 983 N . LYS A 66 ? 2.07510 -6.87831 -0.63113 1.000 32.69807 N ? A ? 64 1
   ATOM 984 CA . LYS A 66 ? 1.38360 -6.07486 0.36952 1.000 33.65863 C ? A ? 64 1
   ATOM 985 C . LYS A 66 ? -0.12065 -6.28152 0.24508 1.000 24.53844 C ? A ? 64 1
   ATOM 986 O . LYS A 66 ? -0.65744 -6.33818 -0.86522 1.000 25.86722 O ? A ? 64 1
   ATOM 987 CB . LYS A 66 ? 1.72189 -4.59350 0.19702 1.000 37.62696 C ? A ? 64 1
   ATOM 988 CG . LYS A 66 ? 3.16862 -4.23951 0.50647 1.000 43.07164 C ? A ? 64 1
   ATOM 989 CD . LYS A 66 ? 3.56652 -2.92185 -0.14307 1.000 55.77779 C ? A ? 64 1
   ATOM 990 CE . LYS A 66 ? 4.44691 -2.09109 0.77195 1.000 65.31558 C ? A ? 64 1
   ATOM 991 NZ . LYS A 66 ? 3.67858 -1.48748 1.89298 1.000 56.35107 N ? A ? 64 1
   ATOM 992 H . LYS A 66 ? 2.19621 -6.47005 -1.37830 1.000 28.34103 H ? A ? 64 1
   ATOM 993 HA . LYS A 66 ? 1.66273 -6.34655 1.25788 1.000 30.07103 H ? A ? 64 1
   ATOM 994 HB2 . LYS A 66 ? 1.54863 -4.34177 -0.72358 1.000 34.45103 H ? A ? 64 1
   ATOM 995 HB3 . LYS A 66 ? 1.15903 -4.07609 0.79399 1.000 34.45103 H ? A ? 64 1
   ATOM 996 HG2 . LYS A 66 ? 3.28096 -4.15348 1.46609 1.000 40.87103 H ? A ? 64 1
   ATOM 997 HG3 . LYS A 66 ? 3.75074 -4.93648 0.16547 1.000 40.87103 H ? A ? 64 1
   ATOM 998 HD2 . LYS A 66 ? 4.05971 -3.10217 -0.95864 1.000 55.32103 H ? A ? 64 1
   ATOM 999 HD3 . LYS A 66 ? 2.76795 -2.40946 -0.34469 1.000 55.32103 H ? A ? 64 1
   ATOM 1000 HE2 . LYS A 66 ? 5.13802 -2.65738 1.14954 1.000 66.86103 H ? A ? 64 1
   ATOM 1001 HE3 . LYS A 66 ? 4.84984 -1.37235 0.26012 1.000 66.86103 H ? A ? 64 1
   ATOM 1002 HZ1 . LYS A 66 ? 4.19593 -0.92410 2.34801 1.000 56.67103 H ? A ? 64 1
   ATOM 1003 HZ2 . LYS A 66 ? 2.97614 -1.04248 1.57573 1.000 56.67103 H ? A ? 64 1
   ATOM 1004 HZ3 . LYS A 66 ? 3.39184 -2.12520 2.44362 1.000 56.67103 H ? A ? 64 1
   ATOM 1005 N . VAL A 67 ? -0.80234 -6.39424 1.38794 1.000 29.38268 N ? A ? 65 1
   ATOM 1006 CA . VAL A 67 ? -2.23380 -6.67804 1.36837 1.000 24.57364 C ? A ? 65 1
   ATOM 1007 C . VAL A 67 ? -2.99918 -5.93616 2.45811 1.000 22.37076 C ? A ? 65 1
   ATOM 1008 O . VAL A 67 ? -4.23477 -5.91249 2.43815 1.000 27.27635 O ? A ? 65 1
   ATOM 1009 CB . VAL A 67 ? -2.49810 -8.19417 1.48789 1.000 22.62084 C ? A ? 65 1
   ATOM 1010 CG1 . VAL A 67 ? -1.78790 -8.95388 0.37596 1.000 30.10122 C ? A ? 65 1
   ATOM 1011 CG2 . VAL A 67 ? -2.07717 -8.71097 2.86133 1.000 24.39987 C ? A ? 65 1
   ATOM 1012 H . VAL A 67 ? -0.46130 -6.31143 2.17308 1.000 21.03103 H ? A ? 65 1
   ATOM 1013 HA . VAL A 67 ? -2.56315 -6.34054 0.52071 1.000 15.29103 H ? A ? 65 1
   ATOM 1014 HB . VAL A 67 ? -3.45047 -8.35179 1.39276 1.000 12.26103 H ? A ? 65 1
   ATOM 1015 HG11 . VAL A 67 ? -2.07341 -9.88073 0.39445 1.000 21.46103 H ? A ? 65 1
   ATOM 1016 HG12 . VAL A 67 ? -2.01839 -8.55372 -0.47706 1.000 21.46103 H ? A ? 65 1
   ATOM 1017 HG13 . VAL A 67 ? -0.82996 -8.89995 0.51856 1.000 21.46103 H ? A ? 65 1
   ATOM 1018 HG21 . VAL A 67 ? -2.05915 -9.68061 2.84198 1.000 15.93103 H ? A ? 65 1
   ATOM 1019 HG22 . VAL A 67 ? -1.19443 -8.36785 3.07093 1.000 15.93103 H ? A ? 65 1
   ATOM 1020 HG23 . VAL A 67 ? -2.71671 -8.40517 3.52343 1.000 15.93103 H ? A ? 65 1
   ATOM 1021 N . GLY A 68 ? -2.30365 -5.33256 3.41602 1.000 19.62454 N ? A ? 66 1
   ATOM 1022 CA . GLY A 68 ? -3.05157 -4.69004 4.48232 1.000 25.20298 C ? A ? 66 1
   ATOM 1023 C . GLY A 68 ? -2.18789 -3.87542 5.41802 1.000 18.12066 C ? A ? 66 1
   ATOM 1024 O . GLY A 68 ? -0.97797 -3.72952 5.22780 1.000 19.20399 O ? A ? 66 1
   ATOM 1025 H . GLY A 68 ? -1.44645 -5.28495 3.46644 1.000 13.47103 H ? A ? 66 1
   ATOM 1026 HA2 . GLY A 68 ? -3.71400 -4.09792 4.09310 1.000 20.53103 H ? A ? 66 1
   ATOM 1027 HA3 . GLY A 68 ? -3.50422 -5.36931 5.00634 1.000 20.53103 H ? A ? 66 1
   ATOM 1028 N . GLN A 69 ? -2.85174 -3.33763 6.44332 1.000 21.34417 N ? A ? 67 1
   ATOM 1029 CA . GLN A 69 ? -2.21712 -2.51409 7.46436 1.000 26.92241 C ? A ? 67 1
   ATOM 1030 C . GLN A 69 ? -3.17509 -2.29538 8.63036 1.000 25.42070 C ? A ? 67 1
   ATOM 1031 O . GLN A 69 ? -4.22687 -1.66918 8.46307 1.000 25.06786 O ? A ? 67 1
   ATOM 1032 CB . GLN A 69 ? -1.78424 -1.16674 6.88324 1.000 25.46949 C ? A ? 67 1
   ATOM 1033 CG . GLN A 69 ? -1.31982 -0.16918 7.93609 1.000 32.22859 C ? A ? 67 1
   ATOM 1034 CD . GLN A 69 ? -0.30296 0.82509 7.40785 1.000 49.42855 C ? A ? 67 1
   ATOM 1035 OE1 . GLN A 69 ? 0.17110 0.70928 6.27741 1.000 49.68172 O ? A ? 67 1
   ATOM 1036 NE2 . GLN A 69 ? 0.03333 1.81571 8.22750 1.000 45.79799 N ? A ? 67 1
   ATOM 1037 H . GLN A 69 ? -3.69603 -3.43988 6.57109 1.000 17.76103 H ? A ? 67 1
   ATOM 1038 HA . GLN A 69 ? -1.42343 -2.96692 7.78978 1.000 24.56103 H ? A ? 67 1
   ATOM 1039 HB2 . GLN A 69 ? -1.04838 -1.31362 6.26856 1.000 22.26103 H ? A ? 67 1
   ATOM 1040 HB3 . GLN A 69 ? -2.53592 -0.77344 6.41292 1.000 22.26103 H ? A ? 67 1
   ATOM 1041 HG2 . GLN A 69 ? -2.08712 0.33048 8.25625 1.000 30.30103 H ? A ? 67 1
   ATOM 1042 HG3 . GLN A 69 ? -0.90996 -0.65382 8.66960 1.000 30.30103 H ? A ? 67 1
   ATOM 1043 HE21 . GLN A 69 ? -0.32157 1.86626 9.00922 1.000 45.72103 H ? A ? 67 1
   ATOM 1044 HE22 . GLN A 69 ? 0.60585 2.40618 7.97618 1.000 45.72103 H ? A ? 67 1
   ATOM 1045 N . ILE A 70 ? -2.82478 -2.80284 9.80993 1.000 20.42965 N ? A ? 68 1
   ATOM 1046 CA . ILE A 70 ? -3.64601 -2.65411 11.00518 1.000 23.35884 C ? A ? 68 1
   ATOM 1047 C . ILE A 70 ? -2.87933 -1.80337 12.00887 1.000 27.17047 C ? A ? 68 1
   ATOM 1048 O . ILE A 70 ? -1.64331 -1.81761 12.05066 1.000 26.89550 O ? A ? 68 1
   ATOM 1049 CB . ILE A 70 ? -4.03262 -4.01022 11.63783 1.000 30.35596 C ? A ? 68 1
   ATOM 1050 CG1 . ILE A 70 ? -4.42615 -5.04121 10.57390 1.000 26.26169 C ? A ? 68 1
   ATOM 1051 CG2 . ILE A 70 ? -5.18586 -3.82959 12.62172 1.000 30.82704 C ? A ? 68 1
   ATOM 1052 CD1 . ILE A 70 ? -4.19293 -6.47487 11.01584 1.000 30.74137 C ? A ? 68 1
   ATOM 1053 H . ILE A 70 ? -2.10034 -3.24643 9.94411 1.000 15.91103 H ? A ? 68 1
   ATOM 1054 HA . ILE A 70 ? -4.46686 -2.19913 10.76005 1.000 19.56103 H ? A ? 68 1
   ATOM 1055 HB . ILE A 70 ? -3.24982 -4.33951 12.10654 1.000 28.25103 H ? A ? 68 1
   ATOM 1056 HG12 . ILE A 70 ? -5.36973 -4.94057 10.37284 1.000 23.36103 H ? A ? 68 1
   ATOM 1057 HG13 . ILE A 70 ? -3.89828 -4.88545 9.77516 1.000 23.36103 H ? A ? 68 1
   ATOM 1058 HG21 . ILE A 70 ? -5.40733 -4.69038 13.01017 1.000 28.80103 H ? A ? 68 1
   ATOM 1059 HG22 . ILE A 70 ? -4.91271 -3.21263 13.31861 1.000 28.80103 H ? A ? 68 1
   ATOM 1060 HG23 . ILE A 70 ? -5.95320 -3.47365 12.14696 1.000 28.80103 H ? A ? 68 1
   ATOM 1061 HD11 . ILE A 70 ? -4.79836 -7.05728 10.53091 1.000 28.89103 H ? A ? 68 1
   ATOM 1062 HD12 . ILE A 70 ? -3.27407 -6.71909 10.82361 1.000 28.89103 H ? A ? 68 1
   ATOM 1063 HD13 . ILE A 70 ? -4.36083 -6.54287 11.96878 1.000 28.89103 H ? A ? 68 1
   ATOM 1064 N . VAL A 71 ? -3.62366 -1.05915 12.82515 1.000 23.24819 N ? A ? 69 1
   ATOM 1065 CA . VAL A 71 ? -3.05518 -0.19886 13.85666 1.000 23.50970 C ? A ? 69 1
   ATOM 1066 C . VAL A 71 ? -3.69124 -0.56666 15.18926 1.000 20.05039 C ? A ? 69 1
   ATOM 1067 O . VAL A 71 ? -4.92079 -0.57032 15.31392 1.000 20.34329 O ? A ? 69 1
   ATOM 1068 CB . VAL A 71 ? -3.27536 1.29299 13.54096 1.000 32.54102 C ? A ? 69 1
   ATOM 1069 CG1 . VAL A 71 ? -2.78970 2.16039 14.69233 1.000 24.81636 C ? A ? 69 1
   ATOM 1070 CG2 . VAL A 71 ? -2.56668 1.66771 12.24886 1.000 30.95895 C ? A ? 69 1
   ATOM 1071 H . VAL A 71 ? -4.48295 -1.03661 12.79840 1.000 22.28103 H ? A ? 69 1
   ATOM 1072 HA . VAL A 71 ? -2.10052 -0.35836 13.92053 1.000 22.31103 H ? A ? 69 1
   ATOM 1073 HB . VAL A 71 ? -4.22474 1.45467 13.42502 1.000 32.67103 H ? A ? 69 1
   ATOM 1074 HG11 . VAL A 71 ? -2.64019 3.06198 14.36726 1.000 22.97103 H ? A ? 69 1
   ATOM 1075 HG12 . VAL A 71 ? -3.46474 2.16759 15.38887 1.000 22.97103 H ? A ? 69 1
   ATOM 1076 HG13 . VAL A 71 ? -1.96169 1.79182 15.03795 1.000 22.97103 H ? A ? 69 1
   ATOM 1077 HG21 . VAL A 71 ? -2.73346 2.60386 12.05723 1.000 30.55103 H ? A ? 69 1
   ATOM 1078 HG22 . VAL A 71 ? -1.61450 1.51646 12.35559 1.000 30.55103 H ? A ? 69 1
   ATOM 1079 HG23 . VAL A 71 ? -2.91051 1.11630 11.52871 1.000 30.55103 H ? A ? 69 1
   ATOM 1080 N . PHE A 72 ? -2.85703 -0.87174 16.18049 1.000 23.79439 N ? A ? 70 1
   ATOM 1081 CA . PHE A 72 ? -3.31097 -1.31934 17.48954 1.000 25.14956 C ? A ? 70 1
   ATOM 1082 C . PHE A 72 ? -2.99247 -0.27116 18.54703 1.000 27.52953 C ? A ? 70 1
   ATOM 1083 O . PHE A 72 ? -1.91917 0.34001 18.52639 1.000 28.12489 O ? A ? 70 1
   ATOM 1084 CB . PHE A 72 ? -2.65449 -2.64912 17.87266 1.000 28.17295 C ? A ? 70 1
   ATOM 1085 CG . PHE A 72 ? -3.01650 -3.78622 16.96478 1.000 27.62198 C ? A ? 70 1
   ATOM 1086 CD1 . PHE A 72 ? -4.19833 -4.48609 17.14788 1.000 23.19988 C ? A ? 70 1
   ATOM 1087 CD2 . PHE A 72 ? -2.17654 -4.15501 15.92691 1.000 25.48363 C ? A ? 70 1
   ATOM 1088 CE1 . PHE A 72 ? -4.53629 -5.53259 16.31234 1.000 25.73310 C ? A ? 70 1
   ATOM 1089 CE2 . PHE A 72 ? -2.50823 -5.20122 15.08811 1.000 31.16661 C ? A ? 70 1
   ATOM 1090 CZ . PHE A 72 ? -3.69017 -5.89095 15.28042 1.000 20.98477 C ? A ? 70 1
   ATOM 1091 H . PHE A 72 ? -2.00084 -0.82517 16.11428 1.000 17.85103 H ? A ? 70 1
   ATOM 1092 HA . PHE A 72 ? -4.27274 -1.44328 17.46605 1.000 19.37103 H ? A ? 70 1
   ATOM 1093 HB2 . PHE A 72 ? -1.69098 -2.54131 17.84213 1.000 24.45103 H ? A ? 70 1
   ATOM 1094 HB3 . PHE A 72 ? -2.93339 -2.88715 18.77069 1.000 24.45103 H ? A ? 70 1
   ATOM 1095 HD1 . PHE A 72 ? -4.77055 -4.24840 17.84139 1.000 18.98103 H ? A ? 70 1
   ATOM 1096 HD2 . PHE A 72 ? -1.38046 -3.69314 15.79333 1.000 21.82103 H ? A ? 70 1
   ATOM 1097 HE1 . PHE A 72 ? -5.33215 -5.99536 16.44407 1.000 22.28103 H ? A ? 70 1
   ATOM 1098 HE2 . PHE A 72 ? -1.93677 -5.44114 14.39474 1.000 28.91103 H ? A ? 70 1
   ATOM 1099 HZ . PHE A 72 ? -3.91570 -6.59508 14.71629 1.000 16.75103 H ? A ? 70 1
   ATOM 1100 N . GLU A 73 ? -3.93149 -0.07390 19.47293 1.000 25.58391 N ? A ? 71 1
   ATOM 1101 CA . GLU A 73 ? -3.77569 0.85526 20.59155 1.000 28.38424 C ? A ? 71 1
   ATOM 1102 C . GLU A 73 ? -4.09636 0.09111 21.87210 1.000 30.14700 C ? A ? 71 1
   ATOM 1103 O . GLU A 73 ? -5.26276 -0.02633 22.25880 1.000 30.32001 O ? A ? 71 1
   ATOM 1104 CB . GLU A 73 ? -4.67747 2.07795 20.43211 1.000 38.16499 C ? A ? 71 1
   ATOM 1105 CG . GLU A 73 ? -4.49125 3.13336 21.51928 1.000 41.24610 C ? A ? 71 1
   ATOM 1106 CD . GLU A 73 ? -5.78633 3.83231 21.89152 1.000 48.28985 C ? A ? 71 1
   ATOM 1107 OE1 . GLU A 73 ? -6.18158 3.76091 23.07449 1.000 49.25304 O ? A ? 71 1
   ATOM 1108 OE2 . GLU A 73 ? -6.40578 4.45682 21.00428 1.000 44.02781 O ? A ? 71 1
   ATOM 1109 H . GLU A 73 ? -4.68994 -0.47931 19.47383 1.000 23.44103 H ? A ? 71 1
   ATOM 1110 HA . GLU A 73 ? -2.85625 1.16178 20.63127 1.000 26.13103 H ? A ? 71 1
   ATOM 1111 HB2 . GLU A 73 ? -4.48535 2.49662 19.57847 1.000 38.86103 H ? A ? 71 1
   ATOM 1112 HB3 . GLU A 73 ? -5.60256 1.78737 20.45837 1.000 38.86103 H ? A ? 71 1
   ATOM 1113 HG2 . GLU A 73 ? -4.14144 2.70646 22.31696 1.000 41.72103 H ? A ? 71 1
   ATOM 1114 HG3 . GLU A 73 ? -3.86826 3.80608 21.20267 1.000 41.72103 H ? A ? 71 1
   ATOM 1115 N . PHE A 74 ? -3.06323 -0.43031 22.52527 1.000 33.77886 N ? A ? 72 1
   ATOM 1116 CA . PHE A 74 ? -3.23367 -1.08473 23.81560 1.000 37.00994 C ? A ? 72 1
   ATOM 1117 C . PHE A 74 ? -3.25024 -0.02496 24.91044 1.000 39.68179 C ? A ? 72 1
   ATOM 1118 O . PHE A 74 ? -2.31033 0.76801 25.03116 1.000 40.82612 O ? A ? 72 1
   ATOM 1119 CB . PHE A 74 ? -2.12181 -2.10295 24.05048 1.000 35.87265 C ? A ? 72 1
   ATOM 1120 CG . PHE A 74 ? -2.40183 -3.45222 23.44417 1.000 35.22347 C ? A ? 72 1
   ATOM 1121 CD1 . PHE A 74 ? -3.14796 -4.39562 24.13260 1.000 37.13922 C ? A ? 72 1
   ATOM 1122 CD2 . PHE A 74 ? -1.92613 -3.77448 22.18243 1.000 35.77496 C ? A ? 72 1
   ATOM 1123 CE1 . PHE A 74 ? -3.41018 -5.63587 23.57594 1.000 37.30197 C ? A ? 72 1
   ATOM 1124 CE2 . PHE A 74 ? -2.18633 -5.01372 21.62230 1.000 38.75848 C ? A ? 72 1
   ATOM 1125 CZ . PHE A 74 ? -2.92919 -5.94420 22.32047 1.000 42.33457 C ? A ? 72 1
   ATOM 1126 H . PHE A 74 ? -2.25169 -0.41759 22.24094 1.000 30.38103 H ? A ? 72 1
   ATOM 1127 HA . PHE A 74 ? -4.07800 -1.56188 23.83391 1.000 34.41103 H ? A ? 72 1
   ATOM 1128 HB2 . PHE A 74 ? -1.30136 -1.76581 23.65794 1.000 31.71103 H ? A ? 72 1
   ATOM 1129 HB3 . PHE A 74 ? -2.00674 -2.22512 25.00585 1.000 31.71103 H ? A ? 72 1
   ATOM 1130 HD1 . PHE A 74 ? -3.47650 -4.19314 24.97874 1.000 34.91103 H ? A ? 72 1
   ATOM 1131 HD2 . PHE A 74 ? -1.42638 -3.15094 21.70667 1.000 34.09103 H ? A ? 72 1
   ATOM 1132 HE1 . PHE A 74 ? -3.91069 -6.26119 24.04857 1.000 35.51103 H ? A ? 72 1
   ATOM 1133 HE2 . PHE A 74 ? -1.86059 -5.21909 20.77576 1.000 38.09103 H ? A ? 72 1
   ATOM 1134 HZ . PHE A 74 ? -3.10498 -6.77686 21.94540 1.000 42.17103 H ? A ? 72 1
   ATOM 1135 N . VAL A 75 ? -4.32377 -0.00978 25.70317 1.000 39.10581 N ? A ? 73 1
   ATOM 1136 CA . VAL A 75 ? -4.50060 1.03891 26.69819 1.000 44.88128 C ? A ? 73 1
   ATOM 1137 C . VAL A 75 ? -3.36669 0.99219 27.71205 1.000 38.29761 C ? A ? 73 1
   ATOM 1138 O . VAL A 75 ? -2.89381 -0.08324 28.10333 1.000 37.13745 O ? A ? 73 1
   ATOM 1139 CB . VAL A 75 ? -5.86901 0.89270 27.38413 1.000 39.07607 C ? A ? 73 1
   ATOM 1140 CG1 . VAL A 75 ? -5.99849 1.88484 28.52827 1.000 38.68393 C ? A ? 73 1
   ATOM 1141 CG2 . VAL A 75 ? -6.99120 1.07903 26.37136 1.000 28.54493 C ? A ? 73 1
   ATOM 1142 H . VAL A 75 ? -4.95701 -0.59132 25.68286 1.000 36.02103 H ? A ? 73 1
   ATOM 1143 HA . VAL A 75 ? -4.47084 1.90113 26.25481 1.000 42.04103 H ? A ? 73 1
   ATOM 1144 HB . VAL A 75 ? -5.94494 -0.00048 27.75474 1.000 34.74103 H ? A ? 73 1
   ATOM 1145 HG11 . VAL A 75 ? -6.93886 2.02060 28.72365 1.000 33.16103 H ? A ? 73 1
   ATOM 1146 HG12 . VAL A 75 ? -5.54672 1.52755 29.30874 1.000 33.16103 H ? A ? 73 1
   ATOM 1147 HG13 . VAL A 75 ? -5.59061 2.72480 28.26559 1.000 33.16103 H ? A ? 73 1
   ATOM 1148 HG21 . VAL A 75 ? -7.84135 0.91291 26.80787 1.000 22.75103 H ? A ? 73 1
   ATOM 1149 HG22 . VAL A 75 ? -6.96456 1.98815 26.03417 1.000 22.75103 H ? A ? 73 1
   ATOM 1150 HG23 . VAL A 75 ? -6.86572 0.45193 25.64204 1.000 22.75103 H ? A ? 73 1
   ATOM 1151 N . GLY A 76 ? -2.92672 2.17124 28.14584 1.000 36.83207 N ? A ? 74 1
   ATOM 1152 CA . GLY A 76 ? -1.81340 2.27706 29.06421 1.000 37.01181 C ? A ? 74 1
   ATOM 1153 C . GLY A 76 ? -0.44927 2.24458 28.41637 1.000 36.26787 C ? A ? 74 1
   ATOM 1154 O . GLY A 76 ? 0.55694 2.17850 29.13170 1.000 40.82859 O ? A ? 74 1
   ATOM 1155 H . GLY A 76 ? -3.26389 2.92854 27.91689 1.000 36.96103 H ? A ? 74 1
   ATOM 1156 HA2 . GLY A 76 ? -1.89018 3.11311 29.55002 1.000 36.25103 H ? A ? 74 1
   ATOM 1157 HA3 . GLY A 76 ? -1.85933 1.54059 29.69381 1.000 36.25103 H ? A ? 74 1
   ATOM 1158 N . GLU A 77 ? -0.38115 2.28716 27.08834 1.000 36.29536 N ? A ? 75 1
   ATOM 1159 CA . GLU A 77 ? 0.86893 2.26262 26.35411 1.000 35.91987 C ? A ? 75 1
   ATOM 1160 C . GLU A 77 ? 0.97646 3.51604 25.49619 1.000 34.25243 C ? A ? 75 1
   ATOM 1161 O . GLU A 77 ? 0.00056 3.88274 24.82641 1.000 38.03274 O ? A ? 75 1
   ATOM 1162 CB . GLU A 77 ? 0.95133 1.01245 25.46325 1.000 45.23213 C ? A ? 75 1
   ATOM 1163 CG . GLU A 77 ? 1.88596 -0.06753 25.98451 1.000 44.88349 C ? A ? 75 1
   ATOM 1164 CD . GLU A 77 ? 1.33630 -0.77791 27.20753 1.000 54.26827 C ? A ? 75 1
   ATOM 1165 OE1 . GLU A 77 ? 2.14476 -1.22913 28.04651 1.000 57.21434 O ? A ? 75 1
   ATOM 1166 OE2 . GLU A 77 ? 0.09748 -0.88547 27.33043 1.000 52.65516 O ? A ? 75 1
   ATOM 1167 H . GLU A 77 ? -1.07191 2.33195 26.57801 1.000 36.59103 H ? A ? 75 1
   ATOM 1168 HA . GLU A 77 ? 1.61364 2.24418 26.97538 1.000 36.33103 H ? A ? 75 1
   ATOM 1169 HB2 . GLU A 77 ? 0.06520 0.62446 25.39153 1.000 48.53103 H ? A ? 75 1
   ATOM 1170 HB3 . GLU A 77 ? 1.26932 1.27777 24.58610 1.000 48.53103 H ? A ? 75 1
   ATOM 1171 HG2 . GLU A 77 ? 2.02303 -0.72976 25.28913 1.000 47.87103 H ? A ? 75 1
   ATOM 1172 HG3 . GLU A 77 ? 2.73285 0.33779 26.22822 1.000 47.87103 H ? A ? 75 1
   ATOM 1173 N . PRO A 78 ? 2.12478 4.20177 25.48233 1.000 29.36457 N ? A ? 76 1
   ATOM 1174 CA . PRO A 78 ? 2.24133 5.40431 24.64468 1.000 34.41108 C ? A ? 76 1
   ATOM 1175 C . PRO A 78 ? 2.38652 5.08335 23.16497 1.000 34.96557 C ? A ? 76 1
   ATOM 1176 O . PRO A 78 ? 1.60159 5.56298 22.34131 1.000 35.39775 O ? A ? 76 1
   ATOM 1177 CB . PRO A 78 ? 3.49185 6.10803 25.19008 1.000 32.75620 C ? A ? 76 1
   ATOM 1178 CG . PRO A 78 ? 4.24021 5.09047 25.96513 1.000 34.63223 C ? A ? 76 1
   ATOM 1179 CD . PRO A 78 ? 3.33765 3.93870 26.27724 1.000 32.57111 C ? A ? 76 1
   ATOM 1180 HA . PRO A 78 ? 1.46732 5.97375 24.77716 1.000 35.62103 H ? A ? 76 1
   ATOM 1181 HB2 . PRO A 78 ? 4.02723 6.43700 24.45113 1.000 31.18103 H ? A ? 76 1
   ATOM 1182 HB3 . PRO A 78 ? 3.22592 6.84556 25.76125 1.000 31.18103 H ? A ? 76 1
   ATOM 1183 HG2 . PRO A 78 ? 4.99319 4.78568 25.43501 1.000 33.22103 H ? A ? 76 1
   ATOM 1184 HG3 . PRO A 78 ? 4.55607 5.49493 26.78826 1.000 33.22103 H ? A ? 76 1
   ATOM 1185 HD2 . PRO A 78 ? 3.74711 3.10141 26.00855 1.000 31.48103 H ? A ? 76 1
   ATOM 1186 HD3 . PRO A 78 ? 3.12735 3.91641 27.22390 1.000 31.48103 H ? A ? 76 1
   ATOM 1187 N . GLU A 79 ? 3.38024 4.26969 22.81722 1.000 38.56283 N ? A ? 77 1
   ATOM 1188 CA . GLU A 79 ? 3.67622 4.00485 21.41541 1.000 33.32275 C ? A ? 77 1
   ATOM 1189 C . GLU A 79 ? 2.58536 3.14887 20.78406 1.000 29.42334 C ? A ? 77 1
   ATOM 1190 O . GLU A 79 ? 2.20347 2.10765 21.32687 1.000 31.26567 O ? A ? 77 1
   ATOM 1191 CB . GLU A 79 ? 5.03063 3.30851 21.28459 1.000 42.96164 C ? A ? 77 1
   ATOM 1192 CG . GLU A 79 ? 6.21017 4.26445 21.17419 1.000 48.32906 C ? A ? 77 1
   ATOM 1193 CD . GLU A 79 ? 7.54650 3.57603 21.38846 1.000 51.94730 C ? A ? 77 1
   ATOM 1194 OE1 . GLU A 79 ? 7.67482 2.39058 21.01578 1.000 49.57421 O ? A ? 77 1
   ATOM 1195 OE2 . GLU A 79 ? 8.46900 4.22159 21.92958 1.000 58.07780 O ? A ? 77 1
   ATOM 1196 H . GLU A 79 ? 3.89488 3.86104 23.37196 1.000 38.92103 H ? A ? 77 1
   ATOM 1197 HA . GLU A 79 ? 3.71323 4.84762 20.93659 1.000 33.32103 H ? A ? 77 1
   ATOM 1198 HB2 . GLU A 79 ? 5.17221 2.75435 22.06802 1.000 44.78103 H ? A ? 77 1
   ATOM 1199 HB3 . GLU A 79 ? 5.02125 2.75792 20.48605 1.000 44.78103 H ? A ? 77 1
   ATOM 1200 HG2 . GLU A 79 ? 6.21498 4.65951 20.28829 1.000 50.30103 H ? A ? 77 1
   ATOM 1201 HG3 . GLU A 79 ? 6.11893 4.95796 21.84621 1.000 50.30103 H ? A ? 77 1
   ATOM 1202 N . LEU A 80 ? 2.08571 3.59089 19.63263 1.000 33.23488 N ? A ? 78 1
   ATOM 1203 CA . LEU A 80 ? 1.13742 2.80283 18.86459 1.000 33.88823 C ? A ? 78 1
   ATOM 1204 C . LEU A 80 ? 1.86994 1.71471 18.08038 1.000 28.23009 C ? A ? 78 1
   ATOM 1205 O . LEU A 80 ? 3.10201 1.66311 18.03296 1.000 31.41487 O ? A ? 78 1
   ATOM 1206 CB . LEU A 80 ? 0.34051 3.69342 17.91199 1.000 38.49334 C ? A ? 78 1
   ATOM 1207 CG . LEU A 80 ? -0.59488 4.74359 18.52003 1.000 43.07442 C ? A ? 78 1
   ATOM 1208 CD1 . LEU A 80 ? -1.53138 5.28229 17.44684 1.000 35.75694 C ? A ? 78 1
   ATOM 1209 CD2 . LEU A 80 ? -1.39592 4.19191 19.69324 1.000 37.07489 C ? A ? 78 1
   ATOM 1210 H . LEU A 80 ? 2.28322 4.34811 19.27597 1.000 31.96103 H ? A ? 78 1
   ATOM 1211 HA . LEU A 80 ? 0.51144 2.37910 19.47245 1.000 33.60103 H ? A ? 78 1
   ATOM 1212 HB2 . LEU A 80 ? 0.97541 4.17379 17.35787 1.000 39.15103 H ? A ? 78 1
   ATOM 1213 HB3 . LEU A 80 ? -0.21042 3.11586 17.36082 1.000 39.15103 H ? A ? 78 1
   ATOM 1214 HG . LEU A 80 ? -0.05258 5.46886 18.86761 1.000 44.17103 H ? A ? 78 1
   ATOM 1215 HD11 . LEU A 80 ? -2.12536 5.93721 17.84580 1.000 35.54103 H ? A ? 78 1
   ATOM 1216 HD12 . LEU A 80 ? -1.00378 5.69740 16.74668 1.000 35.54103 H ? A ? 78 1
   ATOM 1217 HD13 . LEU A 80 ? -2.04765 4.54740 17.08036 1.000 35.54103 H ? A ? 78 1
   ATOM 1218 HD21 . LEU A 80 ? -2.00713 4.87624 20.00793 1.000 37.06103 H ? A ? 78 1
   ATOM 1219 HD22 . LEU A 80 ? -1.89421 3.41402 19.39744 1.000 37.06103 H ? A ? 78 1
   ATOM 1220 HD23 . LEU A 80 ? -0.78441 3.94251 20.40370 1.000 37.06103 H ? A ? 78 1
   ATOM 1221 N . MET A 81 ? 1.09045 0.83600 17.45570 1.000 32.89800 N ? A ? 79 1
   ATOM 1222 CA . MET A 81 ? 1.61512 -0.28135 16.68314 1.000 25.59232 C ? A ? 79 1
   ATOM 1223 C . MET A 81 ? 1.14706 -0.15674 15.24163 1.000 24.67286 C ? A ? 79 1
   ATOM 1224 O . MET A 81 ? -0.04782 0.02404 14.98746 1.000 23.15266 O ? A ? 79 1
   ATOM 1225 CB . MET A 81 ? 1.15670 -1.61568 17.27367 1.000 24.95945 C ? A ? 79 1
   ATOM 1226 CG . MET A 81 ? 2.05650 -2.14321 18.37550 1.000 26.89705 C ? A ? 79 1
   ATOM 1227 SD . MET A 81 ? 1.64716 -3.82953 18.86369 1.000 31.62722 S ? A ? 79 1
   ATOM 1228 CE . MET A 81 ? 2.31280 -3.86753 20.52629 1.000 51.36759 C ? A ? 79 1
   ATOM 1229 H . MET A 81 ? 0.23116 0.86915 17.46649 1.000 34.43103 H ? A ? 79 1
   ATOM 1230 HA . MET A 81 ? 2.58464 -0.25872 16.70395 1.000 24.81103 H ? A ? 79 1
   ATOM 1231 HB2 . MET A 81 ? 0.26857 -1.50196 17.64676 1.000 24.41103 H ? A ? 79 1
   ATOM 1232 HB3 . MET A 81 ? 1.13681 -2.27863 16.56586 1.000 24.41103 H ? A ? 79 1
   ATOM 1233 HG2 . MET A 81 ? 2.97508 -2.13585 18.06395 1.000 26.38103 H ? A ? 79 1
   ATOM 1234 HG3 . MET A 81 ? 1.96643 -1.57477 19.15630 1.000 26.38103 H ? A ? 79 1
   ATOM 1235 HE1 . MET A 81 ? 2.13977 -4.73883 20.91590 1.000 56.56103 H ? A ? 79 1
   ATOM 1236 HE2 . MET A 81 ? 3.26854 -3.70639 20.48758 1.000 56.56103 H ? A ? 79 1
   ATOM 1237 HE3 . MET A 81 ? 1.88214 -3.17747 21.05473 1.000 56.56103 H ? A ? 79 1
   ATOM 1238 N . ASP A 82 ? 2.08751 -0.25231 14.30457 1.000 24.86636 N ? A ? 80 1
   ATOM 1239 CA . ASP A 82 ? 1.80122 -0.17103 12.87541 1.000 24.62550 C ? A ? 80 1
   ATOM 1240 C . ASP A 82 ? 2.31745 -1.44464 12.22167 1.000 24.89505 C ? A ? 80 1
   ATOM 1241 O . ASP A 82 ? 3.53039 -1.61772 12.06257 1.000 26.83309 O ? A ? 80 1
   ATOM 1242 CB . ASP A 82 ? 2.44572 1.06716 12.25449 1.000 31.16650 C ? A ? 80 1
   ATOM 1243 CG . ASP A 82 ? 2.00112 1.30053 10.82252 1.000 34.87568 C ? A ? 80 1
   ATOM 1244 OD1 . ASP A 82 ? 0.81283 1.05852 10.52024 1.000 31.49020 O ? A ? 80 1
   ATOM 1245 OD2 . ASP A 82 ? 2.83893 1.72835 9.99953 1.000 29.24874 O ? A ? 80 1
   ATOM 1246 H . ASP A 82 ? 2.92191 -0.36769 14.47796 1.000 25.55103 H ? A ? 80 1
   ATOM 1247 HA . ASP A 82 ? 0.84281 -0.11536 12.73666 1.000 25.36103 H ? A ? 80 1
   ATOM 1248 HB2 . ASP A 82 ? 2.20037 1.84720 12.77625 1.000 33.89103 H ? A ? 80 1
   ATOM 1249 HB3 . ASP A 82 ? 3.40943 0.95686 12.25577 1.000 33.89103 H ? A ? 80 1
   ATOM 1250 N . VAL A 83 ? 1.40016 -2.32980 11.84252 1.000 25.31745 N ? A ? 81 1
   ATOM 1251 CA . VAL A 83 ? 1.73374 -3.63900 11.29551 1.000 25.62464 C ? A ? 81 1
   ATOM 1252 C . VAL A 83 ? 1.43587 -3.63363 9.80433 1.000 25.59299 C ? A ? 81 1
   ATOM 1253 O . VAL A 83 ? 0.36073 -3.19309 9.38026 1.000 24.86081 O ? A ? 81 1
   ATOM 1254 CB . VAL A 83 ? 0.95278 -4.75830 12.00462 1.000 24.59286 C ? A ? 81 1
   ATOM 1255 CG1 . VAL A 83 ? 1.44477 -6.12324 11.54415 1.000 26.93412 C ? A ? 81 1
   ATOM 1256 CG2 . VAL A 83 ? 1.07511 -4.61209 13.51584 1.000 28.23498 C ? A ? 81 1
   ATOM 1257 H . VAL A 83 ? 0.55336 -2.18905 11.89472 1.000 24.52103 H ? A ? 81 1
   ATOM 1258 HA . VAL A 83 ? 2.68282 -3.79993 11.41487 1.000 25.10103 H ? A ? 81 1
   ATOM 1259 HB . VAL A 83 ? 0.01340 -4.68849 11.77311 1.000 24.21103 H ? A ? 81 1
   ATOM 1260 HG11 . VAL A 83 ? 1.01169 -6.81041 12.07438 1.000 28.40103 H ? A ? 81 1
   ATOM 1261 HG12 . VAL A 83 ? 1.22265 -6.23937 10.60710 1.000 28.40103 H ? A ? 81 1
   ATOM 1262 HG13 . VAL A 83 ? 2.40618 -6.16946 11.66440 1.000 28.40103 H ? A ? 81 1
   ATOM 1263 HG21 . VAL A 83 ? 1.02451 -5.49093 13.92326 1.000 29.80103 H ? A ? 81 1
   ATOM 1264 HG22 . VAL A 83 ? 1.92744 -4.19903 13.72519 1.000 29.80103 H ? A ? 81 1
   ATOM 1265 HG23 . VAL A 83 ? 0.34949 -4.05539 13.83903 1.000 29.80103 H ? A ? 81 1
   ATOM 1266 N . HIS A 84 ? 2.38794 -4.12103 9.01361 1.000 27.05973 N ? A ? 82 1
   ATOM 1267 CA . HIS A 84 ? 2.23862 -4.26016 7.57013 1.000 25.55873 C ? A ? 82 1
   ATOM 1268 C . HIS A 84 ? 2.12162 -5.74457 7.24826 1.000 25.26216 C ? A ? 82 1
   ATOM 1269 O . HIS A 84 ? 2.99629 -6.53383 7.62211 1.000 28.59574 O ? A ? 82 1
   ATOM 1270 CB . HIS A 84 ? 3.42141 -3.63068 6.83337 1.000 28.00274 C ? A ? 82 1
   ATOM 1271 CG . HIS A 84 ? 3.59448 -2.16722 7.10396 1.000 28.96939 C ? A ? 82 1
   ATOM 1272 ND1 . HIS A 84 ? 3.85861 -1.25295 6.10694 1.000 31.05655 N ? A ? 82 1
   ATOM 1273 CD2 . HIS A 84 ? 3.54502 -1.46007 8.25826 1.000 28.52291 C ? A ? 82 1
   ATOM 1274 CE1 . HIS A 84 ? 3.96101 -0.04583 6.63449 1.000 31.97556 C ? A ? 82 1
   ATOM 1275 NE2 . HIS A 84 ? 3.77459 -0.14376 7.93842 1.000 30.34084 N ? A ? 82 1
   ATOM 1276 H . HIS A 84 ? 3.15392 -4.38615 9.30099 1.000 30.12103 H ? A ? 82 1
   ATOM 1277 HA . HIS A 84 ? 1.43117 -3.81209 7.27323 1.000 26.81103 H ? A ? 82 1
   ATOM 1278 HB2 . HIS A 84 ? 4.23531 -4.08059 7.10914 1.000 29.19103 H ? A ? 82 1
   ATOM 1279 HB3 . HIS A 84 ? 3.28836 -3.74114 5.87891 1.000 29.19103 H ? A ? 82 1
   ATOM 1280 HD2 . HIS A 84 ? 3.38548 -1.80172 9.10839 1.000 29.52103 H ? A ? 82 1
   ATOM 1281 HE1 . HIS A 84 ? 4.13479 0.73922 6.16717 1.000 32.66103 H ? A ? 82 1
   ATOM 1282 HE2 . HIS A 84 ? 3.79379 0.51021 8.49658 1.000 31.12103 H ? A ? 82 1
   ATOM 1283 N . VAL A 85 ? 1.04566 -6.11988 6.56043 1.000 23.32492 N ? A ? 83 1
   ATOM 1284 CA . VAL A 85 ? 0.70123 -7.51849 6.32771 1.000 23.18428 C ? A ? 83 1
   ATOM 1285 C . VAL A 85 ? 1.10540 -7.90657 4.91423 1.000 24.48903 C ? A ? 83 1
   ATOM 1286 O . VAL A 85 ? 0.98943 -7.10442 3.97840 1.000 24.97668 O ? A ? 83 1
   ATOM 1287 CB . VAL A 85 ? -0.80340 -7.75934 6.55751 1.000 23.59486 C ? A ? 83 1
   ATOM 1288 CG1 . VAL A 85 ? -1.09907 -9.24853 6.63306 1.000 22.45259 C ? A ? 83 1
   ATOM 1289 CG2 . VAL A 85 ? -1.26717 -7.05411 7.82494 1.000 20.80407 C ? A ? 83 1
   ATOM 1290 H . VAL A 85 ? 0.48672 -5.56788 6.21045 1.000 25.51103 H ? A ? 83 1
   ATOM 1291 HA . VAL A 85 ? 1.20131 -8.07389 6.94605 1.000 25.42103 H ? A ? 83 1
   ATOM 1292 HB . VAL A 85 ? -1.29858 -7.39189 5.80872 1.000 27.39103 H ? A ? 83 1
   ATOM 1293 HG11 . VAL A 85 ? -2.03586 -9.37382 6.85132 1.000 26.04103 H ? A ? 83 1
   ATOM 1294 HG12 . VAL A 85 ? -0.90259 -9.65349 5.77382 1.000 26.04103 H ? A ? 83 1
   ATOM 1295 HG13 . VAL A 85 ? -0.54304 -9.64638 7.32114 1.000 26.04103 H ? A ? 83 1
   ATOM 1296 HG21 . VAL A 85 ? -2.17799 -7.32391 8.02120 1.000 23.06103 H ? A ? 83 1
   ATOM 1297 HG22 . VAL A 85 ? -0.68284 -7.30459 8.55755 1.000 23.06103 H ? A ? 83 1
   ATOM 1298 HG23 . VAL A 85 ? -1.22923 -6.09506 7.68461 1.000 23.06103 H ? A ? 83 1
   ATOM 1299 N . PHE A 86 ? 1.57864 -9.14298 4.75690 1.000 26.07496 N ? A ? 84 1
   ATOM 1300 CA . PHE A 86 ? 2.02662 -9.66019 3.47221 1.000 26.76121 C ? A ? 84 1
   ATOM 1301 C . PHE A 86 ? 1.41491 -11.03328 3.22304 1.000 26.19885 C ? A ? 84 1
   ATOM 1302 O . PHE A 86 ? 0.85251 -11.66471 4.12149 1.000 25.62738 O ? A ? 84 1
   ATOM 1303 CB . PHE A 86 ? 3.55836 -9.76019 3.40480 1.000 28.17293 C ? A ? 84 1
   ATOM 1304 CG . PHE A 86 ? 4.26843 -8.45381 3.61954 1.000 28.88145 C ? A ? 84 1
   ATOM 1305 CD1 . PHE A 86 ? 4.58087 -8.02173 4.89717 1.000 28.54026 C ? A ? 84 1
   ATOM 1306 CD2 . PHE A 86 ? 4.63825 -7.66499 2.54218 1.000 35.25001 C ? A ? 84 1
   ATOM 1307 CE1 . PHE A 86 ? 5.24224 -6.82179 5.09787 1.000 31.59859 C ? A ? 84 1
   ATOM 1308 CE2 . PHE A 86 ? 5.29960 -6.46469 2.73661 1.000 34.84130 C ? A ? 84 1
   ATOM 1309 CZ . PHE A 86 ? 5.60157 -6.04350 4.01618 1.000 31.23227 C ? A ? 84 1
   ATOM 1310 H . PHE A 86 ? 1.65009 -9.71191 5.39785 1.000 30.53103 H ? A ? 84 1
   ATOM 1311 HA . PHE A 86 ? 1.72202 -9.05730 2.77605 1.000 30.81103 H ? A ? 84 1
   ATOM 1312 HB2 . PHE A 86 ? 3.85991 -10.37569 4.09119 1.000 30.98103 H ? A ? 84 1
   ATOM 1313 HB3 . PHE A 86 ? 3.80968 -10.09151 2.52846 1.000 30.98103 H ? A ? 84 1
   ATOM 1314 HD1 . PHE A 86 ? 4.34372 -8.54365 5.62946 1.000 31.74103 H ? A ? 84 1
   ATOM 1315 HD2 . PHE A 86 ? 4.43974 -7.94538 1.67796 1.000 40.11103 H ? A ? 84 1
   ATOM 1316 HE1 . PHE A 86 ? 5.44416 -6.54052 5.96101 1.000 36.52103 H ? A ? 84 1
   ATOM 1317 HE2 . PHE A 86 ? 5.54035 -5.94235 2.00580 1.000 39.44103 H ? A ? 84 1
   ATOM 1318 HZ . PHE A 86 ? 6.04597 -5.23741 4.14895 1.000 34.21103 H ? A ? 84 1
   ATOM 1319 N . CYS A 87 ? 1.54074 -11.49640 1.98040 1.000 31.53140 N ? A ? 85 1
   ATOM 1320 CA . CYS A 87 ? 1.06194 -12.81682 1.60021 1.000 32.15076 C ? A ? 85 1
   ATOM 1321 C . CYS A 87 ? 1.97741 -13.39097 0.52979 1.000 36.56523 C ? A ? 85 1
   ATOM 1322 O . CYS A 87 ? 2.65170 -12.65989 -0.20059 1.000 35.10151 O ? A ? 85 1
   ATOM 1323 CB . CYS A 87 ? -0.38343 -12.77588 1.08854 1.000 31.44247 C ? A ? 85 1
   ATOM 1324 SG . CYS A 87 ? -1.62205 -13.24508 2.31960 1.000 38.84802 S ? A ? 85 1
   ATOM 1325 H . CYS A 87 ? 1.90377 -11.05843 1.33542 1.000 29.44103 H ? A ? 85 1
   ATOM 1326 HA . CYS A 87 ? 1.09476 -13.39663 2.37716 1.000 29.87103 H ? A ? 85 1
   ATOM 1327 HB2 . CYS A 87 ? -0.58405 -11.87196 0.79945 1.000 28.78103 H ? A ? 85 1
   ATOM 1328 HB3 . CYS A 87 ? -0.46481 -13.38895 0.34126 1.000 28.78103 H ? A ? 85 1
   ATOM 1329 HG . CYS A 87 ? -2.70309 -13.26289 1.79899 1.000 39.47103 H ? A ? 85 1
   ATOM 1330 N . THR A 88 ? 1.99220 -14.71820 0.45082 1.000 41.62456 N ? A ? 86 1
   ATOM 1331 CA . THR A 88 ? 2.76391 -15.42504 -0.56100 1.000 46.06988 C ? A ? 86 1
   ATOM 1332 C . THR A 88 ? 2.13892 -16.79767 -0.76309 1.000 47.20528 C ? A ? 86 1
   ATOM 1333 O . THR A 88 ? 1.30655 -17.24719 0.02860 1.000 50.98542 O ? A ? 86 1
   ATOM 1334 CB . THR A 88 ? 4.23958 -15.55121 -0.16396 1.000 58.34988 C ? A ? 86 1
   ATOM 1335 OG1 . THR A 88 ? 5.01602 -15.92656 -1.30931 1.000 52.64813 O ? A ? 86 1
   ATOM 1336 CG2 . THR A 88 ? 4.41515 -16.60043 0.92537 1.000 46.03404 C ? A ? 86 1
   ATOM 1337 H . THR A 88 ? 1.55681 -15.23780 0.98002 1.000 42.18103 H ? A ? 86 1
   ATOM 1338 HA . THR A 88 ? 2.71715 -14.93414 -1.39630 1.000 46.73103 H ? A ? 86 1
   ATOM 1339 HB . THR A 88 ? 4.55401 -14.69940 0.17729 1.000 61.52103 H ? A ? 86 1
   ATOM 1340 HG1 . THR A 88 ? 5.82388 -16.00876 -1.09436 1.000 53.82103 H ? A ? 86 1
   ATOM 1341 HG21 . THR A 88 ? 5.24736 -16.44953 1.40029 1.000 47.02103 H ? A ? 86 1
   ATOM 1342 HG22 . THR A 88 ? 3.67951 -16.55060 1.55564 1.000 47.02103 H ? A ? 86 1
   ATOM 1343 HG23 . THR A 88 ? 4.43335 -17.48700 0.53222 1.000 47.02103 H ? A ? 86 1
   ATOM 1344 N . ASP A 89 ? 2.55182 -17.45731 -1.84457 1.000 50.22987 N ? A ? 87 1
   ATOM 1345 CA . ASP A 89 ? 2.10476 -18.81317 -2.13715 1.000 55.64019 C ? A ? 87 1
   ATOM 1346 C . ASP A 89 ? 3.30280 -19.72066 -2.38599 1.000 55.13067 C ? A ? 87 1
   ATOM 1347 O . ASP A 89 ? 3.38174 -20.82116 -1.83076 1.000 59.69743 O ? A ? 87 1
   ATOM 1348 CB . ASP A 89 ? 1.16976 -18.82327 -3.34726 1.000 67.56138 C ? A ? 87 1
   ATOM 1349 CG . ASP A 89 ? 0.10684 -19.90061 -3.25242 1.000 63.13349 C ? A ? 87 1
   ATOM 1350 OD1 . ASP A 89 ? 0.46836 -21.09686 -3.25258 1.000 55.01978 O ? A ? 87 1
   ATOM 1351 OD2 . ASP A 89 ? -1.09047 -19.55224 -3.18018 1.000 64.74239 O ? A ? 87 1
   ATOM 1352 H . ASP A 89 ? 3.09586 -17.13681 -2.42844 1.000 51.74103 H ? A ? 87 1
   ATOM 1353 HA . ASP A 89 ? 1.60967 -19.15734 -1.37733 1.000 57.57103 H ? A ? 87 1
   ATOM 1354 HB2 . ASP A 89 ? 0.72291 -17.96458 -3.40955 1.000 71.04103 H ? A ? 87 1
   ATOM 1355 HB3 . ASP A 89 ? 1.69110 -18.98491 -4.14912 1.000 71.04103 H ? A ? 87 1
   ATOM 1356 N . SER A 90 ? 4.23670 -19.27018 -3.22012 1.000 59.35793 N ? A ? 88 1
   ATOM 1357 CA . SER A 90 ? 5.43867 -20.04813 -3.48368 1.000 57.48157 C ? A ? 88 1
   ATOM 1358 C . SER A 90 ? 6.37740 -19.99153 -2.28492 1.000 49.67015 C ? A ? 88 1
   ATOM 1359 O . SER A 90 ? 6.51633 -18.95484 -1.62965 1.000 45.86553 O ? A ? 88 1
   ATOM 1360 CB . SER A 90 ? 6.14742 -19.52814 -4.73325 1.000 66.00498 C ? A ? 88 1
   ATOM 1361 OG . SER A 90 ? 6.81522 -20.57768 -5.41307 1.000 74.79567 O ? A ? 88 1
   ATOM 1362 H . SER A 90 ? 4.19704 -18.52206 -3.64242 1.000 62.62103 H ? A ? 88 1
   ATOM 1363 HA . SER A 90 ? 5.19708 -20.97432 -3.64082 1.000 59.77103 H ? A ? 88 1
   ATOM 1364 HB2 . SER A 90 ? 5.48950 -19.13580 -5.32833 1.000 69.20103 H ? A ? 88 1
   ATOM 1365 HB3 . SER A 90 ? 6.79829 -18.85859 -4.47064 1.000 69.20103 H ? A ? 88 1
   ATOM 1366 HG . SER A 90 ? 7.19340 -20.27936 -6.10125 1.000 78.72103 H ? A ? 88 1
   ATOM 1367 N . ILE A 91 ? 7.02743 -21.11954 -2.00174 1.000 51.83590 N ? A ? 89 1
   ATOM 1368 CA . ILE A 91 ? 7.90162 -21.26352 -0.84555 1.000 50.12194 C ? A ? 89 1
   ATOM 1369 C . ILE A 91 ? 9.06899 -22.16263 -1.23068 1.000 49.24248 C ? A ? 89 1
   ATOM 1370 O . ILE A 91 ? 9.05448 -22.83288 -2.26458 1.000 48.59401 O ? A ? 89 1
   ATOM 1371 CB . ILE A 91 ? 7.15585 -21.83909 0.37628 1.000 38.28892 C ? A ? 89 1
   ATOM 1372 CG1 . ILE A 91 ? 6.09701 -22.84396 -0.08377 1.000 42.04181 C ? A ? 89 1
   ATOM 1373 CG2 . ILE A 91 ? 6.52355 -20.71488 1.18116 1.000 39.94190 C ? A ? 89 1
   ATOM 1374 CD1 . ILE A 91 ? 5.48030 -23.64582 1.03852 1.000 50.43264 C ? A ? 89 1
   ATOM 1375 H . ILE A 91 ? 6.97440 -21.83264 -2.47952 1.000 52.85103 H ? A ? 89 1
   ATOM 1376 HA . ILE A 91 ? 8.25817 -20.39481 -0.60238 1.000 51.26103 H ? A ? 89 1
   ATOM 1377 HB . ILE A 91 ? 7.79100 -22.30170 0.94503 1.000 37.56103 H ? A ? 89 1
   ATOM 1378 HG12 . ILE A 91 ? 5.38269 -22.36110 -0.52819 1.000 41.47103 H ? A ? 89 1
   ATOM 1379 HG13 . ILE A 91 ? 6.50897 -23.46886 -0.70077 1.000 41.47103 H ? A ? 89 1
   ATOM 1380 HG21 . ILE A 91 ? 6.07467 -21.09314 1.95339 1.000 40.57103 H ? A ? 89 1
   ATOM 1381 HG22 . ILE A 91 ? 7.21891 -20.10315 1.46952 1.000 40.57103 H ? A ? 89 1
   ATOM 1382 HG23 . ILE A 91 ? 5.88305 -20.24781 0.62215 1.000 40.57103 H ? A ? 89 1
   ATOM 1383 HD11 . ILE A 91 ? 4.85185 -24.28245 0.66348 1.000 51.72103 H ? A ? 89 1
   ATOM 1384 HD12 . ILE A 91 ? 6.18307 -24.11575 1.51410 1.000 51.72103 H ? A ? 89 1
   ATOM 1385 HD13 . ILE A 91 ? 5.01927 -23.04207 1.64171 1.000 51.72103 H ? A ? 89 1
   ATOM 1386 N . GLN A 92 ? 10.09343 -22.16528 -0.37914 1.000 43.61807 N ? A ? 90 1
   ATOM 1387 CA . GLN A 92 ? 11.31216 -22.93334 -0.62166 1.000 44.61463 C ? A ? 90 1
   ATOM 1388 C . GLN A 92 ? 11.69487 -23.63197 0.67516 1.000 35.91317 C ? A ? 90 1
   ATOM 1389 O . GLN A 92 ? 12.18434 -22.98623 1.60698 1.000 40.41016 O ? A ? 90 1
   ATOM 1390 CB . GLN A 92 ? 12.45189 -22.03516 -1.11112 1.000 52.57141 C ? A ? 90 1
   ATOM 1391 CG . GLN A 92 ? 12.09830 -21.13709 -2.29507 1.000 59.18999 C ? A ? 90 1
   ATOM 1392 CD . GLN A 92 ? 12.53371 -21.71903 -3.62723 1.000 63.11926 C ? A ? 90 1
   ATOM 1393 OE1 . GLN A 92 ? 12.38922 -22.91710 -3.87205 1.000 56.26157 O ? A ? 90 1
   ATOM 1394 NE2 . GLN A 92 ? 13.06331 -20.86869 -4.49958 1.000 63.53047 N ? A ? 90 1
   ATOM 1395 H . GLN A 92 ? 10.10599 -21.72256 0.35805 1.000 48.99103 H ? A ? 90 1
   ATOM 1396 HA . GLN A 92 ? 11.13869 -23.60587 -1.29880 1.000 49.36103 H ? A ? 90 1
   ATOM 1397 HB2 . GLN A 92 ? 12.72534 -21.45935 -0.37998 1.000 58.71103 H ? A ? 90 1
   ATOM 1398 HB3 . GLN A 92 ? 13.19238 -22.59915 -1.38404 1.000 58.71103 H ? A ? 90 1
   ATOM 1399 HG2 . GLN A 92 ? 11.13648 -21.01425 -2.32194 1.000 66.48103 H ? A ? 90 1
   ATOM 1400 HG3 . GLN A 92 ? 12.53921 -20.28024 -2.18411 1.000 66.48103 H ? A ? 90 1
   ATOM 1401 HE21 . GLN A 92 ? 13.14378 -20.03725 -4.29505 1.000 70.03103 H ? A ? 90 1
   ATOM 1402 HE22 . GLN A 92 ? 13.32570 -21.14961 -5.26889 1.000 70.03103 H ? A ? 90 1
   ATOM 1403 N . GLY A 93 ? 11.47129 -24.93837 0.73705 1.000 47.95290 N ? A ? 91 1
   ATOM 1404 CA . GLY A 93 ? 11.85252 -25.74331 1.88112 1.000 47.09738 C ? A ? 91 1
   ATOM 1405 C . GLY A 93 ? 10.64467 -26.20457 2.67989 1.000 39.15588 C ? A ? 91 1
   ATOM 1406 O . GLY A 93 ? 9.49037 -25.94046 2.33893 1.000 40.30011 O ? A ? 91 1
   ATOM 1407 H . GLY A 93 ? 11.09053 -25.38919 0.11144 1.000 54.11103 H ? A ? 91 1
   ATOM 1408 HA2 . GLY A 93 ? 12.33744 -26.52665 1.57758 1.000 52.96103 H ? A ? 91 1
   ATOM 1409 HA3 . GLY A 93 ? 12.42651 -25.22317 2.46498 1.000 52.96103 H ? A ? 91 1
   ATOM 1410 N . THR A 94 ? 10.94840 -26.91400 3.77880 1.000 39.27225 N ? A ? 92 1
   ATOM 1411 CA . THR A 94 ? 9.94030 -27.48209 4.66080 1.000 46.38196 C ? A ? 92 1
   ATOM 1412 C . THR A 94 ? 9.91411 -26.73995 5.99353 1.000 37.07580 C ? A ? 92 1
   ATOM 1413 O . THR A 94 ? 10.97412 -26.46235 6.56543 1.000 39.53498 O ? A ? 92 1
   ATOM 1414 CB . THR A 94 ? 10.21256 -28.97098 4.91917 1.000 50.93929 C ? A ? 92 1
   ATOM 1415 OG1 . THR A 94 ? 10.37655 -29.65547 3.67028 1.000 52.66548 O ? A ? 92 1
   ATOM 1416 CG2 . THR A 94 ? 9.06332 -29.60732 5.69339 1.000 51.84669 C ? A ? 92 1
   ATOM 1417 H . THR A 94 ? 11.75308 -27.07913 4.03339 1.000 35.87103 H ? A ? 92 1
   ATOM 1418 HA . THR A 94 ? 9.06723 -27.40072 4.24605 1.000 44.50103 H ? A ? 92 1
   ATOM 1419 HB . THR A 94 ? 11.02108 -29.05962 5.44769 1.000 48.84103 H ? A ? 92 1
   ATOM 1420 HG1 . THR A 94 ? 10.47879 -30.47829 3.80490 1.000 50.01103 H ? A ? 92 1
   ATOM 1421 HG21 . THR A 94 ? 9.23547 -30.55276 5.82526 1.000 49.83103 H ? A ? 92 1
   ATOM 1422 HG22 . THR A 94 ? 8.97024 -29.18049 6.55944 1.000 49.83103 H ? A ? 92 1
   ATOM 1423 HG23 . THR A 94 ? 8.23411 -29.50404 5.20079 1.000 49.83103 H ? A ? 92 1
   ATOM 1424 N . PRO A 95 ? 8.72664 -26.40571 6.51863 1.000 35.14586 N ? A ? 93 1
   ATOM 1425 CA . PRO A 95 ? 8.67178 -25.67608 7.79399 1.000 37.35638 C ? A ? 93 1
   ATOM 1426 C . PRO A 95 ? 9.13576 -26.50863 8.97880 1.000 33.83784 C ? A ? 93 1
   ATOM 1427 O . PRO A 95 ? 8.49750 -27.50297 9.33816 1.000 38.92757 O ? A ? 93 1
   ATOM 1428 CB . PRO A 95 ? 7.18916 -25.29854 7.92389 1.000 30.09161 C ? A ? 93 1
   ATOM 1429 CG . PRO A 95 ? 6.46274 -26.25903 7.05716 1.000 24.61248 C ? A ? 93 1
   ATOM 1430 CD . PRO A 95 ? 7.38791 -26.60544 5.93480 1.000 35.39566 C ? A ? 93 1
   ATOM 1431 HA . PRO A 95 ? 9.21139 -24.87202 7.73720 1.000 36.49103 H ? A ? 93 1
   ATOM 1432 HB2 . PRO A 95 ? 6.90754 -25.38506 8.84806 1.000 28.33103 H ? A ? 93 1
   ATOM 1433 HB3 . PRO A 95 ? 7.05396 -24.38742 7.61978 1.000 28.33103 H ? A ? 93 1
   ATOM 1434 HG2 . PRO A 95 ? 6.23680 -27.05113 7.56943 1.000 21.10103 H ? A ? 93 1
   ATOM 1435 HG3 . PRO A 95 ? 5.65546 -25.84238 6.71715 1.000 21.10103 H ? A ? 93 1
   ATOM 1436 HD2 . PRO A 95 ? 7.26601 -27.52769 5.66004 1.000 33.46103 H ? A ? 93 1
   ATOM 1437 HD3 . PRO A 95 ? 7.24975 -26.01312 5.17918 1.000 33.46103 H ? A ? 93 1
   ATOM 1438 N . VAL A 96 ? 10.24418 -26.10437 9.59276 1.000 34.90796 N ? A ? 94 1
   ATOM 1439 CA . VAL A 96 ? 10.76522 -26.75806 10.78177 1.000 34.88639 C ? A ? 94 1
   ATOM 1440 C . VAL A 96 ? 10.30239 -25.98113 12.00764 1.000 29.49436 C ? A ? 94 1
   ATOM 1441 O . VAL A 96 ? 9.94499 -24.80244 11.93455 1.000 26.86151 O ? A ? 94 1
   ATOM 1442 CB . VAL A 96 ? 12.31009 -26.86786 10.73706 1.000 39.42972 C ? A ? 94 1
   ATOM 1443 CG1 . VAL A 96 ? 12.95332 -25.48694 10.79515 1.000 41.72797 C ? A ? 94 1
   ATOM 1444 CG2 . VAL A 96 ? 12.83030 -27.75001 11.86622 1.000 46.01176 C ? A ? 94 1
   ATOM 1445 H . VAL A 96 ? 10.72087 -25.43805 9.33126 1.000 32.98103 H ? A ? 94 1
   ATOM 1446 HA . VAL A 96 ? 10.40055 -27.65482 10.84291 1.000 32.31103 H ? A ? 94 1
   ATOM 1447 HB . VAL A 96 ? 12.56048 -27.28242 9.89661 1.000 37.19103 H ? A ? 94 1
   ATOM 1448 HG11 . VAL A 96 ? 13.91750 -25.58579 10.75659 1.000 40.63103 H ? A ? 94 1
   ATOM 1449 HG12 . VAL A 96 ? 12.64412 -24.96251 10.04000 1.000 40.63103 H ? A ? 94 1
   ATOM 1450 HG13 . VAL A 96 ? 12.69809 -25.05433 11.62498 1.000 40.63103 H ? A ? 94 1
   ATOM 1451 HG21 . VAL A 96 ? 13.79469 -27.82258 11.79157 1.000 44.16103 H ? A ? 94 1
   ATOM 1452 HG22 . VAL A 96 ? 12.59372 -27.34713 12.71630 1.000 44.16103 H ? A ? 94 1
   ATOM 1453 HG23 . VAL A 96 ? 12.42578 -28.62855 11.79257 1.000 44.16103 H ? A ? 94 1
   ATOM 1454 N . GLU A 97 ? 10.29878 -26.65508 13.15443 1.000 28.87241 N ? A ? 95 1
   ATOM 1455 CA . GLU A 97 ? 10.00115 -26.00041 14.41781 1.000 28.31255 C ? A ? 95 1
   ATOM 1456 C . GLU A 97 ? 11.19430 -25.16340 14.87444 1.000 29.28716 C ? A ? 95 1
   ATOM 1457 O . GLU A 97 ? 12.33496 -25.37535 14.45310 1.000 31.57255 O ? A ? 95 1
   ATOM 1458 CB . GLU A 97 ? 9.64259 -27.03280 15.48617 1.000 31.10235 C ? A ? 95 1
   ATOM 1459 CG . GLU A 97 ? 8.92296 -26.45461 16.69319 1.000 30.60045 C ? A ? 95 1
   ATOM 1460 CD . GLU A 97 ? 8.43852 -27.52554 17.65391 1.000 44.99890 C ? A ? 95 1
   ATOM 1461 OE1 . GLU A 97 ? 8.09361 -27.18530 18.80548 1.000 39.71192 O ? A ? 95 1
   ATOM 1462 OE2 . GLU A 97 ? 8.40232 -28.70907 17.25757 1.000 47.46271 O ? A ? 95 1
   ATOM 1463 H . GLU A 97 ? 10.46647 -27.49560 13.22517 1.000 27.20103 H ? A ? 95 1
   ATOM 1464 HA . GLU A 97 ? 9.23967 -25.41003 14.30604 1.000 26.83103 H ? A ? 95 1
   ATOM 1465 HB2 . GLU A 97 ? 9.06201 -27.70095 15.08943 1.000 29.26103 H ? A ? 95 1
   ATOM 1466 HB3 . GLU A 97 ? 10.45986 -27.44892 15.80211 1.000 29.26103 H ? A ? 95 1
   ATOM 1467 HG2 . GLU A 97 ? 9.53071 -25.87182 17.17475 1.000 28.92103 H ? A ? 95 1
   ATOM 1468 HG3 . GLU A 97 ? 8.15097 -25.95144 16.39028 1.000 28.92103 H ? A ? 95 1
   ATOM 1469 N . SER A 98 ? 10.91607 -24.20059 15.75098 1.000 28.78835 N ? A ? 96 1
   ATOM 1470 CA . SER A 98 ? 11.92775 -23.26549 16.22706 1.000 30.02894 C ? A ? 96 1
   ATOM 1471 C . SER A 98 ? 11.70922 -23.03227 17.71899 1.000 31.23604 C ? A ? 96 1
   ATOM 1472 O . SER A 98 ? 10.95190 -23.75133 18.37786 1.000 34.43089 O ? A ? 96 1
   ATOM 1473 CB . SER A 98 ? 11.87282 -21.95900 15.42265 1.000 27.87151 C ? A ? 96 1
   ATOM 1474 OG . SER A 98 ? 10.76515 -21.16479 15.81182 1.000 25.54690 O ? A ? 96 1
   ATOM 1475 H . SER A 98 ? 10.13625 -24.06821 16.08856 1.000 27.59103 H ? A ? 96 1
   ATOM 1476 HA . SER A 98 ? 12.80118 -23.67013 16.10751 1.000 28.62103 H ? A ? 96 1
   ATOM 1477 HB2 . SER A 98 ? 12.68898 -21.45872 15.57920 1.000 27.00103 H ? A ? 96 1
   ATOM 1478 HB3 . SER A 98 ? 11.79058 -22.17317 14.48017 1.000 27.00103 H ? A ? 96 1
   ATOM 1479 HG . SER A 98 ? 10.04819 -21.55178 15.60735 1.000 25.89103 H ? A ? 96 1
   ATOM 1480 N . ASP A 99 ? 12.38470 -22.01376 18.25659 1.000 33.72951 N ? A ? 97 1
   ATOM 1481 CA . ASP A 99 ? 12.25443 -21.69268 19.67316 1.000 36.09514 C ? A ? 97 1
   ATOM 1482 C . ASP A 99 ? 11.01721 -20.85198 19.96287 1.000 34.69216 C ? A ? 97 1
   ATOM 1483 O . ASP A 99 ? 10.49961 -20.88974 21.08481 1.000 35.57049 O ? A ? 97 1
   ATOM 1484 CB . ASP A 99 ? 13.50026 -20.95046 20.16257 1.000 41.91353 C ? A ? 97 1
   ATOM 1485 CG . ASP A 99 ? 14.68393 -21.87221 20.38005 1.000 46.58580 C ? A ? 97 1
   ATOM 1486 OD1 . ASP A 99 ? 14.46787 -23.08036 20.61209 1.000 49.26869 O ? A ? 97 1
   ATOM 1487 OD2 . ASP A 99 ? 15.83332 -21.38591 20.32168 1.000 52.82906 O ? A ? 97 1
   ATOM 1488 H . ASP A 99 ? 12.92031 -21.49855 17.82384 1.000 31.28103 H ? A ? 97 1
   ATOM 1489 HA . ASP A 99 ? 12.17891 -22.52371 20.16773 1.000 34.99103 H ? A ? 97 1
   ATOM 1490 HB2 . ASP A 99 ? 13.75366 -20.28773 19.50116 1.000 41.53103 H ? A ? 97 1
   ATOM 1491 HB3 . ASP A 99 ? 13.29874 -20.51675 21.00649 1.000 41.53103 H ? A ? 97 1
   ATOM 1492 N . GLU A 100 ? 10.53359 -20.09169 18.98052 1.000 36.76952 N ? A ? 98 1
   ATOM 1493 CA . GLU A 100 ? 9.39608 -19.20492 19.18586 1.000 35.42636 C ? A ? 98 1
   ATOM 1494 C . GLU A 100 ? 8.07223 -19.78641 18.71093 1.000 33.18120 C ? A ? 98 1
   ATOM 1495 O . GLU A 100 ? 7.03841 -19.51051 19.32815 1.000 33.50098 O ? A ? 98 1
   ATOM 1496 CB . GLU A 100 ? 9.62337 -17.86867 18.46780 1.000 38.95111 C ? A ? 98 1
   ATOM 1497 CG . GLU A 100 ? 11.02343 -17.29642 18.61712 1.000 44.55187 C ? A ? 98 1
   ATOM 1498 CD . GLU A 100 ? 11.02374 -15.78001 18.70444 1.000 46.12916 C ? A ? 98 1
   ATOM 1499 OE1 . GLU A 100 ? 10.27539 -15.23042 19.54045 1.000 38.81263 O ? A ? 98 1
   ATOM 1500 OE2 . GLU A 100 ? 11.76778 -15.13706 17.93346 1.000 52.34703 O ? A ? 98 1
   ATOM 1501 H . GLU A 100 ? 10.85134 -20.07368 18.18158 1.000 30.18103 H ? A ? 98 1
   ATOM 1502 HA . GLU A 100 ? 9.32023 -19.03080 20.13709 1.000 29.29103 H ? A ? 98 1
   ATOM 1503 HB2 . GLU A 100 ? 9.45976 -17.99648 17.52028 1.000 34.27103 H ? A ? 98 1
   ATOM 1504 HB3 . GLU A 100 ? 9.00159 -17.21645 18.82681 1.000 34.27103 H ? A ? 98 1
   ATOM 1505 HG2 . GLU A 100 ? 11.42379 -17.64503 19.42897 1.000 40.59103 H ? A ? 98 1
   ATOM 1506 HG3 . GLU A 100 ? 11.55522 -17.55401 17.84787 1.000 40.59103 H ? A ? 98 1
   ATOM 1507 N . MET A 101 ? 8.06664 -20.57772 17.63800 1.000 28.71243 N ? A ? 99 1
   ATOM 1508 CA . MET A 101 ? 6.82000 -20.99668 17.01376 1.000 35.69974 C ? A ? 99 1
   ATOM 1509 C . MET A 101 ? 6.86666 -22.47571 16.65603 1.000 36.46796 C ? A ? 99 1
   ATOM 1510 O . MET A 101 ? 7.93464 -23.08290 16.54960 1.000 33.69046 O ? A ? 99 1
   ATOM 1511 CB . MET A 101 ? 6.52501 -20.16864 15.75485 1.000 30.22374 C ? A ? 99 1
   ATOM 1512 CG . MET A 101 ? 6.31310 -18.69133 16.02859 1.000 37.51892 C ? A ? 99 1
   ATOM 1513 SD . MET A 101 ? 4.61975 -18.32612 16.51676 1.000 39.12400 S ? A ? 99 1
   ATOM 1514 CE . MET A 101 ? 3.92875 -17.80443 14.94921 1.000 31.37637 C ? A ? 99 1
   ATOM 1515 H . MET A 101 ? 8.77389 -20.88322 17.25581 1.000 21.26103 H ? A ? 99 1
   ATOM 1516 HA . MET A 101 ? 6.10320 -20.86692 17.65428 1.000 29.97103 H ? A ? 99 1
   ATOM 1517 HB2 . MET A 101 ? 7.27434 -20.25192 15.14455 1.000 24.26103 H ? A ? 99 1
   ATOM 1518 HB3 . MET A 101 ? 5.71852 -20.51106 15.33866 1.000 24.26103 H ? A ? 99 1
   ATOM 1519 HG2 . MET A 101 ? 6.90168 -18.41335 16.74776 1.000 33.64103 H ? A ? 99 1
   ATOM 1520 HG3 . MET A 101 ? 6.51123 -18.18701 15.22403 1.000 33.64103 H ? A ? 99 1
   ATOM 1521 HE1 . MET A 101 ? 2.97087 -17.68876 15.04918 1.000 27.37103 H ? A ? 99 1
   ATOM 1522 HE2 . MET A 101 ? 4.33781 -16.96472 14.68758 1.000 27.37103 H ? A ? 99 1
   ATOM 1523 HE3 . MET A 101 ? 4.11200 -18.48382 14.28156 1.000 27.37103 H ? A ? 99 1
   ATOM 1524 N . ARG A 102 ? 5.67636 -23.04350 16.46931 1.000 32.45761 N ? A ? 100 1
   ATOM 1525 CA . ARG A 102 ? 5.49837 -24.43318 16.04770 1.000 29.88734 C ? A ? 100 1
   ATOM 1526 C . ARG A 102 ? 4.51425 -24.44033 14.88278 1.000 26.09028 C ? A ? 100 1
   ATOM 1527 O . ARG A 102 ? 3.29123 -24.38489 15.10137 1.000 25.98812 O ? A ? 100 1
   ATOM 1528 CB . ARG A 102 ? 4.99598 -25.29867 17.19873 1.000 28.69200 C ? A ? 100 1
   ATOM 1529 CG . ARG A 102 ? 4.27844 -26.57626 16.76908 1.000 31.14813 C ? A ? 100 1
   ATOM 1530 CD . ARG A 102 ? 4.08886 -27.53171 17.94056 1.000 41.85096 C ? A ? 100 1
   ATOM 1531 NE . ARG A 102 ? 2.78049 -27.37948 18.56720 1.000 39.42441 N ? A ? 100 1
   ATOM 1532 CZ . ARG A 102 ? 1.67254 -27.98370 18.15742 1.000 38.61837 C ? A ? 100 1
   ATOM 1533 NH1 . ARG A 102 ? 1.67356 -28.80382 17.11863 1.000 39.84406 N ? A ? 100 1
   ATOM 1534 NH2 . ARG A 102 ? 0.53354 -27.75807 18.80605 1.000 35.54001 N ? A ? 100 1
   ATOM 1535 H . ARG A 102 ? 4.93104 -22.63016 16.58439 1.000 31.34103 H ? A ? 100 1
   ATOM 1536 HA . ARG A 102 ? 6.34351 -24.80330 15.74831 1.000 27.51103 H ? A ? 100 1
   ATOM 1537 HB2 . ARG A 102 ? 5.75551 -25.55895 17.74304 1.000 24.21103 H ? A ? 100 1
   ATOM 1538 HB3 . ARG A 102 ? 4.37225 -24.77680 17.72741 1.000 24.21103 H ? A ? 100 1
   ATOM 1539 HG2 . ARG A 102 ? 3.40390 -26.35015 16.41561 1.000 27.35103 H ? A ? 100 1
   ATOM 1540 HG3 . ARG A 102 ? 4.80428 -27.02718 16.09006 1.000 27.35103 H ? A ? 100 1
   ATOM 1541 HD2 . ARG A 102 ? 4.16776 -28.44488 17.62309 1.000 39.16103 H ? A ? 100 1
   ATOM 1542 HD3 . ARG A 102 ? 4.76756 -27.35349 18.61027 1.000 39.16103 H ? A ? 100 1
   ATOM 1543 HE . ARG A 102 ? 2.72313 -26.86113 19.25103 1.000 36.25103 H ? A ? 100 1
   ATOM 1544 HH11 . ARG A 102 ? 2.40439 -28.95596 16.69161 1.000 36.13103 H ? A ? 100 1
   ATOM 1545 HH12 . ARG A 102 ? 0.94340 -29.18457 16.87065 1.000 36.13103 H ? A ? 100 1
   ATOM 1546 HH21 . ARG A 102 ? 0.52159 -27.22625 19.48180 1.000 29.98103 H ? A ? 100 1
   ATOM 1547 HH22 . ARG A 102 ? -0.19100 -28.14398 18.54971 1.000 29.98103 H ? A ? 100 1
   ATOM 1548 N . PRO A 103 ? 4.99471 -24.49388 13.64138 1.000 29.43274 N ? A ? 101 1
   ATOM 1549 CA . PRO A 103 ? 4.08970 -24.35410 12.49115 1.000 40.06436 C ? A ? 101 1
   ATOM 1550 C . PRO A 103 ? 3.18050 -25.56453 12.31924 1.000 34.06545 C ? A ? 101 1
   ATOM 1551 O . PRO A 103 ? 3.34871 -26.61237 12.94749 1.000 33.77865 O ? A ? 101 1
   ATOM 1552 CB . PRO A 103 ? 5.02474 -24.19241 11.28718 1.000 42.33448 C ? A ? 101 1
   ATOM 1553 CG . PRO A 103 ? 6.39860 -24.45763 11.76679 1.000 29.77392 C ? A ? 101 1
   ATOM 1554 CD . PRO A 103 ? 6.41596 -24.54945 13.25421 1.000 29.82347 C ? A ? 101 1
   ATOM 1555 HA . PRO A 103 ? 3.55147 -23.55421 12.59783 1.000 36.50103 H ? A ? 101 1
   ATOM 1556 HB2 . PRO A 103 ? 4.77634 -24.82928 10.59900 1.000 39.31103 H ? A ? 101 1
   ATOM 1557 HB3 . PRO A 103 ? 4.95356 -23.28810 10.94361 1.000 39.31103 H ? A ? 101 1
   ATOM 1558 HG2 . PRO A 103 ? 6.70353 -25.29492 11.38356 1.000 22.74103 H ? A ? 101 1
   ATOM 1559 HG3 . PRO A 103 ? 6.97274 -23.73152 11.47693 1.000 22.74103 H ? A ? 101 1
   ATOM 1560 HD2 . PRO A 103 ? 6.81468 -25.38639 13.53959 1.000 22.35103 H ? A ? 101 1
   ATOM 1561 HD3 . PRO A 103 ? 6.90295 -23.80264 13.63632 1.000 22.35103 H ? A ? 101 1
   ATOM 1562 N . CYS A 104 ? 2.19499 -25.39547 11.43419 1.000 28.24125 N ? A ? 102 1
   ATOM 1563 CA . CYS A 104 ? 1.20536 -26.42408 11.12961 1.000 36.19154 C ? A ? 102 1
   ATOM 1564 C . CYS A 104 ? 0.31769 -25.95048 9.98293 1.000 29.84400 C ? A ? 102 1
   ATOM 1565 O . CYS A 104 ? 0.02212 -24.75837 9.87164 1.000 33.46952 O ? A ? 102 1
   ATOM 1566 CB . CYS A 104 ? 0.34631 -26.74154 12.35775 1.000 40.23018 C ? A ? 102 1
   ATOM 1567 SG . CYS A 104 ? -0.31176 -28.42194 12.37548 1.000 44.06160 S ? A ? 102 1
   ATOM 1568 H . CYS A 104 ? 2.07690 -24.67159 10.98514 1.000 24.71103 H ? A ? 102 1
   ATOM 1569 HA . CYS A 104 ? 1.66177 -27.23050 10.84277 1.000 33.95103 H ? A ? 102 1
   ATOM 1570 HB2 . CYS A 104 ? 0.88815 -26.62786 13.15424 1.000 38.48103 H ? A ? 102 1
   ATOM 1571 HB3 . CYS A 104 ? -0.40581 -26.12932 12.37800 1.000 38.48103 H ? A ? 102 1
   ATOM 1572 HG . CYS A 104 ? -0.98923 -28.56589 13.35544 1.000 41.65103 H ? A ? 102 1
   ATOM 1573 N . TRP A 105 ? -0.12235 -26.89536 9.14798 1.000 30.90905 N ? A ? 103 1
   ATOM 1574 CA . TRP A 105 ? -0.98919 -26.58578 8.01431 1.000 30.68514 C ? A ? 103 1
   ATOM 1575 C . TRP A 105 ? -2.45155 -26.77950 8.41034 1.000 31.49450 C ? A ? 103 1
   ATOM 1576 O . TRP A 105 ? -2.80102 -27.77173 9.05494 1.000 33.87343 O ? A ? 103 1
   ATOM 1577 CB . TRP A 105 ? -0.65671 -27.47751 6.81071 1.000 33.07678 C ? A ? 103 1
   ATOM 1578 CG . TRP A 105 ? 0.62196 -27.13883 6.08661 1.000 32.26509 C ? A ? 103 1
   ATOM 1579 CD1 . TRP A 105 ? 1.79708 -27.83166 6.13499 1.000 33.71897 C ? A ? 103 1
   ATOM 1580 CD2 . TRP A 105 ? 0.84137 -26.04321 5.18660 1.000 38.36624 C ? A ? 103 1
   ATOM 1581 NE1 . TRP A 105 ? 2.73650 -27.23103 5.33208 1.000 32.56212 N ? A ? 103 1
   ATOM 1582 CE2 . TRP A 105 ? 2.17516 -26.13146 4.73807 1.000 30.37242 C ? A ? 103 1
   ATOM 1583 CE3 . TRP A 105 ? 0.04223 -24.99353 4.72208 1.000 33.29272 C ? A ? 103 1
   ATOM 1584 CZ2 . TRP A 105 ? 2.72651 -25.20933 3.84945 1.000 28.83184 C ? A ? 103 1
   ATOM 1585 CZ3 . TRP A 105 ? 0.59122 -24.08083 3.83988 1.000 26.59443 C ? A ? 103 1
   ATOM 1586 CH2 . TRP A 105 ? 1.91978 -24.19419 3.41336 1.000 31.44824 C ? A ? 103 1
   ATOM 1587 H . TRP A 105 ? 0.07052 -27.73037 9.21983 1.000 27.34103 H ? A ? 103 1
   ATOM 1588 HA . TRP A 105 ? -0.85532 -25.66198 7.75056 1.000 27.12103 H ? A ? 103 1
   ATOM 1589 HB2 . TRP A 105 ? -0.57873 -28.39311 7.12136 1.000 29.10103 H ? A ? 103 1
   ATOM 1590 HB3 . TRP A 105 ? -1.37998 -27.40557 6.16837 1.000 29.10103 H ? A ? 103 1
   ATOM 1591 HD1 . TRP A 105 ? 1.94116 -28.59986 6.63900 1.000 29.59103 H ? A ? 103 1
   ATOM 1592 HE1 . TRP A 105 ? 3.54527 -27.50134 5.22055 1.000 28.49103 H ? A ? 103 1
   ATOM 1593 HE3 . TRP A 105 ? -0.84110 -24.91093 5.00101 1.000 32.04103 H ? A ? 103 1
   ATOM 1594 HZ2 . TRP A 105 ? 3.60872 -25.28157 3.56417 1.000 25.28103 H ? A ? 103 1
   ATOM 1595 HZ3 . TRP A 105 ? 0.06851 -23.37931 3.52437 1.000 23.06103 H ? A ? 103 1
   ATOM 1596 HH2 . TRP A 105 ? 2.26175 -23.56501 2.82000 1.000 29.98103 H ? A ? 103 1
   ATOM 1597 N . PHE A 106 ? -3.30196 -25.82412 8.02773 1.000 39.01136 N ? A ? 104 1
   ATOM 1598 CA . PHE A 106 ? -4.74664 -25.94299 8.17120 1.000 34.52757 C ? A ? 104 1
   ATOM 1599 C . PHE A 106 ? -5.40746 -25.74581 6.81308 1.000 35.27653 C ? A ? 104 1
   ATOM 1600 O . PHE A 106 ? -4.82221 -25.16681 5.89488 1.000 39.11591 O ? A ? 104 1
   ATOM 1601 CB . PHE A 106 ? -5.32812 -24.91019 9.15313 1.000 29.73727 C ? A ? 104 1
   ATOM 1602 CG . PHE A 106 ? -4.67431 -24.90576 10.50176 1.000 29.77958 C ? A ? 104 1
   ATOM 1603 CD1 . PHE A 106 ? -3.42401 -24.33903 10.68054 1.000 40.63480 C ? A ? 104 1
   ATOM 1604 CD2 . PHE A 106 ? -5.32212 -25.44755 11.59807 1.000 31.22031 C ? A ? 104 1
   ATOM 1605 CE1 . PHE A 106 ? -2.82460 -24.32782 11.92574 1.000 40.35823 C ? A ? 104 1
   ATOM 1606 CE2 . PHE A 106 ? -4.72866 -25.44015 12.84621 1.000 35.28604 C ? A ? 104 1
   ATOM 1607 CZ . PHE A 106 ? -3.47831 -24.87873 13.01052 1.000 35.29236 C ? A ? 104 1
   ATOM 1608 H . PHE A 106 ? -3.05521 -25.08026 7.67364 1.000 36.79103 H ? A ? 104 1
   ATOM 1609 HA . PHE A 106 ? -4.94848 -26.82861 8.51154 1.000 31.08103 H ? A ? 104 1
   ATOM 1610 HB2 . PHE A 106 ? -5.22040 -24.02495 8.77149 1.000 24.84103 H ? A ? 104 1
   ATOM 1611 HB3 . PHE A 106 ? -6.26978 -25.10281 9.28377 1.000 24.84103 H ? A ? 104 1
   ATOM 1612 HD1 . PHE A 106 ? -2.98235 -23.96151 9.95437 1.000 40.06103 H ? A ? 104 1
   ATOM 1613 HD2 . PHE A 106 ? -6.16730 -25.82127 11.49364 1.000 26.33103 H ? A ? 104 1
   ATOM 1614 HE1 . PHE A 106 ? -1.98178 -23.94964 12.03316 1.000 39.81103 H ? A ? 104 1
   ATOM 1615 HE2 . PHE A 106 ? -5.17107 -25.81289 13.57438 1.000 32.57103 H ? A ? 104 1
   ATOM 1616 HZ . PHE A 106 ? -3.07714 -24.87147 13.84951 1.000 33.18103 H ? A ? 104 1
   ATOM 1617 N . GLN A 107 ? -6.63985 -26.22542 6.69486 1.000 36.62694 N ? A ? 105 1
   ATOM 1618 CA . GLN A 107 ? -7.45315 -25.92385 5.52929 1.000 47.76531 C ? A ? 105 1
   ATOM 1619 C . GLN A 107 ? -8.17650 -24.59513 5.73470 1.000 50.56189 C ? A ? 105 1
   ATOM 1620 O . GLN A 107 ? -8.21662 -24.04037 6.83522 1.000 42.74875 O ? A ? 105 1
   ATOM 1621 CB . GLN A 107 ? -8.45601 -27.04346 5.26144 1.000 49.88285 C ? A ? 105 1
   ATOM 1622 CG . GLN A 107 ? -7.86080 -28.26120 4.57509 1.000 59.18199 C ? A ? 105 1
   ATOM 1623 CD . GLN A 107 ? -8.20208 -29.55227 5.28985 1.000 66.31186 C ? A ? 105 1
   ATOM 1624 OE1 . GLN A 107 ? -7.63715 -29.86305 6.33892 1.000 58.52579 O ? A ? 105 1
   ATOM 1625 NE2 . GLN A 107 ? -9.13690 -30.31010 4.72783 1.000 78.81945 N ? A ? 105 1
   ATOM 1626 H . GLN A 107 ? -7.02535 -26.72737 7.27711 1.000 36.71103 H ? A ? 105 1
   ATOM 1627 HA . GLN A 107 ? -6.88145 -25.85174 4.74899 1.000 49.77103 H ? A ? 105 1
   ATOM 1628 HB2 . GLN A 107 ? -8.82828 -27.33549 6.10822 1.000 50.99103 H ? A ? 105 1
   ATOM 1629 HB3 . GLN A 107 ? -9.16045 -26.69882 4.69057 1.000 50.99103 H ? A ? 105 1
   ATOM 1630 HG2 . GLN A 107 ? -8.20733 -28.31678 3.67081 1.000 61.08103 H ? A ? 105 1
   ATOM 1631 HG3 . GLN A 107 ? -6.89493 -28.17393 4.55547 1.000 61.08103 H ? A ? 105 1
   ATOM 1632 HE21 . GLN A 107 ? -9.51281 -30.05777 3.99665 1.000 82.32103 H ? A ? 105 1
   ATOM 1633 HE22 . GLN A 107 ? -9.36630 -31.05313 5.09510 1.000 82.32103 H ? A ? 105 1
   ATOM 1634 N . LEU A 108 ? -8.75802 -24.08421 4.65239 1.000 52.49408 N ? A ? 106 1
   ATOM 1635 CA . LEU A 108 ? -9.41356 -22.78351 4.68719 1.000 55.00717 C ? A ? 106 1
   ATOM 1636 C . LEU A 108 ? -10.78356 -22.82625 5.35009 1.000 51.93152 C ? A ? 106 1
   ATOM 1637 O . LEU A 108 ? -11.45281 -21.78958 5.41670 1.000 47.01777 O ? A ? 106 1
   ATOM 1638 CB . LEU A 108 ? -9.53882 -22.22373 3.26832 1.000 43.33351 C ? A ? 106 1
   ATOM 1639 CG . LEU A 108 ? -8.32766 -22.45663 2.36154 1.000 46.29554 C ? A ? 106 1
   ATOM 1640 CD1 . LEU A 108 ? -8.54436 -21.80972 1.00371 1.000 53.61856 C ? A ? 106 1
   ATOM 1641 CD2 . LEU A 108 ? -7.05038 -21.93528 3.00951 1.000 42.02189 C ? A ? 106 1
   ATOM 1642 H . LEU A 108 ? -8.78553 -24.47319 3.88588 1.000 48.69103 H ? A ? 106 1
   ATOM 1643 HA . LEU A 108 ? -8.86131 -22.17177 5.19874 1.000 52.38103 H ? A ? 106 1
   ATOM 1644 HB2 . LEU A 108 ? -10.30410 -22.64084 2.84256 1.000 38.13103 H ? A ? 106 1
   ATOM 1645 HB3 . LEU A 108 ? -9.67487 -21.26528 3.32971 1.000 38.13103 H ? A ? 106 1
   ATOM 1646 HG . LEU A 108 ? -8.22009 -23.41120 2.22691 1.000 41.54103 H ? A ? 106 1
   ATOM 1647 HD11 . LEU A 108 ? -7.71352 -21.83857 0.50395 1.000 49.95103 H ? A ? 106 1
   ATOM 1648 HD12 . LEU A 108 ? -9.23392 -22.29829 0.52757 1.000 49.95103 H ? A ? 106 1
   ATOM 1649 HD13 . LEU A 108 ? -8.82076 -20.88897 1.13307 1.000 49.95103 H ? A ? 106 1
   ATOM 1650 HD21 . LEU A 108 ? -6.30174 -22.11153 2.41842 1.000 37.41103 H ? A ? 106 1
   ATOM 1651 HD22 . LEU A 108 ? -7.13794 -20.98053 3.15676 1.000 37.41103 H ? A ? 106 1
   ATOM 1652 HD23 . LEU A 108 ? -6.91753 -22.38973 3.85610 1.000 37.41103 H ? A ? 106 1
   ATOM 1653 N . ASP A 109 ? -11.21366 -23.98904 5.84126 1.000 53.55095 N ? A ? 107 1
   ATOM 1654 CA . ASP A 109 ? -12.44844 -24.11171 6.60706 1.000 51.02136 C ? A ? 107 1
   ATOM 1655 C . ASP A 109 ? -12.19652 -24.74283 7.97100 1.000 50.37442 C ? A ? 107 1
   ATOM 1656 O . ASP A 109 ? -13.13900 -25.20108 8.62420 1.000 51.57823 O ? A ? 107 1
   ATOM 1657 CB . ASP A 109 ? -13.48530 -24.92436 5.82849 1.000 55.82955 C ? A ? 107 1
   ATOM 1658 CG . ASP A 109 ? -13.18264 -26.41023 5.82804 1.000 60.42661 C ? A ? 107 1
   ATOM 1659 OD1 . ASP A 109 ? -12.08993 -26.79849 5.36249 1.000 59.67105 O ? A ? 107 1
   ATOM 1660 OD2 . ASP A 109 ? -14.03932 -27.19090 6.29320 1.000 49.66696 O ? A ? 107 1
   ATOM 1661 H . ASP A 109 ? -10.79717 -24.73470 5.74065 1.000 53.68103 H ? A ? 107 1
   ATOM 1662 HA . ASP A 109 ? -12.81669 -23.22580 6.75007 1.000 50.24103 H ? A ? 107 1
   ATOM 1663 HB2 . ASP A 109 ? -14.35730 -24.79559 6.23337 1.000 54.67103 H ? A ? 107 1
   ATOM 1664 HB3 . ASP A 109 ? -13.49901 -24.62037 4.90745 1.000 54.67103 H ? A ? 107 1
   ATOM 1665 N . GLN A 110 ? -10.93592 -24.78023 8.40931 1.000 49.44917 N ? A ? 108 1
   ATOM 1666 CA . GLN A 110 ? -10.56339 -25.36656 9.69063 1.000 47.10815 C ? A ? 108 1
   ATOM 1667 C . GLN A 110 ? -9.79487 -24.39054 10.57537 1.000 36.28898 C ? A ? 108 1
   ATOM 1668 O . GLN A 110 ? -9.17546 -24.81530 11.55506 1.000 40.34431 O ? A ? 108 1
   ATOM 1669 CB . GLN A 110 ? -9.72063 -26.62797 9.47970 1.000 54.84974 C ? A ? 108 1
   ATOM 1670 CG . GLN A 110 ? -10.22181 -27.57140 8.38996 1.000 56.94322 C ? A ? 108 1
   ATOM 1671 CD . GLN A 110 ? -11.31405 -28.50396 8.87337 1.000 61.36263 C ? A ? 108 1
   ATOM 1672 OE1 . GLN A 110 ? -11.05249 -29.64882 9.24226 1.000 61.79205 O ? A ? 108 1
   ATOM 1673 NE2 . GLN A 110 ? -12.54930 -28.01888 8.86719 1.000 64.84159 N ? A ? 108 1
   ATOM 1674 H . GLN A 110 ? -10.26721 -24.46461 7.97021 1.000 48.93103 H ? A ? 108 1
   ATOM 1675 HA . GLN A 110 ? -11.38070 -25.61084 10.15238 1.000 45.99103 H ? A ? 108 1
   ATOM 1676 HB2 . GLN A 110 ? -8.82094 -26.35790 9.23779 1.000 54.53103 H ? A ? 108 1
   ATOM 1677 HB3 . GLN A 110 ? -9.70479 -27.12783 10.31084 1.000 54.53103 H ? A ? 108 1
   ATOM 1678 HG2 . GLN A 110 ? -10.57967 -27.04563 7.65756 1.000 55.89103 H ? A ? 108 1
   ATOM 1679 HG3 . GLN A 110 ? -9.48120 -28.11442 8.07766 1.000 55.89103 H ? A ? 108 1
   ATOM 1680 HE21 . GLN A 110 ? -12.69423 -27.21498 8.59823 1.000 64.03103 H ? A ? 108 1
   ATOM 1681 HE22 . GLN A 110 ? -13.20485 -28.50843 9.13213 1.000 64.03103 H ? A ? 108 1
   ATOM 1682 N . ILE A 111 ? -9.81935 -23.09982 10.25547 1.000 40.15186 N ? A ? 109 1
   ATOM 1683 CA . ILE A 111 ? -9.00497 -22.12949 10.99826 1.000 31.32528 C ? A ? 109 1
   ATOM 1684 C . ILE A 111 ? -9.47405 -22.08421 12.44853 1.000 36.54114 C ? A ? 109 1
   ATOM 1685 O . ILE A 111 ? -10.69217 -22.00869 12.70472 1.000 35.36640 O ? A ? 109 1
   ATOM 1686 CB . ILE A 111 ? -9.09577 -20.74142 10.33960 1.000 36.50353 C ? A ? 109 1
   ATOM 1687 CG1 . ILE A 111 ? -8.30912 -20.72809 9.02411 1.000 33.36866 C ? A ? 109 1
   ATOM 1688 CG2 . ILE A 111 ? -8.57442 -19.66005 11.27603 1.000 36.91479 C ? A ? 109 1
   ATOM 1689 CD1 . ILE A 111 ? -9.17547 -20.84759 7.78571 1.000 39.08864 C ? A ? 109 1
   ATOM 1690 H . ILE A 111 ? -10.29067 -22.75882 9.62208 1.000 37.90103 H ? A ? 109 1
   ATOM 1691 HA . ILE A 111 ? -8.07671 -22.41085 10.99013 1.000 28.27103 H ? A ? 109 1
   ATOM 1692 HB . ILE A 111 ? -10.02945 -20.55785 10.15132 1.000 35.29103 H ? A ? 109 1
   ATOM 1693 HG12 . ILE A 111 ? -7.82040 -19.89246 8.96263 1.000 31.59103 H ? A ? 109 1
   ATOM 1694 HG13 . ILE A 111 ? -7.69034 -21.47508 9.02436 1.000 31.59103 H ? A ? 109 1
   ATOM 1695 HG21 . ILE A 111 ? -8.44483 -18.84145 10.77203 1.000 36.59103 H ? A ? 109 1
   ATOM 1696 HG22 . ILE A 111 ? -9.22303 -19.51441 11.98242 1.000 36.59103 H ? A ? 109 1
   ATOM 1697 HG23 . ILE A 111 ? -7.73098 -19.95138 11.65633 1.000 36.59103 H ? A ? 109 1
   ATOM 1698 HD11 . ILE A 111 ? -8.61339 -20.77297 6.99869 1.000 37.91103 H ? A ? 109 1
   ATOM 1699 HD12 . ILE A 111 ? -9.62069 -21.70935 7.79372 1.000 37.91103 H ? A ? 109 1
   ATOM 1700 HD13 . ILE A 111 ? -9.83371 -20.13514 7.79083 1.000 37.91103 H ? A ? 109 1
   ATOM 1701 N . PRO A 112 ? -8.56928 -22.13263 13.43293 1.000 40.97048 N ? A ? 110 1
   ATOM 1702 CA . PRO A 112 ? -8.97995 -22.19641 14.84897 1.000 37.71746 C ? A ? 110 1
   ATOM 1703 C . PRO A 112 ? -9.23047 -20.81835 15.45203 1.000 33.88237 C ? A ? 110 1
   ATOM 1704 O . PRO A 112 ? -8.53478 -20.37968 16.37364 1.000 30.80346 O ? A ? 110 1
   ATOM 1705 CB . PRO A 112 ? -7.78602 -22.90450 15.49576 1.000 41.12615 C ? A ? 110 1
   ATOM 1706 CG . PRO A 112 ? -6.62141 -22.40344 14.71172 1.000 31.64549 C ? A ? 110 1
   ATOM 1707 CD . PRO A 112 ? -7.10952 -22.28420 13.28805 1.000 31.45803 C ? A ? 110 1
   ATOM 1708 HA . PRO A 112 ? -9.77931 -22.73836 14.93966 1.000 37.28103 H ? A ? 110 1
   ATOM 1709 HB2 . PRO A 112 ? -7.71442 -22.65752 16.43106 1.000 41.09103 H ? A ? 110 1
   ATOM 1710 HB3 . PRO A 112 ? -7.87979 -23.86639 15.41287 1.000 41.09103 H ? A ? 110 1
   ATOM 1711 HG2 . PRO A 112 ? -6.34314 -21.53944 15.05373 1.000 30.45103 H ? A ? 110 1
   ATOM 1712 HG3 . PRO A 112 ? -5.88857 -23.03600 14.77253 1.000 30.45103 H ? A ? 110 1
   ATOM 1713 HD2 . PRO A 112 ? -6.72403 -21.50581 12.85631 1.000 30.35103 H ? A ? 110 1
   ATOM 1714 HD3 . PRO A 112 ? -6.89519 -23.08401 12.78281 1.000 30.35103 H ? A ? 110 1
   ATOM 1715 N . PHE A 113 ? -10.25880 -20.12784 14.94580 1.000 38.21541 N ? A ? 111 1
   ATOM 1716 CA . PHE A 113 ? -10.53302 -18.76034 15.37860 1.000 26.36010 C ? A ? 111 1
   ATOM 1717 C . PHE A 113 ? -10.71479 -18.63940 16.88668 1.000 27.70239 C ? A ? 111 1
   ATOM 1718 O . PHE A 113 ? -10.60823 -17.53072 17.42277 1.000 31.31103 O ? A ? 111 1
   ATOM 1719 CB . PHE A 113 ? -11.77899 -18.22676 14.67094 1.000 26.14674 C ? A ? 111 1
   ATOM 1720 CG . PHE A 113 ? -11.54534 -17.86190 13.23619 1.000 27.60307 C ? A ? 111 1
   ATOM 1721 CD1 . PHE A 113 ? -10.79255 -16.74853 12.90406 1.000 26.73263 C ? A ? 111 1
   ATOM 1722 CD2 . PHE A 113 ? -12.07353 -18.63471 12.21834 1.000 25.60600 C ? A ? 111 1
   ATOM 1723 CE1 . PHE A 113 ? -10.57373 -16.41230 11.58367 1.000 21.43303 C ? A ? 111 1
   ATOM 1724 CE2 . PHE A 113 ? -11.85835 -18.30340 10.89661 1.000 33.45149 C ? A ? 111 1
   ATOM 1725 CZ . PHE A 113 ? -11.10729 -17.19063 10.57875 1.000 31.51567 C ? A ? 111 1
   ATOM 1726 H . PHE A 113 ? -10.80679 -20.42861 14.35517 1.000 35.40103 H ? A ? 111 1
   ATOM 1727 HA . PHE A 113 ? -9.77502 -18.20928 15.12827 1.000 21.81103 H ? A ? 111 1
   ATOM 1728 HB2 . PHE A 113 ? -12.46811 -18.90899 14.69501 1.000 20.22103 H ? A ? 111 1
   ATOM 1729 HB3 . PHE A 113 ? -12.08406 -17.43060 15.13351 1.000 20.22103 H ? A ? 111 1
   ATOM 1730 HD1 . PHE A 113 ? -10.43006 -16.22097 13.57873 1.000 23.36103 H ? A ? 111 1
   ATOM 1731 HD2 . PHE A 113 ? -12.57963 -19.38645 12.42726 1.000 20.66103 H ? A ? 111 1
   ATOM 1732 HE1 . PHE A 113 ? -10.06702 -15.66171 11.37209 1.000 16.35103 H ? A ? 111 1
   ATOM 1733 HE2 . PHE A 113 ? -12.21934 -18.82983 10.22025 1.000 30.25103 H ? A ? 111 1
   ATOM 1734 HZ . PHE A 113 ? -10.96124 -16.96602 9.68818 1.000 28.70103 H ? A ? 111 1
   ATOM 1735 N . LYS A 114 ? -10.98689 -19.74353 17.58368 1.000 31.08781 N ? A ? 112 1
   ATOM 1736 CA . LYS A 114 ? -11.20062 -19.68522 19.02408 1.000 36.25632 C ? A ? 112 1
   ATOM 1737 C . LYS A 114 ? -9.90607 -19.52116 19.80728 1.000 29.84027 C ? A ? 112 1
   ATOM 1738 O . LYS A 114 ? -9.94961 -19.07125 20.95749 1.000 27.77715 O ? A ? 112 1
   ATOM 1739 CB . LYS A 114 ? -11.92605 -20.94586 19.49634 1.000 46.92800 C ? A ? 112 1
   ATOM 1740 CG . LYS A 114 ? -13.17687 -21.26868 18.69371 1.000 56.59018 C ? A ? 112 1
   ATOM 1741 CD . LYS A 114 ? -14.18294 -22.06063 19.51986 1.000 76.97861 C ? A ? 112 1
   ATOM 1742 CE . LYS A 114 ? -14.91016 -23.10519 18.68300 1.000 81.34731 C ? A ? 112 1
   ATOM 1743 NZ . LYS A 114 ? -14.37994 -24.47618 18.92143 1.000 77.65636 N ? A ? 112 1
   ATOM 1744 H . LYS A 114 ? -11.05217 -20.53175 17.24597 1.000 30.39103 H ? A ? 112 1
   ATOM 1745 HA . LYS A 114 ? -11.76411 -18.92071 19.22132 1.000 36.13103 H ? A ? 112 1
   ATOM 1746 HB2 . LYS A 114 ? -11.32175 -21.70074 19.41969 1.000 47.75103 H ? A ? 112 1
   ATOM 1747 HB3 . LYS A 114 ? -12.19066 -20.82535 20.42173 1.000 47.75103 H ? A ? 112 1
   ATOM 1748 HG2 . LYS A 114 ? -13.59863 -20.44247 18.41018 1.000 58.94103 H ? A ? 112 1
   ATOM 1749 HG3 . LYS A 114 ? -12.93339 -21.79964 17.91931 1.000 58.94103 H ? A ? 112 1
   ATOM 1750 HD2 . LYS A 114 ? -13.71760 -22.51789 20.23768 1.000 82.16103 H ? A ? 112 1
   ATOM 1751 HD3 . LYS A 114 ? -14.84381 -21.45293 19.88708 1.000 82.16103 H ? A ? 112 1
   ATOM 1752 HE2 . LYS A 114 ? -15.85230 -23.10004 18.91374 1.000 86.58103 H ? A ? 112 1
   ATOM 1753 HE3 . LYS A 114 ? -14.79777 -22.89590 17.74254 1.000 86.58103 H ? A ? 112 1
   ATOM 1754 HZ1 . LYS A 114 ? -14.82193 -25.06476 18.42112 1.000 81.23103 H ? A ? 112 1
   ATOM 1755 HZ2 . LYS A 114 ? -13.51586 -24.50926 18.71081 1.000 81.23103 H ? A ? 112 1
   ATOM 1756 HZ3 . LYS A 114 ? -14.47689 -24.69523 19.77859 1.000 81.23103 H ? A ? 112 1
   ATOM 1757 N . ASP A 115 ? -8.76314 -19.87513 19.21741 1.000 39.63369 N ? A ? 113 1
   ATOM 1758 CA . ASP A 115 ? -7.46350 -19.73749 19.86355 1.000 36.33502 C ? A ? 113 1
   ATOM 1759 C . ASP A 115 ? -6.55214 -18.78784 19.09018 1.000 43.53918 C ? A ? 113 1
   ATOM 1760 O . ASP A 115 ? -5.32863 -18.92784 19.12346 1.000 31.96920 O ? A ? 113 1
   ATOM 1761 CB . ASP A 115 ? -6.79610 -21.10273 20.02596 1.000 36.19167 C ? A ? 113 1
   ATOM 1762 CG . ASP A 115 ? -7.49292 -21.97408 21.05204 1.000 44.65260 C ? A ? 113 1
   ATOM 1763 OD1 . ASP A 115 ? -8.55709 -22.54204 20.72863 1.000 47.24514 O ? A ? 113 1
   ATOM 1764 OD2 . ASP A 115 ? -6.97486 -22.09346 22.18222 1.000 43.01445 O ? A ? 113 1
   ATOM 1765 H . ASP A 115 ? -8.71723 -20.20486 18.42446 1.000 35.20103 H ? A ? 113 1
   ATOM 1766 HA . ASP A 115 ? -7.59877 -19.36119 20.74729 1.000 31.35103 H ? A ? 113 1
   ATOM 1767 HB2 . ASP A 115 ? -6.81468 -21.56749 19.17475 1.000 30.43103 H ? A ? 113 1
   ATOM 1768 HB3 . ASP A 115 ? -5.87876 -20.97445 20.31395 1.000 30.43103 H ? A ? 113 1
   ATOM 1769 N . MET A 116 ? -7.13595 -17.82056 18.38268 1.000 43.58824 N ? A ? 114 1
   ATOM 1770 CA . MET A 116 ? -6.38886 -16.77581 17.70446 1.000 37.46340 C ? A ? 114 1
   ATOM 1771 C . MET A 116 ? -6.58950 -15.45370 18.44964 1.000 35.37801 C ? A ? 114 1
   ATOM 1772 O . MET A 116 ? -7.03052 -15.43888 19.60810 1.000 37.82803 O ? A ? 114 1
   ATOM 1773 CB . MET A 116 ? -6.83141 -16.68446 16.24090 1.000 34.50766 C ? A ? 114 1
   ATOM 1774 CG . MET A 116 ? -6.81292 -17.99043 15.48498 1.000 28.63327 C ? A ? 114 1
   ATOM 1775 SD . MET A 116 ? -6.82370 -17.72247 13.70136 1.000 29.63658 S ? A ? 114 1
   ATOM 1776 CE . MET A 116 ? -5.09623 -17.36413 13.39975 1.000 50.02778 C ? A ? 114 1
   ATOM 1777 H . MET A 116 ? -7.98722 -17.75164 18.28177 1.000 36.32103 H ? A ? 114 1
   ATOM 1778 HA . MET A 116 ? -5.45133 -17.02455 17.71337 1.000 29.76103 H ? A ? 114 1
   ATOM 1779 HB2 . MET A 116 ? -7.74048 -16.34702 16.21580 1.000 26.53103 H ? A ? 114 1
   ATOM 1780 HB3 . MET A 116 ? -6.23753 -16.07260 15.77847 1.000 26.53103 H ? A ? 114 1
   ATOM 1781 HG2 . MET A 116 ? -6.00941 -18.48282 15.71481 1.000 18.44103 H ? A ? 114 1
   ATOM 1782 HG3 . MET A 116 ? -7.59834 -18.50863 15.72053 1.000 18.44103 H ? A ? 114 1
   ATOM 1783 HE1 . MET A 116 ? -4.96838 -17.20059 12.45222 1.000 45.51103 H ? A ? 114 1
   ATOM 1784 HE2 . MET A 116 ? -4.84338 -16.57773 13.90822 1.000 45.51103 H ? A ? 114 1
   ATOM 1785 HE3 . MET A 116 ? -4.56253 -18.12439 13.67916 1.000 45.51103 H ? A ? 114 1
   ATOM 1786 N . TRP A 117 ? -6.26423 -14.34837 17.78680 1.000 33.30525 N ? A ? 115 1
   ATOM 1787 CA . TRP A 117 ? -6.56379 -13.03701 18.33327 1.000 32.71059 C ? A ? 115 1
   ATOM 1788 C . TRP A 117 ? -7.99732 -12.64633 17.97739 1.000 33.62925 C ? A ? 115 1
   ATOM 1789 O . TRP A 117 ? -8.49081 -12.99026 16.90024 1.000 38.08825 O ? A ? 115 1
   ATOM 1790 CB . TRP A 117 ? -5.58785 -11.99816 17.79271 1.000 28.32289 C ? A ? 115 1
   ATOM 1791 CG . TRP A 117 ? -4.23629 -12.07225 18.43768 1.000 33.53132 C ? A ? 115 1
   ATOM 1792 CD1 . TRP A 117 ? -3.18332 -12.84810 18.04887 1.000 30.89387 C ? A ? 115 1
   ATOM 1793 CD2 . TRP A 117 ? -3.79525 -11.34712 19.59200 1.000 39.82740 C ? A ? 115 1
   ATOM 1794 NE1 . TRP A 117 ? -2.11396 -12.65110 18.88943 1.000 27.91419 N ? A ? 115 1
   ATOM 1795 CE2 . TRP A 117 ? -2.46380 -11.73347 19.84476 1.000 42.74774 C ? A ? 115 1
   ATOM 1796 CE3 . TRP A 117 ? -4.39678 -10.40813 20.43566 1.000 37.56471 C ? A ? 115 1
   ATOM 1797 CZ2 . TRP A 117 ? -1.72370 -11.21279 20.90475 1.000 47.41541 C ? A ? 115 1
   ATOM 1798 CZ3 . TRP A 117 ? -3.66021 -9.89213 21.48758 1.000 42.84945 C ? A ? 115 1
   ATOM 1799 CH2 . TRP A 117 ? -2.33820 -10.29574 21.71263 1.000 49.47837 C ? A ? 115 1
   ATOM 1800 H . TRP A 117 ? -5.87114 -14.33374 17.02203 1.000 31.04103 H ? A ? 115 1
   ATOM 1801 HA . TRP A 117 ? -6.47576 -13.04813 19.29920 1.000 30.54103 H ? A ? 115 1
   ATOM 1802 HB2 . TRP A 117 ? -5.47290 -12.13988 16.84003 1.000 25.79103 H ? A ? 115 1
   ATOM 1803 HB3 . TRP A 117 ? -5.94875 -11.11258 17.95522 1.000 25.79103 H ? A ? 115 1
   ATOM 1804 HD1 . TRP A 117 ? -3.18851 -13.42644 17.32058 1.000 28.71103 H ? A ? 115 1
   ATOM 1805 HE1 . TRP A 117 ? -1.34974 -13.04040 18.82606 1.000 24.91103 H ? A ? 115 1
   ATOM 1806 HE3 . TRP A 117 ? -5.27444 -10.13576 20.29271 1.000 36.37103 H ? A ? 115 1
   ATOM 1807 HZ2 . TRP A 117 ? -0.84561 -11.47865 21.05701 1.000 47.81103 H ? A ? 115 1
   ATOM 1808 HZ3 . TRP A 117 ? -4.04988 -9.26656 22.05479 1.000 42.34103 H ? A ? 115 1
   ATOM 1809 HH2 . TRP A 117 ? -1.86742 -9.93208 22.42748 1.000 50.10103 H ? A ? 115 1
   ATOM 1810 N . PRO A 118 ? -8.69231 -11.93151 18.86624 1.000 28.75778 N ? A ? 116 1
   ATOM 1811 CA . PRO A 118 ? -10.11295 -11.64383 18.60452 1.000 31.25253 C ? A ? 116 1
   ATOM 1812 C . PRO A 118 ? -10.34706 -10.82620 17.34665 1.000 22.39059 C ? A ? 116 1
   ATOM 1813 O . PRO A 118 ? -11.41167 -10.95122 16.72909 1.000 27.14346 O ? A ? 116 1
   ATOM 1814 CB . PRO A 118 ? -10.55742 -10.88509 19.86494 1.000 39.35437 C ? A ? 116 1
   ATOM 1815 CG . PRO A 118 ? -9.50790 -11.17782 20.89419 1.000 41.91393 C ? A ? 116 1
   ATOM 1816 CD . PRO A 118 ? -8.23788 -11.33607 20.13347 1.000 25.27065 C ? A ? 116 1
   ATOM 1817 HA . PRO A 118 ? -10.60815 -12.47538 18.53965 1.000 27.31103 H ? A ? 116 1
   ATOM 1818 HB2 . PRO A 118 ? -10.60266 -9.93442 19.67765 1.000 36.72103 H ? A ? 116 1
   ATOM 1819 HB3 . PRO A 118 ? -11.42519 -11.20790 20.15419 1.000 36.72103 H ? A ? 116 1
   ATOM 1820 HG2 . PRO A 118 ? -9.44560 -10.43879 21.51938 1.000 39.56103 H ? A ? 116 1
   ATOM 1821 HG3 . PRO A 118 ? -9.73053 -11.99479 21.36737 1.000 39.56103 H ? A ? 116 1
   ATOM 1822 HD2 . PRO A 118 ? -7.81436 -10.47674 19.98155 1.000 20.07103 H ? A ? 116 1
   ATOM 1823 HD3 . PRO A 118 ? -7.62675 -11.92980 20.59703 1.000 20.07103 H ? A ? 116 1
   ATOM 1824 N . ASP A 119 ? -9.38788 -9.99327 16.94267 1.000 22.51987 N ? A ? 117 1
   ATOM 1825 CA . ASP A 119 ? -9.55760 -9.18980 15.73924 1.000 25.42371 C ? A ? 117 1
   ATOM 1826 C . ASP A 119 ? -9.38727 -10.00218 14.46300 1.000 21.59982 C ? A ? 117 1
   ATOM 1827 O . ASP A 119 ? -9.91600 -9.60711 13.41856 1.000 21.45688 O ? A ? 117 1
   ATOM 1828 CB . ASP A 119 ? -8.56363 -8.02585 15.73905 1.000 24.36600 C ? A ? 117 1
   ATOM 1829 CG . ASP A 119 ? -7.13757 -8.47757 15.49801 1.000 26.69986 C ? A ? 117 1
   ATOM 1830 OD1 . ASP A 119 ? -6.54263 -9.08826 16.41071 1.000 31.20095 O ? A ? 117 1
   ATOM 1831 OD2 . ASP A 119 ? -6.61109 -8.22259 14.39461 1.000 24.24854 O ? A ? 117 1
   ATOM 1832 H . ASP A 119 ? -8.63710 -9.87793 17.34594 1.000 17.79103 H ? A ? 117 1
   ATOM 1833 HA . ASP A 119 ? -10.45381 -8.81870 15.73956 1.000 21.56103 H ? A ? 117 1
   ATOM 1834 HB2 . ASP A 119 ? -8.80483 -7.40359 15.03512 1.000 20.58103 H ? A ? 117 1
   ATOM 1835 HB3 . ASP A 119 ? -8.59651 -7.58123 16.60052 1.000 20.58103 H ? A ? 117 1
   ATOM 1836 N . ASP A 120 ? -8.66808 -11.12556 14.52304 1.000 33.74255 N ? A ? 118 1
   ATOM 1837 CA . ASP A 120 ? -8.44693 -11.93510 13.33058 1.000 32.44276 C ? A ? 118 1
   ATOM 1838 C . ASP A 120 ? -9.75030 -12.36487 12.67171 1.000 27.49397 C ? A ? 118 1
   ATOM 1839 O . ASP A 120 ? -9.74917 -12.68933 11.48092 1.000 28.37903 O ? A ? 118 1
   ATOM 1840 CB . ASP A 120 ? -7.61722 -13.17334 13.68099 1.000 36.93444 C ? A ? 118 1
   ATOM 1841 CG . ASP A 120 ? -6.13674 -12.97403 13.42957 1.000 36.09833 C ? A ? 118 1
   ATOM 1842 OD1 . ASP A 120 ? -5.78438 -12.41263 12.37336 1.000 37.75771 O ? A ? 118 1
   ATOM 1843 OD2 . ASP A 120 ? -5.32398 -13.37764 14.28829 1.000 44.01091 O ? A ? 118 1
   ATOM 1844 H . ASP A 120 ? -8.30183 -11.43591 15.23658 1.000 29.04103 H ? A ? 118 1
   ATOM 1845 HA . ASP A 120 ? -7.94702 -11.40524 12.69008 1.000 27.42103 H ? A ? 118 1
   ATOM 1846 HB2 . ASP A 120 ? -7.73718 -13.37897 14.62133 1.000 32.64103 H ? A ? 118 1
   ATOM 1847 HB3 . ASP A 120 ? -7.91647 -13.91900 13.13754 1.000 32.64103 H ? A ? 118 1
   ATOM 1848 N . SER A 121 ? -10.85923 -12.37590 13.41164 1.000 23.83585 N ? A ? 119 1
   ATOM 1849 CA . SER A 121 ? -12.13421 -12.79176 12.84176 1.000 24.30916 C ? A ? 119 1
   ATOM 1850 C . SER A 121 ? -12.78313 -11.71090 11.98580 1.000 24.27451 C ? A ? 119 1
   ATOM 1851 O . SER A 121 ? -13.69628 -12.02145 11.21273 1.000 25.01580 O ? A ? 119 1
   ATOM 1852 CB . SER A 121 ? -13.09929 -13.20183 13.95699 1.000 25.92185 C ? A ? 119 1
   ATOM 1853 OG . SER A 121 ? -13.33617 -14.59852 13.93725 1.000 36.33691 O ? A ? 119 1
   ATOM 1854 H . SER A 121 ? -10.89707 -12.14832 14.24011 1.000 18.13103 H ? A ? 119 1
   ATOM 1855 HA . SER A 121 ? -11.97827 -13.56414 12.27605 1.000 18.20103 H ? A ? 119 1
   ATOM 1856 HB2 . SER A 121 ? -12.71228 -12.96015 14.81298 1.000 19.67103 H ? A ? 119 1
   ATOM 1857 HB3 . SER A 121 ? -13.94168 -12.73775 13.83088 1.000 19.67103 H ? A ? 119 1
   ATOM 1858 HG . SER A 121 ? -13.84467 -14.81266 14.57063 1.000 31.60103 H ? A ? 119 1
   ATOM 1859 N . TYR A 122 ? -12.33576 -10.45875 12.09857 1.000 25.14338 N ? A ? 120 1
   ATOM 1860 CA . TYR A 122 ? -12.95086 -9.36368 11.35862 1.000 20.98760 C ? A ? 120 1
   ATOM 1861 C . TYR A 122 ? -12.28882 -9.10670 10.01235 1.000 20.12645 C ? A ? 120 1
   ATOM 1862 O . TYR A 122 ? -12.97274 -8.68885 9.06977 1.000 20.71378 O ? A ? 120 1
   ATOM 1863 CB . TYR A 122 ? -12.90915 -8.07232 12.18373 1.000 26.94409 C ? A ? 120 1
   ATOM 1864 CG . TYR A 122 ? -13.71027 -8.12902 13.46434 1.000 27.19369 C ? A ? 120 1
   ATOM 1865 CD1 . TYR A 122 ? -13.13307 -8.57263 14.64613 1.000 30.81504 C ? A ? 120 1
   ATOM 1866 CD2 . TYR A 122 ? -15.04215 -7.73745 13.49224 1.000 24.06037 C ? A ? 120 1
   ATOM 1867 CE1 . TYR A 122 ? -13.85766 -8.62624 15.81935 1.000 28.87388 C ? A ? 120 1
   ATOM 1868 CE2 . TYR A 122 ? -15.77742 -7.78876 14.66199 1.000 23.79005 C ? A ? 120 1
   ATOM 1869 CZ . TYR A 122 ? -15.17917 -8.23549 15.82312 1.000 29.15410 C ? A ? 120 1
   ATOM 1870 OH . TYR A 122 ? -15.89772 -8.29185 16.99557 1.000 25.65210 O ? A ? 120 1
   ATOM 1871 H . TYR A 122 ? -11.67727 -10.22051 12.59780 1.000 19.19103 H ? A ? 120 1
   ATOM 1872 HA . TYR A 122 ? -13.87970 -9.59309 11.19884 1.000 12.83103 H ? A ? 120 1
   ATOM 1873 HB2 . TYR A 122 ? -11.98739 -7.88578 12.42138 1.000 21.50103 H ? A ? 120 1
   ATOM 1874 HB3 . TYR A 122 ? -13.26592 -7.34863 11.64533 1.000 21.50103 H ? A ? 120 1
   ATOM 1875 HD1 . TYR A 122 ? -12.24190 -8.83855 14.64732 1.000 26.03103 H ? A ? 120 1
   ATOM 1876 HD2 . TYR A 122 ? -15.44642 -7.43561 12.71099 1.000 17.38103 H ? A ? 120 1
   ATOM 1877 HE1 . TYR A 122 ? -13.45622 -8.92453 16.60343 1.000 23.35103 H ? A ? 120 1
   ATOM 1878 HE2 . TYR A 122 ? -16.66896 -7.52413 14.66656 1.000 16.25103 H ? A ? 120 1
   ATOM 1879 HH . TYR A 122 ? -16.68358 -8.54394 16.83908 1.000 17.50103 H ? A ? 120 1
   ATOM 1880 N . TRP A 123 ? -10.97980 -9.33976 9.89322 1.000 21.26797 N ? A ? 121 1
   ATOM 1881 CA . TRP A 123 ? -10.25020 -8.99496 8.67974 1.000 25.68626 C ? A ? 121 1
   ATOM 1882 C . TRP A 123 ? -9.69196 -10.19412 7.92148 1.000 27.06618 C ? A ? 121 1
   ATOM 1883 O . TRP A 123 ? -8.99421 -9.99547 6.92235 1.000 32.74045 O ? A ? 121 1
   ATOM 1884 CB . TRP A 123 ? -9.10754 -8.02098 9.00221 1.000 22.09477 C ? A ? 121 1
   ATOM 1885 CG . TRP A 123 ? -8.01378 -8.56267 9.89340 1.000 32.04280 C ? A ? 121 1
   ATOM 1886 CD1 . TRP A 123 ? -7.89559 -8.38201 11.24071 1.000 23.55447 C ? A ? 121 1
   ATOM 1887 CD2 . TRP A 123 ? -6.87510 -9.34279 9.49421 1.000 30.04249 C ? A ? 121 1
   ATOM 1888 NE1 . TRP A 123 ? -6.76542 -9.00824 11.70696 1.000 23.52754 N ? A ? 121 1
   ATOM 1889 CE2 . TRP A 123 ? -6.12120 -9.60494 10.65557 1.000 24.91325 C ? A ? 121 1
   ATOM 1890 CE3 . TRP A 123 ? -6.42362 -9.84771 8.27066 1.000 29.51279 C ? A ? 121 1
   ATOM 1891 CZ2 . TRP A 123 ? -4.94200 -10.34978 10.62944 1.000 35.76399 C ? A ? 121 1
   ATOM 1892 CZ3 . TRP A 123 ? -5.25377 -10.59057 8.24846 1.000 32.88532 C ? A ? 121 1
   ATOM 1893 CH2 . TRP A 123 ? -4.52762 -10.83410 9.41997 1.000 29.85852 C ? A ? 121 1
   ATOM 1894 H . TRP A 123 ? -10.49427 -9.69807 10.50598 1.000 18.62103 H ? A ? 121 1
   ATOM 1895 HA . TRP A 123 ? -10.88147 -8.55537 8.08884 1.000 23.92103 H ? A ? 121 1
   ATOM 1896 HB2 . TRP A 123 ? -8.69186 -7.75298 8.16778 1.000 20.03103 H ? A ? 121 1
   ATOM 1897 HB3 . TRP A 123 ? -9.48477 -7.24681 9.44859 1.000 20.03103 H ? A ? 121 1
   ATOM 1898 HD1 . TRP A 123 ? -8.49422 -7.90359 11.76765 1.000 22.31103 H ? A ? 121 1
   ATOM 1899 HE1 . TRP A 123 ? -6.50453 -9.02328 12.52629 1.000 22.43103 H ? A ? 121 1
   ATOM 1900 HE3 . TRP A 123 ? -6.89897 -9.68816 7.48740 1.000 29.12103 H ? A ? 121 1
   ATOM 1901 HZ2 . TRP A 123 ? -4.45590 -10.51087 11.40575 1.000 37.09103 H ? A ? 121 1
   ATOM 1902 HZ3 . TRP A 123 ? -4.94576 -10.93336 7.44067 1.000 33.22103 H ? A ? 121 1
   ATOM 1903 HH2 . TRP A 123 ? -3.74620 -11.33633 9.37464 1.000 29.83103 H ? A ? 121 1
   ATOM 1904 N . PHE A 124 ? -9.98576 -11.42249 8.34300 1.000 28.76305 N ? A ? 122 1
   ATOM 1905 CA . PHE A 124 ? -9.48411 -12.58033 7.61063 1.000 34.52034 C ? A ? 122 1
   ATOM 1906 C . PHE A 124 ? -10.31747 -12.85690 6.36370 1.000 31.43306 C ? A ? 122 1
   ATOM 1907 O . PHE A 124 ? -9.74859 -13.14102 5.30250 1.000 37.09927 O ? A ? 122 1
   ATOM 1908 CB . PHE A 124 ? -9.44981 -13.82355 8.49700 1.000 29.87012 C ? A ? 122 1
   ATOM 1909 CG . PHE A 124 ? -8.14724 -14.56184 8.43114 1.000 37.79904 C ? A ? 122 1
   ATOM 1910 CD1 . PHE A 124 ? -7.04873 -14.11483 9.14508 1.000 38.62405 C ? A ? 122 1
   ATOM 1911 CD2 . PHE A 124 ? -8.01214 -15.68692 7.63708 1.000 44.77595 C ? A ? 122 1
   ATOM 1912 CE1 . PHE A 124 ? -5.84432 -14.78535 9.08038 1.000 43.75903 C ? A ? 122 1
   ATOM 1913 CE2 . PHE A 124 ? -6.81018 -16.36178 7.56852 1.000 42.41535 C ? A ? 122 1
   ATOM 1914 CZ . PHE A 124 ? -5.72474 -15.91021 8.29070 1.000 41.38207 C ? A ? 122 1
   ATOM 1915 H . PHE A 124 ? -10.46285 -11.60625 9.03454 1.000 28.63103 H ? A ? 122 1
   ATOM 1916 HA . PHE A 124 ? -8.57978 -12.37696 7.32474 1.000 35.25103 H ? A ? 122 1
   ATOM 1917 HB2 . PHE A 124 ? -9.59478 -13.55628 9.41812 1.000 29.54103 H ? A ? 122 1
   ATOM 1918 HB3 . PHE A 124 ? -10.15123 -14.43056 8.21338 1.000 29.54103 H ? A ? 122 1
   ATOM 1919 HD1 . PHE A 124 ? -7.12326 -13.35384 9.67446 1.000 40.63103 H ? A ? 122 1
   ATOM 1920 HD2 . PHE A 124 ? -8.73939 -15.99177 7.14406 1.000 47.00103 H ? A ? 122 1
   ATOM 1921 HE1 . PHE A 124 ? -5.11424 -14.47933 9.56847 1.000 46.79103 H ? A ? 122 1
   ATOM 1922 HE2 . PHE A 124 ? -6.73197 -17.12021 7.03602 1.000 44.17103 H ? A ? 122 1
   ATOM 1923 HZ . PHE A 124 ? -4.91388 -16.36335 8.24522 1.000 43.44103 H ? A ? 122 1
   ATOM 1924 N . PRO A 125 ? -11.65054 -12.79253 6.43429 1.000 28.28835 N ? A ? 123 1
   ATOM 1925 CA . PRO A 125 ? -12.44129 -12.98540 5.20754 1.000 29.92146 C ? A ? 123 1
   ATOM 1926 C . PRO A 125 ? -11.99925 -12.08668 4.06820 1.000 43.11660 C ? A ? 123 1
   ATOM 1927 O . PRO A 125 ? -12.10272 -12.47890 2.89905 1.000 44.66583 O ? A ? 123 1
   ATOM 1928 CB . PRO A 125 ? -13.87351 -12.66724 5.65790 1.000 35.50957 C ? A ? 123 1
   ATOM 1929 CG . PRO A 125 ? -13.87910 -12.92135 7.11853 1.000 32.38930 C ? A ? 123 1
   ATOM 1930 CD . PRO A 125 ? -12.50922 -12.55542 7.60941 1.000 29.32732 C ? A ? 123 1
   ATOM 1931 HA . PRO A 125 ? -12.39824 -13.91251 4.92556 1.000 29.27103 H ? A ? 123 1
   ATOM 1932 HB2 . PRO A 125 ? -14.08207 -11.73962 5.46575 1.000 35.67103 H ? A ? 123 1
   ATOM 1933 HB3 . PRO A 125 ? -14.50064 -13.24970 5.20144 1.000 35.67103 H ? A ? 123 1
   ATOM 1934 HG2 . PRO A 125 ? -14.55411 -12.36911 7.54313 1.000 32.34103 H ? A ? 123 1
   ATOM 1935 HG3 . PRO A 125 ? -14.06400 -13.85874 7.28585 1.000 32.34103 H ? A ? 123 1
   ATOM 1936 HD2 . PRO A 125 ? -12.47658 -11.62392 7.87803 1.000 29.44103 H ? A ? 123 1
   ATOM 1937 HD3 . PRO A 125 ? -12.24504 -13.12366 8.34983 1.000 29.44103 H ? A ? 123 1
   ATOM 1938 N . LEU A 126 ? -11.50080 -10.88767 4.37531 1.000 40.00553 N ? A ? 124 1
   ATOM 1939 CA . LEU A 126 ? -10.99293 -10.00912 3.32787 1.000 43.01932 C ? A ? 124 1
   ATOM 1940 C . LEU A 126 ? -9.73808 -10.58749 2.68545 1.000 40.37602 C ? A ? 124 1
   ATOM 1941 O . LEU A 126 ? -9.56485 -10.50598 1.46368 1.000 42.31437 O ? A ? 124 1
   ATOM 1942 CB . LEU A 126 ? -10.71377 -8.62297 3.90613 1.000 41.63792 C ? A ? 124 1
   ATOM 1943 CG . LEU A 126 ? -11.95821 -7.86552 4.37453 1.000 47.62708 C ? A ? 124 1
   ATOM 1944 CD1 . LEU A 126 ? -11.58017 -6.59163 5.10267 1.000 29.75649 C ? A ? 124 1
   ATOM 1945 CD2 . LEU A 126 ? -12.86899 -7.55176 3.19920 1.000 53.53533 C ? A ? 124 1
   ATOM 1946 H . LEU A 126 ? -11.44678 -10.56551 5.17086 1.000 44.82103 H ? A ? 124 1
   ATOM 1947 HA . LEU A 126 ? -11.66703 -9.91728 2.63645 1.000 48.25103 H ? A ? 124 1
   ATOM 1948 HB2 . LEU A 126 ? -10.12524 -8.72126 4.67090 1.000 47.09103 H ? A ? 124 1
   ATOM 1949 HB3 . LEU A 126 ? -10.28319 -8.08546 3.22307 1.000 47.09103 H ? A ? 124 1
   ATOM 1950 HG . LEU A 126 ? -12.44472 -8.42992 4.99555 1.000 54.14103 H ? A ? 124 1
   ATOM 1951 HD11 . LEU A 126 ? -12.32343 -6.31455 5.66097 1.000 33.15103 H ? A ? 124 1
   ATOM 1952 HD12 . LEU A 126 ? -10.79918 -6.76187 5.65219 1.000 33.15103 H ? A ? 124 1
   ATOM 1953 HD13 . LEU A 126 ? -11.38154 -5.90197 4.45013 1.000 33.15103 H ? A ? 124 1
   ATOM 1954 HD21 . LEU A 126 ? -13.48507 -6.84798 3.45617 1.000 60.37103 H ? A ? 124 1
   ATOM 1955 HD22 . LEU A 126 ? -12.32752 -7.25983 2.44921 1.000 60.37103 H ? A ? 124 1
   ATOM 1956 HD23 . LEU A 126 ? -13.36220 -8.35188 2.95948 1.000 60.37103 H ? A ? 124 1
   ATOM 1957 N . LEU A 127 ? -8.85241 -11.17739 3.49169 1.000 38.01741 N ? A ? 125 1
   ATOM 1958 CA . LEU A 127 ? -7.64688 -11.78911 2.94259 1.000 37.04925 C ? A ? 125 1
   ATOM 1959 C . LEU A 127 ? -7.99080 -12.93642 2.00176 1.000 44.50274 C ? A ? 125 1
   ATOM 1960 O . LEU A 127 ? -7.33577 -13.12183 0.96916 1.000 44.45858 O ? A ? 125 1
   ATOM 1961 CB . LEU A 127 ? -6.75036 -12.28446 4.07626 1.000 37.02603 C ? A ? 125 1
   ATOM 1962 CG . LEU A 127 ? -5.29299 -12.54421 3.69463 1.000 33.21598 C ? A ? 125 1
   ATOM 1963 CD1 . LEU A 127 ? -4.43483 -11.33289 4.02063 1.000 37.98060 C ? A ? 125 1
   ATOM 1964 CD2 . LEU A 127 ? -4.76492 -13.78910 4.39499 1.000 32.59345 C ? A ? 125 1
   ATOM 1965 H . LEU A 127 ? -8.92631 -11.23527 4.34655 1.000 36.77103 H ? A ? 125 1
   ATOM 1966 HA . LEU A 127 ? -7.15875 -11.11940 2.43848 1.000 35.54103 H ? A ? 125 1
   ATOM 1967 HB2 . LEU A 127 ? -6.75102 -11.61622 4.77936 1.000 36.11103 H ? A ? 125 1
   ATOM 1968 HB3 . LEU A 127 ? -7.11525 -13.11857 4.41096 1.000 36.11103 H ? A ? 125 1
   ATOM 1969 HG . LEU A 127 ? -5.23971 -12.70015 2.73874 1.000 31.57103 H ? A ? 125 1
   ATOM 1970 HD11 . LEU A 127 ? -3.51779 -11.51721 3.76381 1.000 37.75103 H ? A ? 125 1
   ATOM 1971 HD12 . LEU A 127 ? -4.76891 -10.56727 3.52756 1.000 37.75103 H ? A ? 125 1
   ATOM 1972 HD13 . LEU A 127 ? -4.48287 -11.15911 4.97373 1.000 37.75103 H ? A ? 125 1
   ATOM 1973 HD21 . LEU A 127 ? -3.83956 -13.92698 4.13886 1.000 30.91103 H ? A ? 125 1
   ATOM 1974 HD22 . LEU A 127 ? -4.82710 -13.66193 5.35460 1.000 30.91103 H ? A ? 125 1
   ATOM 1975 HD23 . LEU A 127 ? -5.29958 -14.55286 4.12720 1.000 30.91103 H ? A ? 125 1
   ATOM 1976 N . LEU A 128 ? -9.01553 -13.71634 2.34112 1.000 43.04416 N ? A ? 126 1
   ATOM 1977 CA . LEU A 128 ? -9.40171 -14.87502 1.54698 1.000 42.80003 C ? A ? 126 1
   ATOM 1978 C . LEU A 128 ? -10.26553 -14.50841 0.34682 1.000 48.93957 C ? A ? 126 1
   ATOM 1979 O . LEU A 128 ? -10.66145 -15.40502 -0.40629 1.000 47.06043 O ? A ? 126 1
   ATOM 1980 CB . LEU A 128 ? -10.13941 -15.89232 2.42508 1.000 43.76235 C ? A ? 126 1
   ATOM 1981 CG . LEU A 128 ? -9.62944 -16.06402 3.86018 1.000 42.39955 C ? A ? 126 1
   ATOM 1982 CD1 . LEU A 128 ? -10.66188 -16.78541 4.71346 1.000 40.61066 C ? A ? 126 1
   ATOM 1983 CD2 . LEU A 128 ? -8.30022 -16.80235 3.88351 1.000 50.23304 C ? A ? 126 1
   ATOM 1984 H . LEU A 128 ? -9.50729 -13.59199 3.03561 1.000 46.52103 H ? A ? 126 1
   ATOM 1985 HA . LEU A 128 ? -8.59774 -15.30212 1.21214 1.000 45.36103 H ? A ? 126 1
   ATOM 1986 HB2 . LEU A 128 ? -11.06805 -15.61850 2.48471 1.000 46.39103 H ? A ? 126 1
   ATOM 1987 HB3 . LEU A 128 ? -10.07623 -16.75981 1.99571 1.000 46.39103 H ? A ? 126 1
   ATOM 1988 HG . LEU A 128 ? -9.48340 -15.18521 4.24392 1.000 45.53103 H ? A ? 126 1
   ATOM 1989 HD11 . LEU A 128 ? -10.31670 -16.87888 5.61514 1.000 43.11103 H ? A ? 126 1
   ATOM 1990 HD12 . LEU A 128 ? -11.48082 -16.26570 4.72499 1.000 43.11103 H ? A ? 126 1
   ATOM 1991 HD13 . LEU A 128 ? -10.83106 -17.66091 4.33164 1.000 43.11103 H ? A ? 126 1
   ATOM 1992 HD21 . LEU A 128 ? -8.00383 -16.89013 4.80294 1.000 55.05103 H ? A ? 126 1
   ATOM 1993 HD22 . LEU A 128 ? -8.41979 -17.68051 3.48925 1.000 55.05103 H ? A ? 126 1
   ATOM 1994 HD23 . LEU A 128 ? -7.64893 -16.29640 3.37289 1.000 55.05103 H ? A ? 126 1
   ATOM 1995 N . GLN A 129 ? -10.56989 -13.22542 0.15432 1.000 47.50869 N ? A ? 127 1
   ATOM 1996 CA . GLN A 129 ? -11.24540 -12.74993 -1.04440 1.000 53.10342 C ? A ? 127 1
   ATOM 1997 C . GLN A 129 ? -10.32470 -11.94257 -1.94904 1.000 50.77443 C ? A ? 127 1
   ATOM 1998 O . GLN A 129 ? -10.78437 -11.41375 -2.96698 1.000 54.39745 O ? A ? 127 1
   ATOM 1999 CB . GLN A 129 ? -12.46750 -11.90539 -0.66684 1.000 52.97396 C ? A ? 127 1
   ATOM 2000 CG . GLN A 129 ? -13.53567 -12.66945 0.09493 1.000 56.55393 C ? A ? 127 1
   ATOM 2001 CD . GLN A 129 ? -14.67065 -11.77590 0.55358 1.000 58.28969 C ? A ? 127 1
   ATOM 2002 OE1 . GLN A 129 ? -15.17915 -10.95704 -0.21240 1.000 57.61028 O ? A ? 127 1
   ATOM 2003 NE2 . GLN A 129 ? -15.06952 -11.92368 1.81192 1.000 54.03869 N ? A ? 127 1
   ATOM 2004 H . GLN A 129 ? -10.39019 -12.60080 0.71749 1.000 53.46103 H ? A ? 127 1
   ATOM 2005 HA . GLN A 129 ? -11.56414 -13.51623 -1.54648 1.000 59.25103 H ? A ? 127 1
   ATOM 2006 HB2 . GLN A 129 ? -12.17545 -11.16921 -0.10681 1.000 59.08103 H ? A ? 127 1
   ATOM 2007 HB3 . GLN A 129 ? -12.87218 -11.56376 -1.47951 1.000 59.08103 H ? A ? 127 1
   ATOM 2008 HG2 . GLN A 129 ? -13.90671 -13.35577 -0.48143 1.000 63.26103 H ? A ? 127 1
   ATOM 2009 HG3 . GLN A 129 ? -13.13614 -13.07576 0.87991 1.000 63.26103 H ? A ? 127 1
   ATOM 2010 HE21 . GLN A 129 ? -14.68693 -12.50340 2.31902 1.000 60.79103 H ? A ? 127 1
   ATOM 2011 HE22 . GLN A 129 ? -15.71036 -11.43963 2.11954 1.000 60.79103 H ? A ? 127 1
   ATOM 2012 N . LYS A 130 ? -9.03976 -11.83424 -1.60517 1.000 49.44738 N ? A ? 128 1
   ATOM 2013 CA . LYS A 130 ? -8.04167 -11.14927 -2.42392 1.000 52.06188 C ? A ? 128 1
   ATOM 2014 C . LYS A 130 ? -8.28446 -9.64193 -2.48958 1.000 42.39808 C ? A ? 128 1
   ATOM 2015 O . LYS A 130 ? -7.97130 -8.99749 -3.49335 1.000 49.74213 O ? A ? 128 1
   ATOM 2016 CB . LYS A 130 ? -7.97905 -11.74748 -3.83550 1.000 74.81254 C ? A ? 128 1
   ATOM 2017 CG . LYS A 130 ? -6.72245 -12.57003 -4.09735 1.000 81.29188 C ? A ? 128 1
   ATOM 2018 CD . LYS A 130 ? -6.85052 -13.97905 -3.53359 1.000 94.96331 C ? A ? 128 1
   ATOM 2019 CE . LYS A 130 ? -5.53316 -14.73820 -3.61256 1.000 93.42454 C ? A ? 128 1
   ATOM 2020 NZ . LYS A 130 ? -5.06163 -14.90881 -5.01569 1.000 82.64712 N ? A ? 128 1
   ATOM 2021 H . LYS A 130 ? -8.71357 -12.16011 -0.87922 1.000 49.59103 H ? A ? 128 1
   ATOM 2022 HA . LYS A 130 ? -7.17368 -11.27507 -2.00959 1.000 52.51103 H ? A ? 128 1
   ATOM 2023 HB2 . LYS A 130 ? -8.74536 -12.32847 -3.96242 1.000 78.63103 H ? A ? 128 1
   ATOM 2024 HB3 . LYS A 130 ? -8.00012 -11.02458 -4.48193 1.000 78.63103 H ? A ? 128 1
   ATOM 2025 HG2 . LYS A 130 ? -6.57539 -12.63651 -5.05383 1.000 86.38103 H ? A ? 128 1
   ATOM 2026 HG3 . LYS A 130 ? -5.96294 -12.14011 -3.67401 1.000 86.38103 H ? A ? 128 1
   ATOM 2027 HD2 . LYS A 130 ? -7.11720 -13.92878 -2.60232 1.000 102.91103 H ? A ? 128 1
   ATOM 2028 HD3 . LYS A 130 ? -7.51488 -14.46903 -4.04295 1.000 102.91103 H ? A ? 128 1
   ATOM 2029 HE2 . LYS A 130 ? -4.85383 -14.24796 -3.12361 1.000 101.12103 H ? A ? 128 1
   ATOM 2030 HE3 . LYS A 130 ? -5.65022 -15.61945 -3.22449 1.000 101.12103 H ? A ? 128 1
   ATOM 2031 HZ1 . LYS A 130 ? -4.33177 -15.41787 -5.03177 1.000 87.08103 H ? A ? 128 1
   ATOM 2032 HZ2 . LYS A 130 ? -5.69562 -15.29736 -5.50475 1.000 87.08103 H ? A ? 128 1
   ATOM 2033 HZ3 . LYS A 130 ? -4.86852 -14.11575 -5.37047 1.000 87.08103 H ? A ? 128 1
   ATOM 2034 N . LYS A 131 ? -8.82959 -9.06609 -1.42270 1.000 37.33912 N ? A ? 129 1
   ATOM 2035 CA . LYS A 131 ? -8.96491 -7.62341 -1.29020 1.000 28.40129 C ? A ? 129 1
   ATOM 2036 C . LYS A 131 ? -7.88854 -7.08290 -0.35165 1.000 32.55110 C ? A ? 129 1
   ATOM 2037 O . LYS A 131 ? -7.16971 -7.83344 0.31224 1.000 36.41179 O ? A ? 129 1
   ATOM 2038 CB . LYS A 131 ? -10.35879 -7.25581 -0.77265 1.000 40.64149 C ? A ? 129 1
   ATOM 2039 CG . LYS A 131 ? -11.50102 -7.79849 -1.61856 1.000 45.51351 C ? A ? 129 1
   ATOM 2040 CD . LYS A 131 ? -12.50755 -6.71291 -1.97845 1.000 53.39915 C ? A ? 129 1
   ATOM 2041 CE . LYS A 131 ? -12.11988 -5.99550 -3.26311 1.000 59.88325 C ? A ? 129 1
   ATOM 2042 NZ . LYS A 131 ? -12.76385 -4.65651 -3.37847 1.000 53.38477 N ? A ? 129 1
   ATOM 2043 H . LYS A 131 ? -9.13513 -9.50230 -0.74745 1.000 33.34103 H ? A ? 129 1
   ATOM 2044 HA . LYS A 131 ? -8.85253 -7.21009 -2.16050 1.000 22.72103 H ? A ? 129 1
   ATOM 2045 HB2 . LYS A 131 ? -10.46093 -7.61268 0.12351 1.000 37.39103 H ? A ? 129 1
   ATOM 2046 HB3 . LYS A 131 ? -10.43842 -6.28923 -0.75592 1.000 37.39103 H ? A ? 129 1
   ATOM 2047 HG2 . LYS A 131 ? -11.14286 -8.16486 -2.44221 1.000 42.25103 H ? A ? 129 1
   ATOM 2048 HG3 . LYS A 131 ? -11.96579 -8.49027 -1.12224 1.000 42.25103 H ? A ? 129 1
   ATOM 2049 HD2 . LYS A 131 ? -13.38135 -7.11445 -2.10547 1.000 51.08103 H ? A ? 129 1
   ATOM 2050 HD3 . LYS A 131 ? -12.54386 -6.05871 -1.26318 1.000 51.08103 H ? A ? 129 1
   ATOM 2051 HE2 . LYS A 131 ? -11.15814 -5.87031 -3.27988 1.000 57.94103 H ? A ? 129 1
   ATOM 2052 HE3 . LYS A 131 ? -12.39808 -6.53064 -4.02280 1.000 57.94103 H ? A ? 129 1
   ATOM 2053 HZ1 . LYS A 131 ? -12.49619 -4.25335 -4.12541 1.000 49.70103 H ? A ? 129 1
   ATOM 2054 HZ2 . LYS A 131 ? -13.64916 -4.74531 -3.39948 1.000 49.70103 H ? A ? 129 1
   ATOM 2055 HZ3 . LYS A 131 ? -12.54080 -4.15038 -2.68121 1.000 49.70103 H ? A ? 129 1
   ATOM 2056 N . LYS A 132 ? -7.78213 -5.75670 -0.30660 1.000 25.89936 N ? A ? 130 1
   ATOM 2057 CA . LYS A 132 ? -6.83017 -5.06652 0.55258 1.000 27.38721 C ? A ? 130 1
   ATOM 2058 C . LYS A 132 ? -7.58588 -4.17212 1.52650 1.000 24.75797 C ? A ? 130 1
   ATOM 2059 O . LYS A 132 ? -8.70157 -3.72699 1.24186 1.000 32.13378 O ? A ? 130 1
   ATOM 2060 CB . LYS A 132 ? -5.83789 -4.24948 -0.27979 1.000 28.97150 C ? A ? 130 1
   ATOM 2061 CG . LYS A 132 ? -5.17595 -5.06103 -1.38610 1.000 22.95014 C ? A ? 130 1
   ATOM 2062 CD . LYS A 132 ? -4.13044 -4.25682 -2.13610 1.000 33.12791 C ? A ? 130 1
   ATOM 2063 CE . LYS A 132 ? -3.32888 -5.13800 -3.08413 1.000 53.84490 C ? A ? 130 1
   ATOM 2064 NZ . LYS A 132 ? -2.44349 -4.34374 -3.98227 1.000 56.11861 N ? A ? 130 1
   ATOM 2065 H . LYS A 132 ? -8.26458 -5.22328 -0.77809 1.000 21.73103 H ? A ? 130 1
   ATOM 2066 HA . LYS A 132 ? -6.31897 -5.70473 1.07436 1.000 24.17103 H ? A ? 130 1
   ATOM 2067 HB2 . LYS A 132 ? -6.30900 -3.50910 -0.69306 1.000 25.56103 H ? A ? 130 1
   ATOM 2068 HB3 . LYS A 132 ? -5.13944 -3.91399 0.30374 1.000 25.56103 H ? A ? 130 1
   ATOM 2069 HG2 . LYS A 132 ? -4.74001 -5.83515 -0.99674 1.000 16.50103 H ? A ? 130 1
   ATOM 2070 HG3 . LYS A 132 ? -5.85172 -5.34533 -2.02124 1.000 16.50103 H ? A ? 130 1
   ATOM 2071 HD2 . LYS A 132 ? -4.56858 -3.56628 -2.65772 1.000 29.42103 H ? A ? 130 1
   ATOM 2072 HD3 . LYS A 132 ? -3.51740 -3.85431 -1.50123 1.000 29.42103 H ? A ? 130 1
   ATOM 2073 HE2 . LYS A 132 ? -2.77138 -5.73865 -2.56518 1.000 53.77103 H ? A ? 130 1
   ATOM 2074 HE3 . LYS A 132 ? -3.94050 -5.64823 -3.63774 1.000 53.77103 H ? A ? 130 1
   ATOM 2075 HZ1 . LYS A 132 ? -1.97119 -4.88876 -4.50379 1.000 55.68103 H ? A ? 130 1
   ATOM 2076 HZ2 . LYS A 132 ? -2.93352 -3.80609 -4.49501 1.000 55.68103 H ? A ? 130 1
   ATOM 2077 HZ3 . LYS A 132 ? -1.88329 -3.84973 -3.49829 1.000 55.68103 H ? A ? 130 1
   ATOM 2078 N . PHE A 133 ? -6.97334 -3.90857 2.68145 1.000 25.78059 N ? A ? 131 1
   ATOM 2079 CA . PHE A 133 ? -7.70803 -3.32458 3.79383 1.000 31.93831 C ? A ? 131 1
   ATOM 2080 C . PHE A 133 ? -6.81328 -2.43896 4.64881 1.000 29.12047 C ? A ? 131 1
   ATOM 2081 O . PHE A 133 ? -5.59192 -2.60833 4.69064 1.000 26.03138 O ? A ? 131 1
   ATOM 2082 CB . PHE A 133 ? -8.31863 -4.42059 4.67779 1.000 28.57724 C ? A ? 131 1
   ATOM 2083 CG . PHE A 133 ? -7.32634 -5.46020 5.11877 1.000 26.26485 C ? A ? 131 1
   ATOM 2084 CD1 . PHE A 133 ? -6.98379 -6.51052 4.28175 1.000 26.39021 C ? A ? 131 1
   ATOM 2085 CD2 . PHE A 133 ? -6.73090 -5.38342 6.36716 1.000 30.95164 C ? A ? 131 1
   ATOM 2086 CE1 . PHE A 133 ? -6.06906 -7.46596 4.68293 1.000 31.91719 C ? A ? 131 1
   ATOM 2087 CE2 . PHE A 133 ? -5.81488 -6.33666 6.77481 1.000 27.42755 C ? A ? 131 1
   ATOM 2088 CZ . PHE A 133 ? -5.48374 -7.37897 5.93152 1.000 27.68393 C ? A ? 131 1
   ATOM 2089 H . PHE A 133 ? -6.14154 -4.05872 2.84006 1.000 19.73103 H ? A ? 131 1
   ATOM 2090 HA . PHE A 133 ? -8.40433 -2.75722 3.42753 1.000 27.46103 H ? A ? 131 1
   ATOM 2091 HB2 . PHE A 133 ? -8.69077 -4.00915 5.47349 1.000 23.88103 H ? A ? 131 1
   ATOM 2092 HB3 . PHE A 133 ? -9.01820 -4.87079 4.17897 1.000 23.88103 H ? A ? 131 1
   ATOM 2093 HD1 . PHE A 133 ? -7.37416 -6.57318 3.43997 1.000 21.49103 H ? A ? 131 1
   ATOM 2094 HD2 . PHE A 133 ? -6.94956 -4.68264 6.93812 1.000 27.72103 H ? A ? 131 1
   ATOM 2095 HE1 . PHE A 133 ? -5.84776 -8.16672 4.11297 1.000 28.46103 H ? A ? 131 1
   ATOM 2096 HE2 . PHE A 133 ? -5.42255 -6.27562 7.61579 1.000 23.80103 H ? A ? 131 1
   ATOM 2097 HZ . PHE A 133 ? -4.86817 -8.02089 6.20341 1.000 23.90103 H ? A ? 131 1
   ATOM 2098 N . HIS A 134 ? -7.45182 -1.48569 5.32661 1.000 31.88891 N ? A ? 132 1
   ATOM 2099 CA . HIS A 134 ? -6.87235 -0.73975 6.43477 1.000 29.34526 C ? A ? 132 1
   ATOM 2100 C . HIS A 134 ? -7.73921 -0.97758 7.66478 1.000 22.62843 C ? A ? 132 1
   ATOM 2101 O . HIS A 134 ? -8.97122 -0.95190 7.57514 1.000 20.15484 O ? A ? 132 1
   ATOM 2102 CB . HIS A 134 ? -6.80029 0.76446 6.13792 1.000 32.99456 C ? A ? 132 1
   ATOM 2103 CG . HIS A 134 ? -5.75795 1.14058 5.13060 1.000 32.79985 C ? A ? 132 1
   ATOM 2104 ND1 . HIS A 134 ? -5.82896 2.30027 4.38928 1.000 24.88908 N ? A ? 132 1
   ATOM 2105 CD2 . HIS A 134 ? -4.61951 0.51704 4.74468 1.000 34.27138 C ? A ? 132 1
   ATOM 2106 CE1 . HIS A 134 ? -4.78194 2.37303 3.58727 1.000 36.67385 C ? A ? 132 1
   ATOM 2107 NE2 . HIS A 134 ? -4.03201 1.30374 3.78362 1.000 37.53928 N ? A ? 132 1
   ATOM 2108 H . HIS A 134 ? -8.25875 -1.24464 5.15240 1.000 28.84103 H ? A ? 132 1
   ATOM 2109 HA . HIS A 134 ? -5.96716 -1.04474 6.60364 1.000 26.07103 H ? A ? 132 1
   ATOM 2110 HB2 . HIS A 134 ? -7.65983 1.05462 5.79456 1.000 29.87103 H ? A ? 132 1
   ATOM 2111 HB3 . HIS A 134 ? -6.59651 1.23405 6.96184 1.000 29.87103 H ? A ? 132 1
   ATOM 2112 HD2 . HIS A 134 ? -4.29594 -0.29214 5.06937 1.000 31.07103 H ? A ? 132 1
   ATOM 2113 HE1 . HIS A 134 ? -4.60326 3.06019 2.98661 1.000 32.67103 H ? A ? 132 1
   ATOM 2114 HE2 . HIS A 134 ? -3.29536 1.12832 3.37599 1.000 34.28103 H ? A ? 132 1
   ATOM 2115 N . GLY A 135 ? -7.10242 -1.20768 8.81244 1.000 23.32250 N ? A ? 133 1
   ATOM 2116 CA . GLY A 135 ? -7.83177 -1.55015 10.01543 1.000 18.43196 C ? A ? 133 1
   ATOM 2117 C . GLY A 135 ? -7.26368 -0.85022 11.23340 1.000 23.36293 C ? A ? 133 1
   ATOM 2118 O . GLY A 135 ? -6.12522 -0.37575 11.23655 1.000 24.72320 O ? A ? 133 1
   ATOM 2119 H . GLY A 135 ? -6.24920 -1.17014 8.91348 1.000 20.77103 H ? A ? 133 1
   ATOM 2120 HA2 . GLY A 135 ? -8.76104 -1.29033 9.91617 1.000 15.15103 H ? A ? 133 1
   ATOM 2121 HA3 . GLY A 135 ? -7.78550 -2.50806 10.16095 1.000 15.15103 H ? A ? 133 1
   ATOM 2122 N . TYR A 136 ? -8.08902 -0.79776 12.27865 1.000 21.29043 N ? A ? 134 1
   ATOM 2123 CA . TYR A 136 ? -7.70529 -0.19353 13.54803 1.000 17.77872 C ? A ? 134 1
   ATOM 2124 C . TYR A 136 ? -8.51079 -0.84340 14.66242 1.000 15.01604 C ? A ? 134 1
   ATOM 2125 O . TYR A 136 ? -9.73069 -0.98672 14.54177 1.000 15.12054 O ? A ? 134 1
   ATOM 2126 CB . TYR A 136 ? -7.94180 1.32116 13.53701 1.000 20.35232 C ? A ? 134 1
   ATOM 2127 CG . TYR A 136 ? -8.02367 1.93093 14.91888 1.000 20.25504 C ? A ? 134 1
   ATOM 2128 CD1 . TYR A 136 ? -6.87956 2.13175 15.67907 1.000 21.37361 C ? A ? 134 1
   ATOM 2129 CD2 . TYR A 136 ? -9.24432 2.30112 15.46481 1.000 25.73351 C ? A ? 134 1
   ATOM 2130 CE1 . TYR A 136 ? -6.94911 2.68415 16.94233 1.000 24.73974 C ? A ? 134 1
   ATOM 2131 CE2 . TYR A 136 ? -9.32308 2.85576 16.72787 1.000 29.05716 C ? A ? 134 1
   ATOM 2132 CZ . TYR A 136 ? -8.17260 3.04446 17.46170 1.000 24.34676 C ? A ? 134 1
   ATOM 2133 OH . TYR A 136 ? -8.24695 3.59493 18.72042 1.000 27.96618 O ? A ? 134 1
   ATOM 2134 H . TYR A 136 ? -8.88981 -1.11130 12.27513 1.000 21.01103 H ? A ? 134 1
   ATOM 2135 HA . TYR A 136 ? -6.76294 -0.35463 13.71211 1.000 16.72103 H ? A ? 134 1
   ATOM 2136 HB2 . TYR A 136 ? -7.20879 1.74852 13.06695 1.000 19.32103 H ? A ? 134 1
   ATOM 2137 HB3 . TYR A 136 ? -8.77887 1.50347 13.08205 1.000 19.32103 H ? A ? 134 1
   ATOM 2138 HD1 . TYR A 136 ? -6.05168 1.88990 15.33119 1.000 20.23103 H ? A ? 134 1
   ATOM 2139 HD2 . TYR A 136 ? -10.02279 2.17376 14.97220 1.000 25.24103 H ? A ? 134 1
   ATOM 2140 HE1 . TYR A 136 ? -6.17393 2.81227 17.43991 1.000 23.88103 H ? A ? 134 1
   ATOM 2141 HE2 . TYR A 136 ? -10.14812 3.10031 17.08060 1.000 28.87103 H ? A ? 134 1
   ATOM 2142 HH . TYR A 136 ? -7.49842 3.54886 19.09881 1.000 26.97103 H ? A ? 134 1
   ATOM 2143 N . PHE A 137 ? -7.82937 -1.23289 15.73901 1.000 20.40902 N ? A ? 135 1
   ATOM 2144 CA . PHE A 137 ? -8.47362 -1.86847 16.87840 1.000 19.04811 C ? A ? 135 1
   ATOM 2145 C . PHE A 137 ? -7.88012 -1.32329 18.16807 1.000 19.96690 C ? A ? 135 1
   ATOM 2146 O . PHE A 137 ? -6.69139 -1.00212 18.23686 1.000 19.67047 O ? A ? 135 1
   ATOM 2147 CB . PHE A 137 ? -8.31284 -3.39676 16.85116 1.000 18.89292 C ? A ? 135 1
   ATOM 2148 CG . PHE A 137 ? -8.94581 -4.05461 15.65902 1.000 14.85987 C ? A ? 135 1
   ATOM 2149 CD1 . PHE A 137 ? -8.26299 -4.14692 14.45858 1.000 14.68747 C ? A ? 135 1
   ATOM 2150 CD2 . PHE A 137 ? -10.22248 -4.58560 15.74114 1.000 15.58204 C ? A ? 135 1
   ATOM 2151 CE1 . PHE A 137 ? -8.84226 -4.75238 13.36048 1.000 23.46534 C ? A ? 135 1
   ATOM 2152 CE2 . PHE A 137 ? -10.80918 -5.19261 14.64585 1.000 15.00900 C ? A ? 135 1
   ATOM 2153 CZ . PHE A 137 ? -10.11780 -5.27669 13.45397 1.000 22.30318 C ? A ? 135 1
   ATOM 2154 H . PHE A 137 ? -6.97975 -1.13684 15.83130 1.000 14.70103 H ? A ? 135 1
   ATOM 2155 HA . PHE A 137 ? -9.42050 -1.65868 16.86070 1.000 12.97103 H ? A ? 135 1
   ATOM 2156 HB2 . PHE A 137 ? -7.36664 -3.60996 16.83838 1.000 13.04103 H ? A ? 135 1
   ATOM 2157 HB3 . PHE A 137 ? -8.72570 -3.76735 17.64684 1.000 13.04103 H ? A ? 135 1
   ATOM 2158 HD1 . PHE A 137 ? -7.40396 -3.79714 14.39053 1.000 7.72103 H ? A ? 135 1
   ATOM 2159 HD2 . PHE A 137 ? -10.69092 -4.53324 16.54284 1.000 9.05103 H ? A ? 135 1
   ATOM 2160 HE1 . PHE A 137 ? -8.37432 -4.80723 12.55866 1.000 18.90103 H ? A ? 135 1
   ATOM 2161 HE2 . PHE A 137 ? -11.66789 -5.54353 14.71209 1.000 8.21103 H ? A ? 135 1
   ATOM 2162 HZ . PHE A 137 ? -10.50922 -5.68506 12.71578 1.000 17.30103 H ? A ? 135 1
   ATOM 2163 N . LYS A 138 ? -8.72519 -1.22494 19.19029 1.000 24.21379 N ? A ? 136 1
   ATOM 2164 CA . LYS A 138 ? -8.32045 -0.81026 20.52642 1.000 23.15449 C ? A ? 136 1
   ATOM 2165 C . LYS A 138 ? -8.64139 -1.93713 21.49593 1.000 25.39776 C ? A ? 136 1
   ATOM 2166 O . LYS A 138 ? -9.75734 -2.46714 21.48773 1.000 29.10339 O ? A ? 136 1
   ATOM 2167 CB . LYS A 138 ? -9.03181 0.47972 20.94314 1.000 34.54727 C ? A ? 136 1
   ATOM 2168 CG . LYS A 138 ? -8.63892 0.99621 22.31847 1.000 42.31026 C ? A ? 136 1
   ATOM 2169 CD . LYS A 138 ? -9.61702 2.05326 22.80913 1.000 45.11888 C ? A ? 136 1
   ATOM 2170 CE . LYS A 138 ? -9.00369 2.92740 23.89391 1.000 46.40361 C ? A ? 136 1
   ATOM 2171 NZ . LYS A 138 ? -9.82252 2.93864 25.13830 1.000 42.72664 N ? A ? 136 1
   ATOM 2172 H . LYS A 138 ? -9.56520 -1.39932 19.13046 1.000 23.08103 H ? A ? 136 1
   ATOM 2173 HA . LYS A 138 ? -7.36549 -0.64181 20.55023 1.000 21.33103 H ? A ? 136 1
   ATOM 2174 HB2 . LYS A 138 ? -8.81996 1.17230 20.29788 1.000 34.49103 H ? A ? 136 1
   ATOM 2175 HB3 . LYS A 138 ? -9.98795 0.31661 20.95288 1.000 34.49103 H ? A ? 136 1
   ATOM 2176 HG2 . LYS A 138 ? -8.63971 0.26109 22.95132 1.000 43.15103 H ? A ? 136 1
   ATOM 2177 HG3 . LYS A 138 ? -7.75543 1.39408 22.27324 1.000 43.15103 H ? A ? 136 1
   ATOM 2178 HD2 . LYS A 138 ? -9.87161 2.62355 22.06694 1.000 45.91103 H ? A ? 136 1
   ATOM 2179 HD3 . LYS A 138 ? -10.40170 1.61769 23.17720 1.000 45.91103 H ? A ? 136 1
   ATOM 2180 HE2 . LYS A 138 ? -8.12226 2.58843 24.11545 1.000 46.69103 H ? A ? 136 1
   ATOM 2181 HE3 . LYS A 138 ? -8.93651 3.83866 23.56836 1.000 46.69103 H ? A ? 136 1
   ATOM 2182 HZ1 . LYS A 138 ? -9.65386 3.67617 25.60702 1.000 41.57103 H ? A ? 136 1
   ATOM 2183 HZ2 . LYS A 138 ? -10.68832 2.91846 24.93316 1.000 41.57103 H ? A ? 136 1
   ATOM 2184 HZ3 . LYS A 138 ? -9.62734 2.22817 25.63754 1.000 41.57103 H ? A ? 136 1
   ATOM 2185 N . PHE A 139 ? -7.66761 -2.29768 22.32729 1.000 33.07701 N ? A ? 137 1
   ATOM 2186 CA . PHE A 139 ? -7.76803 -3.45245 23.20843 1.000 29.73400 C ? A ? 137 1
   ATOM 2187 C . PHE A 139 ? -7.63596 -3.00815 24.65750 1.000 27.27377 C ? A ? 137 1
   ATOM 2188 O . PHE A 139 ? -6.74697 -2.21714 24.99013 1.000 26.33547 O ? A ? 137 1
   ATOM 2189 CB . PHE A 139 ? -6.68156 -4.48586 22.88281 1.000 30.78190 C ? A ? 137 1
   ATOM 2190 CG . PHE A 139 ? -7.06606 -5.46109 21.80725 1.000 28.01051 C ? A ? 137 1
   ATOM 2191 CD1 . PHE A 139 ? -7.22001 -5.04549 20.49551 1.000 38.23510 C ? A ? 137 1
   ATOM 2192 CD2 . PHE A 139 ? -7.26646 -6.79759 22.10876 1.000 34.59861 C ? A ? 137 1
   ATOM 2193 CE1 . PHE A 139 ? -7.57169 -5.94578 19.50516 1.000 39.36644 C ? A ? 137 1
   ATOM 2194 CE2 . PHE A 139 ? -7.61887 -7.70013 21.12478 1.000 36.33336 C ? A ? 137 1
   ATOM 2195 CZ . PHE A 139 ? -7.77112 -7.27424 19.82166 1.000 35.29207 C ? A ? 137 1
   ATOM 2196 H . PHE A 139 ? -6.92110 -1.87675 22.39897 1.000 33.26103 H ? A ? 137 1
   ATOM 2197 HA . PHE A 139 ? -8.63912 -3.86366 23.09435 1.000 28.98103 H ? A ? 137 1
   ATOM 2198 HB2 . PHE A 139 ? -5.88628 -4.01711 22.58496 1.000 30.54103 H ? A ? 137 1
   ATOM 2199 HB3 . PHE A 139 ? -6.48594 -4.99430 23.68537 1.000 30.54103 H ? A ? 137 1
   ATOM 2200 HD1 . PHE A 139 ? -7.08559 -4.15143 20.27760 1.000 40.49103 H ? A ? 137 1
   ATOM 2201 HD2 . PHE A 139 ? -7.16240 -7.09115 22.98505 1.000 35.49103 H ? A ? 137 1
   ATOM 2202 HE1 . PHE A 139 ? -7.67352 -5.65597 18.62736 1.000 42.19103 H ? A ? 137 1
   ATOM 2203 HE2 . PHE A 139 ? -7.75348 -8.59467 21.34060 1.000 37.91103 H ? A ? 137 1
   ATOM 2204 HZ . PHE A 139 ? -8.00765 -7.88101 19.15774 1.000 37.15103 H ? A ? 137 1
   ATOM 2205 N . GLN A 140 ? -8.52428 -3.51184 25.51181 1.000 37.06277 N ? A ? 138 1
   ATOM 2206 CA . GLN A 140 ? -8.37511 -3.39428 26.95957 1.000 43.04203 C ? A ? 138 1
   ATOM 2207 C . GLN A 140 ? -7.61144 -4.62552 27.43422 1.000 43.68669 C ? A ? 138 1
   ATOM 2208 O . GLN A 140 ? -8.16017 -5.73212 27.46062 1.000 47.63080 O ? A ? 138 1
   ATOM 2209 CB . GLN A 140 ? -9.73650 -3.27901 27.64093 1.000 49.16860 C ? A ? 138 1
   ATOM 2210 CG . GLN A 140 ? -9.69453 -3.30437 29.16826 1.000 51.16397 C ? A ? 138 1
   ATOM 2211 CD . GLN A 140 ? -9.34775 -1.95556 29.76903 1.000 55.99616 C ? A ? 138 1
   ATOM 2212 OE1 . GLN A 140 ? -10.02140 -0.95703 29.51407 1.000 55.77588 O ? A ? 138 1
   ATOM 2213 NE2 . GLN A 140 ? -8.29059 -1.92025 30.57278 1.000 60.35495 N ? A ? 138 1
   ATOM 2214 H . GLN A 140 ? -9.23443 -3.93363 25.27226 1.000 51.92103 H ? A ? 138 1
   ATOM 2215 HA . GLN A 140 ? -7.87080 -2.59677 27.18438 1.000 58.18103 H ? A ? 138 1
   ATOM 2216 HB2 . GLN A 140 ? -10.14370 -2.43992 27.37446 1.000 64.93103 H ? A ? 138 1
   ATOM 2217 HB3 . GLN A 140 ? -10.28883 -4.02228 27.35217 1.000 64.93103 H ? A ? 138 1
   ATOM 2218 HG2 . GLN A 140 ? -10.56588 -3.56697 29.50396 1.000 66.20103 H ? A ? 138 1
   ATOM 2219 HG3 . GLN A 140 ? -9.02241 -3.94213 29.45532 1.000 66.20103 H ? A ? 138 1
   ATOM 2220 HE21 . GLN A 140 ? -7.84389 -2.63866 30.72753 1.000 76.04103 H ? A ? 138 1
   ATOM 2221 HE22 . GLN A 140 ? -8.05293 -1.17898 30.93835 1.000 76.04103 H ? A ? 138 1
   ATOM 2222 N . GLY A 141 ? -6.35035 -4.43650 27.81031 1.000 52.18013 N ? A ? 139 1
   ATOM 2223 CA . GLY A 141 ? -5.50867 -5.59664 28.00613 1.000 50.75585 C ? A ? 139 1
   ATOM 2224 C . GLY A 141 ? -5.40990 -6.38206 26.71217 1.000 54.71621 C ? A ? 139 1
   ATOM 2225 O . GLY A 141 ? -5.49142 -5.83038 25.61107 1.000 56.93771 O ? A ? 139 1
   ATOM 2226 H . GLY A 141 ? -5.97730 -3.67466 27.95185 1.000 52.93103 H ? A ? 139 1
   ATOM 2227 HA2 . GLY A 141 ? -4.61950 -5.31922 28.27689 1.000 51.11103 H ? A ? 139 1
   ATOM 2228 HA3 . GLY A 141 ? -5.88500 -6.16679 28.69476 1.000 51.11103 H ? A ? 139 1
   ATOM 2229 N . GLN A 142 ? -5.23975 -7.69735 26.84363 1.000 51.73524 N ? A ? 140 1
   ATOM 2230 CA . GLN A 142 ? -5.25824 -8.60258 25.70170 1.000 54.08388 C ? A ? 140 1
   ATOM 2231 C . GLN A 142 ? -6.55147 -9.40665 25.63920 1.000 54.96454 C ? A ? 140 1
   ATOM 2232 O . GLN A 142 ? -6.58874 -10.46503 25.00328 1.000 51.70787 O ? A ? 140 1
   ATOM 2233 CB . GLN A 142 ? -4.06210 -9.56016 25.73602 1.000 57.45869 C ? A ? 140 1
   ATOM 2234 CG . GLN A 142 ? -2.82918 -9.08230 26.50629 1.000 69.54044 C ? A ? 140 1
   ATOM 2235 CD . GLN A 142 ? -1.81895 -8.37908 25.61574 1.000 66.48222 C ? A ? 140 1
   ATOM 2236 OE1 . GLN A 142 ? -1.43204 -8.89813 24.56876 1.000 64.58747 O ? A ? 140 1
   ATOM 2237 NE2 . GLN A 142 ? -1.38302 -7.19373 26.03162 1.000 61.59696 N ? A ? 140 1
   ATOM 2238 H . GLN A 142 ? -5.11017 -8.09221 27.59655 1.000 53.97103 H ? A ? 140 1
   ATOM 2239 HA . GLN A 142 ? -5.18417 -8.06652 24.89669 1.000 57.47103 H ? A ? 140 1
   ATOM 2240 HB2 . GLN A 142 ? -4.35149 -10.38927 26.14800 1.000 61.37103 H ? A ? 140 1
   ATOM 2241 HB3 . GLN A 142 ? -3.78100 -9.72418 24.82225 1.000 61.37103 H ? A ? 140 1
   ATOM 2242 HG2 . GLN A 142 ? -3.10822 -8.45852 27.19471 1.000 75.35103 H ? A ? 140 1
   ATOM 2243 HG3 . GLN A 142 ? -2.39180 -9.84817 26.91008 1.000 75.35103 H ? A ? 140 1
   ATOM 2244 HE21 . GLN A 142 ? -1.67365 -6.86381 26.77073 1.000 66.13103 H ? A ? 140 1
   ATOM 2245 HE22 . GLN A 142 ? -0.81044 -6.75701 25.56149 1.000 66.13103 H ? A ? 140 1
   ATOM 2246 N . ASP A 143 ? -7.61719 -8.91720 26.27704 1.000 54.95211 N ? A ? 141 1
   ATOM 2247 CA . ASP A 143 ? -8.79758 -9.72974 26.53255 1.000 60.23058 C ? A ? 141 1
   ATOM 2248 C . ASP A 143 ? -10.10177 -9.07575 26.08959 1.000 55.46217 C ? A ? 141 1
   ATOM 2249 O . ASP A 143 ? -11.17586 -9.60512 26.39900 1.000 48.10627 O ? A ? 141 1
   ATOM 2250 CB . ASP A 143 ? -8.87545 -10.06461 28.02847 1.000 65.35133 C ? A ? 141 1
   ATOM 2251 CG . ASP A 143 ? -8.37380 -8.92974 28.90626 1.000 68.19665 C ? A ? 141 1
   ATOM 2252 OD1 . ASP A 143 ? -7.25486 -9.04598 29.44998 1.000 76.31538 O ? A ? 141 1
   ATOM 2253 OD2 . ASP A 143 ? -9.09765 -7.92161 29.05139 1.000 65.29858 O ? A ? 141 1
   ATOM 2254 H . ASP A 143 ? -7.67673 -8.11148 26.57180 1.000 55.66103 H ? A ? 141 1
   ATOM 2255 HA . ASP A 143 ? -8.71506 -10.55201 26.02464 1.000 61.57103 H ? A ? 141 1
   ATOM 2256 HB2 . ASP A 143 ? -9.79895 -10.24286 28.26572 1.000 66.57103 H ? A ? 141 1
   ATOM 2257 HB3 . ASP A 143 ? -8.33016 -10.84671 28.20700 1.000 66.57103 H ? A ? 141 1
   ATOM 2258 N . THR A 144 ? -10.05306 -7.95145 25.37993 1.000 51.25388 N ? A ? 142 1
   ATOM 2259 CA . THR A 144 ? -11.28154 -7.27079 24.99232 1.000 43.94807 C ? A ? 142 1
   ATOM 2260 C . THR A 144 ? -10.99490 -6.31115 23.84598 1.000 37.13309 C ? A ? 142 1
   ATOM 2261 O . THR A 144 ? -9.84266 -5.99400 23.54223 1.000 39.05193 O ? A ? 142 1
   ATOM 2262 CB . THR A 144 ? -11.90017 -6.51081 26.17407 1.000 45.05468 C ? A ? 142 1
   ATOM 2263 OG1 . THR A 144 ? -11.80450 -7.29625 27.36919 1.000 52.15451 O ? A ? 142 1
   ATOM 2264 CG2 . THR A 144 ? -13.36169 -6.18192 25.89760 1.000 41.90365 C ? A ? 142 1
   ATOM 2265 H . THR A 144 ? -9.32975 -7.56906 25.11497 1.000 55.43103 H ? A ? 142 1
   ATOM 2266 HA . THR A 144 ? -11.90956 -7.94000 24.67822 1.000 46.76103 H ? A ? 142 1
   ATOM 2267 HB . THR A 144 ? -11.41901 -5.67837 26.30225 1.000 47.30103 H ? A ? 142 1
   ATOM 2268 HG1 . THR A 144 ? -11.03389 -7.22851 27.69658 1.000 54.99103 H ? A ? 142 1
   ATOM 2269 HG21 . THR A 144 ? -13.84863 -6.10672 26.73314 1.000 43.38103 H ? A ? 142 1
   ATOM 2270 HG22 . THR A 144 ? -13.42762 -5.34132 25.41807 1.000 43.38103 H ? A ? 142 1
   ATOM 2271 HG23 . THR A 144 ? -13.76370 -6.88284 25.36094 1.000 43.38103 H ? A ? 142 1
   ATOM 2272 N . ILE A 145 ? -12.07384 -5.85599 23.21064 1.000 35.41550 N ? A ? 143 1
   ATOM 2273 CA . ILE A 145 ? -12.03370 -4.80047 22.20714 1.000 28.99243 C ? A ? 143 1
   ATOM 2274 C . ILE A 145 ? -13.03278 -3.72820 22.61729 1.000 30.76222 C ? A ? 143 1
   ATOM 2275 O . ILE A 145 ? -14.14980 -4.03973 23.04562 1.000 34.02180 O ? A ? 143 1
   ATOM 2276 CB . ILE A 145 ? -12.35664 -5.33196 20.79396 1.000 20.57080 C ? A ? 143 1
   ATOM 2277 CG1 . ILE A 145 ? -11.42728 -6.49938 20.44731 1.000 36.63446 C ? A ? 143 1
   ATOM 2278 CG2 . ILE A 145 ? -12.24816 -4.20753 19.76063 1.000 29.00763 C ? A ? 143 1
   ATOM 2279 CD1 . ILE A 145 ? -11.23195 -6.72850 18.95735 1.000 33.85988 C ? A ? 143 1
   ATOM 2280 H . ILE A 145 ? -12.86764 -6.15565 23.35093 1.000 37.43103 H ? A ? 143 1
   ATOM 2281 HA . ILE A 145 ? -11.14528 -4.41191 22.18191 1.000 30.19103 H ? A ? 143 1
   ATOM 2282 HB . ILE A 145 ? -13.27002 -5.65831 20.78260 1.000 20.57103 H ? A ? 143 1
   ATOM 2283 HG12 . ILE A 145 ? -10.55481 -6.32505 20.83370 1.000 40.15103 H ? A ? 143 1
   ATOM 2284 HG13 . ILE A 145 ? -11.79971 -7.31272 20.82237 1.000 40.15103 H ? A ? 143 1
   ATOM 2285 HG21 . ILE A 145 ? -12.59400 -4.52443 18.91159 1.000 31.03103 H ? A ? 143 1
   ATOM 2286 HG22 . ILE A 145 ? -12.76696 -3.44691 20.06595 1.000 31.03103 H ? A ? 143 1
   ATOM 2287 HG23 . ILE A 145 ? -11.31640 -3.95541 19.66489 1.000 31.03103 H ? A ? 143 1
   ATOM 2288 HD11 . ILE A 145 ? -10.78983 -7.58157 18.82431 1.000 37.32103 H ? A ? 143 1
   ATOM 2289 HD12 . ILE A 145 ? -12.09892 -6.73385 18.52233 1.000 37.32103 H ? A ? 143 1
   ATOM 2290 HD13 . ILE A 145 ? -10.68536 -6.01287 18.59678 1.000 37.32103 H ? A ? 143 1
   ATOM 2291 N . LEU A 146 ? -12.63144 -2.46646 22.48552 1.000 23.47112 N ? A ? 144 1
   ATOM 2292 CA . LEU A 146 ? -13.46950 -1.32840 22.84722 1.000 31.94454 C ? A ? 144 1
   ATOM 2293 C . LEU A 146 ? -13.96506 -0.54182 21.64366 1.000 34.06958 C ? A ? 144 1
   ATOM 2294 O . LEU A 146 ? -15.10867 -0.08116 21.64337 1.000 33.54000 O ? A ? 144 1
   ATOM 2295 CB . LEU A 146 ? -12.70136 -0.38857 23.78636 1.000 38.12961 C ? A ? 144 1
   ATOM 2296 CG . LEU A 146 ? -11.76558 -1.06062 24.79750 1.000 35.47655 C ? A ? 144 1
   ATOM 2297 CD1 . LEU A 146 ? -10.96716 -0.02734 25.58422 1.000 34.11734 C ? A ? 144 1
   ATOM 2298 CD2 . LEU A 146 ? -12.54330 -1.96640 25.74047 1.000 48.18130 C ? A ? 144 1
   ATOM 2299 H . LEU A 146 ? -11.85948 -2.23995 22.18158 1.000 24.31103 H ? A ? 144 1
   ATOM 2300 HA . LEU A 146 ? -14.24819 -1.65217 23.32651 1.000 33.99103 H ? A ? 144 1
   ATOM 2301 HB2 . LEU A 146 ? -12.15826 0.20349 23.24285 1.000 40.98103 H ? A ? 144 1
   ATOM 2302 HB3 . LEU A 146 ? -13.34836 0.12664 24.29317 1.000 40.98103 H ? A ? 144 1
   ATOM 2303 HG . LEU A 146 ? -11.13415 -1.60962 24.30677 1.000 37.58103 H ? A ? 144 1
   ATOM 2304 HD11 . LEU A 146 ? -10.54694 -0.46316 26.34210 1.000 35.42103 H ? A ? 144 1
   ATOM 2305 HD12 . LEU A 146 ? -10.28955 0.35569 25.00541 1.000 35.42103 H ? A ? 144 1
   ATOM 2306 HD13 . LEU A 146 ? -11.56881 0.66757 25.89407 1.000 35.42103 H ? A ? 144 1
   ATOM 2307 HD21 . LEU A 146 ? -12.33994 -1.71839 26.65592 1.000 52.27103 H ? A ? 144 1
   ATOM 2308 HD22 . LEU A 146 ? -13.49228 -1.85800 25.57142 1.000 52.27103 H ? A ? 144 1
   ATOM 2309 HD23 . LEU A 146 ? -12.28199 -2.88689 25.58131 1.000 52.27103 H ? A ? 144 1
   ATOM 2310 N . ASP A 147 ? -13.13110 -0.37429 20.61924 1.000 30.38407 N ? A ? 145 1
   ATOM 2311 CA . ASP A 147 ? -13.51960 0.30159 19.38996 1.000 26.64347 C ? A ? 145 1
   ATOM 2312 C . ASP A 147 ? -12.74682 -0.32956 18.24260 1.000 21.79913 C ? A ? 145 1
   ATOM 2313 O . ASP A 147 ? -11.75509 -1.03197 18.45605 1.000 32.00080 O ? A ? 145 1
   ATOM 2314 CB . ASP A 147 ? -13.23670 1.80951 19.44940 1.000 37.82436 C ? A ? 145 1
   ATOM 2315 CG . ASP A 147 ? -13.73555 2.45112 20.72924 1.000 32.21981 C ? A ? 145 1
   ATOM 2316 OD1 . ASP A 147 ? -12.90043 2.96685 21.50196 1.000 37.69128 O ? A ? 145 1
   ATOM 2317 OD2 . ASP A 147 ? -14.96259 2.44537 20.95930 1.000 30.41336 O ? A ? 145 1
   ATOM 2318 H . ASP A 147 ? -12.31663 -0.65036 20.61397 1.000 26.02103 H ? A ? 145 1
   ATOM 2319 HA . ASP A 147 ? -14.47061 0.18239 19.24074 1.000 21.66103 H ? A ? 145 1
   ATOM 2320 HB2 . ASP A 147 ? -12.27899 1.95360 19.39542 1.000 34.73103 H ? A ? 145 1
   ATOM 2321 HB3 . ASP A 147 ? -13.68007 2.24371 18.70388 1.000 34.73103 H ? A ? 145 1
   ATOM 2322 N . TYR A 148 ? -13.19978 -0.07160 17.01875 1.000 20.27991 N ? A ? 146 1
   ATOM 2323 CA . TYR A 148 ? -12.46211 -0.53790 15.85049 1.000 19.58948 C ? A ? 146 1
   ATOM 2324 C . TYR A 148 ? -13.05610 0.07464 14.59059 1.000 20.51618 C ? A ? 146 1
   ATOM 2325 O . TYR A 148 ? -14.15189 0.64131 14.60183 1.000 21.69211 O ? A ? 146 1
   ATOM 2326 CB . TYR A 148 ? -12.46045 -2.06774 15.75389 1.000 19.27545 C ? A ? 146 1
   ATOM 2327 CG . TYR A 148 ? -13.72163 -2.66203 15.17049 1.000 19.69265 C ? A ? 146 1
   ATOM 2328 CD1 . TYR A 148 ? -14.80227 -2.97187 15.98225 1.000 20.47633 C ? A ? 146 1
   ATOM 2329 CD2 . TYR A 148 ? -13.82560 -2.92627 13.81107 1.000 19.99176 C ? A ? 146 1
   ATOM 2330 CE1 . TYR A 148 ? -15.95442 -3.51922 15.45803 1.000 22.36684 C ? A ? 146 1
   ATOM 2331 CE2 . TYR A 148 ? -14.97405 -3.47280 13.27697 1.000 21.06856 C ? A ? 146 1
   ATOM 2332 CZ . TYR A 148 ? -16.03540 -3.76813 14.10484 1.000 21.90067 C ? A ? 146 1
   ATOM 2333 OH . TYR A 148 ? -17.18172 -4.31440 13.57643 1.000 23.39018 O ? A ? 146 1
   ATOM 2334 H . TYR A 148 ? -13.91991 0.36438 16.84286 1.000 15.56103 H ? A ? 146 1
   ATOM 2335 HA . TYR A 148 ? -11.54782 -0.22326 15.92780 1.000 15.15103 H ? A ? 146 1
   ATOM 2336 HB2 . TYR A 148 ? -11.72020 -2.34060 15.18956 1.000 16.36103 H ? A ? 146 1
   ATOM 2337 HB3 . TYR A 148 ? -12.35010 -2.43322 16.64560 1.000 16.36103 H ? A ? 146 1
   ATOM 2338 HD1 . TYR A 148 ? -14.74916 -2.80770 16.89610 1.000 15.93103 H ? A ? 146 1
   ATOM 2339 HD2 . TYR A 148 ? -13.10888 -2.73148 13.25136 1.000 15.75103 H ? A ? 146 1
   ATOM 2340 HE1 . TYR A 148 ? -16.67243 -3.71918 16.01425 1.000 19.18103 H ? A ? 146 1
   ATOM 2341 HE2 . TYR A 148 ? -15.03168 -3.64086 12.36409 1.000 16.72103 H ? A ? 146 1
   ATOM 2342 HH . TYR A 148 ? -17.11363 -4.37273 12.74123 1.000 18.70103 H ? A ? 146 1
   ATOM 2343 N . THR A 149 ? -12.30861 -0.06433 13.49564 1.000 23.88514 N ? A ? 147 1
   ATOM 2344 CA . THR A 149 ? -12.68785 0.47000 12.19529 1.000 22.86211 C ? A ? 147 1
   ATOM 2345 C . THR A 149 ? -12.13331 -0.45288 11.11864 1.000 22.13454 C ? A ? 147 1
   ATOM 2346 O . THR A 149 ? -11.16334 -1.18290 11.34301 1.000 20.94313 O ? A ? 147 1
   ATOM 2347 CB . THR A 149 ? -12.16644 1.89893 11.99876 1.000 28.02755 C ? A ? 147 1
   ATOM 2348 OG1 . THR A 149 ? -12.23691 2.61032 13.24089 1.000 38.29876 O ? A ? 147 1
   ATOM 2349 CG2 . THR A 149 ? -12.98547 2.63801 10.94664 1.000 31.62594 C ? A ? 147 1
   ATOM 2350 H . THR A 149 ? -11.55441 -0.47739 13.48260 1.000 22.71103 H ? A ? 147 1
   ATOM 2351 HA . THR A 149 ? -13.65460 0.49088 12.11885 1.000 21.17103 H ? A ? 147 1
   ATOM 2352 HB . THR A 149 ? -11.24600 1.86417 11.69464 1.000 27.04103 H ? A ? 147 1
   ATOM 2353 HG1 . THR A 149 ? -11.99834 3.40793 13.12910 1.000 39.19103 H ? A ? 147 1
   ATOM 2354 HG21 . THR A 149 ? -12.67061 3.55163 10.86262 1.000 30.75103 H ? A ? 147 1
   ATOM 2355 HG22 . THR A 149 ? -12.89948 2.19518 10.08792 1.000 30.75103 H ? A ? 147 1
   ATOM 2356 HG23 . THR A 149 ? -13.92105 2.64974 11.20249 1.000 30.75103 H ? A ? 147 1
   ATOM 2357 N . LEU A 150 ? -12.75889 -0.41864 9.94082 1.000 20.23961 N ? A ? 148 1
   ATOM 2358 CA . LEU A 150 ? -12.38179 -1.33715 8.87178 1.000 23.59223 C ? A ? 148 1
   ATOM 2359 C . LEU A 150 ? -12.94088 -0.85882 7.53933 1.000 24.01816 C ? A ? 148 1
   ATOM 2360 O . LEU A 150 ? -14.12430 -0.52331 7.44814 1.000 25.26501 O ? A ? 148 1
   ATOM 2361 CB . LEU A 150 ? -12.89368 -2.74738 9.18430 1.000 25.82161 C ? A ? 148 1
   ATOM 2362 CG . LEU A 150 ? -12.00480 -3.91848 8.76344 1.000 27.96025 C ? A ? 148 1
   ATOM 2363 CD1 . LEU A 150 ? -12.45091 -5.20423 9.44742 1.000 34.74996 C ? A ? 148 1
   ATOM 2364 CD2 . LEU A 150 ? -12.00544 -4.09543 7.25708 1.000 31.25743 C ? A ? 148 1
   ATOM 2365 H . LEU A 150 ? -13.39721 0.12179 9.74062 1.000 19.16103 H ? A ? 148 1
   ATOM 2366 HA . LEU A 150 ? -11.41532 -1.34811 8.78981 1.000 24.54103 H ? A ? 148 1
   ATOM 2367 HB2 . LEU A 150 ? -13.01458 -2.81494 10.14436 1.000 27.39103 H ? A ? 148 1
   ATOM 2368 HB3 . LEU A 150 ? -13.74499 -2.86241 8.73381 1.000 27.39103 H ? A ? 148 1
   ATOM 2369 HG . LEU A 150 ? -11.09494 -3.72502 9.03843 1.000 30.27103 H ? A ? 148 1
   ATOM 2370 HD11 . LEU A 150 ? -11.97471 -5.95249 9.05469 1.000 38.53103 H ? A ? 148 1
   ATOM 2371 HD12 . LEU A 150 ? -12.24966 -5.14439 10.39442 1.000 38.53103 H ? A ? 148 1
   ATOM 2372 HD13 . LEU A 150 ? -13.40585 -5.31555 9.31858 1.000 38.53103 H ? A ? 148 1
   ATOM 2373 HD21 . LEU A 150 ? -11.38523 -4.80322 7.02198 1.000 33.82103 H ? A ? 148 1
   ATOM 2374 HD22 . LEU A 150 ? -12.90077 -4.33032 6.96708 1.000 33.82103 H ? A ? 148 1
   ATOM 2375 HD23 . LEU A 150 ? -11.73071 -3.26326 6.84124 1.000 33.82103 H ? A ? 148 1
   ATOM 2376 N . ARG A 151 ? -12.09672 -0.84970 6.50824 1.000 23.83559 N ? A ? 149 1
   ATOM 2377 CA . ARG A 151 ? -12.52365 -0.46447 5.17002 1.000 27.39404 C ? A ? 149 1
   ATOM 2378 C . ARG A 151 ? -11.58262 -1.09099 4.15159 1.000 28.84406 C ? A ? 149 1
   ATOM 2379 O . ARG A 151 ? -10.41903 -1.37102 4.45175 1.000 27.42883 O ? A ? 149 1
   ATOM 2380 CB . ARG A 151 ? -12.54758 1.06089 5.00133 1.000 29.49403 C ? A ? 149 1
   ATOM 2381 CG . ARG A 151 ? -11.21681 1.65649 4.56278 1.000 35.37824 C ? A ? 149 1
   ATOM 2382 CD . ARG A 151 ? -11.17864 3.16714 4.74113 1.000 32.40680 C ? A ? 149 1
   ATOM 2383 NE . ARG A 151 ? -10.38162 3.81649 3.70733 1.000 35.67079 N ? A ? 149 1
   ATOM 2384 CZ . ARG A 151 ? -10.72955 3.89097 2.42988 1.000 39.58180 C ? A ? 149 1
   ATOM 2385 NH1 . ARG A 151 ? -11.86414 3.37114 1.99062 1.000 42.58367 N ? A ? 149 1
   ATOM 2386 NH2 . ARG A 151 ? -9.91910 4.50297 1.57137 1.000 43.42417 N ? A ? 149 1
   ATOM 2387 H . ARG A 151 ? -11.26566 -1.06456 6.56092 1.000 25.00103 H ? A ? 149 1
   ATOM 2388 HA . ARG A 151 ? -13.41813 -0.80403 5.01030 1.000 28.51103 H ? A ? 149 1
   ATOM 2389 HB2 . ARG A 151 ? -13.20875 1.28895 4.32920 1.000 30.50103 H ? A ? 149 1
   ATOM 2390 HB3 . ARG A 151 ? -12.78556 1.46388 5.85095 1.000 30.50103 H ? A ? 149 1
   ATOM 2391 HG2 . ARG A 151 ? -10.50381 1.27113 5.09573 1.000 38.78103 H ? A ? 149 1
   ATOM 2392 HG3 . ARG A 151 ? -11.07302 1.45927 3.62399 1.000 38.78103 H ? A ? 149 1
   ATOM 2393 HD2 . ARG A 151 ? -12.08182 3.51760 4.69287 1.000 34.12103 H ? A ? 149 1
   ATOM 2394 HD3 . ARG A 151 ? -10.78681 3.37740 5.60320 1.000 34.12103 H ? A ? 149 1
   ATOM 2395 HE . ARG A 151 ? -9.63597 4.17522 3.94167 1.000 36.72103 H ? A ? 149 1
   ATOM 2396 HH11 . ARG A 151 ? -12.39533 2.97369 2.53786 1.000 45.21103 H ? A ? 149 1
   ATOM 2397 HH12 . ARG A 151 ? -12.07046 3.43071 1.15786 1.000 45.21103 H ? A ? 149 1
   ATOM 2398 HH21 . ARG A 151 ? -9.17951 4.84450 1.84697 1.000 45.85103 H ? A ? 149 1
   ATOM 2399 HH22 . ARG A 151 ? -10.13457 4.55722 0.74057 1.000 45.85103 H ? A ? 149 1
   ATOM 2400 N . GLU A 152 ? -12.10250 -1.31150 2.94789 1.000 30.31030 N ? A ? 150 1
   ATOM 2401 CA . GLU A 152 ? -11.27037 -1.74832 1.83962 1.000 32.66342 C ? A ? 150 1
   ATOM 2402 C . GLU A 152 ? -10.62149 -0.54120 1.16683 1.000 35.87144 C ? A ? 150 1
   ATOM 2403 O . GLU A 152 ? -11.06771 0.59996 1.31353 1.000 37.35051 O ? A ? 150 1
   ATOM 2404 CB . GLU A 152 ? -12.09426 -2.54093 0.82588 1.000 35.18702 C ? A ? 150 1
   ATOM 2405 CG . GLU A 152 ? -12.66786 -3.84116 1.37093 1.000 39.60227 C ? A ? 150 1
   ATOM 2406 CD . GLU A 152 ? -14.11465 -4.05468 0.96555 1.000 49.91783 C ? A ? 150 1
   ATOM 2407 OE1 . GLU A 152 ? -14.39771 -4.05291 -0.25119 1.000 40.15115 O ? A ? 150 1
   ATOM 2408 OE2 . GLU A 152 ? -14.96833 -4.22578 1.86187 1.000 45.47359 O ? A ? 150 1
   ATOM 2409 H . GLU A 152 ? -12.93382 -1.21471 2.75006 1.000 33.38103 H ? A ? 150 1
   ATOM 2410 HA . GLU A 152 ? -10.56800 -2.33151 2.16745 1.000 35.91103 H ? A ? 150 1
   ATOM 2411 HB2 . GLU A 152 ? -12.83762 -1.99120 0.53242 1.000 38.25103 H ? A ? 150 1
   ATOM 2412 HB3 . GLU A 152 ? -11.52729 -2.76278 0.07075 1.000 38.25103 H ? A ? 150 1
   ATOM 2413 HG2 . GLU A 152 ? -12.14701 -4.58488 1.02961 1.000 45.20103 H ? A ? 150 1
   ATOM 2414 HG3 . GLU A 152 ? -12.62642 -3.82413 2.33989 1.000 45.20103 H ? A ? 150 1
   ATOM 2415 N . VAL A 153 ? -9.54883 -0.80513 0.41970 1.000 36.40389 N ? A ? 151 1
   ATOM 2416 CA . VAL A 153 ? -8.74435 0.24298 -0.19582 1.000 39.79378 C ? A ? 151 1
   ATOM 2417 C . VAL A 153 ? -8.28291 -0.21569 -1.57368 1.000 43.83131 C ? A ? 151 1
   ATOM 2418 O . VAL A 153 ? -8.36088 -1.39416 -1.92507 1.000 43.15944 O ? A ? 151 1
   ATOM 2419 CB . VAL A 153 ? -7.52691 0.62447 0.67433 1.000 37.62650 C ? A ? 151 1
   ATOM 2420 CG1 . VAL A 153 ? -7.95126 0.83142 2.11927 1.000 33.26112 C ? A ? 151 1
   ATOM 2421 CG2 . VAL A 153 ? -6.44860 -0.44358 0.58038 1.000 36.97837 C ? A ? 151 1
   ATOM 2422 H . VAL A 153 ? -9.26473 -1.59973 0.25392 1.000 40.80103 H ? A ? 151 1
   ATOM 2423 HA . VAL A 153 ? -9.29992 1.02866 -0.31809 1.000 44.31103 H ? A ? 151 1
   ATOM 2424 HB . VAL A 153 ? -7.15494 1.45783 0.34563 1.000 42.34103 H ? A ? 151 1
   ATOM 2425 HG11 . VAL A 153 ? -7.23345 1.27360 2.59898 1.000 37.84103 H ? A ? 151 1
   ATOM 2426 HG12 . VAL A 153 ? -8.74985 1.38168 2.13817 1.000 37.84103 H ? A ? 151 1
   ATOM 2427 HG13 . VAL A 153 ? -8.13495 -0.03206 2.52123 1.000 37.84103 H ? A ? 151 1
   ATOM 2428 HG21 . VAL A 153 ? -5.85118 -0.35684 1.33963 1.000 42.01103 H ? A ? 151 1
   ATOM 2429 HG22 . VAL A 153 ? -6.86859 -1.31791 0.58815 1.000 42.01103 H ? A ? 151 1
   ATOM 2430 HG23 . VAL A 153 ? -5.95421 -0.32144 -0.24519 1.000 42.01103 H ? A ? 151 1
   ATOM 2431 N . ASP A 154 ? -7.79394 0.74725 -2.35520 1.000 44.14375 N ? A ? 152 1
   ATOM 2432 CA . ASP A 154 ? -7.26046 0.49874 -3.68647 1.000 48.95772 C ? A ? 152 1
   ATOM 2433 C . ASP A 154 ? -5.74795 0.65552 -3.74930 1.000 50.16719 C ? A ? 152 1
   ATOM 2434 O . ASP A 154 ? -5.16686 0.51644 -4.83081 1.000 54.36198 O ? A ? 152 1
   ATOM 2435 CB . ASP A 154 ? -7.91587 1.44520 -4.69937 1.000 54.55100 C ? A ? 152 1
   ATOM 2436 CG . ASP A 154 ? -9.10228 0.81584 -5.40297 1.000 59.13507 C ? A ? 152 1
   ATOM 2437 OD1 . ASP A 154 ? -9.91233 0.14923 -4.72481 1.000 55.24658 O ? A ? 152 1
   ATOM 2438 OD2 . ASP A 154 ? -9.22393 0.98665 -6.63464 1.000 54.25847 O ? A ? 152 1
   ATOM 2439 H . ASP A 154 ? -7.76103 1.57561 -2.12645 1.000 53.08103 H ? A ? 152 1
   ATOM 2440 HA . ASP A 154 ? -7.47770 -0.41071 -3.94458 1.000 57.94103 H ? A ? 152 1
   ATOM 2441 HB2 . ASP A 154 ? -8.22747 2.23831 -4.23592 1.000 63.27103 H ? A ? 152 1
   ATOM 2442 HB3 . ASP A 154 ? -7.26220 1.68988 -5.37297 1.000 63.27103 H ? A ? 152 1
   ATOM 2443 N . THR A 155 ? -5.09838 0.94301 -2.62246 1.000 46.58446 N ? A ? 153 1
   ATOM 2444 CA . THR A 155 ? -3.65343 1.13016 -2.57664 1.000 50.72440 C ? A ? 153 1
   ATOM 2445 C . THR A 155 ? -3.20516 1.14938 -1.12083 1.000 47.61964 C ? A ? 153 1
   ATOM 2446 O . THR A 155 ? -3.51891 2.08990 -0.38354 1.000 45.72766 O ? A ? 153 1
   ATOM 2447 CB . THR A 155 ? -3.24886 2.42397 -3.29047 1.000 69.38029 C ? A ? 153 1
   ATOM 2448 OG1 . THR A 155 ? -3.29207 2.22428 -4.70964 1.000 57.46346 O ? A ? 153 1
   ATOM 2449 CG2 . THR A 155 ? -1.84064 2.85759 -2.88610 1.000 65.35390 C ? A ? 153 1
   ATOM 2450 H . THR A 155 ? -5.48044 1.03634 -1.85766 1.000 59.42103 H ? A ? 153 1
   ATOM 2451 HA . THR A 155 ? -3.20623 0.40350 -3.03801 1.000 64.43103 H ? A ? 153 1
   ATOM 2452 HB . THR A 155 ? -3.86521 3.12993 -3.04019 1.000 85.67103 H ? A ? 153 1
   ATOM 2453 HG1 . THR A 155 ? -3.02258 2.91456 -5.10523 1.000 69.83103 H ? A ? 153 1
   ATOM 2454 HG21 . THR A 155 ? -1.51879 3.54481 -3.49028 1.000 80.93103 H ? A ? 153 1
   ATOM 2455 HG22 . THR A 155 ? -1.84891 3.21122 -1.98289 1.000 80.93103 H ? A ? 153 1
   ATOM 2456 HG23 . THR A 155 ? -1.23692 2.09920 -2.92172 1.000 80.93103 H ? A ? 153 1
   ATOM 2457 N . VAL A 156 ? -2.47844 0.12016 -0.69682 1.000 55.45561 N ? A ? 154 1
   ATOM 2458 CA . VAL A 156 ? -2.10746 -0.01818 0.70693 1.000 54.86511 C ? A ? 154 1
   ATOM 2459 C . VAL A 156 ? -1.23228 1.15594 1.13220 1.000 70.71742 C ? A ? 154 1
   ATOM 2460 O . VAL A 156 ? -1.59154 1.92227 2.02660 1.000 62.98434 O ? A ? 154 1
   ATOM 2461 CB . VAL A 156 ? -1.38449 -1.35484 0.97751 1.000 48.65918 C ? A ? 154 1
   ATOM 2462 CG1 . VAL A 156 ? -1.35650 -1.64654 2.47210 1.000 47.12204 C ? A ? 154 1
   ATOM 2463 CG2 . VAL A 156 ? -2.05205 -2.49752 0.22665 1.000 35.18356 C ? A ? 154 1
   ATOM 2464 OXT . VAL A 156 ? -0.14818 1.36965 0.58899 1.000 68.23191 O ? A ? 154 1
   ATOM 2465 H . VAL A 156 ? -2.18784 -0.51162 -1.20279 1.000 77.86103 H ? A ? 154 1
   ATOM 2466 HA . VAL A 156 ? -2.91794 -0.01272 1.23983 1.000 78.09103 H ? A ? 154 1
   ATOM 2467 HB . VAL A 156 ? -0.47123 -1.28250 0.65872 1.000 71.24103 H ? A ? 154 1
   ATOM 2468 HG11 . VAL A 156 ? -1.01392 -2.54311 2.61251 1.000 70.31103 H ? A ? 154 1
   ATOM 2469 HG12 . VAL A 156 ? -0.78043 -1.00009 2.90929 1.000 70.31103 H ? A ? 154 1
   ATOM 2470 HG13 . VAL A 156 ? -2.25773 -1.57789 2.82419 1.000 70.31103 H ? A ? 154 1
   ATOM 2471 HG21 . VAL A 156 ? -1.71486 -3.34007 0.56915 1.000 54.97103 H ? A ? 154 1
   ATOM 2472 HG22 . VAL A 156 ? -3.01131 -2.44596 0.36108 1.000 54.97103 H ? A ? 154 1
   ATOM 2473 HG23 . VAL A 156 ? -1.84565 -2.41802 -0.71779 1.000 54.97103 H ? A ? 154 1
   ATOM 2474 N . GLY B 2 ? -31.37166 -5.93318 21.93003 1.000 47.74011 N ? B ? 1 1
   ATOM 2475 CA . GLY B 2 ? -32.11537 -5.10643 22.86218 1.000 62.70434 C ? B ? 1 1
   ATOM 2476 C . GLY B 2 ? -33.28929 -4.39955 22.21310 1.000 54.66178 C ? B ? 1 1
   ATOM 2477 O . GLY B 2 ? -33.48357 -4.48674 21.00078 1.000 50.41159 O ? B ? 1 1
   ATOM 2478 HA2 . GLY B 2 ? -32.45467 -5.66208 23.58123 1.000 74.59103 H ? B ? 1 1
   ATOM 2479 HA3 . GLY B 2 ? -31.52374 -4.43413 23.23486 1.000 74.59103 H ? B ? 1 1
   ATOM 2480 N . ALA B 3 ? -34.07837 -3.69968 23.02473 1.000 53.17034 N ? B ? 2 1
   ATOM 2481 CA . ALA B 3 ? -35.20494 -2.94313 22.50102 1.000 53.92351 C ? B ? 2 1
   ATOM 2482 C . ALA B 3 ? -34.71309 -1.87924 21.52414 1.000 46.06031 C ? B ? 2 1
   ATOM 2483 O . ALA B 3 ? -33.54776 -1.47621 21.53988 1.000 48.31270 O ? B ? 2 1
   ATOM 2484 CB . ALA B 3 ? -35.98770 -2.29381 23.64100 1.000 42.91300 C ? B ? 2 1
   ATOM 2485 H . ALA B 3 ? -33.98142 -3.64825 23.87770 1.000 54.64103 H ? B ? 2 1
   ATOM 2486 HA . ALA B 3 ? -35.80800 -3.53732 22.02756 1.000 56.14103 H ? B ? 2 1
   ATOM 2487 HB1 . ALA B 3 ? -36.75886 -1.83459 23.27312 1.000 41.60103 H ? B ? 2 1
   ATOM 2488 HB2 . ALA B 3 ? -36.27700 -2.98366 24.25850 1.000 41.60103 H ? B ? 2 1
   ATOM 2489 HB3 . ALA B 3 ? -35.41267 -1.66049 24.09832 1.000 41.60103 H ? B ? 2 1
   ATOM 2490 N . SER B 4 ? -35.61738 -1.42132 20.66285 1.000 37.19025 N ? B ? 3 1
   ATOM 2491 CA . SER B 4 ? -35.24862 -0.45078 19.63975 1.000 40.69506 C ? B ? 3 1
   ATOM 2492 C . SER B 4 ? -36.51098 0.12981 19.01717 1.000 37.23085 C ? B ? 3 1
   ATOM 2493 O . SER B 4 ? -37.62072 -0.36665 19.22780 1.000 42.62774 O ? B ? 3 1
   ATOM 2494 CB . SER B 4 ? -34.36094 -1.08827 18.56684 1.000 39.98741 C ? B ? 3 1
   ATOM 2495 OG . SER B 4 ? -35.05838 -2.10617 17.86951 1.000 53.18709 O ? B ? 3 1
   ATOM 2496 H . SER B 4 ? -36.44455 -1.65643 20.65166 1.000 33.29103 H ? B ? 3 1
   ATOM 2497 HA . SER B 4 ? -34.76735 0.27825 20.06142 1.000 39.24103 H ? B ? 3 1
   ATOM 2498 HB2 . SER B 4 ? -34.08849 -0.40385 17.93578 1.000 39.30103 H ? B ? 3 1
   ATOM 2499 HB3 . SER B 4 ? -33.58066 -1.47610 18.99303 1.000 39.30103 H ? B ? 3 1
   ATOM 2500 HG . SER B 4 ? -34.55617 -2.45627 17.29434 1.000 54.74103 H ? B ? 3 1
   ATOM 2501 N . ARG B 5 ? -36.31796 1.19809 18.24382 1.000 34.76420 N ? B ? 4 1
   ATOM 2502 CA . ARG B 5 ? -37.38576 1.85906 17.50756 1.000 26.12281 C ? B ? 4 1
   ATOM 2503 C . ARG B 5 ? -36.82889 2.33408 16.17169 1.000 27.15217 C ? B ? 4 1
   ATOM 2504 O . ARG B 5 ? -35.65705 2.70429 16.06959 1.000 29.14060 O ? B ? 4 1
   ATOM 2505 CB . ARG B 5 ? -37.96864 3.04018 18.29674 1.000 30.83188 C ? B ? 4 1
   ATOM 2506 CG . ARG B 5 ? -39.38492 3.42407 17.89319 1.000 50.00842 C ? B ? 4 1
   ATOM 2507 CD . ARG B 5 ? -39.51728 4.92890 17.70944 1.000 58.10222 C ? B ? 4 1
   ATOM 2508 NE . ARG B 5 ? -40.90868 5.35739 17.61983 1.000 67.35807 N ? B ? 4 1
   ATOM 2509 CZ . ARG B 5 ? -41.69922 5.13410 16.57819 1.000 71.37983 C ? B ? 4 1
   ATOM 2510 NH1 . ARG B 5 ? -41.26912 4.48232 15.50963 1.000 49.31746 N ? B ? 4 1
   ATOM 2511 NH2 . ARG B 5 ? -42.95309 5.57726 16.60885 1.000 67.14184 N ? B ? 4 1
   ATOM 2512 H . ARG B 5 ? -35.55052 1.56847 18.12779 1.000 30.89103 H ? B ? 4 1
   ATOM 2513 HA . ARG B 5 ? -38.10918 1.23661 17.33402 1.000 20.88103 H ? B ? 4 1
   ATOM 2514 HB2 . ARG B 5 ? -37.98436 2.80627 19.23798 1.000 26.06103 H ? B ? 4 1
   ATOM 2515 HB3 . ARG B 5 ? -37.40279 3.81555 18.15699 1.000 26.06103 H ? B ? 4 1
   ATOM 2516 HG2 . ARG B 5 ? -39.60904 2.99252 17.05388 1.000 48.72103 H ? B ? 4 1
   ATOM 2517 HG3 . ARG B 5 ? -40.00420 3.14478 18.58557 1.000 48.72103 H ? B ? 4 1
   ATOM 2518 HD2 . ARG B 5 ? -39.11180 5.37838 18.46737 1.000 58.95103 H ? B ? 4 1
   ATOM 2519 HD3 . ARG B 5 ? -39.06835 5.18961 16.89006 1.000 58.95103 H ? B ? 4 1
   ATOM 2520 HE . ARG B 5 ? -41.23959 5.78455 18.28888 1.000 69.35103 H ? B ? 4 1
   ATOM 2521 HH11 . ARG B 5 ? -40.46000 4.19249 15.47951 1.000 48.91103 H ? B ? 4 1
   ATOM 2522 HH12 . ARG B 5 ? -41.79878 4.34863 14.84541 1.000 48.91103 H ? B ? 4 1
   ATOM 2523 HH21 . ARG B 5 ? -43.24207 6.00265 17.29815 1.000 68.56103 H ? B ? 4 1
   ATOM 2524 HH22 . ARG B 5 ? -43.47473 5.43838 15.93937 1.000 68.56103 H ? B ? 4 1
   ATOM 2525 N . LEU B 6 ? -37.68102 2.32119 15.14862 1.000 26.09058 N ? B ? 5 1
   ATOM 2526 CA . LEU B 6 ? -37.24960 2.61028 13.78701 1.000 24.38990 C ? B ? 5 1
   ATOM 2527 C . LEU B 6 ? -37.23626 4.11031 13.52818 1.000 25.27721 C ? B ? 5 1
   ATOM 2528 O . LEU B 6 ? -38.14473 4.83530 13.94392 1.000 31.08381 O ? B ? 5 1
   ATOM 2529 CB . LEU B 6 ? -38.17156 1.92226 12.77872 1.000 35.83367 C ? B ? 5 1
   ATOM 2530 CG . LEU B 6 ? -37.84920 0.46756 12.42536 1.000 35.03854 C ? B ? 5 1
   ATOM 2531 CD1 . LEU B 6 ? -38.85374 -0.06015 11.41045 1.000 28.93242 C ? B ? 5 1
   ATOM 2532 CD2 . LEU B 6 ? -36.42643 0.32186 11.89863 1.000 24.48609 C ? B ? 5 1
   ATOM 2533 H . LEU B 6 ? -38.52014 2.14646 15.21896 1.000 19.84103 H ? B ? 5 1
   ATOM 2534 HA . LEU B 6 ? -36.34854 2.27335 13.66266 1.000 17.54103 H ? B ? 5 1
   ATOM 2535 HB2 . LEU B 6 ? -39.07141 1.93313 13.14073 1.000 32.34103 H ? B ? 5 1
   ATOM 2536 HB3 . LEU B 6 ? -38.14053 2.42823 11.95172 1.000 32.34103 H ? B ? 5 1
   ATOM 2537 HG . LEU B 6 ? -37.91232 -0.06790 13.23171 1.000 30.98103 H ? B ? 5 1
   ATOM 2538 HD11 . LEU B 6 ? -38.58171 -0.94766 11.12897 1.000 23.31103 H ? B ? 5 1
   ATOM 2539 HD12 . LEU B 6 ? -39.73022 -0.09850 11.82422 1.000 23.31103 H ? B ? 5 1
   ATOM 2540 HD13 . LEU B 6 ? -38.87442 0.53731 10.64657 1.000 23.31103 H ? B ? 5 1
   ATOM 2541 HD21 . LEU B 6 ? -36.35129 -0.51864 11.42028 1.000 18.29103 H ? B ? 5 1
   ATOM 2542 HD22 . LEU B 6 ? -36.23375 1.06105 11.30082 1.000 18.29103 H ? B ? 5 1
   ATOM 2543 HD23 . LEU B 6 ? -35.80983 0.33260 12.64736 1.000 18.29103 H ? B ? 5 1
   ATOM 2544 N . TYR B 7 ? -36.19773 4.56944 12.82766 1.000 22.06251 N ? B ? 6 1
   ATOM 2545 CA . TYR B 7 ? -36.03813 5.97354 12.47580 1.000 21.70265 C ? B ? 6 1
   ATOM 2546 C . TYR B 7 ? -35.56401 6.06437 11.02970 1.000 21.80658 C ? B ? 6 1
   ATOM 2547 O . TYR B 7 ? -35.38277 5.05070 10.34823 1.000 22.02030 O ? B ? 6 1
   ATOM 2548 CB . TYR B 7 ? -35.06621 6.67499 13.43169 1.000 22.77028 C ? B ? 6 1
   ATOM 2549 CG . TYR B 7 ? -35.67956 7.01546 14.76914 1.000 23.87430 C ? B ? 6 1
   ATOM 2550 CD1 . TYR B 7 ? -35.59261 6.13554 15.83756 1.000 23.32671 C ? B ? 6 1
   ATOM 2551 CD2 . TYR B 7 ? -36.35276 8.21367 14.96112 1.000 26.12021 C ? B ? 6 1
   ATOM 2552 CE1 . TYR B 7 ? -36.15626 6.44037 17.06259 1.000 28.25423 C ? B ? 6 1
   ATOM 2553 CE2 . TYR B 7 ? -36.91948 8.52773 16.18196 1.000 27.86931 C ? B ? 6 1
   ATOM 2554 CZ . TYR B 7 ? -36.81890 7.63691 17.22903 1.000 27.12768 C ? B ? 6 1
   ATOM 2555 OH . TYR B 7 ? -37.38077 7.94354 18.44703 1.000 29.31819 O ? B ? 6 1
   ATOM 2556 H . TYR B 7 ? -35.55860 4.07137 12.53950 1.000 23.54103 H ? B ? 6 1
   ATOM 2557 HA . TYR B 7 ? -36.89830 6.41732 12.53963 1.000 22.31103 H ? B ? 6 1
   ATOM 2558 HB2 . TYR B 7 ? -34.30853 6.09093 13.59200 1.000 23.66103 H ? B ? 6 1
   ATOM 2559 HB3 . TYR B 7 ? -34.76689 7.50199 13.02259 1.000 23.66103 H ? B ? 6 1
   ATOM 2560 HD1 . TYR B 7 ? -35.14741 5.32639 15.72807 1.000 22.89103 H ? B ? 6 1
   ATOM 2561 HD2 . TYR B 7 ? -36.42381 8.81586 14.25599 1.000 26.66103 H ? B ? 6 1
   ATOM 2562 HE1 . TYR B 7 ? -36.08853 5.84104 17.77049 1.000 29.10103 H ? B ? 6 1
   ATOM 2563 HE2 . TYR B 7 ? -37.36610 9.33541 16.29633 1.000 27.80103 H ? B ? 6 1
   ATOM 2564 HH . TYR B 7 ? -37.82903 8.65136 18.38661 1.000 28.15103 H ? B ? 6 1
   ATOM 2565 N . THR B 8 ? -35.35661 7.29324 10.55899 1.000 22.68598 N ? B ? 7 1
   ATOM 2566 CA . THR B 8 ? -35.04519 7.53344 9.15707 1.000 23.37299 C ? B ? 7 1
   ATOM 2567 C . THR B 8 ? -34.27030 8.83823 9.02804 1.000 25.08918 C ? B ? 7 1
   ATOM 2568 O . THR B 8 ? -34.41504 9.74680 9.85018 1.000 26.39934 O ? B ? 7 1
   ATOM 2569 CB . THR B 8 ? -36.33274 7.56962 8.32032 1.000 24.35950 C ? B ? 7 1
   ATOM 2570 OG1 . THR B 8 ? -36.79701 6.23179 8.09677 1.000 25.72612 O ? B ? 7 1
   ATOM 2571 CG2 . THR B 8 ? -36.10708 8.24322 6.98225 1.000 26.03714 C ? B ? 7 1
   ATOM 2572 H . THR B 8 ? -35.39150 8.00732 11.03699 1.000 25.05103 H ? B ? 7 1
   ATOM 2573 HA . THR B 8 ? -34.47354 6.82914 8.81345 1.000 26.11103 H ? B ? 7 1
   ATOM 2574 HB . THR B 8 ? -37.00327 8.07887 8.80193 1.000 27.37103 H ? B ? 7 1
   ATOM 2575 HG1 . THR B 8 ? -37.44561 6.23819 7.56303 1.000 29.69103 H ? B ? 7 1
   ATOM 2576 HG21 . THR B 8 ? -36.84443 8.04679 6.38340 1.000 30.03103 H ? B ? 7 1
   ATOM 2577 HG22 . THR B 8 ? -36.04512 9.20396 7.10073 1.000 30.03103 H ? B ? 7 1
   ATOM 2578 HG23 . THR B 8 ? -35.28342 7.92144 6.58356 1.000 30.03103 H ? B ? 7 1
   ATOM 2579 N . LEU B 9 ? -33.44068 8.91783 7.98642 1.000 24.86285 N ? B ? 8 1
   ATOM 2580 CA . LEU B 9 ? -32.60350 10.08595 7.74402 1.000 28.09313 C ? B ? 8 1
   ATOM 2581 C . LEU B 9 ? -32.22535 10.12388 6.26873 1.000 26.97571 C ? B ? 8 1
   ATOM 2582 O . LEU B 9 ? -31.94345 9.08216 5.67174 1.000 26.13190 O ? B ? 8 1
   ATOM 2583 CB . LEU B 9 ? -31.34800 10.04871 8.62273 1.000 25.78579 C ? B ? 8 1
   ATOM 2584 CG . LEU B 9 ? -30.55051 11.34774 8.75097 1.000 48.32497 C ? B ? 8 1
   ATOM 2585 CD1 . LEU B 9 ? -31.26597 12.34275 9.65492 1.000 40.43617 C ? B ? 8 1
   ATOM 2586 CD2 . LEU B 9 ? -29.15336 11.05031 9.27654 1.000 31.82846 C ? B ? 8 1
   ATOM 2587 H . LEU B 9 ? -33.34511 8.29755 7.39845 1.000 31.34103 H ? B ? 8 1
   ATOM 2588 HA . LEU B 9 ? -33.09773 10.89545 7.94736 1.000 35.21103 H ? B ? 8 1
   ATOM 2589 HB2 . LEU B 9 ? -31.61831 9.79327 9.51860 1.000 32.00103 H ? B ? 8 1
   ATOM 2590 HB3 . LEU B 9 ? -30.74624 9.38262 8.25517 1.000 32.00103 H ? B ? 8 1
   ATOM 2591 HG . LEU B 9 ? -30.47001 11.75759 7.87550 1.000 59.50103 H ? B ? 8 1
   ATOM 2592 HD11 . LEU B 9 ? -30.74451 13.15938 9.70077 1.000 49.91103 H ? B ? 8 1
   ATOM 2593 HD12 . LEU B 9 ? -32.14311 12.53067 9.28586 1.000 49.91103 H ? B ? 8 1
   ATOM 2594 HD13 . LEU B 9 ? -31.35539 11.95723 10.54052 1.000 49.91103 H ? B ? 8 1
   ATOM 2595 HD21 . LEU B 9 ? -28.69625 11.88807 9.45005 1.000 39.76103 H ? B ? 8 1
   ATOM 2596 HD22 . LEU B 9 ? -29.22698 10.53763 10.09668 1.000 39.76103 H ? B ? 8 1
   ATOM 2597 HD23 . LEU B 9 ? -28.66722 10.54010 8.61002 1.000 39.76103 H ? B ? 8 1
   ATOM 2598 N . VAL B 10 ? -32.21031 11.32557 5.69058 1.000 25.73893 N ? B ? 9 1
   ATOM 2599 CA . VAL B 10 ? -32.01134 11.50548 4.25652 1.000 28.86821 C ? B ? 9 1
   ATOM 2600 C . VAL B 10 ? -31.00988 12.62779 4.01746 1.000 29.74916 C ? B ? 9 1
   ATOM 2601 O . VAL B 10 ? -31.08588 13.68749 4.64946 1.000 31.26055 O ? B ? 9 1
   ATOM 2602 CB . VAL B 10 ? -33.34545 11.80970 3.53953 1.000 32.09058 C ? B ? 9 1
   ATOM 2603 CG1 . VAL B 10 ? -33.12336 11.99979 2.04451 1.000 31.23258 C ? B ? 9 1
   ATOM 2604 CG2 . VAL B 10 ? -34.35708 10.69988 3.80608 1.000 33.92992 C ? B ? 9 1
   ATOM 2605 H . VAL B 10 ? -32.31542 12.06399 6.11871 1.000 34.93103 H ? B ? 9 1
   ATOM 2606 HA . VAL B 10 ? -31.63389 10.69124 3.88850 1.000 39.40103 H ? B ? 9 1
   ATOM 2607 HB . VAL B 10 ? -33.70923 12.63769 3.89023 1.000 42.94103 H ? B ? 9 1
   ATOM 2608 HG11 . VAL B 10 ? -33.98419 12.02628 1.59822 1.000 39.79103 H ? B ? 9 1
   ATOM 2609 HG12 . VAL B 10 ? -32.64959 12.83364 1.89913 1.000 39.79103 H ? B ? 9 1
   ATOM 2610 HG13 . VAL B 10 ? -32.59818 11.25766 1.70639 1.000 39.79103 H ? B ? 9 1
   ATOM 2611 HG21 . VAL B 10 ? -35.13513 10.84012 3.24406 1.000 45.42103 H ? B ? 9 1
   ATOM 2612 HG22 . VAL B 10 ? -33.94930 9.84446 3.59901 1.000 45.42103 H ? B ? 9 1
   ATOM 2613 HG23 . VAL B 10 ? -34.61520 10.72566 4.74075 1.000 45.42103 H ? B ? 9 1
   ATOM 2614 N . LEU B 11 ? -30.07282 12.39191 3.09796 1.000 30.67289 N ? B ? 10 1
   ATOM 2615 CA . LEU B 11 ? -29.08822 13.38453 2.67975 1.000 33.14094 C ? B ? 10 1
   ATOM 2616 C . LEU B 11 ? -29.22984 13.60908 1.18039 1.000 35.67793 C ? B ? 10 1
   ATOM 2617 O . LEU B 11 ? -29.12085 12.66033 0.39547 1.000 35.38309 O ? B ? 10 1
   ATOM 2618 CB . LEU B 11 ? -27.66115 12.93480 3.00784 1.000 38.91972 C ? B ? 10 1
   ATOM 2619 CG . LEU B 11 ? -27.15779 13.02114 4.45287 1.000 31.82989 C ? B ? 10 1
   ATOM 2620 CD1 . LEU B 11 ? -27.34680 14.41830 5.03211 1.000 35.54162 C ? B ? 10 1
   ATOM 2621 CD2 . LEU B 11 ? -27.83242 11.97405 5.33020 1.000 29.21875 C ? B ? 10 1
   ATOM 2622 H . LEU B 11 ? -29.98674 11.63937 2.69067 1.000 39.07103 H ? B ? 10 1
   ATOM 2623 HA . LEU B 11 ? -29.26262 14.21785 3.14456 1.000 41.33103 H ? B ? 10 1
   ATOM 2624 HB2 . LEU B 11 ? -27.58501 12.00330 2.74822 1.000 49.51103 H ? B ? 10 1
   ATOM 2625 HB3 . LEU B 11 ? -27.05791 13.47767 2.47652 1.000 49.51103 H ? B ? 10 1
   ATOM 2626 HG . LEU B 11 ? -26.20518 12.83831 4.44925 1.000 40.41103 H ? B ? 10 1
   ATOM 2627 HD11 . LEU B 11 ? -26.96415 14.44523 5.92304 1.000 46.08103 H ? B ? 10 1
   ATOM 2628 HD12 . LEU B 11 ? -26.89849 15.06065 4.46001 1.000 46.08103 H ? B ? 10 1
   ATOM 2629 HD13 . LEU B 11 ? -28.29524 14.61744 5.07331 1.000 46.08103 H ? B ? 10 1
   ATOM 2630 HD21 . LEU B 11 ? -27.41778 11.98211 6.20707 1.000 38.12103 H ? B ? 10 1
   ATOM 2631 HD22 . LEU B 11 ? -28.77542 12.18749 5.40823 1.000 38.12103 H ? B ? 10 1
   ATOM 2632 HD23 . LEU B 11 ? -27.72356 11.10142 4.92084 1.000 38.12103 H ? B ? 10 1
   ATOM 2633 N . VAL B 12 ? -29.46047 14.85947 0.78580 1.000 37.22230 N ? B ? 11 1
   ATOM 2634 CA . VAL B 12 ? -29.57683 15.22833 -0.62169 1.000 40.50041 C ? B ? 11 1
   ATOM 2635 C . VAL B 12 ? -28.19556 15.68565 -1.07910 1.000 42.41816 C ? B ? 11 1
   ATOM 2636 O . VAL B 12 ? -27.78384 16.81787 -0.82038 1.000 44.76614 O ? B ? 11 1
   ATOM 2637 CB . VAL B 12 ? -30.63299 16.31242 -0.83937 1.000 47.93108 C ? B ? 11 1
   ATOM 2638 CG1 . VAL B 12 ? -30.52099 16.88889 -2.24419 1.000 51.47841 C ? B ? 11 1
   ATOM 2639 CG2 . VAL B 12 ? -32.02493 15.75094 -0.59709 1.000 44.46073 C ? B ? 11 1
   ATOM 2640 H . VAL B 12 ? -29.55485 15.52299 1.32473 1.000 46.39103 H ? B ? 11 1
   ATOM 2641 HA . VAL B 12 ? -29.83087 14.44703 -1.13738 1.000 49.02103 H ? B ? 11 1
   ATOM 2642 HB . VAL B 12 ? -30.48332 17.03191 -0.20626 1.000 58.85103 H ? B ? 11 1
   ATOM 2643 HG11 . VAL B 12 ? -31.34300 17.35639 -2.46017 1.000 61.47103 H ? B ? 11 1
   ATOM 2644 HG12 . VAL B 12 ? -29.77242 17.50505 -2.27395 1.000 61.47103 H ? B ? 11 1
   ATOM 2645 HG13 . VAL B 12 ? -30.37787 16.16393 -2.87256 1.000 61.47103 H ? B ? 11 1
   ATOM 2646 HG21 . VAL B 12 ? -32.67879 16.45103 -0.74950 1.000 55.44103 H ? B ? 11 1
   ATOM 2647 HG22 . VAL B 12 ? -32.17956 15.01487 -1.20961 1.000 55.44103 H ? B ? 11 1
   ATOM 2648 HG23 . VAL B 12 ? -32.08381 15.43703 0.31882 1.000 55.44103 H ? B ? 11 1
   ATOM 2649 N . LEU B 13 ? -27.47953 14.80251 -1.76638 1.000 47.41507 N ? B ? 12 1
   ATOM 2650 CA . LEU B 13 ? -26.11898 15.08622 -2.19417 1.000 45.36607 C ? B ? 12 1
   ATOM 2651 C . LEU B 13 ? -26.10972 15.74340 -3.57131 1.000 52.56317 C ? B ? 12 1
   ATOM 2652 O . LEU B 13 ? -27.09347 15.71181 -4.31450 1.000 59.64446 O ? B ? 12 1
   ATOM 2653 CB . LEU B 13 ? -25.28324 13.80542 -2.21828 1.000 49.55844 C ? B ? 12 1
   ATOM 2654 CG . LEU B 13 ? -24.15062 13.70989 -1.19024 1.000 57.72534 C ? B ? 12 1
   ATOM 2655 CD1 . LEU B 13 ? -23.39131 12.39879 -1.35216 1.000 55.54657 C ? B ? 12 1
   ATOM 2656 CD2 . LEU B 13 ? -23.19516 14.89259 -1.29580 1.000 56.15618 C ? B ? 12 1
   ATOM 2657 H . LEU B 13 ? -27.76400 14.02482 -1.99848 1.000 53.30103 H ? B ? 12 1
   ATOM 2658 HA . LEU B 13 ? -25.71076 15.70147 -1.56511 1.000 48.38103 H ? B ? 12 1
   ATOM 2659 HB2 . LEU B 13 ? -25.87752 13.05563 -2.05847 1.000 54.46103 H ? B ? 12 1
   ATOM 2660 HB3 . LEU B 13 ? -24.87877 13.72687 -3.09643 1.000 54.46103 H ? B ? 12 1
   ATOM 2661 HG . LEU B 13 ? -24.54404 13.73221 -0.30388 1.000 65.07103 H ? B ? 12 1
   ATOM 2662 HD11 . LEU B 13 ? -22.61664 12.40834 -0.76848 1.000 60.91103 H ? B ? 12 1
   ATOM 2663 HD12 . LEU B 13 ? -23.97666 11.66324 -1.11296 1.000 60.91103 H ? B ? 12 1
   ATOM 2664 HD13 . LEU B 13 ? -23.10853 12.30962 -2.27573 1.000 60.91103 H ? B ? 12 1
   ATOM 2665 HD21 . LEU B 13 ? -22.39006 14.69406 -0.79251 1.000 62.11103 H ? B ? 12 1
   ATOM 2666 HD22 . LEU B 13 ? -22.97441 15.03791 -2.22910 1.000 62.11103 H ? B ? 12 1
   ATOM 2667 HD23 . LEU B 13 ? -23.62706 15.68099 -0.93141 1.000 62.11103 H ? B ? 12 1
   ATOM 2668 N . GLN B 14 ? -24.96424 16.34386 -3.90451 1.000 48.72717 N ? B ? 13 1
   ATOM 2669 CA . GLN B 14 ? -24.79873 17.10337 -5.13612 1.000 54.35782 C ? B ? 13 1
   ATOM 2670 C . GLN B 14 ? -23.30550 17.22925 -5.38676 1.000 59.82874 C ? B ? 13 1
   ATOM 2671 O . GLN B 14 ? -22.55296 17.42803 -4.42314 1.000 59.30227 O ? B ? 13 1
   ATOM 2672 CB . GLN B 14 ? -25.45801 18.48401 -5.02002 1.000 64.06652 C ? B ? 13 1
   ATOM 2673 CG . GLN B 14 ? -26.00666 19.04900 -6.32782 1.000 68.51170 C ? B ? 13 1
   ATOM 2674 CD . GLN B 14 ? -27.48595 18.75996 -6.53055 1.000 62.93282 C ? B ? 13 1
   ATOM 2675 OE1 . GLN B 14 ? -28.24194 18.60926 -5.57075 1.000 63.42631 O ? B ? 13 1
   ATOM 2676 NE2 . GLN B 14 ? -27.90457 18.68426 -7.78949 1.000 56.58370 N ? B ? 13 1
   ATOM 2677 H . GLN B 14 ? -24.25409 16.32320 -3.41988 1.000 58.23103 H ? B ? 13 1
   ATOM 2678 HA . GLN B 14 ? -25.20453 16.64333 -5.88751 1.000 62.87103 H ? B ? 13 1
   ATOM 2679 HB2 . GLN B 14 ? -26.19922 18.41888 -4.39771 1.000 74.29103 H ? B ? 13 1
   ATOM 2680 HB3 . GLN B 14 ? -24.79852 19.11198 -4.68591 1.000 74.29103 H ? B ? 13 1
   ATOM 2681 HG2 . GLN B 14 ? -25.88807 20.01173 -6.32880 1.000 77.76103 H ? B ? 13 1
   ATOM 2682 HG3 . GLN B 14 ? -25.52136 18.65420 -7.06912 1.000 77.76103 H ? B ? 13 1
   ATOM 2683 HE21 . GLN B 14 ? -27.34785 18.79670 -8.43525 1.000 62.59103 H ? B ? 13 1
   ATOM 2684 HE22 . GLN B 14 ? -28.73221 18.52282 -7.95846 1.000 62.59103 H ? B ? 13 1
   ATOM 2685 N . PRO B 15 ? -22.83584 17.11656 -6.63504 1.000 65.55652 N ? B ? 14 1
   ATOM 2686 CA . PRO B 15 ? -21.38037 17.04482 -6.86291 1.000 64.55668 C ? B ? 14 1
   ATOM 2687 C . PRO B 15 ? -20.57819 18.15979 -6.21089 1.000 55.23891 C ? B ? 14 1
   ATOM 2688 O . PRO B 15 ? -19.39801 17.95210 -5.89816 1.000 55.86910 O ? B ? 14 1
   ATOM 2689 CB . PRO B 15 ? -21.26883 17.09818 -8.39373 1.000 57.16408 C ? B ? 14 1
   ATOM 2690 CG . PRO B 15 ? -22.55414 16.54333 -8.88134 1.000 57.66161 C ? B ? 14 1
   ATOM 2691 CD . PRO B 15 ? -23.59178 16.99822 -7.89601 1.000 68.06115 C ? B ? 14 1
   ATOM 2692 HA . PRO B 15 ? -21.05086 16.19336 -6.53527 1.000 78.56103 H ? B ? 14 1
   ATOM 2693 HB2 . PRO B 15 ? -21.15187 18.01564 -8.68611 1.000 67.02103 H ? B ? 14 1
   ATOM 2694 HB3 . PRO B 15 ? -20.52049 16.55731 -8.69095 1.000 67.02103 H ? B ? 14 1
   ATOM 2695 HG2 . PRO B 15 ? -22.74559 16.88911 -9.76716 1.000 68.12103 H ? B ? 14 1
   ATOM 2696 HG3 . PRO B 15 ? -22.50469 15.57493 -8.90675 1.000 68.12103 H ? B ? 14 1
   ATOM 2697 HD2 . PRO B 15 ? -23.96326 17.85534 -8.15725 1.000 82.83103 H ? B ? 14 1
   ATOM 2698 HD3 . PRO B 15 ? -24.30032 16.34096 -7.81307 1.000 82.83103 H ? B ? 14 1
   ATOM 2699 N . GLN B 16 ? -21.17155 19.33483 -5.99373 1.000 55.05595 N ? B ? 15 1
   ATOM 2700 CA . GLN B 16 ? -20.45552 20.46247 -5.41478 1.000 52.40404 C ? B ? 15 1
   ATOM 2701 C . GLN B 16 ? -20.89868 20.81775 -4.00279 1.000 54.45246 C ? B ? 15 1
   ATOM 2702 O . GLN B 16 ? -20.20457 21.59417 -3.33709 1.000 49.63660 O ? B ? 15 1
   ATOM 2703 CB . GLN B 16 ? -20.61833 21.70987 -6.29923 1.000 46.94110 C ? B ? 15 1
   ATOM 2704 CG . GLN B 16 ? -19.59711 21.83017 -7.42332 1.000 55.12950 C ? B ? 15 1
   ATOM 2705 CD . GLN B 16 ? -19.22699 23.27269 -7.73235 1.000 57.84787 C ? B ? 15 1
   ATOM 2706 OE1 . GLN B 16 ? -19.65649 24.20021 -7.04552 1.000 58.80691 O ? B ? 15 1
   ATOM 2707 NE2 . GLN B 16 ? -18.42925 23.46636 -8.77548 1.000 47.48748 N ? B ? 15 1
   ATOM 2708 H . GLN B 16 ? -21.99535 19.50099 -6.17631 1.000 68.33103 H ? B ? 15 1
   ATOM 2709 HA . GLN B 16 ? -19.51463 20.22905 -5.38119 1.000 64.66103 H ? B ? 15 1
   ATOM 2710 HB2 . GLN B 16 ? -21.49882 21.68683 -6.70556 1.000 55.92103 H ? B ? 15 1
   ATOM 2711 HB3 . GLN B 16 ? -20.53152 22.49768 -5.74001 1.000 55.92103 H ? B ? 15 1
   ATOM 2712 HG2 . GLN B 16 ? -18.78765 21.36163 -7.16614 1.000 62.91103 H ? B ? 15 1
   ATOM 2713 HG3 . GLN B 16 ? -19.96657 21.43639 -8.22914 1.000 62.91103 H ? B ? 15 1
   ATOM 2714 HE21 . GLN B 16 ? -18.15116 22.79453 -9.23473 1.000 48.82103 H ? B ? 15 1
   ATOM 2715 HE22 . GLN B 16 ? -18.19050 24.26366 -8.99204 1.000 48.82103 H ? B ? 15 1
   ATOM 2716 N . ARG B 17 ? -22.01653 20.27840 -3.52350 1.000 57.35388 N ? B ? 16 1
   ATOM 2717 CA . ARG B 17 ? -22.62301 20.78794 -2.30161 1.000 51.57497 C ? B ? 16 1
   ATOM 2718 C . ARG B 17 ? -23.48871 19.70842 -1.66777 1.000 49.68144 C ? B ? 16 1
   ATOM 2719 O . ARG B 17 ? -23.80369 18.68799 -2.28448 1.000 46.89076 O ? B ? 16 1
   ATOM 2720 CB . ARG B 17 ? -23.45439 22.04084 -2.59564 1.000 53.58474 C ? B ? 16 1
   ATOM 2721 CG . ARG B 17 ? -24.44945 21.83396 -3.72540 1.000 47.63759 C ? B ? 16 1
   ATOM 2722 CD . ARG B 17 ? -25.17759 23.10855 -4.09641 1.000 46.03463 C ? B ? 16 1
   ATOM 2723 NE . ARG B 17 ? -26.27583 22.83385 -5.01541 1.000 52.42114 N ? B ? 16 1
   ATOM 2724 CZ . ARG B 17 ? -27.33599 23.61352 -5.17968 1.000 53.82562 C ? B ? 16 1
   ATOM 2725 NH1 . ARG B 17 ? -27.47805 24.74154 -4.50231 1.000 49.61231 N ? B ? 16 1
   ATOM 2726 NH2 . ARG B 17 ? -28.27851 23.25142 -6.04560 1.000 46.50143 N ? B ? 16 1
   ATOM 2727 H . ARG B 17 ? -22.43789 19.62214 -3.88597 1.000 64.25103 H ? B ? 16 1
   ATOM 2728 HA . ARG B 17 ? -21.91898 21.00503 -1.67065 1.000 58.89103 H ? B ? 16 1
   ATOM 2729 HB2 . ARG B 17 ? -23.95096 22.28439 -1.79877 1.000 60.49103 H ? B ? 16 1
   ATOM 2730 HB3 . ARG B 17 ? -22.85832 22.76301 -2.84876 1.000 60.49103 H ? B ? 16 1
   ATOM 2731 HG2 . ARG B 17 ? -23.97652 21.51823 -4.51125 1.000 52.72103 H ? B ? 16 1
   ATOM 2732 HG3 . ARG B 17 ? -25.11031 21.17926 -3.45057 1.000 52.72103 H ? B ? 16 1
   ATOM 2733 HD2 . ARG B 17 ? -25.54192 23.51726 -3.29570 1.000 49.65103 H ? B ? 16 1
   ATOM 2734 HD3 . ARG B 17 ? -24.56031 23.71903 -4.52905 1.000 49.65103 H ? B ? 16 1
   ATOM 2735 HE . ARG B 17 ? -26.23300 22.11445 -5.48470 1.000 56.96103 H ? B ? 16 1
   ATOM 2736 HH11 . ARG B 17 ? -26.87456 24.98420 -3.93971 1.000 53.10103 H ? B ? 16 1
   ATOM 2737 HH12 . ARG B 17 ? -28.17387 25.23191 -4.62472 1.000 53.10103 H ? B ? 16 1
   ATOM 2738 HH21 . ARG B 17 ? -28.19581 22.51996 -6.49027 1.000 49.12103 H ? B ? 16 1
   ATOM 2739 HH22 . ARG B 17 ? -28.97060 23.74875 -6.16078 1.000 49.12103 H ? B ? 16 1
   ATOM 2740 N . VAL B 18 ? -23.87177 19.95811 -0.41591 1.000 48.06774 N ? B ? 17 1
   ATOM 2741 CA . VAL B 18 ? -24.79092 19.10833 0.32795 1.000 43.91615 C ? B ? 17 1
   ATOM 2742 C . VAL B 18 ? -25.89039 19.98975 0.90260 1.000 41.73028 C ? B ? 17 1
   ATOM 2743 O . VAL B 18 ? -25.65825 21.14842 1.26262 1.000 41.43578 O ? B ? 17 1
   ATOM 2744 CB . VAL B 18 ? -24.07753 18.32530 1.45301 1.000 40.18480 C ? B ? 17 1
   ATOM 2745 CG1 . VAL B 18 ? -23.53271 19.27993 2.50992 1.000 37.09334 C ? B ? 17 1
   ATOM 2746 CG2 . VAL B 18 ? -25.02455 17.31297 2.07889 1.000 39.38171 C ? B ? 17 1
   ATOM 2747 H . VAL B 18 ? -23.60165 20.63791 0.03632 1.000 53.40103 H ? B ? 17 1
   ATOM 2748 HA . VAL B 18 ? -25.19201 18.46241 -0.27440 1.000 50.19103 H ? B ? 17 1
   ATOM 2749 HB . VAL B 18 ? -23.32792 17.84210 1.07154 1.000 46.86103 H ? B ? 17 1
   ATOM 2750 HG11 . VAL B 18 ? -22.96717 18.78375 3.12219 1.000 41.88103 H ? B ? 17 1
   ATOM 2751 HG12 . VAL B 18 ? -23.01644 19.97461 2.07197 1.000 41.88103 H ? B ? 17 1
   ATOM 2752 HG13 . VAL B 18 ? -24.27602 19.67456 2.99227 1.000 41.88103 H ? B ? 17 1
   ATOM 2753 HG21 . VAL B 18 ? -24.53732 16.78628 2.73166 1.000 47.42103 H ? B ? 17 1
   ATOM 2754 HG22 . VAL B 18 ? -25.75166 17.78666 2.51228 1.000 47.42103 H ? B ? 17 1
   ATOM 2755 HG23 . VAL B 18 ? -25.37454 16.73542 1.38259 1.000 47.42103 H ? B ? 17 1
   ATOM 2756 N . LEU B 19 ? -27.09541 19.43320 0.98942 1.000 44.42066 N ? B ? 18 1
   ATOM 2757 CA . LEU B 19 ? -28.26613 20.15269 1.48580 1.000 43.14884 C ? B ? 18 1
   ATOM 2758 C . LEU B 19 ? -28.58066 19.64763 2.88971 1.000 44.45746 C ? B ? 18 1
   ATOM 2759 O . LEU B 19 ? -29.15186 18.56637 3.05892 1.000 46.43633 O ? B ? 18 1
   ATOM 2760 CB . LEU B 19 ? -29.45694 19.97001 0.54908 1.000 48.08953 C ? B ? 18 1
   ATOM 2761 CG . LEU B 19 ? -30.77629 20.59087 1.01521 1.000 49.56488 C ? B ? 18 1
   ATOM 2762 CD1 . LEU B 19 ? -30.61675 22.08206 1.26652 1.000 48.74996 C ? B ? 18 1
   ATOM 2763 CD2 . LEU B 19 ? -31.87189 20.33558 -0.00407 1.000 54.66838 C ? B ? 18 1
   ATOM 2764 H . LEU B 19 ? -27.26361 18.62120 0.76145 1.000 42.45103 H ? B ? 18 1
   ATOM 2765 HA . LEU B 19 ? -28.05676 21.09824 1.54052 1.000 41.21103 H ? B ? 18 1
   ATOM 2766 HB2 . LEU B 19 ? -29.23513 20.37338 -0.30473 1.000 46.86103 H ? B ? 18 1
   ATOM 2767 HB3 . LEU B 19 ? -29.61058 19.01887 0.43672 1.000 46.86103 H ? B ? 18 1
   ATOM 2768 HG . LEU B 19 ? -31.03744 20.17647 1.85246 1.000 48.85103 H ? B ? 18 1
   ATOM 2769 HD11 . LEU B 19 ? -31.40839 22.54263 0.94700 1.000 46.87103 H ? B ? 18 1
   ATOM 2770 HD12 . LEU B 19 ? -30.50852 22.23204 2.21872 1.000 46.87103 H ? B ? 18 1
   ATOM 2771 HD13 . LEU B 19 ? -29.83396 22.40058 0.79041 1.000 46.87103 H ? B ? 18 1
   ATOM 2772 HD21 . LEU B 19 ? -32.72808 20.56924 0.38738 1.000 54.58103 H ? B ? 18 1
   ATOM 2773 HD22 . LEU B 19 ? -31.70681 20.88163 -0.78860 1.000 54.58103 H ? B ? 18 1
   ATOM 2774 HD23 . LEU B 19 ? -31.86453 19.39656 -0.24712 1.000 54.58103 H ? B ? 18 1
   ATOM 2775 N . LEU B 20 ? -28.20348 20.43457 3.89148 1.000 42.48861 N ? B ? 19 1
   ATOM 2776 CA . LEU B 20 ? -28.52209 20.15147 5.27902 1.000 37.89428 C ? B ? 19 1
   ATOM 2777 C . LEU B 20 ? -29.74728 20.96294 5.69551 1.000 34.65634 C ? B ? 19 1
   ATOM 2778 O . LEU B 20 ? -30.34786 21.69034 4.90012 1.000 31.72620 O ? B ? 19 1
   ATOM 2779 CB . LEU B 20 ? -27.32285 20.46509 6.17675 1.000 43.87279 C ? B ? 19 1
   ATOM 2780 CG . LEU B 20 ? -26.36246 19.32330 6.52381 1.000 38.47067 C ? B ? 19 1
   ATOM 2781 CD1 . LEU B 20 ? -26.11116 18.40929 5.33415 1.000 41.37821 C ? B ? 19 1
   ATOM 2782 CD2 . LEU B 20 ? -25.04670 19.89177 7.05141 1.000 40.26573 C ? B ? 19 1
   ATOM 2783 H . LEU B 20 ? -27.74967 21.15746 3.78614 1.000 42.57103 H ? B ? 19 1
   ATOM 2784 HA . LEU B 20 ? -28.72821 19.20821 5.37209 1.000 38.04103 H ? B ? 19 1
   ATOM 2785 HB2 . LEU B 20 ? -26.79471 21.14768 5.73400 1.000 45.13103 H ? B ? 19 1
   ATOM 2786 HB3 . LEU B 20 ? -27.66619 20.80491 7.01791 1.000 45.13103 H ? B ? 19 1
   ATOM 2787 HG . LEU B 20 ? -26.77091 18.77884 7.21492 1.000 38.04103 H ? B ? 19 1
   ATOM 2788 HD11 . LEU B 20 ? -25.44483 17.74826 5.57898 1.000 42.78103 H ? B ? 19 1
   ATOM 2789 HD12 . LEU B 20 ? -26.94119 17.96883 5.09343 1.000 42.78103 H ? B ? 19 1
   ATOM 2790 HD13 . LEU B 20 ? -25.79094 18.94151 4.58910 1.000 42.78103 H ? B ? 19 1
   ATOM 2791 HD21 . LEU B 20 ? -24.44705 19.15849 7.26027 1.000 39.66103 H ? B ? 19 1
   ATOM 2792 HD22 . LEU B 20 ? -24.65175 20.45828 6.37025 1.000 39.66103 H ? B ? 19 1
   ATOM 2793 HD23 . LEU B 20 ? -25.22513 20.41117 7.85096 1.000 39.66103 H ? B ? 19 1
   ATOM 2794 N . GLY B 21 ? -30.12136 20.83175 6.96531 1.000 34.70755 N ? B ? 20 1
   ATOM 2795 CA . GLY B 21 ? -31.22001 21.60297 7.51006 1.000 29.54598 C ? B ? 20 1
   ATOM 2796 C . GLY B 21 ? -31.05790 21.91056 8.98375 1.000 29.56595 C ? B ? 20 1
   ATOM 2797 O . GLY B 21 ? -30.55681 21.07843 9.74317 1.000 30.98119 O ? B ? 20 1
   ATOM 2798 H . GLY B 21 ? -29.75026 20.29945 7.52971 1.000 35.39103 H ? B ? 20 1
   ATOM 2799 HA2 . GLY B 21 ? -31.28657 22.44375 7.03093 1.000 27.50103 H ? B ? 20 1
   ATOM 2800 HA3 . GLY B 21 ? -32.04532 21.10683 7.39343 1.000 27.50103 H ? B ? 20 1
   ATOM 2801 N . MET B 22 ? -31.47908 23.10022 9.40129 1.000 35.58993 N ? B ? 21 1
   ATOM 2802 CA . MET B 22 ? -31.38441 23.51291 10.79449 1.000 39.64616 C ? B ? 21 1
   ATOM 2803 C . MET B 22 ? -32.65823 23.12495 11.53447 1.000 34.42738 C ? B ? 21 1
   ATOM 2804 O . MET B 22 ? -33.75859 23.20089 10.98331 1.000 35.47257 O ? B ? 21 1
   ATOM 2805 CB . MET B 22 ? -31.14590 25.02231 10.87776 1.000 35.90106 C ? B ? 21 1
   ATOM 2806 CG . MET B 22 ? -31.35111 25.64387 12.25035 1.000 48.23183 C ? B ? 21 1
   ATOM 2807 SD . MET B 22 ? -30.08169 25.18672 13.44310 1.000 38.39110 S ? B ? 21 1
   ATOM 2808 CE . MET B 22 ? -30.72227 25.99596 14.90597 1.000 47.93396 C ? B ? 21 1
   ATOM 2809 H . MET B 22 ? -31.82885 23.69465 8.88755 1.000 30.95103 H ? B ? 21 1
   ATOM 2810 HA . MET B 22 ? -30.63307 23.07293 11.22206 1.000 35.45103 H ? B ? 21 1
   ATOM 2811 HB2 . MET B 22 ? -30.22970 25.20116 10.61414 1.000 29.55103 H ? B ? 21 1
   ATOM 2812 HB3 . MET B 22 ? -31.75853 25.46185 10.26752 1.000 29.55103 H ? B ? 21 1
   ATOM 2813 HG2 . MET B 22 ? -31.34075 26.60973 12.16147 1.000 43.54103 H ? B ? 21 1
   ATOM 2814 HG3 . MET B 22 ? -32.20701 25.35218 12.60143 1.000 43.54103 H ? B ? 21 1
   ATOM 2815 HE1 . MET B 22 ? -30.02700 26.02326 15.58180 1.000 42.17103 H ? B ? 21 1
   ATOM 2816 HE2 . MET B 22 ? -30.99416 26.89784 14.67448 1.000 42.17103 H ? B ? 21 1
   ATOM 2817 HE3 . MET B 22 ? -31.48464 25.49501 15.23573 1.000 42.17103 H ? B ? 21 1
   ATOM 2818 N . LYS B 23 ? -32.50112 22.70834 12.78745 1.000 31.57203 N ? B ? 22 1
   ATOM 2819 CA . LYS B 23 ? -33.60705 22.21006 13.59464 1.000 32.33195 C ? B ? 22 1
   ATOM 2820 C . LYS B 23 ? -34.07952 23.30157 14.54474 1.000 40.17302 C ? B ? 22 1
   ATOM 2821 O . LYS B 23 ? -33.27428 23.88674 15.27603 1.000 43.58515 O ? B ? 22 1
   ATOM 2822 CB . LYS B 23 ? -33.18628 20.96561 14.37865 1.000 38.15541 C ? B ? 22 1
   ATOM 2823 CG . LYS B 23 ? -34.32719 20.26578 15.10391 1.000 40.47302 C ? B ? 22 1
   ATOM 2824 CD . LYS B 23 ? -34.76170 19.00369 14.37161 1.000 46.63802 C ? B ? 22 1
   ATOM 2825 CE . LYS B 23 ? -36.16673 18.57669 14.77654 1.000 41.43701 C ? B ? 22 1
   ATOM 2826 NZ . LYS B 23 ? -36.24193 18.15744 16.20431 1.000 42.07487 N ? B ? 22 1
   ATOM 2827 H . LYS B 23 ? -31.74639 22.70516 13.19972 1.000 31.87103 H ? B ? 22 1
   ATOM 2828 HA . LYS B 23 ? -34.34869 21.97016 13.01731 1.000 32.72103 H ? B ? 22 1
   ATOM 2829 HB2 . LYS B 23 ? -32.79592 20.32780 13.76082 1.000 40.48103 H ? B ? 22 1
   ATOM 2830 HB3 . LYS B 23 ? -32.53091 21.22619 15.04460 1.000 40.48103 H ? B ? 22 1
   ATOM 2831 HG2 . LYS B 23 ? -34.03667 20.01656 15.99520 1.000 43.12103 H ? B ? 22 1
   ATOM 2832 HG3 . LYS B 23 ? -35.08860 20.86426 15.15838 1.000 43.12103 H ? B ? 22 1
   ATOM 2833 HD2 . LYS B 23 ? -34.75737 19.16950 13.41589 1.000 51.55103 H ? B ? 22 1
   ATOM 2834 HD3 . LYS B 23 ? -34.15038 18.28168 14.58584 1.000 51.55103 H ? B ? 22 1
   ATOM 2835 HE2 . LYS B 23 ? -36.77464 19.32168 14.64868 1.000 44.87103 H ? B ? 22 1
   ATOM 2836 HE3 . LYS B 23 ? -36.44164 17.82610 14.22705 1.000 44.87103 H ? B ? 22 1
   ATOM 2837 HZ1 . LYS B 23 ? -37.08119 17.95156 16.41730 1.000 45.04103 H ? B ? 22 1
   ATOM 2838 HZ2 . LYS B 23 ? -35.72640 17.44473 16.33984 1.000 45.04103 H ? B ? 22 1
   ATOM 2839 HZ3 . LYS B 23 ? -35.96431 18.81908 16.73087 1.000 45.04103 H ? B ? 22 1
   ATOM 2840 N . LYS B 24 ? -35.38579 23.56760 14.53326 1.000 36.71194 N ? B ? 23 1
   ATOM 2841 CA . LYS B 24 ? -35.96559 24.62776 15.34942 1.000 39.79152 C ? B ? 23 1
   ATOM 2842 C . LYS B 24 ? -36.42902 24.11827 16.71195 1.000 44.56759 C ? B ? 23 1
   ATOM 2843 O . LYS B 24 ? -36.06682 24.69125 17.74408 1.000 46.35200 O ? B ? 23 1
   ATOM 2844 CB . LYS B 24 ? -37.13079 25.28108 14.59861 1.000 46.22788 C ? B ? 23 1
   ATOM 2845 CG . LYS B 24 ? -36.69061 26.14087 13.41907 1.000 43.73889 C ? B ? 23 1
   ATOM 2846 CD . LYS B 24 ? -37.66774 26.05879 12.25497 1.000 41.30901 C ? B ? 23 1
   ATOM 2847 CE . LYS B 24 ? -37.86044 27.41258 11.58539 1.000 42.32480 C ? B ? 23 1
   ATOM 2848 NZ . LYS B 24 ? -39.02207 27.41567 10.65174 1.000 45.36925 N ? B ? 23 1
   ATOM 2849 H . LYS B 24 ? -35.96110 23.14271 14.05568 1.000 46.44103 H ? B ? 23 1
   ATOM 2850 HA . LYS B 24 ? -35.28941 25.30544 15.50575 1.000 47.24103 H ? B ? 23 1
   ATOM 2851 HB2 . LYS B 24 ? -37.71257 24.58405 14.25717 1.000 55.52103 H ? B ? 23 1
   ATOM 2852 HB3 . LYS B 24 ? -37.61974 25.84936 15.21414 1.000 55.52103 H ? B ? 23 1
   ATOM 2853 HG2 . LYS B 24 ? -36.63496 27.06689 13.70243 1.000 52.37103 H ? B ? 23 1
   ATOM 2854 HG3 . LYS B 24 ? -35.82369 25.83637 13.10822 1.000 52.37103 H ? B ? 23 1
   ATOM 2855 HD2 . LYS B 24 ? -37.32593 25.43794 11.59269 1.000 48.30103 H ? B ? 23 1
   ATOM 2856 HD3 . LYS B 24 ? -38.52955 25.75525 12.58063 1.000 48.30103 H ? B ? 23 1
   ATOM 2857 HE2 . LYS B 24 ? -38.01758 28.08553 12.26608 1.000 48.17103 H ? B ? 23 1
   ATOM 2858 HE3 . LYS B 24 ? -37.06385 27.63364 11.07797 1.000 48.17103 H ? B ? 23 1
   ATOM 2859 HZ1 . LYS B 24 ? -39.11647 28.22152 10.28596 1.000 51.58103 H ? B ? 23 1
   ATOM 2860 HZ2 . LYS B 24 ? -38.89421 26.81799 10.00479 1.000 51.58103 H ? B ? 23 1
   ATOM 2861 HZ3 . LYS B 24 ? -39.76731 27.20938 11.09238 1.000 51.58103 H ? B ? 23 1
   ATOM 2862 N . ARG B 25 ? -37.22637 23.05154 16.73645 1.000 40.71111 N ? B ? 24 1
   ATOM 2863 CA . ARG B 25 ? -37.70223 22.47635 17.98620 1.000 46.24379 C ? B ? 24 1
   ATOM 2864 C . ARG B 25 ? -37.68224 20.95806 17.88812 1.000 48.27627 C ? B ? 24 1
   ATOM 2865 O . ARG B 25 ? -37.68229 20.38363 16.79651 1.000 46.36339 O ? B ? 24 1
   ATOM 2866 CB . ARG B 25 ? -39.11831 22.95882 18.33478 1.000 58.65104 C ? B ? 24 1
   ATOM 2867 CG . ARG B 25 ? -40.18195 22.59177 17.30695 1.000 64.87187 C ? B ? 24 1
   ATOM 2868 CD . ARG B 25 ? -41.53142 23.25753 17.59205 1.000 73.30434 C ? B ? 24 1
   ATOM 2869 NE . ARG B 25 ? -41.74073 23.57427 19.00136 1.000 83.35369 N ? B ? 24 1
   ATOM 2870 CZ . ARG B 25 ? -42.91733 23.88133 19.53363 1.000 86.34877 C ? B ? 24 1
   ATOM 2871 NH1 . ARG B 25 ? -44.01903 23.92233 18.80110 1.000 103.55932 N ? B ? 24 1
   ATOM 2872 NH2 . ARG B 25 ? -42.99073 24.15412 20.83340 1.000 84.01361 N ? B ? 24 1
   ATOM 2873 H . ARG B 25 ? -37.50648 22.64146 16.03433 1.000 56.99103 H ? B ? 24 1
   ATOM 2874 HA . ARG B 25 ? -37.10353 22.74217 18.70160 1.000 62.32103 H ? B ? 24 1
   ATOM 2875 HB2 . ARG B 25 ? -39.37982 22.56335 19.18101 1.000 77.00103 H ? B ? 24 1
   ATOM 2876 HB3 . ARG B 25 ? -39.10532 23.92578 18.41041 1.000 77.00103 H ? B ? 24 1
   ATOM 2877 HG2 . ARG B 25 ? -39.88595 22.87760 16.42855 1.000 84.96103 H ? B ? 24 1
   ATOM 2878 HG3 . ARG B 25 ? -40.31352 21.63078 17.31627 1.000 84.96103 H ? B ? 24 1
   ATOM 2879 HD2 . ARG B 25 ? -41.58341 24.08665 17.09129 1.000 93.38103 H ? B ? 24 1
   ATOM 2880 HD3 . ARG B 25 ? -42.24129 22.65744 17.31480 1.000 93.38103 H ? B ? 24 1
   ATOM 2881 HE . ARG B 25 ? -41.05607 23.56108 19.52163 1.000 103.70103 H ? B ? 24 1
   ATOM 2882 HH11 . ARG B 25 ? -43.98277 23.74766 17.95980 1.000 126.03103 H ? B ? 24 1
   ATOM 2883 HH12 . ARG B 25 ? -44.77109 24.12363 19.16645 1.000 126.03103 H ? B ? 24 1
   ATOM 2884 HH21 . ARG B 25 ? -42.28101 24.13033 21.31851 1.000 101.01103 H ? B ? 24 1
   ATOM 2885 HH22 . ARG B 25 ? -43.74791 24.35427 21.18867 1.000 101.01103 H ? B ? 24 1
   ATOM 2886 N . GLY B 26 ? -37.66737 20.31594 19.04890 1.000 55.09558 N ? B ? 25 1
   ATOM 2887 CA . GLY B 26 ? -37.67336 18.87136 19.13319 1.000 51.09375 C ? B ? 25 1
   ATOM 2888 C . GLY B 26 ? -36.31158 18.29676 19.46704 1.000 51.20118 C ? B ? 25 1
   ATOM 2889 O . GLY B 26 ? -35.39868 18.98433 19.93063 1.000 53.03513 O ? B ? 25 1
   ATOM 2890 H . GLY B 26 ? -37.65344 20.70661 19.81492 1.000 82.01103 H ? B ? 25 1
   ATOM 2891 HA2 . GLY B 26 ? -38.29741 18.59430 19.82218 1.000 78.07103 H ? B ? 25 1
   ATOM 2892 HA3 . GLY B 26 ? -37.95840 18.50305 18.28231 1.000 78.07103 H ? B ? 25 1
   ATOM 2893 N . PHE B 27 ? -36.18353 16.99488 19.22150 1.000 58.35161 N ? B ? 26 1
   ATOM 2894 CA . PHE B 27 ? -34.93572 16.29112 19.49101 1.000 52.75932 C ? B ? 26 1
   ATOM 2895 C . PHE B 27 ? -33.87521 16.71804 18.48307 1.000 42.07855 C ? B ? 26 1
   ATOM 2896 O . PHE B 27 ? -34.01268 16.46494 17.28150 1.000 42.52650 O ? B ? 26 1
   ATOM 2897 CB . PHE B 27 ? -35.16213 14.78189 19.43207 1.000 58.43461 C ? B ? 26 1
   ATOM 2898 CG . PHE B 27 ? -33.89698 13.97308 19.50188 1.000 52.70052 C ? B ? 26 1
   ATOM 2899 CD1 . PHE B 27 ? -33.25919 13.55715 18.34429 1.000 52.99514 C ? B ? 26 1
   ATOM 2900 CD2 . PHE B 27 ? -33.34733 13.62544 20.72547 1.000 55.21963 C ? B ? 26 1
   ATOM 2901 CE1 . PHE B 27 ? -32.09498 12.81297 18.40544 1.000 56.68405 C ? B ? 26 1
   ATOM 2902 CE2 . PHE B 27 ? -32.18252 12.88105 20.79294 1.000 58.79143 C ? B ? 26 1
   ATOM 2903 CZ . PHE B 27 ? -31.55669 12.47396 19.63107 1.000 58.48477 C ? B ? 26 1
   ATOM 2904 H . PHE B 27 ? -36.80579 16.49683 18.89848 1.000 74.95103 H ? B ? 26 1
   ATOM 2905 HA . PHE B 27 ? -34.62130 16.51632 20.38057 1.000 68.93103 H ? B ? 26 1
   ATOM 2906 HB2 . PHE B 27 ? -35.72099 14.52144 20.18089 1.000 76.28103 H ? B ? 26 1
   ATOM 2907 HB3 . PHE B 27 ? -35.60513 14.56593 18.59659 1.000 76.28103 H ? B ? 26 1
   ATOM 2908 HD1 . PHE B 27 ? -33.61827 13.78108 17.51616 1.000 71.78103 H ? B ? 26 1
   ATOM 2909 HD2 . PHE B 27 ? -33.76613 13.89553 21.51068 1.000 72.42103 H ? B ? 26 1
   ATOM 2910 HE1 . PHE B 27 ? -31.67490 12.54104 17.62155 1.000 76.72103 H ? B ? 26 1
   ATOM 2911 HE2 . PHE B 27 ? -31.82162 12.65522 21.61977 1.000 77.28103 H ? B ? 26 1
   ATOM 2912 HZ . PHE B 27 ? -30.77454 11.97267 19.67401 1.000 78.20103 H ? B ? 26 1
   ATOM 2913 N . GLY B 28 ? -32.82084 17.36145 18.97084 1.000 45.54320 N ? B ? 27 1
   ATOM 2914 CA . GLY B 28 ? -31.75540 17.84600 18.12122 1.000 42.40405 C ? B ? 27 1
   ATOM 2915 C . GLY B 28 ? -31.86041 19.29889 17.71381 1.000 37.52287 C ? B ? 27 1
   ATOM 2916 O . GLY B 28 ? -31.22907 19.68944 16.72491 1.000 30.82919 O ? B ? 27 1
   ATOM 2917 H . GLY B 28 ? -32.70249 17.52991 19.80583 1.000 55.41103 H ? B ? 27 1
   ATOM 2918 HA2 . GLY B 28 ? -30.91281 17.73212 18.58809 1.000 52.32103 H ? B ? 27 1
   ATOM 2919 HA3 . GLY B 28 ? -31.74155 17.31390 17.31031 1.000 52.32103 H ? B ? 27 1
   ATOM 2920 N . ALA B 29 ? -32.63122 20.10704 18.43776 1.000 38.63386 N ? B ? 28 1
   ATOM 2921 CA . ALA B 29 ? -32.78378 21.51280 18.08990 1.000 35.97577 C ? B ? 28 1
   ATOM 2922 C . ALA B 29 ? -31.49565 22.27223 18.38036 1.000 34.85382 C ? B ? 28 1
   ATOM 2923 O . ALA B 29 ? -30.92328 22.15487 19.46837 1.000 39.43505 O ? B ? 28 1
   ATOM 2924 CB . ALA B 29 ? -33.94718 22.12595 18.86669 1.000 42.23397 C ? B ? 28 1
   ATOM 2925 H . ALA B 29 ? -33.07500 19.86489 19.13348 1.000 48.97103 H ? B ? 28 1
   ATOM 2926 HA . ALA B 29 ? -32.97621 21.59032 17.14234 1.000 43.68103 H ? B ? 28 1
   ATOM 2927 HB1 . ALA B 29 ? -34.01975 23.06562 18.63724 1.000 49.73103 H ? B ? 28 1
   ATOM 2928 HB2 . ALA B 29 ? -34.76537 21.66296 18.62770 1.000 49.73103 H ? B ? 28 1
   ATOM 2929 HB3 . ALA B 29 ? -33.77808 22.02959 19.81697 1.000 49.73103 H ? B ? 28 1
   ATOM 2930 N . GLY B 30 ? -31.04140 23.05358 17.40198 1.000 34.88767 N ? B ? 29 1
   ATOM 2931 CA . GLY B 30 ? -29.83245 23.84038 17.53196 1.000 29.15973 C ? B ? 29 1
   ATOM 2932 C . GLY B 30 ? -28.69649 23.40998 16.63188 1.000 29.29347 C ? B ? 29 1
   ATOM 2933 O . GLY B 30 ? -27.65350 24.07512 16.62504 1.000 40.54564 O ? B ? 29 1
   ATOM 2934 H . GLY B 30 ? -31.42917 23.14204 16.63948 1.000 39.08103 H ? B ? 29 1
   ATOM 2935 HA2 . GLY B 30 ? -30.03966 24.76524 17.32559 1.000 31.67103 H ? B ? 29 1
   ATOM 2936 HA3 . GLY B 30 ? -29.52150 23.78347 18.44901 1.000 31.67103 H ? B ? 29 1
   ATOM 2937 N . ARG B 31 ? -28.85685 22.32828 15.87224 1.000 39.34299 N ? B ? 30 1
   ATOM 2938 CA . ARG B 31 ? -27.79418 21.78490 15.04024 1.000 31.15170 C ? B ? 30 1
   ATOM 2939 C . ARG B 31 ? -28.31577 21.55070 13.62832 1.000 31.60127 C ? B ? 30 1
   ATOM 2940 O . ARG B 31 ? -29.51770 21.63422 13.35999 1.000 31.95690 O ? B ? 30 1
   ATOM 2941 CB . ARG B 31 ? -27.24311 20.47012 15.61676 1.000 34.56217 C ? B ? 30 1
   ATOM 2942 CG . ARG B 31 ? -27.30498 20.35696 17.13591 1.000 40.10229 C ? B ? 30 1
   ATOM 2943 CD . ARG B 31 ? -26.01784 19.78033 17.70283 1.000 43.97872 C ? B ? 30 1
   ATOM 2944 NE . ARG B 31 ? -26.23607 19.11011 18.97896 1.000 50.26846 N ? B ? 30 1
   ATOM 2945 CZ . ARG B 31 ? -25.26668 18.70343 19.78710 1.000 57.35662 C ? B ? 30 1
   ATOM 2946 NH1 . ARG B 31 ? -23.99163 18.88829 19.48536 1.000 53.23605 N ? B ? 30 1
   ATOM 2947 NH2 . ARG B 31 ? -25.58457 18.09908 20.92847 1.000 61.52009 N ? B ? 30 1
   ATOM 2948 H . ARG B 31 ? -29.59126 21.88349 15.82323 1.000 33.81103 H ? B ? 30 1
   ATOM 2949 HA . ARG B 31 ? -27.07164 22.43059 14.99635 1.000 24.78103 H ? B ? 30 1
   ATOM 2950 HB2 . ARG B 31 ? -27.75728 19.73434 15.24911 1.000 29.67103 H ? B ? 30 1
   ATOM 2951 HB3 . ARG B 31 ? -26.31235 20.38708 15.35657 1.000 29.67103 H ? B ? 30 1
   ATOM 2952 HG2 . ARG B 31 ? -27.43925 21.23803 17.51879 1.000 35.76103 H ? B ? 30 1
   ATOM 2953 HG3 . ARG B 31 ? -28.03730 19.77177 17.38522 1.000 35.76103 H ? B ? 30 1
   ATOM 2954 HD2 . ARG B 31 ? -25.65589 19.13245 17.07821 1.000 40.56103 H ? B ? 30 1
   ATOM 2955 HD3 . ARG B 31 ? -25.38068 20.49824 17.84259 1.000 40.56103 H ? B ? 30 1
   ATOM 2956 HE . ARG B 31 ? -27.04822 18.96900 19.22412 1.000 47.83103 H ? B ? 30 1
   ATOM 2957 HH11 . ARG B 31 ? -23.77601 19.28007 18.75078 1.000 51.23103 H ? B ? 30 1
   ATOM 2958 HH12 . ARG B 31 ? -23.37856 18.61665 20.02385 1.000 51.23103 H ? B ? 30 1
   ATOM 2959 HH21 . ARG B 31 ? -26.41044 17.97632 21.13453 1.000 60.65103 H ? B ? 30 1
   ATOM 2960 HH22 . ARG B 31 ? -24.96424 17.83108 21.46042 1.000 60.65103 H ? B ? 30 1
   ATOM 2961 N . TRP B 32 ? -27.38911 21.25152 12.72182 1.000 24.51234 N ? B ? 31 1
   ATOM 2962 CA . TRP B 32 ? -27.71491 20.90079 11.34722 1.000 27.55689 C ? B ? 31 1
   ATOM 2963 C . TRP B 32 ? -27.74930 19.38398 11.20296 1.000 32.12313 C ? B ? 31 1
   ATOM 2964 O . TRP B 32 ? -26.87291 18.68076 11.71501 1.000 31.53562 O ? B ? 31 1
   ATOM 2965 CB . TRP B 32 ? -26.69617 21.49236 10.36949 1.000 33.55059 C ? B ? 31 1
   ATOM 2966 CG . TRP B 32 ? -26.56775 22.98856 10.43867 1.000 36.72118 C ? B ? 31 1
   ATOM 2967 CD1 . TRP B 32 ? -25.73089 23.70321 11.24618 1.000 39.30609 C ? B ? 31 1
   ATOM 2968 CD2 . TRP B 32 ? -27.29295 23.95104 9.66184 1.000 31.72185 C ? B ? 31 1
   ATOM 2969 NE1 . TRP B 32 ? -25.89245 25.04924 11.02330 1.000 41.61595 N ? B ? 31 1
   ATOM 2970 CE2 . TRP B 32 ? -26.84583 25.22779 10.05582 1.000 36.65861 C ? B ? 31 1
   ATOM 2971 CE3 . TRP B 32 ? -28.27852 23.85665 8.67423 1.000 38.57695 C ? B ? 31 1
   ATOM 2972 CZ2 . TRP B 32 ? -27.34966 26.39965 9.49748 1.000 45.72277 C ? B ? 31 1
   ATOM 2973 CZ3 . TRP B 32 ? -28.77756 25.02165 8.12168 1.000 50.60209 C ? B ? 31 1
   ATOM 2974 CH2 . TRP B 32 ? -28.31265 26.27584 8.53430 1.000 49.42935 C ? B ? 31 1
   ATOM 2975 H . TRP B 32 ? -26.54484 21.24536 12.88542 1.000 18.51103 H ? B ? 31 1
   ATOM 2976 HA . TRP B 32 ? -28.58819 21.25681 11.12021 1.000 23.20103 H ? B ? 31 1
   ATOM 2977 HB2 . TRP B 32 ? -25.82452 21.11365 10.56363 1.000 29.80103 H ? B ? 31 1
   ATOM 2978 HB3 . TRP B 32 ? -26.96415 21.26221 9.46610 1.000 29.80103 H ? B ? 31 1
   ATOM 2979 HD1 . TRP B 32 ? -25.13722 23.33259 11.85864 1.000 34.75103 H ? B ? 31 1
   ATOM 2980 HE1 . TRP B 32 ? -25.46469 25.67751 11.42567 1.000 36.26103 H ? B ? 31 1
   ATOM 2981 HE3 . TRP B 32 ? -28.59199 23.02689 8.39471 1.000 33.80103 H ? B ? 31 1
   ATOM 2982 HZ2 . TRP B 32 ? -27.04306 27.23458 9.76913 1.000 39.86103 H ? B ? 31 1
   ATOM 2983 HZ3 . TRP B 32 ? -29.43356 24.97114 7.46441 1.000 47.06103 H ? B ? 31 1
   ATOM 2984 HH2 . TRP B 32 ? -28.66670 27.04242 8.14457 1.000 44.40103 H ? B ? 31 1
   ATOM 2985 N . ASN B 33 ? -28.76599 18.88495 10.50371 1.000 29.10745 N ? B ? 32 1
   ATOM 2986 CA . ASN B 33 ? -28.93306 17.45294 10.30678 1.000 30.48663 C ? B ? 32 1
   ATOM 2987 C . ASN B 33 ? -29.67035 17.21540 8.99756 1.000 32.49683 C ? B ? 32 1
   ATOM 2988 O . ASN B 33 ? -30.12834 18.15089 8.33646 1.000 32.70894 O ? B ? 32 1
   ATOM 2989 CB . ASN B 33 ? -29.69963 16.81029 11.47047 1.000 36.97142 C ? B ? 32 1
   ATOM 2990 CG . ASN B 33 ? -29.16677 15.43761 11.83662 1.000 34.32066 C ? B ? 32 1
   ATOM 2991 OD1 . ASN B 33 ? -29.00542 14.57161 10.97789 1.000 34.84692 O ? B ? 32 1
   ATOM 2992 ND2 . ASN B 33 ? -28.90384 15.22924 13.12101 1.000 35.35034 N ? B ? 32 1
   ATOM 2993 H . ASN B 33 ? -29.37680 19.36187 10.13080 1.000 24.80103 H ? B ? 32 1
   ATOM 2994 HA . ASN B 33 ? -28.05595 17.04296 10.24768 1.000 26.93103 H ? B ? 32 1
   ATOM 2995 HB2 . ASN B 33 ? -29.62373 17.37986 12.25196 1.000 35.36103 H ? B ? 32 1
   ATOM 2996 HB3 . ASN B 33 ? -30.63167 16.71330 11.21989 1.000 35.36103 H ? B ? 32 1
   ATOM 2997 HD21 . ASN B 33 ? -29.03743 15.85604 13.69447 1.000 32.60103 H ? B ? 32 1
   ATOM 2998 HD22 . ASN B 33 ? -28.59991 14.46743 13.37962 1.000 32.60103 H ? B ? 32 1
   ATOM 2999 N . GLY B 34 ? -29.77737 15.94116 8.62761 1.000 29.27651 N ? B ? 33 1
   ATOM 3000 CA . GLY B 34 ? -30.60176 15.54552 7.50954 1.000 32.08200 C ? B ? 33 1
   ATOM 3001 C . GLY B 34 ? -32.07421 15.57778 7.86624 1.000 35.65498 C ? B ? 33 1
   ATOM 3002 O . GLY B 34 ? -32.47276 15.87492 8.99216 1.000 36.56621 O ? B ? 33 1
   ATOM 3003 H . GLY B 34 ? -29.37597 15.28747 9.01641 1.000 31.42103 H ? B ? 33 1
   ATOM 3004 HA2 . GLY B 34 ? -30.45033 16.14886 6.76526 1.000 34.78103 H ? B ? 33 1
   ATOM 3005 HA3 . GLY B 34 ? -30.36885 14.64399 7.23770 1.000 34.78103 H ? B ? 33 1
   ATOM 3006 N . PHE B 35 ? -32.89967 15.26145 6.87542 1.000 30.01507 N ? B ? 34 1
   ATOM 3007 CA . PHE B 35 ? -34.34698 15.27222 7.03437 1.000 29.90282 C ? B ? 34 1
   ATOM 3008 C . PHE B 35 ? -34.84836 13.85376 7.26993 1.000 33.93295 C ? B ? 34 1
   ATOM 3009 O . PHE B 35 ? -34.53198 12.94107 6.49969 1.000 34.04827 O ? B ? 34 1
   ATOM 3010 CB . PHE B 35 ? -35.01878 15.88240 5.80467 1.000 38.56508 C ? B ? 34 1
   ATOM 3011 CG . PHE B 35 ? -34.56522 17.28117 5.50467 1.000 37.51884 C ? B ? 34 1
   ATOM 3012 CD1 . PHE B 35 ? -35.10684 18.35930 6.18421 1.000 28.91611 C ? B ? 34 1
   ATOM 3013 CD2 . PHE B 35 ? -33.59328 17.51834 4.54850 1.000 37.42232 C ? B ? 34 1
   ATOM 3014 CE1 . PHE B 35 ? -34.68987 19.64895 5.91302 1.000 39.01010 C ? B ? 34 1
   ATOM 3015 CE2 . PHE B 35 ? -33.17243 18.80490 4.27285 1.000 33.93882 C ? B ? 34 1
   ATOM 3016 CZ . PHE B 35 ? -33.72177 19.87163 4.95647 1.000 43.96494 C ? B ? 34 1
   ATOM 3017 H . PHE B 35 ? -32.63966 15.03325 6.08807 1.000 29.18103 H ? B ? 34 1
   ATOM 3018 HA . PHE B 35 ? -34.58627 15.80625 7.80796 1.000 28.94103 H ? B ? 34 1
   ATOM 3019 HB2 . PHE B 35 ? -34.81529 15.33229 5.03209 1.000 38.76103 H ? B ? 34 1
   ATOM 3020 HB3 . PHE B 35 ? -35.97727 15.90631 5.95173 1.000 38.76103 H ? B ? 34 1
   ATOM 3021 HD1 . PHE B 35 ? -35.75911 18.21390 6.83096 1.000 25.99103 H ? B ? 34 1
   ATOM 3022 HD2 . PHE B 35 ? -33.21913 16.80336 4.08620 1.000 36.30103 H ? B ? 34 1
   ATOM 3023 HE1 . PHE B 35 ? -35.06164 20.36540 6.37495 1.000 37.29103 H ? B ? 34 1
   ATOM 3024 HE2 . PHE B 35 ? -32.51952 18.95256 3.62725 1.000 31.27103 H ? B ? 34 1
   ATOM 3025 HZ . PHE B 35 ? -33.43945 20.73837 4.77217 1.000 42.87103 H ? B ? 34 1
   ATOM 3026 N . GLY B 36 ? -35.62254 13.67480 8.33366 1.000 34.52017 N ? B ? 35 1
   ATOM 3027 CA . GLY B 36 ? -36.15737 12.36902 8.65585 1.000 28.40018 C ? B ? 35 1
   ATOM 3028 C . GLY B 36 ? -36.88907 12.40484 9.98224 1.000 19.19325 C ? B ? 35 1
   ATOM 3029 O . GLY B 36 ? -37.06578 13.46403 10.58811 1.000 28.77566 O ? B ? 35 1
   ATOM 3030 H . GLY B 36 ? -35.85068 14.29634 8.88251 1.000 35.85103 H ? B ? 35 1
   ATOM 3031 HA2 . GLY B 36 ? -36.77695 12.08810 7.96440 1.000 28.73103 H ? B ? 35 1
   ATOM 3032 HA3 . GLY B 36 ? -35.43553 11.72369 8.71424 1.000 28.73103 H ? B ? 35 1
   ATOM 3033 N . GLY B 37 ? -37.30983 11.22099 10.41972 1.000 26.88873 N ? B ? 36 1
   ATOM 3034 CA . GLY B 37 ? -38.03431 11.09231 11.66859 1.000 22.22660 C ? B ? 36 1
   ATOM 3035 C . GLY B 37 ? -38.38909 9.65757 11.99871 1.000 15.64811 C ? B ? 36 1
   ATOM 3036 O . GLY B 37 ? -37.60801 8.74059 11.72920 1.000 20.54320 O ? B ? 36 1
   ATOM 3037 H . GLY B 37 ? -37.18541 10.47713 10.00646 1.000 25.38103 H ? B ? 36 1
   ATOM 3038 HA2 . GLY B 37 ? -37.49048 11.44449 12.39047 1.000 19.22103 H ? B ? 36 1
   ATOM 3039 HA3 . GLY B 37 ? -38.85674 11.60375 11.61431 1.000 19.22103 H ? B ? 36 1
   ATOM 3040 N . LYS B 38 ? -39.56450 9.45042 12.58167 1.000 17.84731 N ? B ? 37 1
   ATOM 3041 CA . LYS B 38 ? -40.02182 8.11967 12.94483 1.000 28.37363 C ? B ? 37 1
   ATOM 3042 C . LYS B 38 ? -40.74374 7.46130 11.77177 1.000 25.46422 C ? B ? 37 1
   ATOM 3043 O . LYS B 38 ? -41.11077 8.10673 10.78767 1.000 27.86421 O ? B ? 37 1
   ATOM 3044 CB . LYS B 38 ? -40.94463 8.18516 14.16151 1.000 28.50207 C ? B ? 37 1
   ATOM 3045 CG . LYS B 38 ? -40.21857 8.38375 15.48260 1.000 35.15514 C ? B ? 37 1
   ATOM 3046 CD . LYS B 38 ? -41.19186 8.71397 16.60868 1.000 43.05377 C ? B ? 37 1
   ATOM 3047 CE . LYS B 38 ? -40.59034 9.68649 17.61566 1.000 55.78377 C ? B ? 37 1
   ATOM 3048 NZ . LYS B 38 ? -41.24980 11.02129 17.56464 1.000 51.14773 N ? B ? 37 1
   ATOM 3049 H . LYS B 38 ? -40.12173 10.07499 12.77921 1.000 11.96103 H ? B ? 37 1
   ATOM 3050 HA . LYS B 38 ? -39.25270 7.57514 13.17468 1.000 24.19103 H ? B ? 37 1
   ATOM 3051 HB2 . LYS B 38 ? -41.55667 8.92896 14.04710 1.000 23.20103 H ? B ? 37 1
   ATOM 3052 HB3 . LYS B 38 ? -41.44046 7.35352 14.22004 1.000 23.20103 H ? B ? 37 1
   ATOM 3053 HG2 . LYS B 38 ? -39.74691 7.56891 15.71602 1.000 30.79103 H ? B ? 37 1
   ATOM 3054 HG3 . LYS B 38 ? -39.59033 9.11785 15.39713 1.000 30.79103 H ? B ? 37 1
   ATOM 3055 HD2 . LYS B 38 ? -41.98843 9.12083 16.23339 1.000 38.83103 H ? B ? 37 1
   ATOM 3056 HD3 . LYS B 38 ? -41.42583 7.89807 17.07823 1.000 38.83103 H ? B ? 37 1
   ATOM 3057 HE2 . LYS B 38 ? -40.70030 9.32826 18.51036 1.000 53.66103 H ? B ? 37 1
   ATOM 3058 HE3 . LYS B 38 ? -39.64792 9.80650 17.41985 1.000 53.66103 H ? B ? 37 1
   ATOM 3059 HZ1 . LYS B 38 ? -40.90122 11.55690 18.18409 1.000 47.60103 H ? B ? 37 1
   ATOM 3060 HZ2 . LYS B 38 ? -41.12965 11.38974 16.76345 1.000 47.60103 H ? B ? 37 1
   ATOM 3061 HZ3 . LYS B 38 ? -42.12278 10.93546 17.71511 1.000 47.60103 H ? B ? 37 1
   ATOM 3062 N . VAL B 39 ? -40.94654 6.15175 11.89023 1.000 27.98832 N ? B ? 38 1
   ATOM 3063 CA . VAL B 39 ? -41.65511 5.35972 10.89215 1.000 38.28909 C ? B ? 38 1
   ATOM 3064 C . VAL B 39 ? -42.98046 4.91022 11.49141 1.000 38.49653 C ? B ? 38 1
   ATOM 3065 O . VAL B 39 ? -43.03430 4.46947 12.64585 1.000 36.90653 O ? B ? 38 1
   ATOM 3066 CB . VAL B 39 ? -40.81318 4.15502 10.43021 1.000 30.81867 C ? B ? 38 1
   ATOM 3067 CG1 . VAL B 39 ? -41.50219 3.43427 9.28391 1.000 34.06751 C ? B ? 38 1
   ATOM 3068 CG2 . VAL B 39 ? -39.41974 4.61273 10.02053 1.000 22.18891 C ? B ? 38 1
   ATOM 3069 H . VAL B 39 ? -40.67417 5.68731 12.56083 1.000 21.04103 H ? B ? 38 1
   ATOM 3070 HA . VAL B 39 ? -41.84273 5.90845 10.11459 1.000 33.24103 H ? B ? 38 1
   ATOM 3071 HB . VAL B 39 ? -40.72275 3.52951 11.16605 1.000 24.55103 H ? B ? 38 1
   ATOM 3072 HG11 . VAL B 39 ? -40.89381 2.77564 8.91380 1.000 28.17103 H ? B ? 38 1
   ATOM 3073 HG12 . VAL B 39 ? -42.29951 2.99598 9.62017 1.000 28.17103 H ? B ? 38 1
   ATOM 3074 HG13 . VAL B 39 ? -41.74289 4.08175 8.60293 1.000 28.17103 H ? B ? 38 1
   ATOM 3075 HG21 . VAL B 39 ? -38.96890 3.88403 9.56595 1.000 15.06103 H ? B ? 38 1
   ATOM 3076 HG22 . VAL B 39 ? -39.49981 5.37465 9.42557 1.000 15.06103 H ? B ? 38 1
   ATOM 3077 HG23 . VAL B 39 ? -38.92361 4.86428 10.81518 1.000 15.06103 H ? B ? 38 1
   ATOM 3078 N . GLN B 40 ? -44.04689 5.02089 10.70543 1.000 37.27164 N ? B ? 39 1
   ATOM 3079 CA . GLN B 40 ? -45.39900 4.82584 11.20488 1.000 50.17581 C ? B ? 39 1
   ATOM 3080 C . GLN B 40 ? -45.87557 3.39250 10.98800 1.000 36.09972 C ? B ? 39 1
   ATOM 3081 O . GLN B 40 ? -45.32472 2.63768 10.18293 1.000 32.99646 O ? B ? 39 1
   ATOM 3082 CB . GLN B 40 ? -46.36559 5.79503 10.52056 1.000 39.31297 C ? B ? 39 1
   ATOM 3083 CG . GLN B 40 ? -45.97711 7.25749 10.64698 1.000 44.43478 C ? B ? 39 1
   ATOM 3084 CD . GLN B 40 ? -46.99873 8.18657 10.01885 1.000 44.40743 C ? B ? 39 1
   ATOM 3085 OE1 . GLN B 40 ? -47.49143 7.93470 8.91855 1.000 42.29423 O ? B ? 39 1
   ATOM 3086 NE2 . GLN B 40 ? -47.32122 9.26906 10.71675 1.000 47.66170 N ? B ? 39 1
   ATOM 3087 H . GLN B 40 ? -44.01062 5.21096 9.86748 1.000 33.07103 H ? B ? 39 1
   ATOM 3088 HA . GLN B 40 ? -45.40285 4.99847 12.15939 1.000 47.38103 H ? B ? 39 1
   ATOM 3089 HB2 . GLN B 40 ? -46.40125 5.58105 9.57513 1.000 34.15103 H ? B ? 39 1
   ATOM 3090 HB3 . GLN B 40 ? -47.24398 5.68883 10.91812 1.000 34.15103 H ? B ? 39 1
   ATOM 3091 HG2 . GLN B 40 ? -45.90104 7.48517 11.58680 1.000 40.74103 H ? B ? 39 1
   ATOM 3092 HG3 . GLN B 40 ? -45.12727 7.39938 10.20140 1.000 40.74103 H ? B ? 39 1
   ATOM 3093 HE21 . GLN B 40 ? -46.95547 9.41218 11.48183 1.000 43.64103 H ? B ? 39 1
   ATOM 3094 HE22 . GLN B 40 ? -47.89585 9.82711 10.40372 1.000 43.64103 H ? B ? 39 1
   ATOM 3095 N . GLU B 41 ? -46.92420 3.02978 11.72662 1.000 32.18996 N ? B ? 40 1
   ATOM 3096 CA . GLU B 41 ? -47.58270 1.73676 11.57272 1.000 33.64482 C ? B ? 40 1
   ATOM 3097 C . GLU B 41 ? -48.44986 1.78056 10.32014 1.000 32.60405 C ? B ? 40 1
   ATOM 3098 O . GLU B 41 ? -49.51172 2.41105 10.31581 1.000 36.36307 O ? B ? 40 1
   ATOM 3099 CB . GLU B 41 ? -48.42664 1.41171 12.80262 1.000 32.26761 C ? B ? 40 1
   ATOM 3100 CG . GLU B 41 ? -47.66942 1.43520 14.11985 1.000 40.34128 C ? B ? 40 1
   ATOM 3101 CD . GLU B 41 ? -48.41201 2.19447 15.20322 1.000 49.90817 C ? B ? 40 1
   ATOM 3102 OE1 . GLU B 41 ? -48.59554 3.42086 15.05164 1.000 49.48015 O ? B ? 40 1
   ATOM 3103 OE2 . GLU B 41 ? -48.81505 1.56480 16.20434 1.000 51.54271 O ? B ? 40 1
   ATOM 3104 H . GLU B 41 ? -47.27806 3.52513 12.33409 1.000 31.32103 H ? B ? 40 1
   ATOM 3105 HA . GLU B 41 ? -46.91148 1.04380 11.47187 1.000 32.10103 H ? B ? 40 1
   ATOM 3106 HB2 . GLU B 41 ? -49.14214 2.06360 12.86587 1.000 28.83103 H ? B ? 40 1
   ATOM 3107 HB3 . GLU B 41 ? -48.79720 0.52176 12.69507 1.000 28.83103 H ? B ? 40 1
   ATOM 3108 HG2 . GLU B 41 ? -47.53843 0.52433 14.42653 1.000 38.25103 H ? B ? 40 1
   ATOM 3109 HG3 . GLU B 41 ? -46.81112 1.86636 13.98451 1.000 38.25103 H ? B ? 40 1
   ATOM 3110 N . GLY B 42 ? -47.99903 1.11659 9.25772 1.000 29.91138 N ? B ? 41 1
   ATOM 3111 CA . GLY B 42 ? -48.73414 1.07284 8.00913 1.000 29.47347 C ? B ? 41 1
   ATOM 3112 C . GLY B 42 ? -47.95284 1.52643 6.78863 1.000 24.26972 C ? B ? 41 1
   ATOM 3113 O . GLY B 42 ? -48.50469 1.51891 5.68660 1.000 26.46918 O ? B ? 41 1
   ATOM 3114 H . GLY B 42 ? -47.25900 0.67883 9.23962 1.000 31.93103 H ? B ? 41 1
   ATOM 3115 HA2 . GLY B 42 ? -49.02415 0.16079 7.85116 1.000 31.22103 H ? B ? 41 1
   ATOM 3116 HA3 . GLY B 42 ? -49.51473 1.64324 8.08805 1.000 31.22103 H ? B ? 41 1
   ATOM 3117 N . GLU B 43 ? -46.69029 1.92494 6.94551 1.000 35.67896 N ? B ? 42 1
   ATOM 3118 CA . GLU B 43 ? -45.85217 2.32218 5.82193 1.000 34.25540 C ? B ? 42 1
   ATOM 3119 C . GLU B 43 ? -44.50998 1.61254 5.92510 1.000 32.18073 C ? B ? 42 1
   ATOM 3120 O . GLU B 43 ? -44.08650 1.19359 7.00551 1.000 32.09699 O ? B ? 42 1
   ATOM 3121 CB . GLU B 43 ? -45.63881 3.84452 5.78134 1.000 32.49546 C ? B ? 42 1
   ATOM 3122 CG . GLU B 43 ? -44.65854 4.36303 6.82796 1.000 38.38837 C ? B ? 42 1
   ATOM 3123 CD . GLU B 43 ? -44.87091 5.83016 7.16354 1.000 43.27495 C ? B ? 42 1
   ATOM 3124 OE1 . GLU B 43 ? -45.55298 6.53117 6.38597 1.000 33.07797 O ? B ? 42 1
   ATOM 3125 OE2 . GLU B 43 ? -44.35163 6.28255 8.20591 1.000 38.01148 O ? B ? 42 1
   ATOM 3126 H . GLU B 43 ? -46.29316 1.97333 7.70678 1.000 36.68103 H ? B ? 42 1
   ATOM 3127 HA . GLU B 43 ? -46.27793 2.05744 4.99155 1.000 35.78103 H ? B ? 42 1
   ATOM 3128 HB2 . GLU B 43 ? -45.29299 4.08653 4.90799 1.000 34.34103 H ? B ? 42 1
   ATOM 3129 HB3 . GLU B 43 ? -46.49118 4.28180 5.93347 1.000 34.34103 H ? B ? 42 1
   ATOM 3130 HG2 . GLU B 43 ? -44.76839 3.85056 7.64418 1.000 42.06103 H ? B ? 42 1
   ATOM 3131 HG3 . GLU B 43 ? -43.75458 4.26101 6.49130 1.000 42.06103 H ? B ? 42 1
   ATOM 3132 N . THR B 44 ? -43.84517 1.47510 4.78146 1.000 31.89471 N ? B ? 43 1
   ATOM 3133 CA . THR B 44 ? -42.50968 0.90380 4.76323 1.000 27.79735 C ? B ? 43 1
   ATOM 3134 C . THR B 44 ? -41.50033 1.91585 5.30327 1.000 20.88008 C ? B ? 43 1
   ATOM 3135 O . THR B 44 ? -41.81298 3.08729 5.53606 1.000 25.40272 O ? B ? 43 1
   ATOM 3136 CB . THR B 44 ? -42.12375 0.47772 3.34688 1.000 28.91099 C ? B ? 43 1
   ATOM 3137 OG1 . THR B 44 ? -42.02727 1.63283 2.50431 1.000 32.42787 O ? B ? 43 1
   ATOM 3138 CG2 . THR B 44 ? -43.15790 -0.48093 2.77217 1.000 28.42766 C ? B ? 43 1
   ATOM 3139 H . THR B 44 ? -44.14588 1.70433 4.00904 1.000 31.27103 H ? B ? 43 1
   ATOM 3140 HA . THR B 44 ? -42.49065 0.11523 5.32776 1.000 26.70103 H ? B ? 43 1
   ATOM 3141 HB . THR B 44 ? -41.26723 0.02311 3.37123 1.000 27.73103 H ? B ? 43 1
   ATOM 3142 HG1 . THR B 44 ? -41.81699 1.40271 1.72429 1.000 32.28103 H ? B ? 43 1
   ATOM 3143 HG21 . THR B 44 ? -42.89985 -0.74931 1.87646 1.000 26.08103 H ? B ? 43 1
   ATOM 3144 HG22 . THR B 44 ? -43.22426 -1.27118 3.33074 1.000 26.08103 H ? B ? 43 1
   ATOM 3145 HG23 . THR B 44 ? -44.02551 -0.04888 2.73367 1.000 26.08103 H ? B ? 43 1
   ATOM 3146 N . ILE B 45 ? -40.26742 1.44736 5.50697 1.000 31.43010 N ? B ? 44 1
   ATOM 3147 CA . ILE B 45 ? -39.21748 2.33897 5.98886 1.000 25.87530 C ? B ? 44 1
   ATOM 3148 C . ILE B 45 ? -38.91174 3.40559 4.94554 1.000 25.70328 C ? B ? 44 1
   ATOM 3149 O . ILE B 45 ? -38.72622 4.58260 5.27715 1.000 24.06226 O ? B ? 44 1
   ATOM 3150 CB . ILE B 45 ? -37.95872 1.53619 6.36546 1.000 23.91367 C ? B ? 44 1
   ATOM 3151 CG1 . ILE B 45 ? -38.30186 0.46842 7.40899 1.000 26.92846 C ? B ? 44 1
   ATOM 3152 CG2 . ILE B 45 ? -36.87302 2.46780 6.89805 1.000 21.78594 C ? B ? 44 1
   ATOM 3153 CD1 . ILE B 45 ? -37.12648 -0.40609 7.81167 1.000 20.27280 C ? B ? 44 1
   ATOM 3154 H . ILE B 45 ? -40.01961 0.63430 5.37611 1.000 28.21103 H ? B ? 44 1
   ATOM 3155 HA . ILE B 45 ? -39.53514 2.78307 6.79058 1.000 22.32103 H ? B ? 44 1
   ATOM 3156 HB . ILE B 45 ? -37.62654 1.09580 5.56758 1.000 20.03103 H ? B ? 44 1
   ATOM 3157 HG12 . ILE B 45 ? -38.62845 0.90950 8.20879 1.000 23.10103 H ? B ? 44 1
   ATOM 3158 HG13 . ILE B 45 ? -38.98944 -0.11130 7.04557 1.000 23.10103 H ? B ? 44 1
   ATOM 3159 HG21 . ILE B 45 ? -36.07523 1.94866 7.08497 1.000 18.19103 H ? B ? 44 1
   ATOM 3160 HG22 . ILE B 45 ? -36.67936 3.14237 6.22846 1.000 18.19103 H ? B ? 44 1
   ATOM 3161 HG23 . ILE B 45 ? -37.19065 2.89054 7.71126 1.000 18.19103 H ? B ? 44 1
   ATOM 3162 HD11 . ILE B 45 ? -37.44733 -1.12513 8.37819 1.000 14.83103 H ? B ? 44 1
   ATOM 3163 HD12 . ILE B 45 ? -36.71695 -0.77241 7.01230 1.000 14.83103 H ? B ? 44 1
   ATOM 3164 HD13 . ILE B 45 ? -36.48225 0.13397 8.29562 1.000 14.83103 H ? B ? 44 1
   ATOM 3165 N . GLU B 46 ? -38.85633 3.01554 3.66988 1.000 18.54659 N ? B ? 45 1
   ATOM 3166 CA . GLU B 46 ? -38.62235 3.99358 2.61323 1.000 25.19154 C ? B ? 45 1
   ATOM 3167 C . GLU B 46 ? -39.77916 4.98118 2.51060 1.000 29.78749 C ? B ? 45 1
   ATOM 3168 O . GLU B 46 ? -39.56270 6.17646 2.28012 1.000 28.93783 O ? B ? 45 1
   ATOM 3169 CB . GLU B 46 ? -38.40431 3.28120 1.27903 1.000 30.76637 C ? B ? 45 1
   ATOM 3170 CG . GLU B 46 ? -37.65552 4.11676 0.24871 1.000 32.38549 C ? B ? 45 1
   ATOM 3171 CD . GLU B 46 ? -38.14071 3.87986 -1.17105 1.000 48.29210 C ? B ? 45 1
   ATOM 3172 OE1 . GLU B 46 ? -39.37039 3.89211 -1.39422 1.000 44.36244 O ? B ? 45 1
   ATOM 3173 OE2 . GLU B 46 ? -37.29075 3.68434 -2.06534 1.000 48.97884 O ? B ? 45 1
   ATOM 3174 H . GLU B 46 ? -38.94950 2.20541 3.39671 1.000 16.91103 H ? B ? 45 1
   ATOM 3175 HA . GLU B 46 ? -37.81752 4.49331 2.82161 1.000 24.87103 H ? B ? 45 1
   ATOM 3176 HB2 . GLU B 46 ? -37.88847 2.47511 1.43721 1.000 30.78103 H ? B ? 45 1
   ATOM 3177 HB3 . GLU B 46 ? -39.26889 3.05334 0.90289 1.000 30.78103 H ? B ? 45 1
   ATOM 3178 HG2 . GLU B 46 ? -37.77954 5.05656 0.45438 1.000 32.50103 H ? B ? 45 1
   ATOM 3179 HG3 . GLU B 46 ? -36.71284 3.89094 0.28434 1.000 32.50103 H ? B ? 45 1
   ATOM 3180 N . ASP B 47 ? -41.01418 4.50299 2.67898 1.000 32.44231 N ? B ? 46 1
   ATOM 3181 CA . ASP B 47 ? -42.16684 5.39763 2.63369 1.000 26.54392 C ? B ? 46 1
   ATOM 3182 C . ASP B 47 ? -42.05638 6.48197 3.69798 1.000 26.23819 C ? B ? 46 1
   ATOM 3183 O . ASP B 47 ? -42.22360 7.67242 3.40876 1.000 27.88832 O ? B ? 46 1
   ATOM 3184 CB . ASP B 47 ? -43.45756 4.59780 2.81195 1.000 39.14408 C ? B ? 46 1
   ATOM 3185 CG . ASP B 47 ? -43.80408 3.77249 1.58919 1.000 40.06620 C ? B ? 46 1
   ATOM 3186 OD1 . ASP B 47 ? -43.04425 3.82822 0.59905 1.000 38.91274 O ? B ? 46 1
   ATOM 3187 OD2 . ASP B 47 ? -44.83614 3.06892 1.61810 1.000 39.57847 O ? B ? 46 1
   ATOM 3188 H . ASP B 47 ? -41.20734 3.67670 2.81876 1.000 28.92103 H ? B ? 46 1
   ATOM 3189 HA . ASP B 47 ? -42.19664 5.82740 1.76461 1.000 21.65103 H ? B ? 46 1
   ATOM 3190 HB2 . ASP B 47 ? -43.35439 3.99322 3.56344 1.000 36.13103 H ? B ? 46 1
   ATOM 3191 HB3 . ASP B 47 ? -44.19017 5.21148 2.97802 1.000 36.13103 H ? B ? 46 1
   ATOM 3192 N . GLY B 48 ? -41.77251 6.08656 4.94117 1.000 28.38370 N ? B ? 47 1
   ATOM 3193 CA . GLY B 48 ? -41.57349 7.05627 6.00263 1.000 25.50467 C ? B ? 47 1
   ATOM 3194 C . GLY B 48 ? -40.47505 8.05555 5.71124 1.000 26.25632 C ? B ? 47 1
   ATOM 3195 O . GLY B 48 ? -40.42895 9.11660 6.34316 1.000 28.25885 O ? B ? 47 1
   ATOM 3196 H . GLY B 48 ? -41.69149 5.26686 5.18839 1.000 25.37103 H ? B ? 47 1
   ATOM 3197 HA2 . GLY B 48 ? -42.39845 7.54748 6.14065 1.000 22.23103 H ? B ? 47 1
   ATOM 3198 HA3 . GLY B 48 ? -41.34463 6.58726 6.82028 1.000 22.23103 H ? B ? 47 1
   ATOM 3199 N . ALA B 49 ? -39.58515 7.74165 4.76656 1.000 24.97963 N ? B ? 48 1
   ATOM 3200 CA . ALA B 49 ? -38.52495 8.67386 4.40243 1.000 25.69728 C ? B ? 48 1
   ATOM 3201 C . ALA B 49 ? -39.02461 9.73890 3.43470 1.000 25.46897 C ? B ? 48 1
   ATOM 3202 O . ALA B 49 ? -38.71527 10.92399 3.60009 1.000 23.83082 O ? B ? 48 1
   ATOM 3203 CB . ALA B 49 ? -37.34588 7.91863 3.78904 1.000 34.59584 C ? B ? 48 1
   ATOM 3204 H . ALA B 49 ? -39.57567 7.00226 4.32746 1.000 22.00103 H ? B ? 48 1
   ATOM 3205 HA . ALA B 49 ? -38.21362 9.11669 5.20734 1.000 23.10103 H ? B ? 48 1
   ATOM 3206 HB1 . ALA B 49 ? -36.59991 8.52963 3.68365 1.000 33.81103 H ? B ? 48 1
   ATOM 3207 HB2 . ALA B 49 ? -37.09608 7.19028 4.37896 1.000 33.81103 H ? B ? 48 1
   ATOM 3208 HB3 . ALA B 49 ? -37.61091 7.56792 2.92437 1.000 33.81103 H ? B ? 48 1
   ATOM 3209 N . ARG B 50 ? -39.78874 9.33721 2.41638 1.000 25.28549 N ? B ? 49 1
   ATOM 3210 CA . ARG B 50 ? -40.34563 10.30238 1.47709 1.000 27.09656 C ? B ? 49 1
   ATOM 3211 C . ARG B 50 ? -41.38457 11.20625 2.12631 1.000 30.18078 C ? B ? 49 1
   ATOM 3212 O . ARG B 50 ? -41.62760 12.30946 1.62569 1.000 28.36147 O ? B ? 49 1
   ATOM 3213 CB . ARG B 50 ? -40.96806 9.57241 0.28753 1.000 28.21783 C ? B ? 49 1
   ATOM 3214 CG . ARG B 50 ? -39.95391 8.87872 -0.60745 1.000 32.56996 C ? B ? 49 1
   ATOM 3215 CD . ARG B 50 ? -40.52167 8.60679 -1.99016 1.000 32.16352 C ? B ? 49 1
   ATOM 3216 NE . ARG B 50 ? -40.42479 7.19521 -2.34409 1.000 39.60997 N ? B ? 49 1
   ATOM 3217 CZ . ARG B 50 ? -39.75658 6.71357 -3.38534 1.000 47.22714 C ? B ? 49 1
   ATOM 3218 NH1 . ARG B 50 ? -39.10695 7.50648 -4.22355 1.000 53.51332 N ? B ? 49 1
   ATOM 3219 NH2 . ARG B 50 ? -39.74023 5.39968 -3.59162 1.000 59.49385 N ? B ? 49 1
   ATOM 3220 H . ARG B 50 ? -39.99594 8.51900 2.25142 1.000 23.79103 H ? B ? 49 1
   ATOM 3221 HA . ARG B 50 ? -39.62725 10.86337 1.14526 1.000 25.37103 H ? B ? 49 1
   ATOM 3222 HB2 . ARG B 50 ? -41.57862 8.89675 0.62160 1.000 26.03103 H ? B ? 49 1
   ATOM 3223 HB3 . ARG B 50 ? -41.45004 10.21590 -0.25516 1.000 26.03103 H ? B ? 49 1
   ATOM 3224 HG2 . ARG B 50 ? -39.17216 9.44458 -0.70525 1.000 30.98103 H ? B ? 49 1
   ATOM 3225 HG3 . ARG B 50 ? -39.70195 8.03067 -0.20966 1.000 30.98103 H ? B ? 49 1
   ATOM 3226 HD2 . ARG B 50 ? -41.45745 8.86154 -2.00811 1.000 29.45103 H ? B ? 49 1
   ATOM 3227 HD3 . ARG B 50 ? -40.02548 9.11998 -2.64692 1.000 29.45103 H ? B ? 49 1
   ATOM 3228 HE . ARG B 50 ? -40.83224 6.63091 -1.83896 1.000 38.08103 H ? B ? 49 1
   ATOM 3229 HH11 . ARG B 50 ? -39.11071 8.35763 -4.10058 1.000 53.33103 H ? B ? 49 1
   ATOM 3230 HH12 . ARG B 50 ? -38.68127 7.17030 -4.89092 1.000 53.33103 H ? B ? 49 1
   ATOM 3231 HH21 . ARG B 50 ? -40.15881 4.87479 -3.05415 1.000 60.75103 H ? B ? 49 1
   ATOM 3232 HH22 . ARG B 50 ? -39.31108 5.07505 -4.26248 1.000 60.75103 H ? B ? 49 1
   ATOM 3233 N . ARG B 51 ? -41.99819 10.76721 3.22624 1.000 31.02468 N ? B ? 50 1
   ATOM 3234 CA . ARG B 51 ? -43.01434 11.57526 3.89086 1.000 30.95422 C ? B ? 50 1
   ATOM 3235 C . ARG B 51 ? -42.38007 12.65883 4.75480 1.000 26.29467 C ? B ? 50 1
   ATOM 3236 O . ARG B 51 ? -42.78251 13.82555 4.69392 1.000 30.28421 O ? B ? 50 1
   ATOM 3237 CB . ARG B 51 ? -43.92298 10.67656 4.73245 1.000 32.58942 C ? B ? 50 1
   ATOM 3238 CG . ARG B 51 ? -45.01038 11.41614 5.49680 1.000 31.55493 C ? B ? 50 1
   ATOM 3239 CD . ARG B 51 ? -45.86788 10.45033 6.30092 1.000 37.43817 C ? B ? 50 1
   ATOM 3240 NE . ARG B 51 ? -45.07596 9.68576 7.25760 1.000 43.92495 N ? B ? 50 1
   ATOM 3241 CZ . ARG B 51 ? -44.49904 10.19868 8.33627 1.000 37.08310 C ? B ? 50 1
   ATOM 3242 NH1 . ARG B 51 ? -44.62642 11.47846 8.64795 1.000 34.31605 N ? B ? 50 1
   ATOM 3243 NH2 . ARG B 51 ? -43.77596 9.40733 9.12264 1.000 33.68060 N ? B ? 50 1
   ATOM 3244 H . ARG B 51 ? -41.84414 10.01003 3.60379 1.000 27.32103 H ? B ? 50 1
   ATOM 3245 HA . ARG B 51 ? -43.56117 12.01148 3.21885 1.000 26.87103 H ? B ? 50 1
   ATOM 3246 HB2 . ARG B 51 ? -44.35942 10.04094 4.14389 1.000 28.67103 H ? B ? 50 1
   ATOM 3247 HB3 . ARG B 51 ? -43.37670 10.20654 5.38173 1.000 28.67103 H ? B ? 50 1
   ATOM 3248 HG2 . ARG B 51 ? -44.60188 12.04697 6.11006 1.000 26.80103 H ? B ? 50 1
   ATOM 3249 HG3 . ARG B 51 ? -45.58293 11.88581 4.87031 1.000 26.80103 H ? B ? 50 1
   ATOM 3250 HD2 . ARG B 51 ? -46.53728 10.95107 6.79293 1.000 33.46103 H ? B ? 50 1
   ATOM 3251 HD3 . ARG B 51 ? -46.29859 9.82604 5.69622 1.000 33.46103 H ? B ? 50 1
   ATOM 3252 HE . ARG B 51 ? -44.97609 8.84402 7.11232 1.000 41.68103 H ? B ? 50 1
   ATOM 3253 HH11 . ARG B 51 ? -45.09209 11.99896 8.14613 1.000 29.99103 H ? B ? 50 1
   ATOM 3254 HH12 . ARG B 51 ? -44.24352 11.78966 9.35233 1.000 29.99103 H ? B ? 50 1
   ATOM 3255 HH21 . ARG B 51 ? -43.68696 8.57410 8.92925 1.000 29.84103 H ? B ? 50 1
   ATOM 3256 HH22 . ARG B 51 ? -43.39721 9.72866 9.82471 1.000 29.84103 H ? B ? 50 1
   ATOM 3257 N . GLU B 52 ? -41.38716 12.29206 5.56722 1.000 23.18863 N ? B ? 51 1
   ATOM 3258 CA . GLU B 52 ? -40.71255 13.26909 6.41191 1.000 29.53452 C ? B ? 51 1
   ATOM 3259 C . GLU B 52 ? -39.86425 14.24807 5.61194 1.000 34.54145 C ? B ? 51 1
   ATOM 3260 O . GLU B 52 ? -39.41850 15.25431 6.17357 1.000 36.07060 O ? B ? 51 1
   ATOM 3261 CB . GLU B 52 ? -39.84032 12.55311 7.44532 1.000 28.14110 C ? B ? 51 1
   ATOM 3262 CG . GLU B 52 ? -40.62606 11.90891 8.57906 1.000 30.57008 C ? B ? 51 1
   ATOM 3263 CD . GLU B 52 ? -41.06232 12.90947 9.63335 1.000 32.11104 C ? B ? 51 1
   ATOM 3264 OE1 . GLU B 52 ? -40.96473 14.12780 9.37498 1.000 33.58792 O ? B ? 51 1
   ATOM 3265 OE2 . GLU B 52 ? -41.50662 12.47766 10.71896 1.000 23.84785 O ? B ? 51 1
   ATOM 3266 H . GLU B 52 ? -41.08987 11.48884 5.64496 1.000 18.61103 H ? B ? 51 1
   ATOM 3267 HA . GLU B 52 ? -41.38265 13.78057 6.89177 1.000 26.31103 H ? B ? 51 1
   ATOM 3268 HB2 . GLU B 52 ? -39.33984 11.85287 6.99802 1.000 25.18103 H ? B ? 51 1
   ATOM 3269 HB3 . GLU B 52 ? -39.23081 13.19766 7.83771 1.000 25.18103 H ? B ? 51 1
   ATOM 3270 HG2 . GLU B 52 ? -41.42194 11.49105 8.21453 1.000 27.83103 H ? B ? 51 1
   ATOM 3271 HG3 . GLU B 52 ? -40.06925 11.24207 9.01055 1.000 27.83103 H ? B ? 51 1
   ATOM 3272 N . LEU B 53 ? -39.63300 13.98457 4.32433 1.000 32.31557 N ? B ? 52 1
   ATOM 3273 CA . LEU B 53 ? -38.87363 14.91838 3.50020 1.000 22.48157 C ? B ? 52 1
   ATOM 3274 C . LEU B 53 ? -39.77485 16.01484 2.94708 1.000 31.01376 C ? B ? 52 1
   ATOM 3275 O . LEU B 53 ? -39.42190 17.19862 2.98580 1.000 35.37466 O ? B ? 52 1
   ATOM 3276 CB . LEU B 53 ? -38.17840 14.16922 2.36242 1.000 25.43699 C ? B ? 52 1
   ATOM 3277 CG . LEU B 53 ? -37.19939 14.98222 1.51029 1.000 39.22177 C ? B ? 52 1
   ATOM 3278 CD1 . LEU B 53 ? -35.97253 15.37553 2.31561 1.000 38.38141 C ? B ? 52 1
   ATOM 3279 CD2 . LEU B 53 ? -36.79705 14.20128 0.26675 1.000 27.02822 C ? B ? 52 1
   ATOM 3280 H . LEU B 53 ? -39.90240 13.28024 3.91088 1.000 28.90103 H ? B ? 52 1
   ATOM 3281 HA . LEU B 53 ? -38.18770 15.33489 4.04511 1.000 16.73103 H ? B ? 52 1
   ATOM 3282 HB2 . LEU B 53 ? -37.67801 13.43329 2.74832 1.000 20.24103 H ? B ? 52 1
   ATOM 3283 HB3 . LEU B 53 ? -38.86208 13.82824 1.76475 1.000 20.24103 H ? B ? 52 1
   ATOM 3284 HG . LEU B 53 ? -37.63942 15.79854 1.22588 1.000 36.21103 H ? B ? 52 1
   ATOM 3285 HD11 . LEU B 53 ? -35.26200 15.62823 1.70553 1.000 35.58103 H ? B ? 52 1
   ATOM 3286 HD12 . LEU B 53 ? -36.19805 16.12459 2.88915 1.000 35.58103 H ? B ? 52 1
   ATOM 3287 HD13 . LEU B 53 ? -35.69251 14.61902 2.85430 1.000 35.58103 H ? B ? 52 1
   ATOM 3288 HD21 . LEU B 53 ? -36.18662 14.73991 -0.26066 1.000 21.16103 H ? B ? 52 1
   ATOM 3289 HD22 . LEU B 53 ? -36.36182 13.37792 0.53797 1.000 21.16103 H ? B ? 52 1
   ATOM 3290 HD23 . LEU B 53 ? -37.59235 14.00007 -0.25086 1.000 21.16103 H ? B ? 52 1
   ATOM 3291 N . GLN B 54 ? -40.94107 15.63580 2.41985 1.000 26.71868 N ? B ? 53 1
   ATOM 3292 CA . GLN B 54 ? -41.91613 16.62460 1.97784 1.000 27.33045 C ? B ? 53 1
   ATOM 3293 C . GLN B 54 ? -42.47319 17.43228 3.14103 1.000 30.13229 C ? B ? 53 1
   ATOM 3294 O . GLN B 54 ? -42.92673 18.56292 2.93630 1.000 36.46579 O ? B ? 53 1
   ATOM 3295 CB . GLN B 54 ? -43.06198 15.93590 1.23279 1.000 27.61510 C ? B ? 53 1
   ATOM 3296 CG . GLN B 54 ? -43.52794 16.65995 -0.02400 1.000 36.45912 C ? B ? 53 1
   ATOM 3297 CD . GLN B 54 ? -44.81768 17.43501 0.18025 1.000 43.10806 C ? B ? 53 1
   ATOM 3298 OE1 . GLN B 54 ? -45.39037 17.44178 1.27038 1.000 34.46553 O ? B ? 53 1
   ATOM 3299 NE2 . GLN B 54 ? -45.28095 18.09586 -0.87510 1.000 62.22274 N ? B ? 53 1
   ATOM 3300 H . GLN B 54 ? -41.18700 14.81916 2.30936 1.000 25.25103 H ? B ? 53 1
   ATOM 3301 HA . GLN B 54 ? -41.48407 17.23683 1.36189 1.000 25.06103 H ? B ? 53 1
   ATOM 3302 HB2 . GLN B 54 ? -42.76928 15.04977 0.96822 1.000 25.02103 H ? B ? 53 1
   ATOM 3303 HB3 . GLN B 54 ? -43.82272 15.86921 1.83088 1.000 25.02103 H ? B ? 53 1
   ATOM 3304 HG2 . GLN B 54 ? -42.84189 17.28854 -0.29807 1.000 34.55103 H ? B ? 53 1
   ATOM 3305 HG3 . GLN B 54 ? -43.67944 16.00746 -0.72558 1.000 34.55103 H ? B ? 53 1
   ATOM 3306 HE21 . GLN B 54 ? -44.85362 18.06885 -1.62093 1.000 63.58103 H ? B ? 53 1
   ATOM 3307 HE22 . GLN B 54 ? -46.00816 18.55066 -0.81241 1.000 63.58103 H ? B ? 53 1
   ATOM 3308 N . GLU B 55 ? -42.44211 16.87920 4.35331 1.000 31.34270 N ? B ? 54 1
   ATOM 3309 CA . GLU B 55 ? -42.96993 17.56667 5.52263 1.000 34.92330 C ? B ? 54 1
   ATOM 3310 C . GLU B 55 ? -42.00745 18.60736 6.07719 1.000 32.63572 C ? B ? 54 1
   ATOM 3311 O . GLU B 55 ? -42.45129 19.54170 6.75354 1.000 30.46515 O ? B ? 54 1
   ATOM 3312 CB . GLU B 55 ? -43.30473 16.54258 6.61038 1.000 35.79625 C ? B ? 54 1
   ATOM 3313 CG . GLU B 55 ? -43.64811 17.14816 7.96092 1.000 41.56323 C ? B ? 54 1
   ATOM 3314 CD . GLU B 55 ? -44.52051 16.23886 8.80693 1.000 52.70924 C ? B ? 54 1
   ATOM 3315 OE1 . GLU B 55 ? -44.43343 16.32319 10.05001 1.000 59.07829 O ? B ? 54 1
   ATOM 3316 OE2 . GLU B 55 ? -45.29369 15.44190 8.23331 1.000 57.18429 O ? B ? 54 1
   ATOM 3317 H . GLU B 55 ? -42.11772 16.10109 4.52335 1.000 26.60103 H ? B ? 54 1
   ATOM 3318 HA . GLU B 55 ? -43.78728 18.02706 5.27590 1.000 30.45103 H ? B ? 54 1
   ATOM 3319 HB2 . GLU B 55 ? -44.06975 16.02190 6.31963 1.000 31.89103 H ? B ? 54 1
   ATOM 3320 HB3 . GLU B 55 ? -42.53719 15.96287 6.73576 1.000 31.89103 H ? B ? 54 1
   ATOM 3321 HG2 . GLU B 55 ? -42.82740 17.31639 8.44983 1.000 38.21103 H ? B ? 54 1
   ATOM 3322 HG3 . GLU B 55 ? -44.12779 17.97969 7.82179 1.000 38.21103 H ? B ? 54 1
   ATOM 3323 N . GLU B 56 ? -40.70695 18.47280 5.80437 1.000 41.14501 N ? B ? 55 1
   ATOM 3324 CA . GLU B 56 ? -39.70222 19.36733 6.35994 1.000 43.05393 C ? B ? 55 1
   ATOM 3325 C . GLU B 56 ? -39.03836 20.26569 5.32751 1.000 43.06458 C ? B ? 55 1
   ATOM 3326 O . GLU B 56 ? -38.49885 21.31067 5.70427 1.000 40.79392 O ? B ? 55 1
   ATOM 3327 CB . GLU B 56 ? -38.61312 18.55756 7.08042 1.000 39.76471 C ? B ? 55 1
   ATOM 3328 CG . GLU B 56 ? -39.07174 17.94121 8.39240 1.000 32.60173 C ? B ? 55 1
   ATOM 3329 CD . GLU B 56 ? -38.09841 16.91177 8.92586 1.000 34.15053 C ? B ? 55 1
   ATOM 3330 OE1 . GLU B 56 ? -36.96621 17.29523 9.28684 1.000 37.00354 O ? B ? 55 1
   ATOM 3331 OE2 . GLU B 56 ? -38.46599 15.72000 8.98841 1.000 34.59527 O ? B ? 55 1
   ATOM 3332 H . GLU B 56 ? -40.38252 17.86196 5.29327 1.000 37.62103 H ? B ? 55 1
   ATOM 3333 HA . GLU B 56 ? -40.13007 19.94205 7.01381 1.000 39.77103 H ? B ? 55 1
   ATOM 3334 HB2 . GLU B 56 ? -38.32576 17.83606 6.49924 1.000 36.73103 H ? B ? 55 1
   ATOM 3335 HB3 . GLU B 56 ? -37.86584 19.14466 7.27478 1.000 36.73103 H ? B ? 55 1
   ATOM 3336 HG2 . GLU B 56 ? -39.16152 18.64213 9.05689 1.000 28.33103 H ? B ? 55 1
   ATOM 3337 HG3 . GLU B 56 ? -39.92623 17.50332 8.25456 1.000 28.33103 H ? B ? 55 1
   ATOM 3338 N . SER B 57 ? -39.06058 19.89189 4.04818 1.000 38.44273 N ? B ? 56 1
   ATOM 3339 CA . SER B 57 ? -38.46209 20.70175 2.99414 1.000 38.24572 C ? B ? 56 1
   ATOM 3340 C . SER B 57 ? -39.37326 20.93871 1.80153 1.000 41.09668 C ? B ? 56 1
   ATOM 3341 O . SER B 57 ? -39.09875 21.85701 1.01950 1.000 33.99378 O ? B ? 56 1
   ATOM 3342 CB . SER B 57 ? -37.16631 20.05157 2.48827 1.000 36.34723 C ? B ? 56 1
   ATOM 3343 OG . SER B 57 ? -37.39625 19.34060 1.28442 1.000 37.74121 O ? B ? 56 1
   ATOM 3344 H . SER B 57 ? -39.42116 19.16448 3.76455 1.000 38.38103 H ? B ? 56 1
   ATOM 3345 HA . SER B 57 ? -38.23425 21.56713 3.36843 1.000 37.35103 H ? B ? 56 1
   ATOM 3346 HB2 . SER B 57 ? -36.50795 20.74492 2.32479 1.000 35.53103 H ? B ? 56 1
   ATOM 3347 HB3 . SER B 57 ? -36.83856 19.43499 3.16156 1.000 35.53103 H ? B ? 56 1
   ATOM 3348 HG . SER B 57 ? -36.70761 18.91070 1.06864 1.000 37.05103 H ? B ? 56 1
   ATOM 3349 N . GLY B 58 ? -40.43471 20.15538 1.62874 1.000 35.60660 N ? B ? 57 1
   ATOM 3350 CA . GLY B 58 ? -41.30540 20.33513 0.48637 1.000 38.22868 C ? B ? 57 1
   ATOM 3351 C . GLY B 58 ? -40.73650 19.84057 -0.82144 1.000 39.52021 C ? B ? 57 1
   ATOM 3352 O . GLY B 58 ? -41.18088 20.28129 -1.88380 1.000 42.95680 O ? B ? 57 1
   ATOM 3353 H . GLY B 58 ? -40.66638 19.51841 2.15808 1.000 43.85103 H ? B ? 57 1
   ATOM 3354 HA2 . GLY B 58 ? -42.13460 19.85864 0.64848 1.000 44.79103 H ? B ? 57 1
   ATOM 3355 HA3 . GLY B 58 ? -41.49857 21.28054 0.38745 1.000 44.79103 H ? B ? 57 1
   ATOM 3356 N . LEU B 59 ? -39.76108 18.93948 -0.77806 1.000 36.21433 N ? B ? 58 1
   ATOM 3357 CA . LEU B 59 ? -39.17827 18.35824 -1.97691 1.000 37.77423 C ? B ? 58 1
   ATOM 3358 C . LEU B 59 ? -39.74273 16.96198 -2.20966 1.000 36.79644 C ? B ? 58 1
   ATOM 3359 O . LEU B 59 ? -40.10049 16.24947 -1.26823 1.000 33.93675 O ? B ? 58 1
   ATOM 3360 CB . LEU B 59 ? -37.65374 18.29463 -1.86778 1.000 36.80993 C ? B ? 58 1
   ATOM 3361 CG . LEU B 59 ? -36.93355 19.63349 -2.04535 1.000 39.31160 C ? B ? 58 1
   ATOM 3362 CD1 . LEU B 59 ? -35.51088 19.56997 -1.50677 1.000 37.74202 C ? B ? 58 1
   ATOM 3363 CD2 . LEU B 59 ? -36.93421 20.04667 -3.50903 1.000 49.46894 C ? B ? 58 1
   ATOM 3364 H . LEU B 59 ? -39.41401 18.64383 -0.04886 1.000 44.22103 H ? B ? 58 1
   ATOM 3365 HA . LEU B 59 ? -39.40007 18.90851 -2.74431 1.000 45.67103 H ? B ? 58 1
   ATOM 3366 HB2 . LEU B 59 ? -37.42388 17.95484 -0.98880 1.000 44.76103 H ? B ? 58 1
   ATOM 3367 HB3 . LEU B 59 ? -37.32284 17.69304 -2.55298 1.000 44.76103 H ? B ? 58 1
   ATOM 3368 HG . LEU B 59 ? -37.40802 20.30972 -1.53694 1.000 46.78103 H ? B ? 58 1
   ATOM 3369 HD11 . LEU B 59 ? -35.15068 20.46937 -1.45943 1.000 45.36103 H ? B ? 58 1
   ATOM 3370 HD12 . LEU B 59 ? -35.52558 19.17255 -0.62204 1.000 45.36103 H ? B ? 58 1
   ATOM 3371 HD13 . LEU B 59 ? -34.97111 19.02848 -2.10370 1.000 45.36103 H ? B ? 58 1
   ATOM 3372 HD21 . LEU B 59 ? -36.33380 20.79965 -3.62489 1.000 58.67103 H ? B ? 58 1
   ATOM 3373 HD22 . LEU B 59 ? -36.63431 19.29841 -4.04854 1.000 58.67103 H ? B ? 58 1
   ATOM 3374 HD23 . LEU B 59 ? -37.83494 20.29933 -3.76544 1.000 58.67103 H ? B ? 58 1
   ATOM 3375 N . THR B 60 ? -39.81864 16.57899 -3.48220 1.000 42.77919 N ? B ? 59 1
   ATOM 3376 CA . THR B 60 ? -40.38408 15.29812 -3.89761 1.000 47.55632 C ? B ? 59 1
   ATOM 3377 C . THR B 60 ? -39.40708 14.65839 -4.87457 1.000 48.03594 C ? B ? 59 1
   ATOM 3378 O . THR B 60 ? -39.22596 15.15622 -5.99056 1.000 57.44285 O ? B ? 59 1
   ATOM 3379 CB . THR B 60 ? -41.76585 15.48953 -4.52958 1.000 54.35274 C ? B ? 59 1
   ATOM 3380 OG1 . THR B 60 ? -42.75443 15.60308 -3.49648 1.000 41.01180 O ? B ? 59 1
   ATOM 3381 CG2 . THR B 60 ? -42.12588 14.32325 -5.44427 1.000 63.79092 C ? B ? 59 1
   ATOM 3382 H . THR B 60 ? -39.54138 17.05748 -4.14081 1.000 52.41103 H ? B ? 59 1
   ATOM 3383 HA . THR B 60 ? -40.48318 14.71002 -3.13261 1.000 58.29103 H ? B ? 59 1
   ATOM 3384 HB . THR B 60 ? -41.75652 16.29693 -5.06710 1.000 65.60103 H ? B ? 59 1
   ATOM 3385 HG1 . THR B 60 ? -43.50611 15.76500 -3.83467 1.000 49.64103 H ? B ? 59 1
   ATOM 3386 HG21 . THR B 60 ? -43.07506 14.33870 -5.64358 1.000 76.47103 H ? B ? 59 1
   ATOM 3387 HG22 . THR B 60 ? -41.62875 14.38722 -6.27474 1.000 76.47103 H ? B ? 59 1
   ATOM 3388 HG23 . THR B 60 ? -41.90876 13.48281 -5.01135 1.000 76.47103 H ? B ? 59 1
   ATOM 3389 N . VAL B 61 ? -38.78247 13.55976 -4.45850 1.000 53.38583 N ? B ? 60 1
   ATOM 3390 CA . VAL B 61 ? -37.68765 12.96035 -5.20339 1.000 66.91512 C ? B ? 60 1
   ATOM 3391 C . VAL B 61 ? -38.18791 11.72950 -5.94710 1.000 67.49491 C ? B ? 60 1
   ATOM 3392 O . VAL B 61 ? -39.24211 11.16381 -5.64360 1.000 63.68415 O ? B ? 60 1
   ATOM 3393 CB . VAL B 61 ? -36.49421 12.60548 -4.27784 1.000 57.70708 C ? B ? 60 1
   ATOM 3394 CG1 . VAL B 61 ? -36.59207 13.36306 -2.95857 1.000 55.67535 C ? B ? 60 1
   ATOM 3395 CG2 . VAL B 61 ? -36.41264 11.09989 -4.02342 1.000 50.13601 C ? B ? 60 1
   ATOM 3396 H . VAL B 61 ? -38.98038 13.13860 -3.73527 1.000 59.88103 H ? B ? 60 1
   ATOM 3397 HA . VAL B 61 ? -37.38219 13.59599 -5.86938 1.000 75.53103 H ? B ? 60 1
   ATOM 3398 HB . VAL B 61 ? -35.67696 12.87330 -4.72648 1.000 65.48103 H ? B ? 60 1
   ATOM 3399 HG11 . VAL B 61 ? -35.76758 13.24096 -2.46238 1.000 64.11103 H ? B ? 60 1
   ATOM 3400 HG12 . VAL B 61 ? -36.72967 14.30502 -3.14477 1.000 64.11103 H ? B ? 60 1
   ATOM 3401 HG13 . VAL B 61 ? -37.33978 13.01401 -2.44867 1.000 64.11103 H ? B ? 60 1
   ATOM 3402 HG21 . VAL B 61 ? -35.76576 10.93305 -3.32013 1.000 56.94103 H ? B ? 60 1
   ATOM 3403 HG22 . VAL B 61 ? -37.28646 10.77762 -3.75236 1.000 56.94103 H ? B ? 60 1
   ATOM 3404 HG23 . VAL B 61 ? -36.13515 10.65618 -4.84013 1.000 56.94103 H ? B ? 60 1
   ATOM 3405 N . ASP B 62 ? -37.40677 11.30454 -6.94055 1.000 65.00814 N ? B ? 61 1
   ATOM 3406 CA . ASP B 62 ? -37.69704 10.09561 -7.70018 1.000 65.93092 C ? B ? 61 1
   ATOM 3407 C . ASP B 62 ? -37.02437 8.86884 -7.09230 1.000 69.92841 C ? B ? 61 1
   ATOM 3408 O . ASP B 62 ? -37.68057 7.84873 -6.85909 1.000 66.24023 O ? B ? 61 1
   ATOM 3409 CB . ASP B 62 ? -37.24582 10.26938 -9.15464 1.000 68.13802 C ? B ? 61 1
   ATOM 3410 CG . ASP B 62 ? -37.74997 9.16061 -10.05833 1.000 66.01089 C ? B ? 61 1
   ATOM 3411 OD1 . ASP B 62 ? -38.94808 9.17598 -10.41129 1.000 66.62787 O ? B ? 61 1
   ATOM 3412 OD2 . ASP B 62 ? -36.94750 8.27170 -10.41380 1.000 73.05138 O ? B ? 61 1
   ATOM 3413 H . ASP B 62 ? -36.69138 11.70773 -7.19601 1.000 67.07103 H ? B ? 61 1
   ATOM 3414 HA . ASP B 62 ? -38.65600 9.94977 -7.69533 1.000 67.43103 H ? B ? 61 1
   ATOM 3415 HB2 . ASP B 62 ? -37.58707 11.11177 -9.49351 1.000 68.08103 H ? B ? 61 1
   ATOM 3416 HB3 . ASP B 62 ? -36.27640 10.26671 -9.18786 1.000 68.08103 H ? B ? 61 1
   ATOM 3417 N . ALA B 63 ? -35.72407 8.95736 -6.82511 1.000 67.52363 N ? B ? 62 1
   ATOM 3418 CA . ALA B 63 ? -34.92560 7.82280 -6.39117 1.000 61.88507 C ? B ? 62 1
   ATOM 3419 C . ALA B 63 ? -34.55664 7.94536 -4.91916 1.000 50.43734 C ? B ? 62 1
   ATOM 3420 O . ALA B 63 ? -34.35056 9.04497 -4.39835 1.000 56.36806 O ? B ? 62 1
   ATOM 3421 CB . ALA B 63 ? -33.64419 7.70436 -7.22497 1.000 60.39583 C ? B ? 62 1
   ATOM 3422 H . ALA B 63 ? -35.27253 9.68633 -6.89080 1.000 71.54103 H ? B ? 62 1
   ATOM 3423 HA . ALA B 63 ? -35.44914 7.01363 -6.50094 1.000 65.15103 H ? B ? 62 1
   ATOM 3424 HB1 . ALA B 63 ? -33.12789 6.94815 -6.90485 1.000 62.01103 H ? B ? 62 1
   ATOM 3425 HB2 . ALA B 63 ? -33.88400 7.57107 -8.15536 1.000 62.01103 H ? B ? 62 1
   ATOM 3426 HB3 . ALA B 63 ? -33.12895 8.52069 -7.12986 1.000 62.01103 H ? B ? 62 1
   ATOM 3427 N . LEU B 64 ? -34.47946 6.79509 -4.25509 1.000 47.10335 N ? B ? 63 1
   ATOM 3428 CA . LEU B 64 ? -33.91917 6.69059 -2.91642 1.000 46.85861 C ? B ? 63 1
   ATOM 3429 C . LEU B 64 ? -33.02740 5.45927 -2.87718 1.000 47.01199 C ? B ? 63 1
   ATOM 3430 O . LEU B 64 ? -33.38722 4.40769 -3.41508 1.000 49.63942 O ? B ? 63 1
   ATOM 3431 CB . LEU B 64 ? -35.00768 6.58713 -1.83819 1.000 48.18437 C ? B ? 63 1
   ATOM 3432 CG . LEU B 64 ? -35.50845 7.86945 -1.16106 1.000 45.60957 C ? B ? 63 1
   ATOM 3433 CD1 . LEU B 64 ? -36.15764 7.53136 0.17608 1.000 36.87136 C ? B ? 63 1
   ATOM 3434 CD2 . LEU B 64 ? -34.40769 8.90243 -0.96146 1.000 49.12667 C ? B ? 63 1
   ATOM 3435 H . LEU B 64 ? -34.75300 6.04276 -4.56939 1.000 49.78103 H ? B ? 63 1
   ATOM 3436 HA . LEU B 64 ? -33.39065 7.47871 -2.71530 1.000 50.75103 H ? B ? 63 1
   ATOM 3437 HB2 . LEU B 64 ? -35.78326 6.17233 -2.24725 1.000 53.43103 H ? B ? 63 1
   ATOM 3438 HB3 . LEU B 64 ? -34.66276 6.02028 -1.13066 1.000 53.43103 H ? B ? 63 1
   ATOM 3439 HG . LEU B 64 ? -36.16423 8.27517 -1.74948 1.000 51.02103 H ? B ? 63 1
   ATOM 3440 HD11 . LEU B 64 ? -36.33821 8.35443 0.65654 1.000 41.48103 H ? B ? 63 1
   ATOM 3441 HD12 . LEU B 64 ? -36.98663 7.05478 0.01311 1.000 41.48103 H ? B ? 63 1
   ATOM 3442 HD13 . LEU B 64 ? -35.55155 6.97473 0.68961 1.000 41.48103 H ? B ? 63 1
   ATOM 3443 HD21 . LEU B 64 ? -34.72074 9.58232 -0.34449 1.000 55.35103 H ? B ? 63 1
   ATOM 3444 HD22 . LEU B 64 ? -33.62343 8.46205 -0.59828 1.000 55.35103 H ? B ? 63 1
   ATOM 3445 HD23 . LEU B 64 ? -34.19402 9.30564 -1.81742 1.000 55.35103 H ? B ? 63 1
   ATOM 3446 N . HIS B 65 ? -31.86561 5.59497 -2.24400 1.000 49.25168 N ? B ? 64 1
   ATOM 3447 CA . HIS B 65 ? -30.87387 4.53137 -2.19358 1.000 41.82944 C ? B ? 64 1
   ATOM 3448 C . HIS B 65 ? -30.45681 4.28802 -0.75248 1.000 38.17436 C ? B ? 64 1
   ATOM 3449 O . HIS B 65 ? -30.29309 5.23319 0.02423 1.000 35.74500 O ? B ? 64 1
   ATOM 3450 CB . HIS B 65 ? -29.64926 4.88185 -3.04893 1.000 45.31494 C ? B ? 64 1
   ATOM 3451 CG . HIS B 65 ? -29.94756 4.97749 -4.51266 1.000 49.85839 C ? B ? 64 1
   ATOM 3452 ND1 . HIS B 65 ? -29.53397 6.03770 -5.29010 1.000 57.73904 N ? B ? 64 1
   ATOM 3453 CD2 . HIS B 65 ? -30.62739 4.14770 -5.33918 1.000 56.87682 C ? B ? 64 1
   ATOM 3454 CE1 . HIS B 65 ? -29.94255 5.85508 -6.53315 1.000 56.90620 C ? B ? 64 1
   ATOM 3455 NE2 . HIS B 65 ? -30.60810 4.71555 -6.58984 1.000 57.97478 N ? B ? 64 1
   ATOM 3456 H . HIS B 65 ? -31.62659 6.30906 -1.82862 1.000 51.74103 H ? B ? 64 1
   ATOM 3457 HA . HIS B 65 ? -31.25781 3.70814 -2.53386 1.000 41.10103 H ? B ? 64 1
   ATOM 3458 HB2 . HIS B 65 ? -29.30191 5.74029 -2.76028 1.000 44.12103 H ? B ? 64 1
   ATOM 3459 HB3 . HIS B 65 ? -28.97627 4.19389 -2.92769 1.000 44.12103 H ? B ? 64 1
   ATOM 3460 HD2 . HIS B 65 ? -31.03165 3.34383 -5.10408 1.000 56.80103 H ? B ? 64 1
   ATOM 3461 HE1 . HIS B 65 ? -29.78787 6.43092 -7.24686 1.000 54.82103 H ? B ? 64 1
   ATOM 3462 HE2 . HIS B 65 ? -30.97057 4.38307 -7.29530 1.000 56.64103 H ? B ? 64 1
   ATOM 3463 N . LYS B 66 ? -30.28553 3.01487 -0.40442 1.000 39.29154 N ? B ? 65 1
   ATOM 3464 CA . LYS B 66 ? -29.87995 2.61708 0.93761 1.000 35.47460 C ? B ? 65 1
   ATOM 3465 C . LYS B 66 ? -28.35833 2.67093 1.01372 1.000 36.58329 C ? B ? 65 1
   ATOM 3466 O . LYS B 66 ? -27.67042 2.03892 0.20456 1.000 39.62844 O ? B ? 65 1
   ATOM 3467 CB . LYS B 66 ? -30.38899 1.21425 1.27305 1.000 35.36403 C ? B ? 65 1
   ATOM 3468 CG . LYS B 66 ? -31.89331 1.00153 1.09805 1.000 35.12860 C ? B ? 65 1
   ATOM 3469 CD . LYS B 66 ? -32.29665 0.64244 -0.33472 1.000 47.75748 C ? B ? 65 1
   ATOM 3470 CE . LYS B 66 ? -33.71564 1.11295 -0.64924 1.000 64.40950 C ? B ? 65 1
   ATOM 3471 NZ . LYS B 66 ? -34.22419 0.56285 -1.93644 1.000 41.58519 N ? B ? 65 1
   ATOM 3472 H . LYS B 66 ? -30.40080 2.35154 -0.93949 1.000 40.32103 H ? B ? 65 1
   ATOM 3473 HA . LYS B 66 ? -30.25467 3.22981 1.58956 1.000 35.28103 H ? B ? 65 1
   ATOM 3474 HB2 . LYS B 66 ? -29.93826 0.57955 0.69434 1.000 34.92103 H ? B ? 65 1
   ATOM 3475 HB3 . LYS B 66 ? -30.17667 1.02626 2.20067 1.000 34.92103 H ? B ? 65 1
   ATOM 3476 HG2 . LYS B 66 ? -32.17687 0.27623 1.67635 1.000 34.68103 H ? B ? 65 1
   ATOM 3477 HG3 . LYS B 66 ? -32.35591 1.81905 1.34007 1.000 34.68103 H ? B ? 65 1
   ATOM 3478 HD2 . LYS B 66 ? -31.68814 1.07059 -0.95705 1.000 49.96103 H ? B ? 65 1
   ATOM 3479 HD3 . LYS B 66 ? -32.26252 -0.32047 -0.44671 1.000 49.96103 H ? B ? 65 1
   ATOM 3480 HE2 . LYS B 66 ? -34.31111 0.82174 0.05893 1.000 70.11103 H ? B ? 65 1
   ATOM 3481 HE3 . LYS B 66 ? -33.72279 2.08091 -0.71164 1.000 70.11103 H ? B ? 65 1
   ATOM 3482 HZ1 . LYS B 66 ? -35.06434 0.82504 -2.06875 1.000 40.17103 H ? B ? 65 1
   ATOM 3483 HZ2 . LYS B 66 ? -33.72146 0.85281 -2.61118 1.000 40.17103 H ? B ? 65 1
   ATOM 3484 HZ3 . LYS B 66 ? -34.19861 -0.32661 -1.91862 1.000 40.17103 H ? B ? 65 1
   ATOM 3485 N . VAL B 67 ? -27.83266 3.42517 1.98076 1.000 35.17124 N ? B ? 66 1
   ATOM 3486 CA . VAL B 67 ? -26.40242 3.68888 2.06137 1.000 36.55273 C ? B ? 66 1
   ATOM 3487 C . VAL B 67 ? -25.83667 3.47905 3.45534 1.000 34.12466 C ? B ? 66 1
   ATOM 3488 O . VAL B 67 ? -24.63844 3.68126 3.65700 1.000 36.65409 O ? B ? 66 1
   ATOM 3489 CB . VAL B 67 ? -26.07570 5.11506 1.56978 1.000 41.16553 C ? B ? 66 1
   ATOM 3490 CG1 . VAL B 67 ? -26.70239 5.36346 0.20479 1.000 45.06897 C ? B ? 66 1
   ATOM 3491 CG2 . VAL B 67 ? -26.55438 6.14773 2.57837 1.000 34.87797 C ? B ? 66 1
   ATOM 3492 H . VAL B 67 ? -28.29149 3.79704 2.60589 1.000 34.62103 H ? B ? 66 1
   ATOM 3493 HA . VAL B 67 ? -25.94524 3.05852 1.48297 1.000 35.93103 H ? B ? 66 1
   ATOM 3494 HB . VAL B 67 ? -25.11404 5.20523 1.48048 1.000 42.64103 H ? B ? 66 1
   ATOM 3495 HG11 . VAL B 67 ? -26.29973 6.15344 -0.18853 1.000 46.48103 H ? B ? 66 1
   ATOM 3496 HG12 . VAL B 67 ? -26.54088 4.59288 -0.36181 1.000 46.48103 H ? B ? 66 1
   ATOM 3497 HG13 . VAL B 67 ? -27.65655 5.49864 0.31524 1.000 46.48103 H ? B ? 66 1
   ATOM 3498 HG21 . VAL B 67 ? -26.71951 6.98558 2.11832 1.000 34.93103 H ? B ? 66 1
   ATOM 3499 HG22 . VAL B 67 ? -27.37267 5.83022 2.99128 1.000 34.93103 H ? B ? 66 1
   ATOM 3500 HG23 . VAL B 67 ? -25.86916 6.27072 3.25384 1.000 34.93103 H ? B ? 66 1
   ATOM 3501 N . GLY B 68 ? -26.64560 3.07578 4.42636 1.000 35.25206 N ? B ? 67 1
   ATOM 3502 CA . GLY B 68 ? -26.11296 2.89091 5.76283 1.000 33.42414 C ? B ? 67 1
   ATOM 3503 C . GLY B 68 ? -27.16253 2.37772 6.72200 1.000 37.06743 C ? B ? 67 1
   ATOM 3504 O . GLY B 68 ? -28.33277 2.19247 6.37125 1.000 31.04920 O ? B ? 67 1
   ATOM 3505 H . GLY B 68 ? -27.48427 2.90743 4.33747 1.000 31.27103 H ? B ? 67 1
   ATOM 3506 HA2 . GLY B 68 ? -25.38366 2.25196 5.73497 1.000 29.52103 H ? B ? 67 1
   ATOM 3507 HA3 . GLY B 68 ? -25.77845 3.73754 6.09781 1.000 29.52103 H ? B ? 67 1
   ATOM 3508 N . GLN B 69 ? -26.70963 2.15139 7.95521 1.000 30.50126 N ? B ? 68 1
   ATOM 3509 CA . GLN B 69 ? -27.54940 1.65396 9.03785 1.000 29.71325 C ? B ? 68 1
   ATOM 3510 C . GLN B 69 ? -26.81020 1.83768 10.35838 1.000 30.62106 C ? B ? 68 1
   ATOM 3511 O . GLN B 69 ? -25.79192 1.18110 10.59990 1.000 30.37600 O ? B ? 68 1
   ATOM 3512 CB . GLN B 69 ? -27.90792 0.18357 8.81475 1.000 33.23737 C ? B ? 68 1
   ATOM 3513 CG . GLN B 69 ? -29.07352 -0.31474 9.66076 1.000 41.86722 C ? B ? 68 1
   ATOM 3514 CD . GLN B 69 ? -29.21088 -1.82644 9.63262 1.000 52.33069 C ? B ? 68 1
   ATOM 3515 OE1 . GLN B 69 ? -29.59805 -2.40769 8.61831 1.000 53.19413 O ? B ? 68 1
   ATOM 3516 NE2 . GLN B 69 ? -28.89275 -2.47103 10.75004 1.000 58.35550 N ? B ? 68 1
   ATOM 3517 H . GLN B 69 ? -25.89440 2.28279 8.19552 1.000 30.75103 H ? B ? 68 1
   ATOM 3518 HA . GLN B 69 ? -28.38465 2.14623 9.06839 1.000 29.96103 H ? B ? 68 1
   ATOM 3519 HB2 . GLN B 69 ? -28.14828 0.06161 7.88295 1.000 33.49103 H ? B ? 68 1
   ATOM 3520 HB3 . GLN B 69 ? -27.13431 -0.35991 9.03169 1.000 33.49103 H ? B ? 68 1
   ATOM 3521 HG2 . GLN B 69 ? -28.93561 -0.04256 10.58152 1.000 43.78103 H ? B ? 68 1
   ATOM 3522 HG3 . GLN B 69 ? -29.89757 0.06830 9.32146 1.000 43.78103 H ? B ? 68 1
   ATOM 3523 HE21 . GLN B 69 ? -28.62569 -2.03111 11.43906 1.000 62.21103 H ? B ? 68 1
   ATOM 3524 HE22 . GLN B 69 ? -28.95388 -3.32817 10.78429 1.000 62.21103 H ? B ? 68 1
   ATOM 3525 N . ILE B 70 ? -27.30878 2.72467 11.21619 1.000 31.51164 N ? B ? 69 1
   ATOM 3526 CA . ILE B 70 ? -26.59589 3.13989 12.41762 1.000 27.37547 C ? B ? 69 1
   ATOM 3527 C . ILE B 70 ? -27.46420 2.86873 13.63808 1.000 24.87178 C ? B ? 69 1
   ATOM 3528 O . ILE B 70 ? -28.69633 2.83672 13.55694 1.000 29.99930 O ? B ? 69 1
   ATOM 3529 CB . ILE B 70 ? -26.19495 4.63109 12.32992 1.000 37.39111 C ? B ? 69 1
   ATOM 3530 CG1 . ILE B 70 ? -24.91498 4.78107 11.50375 1.000 32.65939 C ? B ? 69 1
   ATOM 3531 CG2 . ILE B 70 ? -25.98416 5.23353 13.71164 1.000 31.77102 C ? B ? 69 1
   ATOM 3532 CD1 . ILE B 70 ? -24.67404 6.18456 10.98827 1.000 27.38338 C ? B ? 69 1
   ATOM 3533 H . ILE B 70 ? -28.07342 3.10645 11.12046 1.000 31.27103 H ? B ? 69 1
   ATOM 3534 HA . ILE B 70 ? -25.79106 2.60825 12.52017 1.000 26.32103 H ? B ? 69 1
   ATOM 3535 HB . ILE B 70 ? -26.92208 5.10577 11.89763 1.000 38.76103 H ? B ? 69 1
   ATOM 3536 HG12 . ILE B 70 ? -24.15718 4.53627 12.05757 1.000 32.94103 H ? B ? 69 1
   ATOM 3537 HG13 . ILE B 70 ? -24.96952 4.19043 10.73624 1.000 32.94103 H ? B ? 69 1
   ATOM 3538 HG21 . ILE B 70 ? -25.61772 6.12636 13.61432 1.000 31.96103 H ? B ? 69 1
   ATOM 3539 HG22 . ILE B 70 ? -26.83709 5.27438 14.17181 1.000 31.96103 H ? B ? 69 1
   ATOM 3540 HG23 . ILE B 70 ? -25.36648 4.67484 14.20886 1.000 31.96103 H ? B ? 69 1
   ATOM 3541 HD11 . ILE B 70 ? -23.81078 6.21504 10.54695 1.000 26.84103 H ? B ? 69 1
   ATOM 3542 HD12 . ILE B 70 ? -25.37550 6.41465 10.35906 1.000 26.84103 H ? B ? 69 1
   ATOM 3543 HD13 . ILE B 70 ? -24.68510 6.80197 11.73632 1.000 26.84103 H ? B ? 69 1
   ATOM 3544 N . VAL B 71 ? -26.80488 2.66881 14.77869 1.000 22.19264 N ? B ? 70 1
   ATOM 3545 CA . VAL B 71 ? -27.46440 2.36610 16.04392 1.000 22.51593 C ? B ? 70 1
   ATOM 3546 C . VAL B 71 ? -26.86118 3.26175 17.11873 1.000 22.74244 C ? B ? 70 1
   ATOM 3547 O . VAL B 71 ? -25.64858 3.21839 17.35819 1.000 23.37052 O ? B ? 70 1
   ATOM 3548 CB . VAL B 71 ? -27.31329 0.88251 16.42518 1.000 23.85002 C ? B ? 70 1
   ATOM 3549 CG1 . VAL B 71 ? -27.75234 0.64131 17.86481 1.000 25.78225 C ? B ? 70 1
   ATOM 3550 CG2 . VAL B 71 ? -28.10476 0.00731 15.46727 1.000 23.94374 C ? B ? 70 1
   ATOM 3551 H . VAL B 71 ? -25.94816 2.70493 14.84448 1.000 21.97103 H ? B ? 70 1
   ATOM 3552 HA . VAL B 71 ? -28.40953 2.57277 15.97374 1.000 21.79103 H ? B ? 70 1
   ATOM 3553 HB . VAL B 71 ? -26.37683 0.63865 16.35831 1.000 22.56103 H ? B ? 70 1
   ATOM 3554 HG11 . VAL B 71 ? -27.88452 -0.31016 17.99946 1.000 25.28103 H ? B ? 70 1
   ATOM 3555 HG12 . VAL B 71 ? -27.06291 0.96756 18.46410 1.000 25.28103 H ? B ? 70 1
   ATOM 3556 HG13 . VAL B 71 ? -28.58246 1.11661 18.02566 1.000 25.28103 H ? B ? 70 1
   ATOM 3557 HG21 . VAL B 71 ? -28.08365 -0.90870 15.78569 1.000 22.58103 H ? B ? 70 1
   ATOM 3558 HG22 . VAL B 71 ? -29.02076 0.32461 15.43314 1.000 22.58103 H ? B ? 70 1
   ATOM 3559 HG23 . VAL B 71 ? -27.70323 0.06046 14.58588 1.000 22.58103 H ? B ? 70 1
   ATOM 3560 N . PHE B 72 ? -27.70075 4.06813 17.76273 1.000 28.85049 N ? B ? 71 1
   ATOM 3561 CA . PHE B 72 ? -27.28773 4.92580 18.86273 1.000 27.52853 C ? B ? 71 1
   ATOM 3562 C . PHE B 72 ? -27.78798 4.36024 20.18650 1.000 26.57247 C ? B ? 71 1
   ATOM 3563 O . PHE B 72 ? -28.77507 3.62183 20.23998 1.000 28.58619 O ? B ? 71 1
   ATOM 3564 CB . PHE B 72 ? -27.82011 6.35361 18.68665 1.000 24.64808 C ? B ? 71 1
   ATOM 3565 CG . PHE B 72 ? -27.38989 7.01406 17.40908 1.000 31.12592 C ? B ? 71 1
   ATOM 3566 CD1 . PHE B 72 ? -26.17968 7.68379 17.33253 1.000 35.76715 C ? B ? 71 1
   ATOM 3567 CD2 . PHE B 72 ? -28.20276 6.97915 16.28879 1.000 28.31040 C ? B ? 71 1
   ATOM 3568 CE1 . PHE B 72 ? -25.78281 8.29723 16.15798 1.000 26.43278 C ? B ? 71 1
   ATOM 3569 CE2 . PHE B 72 ? -27.81403 7.59344 15.11347 1.000 31.95569 C ? B ? 71 1
   ATOM 3570 CZ . PHE B 72 ? -26.60127 8.25217 15.04768 1.000 25.54058 C ? B ? 71 1
   ATOM 3571 H . PHE B 72 ? -28.53689 4.13556 17.57317 1.000 28.59103 H ? B ? 71 1
   ATOM 3572 HA . PHE B 72 ? -26.31869 4.96245 18.88537 1.000 26.63103 H ? B ? 71 1
   ATOM 3573 HB2 . PHE B 72 ? -28.78972 6.32660 18.69250 1.000 23.54103 H ? B ? 71 1
   ATOM 3574 HB3 . PHE B 72 ? -27.49895 6.89791 19.42251 1.000 23.54103 H ? B ? 71 1
   ATOM 3575 HD1 . PHE B 72 ? -25.62739 7.72143 18.07983 1.000 37.88103 H ? B ? 71 1
   ATOM 3576 HD2 . PHE B 72 ? -29.02004 6.53707 16.32769 1.000 29.28103 H ? B ? 71 1
   ATOM 3577 HE1 . PHE B 72 ? -24.96568 8.73936 16.11655 1.000 27.21103 H ? B ? 71 1
   ATOM 3578 HE2 . PHE B 72 ? -28.36836 7.56346 14.36734 1.000 34.20103 H ? B ? 71 1
   ATOM 3579 HZ . PHE B 72 ? -26.33708 8.66429 14.25694 1.000 26.55103 H ? B ? 71 1
   ATOM 3580 N . GLU B 73 ? -27.09258 4.72335 21.26328 1.000 27.13831 N ? B ? 72 1
   ATOM 3581 CA . GLU B 73 ? -27.50154 4.36114 22.61655 1.000 32.66721 C ? B ? 72 1
   ATOM 3582 C . GLU B 73 ? -27.19098 5.52709 23.54137 1.000 28.87863 C ? B ? 72 1
   ATOM 3583 O . GLU B 73 ? -26.02896 5.92247 23.67492 1.000 31.48150 O ? B ? 72 1
   ATOM 3584 CB . GLU B 73 ? -26.79326 3.08939 23.09789 1.000 33.39808 C ? B ? 72 1
   ATOM 3585 CG . GLU B 73 ? -26.67722 2.97403 24.61605 1.000 38.54665 C ? B ? 72 1
   ATOM 3586 CD . GLU B 73 ? -26.76125 1.54038 25.10694 1.000 48.42429 C ? B ? 72 1
   ATOM 3587 OE1 . GLU B 73 ? -25.96085 0.70266 24.64064 1.000 37.78258 O ? B ? 72 1
   ATOM 3588 OE2 . GLU B 73 ? -27.62451 1.25198 25.96281 1.000 47.64695 O ? B ? 72 1
   ATOM 3589 H . GLU B 73 ? -26.36900 5.18721 21.23392 1.000 27.52103 H ? B ? 72 1
   ATOM 3590 HA . GLU B 73 ? -28.45764 4.19817 22.63066 1.000 32.79103 H ? B ? 72 1
   ATOM 3591 HB2 . GLU B 73 ? -27.29035 2.31892 22.78138 1.000 32.90103 H ? B ? 72 1
   ATOM 3592 HB3 . GLU B 73 ? -25.89484 3.07758 22.73237 1.000 32.90103 H ? B ? 72 1
   ATOM 3593 HG2 . GLU B 73 ? -25.82213 3.33666 24.89571 1.000 37.51103 H ? B ? 72 1
   ATOM 3594 HG3 . GLU B 73 ? -27.39990 3.47399 25.02674 1.000 37.51103 H ? B ? 72 1
   ATOM 3595 N . PHE B 74 ? -28.22582 6.06730 24.17857 1.000 34.46279 N ? B ? 73 1
   ATOM 3596 CA . PHE B 74 ? -28.09477 7.15156 25.14298 1.000 38.70246 C ? B ? 73 1
   ATOM 3597 C . PHE B 74 ? -28.30522 6.58512 26.54061 1.000 45.19357 C ? B ? 73 1
   ATOM 3598 O . PHE B 74 ? -29.36897 6.02673 26.83059 1.000 62.38345 O ? B ? 73 1
   ATOM 3599 CB . PHE B 74 ? -29.10714 8.26295 24.86079 1.000 40.65664 C ? B ? 73 1
   ATOM 3600 CG . PHE B 74 ? -28.83613 9.02819 23.59782 1.000 34.97462 C ? B ? 73 1
   ATOM 3601 CD1 . PHE B 74 ? -27.96121 10.10135 23.59634 1.000 38.10846 C ? B ? 73 1
   ATOM 3602 CD2 . PHE B 74 ? -29.46205 8.67863 22.41341 1.000 24.28548 C ? B ? 73 1
   ATOM 3603 CE1 . PHE B 74 ? -27.71184 10.80896 22.43489 1.000 31.97429 C ? B ? 73 1
   ATOM 3604 CE2 . PHE B 74 ? -29.21593 9.38166 21.24961 1.000 23.50662 C ? B ? 73 1
   ATOM 3605 CZ . PHE B 74 ? -28.34045 10.44817 21.26068 1.000 31.33083 C ? B ? 73 1
   ATOM 3606 H . PHE B 74 ? -29.03936 5.81310 24.06397 1.000 36.98103 H ? B ? 73 1
   ATOM 3607 HA . PHE B 74 ? -27.20272 7.52861 25.08838 1.000 41.19103 H ? B ? 73 1
   ATOM 3608 HB2 . PHE B 74 ? -29.98948 7.86761 24.78283 1.000 43.66103 H ? B ? 73 1
   ATOM 3609 HB3 . PHE B 74 ? -29.09012 8.89369 25.59752 1.000 43.66103 H ? B ? 73 1
   ATOM 3610 HD1 . PHE B 74 ? -27.53636 10.34909 24.38566 1.000 42.31103 H ? B ? 73 1
   ATOM 3611 HD2 . PHE B 74 ? -30.05504 7.96232 22.40097 1.000 25.24103 H ? B ? 73 1
   ATOM 3612 HE1 . PHE B 74 ? -27.12115 11.52721 22.44507 1.000 36.08103 H ? B ? 73 1
   ATOM 3613 HE2 . PHE B 74 ? -29.64013 9.13615 20.45924 1.000 26.74103 H ? B ? 73 1
   ATOM 3614 HZ . PHE B 74 ? -28.17439 10.92284 20.47837 1.000 36.25103 H ? B ? 73 1
   ATOM 3615 N . VAL B 75 ? -27.28796 6.71439 27.39670 1.000 38.78735 N ? B ? 74 1
   ATOM 3616 CA . VAL B 75 ? -27.43943 6.32588 28.79385 1.000 45.19030 C ? B ? 74 1
   ATOM 3617 C . VAL B 75 ? -28.69628 6.96986 29.35542 1.000 49.74754 C ? B ? 74 1
   ATOM 3618 O . VAL B 75 ? -28.93821 8.16633 29.16293 1.000 52.20316 O ? B ? 74 1
   ATOM 3619 CB . VAL B 75 ? -26.19574 6.72281 29.61220 1.000 49.99427 C ? B ? 74 1
   ATOM 3620 CG1 . VAL B 75 ? -25.09333 5.68412 29.45231 1.000 33.39082 C ? B ? 74 1
   ATOM 3621 CG2 . VAL B 75 ? -25.70273 8.11224 29.22938 1.000 55.89873 C ? B ? 74 1
   ATOM 3622 H . VAL B 75 ? -26.51060 7.02088 27.19326 1.000 43.49103 H ? B ? 74 1
   ATOM 3623 HA . VAL B 75 ? -27.53137 5.36129 28.83872 1.000 49.15103 H ? B ? 74 1
   ATOM 3624 HB . VAL B 75 ? -26.44276 6.75349 30.54972 1.000 54.18103 H ? B ? 74 1
   ATOM 3625 HG11 . VAL B 75 ? -24.32253 5.95897 29.97309 1.000 33.31103 H ? B ? 74 1
   ATOM 3626 HG12 . VAL B 75 ? -25.41845 4.82712 29.76971 1.000 33.31103 H ? B ? 74 1
   ATOM 3627 HG13 . VAL B 75 ? -24.85328 5.62017 28.51466 1.000 33.31103 H ? B ? 74 1
   ATOM 3628 HG21 . VAL B 75 ? -24.93821 8.33930 29.78151 1.000 62.12103 H ? B ? 74 1
   ATOM 3629 HG22 . VAL B 75 ? -25.44609 8.10965 28.29395 1.000 62.12103 H ? B ? 74 1
   ATOM 3630 HG23 . VAL B 75 ? -26.41726 8.75198 29.37458 1.000 62.12103 H ? B ? 74 1
   ATOM 3631 N . GLY B 76 ? -29.50201 6.17493 30.05509 1.000 54.63547 N ? B ? 75 1
   ATOM 3632 CA . GLY B 76 ? -30.78535 6.63775 30.53730 1.000 52.42444 C ? B ? 75 1
   ATOM 3633 C . GLY B 76 ? -31.88771 6.62269 29.50470 1.000 62.15176 C ? B ? 75 1
   ATOM 3634 O . GLY B 76 ? -32.98400 7.12137 29.78343 1.000 59.53473 O ? B ? 75 1
   ATOM 3635 H . GLY B 76 ? -29.32159 5.35981 30.26156 1.000 57.85103 H ? B ? 75 1
   ATOM 3636 HA2 . GLY B 76 ? -31.06261 6.07346 31.27595 1.000 53.86103 H ? B ? 75 1
   ATOM 3637 HA3 . GLY B 76 ? -30.68857 7.54908 30.85513 1.000 53.86103 H ? B ? 75 1
   ATOM 3638 N . GLU B 77 ? -31.63271 6.06514 28.31857 1.000 68.54703 N ? B ? 76 1
   ATOM 3639 CA . GLU B 77 ? -32.60467 5.98125 27.22990 1.000 68.03055 C ? B ? 76 1
   ATOM 3640 C . GLU B 77 ? -32.73595 4.50955 26.85280 1.000 68.61038 C ? B ? 76 1
   ATOM 3641 O . GLU B 77 ? -32.17749 4.06444 25.83829 1.000 65.54050 O ? B ? 76 1
   ATOM 3642 CB . GLU B 77 ? -32.17132 6.83190 26.03711 1.000 65.94470 C ? B ? 76 1
   ATOM 3643 CG . GLU B 77 ? -33.25785 7.08193 25.00305 1.000 73.20228 C ? B ? 76 1
   ATOM 3644 CD . GLU B 77 ? -33.11305 8.43451 24.32529 1.000 72.11956 C ? B ? 76 1
   ATOM 3645 OE1 . GLU B 77 ? -33.08346 9.46030 25.03829 1.000 72.86360 O ? B ? 76 1
   ATOM 3646 OE2 . GLU B 77 ? -33.02289 8.47147 23.07954 1.000 63.01410 O ? B ? 76 1
   ATOM 3647 H . GLU B 77 ? -30.87352 5.71585 28.11552 1.000 97.09103 H ? B ? 76 1
   ATOM 3648 HA . GLU B 77 ? -33.47010 6.30389 27.52625 1.000 97.53103 H ? B ? 76 1
   ATOM 3649 HB2 . GLU B 77 ? -31.87737 7.69582 26.36595 1.000 97.06103 H ? B ? 76 1
   ATOM 3650 HB3 . GLU B 77 ? -31.43922 6.38136 25.58772 1.000 97.06103 H ? B ? 76 1
   ATOM 3651 HG2 . GLU B 77 ? -33.20930 6.39556 24.31936 1.000 106.60103 H ? B ? 76 1
   ATOM 3652 HG3 . GLU B 77 ? -34.12367 7.05476 25.43953 1.000 106.60103 H ? B ? 76 1
   ATOM 3653 N . PRO B 78 ? -33.46415 3.72045 27.65281 1.000 72.04783 N ? B ? 77 1
   ATOM 3654 CA . PRO B 78 ? -33.51814 2.26781 27.42466 1.000 69.03469 C ? B ? 77 1
   ATOM 3655 C . PRO B 78 ? -33.86864 1.85212 26.00169 1.000 61.82633 C ? B ? 77 1
   ATOM 3656 O . PRO B 78 ? -33.63903 0.69820 25.62528 1.000 57.27192 O ? B ? 77 1
   ATOM 3657 CB . PRO B 78 ? -34.60089 1.79489 28.40703 1.000 67.43452 C ? B ? 77 1
   ATOM 3658 CG . PRO B 78 ? -34.76983 2.88815 29.40982 1.000 70.69588 C ? B ? 77 1
   ATOM 3659 CD . PRO B 78 ? -34.04931 4.11550 28.94560 1.000 76.39789 C ? B ? 77 1
   ATOM 3660 HA . PRO B 78 ? -32.65378 1.89084 27.65198 1.000 83.32103 H ? B ? 77 1
   ATOM 3661 HB2 . PRO B 78 ? -35.42938 1.64085 27.92662 1.000 79.02103 H ? B ? 77 1
   ATOM 3662 HB3 . PRO B 78 ? -34.31101 0.97641 28.83941 1.000 79.02103 H ? B ? 77 1
   ATOM 3663 HG2 . PRO B 78 ? -35.71607 3.07858 29.50603 1.000 81.64103 H ? B ? 77 1
   ATOM 3664 HG3 . PRO B 78 ? -34.40312 2.59207 30.25762 1.000 81.64103 H ? B ? 77 1
   ATOM 3665 HD2 . PRO B 78 ? -34.66890 4.85278 28.82975 1.000 90.17103 H ? B ? 77 1
   ATOM 3666 HD3 . PRO B 78 ? -33.35367 4.36249 29.57488 1.000 90.17103 H ? B ? 77 1
   ATOM 3667 N . GLU B 79 ? -34.42358 2.76062 25.20461 1.000 63.07046 N ? B ? 78 1
   ATOM 3668 CA . GLU B 79 ? -34.83215 2.45614 23.83889 1.000 56.78001 C ? B ? 78 1
   ATOM 3669 C . GLU B 79 ? -33.72726 2.86927 22.87354 1.000 42.70492 C ? B ? 78 1
   ATOM 3670 O . GLU B 79 ? -33.29974 4.02891 22.87189 1.000 41.58883 O ? B ? 78 1
   ATOM 3671 CB . GLU B 79 ? -36.13984 3.16719 23.49181 1.000 60.66218 C ? B ? 78 1
   ATOM 3672 CG . GLU B 79 ? -36.87649 2.56065 22.30772 1.000 54.44160 C ? B ? 78 1
   ATOM 3673 CD . GLU B 79 ? -38.34151 2.30906 22.60005 1.000 75.98048 C ? B ? 78 1
   ATOM 3674 OE1 . GLU B 79 ? -38.82454 1.19714 22.29901 1.000 71.98293 O ? B ? 78 1
   ATOM 3675 OE2 . GLU B 79 ? -39.00997 3.22231 23.12907 1.000 78.05122 O ? B ? 78 1
   ATOM 3676 H . GLU B 79 ? -34.57586 3.57435 25.43755 1.000 76.77103 H ? B ? 78 1
   ATOM 3677 HA . GLU B 79 ? -34.96784 1.49953 23.75303 1.000 70.62103 H ? B ? 78 1
   ATOM 3678 HB2 . GLU B 79 ? -36.73037 3.12494 24.26019 1.000 75.23103 H ? B ? 78 1
   ATOM 3679 HB3 . GLU B 79 ? -35.94309 4.09196 23.27506 1.000 75.23103 H ? B ? 78 1
   ATOM 3680 HG2 . GLU B 79 ? -36.82051 3.16923 21.55446 1.000 68.50103 H ? B ? 78 1
   ATOM 3681 HG3 . GLU B 79 ? -36.46542 1.71211 22.07994 1.000 68.50103 H ? B ? 78 1
   ATOM 3682 N . LEU B 80 ? -33.27316 1.92324 22.05554 1.000 41.60727 N ? B ? 79 1
   ATOM 3683 CA . LEU B 80 ? -32.26595 2.20888 21.04495 1.000 35.05225 C ? B ? 79 1
   ATOM 3684 C . LEU B 80 ? -32.91428 2.81362 19.80744 1.000 29.72244 C ? B ? 79 1
   ATOM 3685 O . LEU B 80 ? -34.03905 2.46536 19.43987 1.000 30.72769 O ? B ? 79 1
   ATOM 3686 CB . LEU B 80 ? -31.51727 0.93401 20.65584 1.000 37.46214 C ? B ? 79 1
   ATOM 3687 CG . LEU B 80 ? -30.12968 0.72887 21.26444 1.000 48.54865 C ? B ? 79 1
   ATOM 3688 CD1 . LEU B 80 ? -30.18991 0.78582 22.78203 1.000 45.59208 C ? B ? 79 1
   ATOM 3689 CD2 . LEU B 80 ? -29.53834 -0.59316 20.79715 1.000 53.44149 C ? B ? 79 1
   ATOM 3690 H . LEU B 80 ? -33.53520 1.10422 22.06736 1.000 43.65103 H ? B ? 79 1
   ATOM 3691 HA . LEU B 80 ? -31.62335 2.84220 21.40114 1.000 37.31103 H ? B ? 79 1
   ATOM 3692 HB2 . LEU B 80 ? -32.05902 0.17595 20.92555 1.000 40.23103 H ? B ? 79 1
   ATOM 3693 HB3 . LEU B 80 ? -31.40574 0.93600 19.69228 1.000 40.23103 H ? B ? 79 1
   ATOM 3694 HG . LEU B 80 ? -29.54593 1.44416 20.96696 1.000 53.29103 H ? B ? 79 1
   ATOM 3695 HD11 . LEU B 80 ? -29.31876 0.55609 23.14150 1.000 48.29103 H ? B ? 79 1
   ATOM 3696 HD12 . LEU B 80 ? -30.43395 1.68408 23.05491 1.000 48.29103 H ? B ? 79 1
   ATOM 3697 HD13 . LEU B 80 ? -30.85458 0.15277 23.09567 1.000 48.29103 H ? B ? 79 1
   ATOM 3698 HD21 . LEU B 80 ? -28.63702 -0.67674 21.14577 1.000 59.00103 H ? B ? 79 1
   ATOM 3699 HD22 . LEU B 80 ? -30.08943 -1.31990 21.12737 1.000 59.00103 H ? B ? 79 1
   ATOM 3700 HD23 . LEU B 80 ? -29.52042 -0.60589 19.82740 1.000 59.00103 H ? B ? 79 1
   ATOM 3701 N . MET B 81 ? -32.19515 3.72796 19.16305 1.000 28.47159 N ? B ? 80 1
   ATOM 3702 CA . MET B 81 ? -32.61930 4.29149 17.88876 1.000 28.11460 C ? B ? 80 1
   ATOM 3703 C . MET B 81 ? -31.94949 3.51299 16.76226 1.000 23.47802 C ? B ? 80 1
   ATOM 3704 O . MET B 81 ? -30.71919 3.40567 16.72158 1.000 21.75569 O ? B ? 80 1
   ATOM 3705 CB . MET B 81 ? -32.26820 5.77604 17.79572 1.000 31.49093 C ? B ? 80 1
   ATOM 3706 CG . MET B 81 ? -32.85650 6.63221 18.90583 1.000 26.82840 C ? B ? 80 1
   ATOM 3707 SD . MET B 81 ? -32.20539 8.31490 18.91427 1.000 38.79956 S ? B ? 80 1
   ATOM 3708 CE . MET B 81 ? -32.92625 8.98004 17.41392 1.000 33.76087 C ? B ? 80 1
   ATOM 3709 H . MET B 81 ? -31.44722 4.04112 19.44964 1.000 26.65103 H ? B ? 80 1
   ATOM 3710 HA . MET B 81 ? -33.58281 4.21018 17.81172 1.000 27.20103 H ? B ? 80 1
   ATOM 3711 HB2 . MET B 81 ? -31.30338 5.86854 17.83407 1.000 31.78103 H ? B ? 80 1
   ATOM 3712 HB3 . MET B 81 ? -32.60121 6.12022 16.95219 1.000 31.78103 H ? B ? 80 1
   ATOM 3713 HG2 . MET B 81 ? -33.81801 6.68382 18.78865 1.000 24.07103 H ? B ? 80 1
   ATOM 3714 HG3 . MET B 81 ? -32.64790 6.22617 19.76170 1.000 24.07103 H ? B ? 80 1
   ATOM 3715 HE1 . MET B 81 ? -32.63565 9.89898 17.30439 1.000 34.90103 H ? B ? 80 1
   ATOM 3716 HE2 . MET B 81 ? -32.63114 8.44755 16.65877 1.000 34.90103 H ? B ? 80 1
   ATOM 3717 HE3 . MET B 81 ? -33.89297 8.94515 17.48563 1.000 34.90103 H ? B ? 80 1
   ATOM 3718 N . ASP B 82 ? -32.75783 2.96606 15.86070 1.000 26.41121 N ? B ? 81 1
   ATOM 3719 CA . ASP B 82 ? -32.27478 2.27259 14.67160 1.000 28.74974 C ? B ? 81 1
   ATOM 3720 C . ASP B 82 ? -32.54099 3.18018 13.47796 1.000 26.02890 C ? B ? 81 1
   ATOM 3721 O . ASP B 82 ? -33.69960 3.43104 13.12851 1.000 30.12640 O ? B ? 81 1
   ATOM 3722 CB . ASP B 82 ? -32.96106 0.91938 14.50629 1.000 33.59889 C ? B ? 81 1
   ATOM 3723 CG . ASP B 82 ? -32.27597 0.04139 13.47782 1.000 31.77564 C ? B ? 81 1
   ATOM 3724 OD1 . ASP B 82 ? -31.02740 0.04810 13.42716 1.000 35.03235 O ? B ? 81 1
   ATOM 3725 OD2 . ASP B 82 ? -32.98548 -0.65521 12.72073 1.000 32.68054 O ? B ? 81 1
   ATOM 3726 H . ASP B 82 ? -33.61572 2.98443 15.91798 1.000 21.79103 H ? B ? 81 1
   ATOM 3727 HA . ASP B 82 ? -31.32058 2.11385 14.74372 1.000 26.30103 H ? B ? 81 1
   ATOM 3728 HB2 . ASP B 82 ? -32.94921 0.45219 15.35628 1.000 31.42103 H ? B ? 81 1
   ATOM 3729 HB3 . ASP B 82 ? -33.87644 1.06143 14.21853 1.000 31.42103 H ? B ? 81 1
   ATOM 3730 N . VAL B 83 ? -31.47230 3.67018 12.85714 1.000 20.26422 N ? B ? 82 1
   ATOM 3731 CA . VAL B 83 ? -31.55463 4.69395 11.82371 1.000 21.52956 C ? B ? 82 1
   ATOM 3732 C . VAL B 83 ? -31.15349 4.08189 10.49100 1.000 19.69693 C ? B ? 82 1
   ATOM 3733 O . VAL B 83 ? -30.10572 3.43289 10.38680 1.000 22.94695 O ? B ? 82 1
   ATOM 3734 CB . VAL B 83 ? -30.66393 5.90031 12.16538 1.000 24.67794 C ? B ? 82 1
   ATOM 3735 CG1 . VAL B 83 ? -31.06347 7.11038 11.33357 1.000 18.49120 C ? B ? 82 1
   ATOM 3736 CG2 . VAL B 83 ? -30.74905 6.20795 13.65307 1.000 25.51373 C ? B ? 82 1
   ATOM 3737 H . VAL B 83 ? -30.66732 3.41714 13.02321 1.000 18.41103 H ? B ? 82 1
   ATOM 3738 HA . VAL B 83 ? -32.47330 4.99604 11.74829 1.000 20.63103 H ? B ? 82 1
   ATOM 3739 HB . VAL B 83 ? -29.74158 5.68791 11.95312 1.000 24.70103 H ? B ? 82 1
   ATOM 3740 HG11 . VAL B 83 ? -30.50828 7.86456 11.58629 1.000 16.26103 H ? B ? 82 1
   ATOM 3741 HG12 . VAL B 83 ? -30.93439 6.90461 10.39448 1.000 16.26103 H ? B ? 82 1
   ATOM 3742 HG13 . VAL B 83 ? -31.99648 7.31531 11.50209 1.000 16.26103 H ? B ? 82 1
   ATOM 3743 HG21 . VAL B 83 ? -30.41789 7.10619 13.80926 1.000 25.39103 H ? B ? 82 1
   ATOM 3744 HG22 . VAL B 83 ? -31.67438 6.14258 13.93663 1.000 25.39103 H ? B ? 82 1
   ATOM 3745 HG23 . VAL B 83 ? -30.20790 5.56662 14.13964 1.000 25.39103 H ? B ? 82 1
   ATOM 3746 N . HIS B 84 ? -31.98727 4.29008 9.47604 1.000 22.33532 N ? B ? 83 1
   ATOM 3747 CA . HIS B 84 ? -31.71253 3.85477 8.11265 1.000 23.50413 C ? B ? 83 1
   ATOM 3748 C . HIS B 84 ? -31.43472 5.08963 7.26632 1.000 24.27084 C ? B ? 83 1
   ATOM 3749 O . HIS B 84 ? -32.29334 5.97038 7.14651 1.000 28.58707 O ? B ? 83 1
   ATOM 3750 CB . HIS B 84 ? -32.88398 3.05364 7.54630 1.000 27.97674 C ? B ? 83 1
   ATOM 3751 CG . HIS B 84 ? -33.10077 1.73998 8.23126 1.000 31.35141 C ? B ? 83 1
   ATOM 3752 ND1 . HIS B 84 ? -33.24819 0.55562 7.54201 1.000 29.31475 N ? B ? 83 1
   ATOM 3753 CD2 . HIS B 84 ? -33.19193 1.42417 9.54497 1.000 27.92355 C ? B ? 83 1
   ATOM 3754 CE1 . HIS B 84 ? -33.42239 -0.43264 8.40130 1.000 30.74769 C ? B ? 83 1
   ATOM 3755 NE2 . HIS B 84 ? -33.39198 0.06750 9.62334 1.000 27.12099 N ? B ? 83 1
   ATOM 3756 H . HIS B 84 ? -32.74203 4.69438 9.55659 1.000 18.10103 H ? B ? 83 1
   ATOM 3757 HA . HIS B 84 ? -30.92763 3.28504 8.09728 1.000 19.31103 H ? B ? 83 1
   ATOM 3758 HB2 . HIS B 84 ? -33.69548 3.57607 7.64343 1.000 24.28103 H ? B ? 83 1
   ATOM 3759 HB3 . HIS B 84 ? -32.71509 2.87443 6.60808 1.000 24.28103 H ? B ? 83 1
   ATOM 3760 HD2 . HIS B 84 ? -33.13057 2.01529 10.26032 1.000 23.65103 H ? B ? 83 1
   ATOM 3761 HE1 . HIS B 84 ? -33.54549 -1.32820 8.18286 1.000 26.04103 H ? B ? 83 1
   ATOM 3762 HE2 . HIS B 84 ? -33.48270 -0.38314 10.35018 1.000 21.47103 H ? B ? 83 1
   ATOM 3763 N . VAL B 85 ? -30.24051 5.15051 6.68592 1.000 27.12245 N ? B ? 84 1
   ATOM 3764 CA . VAL B 85 ? -29.76049 6.32961 5.97462 1.000 23.96130 C ? B ? 84 1
   ATOM 3765 C . VAL B 85 ? -30.03939 6.16309 4.48865 1.000 25.18137 C ? B ? 84 1
   ATOM 3766 O . VAL B 85 ? -29.89859 5.06430 3.93575 1.000 25.99849 O ? B ? 84 1
   ATOM 3767 CB . VAL B 85 ? -28.25796 6.55079 6.23714 1.000 25.40353 C ? B ? 84 1
   ATOM 3768 CG1 . VAL B 85 ? -27.83165 7.93396 5.77883 1.000 25.67007 C ? B ? 84 1
   ATOM 3769 CG2 . VAL B 85 ? -27.94384 6.35367 7.71398 1.000 22.74431 C ? B ? 84 1
   ATOM 3770 H . VAL B 85 ? -29.67485 4.50274 6.69111 1.000 25.09103 H ? B ? 84 1
   ATOM 3771 HA . VAL B 85 ? -30.24597 7.11010 6.28454 1.000 21.26103 H ? B ? 84 1
   ATOM 3772 HB . VAL B 85 ? -27.75155 5.89824 5.72859 1.000 22.89103 H ? B ? 84 1
   ATOM 3773 HG11 . VAL B 85 ? -26.89559 8.06443 5.99716 1.000 23.07103 H ? B ? 84 1
   ATOM 3774 HG12 . VAL B 85 ? -27.96030 8.00249 4.81984 1.000 23.07103 H ? B ? 84 1
   ATOM 3775 HG13 . VAL B 85 ? -28.37303 8.59811 6.23349 1.000 23.07103 H ? B ? 84 1
   ATOM 3776 HG21 . VAL B 85 ? -27.04951 6.68364 7.89340 1.000 20.06103 H ? B ? 84 1
   ATOM 3777 HG22 . VAL B 85 ? -28.59055 6.84650 8.24292 1.000 20.06103 H ? B ? 84 1
   ATOM 3778 HG23 . VAL B 85 ? -27.99601 5.40823 7.92449 1.000 20.06103 H ? B ? 84 1
   ATOM 3779 N . PHE B 86 ? -30.43563 7.25645 3.83844 1.000 31.65170 N ? B ? 85 1
   ATOM 3780 CA . PHE B 86 ? -30.74651 7.26167 2.41672 1.000 31.03212 C ? B ? 85 1
   ATOM 3781 C . PHE B 86 ? -29.95541 8.36387 1.72489 1.000 27.43897 C ? B ? 85 1
   ATOM 3782 O . PHE B 86 ? -29.35128 9.22681 2.36719 1.000 29.86458 O ? B ? 85 1
   ATOM 3783 CB . PHE B 86 ? -32.24945 7.45225 2.17479 1.000 34.80697 C ? B ? 85 1
   ATOM 3784 CG . PHE B 86 ? -33.09430 6.34457 2.73101 1.000 27.46905 C ? B ? 85 1
   ATOM 3785 CD1 . PHE B 86 ? -33.58838 6.41443 4.02237 1.000 24.75872 C ? B ? 85 1
   ATOM 3786 CD2 . PHE B 86 ? -33.38941 5.22966 1.96485 1.000 27.99650 C ? B ? 85 1
   ATOM 3787 CE1 . PHE B 86 ? -34.36396 5.39478 4.53800 1.000 25.76437 C ? B ? 85 1
   ATOM 3788 CE2 . PHE B 86 ? -34.16434 4.20670 2.47569 1.000 28.45290 C ? B ? 85 1
   ATOM 3789 CZ . PHE B 86 ? -34.65176 4.29002 3.76412 1.000 23.68900 C ? B ? 85 1
   ATOM 3790 H . PHE B 86 ? -30.53319 8.02487 4.21207 1.000 31.97103 H ? B ? 85 1
   ATOM 3791 HA . PHE B 86 ? -30.48035 6.41284 2.03000 1.000 30.48103 H ? B ? 85 1
   ATOM 3792 HB2 . PHE B 86 ? -32.53095 8.27965 2.59559 1.000 35.08103 H ? B ? 85 1
   ATOM 3793 HB3 . PHE B 86 ? -32.40882 7.49522 1.21894 1.000 35.08103 H ? B ? 85 1
   ATOM 3794 HD1 . PHE B 86 ? -33.39577 7.15659 4.54868 1.000 23.89103 H ? B ? 85 1
   ATOM 3795 HD2 . PHE B 86 ? -33.06217 5.16886 1.09645 1.000 26.54103 H ? B ? 85 1
   ATOM 3796 HE1 . PHE B 86 ? -34.69191 5.45299 5.40631 1.000 25.09103 H ? B ? 85 1
   ATOM 3797 HE2 . PHE B 86 ? -34.35739 3.46276 1.95206 1.000 27.15103 H ? B ? 85 1
   ATOM 3798 HZ . PHE B 86 ? -35.17351 3.60226 4.11003 1.000 22.02103 H ? B ? 85 1
   ATOM 3799 N . CYS B 87 ? -29.96811 8.32683 0.39361 1.000 30.04173 N ? B ? 86 1
   ATOM 3800 CA . CYS B 87 ? -29.20830 9.27146 -0.41038 1.000 33.90150 C ? B ? 86 1
   ATOM 3801 C . CYS B 87 ? -29.89975 9.45966 -1.75212 1.000 40.75928 C ? B ? 86 1
   ATOM 3802 O . CYS B 87 ? -30.63338 8.58335 -2.21717 1.000 39.46364 O ? B ? 86 1
   ATOM 3803 CB . CYS B 87 ? -27.76923 8.78979 -0.62753 1.000 32.45887 C ? B ? 86 1
   ATOM 3804 SG . CYS B 87 ? -26.56982 10.11236 -0.89228 1.000 40.73427 S ? B ? 86 1
   ATOM 3805 H . CYS B 87 ? -30.41499 7.75645 -0.06960 1.000 30.72103 H ? B ? 86 1
   ATOM 3806 HA . CYS B 87 ? -29.18371 10.12971 0.04096 1.000 34.46103 H ? B ? 86 1
   ATOM 3807 HB2 . CYS B 87 ? -27.48850 8.29202 0.15626 1.000 32.07103 H ? B ? 86 1
   ATOM 3808 HB3 . CYS B 87 ? -27.75021 8.21595 -1.40936 1.000 32.07103 H ? B ? 86 1
   ATOM 3809 HG . CYS B 87 ? -26.42104 10.71606 0.13408 1.000 41.19103 H ? B ? 86 1
   ATOM 3810 N . THR B 88 ? -29.65847 10.61479 -2.36733 1.000 36.54310 N ? B ? 87 1
   ATOM 3811 CA . THR B 88 ? -30.16361 10.90439 -3.70347 1.000 50.60280 C ? B ? 87 1
   ATOM 3812 C . THR B 88 ? -29.52359 12.19507 -4.19106 1.000 50.86732 C ? B ? 87 1
   ATOM 3813 O . THR B 88 ? -29.02943 13.00242 -3.39818 1.000 40.57557 O ? B ? 87 1
   ATOM 3814 CB . THR B 88 ? -31.69348 11.02546 -3.73112 1.000 51.43546 C ? B ? 87 1
   ATOM 3815 OG1 . THR B 88 ? -32.16396 10.83501 -5.07219 1.000 47.43506 O ? B ? 87 1
   ATOM 3816 CG2 . THR B 88 ? -32.14390 12.39450 -3.23516 1.000 54.87831 C ? B ? 87 1
   ATOM 3817 H . THR B 88 ? -29.19776 11.25554 -2.02561 1.000 43.51103 H ? B ? 87 1
   ATOM 3818 HA . THR B 88 ? -29.90665 10.18401 -4.30007 1.000 59.07103 H ? B ? 87 1
   ATOM 3819 HB . THR B 88 ? -32.07593 10.35138 -3.14781 1.000 60.50103 H ? B ? 87 1
   ATOM 3820 HG1 . THR B 88 ? -32.88478 11.25113 -5.18559 1.000 54.33103 H ? B ? 87 1
   ATOM 3821 HG21 . THR B 88 ? -33.07767 12.36220 -2.97450 1.000 65.01103 H ? B ? 87 1
   ATOM 3822 HG22 . THR B 88 ? -31.61222 12.66120 -2.46895 1.000 65.01103 H ? B ? 87 1
   ATOM 3823 HG23 . THR B 88 ? -32.03594 13.05405 -3.93818 1.000 65.01103 H ? B ? 87 1
   ATOM 3824 N . ASP B 89 ? -29.54387 12.37688 -5.50744 1.000 49.43580 N ? B ? 88 1
   ATOM 3825 CA . ASP B 89 ? -29.01615 13.57486 -6.14719 1.000 55.26940 C ? B ? 88 1
   ATOM 3826 C . ASP B 89 ? -30.06771 14.35012 -6.92172 1.000 57.69792 C ? B ? 88 1
   ATOM 3827 O . ASP B 89 ? -30.04638 15.58367 -6.91383 1.000 55.98200 O ? B ? 88 1
   ATOM 3828 CB . ASP B 89 ? -27.86654 13.20242 -7.09591 1.000 60.61546 C ? B ? 88 1
   ATOM 3829 CG . ASP B 89 ? -28.33891 12.41457 -8.30296 1.000 66.90309 C ? B ? 88 1
   ATOM 3830 OD1 . ASP B 89 ? -29.39188 11.74910 -8.20540 1.000 56.66083 O ? B ? 88 1
   ATOM 3831 OD2 . ASP B 89 ? -27.65845 12.46294 -9.34948 1.000 71.05105 O ? B ? 88 1
   ATOM 3832 H . ASP B 89 ? -29.86628 11.80597 -6.06396 1.000 57.65103 H ? B ? 88 1
   ATOM 3833 HA . ASP B 89 ? -28.66089 14.16097 -5.46077 1.000 63.25103 H ? B ? 88 1
   ATOM 3834 HB2 . ASP B 89 ? -27.44280 14.01483 -7.41425 1.000 67.88103 H ? B ? 88 1
   ATOM 3835 HB3 . ASP B 89 ? -27.22276 12.65885 -6.61530 1.000 67.88103 H ? B ? 88 1
   ATOM 3836 N . SER B 90 ? -30.99159 13.66197 -7.58564 1.000 58.87485 N ? B ? 89 1
   ATOM 3837 CA . SER B 90 ? -31.98771 14.29725 -8.43717 1.000 63.33786 C ? B ? 89 1
   ATOM 3838 C . SER B 90 ? -33.28153 14.49874 -7.65953 1.000 59.54005 C ? B ? 89 1
   ATOM 3839 O . SER B 90 ? -33.76705 13.57326 -7.00043 1.000 51.80258 O ? B ? 89 1
   ATOM 3840 CB . SER B 90 ? -32.24381 13.45277 -9.68636 1.000 57.03812 C ? B ? 89 1
   ATOM 3841 OG . SER B 90 ? -31.02581 13.11958 -10.33063 1.000 55.14836 O ? B ? 89 1
   ATOM 3842 H . SER B 90 ? -31.06200 12.80534 -7.55700 1.000 71.76103 H ? B ? 89 1
   ATOM 3843 HA . SER B 90 ? -31.66679 15.16935 -8.71527 1.000 76.05103 H ? B ? 89 1
   ATOM 3844 HB2 . SER B 90 ? -32.69738 12.63549 -9.42709 1.000 66.98103 H ? B ? 89 1
   ATOM 3845 HB3 . SER B 90 ? -32.79770 13.95888 -10.30115 1.000 66.98103 H ? B ? 89 1
   ATOM 3846 HG . SER B 90 ? -31.17963 12.65491 -11.01329 1.000 63.26103 H ? B ? 89 1
   ATOM 3847 N . ILE B 91 ? -33.83551 15.70934 -7.74298 1.000 69.72325 N ? B ? 90 1
   ATOM 3848 CA . ILE B 91 ? -35.06231 16.07406 -7.04950 1.000 68.22602 C ? B ? 90 1
   ATOM 3849 C . ILE B 91 ? -35.97032 16.81840 -8.02253 1.000 57.60536 C ? B ? 90 1
   ATOM 3850 O . ILE B 91 ? -35.58527 17.14181 -9.14681 1.000 55.31133 O ? B ? 90 1
   ATOM 3851 CB . ILE B 91 ? -34.79037 16.93518 -5.79814 1.000 58.15348 C ? B ? 90 1
   ATOM 3852 CG1 . ILE B 91 ? -33.76146 18.02217 -6.11519 1.000 51.53790 C ? B ? 90 1
   ATOM 3853 CG2 . ILE B 91 ? -34.29986 16.06626 -4.65127 1.000 56.79782 C ? B ? 90 1
   ATOM 3854 CD1 . ILE B 91 ? -33.74835 19.16100 -5.11791 1.000 42.67746 C ? B ? 90 1
   ATOM 3855 H . ILE B 91 ? -33.50613 16.35200 -8.20999 1.000 78.14103 H ? B ? 90 1
   ATOM 3856 HA . ILE B 91 ? -35.51926 15.26561 -6.76931 1.000 77.39103 H ? B ? 90 1
   ATOM 3857 HB . ILE B 91 ? -35.62159 17.35948 -5.53367 1.000 66.38103 H ? B ? 90 1
   ATOM 3858 HG12 . ILE B 91 ? -32.87751 17.62278 -6.11975 1.000 57.25103 H ? B ? 90 1
   ATOM 3859 HG13 . ILE B 91 ? -33.96134 18.39548 -6.98788 1.000 57.25103 H ? B ? 90 1
   ATOM 3860 HG21 . ILE B 91 ? -34.17845 16.62062 -3.86460 1.000 66.39103 H ? B ? 90 1
   ATOM 3861 HG22 . ILE B 91 ? -34.95933 15.37782 -4.47223 1.000 66.39103 H ? B ? 90 1
   ATOM 3862 HG23 . ILE B 91 ? -33.45612 15.65882 -4.90224 1.000 66.39103 H ? B ? 90 1
   ATOM 3863 HD11 . ILE B 91 ? -33.02370 19.76653 -5.33955 1.000 47.10103 H ? B ? 90 1
   ATOM 3864 HD12 . ILE B 91 ? -34.59643 19.62968 -5.16260 1.000 47.10103 H ? B ? 90 1
   ATOM 3865 HD13 . ILE B 91 ? -33.61671 18.79951 -4.22747 1.000 47.10103 H ? B ? 90 1
   ATOM 3866 N . GLN B 92 ? -37.19555 17.08546 -7.56986 1.000 56.60515 N ? B ? 91 1
   ATOM 3867 CA . GLN B 92 ? -38.18366 17.83877 -8.33711 1.000 62.77126 C ? B ? 91 1
   ATOM 3868 C . GLN B 92 ? -38.64165 19.02345 -7.49539 1.000 64.48563 C ? B ? 91 1
   ATOM 3869 O . GLN B 92 ? -39.34060 18.84261 -6.49202 1.000 54.92941 O ? B ? 91 1
   ATOM 3870 CB . GLN B 92 ? -39.37727 16.96462 -8.72522 1.000 61.83971 C ? B ? 91 1
   ATOM 3871 CG . GLN B 92 ? -39.02258 15.63954 -9.38227 1.000 71.61106 C ? B ? 91 1
   ATOM 3872 CD . GLN B 92 ? -40.10530 14.59275 -9.18840 1.000 69.67173 C ? B ? 91 1
   ATOM 3873 OE1 . GLN B 92 ? -41.26990 14.92273 -8.96062 1.000 63.35584 O ? B ? 91 1
   ATOM 3874 NE2 . GLN B 92 ? -39.72537 13.32345 -9.27746 1.000 69.84479 N ? B ? 91 1
   ATOM 3875 H . GLN B 92 ? -37.48374 16.83306 -6.79990 1.000 68.22103 H ? B ? 91 1
   ATOM 3876 HA . GLN B 92 ? -37.76703 18.16874 -9.14856 1.000 74.32103 H ? B ? 91 1
   ATOM 3877 HB2 . GLN B 92 ? -39.88373 16.76398 -7.92263 1.000 73.25103 H ? B ? 91 1
   ATOM 3878 HB3 . GLN B 92 ? -39.92909 17.45991 -9.35058 1.000 73.25103 H ? B ? 91 1
   ATOM 3879 HG2 . GLN B 92 ? -38.90422 15.77868 -10.33491 1.000 84.71103 H ? B ? 91 1
   ATOM 3880 HG3 . GLN B 92 ? -38.20173 15.30080 -8.99195 1.000 84.71103 H ? B ? 91 1
   ATOM 3881 HE21 . GLN B 92 ? -38.90257 13.13110 -9.43748 1.000 83.62103 H ? B ? 91 1
   ATOM 3882 HE22 . GLN B 92 ? -40.30211 12.69377 -9.17512 1.000 83.62103 H ? B ? 91 1
   ATOM 3883 N . GLY B 93 ? -38.24917 20.23267 -7.90133 1.000 67.48136 N ? B ? 92 1
   ATOM 3884 CA . GLY B 93 ? -38.70452 21.44942 -7.26216 1.000 67.62393 C ? B ? 92 1
   ATOM 3885 C . GLY B 93 ? -37.56342 22.19569 -6.59094 1.000 63.60247 C ? B ? 92 1
   ATOM 3886 O . GLY B 93 ? -36.41510 22.15393 -7.04949 1.000 61.09087 O ? B ? 92 1
   ATOM 3887 H . GLY B 93 ? -37.70971 20.36782 -8.55732 1.000 76.19103 H ? B ? 92 1
   ATOM 3888 HA2 . GLY B 93 ? -39.10588 22.03260 -7.92527 1.000 76.26103 H ? B ? 92 1
   ATOM 3889 HA3 . GLY B 93 ? -39.36851 21.23243 -6.58915 1.000 76.26103 H ? B ? 92 1
   ATOM 3890 N . THR B 94 ? -37.89636 22.87938 -5.50441 1.000 61.72206 N ? B ? 93 1
   ATOM 3891 CA . THR B 94 ? -36.95989 23.70607 -4.76130 1.000 60.14214 C ? B ? 93 1
   ATOM 3892 C . THR B 94 ? -37.23218 23.54778 -3.27494 1.000 55.78110 C ? B ? 93 1
   ATOM 3893 O . THR B 94 ? -38.34807 23.19686 -2.87564 1.000 51.29819 O ? B ? 93 1
   ATOM 3894 CB . THR B 94 ? -37.08258 25.18584 -5.14909 1.000 70.45450 C ? B ? 93 1
   ATOM 3895 OG1 . THR B 94 ? -38.36043 25.68324 -4.73134 1.000 68.63884 O ? B ? 93 1
   ATOM 3896 CG2 . THR B 94 ? -36.93502 25.36814 -6.65593 1.000 87.16619 C ? B ? 93 1
   ATOM 3897 H . THR B 94 ? -38.68765 22.87910 -5.16756 1.000 68.99103 H ? B ? 93 1
   ATOM 3898 HA . THR B 94 ? -36.05409 23.41086 -4.94370 1.000 67.10103 H ? B ? 93 1
   ATOM 3899 HB . THR B 94 ? -36.37758 25.69168 -4.71549 1.000 77.62103 H ? B ? 93 1
   ATOM 3900 HG1 . THR B 94 ? -38.43388 26.49455 -4.93621 1.000 75.41103 H ? B ? 93 1
   ATOM 3901 HG21 . THR B 94 ? -37.00114 26.30853 -6.88439 1.000 95.75103 H ? B ? 93 1
   ATOM 3902 HG22 . THR B 94 ? -36.07275 25.03316 -6.94778 1.000 95.75103 H ? B ? 93 1
   ATOM 3903 HG23 . THR B 94 ? -37.63487 24.88171 -7.11907 1.000 95.75103 H ? B ? 93 1
   ATOM 3904 N . PRO B 95 ? -36.23686 23.80247 -2.43070 1.000 67.34921 N ? B ? 94 1
   ATOM 3905 CA . PRO B 95 ? -36.45413 23.72323 -0.98391 1.000 58.27952 C ? B ? 94 1
   ATOM 3906 C . PRO B 95 ? -37.17807 24.95400 -0.45597 1.000 45.25515 C ? B ? 94 1
   ATOM 3907 O . PRO B 95 ? -37.17190 26.02629 -1.06300 1.000 47.03812 O ? B ? 94 1
   ATOM 3908 CB . PRO B 95 ? -35.03254 23.63026 -0.41877 1.000 52.15227 C ? B ? 94 1
   ATOM 3909 CG . PRO B 95 ? -34.19436 24.35122 -1.41346 1.000 57.75216 C ? B ? 94 1
   ATOM 3910 CD . PRO B 95 ? -34.84196 24.14947 -2.76215 1.000 58.58247 C ? B ? 94 1
   ATOM 3911 HA . PRO B 95 ? -36.95184 22.92524 -0.74643 1.000 55.41103 H ? B ? 94 1
   ATOM 3912 HB2 . PRO B 95 ? -34.99088 24.05929 0.45019 1.000 48.55103 H ? B ? 94 1
   ATOM 3913 HB3 . PRO B 95 ? -34.76428 22.70116 -0.34324 1.000 48.55103 H ? B ? 94 1
   ATOM 3914 HG2 . PRO B 95 ? -34.16550 25.29427 -1.18824 1.000 53.73103 H ? B ? 94 1
   ATOM 3915 HG3 . PRO B 95 ? -33.29765 23.98136 -1.40855 1.000 53.73103 H ? B ? 94 1
   ATOM 3916 HD2 . PRO B 95 ? -34.80578 24.96484 -3.28633 1.000 53.78103 H ? B ? 94 1
   ATOM 3917 HD3 . PRO B 95 ? -34.41297 23.42556 -3.24468 1.000 53.78103 H ? B ? 94 1
   ATOM 3918 N . VAL B 96 ? -37.80901 24.77866 0.70539 1.000 39.84082 N ? B ? 95 1
   ATOM 3919 CA . VAL B 96 ? -38.61620 25.82935 1.31455 1.000 34.34390 C ? B ? 95 1
   ATOM 3920 C . VAL B 96 ? -38.62812 25.62437 2.82302 1.000 38.55881 C ? B ? 95 1
   ATOM 3921 O . VAL B 96 ? -38.55005 24.49585 3.31558 1.000 40.58403 O ? B ? 95 1
   ATOM 3922 CB . VAL B 96 ? -40.05047 25.83646 0.73244 1.000 39.33259 C ? B ? 95 1
   ATOM 3923 CG1 . VAL B 96 ? -41.00571 26.60512 1.63663 1.000 55.63101 C ? B ? 95 1
   ATOM 3924 CG2 . VAL B 96 ? -40.04456 26.42434 -0.67033 1.000 48.14580 C ? B ? 95 1
   ATOM 3925 H . VAL B 96 ? -37.78315 24.05099 1.16302 1.000 36.69103 H ? B ? 95 1
   ATOM 3926 HA . VAL B 96 ? -38.20864 26.69198 1.13949 1.000 29.25103 H ? B ? 95 1
   ATOM 3927 HB . VAL B 96 ? -40.37001 24.92204 0.68099 1.000 34.65103 H ? B ? 95 1
   ATOM 3928 HG11 . VAL B 96 ? -41.82082 26.79490 1.14625 1.000 53.58103 H ? B ? 95 1
   ATOM 3929 HG12 . VAL B 96 ? -41.20699 26.06398 2.41609 1.000 53.58103 H ? B ? 95 1
   ATOM 3930 HG13 . VAL B 96 ? -40.58335 27.43449 1.90985 1.000 53.58103 H ? B ? 95 1
   ATOM 3931 HG21 . VAL B 96 ? -40.95639 26.62757 -0.93141 1.000 43.76103 H ? B ? 95 1
   ATOM 3932 HG22 . VAL B 96 ? -39.51187 27.23498 -0.67077 1.000 43.76103 H ? B ? 95 1
   ATOM 3933 HG23 . VAL B 96 ? -39.66174 25.77664 -1.28257 1.000 43.76103 H ? B ? 95 1
   ATOM 3934 N . GLU B 97 ? -38.72491 26.73144 3.55745 1.000 37.66870 N ? B ? 96 1
   ATOM 3935 CA . GLU B 97 ? -38.75037 26.67403 5.01250 1.000 38.64246 C ? B ? 96 1
   ATOM 3936 C . GLU B 97 ? -40.05060 26.04916 5.50818 1.000 41.94902 C ? B ? 96 1
   ATOM 3937 O . GLU B 97 ? -41.08233 26.08466 4.83230 1.000 45.39963 O ? B ? 96 1
   ATOM 3938 CB . GLU B 97 ? -38.59311 28.07522 5.60401 1.000 41.54661 C ? B ? 96 1
   ATOM 3939 CG . GLU B 97 ? -38.16030 28.08531 7.06254 1.000 35.73299 C ? B ? 96 1
   ATOM 3940 CD . GLU B 97 ? -37.83667 29.47880 7.56953 1.000 47.11953 C ? B ? 96 1
   ATOM 3941 OE1 . GLU B 97 ? -37.80607 30.42117 6.74969 1.000 42.23649 O ? B ? 96 1
   ATOM 3942 OE2 . GLU B 97 ? -37.61344 29.63130 8.78943 1.000 46.30354 O ? B ? 96 1
   ATOM 3943 H . GLU B 97 ? -38.77713 27.52719 3.23549 1.000 35.93103 H ? B ? 96 1
   ATOM 3944 HA . GLU B 97 ? -38.01233 26.12653 5.32305 1.000 37.58103 H ? B ? 96 1
   ATOM 3945 HB2 . GLU B 97 ? -37.92199 28.55474 5.09356 1.000 39.63103 H ? B ? 96 1
   ATOM 3946 HB3 . GLU B 97 ? -39.44532 28.53483 5.54573 1.000 39.63103 H ? B ? 96 1
   ATOM 3947 HG2 . GLU B 97 ? -38.87815 27.72704 7.60773 1.000 32.00103 H ? B ? 96 1
   ATOM 3948 HG3 . GLU B 97 ? -37.36506 27.53852 7.16003 1.000 32.00103 H ? B ? 96 1
   ATOM 3949 N . SER B 98 ? -39.99414 25.47685 6.71029 1.000 41.36067 N ? B ? 97 1
   ATOM 3950 CA . SER B 98 ? -41.15042 24.83628 7.31894 1.000 47.36925 C ? B ? 97 1
   ATOM 3951 C . SER B 98 ? -41.11969 25.06064 8.82476 1.000 39.83245 C ? B ? 97 1
   ATOM 3952 O . SER B 98 ? -40.17191 25.62750 9.37644 1.000 41.78129 O ? B ? 97 1
   ATOM 3953 CB . SER B 98 ? -41.19168 23.33496 6.99783 1.000 53.99970 C ? B ? 97 1
   ATOM 3954 OG . SER B 98 ? -40.12609 22.64334 7.62675 1.000 40.25973 O ? B ? 97 1
   ATOM 3955 H . SER B 98 ? -39.28568 25.44812 7.19697 1.000 37.84103 H ? B ? 97 1
   ATOM 3956 HA . SER B 98 ? -41.95811 25.24700 6.97274 1.000 45.26103 H ? B ? 97 1
   ATOM 3957 HB2 . SER B 98 ? -42.03278 22.96951 7.31388 1.000 54.60103 H ? B ? 97 1
   ATOM 3958 HB3 . SER B 98 ? -41.11874 23.21734 6.03775 1.000 54.60103 H ? B ? 97 1
   ATOM 3959 HG . SER B 98 ? -40.40857 22.23589 8.30483 1.000 39.15103 H ? B ? 97 1
   ATOM 3960 N . ASP B 99 ? -42.18962 24.61283 9.48611 1.000 33.85955 N ? B ? 98 1
   ATOM 3961 CA . ASP B 99 ? -42.26532 24.69323 10.94178 1.000 42.46883 C ? B ? 98 1
   ATOM 3962 C . ASP B 99 ? -41.03377 24.07013 11.58665 1.000 44.83779 C ? B ? 98 1
   ATOM 3963 O . ASP B 99 ? -40.52725 24.57637 12.59475 1.000 41.94441 O ? B ? 98 1
   ATOM 3964 CB . ASP B 99 ? -43.56144 24.01093 11.40766 1.000 53.78059 C ? B ? 98 1
   ATOM 3965 CG . ASP B 99 ? -43.50943 23.50670 12.84740 1.000 56.83079 C ? B ? 98 1
   ATOM 3966 OD1 . ASP B 99 ? -42.60424 23.88585 13.61333 1.000 49.58410 O ? B ? 98 1
   ATOM 3967 OD2 . ASP B 99 ? -44.39512 22.70260 13.21520 1.000 63.28355 O ? B ? 98 1
   ATOM 3968 H . ASP B 99 ? -42.88109 24.25998 9.11601 1.000 40.07103 H ? B ? 98 1
   ATOM 3969 HA . ASP B 99 ? -42.29630 25.61946 11.22817 1.000 49.88103 H ? B ? 98 1
   ATOM 3970 HB2 . ASP B 99 ? -44.28986 24.64831 11.34400 1.000 63.13103 H ? B ? 98 1
   ATOM 3971 HB3 . ASP B 99 ? -43.73646 23.24870 10.83383 1.000 63.13103 H ? B ? 98 1
   ATOM 3972 N . GLU B 100 ? -40.51525 22.99314 11.00075 1.000 46.99817 N ? B ? 99 1
   ATOM 3973 CA . GLU B 100 ? -39.48824 22.18358 11.64392 1.000 45.41216 C ? B ? 99 1
   ATOM 3974 C . GLU B 100 ? -38.06890 22.54157 11.22150 1.000 38.10023 C ? B ? 99 1
   ATOM 3975 O . GLU B 100 ? -37.17397 22.57360 12.07161 1.000 37.40164 O ? B ? 99 1
   ATOM 3976 CB . GLU B 100 ? -39.74186 20.69853 11.35776 1.000 55.63171 C ? B ? 99 1
   ATOM 3977 CG . GLU B 100 ? -41.18469 20.26010 11.58181 1.000 54.38095 C ? B ? 99 1
   ATOM 3978 CD . GLU B 100 ? -41.29339 19.05776 12.50131 1.000 60.63434 C ? B ? 99 1
   ATOM 3979 OE1 . GLU B 100 ? -40.84225 19.15232 13.66290 1.000 51.51380 O ? B ? 99 1
   ATOM 3980 OE2 . GLU B 100 ? -41.83192 18.01894 12.06310 1.000 58.97010 O ? B ? 99 1
   ATOM 3981 H . GLU B 100 ? -40.74589 22.70965 10.22226 1.000 51.37103 H ? B ? 99 1
   ATOM 3982 HA . GLU B 100 ? -39.54425 22.32557 12.60183 1.000 50.43103 H ? B ? 99 1
   ATOM 3983 HB2 . GLU B 100 ? -39.51947 20.51837 10.43094 1.000 63.82103 H ? B ? 99 1
   ATOM 3984 HB3 . GLU B 100 ? -39.17839 20.16872 11.94317 1.000 63.82103 H ? B ? 99 1
   ATOM 3985 HG2 . GLU B 100 ? -41.67905 20.99148 11.98378 1.000 61.82103 H ? B ? 99 1
   ATOM 3986 HG3 . GLU B 100 ? -41.57951 20.02233 10.72830 1.000 61.82103 H ? B ? 99 1
   ATOM 3987 N . MET B 101 ? -37.83139 22.81483 9.93850 1.000 37.45352 N ? B ? 100 1
   ATOM 3988 CA . MET B 101 ? -36.47407 22.95216 9.43050 1.000 38.34346 C ? B ? 100 1
   ATOM 3989 C . MET B 101 ? -36.35851 24.17137 8.52777 1.000 38.28605 C ? B ? 100 1
   ATOM 3990 O . MET B 101 ? -37.32492 24.58608 7.88266 1.000 38.45203 O ? B ? 100 1
   ATOM 3991 CB . MET B 101 ? -36.03684 21.69879 8.65192 1.000 43.87202 C ? B ? 100 1
   ATOM 3992 CG . MET B 101 ? -36.21408 20.39104 9.41424 1.000 45.38849 C ? B ? 100 1
   ATOM 3993 SD . MET B 101 ? -34.87777 20.06645 10.58260 1.000 35.48892 S ? B ? 100 1
   ATOM 3994 CE . MET B 101 ? -33.64530 19.36275 9.49367 1.000 42.10851 C ? B ? 100 1
   ATOM 3995 H . MET B 101 ? -38.44341 22.92471 9.34441 1.000 36.94103 H ? B ? 100 1
   ATOM 3996 HA . MET B 101 ? -35.87931 23.07691 10.18653 1.000 38.37103 H ? B ? 100 1
   ATOM 3997 HB2 . MET B 101 ? -36.56445 21.63912 7.84015 1.000 46.18103 H ? B ? 100 1
   ATOM 3998 HB3 . MET B 101 ? -35.09629 21.78442 8.43074 1.000 46.18103 H ? B ? 100 1
   ATOM 3999 HG2 . MET B 101 ? -37.04488 20.42782 9.91355 1.000 48.90103 H ? B ? 100 1
   ATOM 4000 HG3 . MET B 101 ? -36.24055 19.65786 8.77970 1.000 48.90103 H ? B ? 100 1
   ATOM 4001 HE1 . MET B 101 ? -32.86198 19.12595 10.01449 1.000 46.17103 H ? B ? 100 1
   ATOM 4002 HE2 . MET B 101 ? -34.01285 18.57110 9.07048 1.000 46.17103 H ? B ? 100 1
   ATOM 4003 HE3 . MET B 101 ? -33.40832 20.01850 8.81934 1.000 46.17103 H ? B ? 100 1
   ATOM 4004 N . ARG B 102 ? -35.15444 24.73971 8.49953 1.000 33.25424 N ? B ? 101 1
   ATOM 4005 CA . ARG B 102 ? -34.78781 25.81491 7.57674 1.000 36.00353 C ? B ? 101 1
   ATOM 4006 C . ARG B 102 ? -33.63971 25.31647 6.70969 1.000 35.18831 C ? B ? 101 1
   ATOM 4007 O . ARG B 102 ? -32.47133 25.37034 7.13353 1.000 36.53360 O ? B ? 101 1
   ATOM 4008 CB . ARG B 102 ? -34.37953 27.07935 8.33020 1.000 38.39129 C ? B ? 101 1
   ATOM 4009 CG . ARG B 102 ? -34.24199 28.30254 7.43458 1.000 48.76442 C ? B ? 101 1
   ATOM 4010 CD . ARG B 102 ? -33.85431 29.54747 8.22281 1.000 55.53352 C ? B ? 101 1
   ATOM 4011 NE . ARG B 102 ? -32.43359 29.56652 8.55720 1.000 59.64140 N ? B ? 101 1
   ATOM 4012 CZ . ARG B 102 ? -31.93805 29.59482 9.78940 1.000 69.52140 C ? B ? 101 1
   ATOM 4013 NH1 . ARG B 102 ? -32.72242 29.60487 10.85634 1.000 61.60663 N ? B ? 101 1
   ATOM 4014 NH2 . ARG B 102 ? -30.61857 29.61613 9.95563 1.000 61.44629 N ? B ? 101 1
   ATOM 4015 H . ARG B 102 ? -34.51064 24.51260 9.02253 1.000 37.29103 H ? B ? 101 1
   ATOM 4016 HA . ARG B 102 ? -35.54628 26.03936 7.01527 1.000 40.79103 H ? B ? 101 1
   ATOM 4017 HB2 . ARG B 102 ? -35.05329 27.27563 8.99984 1.000 42.42103 H ? B ? 101 1
   ATOM 4018 HB3 . ARG B 102 ? -33.52222 26.92583 8.75722 1.000 42.42103 H ? B ? 101 1
   ATOM 4019 HG2 . ARG B 102 ? -33.55314 28.13723 6.77196 1.000 53.37103 H ? B ? 101 1
   ATOM 4020 HG3 . ARG B 102 ? -35.08997 28.47402 6.99591 1.000 53.37103 H ? B ? 101 1
   ATOM 4021 HD2 . ARG B 102 ? -34.05047 30.33495 7.69149 1.000 60.11103 H ? B ? 101 1
   ATOM 4022 HD3 . ARG B 102 ? -34.36003 29.57108 9.05020 1.000 60.11103 H ? B ? 101 1
   ATOM 4023 HE . ARG B 102 ? -31.87308 29.55881 7.90500 1.000 65.19103 H ? B ? 101 1
   ATOM 4024 HH11 . ARG B 102 ? -33.57713 29.59297 10.76182 1.000 67.48103 H ? B ? 101 1
   ATOM 4025 HH12 . ARG B 102 ? -32.37709 29.62330 11.64374 1.000 67.48103 H ? B ? 101 1
   ATOM 4026 HH21 . ARG B 102 ? -30.09873 29.61149 9.27054 1.000 67.47103 H ? B ? 101 1
   ATOM 4027 HH22 . ARG B 102 ? -30.28526 29.63454 10.74820 1.000 67.47103 H ? B ? 101 1
   ATOM 4028 N . PRO B 103 ? -33.90766 24.82653 5.50134 1.000 39.67423 N ? B ? 102 1
   ATOM 4029 CA . PRO B 103 ? -32.83812 24.21656 4.70402 1.000 41.21385 C ? B ? 102 1
   ATOM 4030 C . PRO B 103 ? -31.84263 25.24276 4.18954 1.000 43.08595 C ? B ? 102 1
   ATOM 4031 O . PRO B 103 ? -32.16684 26.41356 3.97446 1.000 44.74467 O ? B ? 102 1
   ATOM 4032 CB . PRO B 103 ? -33.58195 23.54134 3.54205 1.000 44.84826 C ? B ? 102 1
   ATOM 4033 CG . PRO B 103 ? -35.02320 23.86357 3.69812 1.000 45.75382 C ? B ? 102 1
   ATOM 4034 CD . PRO B 103 ? -35.19434 24.86292 4.79035 1.000 38.60906 C ? B ? 102 1
   ATOM 4035 HA . PRO B 103 ? -32.37246 23.54830 5.23080 1.000 41.63103 H ? B ? 102 1
   ATOM 4036 HB2 . PRO B 103 ? -33.24600 23.88816 2.70076 1.000 46.12103 H ? B ? 102 1
   ATOM 4037 HB3 . PRO B 103 ? -33.44216 22.58243 3.58508 1.000 46.12103 H ? B ? 102 1
   ATOM 4038 HG2 . PRO B 103 ? -35.35366 24.22841 2.86230 1.000 46.93103 H ? B ? 102 1
   ATOM 4039 HG3 . PRO B 103 ? -35.50296 23.04957 3.91750 1.000 46.93103 H ? B ? 102 1
   ATOM 4040 HD2 . PRO B 103 ? -35.36020 25.74608 4.42509 1.000 36.51103 H ? B ? 102 1
   ATOM 4041 HD3 . PRO B 103 ? -35.92026 24.60619 5.38029 1.000 36.51103 H ? B ? 102 1
   ATOM 4042 N . CYS B 104 ? -30.60926 24.77773 3.99767 1.000 33.91813 N ? B ? 103 1
   ATOM 4043 CA . CYS B 104 ? -29.55046 25.58753 3.41607 1.000 45.57139 C ? B ? 103 1
   ATOM 4044 C . CYS B 104 ? -28.54847 24.66881 2.73256 1.000 38.38012 C ? B ? 103 1
   ATOM 4045 O . CYS B 104 ? -28.41244 23.49390 3.08419 1.000 38.57744 O ? B ? 103 1
   ATOM 4046 CB . CYS B 104 ? -28.84674 26.44699 4.47115 1.000 42.41808 C ? B ? 103 1
   ATOM 4047 SG . CYS B 104 ? -27.67085 27.63060 3.77633 1.000 43.72175 S ? B ? 103 1
   ATOM 4048 H . CYS B 104 ? -30.35912 23.98046 4.20114 1.000 42.99103 H ? B ? 103 1
   ATOM 4049 HA . CYS B 104 ? -29.93244 26.17926 2.74910 1.000 56.96103 H ? B ? 103 1
   ATOM 4050 HB2 . CYS B 104 ? -29.51629 26.94790 4.96278 1.000 52.72103 H ? B ? 103 1
   ATOM 4051 HB3 . CYS B 104 ? -28.35949 25.86400 5.07415 1.000 52.72103 H ? B ? 103 1
   ATOM 4052 HG . CYS B 104 ? -27.16278 28.24778 4.67129 1.000 51.01103 H ? B ? 103 1
   ATOM 4053 N . TRP B 105 ? -27.84349 25.22351 1.75112 1.000 43.77433 N ? B ? 104 1
   ATOM 4054 CA . TRP B 105 ? -26.84092 24.49508 0.98948 1.000 49.23529 C ? B ? 104 1
   ATOM 4055 C . TRP B 105 ? -25.44355 24.82191 1.50279 1.000 46.40311 C ? B ? 104 1
   ATOM 4056 O . TRP B 105 ? -25.16743 25.94204 1.94041 1.000 48.11312 O ? B ? 104 1
   ATOM 4057 CB . TRP B 105 ? -26.93577 24.83441 -0.49988 1.000 47.15330 C ? B ? 104 1
   ATOM 4058 CG . TRP B 105 ? -28.18341 24.32387 -1.15899 1.000 42.19446 C ? B ? 104 1
   ATOM 4059 CD1 . TRP B 105 ? -29.39522 24.94879 -1.21555 1.000 49.20077 C ? B ? 104 1
   ATOM 4060 CD2 . TRP B 105 ? -28.34053 23.08189 -1.85830 1.000 45.97954 C ? B ? 104 1
   ATOM 4061 NE1 . TRP B 105 ? -30.29670 24.17375 -1.90535 1.000 51.22784 N ? B ? 104 1
   ATOM 4062 CE2 . TRP B 105 ? -29.67398 23.02278 -2.31058 1.000 44.37918 C ? B ? 104 1
   ATOM 4063 CE3 . TRP B 105 ? -27.48387 22.01419 -2.14438 1.000 58.03577 C ? B ? 104 1
   ATOM 4064 CZ2 . TRP B 105 ? -30.17009 21.93947 -3.03325 1.000 59.62805 C ? B ? 104 1
   ATOM 4065 CZ3 . TRP B 105 ? -27.97836 20.93964 -2.86344 1.000 48.81798 C ? B ? 104 1
   ATOM 4066 CH2 . TRP B 105 ? -29.30891 20.91038 -3.29854 1.000 50.98442 C ? B ? 104 1
   ATOM 4067 H . TRP B 105 ? -27.93210 26.04222 1.50320 1.000 53.90103 H ? B ? 104 1
   ATOM 4068 HA . TRP B 105 ? -26.98887 23.54222 1.09469 1.000 60.23103 H ? B ? 104 1
   ATOM 4069 HB2 . TRP B 105 ? -26.92105 25.79897 -0.60144 1.000 56.09103 H ? B ? 104 1
   ATOM 4070 HB3 . TRP B 105 ? -26.17684 24.44093 -0.95825 1.000 56.09103 H ? B ? 104 1
   ATOM 4071 HD1 . TRP B 105 ? -29.58384 25.77906 -0.84143 1.000 58.62103 H ? B ? 104 1
   ATOM 4072 HE1 . TRP B 105 ? -31.11804 24.37811 -2.05777 1.000 61.40103 H ? B ? 104 1
   ATOM 4073 HE3 . TRP B 105 ? -26.59940 22.02584 -1.85720 1.000 70.25103 H ? B ? 104 1
   ATOM 4074 HZ2 . TRP B 105 ? -31.05315 21.91703 -3.32412 1.000 72.26103 H ? B ? 104 1
   ATOM 4075 HZ3 . TRP B 105 ? -27.41715 20.22484 -3.06094 1.000 59.45103 H ? B ? 104 1
   ATOM 4076 HH2 . TRP B 105 ? -29.61402 20.17469 -3.77872 1.000 62.10103 H ? B ? 104 1
   ATOM 4077 N . PHE B 106 ? -24.56167 23.82531 1.44190 1.000 37.56519 N ? B ? 105 1
   ATOM 4078 CA . PHE B 106 ? -23.17832 23.97508 1.86816 1.000 41.13827 C ? B ? 105 1
   ATOM 4079 C . PHE B 106 ? -22.26207 23.33821 0.83610 1.000 44.46849 C ? B ? 105 1
   ATOM 4080 O . PHE B 106 ? -22.60287 22.31138 0.24283 1.000 43.38058 O ? B ? 105 1
   ATOM 4081 CB . PHE B 106 ? -22.93314 23.32719 3.23576 1.000 39.76391 C ? B ? 105 1
   ATOM 4082 CG . PHE B 106 ? -23.67626 23.98314 4.35948 1.000 37.94788 C ? B ? 105 1
   ATOM 4083 CD1 . PHE B 106 ? -24.96448 23.58757 4.67918 1.000 35.80217 C ? B ? 105 1
   ATOM 4084 CD2 . PHE B 106 ? -23.08630 24.99389 5.09920 1.000 40.74559 C ? B ? 105 1
   ATOM 4085 CE1 . PHE B 106 ? -25.65197 24.18943 5.71675 1.000 42.47529 C ? B ? 105 1
   ATOM 4086 CE2 . PHE B 106 ? -23.76742 25.60100 6.13678 1.000 43.91319 C ? B ? 105 1
   ATOM 4087 CZ . PHE B 106 ? -25.05247 25.19787 6.44691 1.000 41.84361 C ? B ? 105 1
   ATOM 4088 H . PHE B 106 ? -24.74775 23.03776 1.15081 1.000 57.17103 H ? B ? 105 1
   ATOM 4089 HA . PHE B 106 ? -22.96538 24.91916 1.93352 1.000 61.00103 H ? B ? 105 1
   ATOM 4090 HB2 . PHE B 106 ? -23.21538 22.40001 3.19623 1.000 60.93103 H ? B ? 105 1
   ATOM 4091 HB3 . PHE B 106 ? -21.98595 23.37729 3.43879 1.000 60.93103 H ? B ? 105 1
   ATOM 4092 HD1 . PHE B 106 ? -25.37172 22.90930 4.19030 1.000 59.07103 H ? B ? 105 1
   ATOM 4093 HD2 . PHE B 106 ? -22.22117 25.26747 4.89526 1.000 61.88103 H ? B ? 105 1
   ATOM 4094 HE1 . PHE B 106 ? -26.51661 23.91600 5.92298 1.000 67.32103 H ? B ? 105 1
   ATOM 4095 HE2 . PHE B 106 ? -23.36167 26.28005 6.62583 1.000 67.21103 H ? B ? 105 1
   ATOM 4096 HZ . PHE B 106 ? -25.51266 25.60434 7.14541 1.000 65.74103 H ? B ? 105 1
   ATOM 4097 N . GLN B 107 ? -21.09925 23.94968 0.62907 1.000 44.11137 N ? B ? 106 1
   ATOM 4098 CA . GLN B 107 ? -20.09796 23.38547 -0.26414 1.000 48.21242 C ? B ? 106 1
   ATOM 4099 C . GLN B 107 ? -19.31527 22.29796 0.45920 1.000 48.90607 C ? B ? 106 1
   ATOM 4100 O . GLN B 107 ? -18.99566 22.42569 1.64474 1.000 48.34218 O ? B ? 106 1
   ATOM 4101 CB . GLN B 107 ? -19.15212 24.47304 -0.77277 1.000 53.51303 C ? B ? 106 1
   ATOM 4102 CG . GLN B 107 ? -19.15591 24.61722 -2.28969 1.000 56.61220 C ? B ? 106 1
   ATOM 4103 CD . GLN B 107 ? -18.37197 25.82223 -2.77141 1.000 61.32369 C ? B ? 106 1
   ATOM 4104 OE1 . GLN B 107 ? -18.09409 26.74447 -2.00487 1.000 60.35905 O ? B ? 106 1
   ATOM 4105 NE2 . GLN B 107 ? -18.01480 25.82209 -4.05161 1.000 66.94216 N ? B ? 106 1
   ATOM 4106 H . GLN B 107 ? -20.86755 24.69267 0.99497 1.000 69.00103 H ? B ? 106 1
   ATOM 4107 HA . GLN B 107 ? -20.53223 22.99199 -1.03712 1.000 71.95103 H ? B ? 106 1
   ATOM 4108 HB2 . GLN B 107 ? -19.41995 25.32412 -0.39219 1.000 76.02103 H ? B ? 106 1
   ATOM 4109 HB3 . GLN B 107 ? -18.24794 24.25599 -0.49663 1.000 76.02103 H ? B ? 106 1
   ATOM 4110 HG2 . GLN B 107 ? -18.75774 23.82481 -2.68271 1.000 77.72103 H ? B ? 106 1
   ATOM 4111 HG3 . GLN B 107 ? -20.07149 24.71462 -2.59485 1.000 77.72103 H ? B ? 106 1
   ATOM 4112 HE21 . GLN B 107 ? -18.22981 25.16104 -4.55795 1.000 85.48103 H ? B ? 106 1
   ATOM 4113 HE22 . GLN B 107 ? -17.56867 26.48305 -4.37363 1.000 85.48103 H ? B ? 106 1
   ATOM 4114 N . LEU B 108 ? -19.00687 21.22161 -0.26811 1.000 46.03912 N ? B ? 107 1
   ATOM 4115 CA . LEU B 108 ? -18.42902 20.03944 0.36325 1.000 41.38820 C ? B ? 107 1
   ATOM 4116 C . LEU B 108 ? -17.13752 20.36179 1.10354 1.000 41.79644 C ? B ? 107 1
   ATOM 4117 O . LEU B 108 ? -16.82167 19.71332 2.10810 1.000 37.46901 O ? B ? 107 1
   ATOM 4118 CB . LEU B 108 ? -18.19021 18.95846 -0.68927 1.000 38.35912 C ? B ? 107 1
   ATOM 4119 CG . LEU B 108 ? -19.47796 18.35386 -1.25434 1.000 41.62344 C ? B ? 107 1
   ATOM 4120 CD1 . LEU B 108 ? -19.28339 17.90300 -2.69271 1.000 49.91183 C ? B ? 107 1
   ATOM 4121 CD2 . LEU B 108 ? -19.95972 17.20220 -0.38395 1.000 32.75201 C ? B ? 107 1
   ATOM 4122 H . LEU B 108 ? -19.12138 21.15266 -1.11766 1.000 50.47103 H ? B ? 107 1
   ATOM 4123 HA . LEU B 108 ? -19.05821 19.69395 1.01567 1.000 46.02103 H ? B ? 107 1
   ATOM 4124 HB2 . LEU B 108 ? -17.69559 19.34690 -1.42775 1.000 40.43103 H ? B ? 107 1
   ATOM 4125 HB3 . LEU B 108 ? -17.67664 18.24052 -0.28715 1.000 40.43103 H ? B ? 107 1
   ATOM 4126 HG . LEU B 108 ? -20.16743 19.03616 -1.25275 1.000 46.34103 H ? B ? 107 1
   ATOM 4127 HD11 . LEU B 108 ? -19.05636 18.67308 -3.23708 1.000 54.57103 H ? B ? 107 1
   ATOM 4128 HD12 . LEU B 108 ? -18.56528 17.25172 -2.72512 1.000 54.57103 H ? B ? 107 1
   ATOM 4129 HD13 . LEU B 108 ? -20.10726 17.50316 -3.01252 1.000 54.57103 H ? B ? 107 1
   ATOM 4130 HD21 . LEU B 108 ? -20.61523 16.68556 -0.87821 1.000 36.40103 H ? B ? 107 1
   ATOM 4131 HD22 . LEU B 108 ? -19.20210 16.64186 -0.15386 1.000 36.40103 H ? B ? 107 1
   ATOM 4132 HD23 . LEU B 108 ? -20.36173 17.56222 0.42207 1.000 36.40103 H ? B ? 107 1
   ATOM 4133 N . ASP B 109 ? -16.38016 21.34868 0.63064 1.000 37.95962 N ? B ? 108 1
   ATOM 4134 CA . ASP B 109 ? -15.20012 21.82276 1.34233 1.000 43.08712 C ? B ? 108 1
   ATOM 4135 C . ASP B 109 ? -15.54061 22.83723 2.42850 1.000 43.37266 C ? B ? 108 1
   ATOM 4136 O . ASP B 109 ? -14.63321 23.49851 2.94654 1.000 41.10029 O ? B ? 108 1
   ATOM 4137 CB . ASP B 109 ? -14.20163 22.43973 0.35740 1.000 47.34379 C ? B ? 108 1
   ATOM 4138 CG . ASP B 109 ? -14.83242 23.49781 -0.52967 1.000 52.21479 C ? B ? 108 1
   ATOM 4139 OD1 . ASP B 109 ? -15.45676 23.12849 -1.54668 1.000 49.80231 O ? B ? 108 1
   ATOM 4140 OD2 . ASP B 109 ? -14.70471 24.69801 -0.20948 1.000 52.69630 O ? B ? 108 1
   ATOM 4141 H . ASP B 109 ? -16.53208 21.76255 -0.10775 1.000 43.43103 H ? B ? 108 1
   ATOM 4142 HA . ASP B 109 ? -14.76948 21.06284 1.76421 1.000 48.97103 H ? B ? 108 1
   ATOM 4143 HB2 . ASP B 109 ? -13.48154 22.85639 0.85617 1.000 50.23103 H ? B ? 108 1
   ATOM 4144 HB3 . ASP B 109 ? -13.84794 21.74048 -0.21430 1.000 50.23103 H ? B ? 108 1
   ATOM 4145 N . GLN B 110 ? -16.81421 22.97102 2.78549 1.000 51.13293 N ? B ? 109 1
   ATOM 4146 CA . GLN B 110 ? -17.25212 23.98364 3.73779 1.000 49.26162 C ? B ? 109 1
   ATOM 4147 C . GLN B 110 ? -18.47481 23.47155 4.49880 1.000 39.93273 C ? B ? 109 1
   ATOM 4148 O . GLN B 110 ? -19.53014 24.10254 4.53498 1.000 34.70209 O ? B ? 109 1
   ATOM 4149 CB . GLN B 110 ? -17.54852 25.29691 3.01596 1.000 53.45605 C ? B ? 109 1
   ATOM 4150 CG . GLN B 110 ? -16.43418 26.32477 3.10579 1.000 54.83246 C ? B ? 109 1
   ATOM 4151 CD . GLN B 110 ? -16.64542 27.49172 2.16151 1.000 71.11697 C ? B ? 109 1
   ATOM 4152 OE1 . GLN B 110 ? -16.41594 27.38000 0.95723 1.000 72.87789 O ? B ? 109 1
   ATOM 4153 NE2 . GLN B 110 ? -17.09303 28.61821 2.70353 1.000 78.14287 N ? B ? 109 1
   ATOM 4154 H . GLN B 110 ? -17.45217 22.47903 2.48458 1.000 60.03103 H ? B ? 109 1
   ATOM 4155 HA . GLN B 110 ? -16.54005 24.13397 4.37909 1.000 58.05103 H ? B ? 109 1
   ATOM 4156 HB2 . GLN B 110 ? -17.69807 25.10704 2.07655 1.000 61.39103 H ? B ? 109 1
   ATOM 4157 HB3 . GLN B 110 ? -18.34439 25.69159 3.40545 1.000 61.39103 H ? B ? 109 1
   ATOM 4158 HG2 . GLN B 110 ? -16.39549 26.67252 4.01048 1.000 61.19103 H ? B ? 109 1
   ATOM 4159 HG3 . GLN B 110 ? -15.59227 25.90078 2.87706 1.000 61.19103 H ? B ? 109 1
   ATOM 4160 HE21 . GLN B 110 ? -17.24708 28.65718 3.54873 1.000 86.68103 H ? B ? 109 1
   ATOM 4161 HE22 . GLN B 110 ? -17.22890 29.30884 2.20939 1.000 86.68103 H ? B ? 109 1
   ATOM 4162 N . ILE B 111 ? -18.33999 22.31008 5.12324 1.000 49.83623 N ? B ? 110 1
   ATOM 4163 CA . ILE B 111 ? -19.42640 21.67035 5.86447 1.000 32.28824 C ? B ? 110 1
   ATOM 4164 C . ILE B 111 ? -19.26152 22.01612 7.34063 1.000 28.89220 C ? B ? 110 1
   ATOM 4165 O . ILE B 111 ? -18.14359 21.91166 7.86380 1.000 36.60747 O ? B ? 110 1
   ATOM 4166 CB . ILE B 111 ? -19.42663 20.14522 5.64763 1.000 31.36131 C ? B ? 110 1
   ATOM 4167 CG1 . ILE B 111 ? -19.83929 19.82851 4.20590 1.000 30.31302 C ? B ? 110 1
   ATOM 4168 CG2 . ILE B 111 ? -20.35850 19.44911 6.63161 1.000 37.27043 C ? B ? 110 1
   ATOM 4169 CD1 . ILE B 111 ? -19.73347 18.36299 3.83701 1.000 31.04063 C ? B ? 110 1
   ATOM 4170 H . ILE B 111 ? -17.60867 21.85769 5.13408 1.000 52.95103 H ? B ? 110 1
   ATOM 4171 HA . ILE B 111 ? -20.27992 22.02058 5.56488 1.000 33.58103 H ? B ? 110 1
   ATOM 4172 HB . ILE B 111 ? -18.52798 19.81536 5.80422 1.000 33.45103 H ? B ? 110 1
   ATOM 4173 HG12 . ILE B 111 ? -20.76304 20.09710 4.08161 1.000 31.66103 H ? B ? 110 1
   ATOM 4174 HG13 . ILE B 111 ? -19.26515 20.32583 3.60263 1.000 31.66103 H ? B ? 110 1
   ATOM 4175 HG21 . ILE B 111 ? -20.39149 18.50304 6.42003 1.000 42.13103 H ? B ? 110 1
   ATOM 4176 HG22 . ILE B 111 ? -20.01886 19.57519 7.53141 1.000 42.13103 H ? B ? 110 1
   ATOM 4177 HG23 . ILE B 111 ? -21.24461 19.83624 6.55525 1.000 42.13103 H ? B ? 110 1
   ATOM 4178 HD11 . ILE B 111 ? -19.63675 18.28569 2.87494 1.000 33.11103 H ? B ? 110 1
   ATOM 4179 HD12 . ILE B 111 ? -18.95904 17.98120 4.27905 1.000 33.11103 H ? B ? 110 1
   ATOM 4180 HD13 . ILE B 111 ? -20.53843 17.90559 4.12634 1.000 33.11103 H ? B ? 110 1
   ATOM 4181 N . PRO B 112 ? -20.33167 22.41934 8.04551 1.000 31.79785 N ? B ? 111 1
   ATOM 4182 CA . PRO B 112 ? -20.16023 22.94955 9.41480 1.000 34.75703 C ? B ? 111 1
   ATOM 4183 C . PRO B 112 ? -20.07595 21.84231 10.45904 1.000 27.84783 C ? B ? 111 1
   ATOM 4184 O . PRO B 112 ? -21.00069 21.58754 11.23690 1.000 30.89339 O ? B ? 111 1
   ATOM 4185 CB . PRO B 112 ? -21.40412 23.83162 9.58014 1.000 42.79729 C ? B ? 111 1
   ATOM 4186 CG . PRO B 112 ? -22.44120 23.23790 8.65213 1.000 33.82160 C ? B ? 111 1
   ATOM 4187 CD . PRO B 112 ? -21.75642 22.29945 7.68941 1.000 44.13211 C ? B ? 111 1
   ATOM 4188 HA . PRO B 112 ? -19.36329 23.50025 9.46483 1.000 36.06103 H ? B ? 111 1
   ATOM 4189 HB2 . PRO B 112 ? -21.70727 23.80335 10.50112 1.000 45.51103 H ? B ? 111 1
   ATOM 4190 HB3 . PRO B 112 ? -21.19580 24.74463 9.32732 1.000 45.51103 H ? B ? 111 1
   ATOM 4191 HG2 . PRO B 112 ? -23.09497 22.75332 9.18002 1.000 35.40103 H ? B ? 111 1
   ATOM 4192 HG3 . PRO B 112 ? -22.87470 23.95573 8.16459 1.000 35.40103 H ? B ? 111 1
   ATOM 4193 HD2 . PRO B 112 ? -22.06748 21.38939 7.81566 1.000 47.93103 H ? B ? 111 1
   ATOM 4194 HD3 . PRO B 112 ? -21.90663 22.57716 6.77224 1.000 47.93103 H ? B ? 111 1
   ATOM 4195 N . PHE B 113 ? -18.92613 21.16620 10.50135 1.000 32.94323 N ? B ? 112 1
   ATOM 4196 CA . PHE B 113 ? -18.77820 20.00570 11.37160 1.000 38.82309 C ? B ? 112 1
   ATOM 4197 C . PHE B 113 ? -18.76875 20.36286 12.85182 1.000 30.31955 C ? B ? 112 1
   ATOM 4198 O . PHE B 113 ? -18.84921 19.45511 13.68611 1.000 32.63248 O ? B ? 112 1
   ATOM 4199 CB . PHE B 113 ? -17.49989 19.24545 11.01362 1.000 31.96277 C ? B ? 112 1
   ATOM 4200 CG . PHE B 113 ? -17.69385 18.22053 9.93269 1.000 31.39854 C ? B ? 112 1
   ATOM 4201 CD1 . PHE B 113 ? -18.66743 17.24135 10.05291 1.000 28.85594 C ? B ? 112 1
   ATOM 4202 CD2 . PHE B 113 ? -16.91259 18.24241 8.79235 1.000 34.23287 C ? B ? 112 1
   ATOM 4203 CE1 . PHE B 113 ? -18.85389 16.30389 9.05923 1.000 32.02023 C ? B ? 112 1
   ATOM 4204 CE2 . PHE B 113 ? -17.09379 17.30572 7.79512 1.000 40.30692 C ? B ? 112 1
   ATOM 4205 CZ . PHE B 113 ? -18.06598 16.33495 7.92863 1.000 36.39281 C ? B ? 112 1
   ATOM 4206 H . PHE B 113 ? -18.22636 21.35917 10.04016 1.000 34.07103 H ? B ? 112 1
   ATOM 4207 HA . PHE B 113 ? -19.53207 19.41392 11.22202 1.000 42.08103 H ? B ? 112 1
   ATOM 4208 HB2 . PHE B 113 ? -16.83460 19.88028 10.70495 1.000 32.33103 H ? B ? 112 1
   ATOM 4209 HB3 . PHE B 113 ? -17.17775 18.78551 11.80456 1.000 32.33103 H ? B ? 112 1
   ATOM 4210 HD1 . PHE B 113 ? -19.20181 17.21636 10.81364 1.000 30.10103 H ? B ? 112 1
   ATOM 4211 HD2 . PHE B 113 ? -16.25762 18.89561 8.69615 1.000 34.52103 H ? B ? 112 1
   ATOM 4212 HE1 . PHE B 113 ? -19.51028 15.65157 9.15165 1.000 35.39103 H ? B ? 112 1
   ATOM 4213 HE2 . PHE B 113 ? -16.56095 17.32857 7.03324 1.000 43.23103 H ? B ? 112 1
   ATOM 4214 HZ . PHE B 113 ? -18.18912 15.70327 7.25728 1.000 39.68103 H ? B ? 112 1
   ATOM 4215 N . LYS B 114 ? -18.67681 21.64346 13.20073 1.000 37.20811 N ? B ? 113 1
   ATOM 4216 CA . LYS B 114 ? -18.74834 22.05784 14.59461 1.000 45.37655 C ? B ? 113 1
   ATOM 4217 C . LYS B 114 ? -20.17099 22.34816 15.05428 1.000 39.64717 C ? B ? 113 1
   ATOM 4218 O . LYS B 114 ? -20.39402 22.50902 16.25913 1.000 39.04235 O ? B ? 113 1
   ATOM 4219 CB . LYS B 114 ? -17.88012 23.29945 14.82313 1.000 53.22685 C ? B ? 113 1
   ATOM 4220 CG . LYS B 114 ? -17.18110 23.31804 16.17437 1.000 65.24510 C ? B ? 113 1
   ATOM 4221 CD . LYS B 114 ? -15.95358 22.41494 16.17749 1.000 59.71914 C ? B ? 113 1
   ATOM 4222 CE . LYS B 114 ? -15.22869 22.43244 17.51951 1.000 75.72699 C ? B ? 113 1
   ATOM 4223 NZ . LYS B 114 ? -16.14593 22.60534 18.68318 1.000 66.85631 N ? B ? 113 1
   ATOM 4224 H . LYS B 114 ? -18.57240 22.29164 12.64525 1.000 31.48103 H ? B ? 113 1
   ATOM 4225 HA . LYS B 114 ? -18.39571 21.34346 15.14798 1.000 42.28103 H ? B ? 113 1
   ATOM 4226 HB2 . LYS B 114 ? -17.19667 23.33289 14.13562 1.000 50.28103 H ? B ? 113 1
   ATOM 4227 HB3 . LYS B 114 ? -18.44299 24.08765 14.76999 1.000 50.28103 H ? B ? 113 1
   ATOM 4228 HG2 . LYS B 114 ? -16.89513 24.22267 16.37626 1.000 64.25103 H ? B ? 113 1
   ATOM 4229 HG3 . LYS B 114 ? -17.79340 23.00336 16.85772 1.000 64.25103 H ? B ? 113 1
   ATOM 4230 HD2 . LYS B 114 ? -16.22855 21.50286 15.99475 1.000 57.82103 H ? B ? 113 1
   ATOM 4231 HD3 . LYS B 114 ? -15.33366 22.71751 15.49554 1.000 57.82103 H ? B ? 113 1
   ATOM 4232 HE2 . LYS B 114 ? -14.75854 21.59172 17.63372 1.000 76.44103 H ? B ? 113 1
   ATOM 4233 HE3 . LYS B 114 ? -14.59760 23.16904 17.52622 1.000 76.44103 H ? B ? 113 1
   ATOM 4234 HZ1 . LYS B 114 ? -15.68730 22.54655 19.44364 1.000 65.76103 H ? B ? 113 1
   ATOM 4235 HZ2 . LYS B 114 ? -16.53994 23.40243 18.64439 1.000 65.76103 H ? B ? 113 1
   ATOM 4236 HZ3 . LYS B 114 ? -16.77204 21.97289 18.67385 1.000 65.76103 H ? B ? 113 1
   ATOM 4237 N . ASP B 115 ? -21.13313 22.40946 14.13153 1.000 39.66390 N ? B ? 114 1
   ATOM 4238 CA . ASP B 115 ? -22.51836 22.73062 14.44997 1.000 37.25412 C ? B ? 114 1
   ATOM 4239 C . ASP B 115 ? -23.45049 21.54090 14.24405 1.000 29.33292 C ? B ? 114 1
   ATOM 4240 O . ASP B 115 ? -24.66993 21.71979 14.16248 1.000 32.12395 O ? B ? 114 1
   ATOM 4241 CB . ASP B 115 ? -22.98569 23.91820 13.60677 1.000 39.95603 C ? B ? 114 1
   ATOM 4242 CG . ASP B 115 ? -22.50444 25.24792 14.15355 1.000 42.85493 C ? B ? 114 1
   ATOM 4243 OD1 . ASP B 115 ? -22.47448 25.40899 15.39157 1.000 42.37045 O ? B ? 114 1
   ATOM 4244 OD2 . ASP B 115 ? -22.15612 26.13325 13.34443 1.000 41.17677 O ? B ? 114 1
   ATOM 4245 H . ASP B 115 ? -21.00098 22.26470 13.29416 1.000 40.27103 H ? B ? 114 1
   ATOM 4246 HA . ASP B 115 ? -22.56860 22.98277 15.38528 1.000 37.44103 H ? B ? 114 1
   ATOM 4247 HB2 . ASP B 115 ? -22.64078 23.82155 12.70533 1.000 39.84103 H ? B ? 114 1
   ATOM 4248 HB3 . ASP B 115 ? -23.95545 23.93312 13.59111 1.000 39.84103 H ? B ? 114 1
   ATOM 4249 N . MET B 116 ? -22.90303 20.33370 14.16051 1.000 35.05703 N ? B ? 115 1
   ATOM 4250 CA . MET B 116 ? -23.66896 19.11304 13.94549 1.000 36.95018 C ? B ? 115 1
   ATOM 4251 C . MET B 116 ? -23.42100 18.15092 15.10387 1.000 30.13406 C ? B ? 115 1
   ATOM 4252 O . MET B 116 ? -22.61192 18.41385 15.99657 1.000 35.81603 O ? B ? 115 1
   ATOM 4253 CB . MET B 116 ? -23.29423 18.46835 12.60579 1.000 28.39463 C ? B ? 115 1
   ATOM 4254 CG . MET B 116 ? -23.29648 19.44095 11.43081 1.000 28.51490 C ? B ? 115 1
   ATOM 4255 SD . MET B 116 ? -22.61136 18.80494 9.88222 1.000 24.30640 S ? B ? 115 1
   ATOM 4256 CE . MET B 116 ? -22.60942 17.03625 10.16313 1.000 37.49264 C ? B ? 115 1
   ATOM 4257 H . MET B 116 ? -22.05744 20.19218 14.22803 1.000 37.54103 H ? B ? 115 1
   ATOM 4258 HA . MET B 116 ? -24.61294 19.33423 13.91591 1.000 40.80103 H ? B ? 115 1
   ATOM 4259 HB2 . MET B 116 ? -22.40199 18.09486 12.67874 1.000 30.93103 H ? B ? 115 1
   ATOM 4260 HB3 . MET B 116 ? -23.93305 17.76544 12.40900 1.000 30.93103 H ? B ? 115 1
   ATOM 4261 HG2 . MET B 116 ? -24.21375 19.70168 11.25322 1.000 30.45103 H ? B ? 115 1
   ATOM 4262 HG3 . MET B 116 ? -22.77251 20.21877 11.67848 1.000 30.45103 H ? B ? 115 1
   ATOM 4263 HE1 . MET B 116 ? -22.28084 16.59037 9.36680 1.000 42.21103 H ? B ? 115 1
   ATOM 4264 HE2 . MET B 116 ? -22.03152 16.83673 10.91621 1.000 42.21103 H ? B ? 115 1
   ATOM 4265 HE3 . MET B 116 ? -23.51486 16.74597 10.35498 1.000 42.21103 H ? B ? 115 1
   ATOM 4266 N . TRP B 117 ? -24.13304 17.02611 15.08725 1.000 32.78531 N ? B ? 116 1
   ATOM 4267 CA . TRP B 117 ? -23.91072 16.00412 16.09727 1.000 36.69171 C ? B ? 116 1
   ATOM 4268 C . TRP B 117 ? -22.46612 15.50799 16.01180 1.000 33.98948 C ? B ? 116 1
   ATOM 4269 O . TRP B 117 ? -21.88093 15.46536 14.92509 1.000 29.40490 O ? B ? 116 1
   ATOM 4270 CB . TRP B 117 ? -24.87921 14.83770 15.90946 1.000 31.56988 C ? B ? 116 1
   ATOM 4271 CG . TRP B 117 ? -26.26067 15.08079 16.46215 1.000 29.39822 C ? B ? 116 1
   ATOM 4272 CD1 . TRP B 117 ? -27.33827 15.57216 15.78407 1.000 27.84625 C ? B ? 116 1
   ATOM 4273 CD2 . TRP B 117 ? -26.71158 14.83137 17.80224 1.000 34.19372 C ? B ? 116 1
   ATOM 4274 NE1 . TRP B 117 ? -28.42901 15.64753 16.61627 1.000 30.49956 N ? B ? 116 1
   ATOM 4275 CE2 . TRP B 117 ? -28.07129 15.19943 17.86049 1.000 32.28937 C ? B ? 116 1
   ATOM 4276 CE3 . TRP B 117 ? -26.09785 14.33500 18.95706 1.000 37.15603 C ? B ? 116 1
   ATOM 4277 CZ2 . TRP B 117 ? -28.82727 15.08741 19.02715 1.000 35.87722 C ? B ? 116 1
   ATOM 4278 CZ3 . TRP B 117 ? -26.85140 14.22521 20.11530 1.000 38.25500 C ? B ? 116 1
   ATOM 4279 CH2 . TRP B 117 ? -28.20105 14.59995 20.14030 1.000 37.48906 C ? B ? 116 1
   ATOM 4280 H . TRP B 117 ? -24.74102 16.83569 14.50959 1.000 37.23103 H ? B ? 116 1
   ATOM 4281 HA . TRP B 117 ? -24.06302 16.37574 16.98022 1.000 42.08103 H ? B ? 116 1
   ATOM 4282 HB2 . TRP B 117 ? -24.97005 14.66058 14.96011 1.000 36.55103 H ? B ? 116 1
   ATOM 4283 HB3 . TRP B 117 ? -24.51629 14.05857 16.35907 1.000 36.55103 H ? B ? 116 1
   ATOM 4284 HD1 . TRP B 117 ? -27.33485 15.82026 14.88778 1.000 30.66103 H ? B ? 116 1
   ATOM 4285 HE1 . TRP B 117 ? -29.20976 15.93019 16.39236 1.000 33.40103 H ? B ? 116 1
   ATOM 4286 HE3 . TRP B 117 ? -25.20247 14.08376 18.94794 1.000 42.05103 H ? B ? 116 1
   ATOM 4287 HZ2 . TRP B 117 ? -29.72349 15.33497 19.04708 1.000 38.65103 H ? B ? 116 1
   ATOM 4288 HZ3 . TRP B 117 ? -26.45402 13.89700 20.88943 1.000 42.59103 H ? B ? 116 1
   ATOM 4289 HH2 . TRP B 117 ? -28.68177 14.51520 20.93189 1.000 40.07103 H ? B ? 116 1
   ATOM 4290 N . PRO B 118 ? -21.86207 15.12653 17.14184 1.000 32.47554 N ? B ? 117 1
   ATOM 4291 CA . PRO B 118 ? -20.44123 14.73729 17.10435 1.000 31.60221 C ? B ? 117 1
   ATOM 4292 C . PRO B 118 ? -20.15136 13.54306 16.21262 1.000 30.88647 C ? B ? 117 1
   ATOM 4293 O . PRO B 118 ? -19.05954 13.46398 15.63543 1.000 31.21450 O ? B ? 117 1
   ATOM 4294 CB . PRO B 118 ? -20.12457 14.42449 18.57469 1.000 31.71134 C ? B ? 117 1
   ATOM 4295 CG . PRO B 118 ? -21.16940 15.14384 19.35763 1.000 45.09366 C ? B ? 117 1
   ATOM 4296 CD . PRO B 118 ? -22.40179 15.09552 18.51275 1.000 39.55984 C ? B ? 117 1
   ATOM 4297 HA . PRO B 118 ? -19.90881 15.49185 16.80756 1.000 34.70103 H ? B ? 117 1
   ATOM 4298 HB2 . PRO B 118 ? -20.17455 13.46776 18.72656 1.000 34.31103 H ? B ? 117 1
   ATOM 4299 HB3 . PRO B 118 ? -19.23844 14.74997 18.79773 1.000 34.31103 H ? B ? 117 1
   ATOM 4300 HG2 . PRO B 118 ? -21.31376 14.69397 20.20479 1.000 49.97103 H ? B ? 117 1
   ATOM 4301 HG3 . PRO B 118 ? -20.89223 16.06052 19.51178 1.000 49.97103 H ? B ? 117 1
   ATOM 4302 HD2 . PRO B 118 ? -22.89902 14.27787 18.67123 1.000 43.95103 H ? B ? 117 1
   ATOM 4303 HD3 . PRO B 118 ? -22.96742 15.86553 18.68021 1.000 43.95103 H ? B ? 117 1
   ATOM 4304 N . ASP B 119 ? -21.09551 12.61065 16.07777 1.000 29.69825 N ? B ? 118 1
   ATOM 4305 CA . ASP B 119 ? -20.82804 11.37347 15.35476 1.000 24.41176 C ? B ? 118 1
   ATOM 4306 C . ASP B 119 ? -20.66137 11.58443 13.85492 1.000 29.78966 C ? B ? 118 1
   ATOM 4307 O . ASP B 119 ? -20.14613 10.69258 13.17222 1.000 29.35899 O ? B ? 118 1
   ATOM 4308 CB . ASP B 119 ? -21.96019 10.37624 15.60487 1.000 33.91423 C ? B ? 118 1
   ATOM 4309 CG . ASP B 119 ? -23.23420 10.74830 14.87222 1.000 30.05336 C ? B ? 118 1
   ATOM 4310 OD1 . ASP B 119 ? -23.39864 10.32092 13.71018 1.000 25.86574 O ? B ? 118 1
   ATOM 4311 OD2 . ASP B 119 ? -24.07033 11.46896 15.45668 1.000 30.22076 O ? B ? 118 1
   ATOM 4312 H . ASP B 119 ? -21.89289 12.67167 16.39410 1.000 26.44103 H ? B ? 118 1
   ATOM 4313 HA . ASP B 119 ? -19.99948 10.99770 15.69120 1.000 19.11103 H ? B ? 118 1
   ATOM 4314 HB2 . ASP B 119 ? -21.68271 9.49845 15.29928 1.000 32.16103 H ? B ? 118 1
   ATOM 4315 HB3 . ASP B 119 ? -22.15581 10.35038 16.55459 1.000 32.16103 H ? B ? 118 1
   ATOM 4316 N . ASP B 120 ? -21.07557 12.73752 13.32671 1.000 34.67322 N ? B ? 119 1
   ATOM 4317 CA . ASP B 120 ? -21.10655 12.92289 11.88020 1.000 39.44087 C ? B ? 119 1
   ATOM 4318 C . ASP B 120 ? -19.71757 13.05026 11.26744 1.000 32.95041 C ? B ? 119 1
   ATOM 4319 O . ASP B 120 ? -19.56422 12.81029 10.06546 1.000 32.48579 O ? B ? 119 1
   ATOM 4320 CB . ASP B 120 ? -21.94056 14.15630 11.53315 1.000 34.87640 C ? B ? 119 1
   ATOM 4321 CG . ASP B 120 ? -23.37596 14.03928 12.00791 1.000 33.54720 C ? B ? 119 1
   ATOM 4322 OD1 . ASP B 120 ? -23.66245 13.13947 12.82561 1.000 30.77381 O ? B ? 119 1
   ATOM 4323 OD2 . ASP B 120 ? -24.22000 14.84428 11.56369 1.000 41.86518 O ? B ? 119 1
   ATOM 4324 H . ASP B 120 ? -21.34024 13.41864 13.78017 1.000 41.19103 H ? B ? 119 1
   ATOM 4325 HA . ASP B 120 ? -21.52845 12.14541 11.48216 1.000 46.83103 H ? B ? 119 1
   ATOM 4326 HB2 . ASP B 120 ? -21.54617 14.93496 11.95629 1.000 41.25103 H ? B ? 119 1
   ATOM 4327 HB3 . ASP B 120 ? -21.95058 14.27146 10.57006 1.000 41.25103 H ? B ? 119 1
   ATOM 4328 N . SER B 121 ? -18.70563 13.41945 12.05343 1.000 30.51750 N ? B ? 120 1
   ATOM 4329 CA . SER B 121 ? -17.35665 13.54122 11.51437 1.000 32.74145 C ? B ? 120 1
   ATOM 4330 C . SER B 121 ? -16.70173 12.19174 11.24556 1.000 28.74827 C ? B ? 120 1
   ATOM 4331 O . SER B 121 ? -15.60287 12.16060 10.68078 1.000 27.87620 O ? B ? 120 1
   ATOM 4332 CB . SER B 121 ? -16.47856 14.34767 12.47362 1.000 34.66973 C ? B ? 120 1
   ATOM 4333 OG . SER B 121 ? -16.70391 13.96298 13.81897 1.000 36.12307 O ? B ? 120 1
   ATOM 4334 H . SER B 121 ? -18.77546 13.60211 12.89090 1.000 32.98103 H ? B ? 120 1
   ATOM 4335 HA . SER B 121 ? -17.40730 14.02187 10.67336 1.000 34.85103 H ? B ? 120 1
   ATOM 4336 HB2 . SER B 121 ? -15.54681 14.19158 12.25369 1.000 36.62103 H ? B ? 120 1
   ATOM 4337 HB3 . SER B 121 ? -16.68913 15.28952 12.37630 1.000 36.62103 H ? B ? 120 1
   ATOM 4338 HG . SER B 121 ? -16.12875 14.31623 14.31898 1.000 38.74103 H ? B ? 120 1
   ATOM 4339 N . TYR B 122 ? -17.34186 11.08532 11.62565 1.000 33.91907 N ? B ? 121 1
   ATOM 4340 CA . TYR B 122 ? -16.73762 9.76515 11.49062 1.000 26.12286 C ? B ? 121 1
   ATOM 4341 C . TYR B 122 ? -17.14184 9.07070 10.19362 1.000 25.56659 C ? B ? 121 1
   ATOM 4342 O . TYR B 122 ? -16.28514 8.53627 9.48229 1.000 27.02966 O ? B ? 121 1
   ATOM 4343 CB . TYR B 122 ? -17.12073 8.88919 12.68862 1.000 23.60919 C ? B ? 121 1
   ATOM 4344 CG . TYR B 122 ? -16.34410 9.19334 13.94970 1.000 24.72837 C ? B ? 121 1
   ATOM 4345 CD1 . TYR B 122 ? -15.07473 8.66846 14.14981 1.000 41.22880 C ? B ? 121 1
   ATOM 4346 CD2 . TYR B 122 ? -16.88178 10.00082 14.94204 1.000 25.30503 C ? B ? 121 1
   ATOM 4347 CE1 . TYR B 122 ? -14.36068 8.94137 15.30108 1.000 37.51901 C ? B ? 121 1
   ATOM 4348 CE2 . TYR B 122 ? -16.17583 10.27910 16.09775 1.000 34.20337 C ? B ? 121 1
   ATOM 4349 CZ . TYR B 122 ? -14.91582 9.74541 16.27236 1.000 41.47882 C ? B ? 121 1
   ATOM 4350 OH . TYR B 122 ? -14.20547 10.01693 17.41969 1.000 36.65349 O ? B ? 121 1
   ATOM 4351 H . TYR B 122 ? -18.13145 11.07535 11.96630 1.000 30.58103 H ? B ? 121 1
   ATOM 4352 HA . TYR B 122 ? -15.77361 9.87245 11.48316 1.000 20.99103 H ? B ? 121 1
   ATOM 4353 HB2 . TYR B 122 ? -18.06166 9.02289 12.88269 1.000 18.40103 H ? B ? 121 1
   ATOM 4354 HB3 . TYR B 122 ? -16.95796 7.96089 12.45912 1.000 18.40103 H ? B ? 121 1
   ATOM 4355 HD1 . TYR B 122 ? -14.69800 8.12328 13.49731 1.000 38.55103 H ? B ? 121 1
   ATOM 4356 HD2 . TYR B 122 ? -17.73157 10.36095 14.82768 1.000 20.36103 H ? B ? 121 1
   ATOM 4357 HE1 . TYR B 122 ? -13.51018 8.58427 15.41952 1.000 33.70103 H ? B ? 121 1
   ATOM 4358 HE2 . TYR B 122 ? -16.54831 10.82301 16.75374 1.000 30.58103 H ? B ? 121 1
   ATOM 4359 HH . TYR B 122 ? -14.70905 10.36799 17.99307 1.000 32.32103 H ? B ? 121 1
   ATOM 4360 N . TRP B 123 ? -18.43672 9.06925 9.87160 1.000 26.39761 N ? B ? 122 1
   ATOM 4361 CA . TRP B 123 ? -18.94353 8.31476 8.73329 1.000 23.06439 C ? B ? 122 1
   ATOM 4362 C . TRP B 123 ? -19.20590 9.17150 7.50245 1.000 25.73024 C ? B ? 122 1
   ATOM 4363 O . TRP B 123 ? -19.43509 8.61554 6.42326 1.000 34.09507 O ? B ? 122 1
   ATOM 4364 CB . TRP B 123 ? -20.23372 7.57239 9.11228 1.000 23.44296 C ? B ? 122 1
   ATOM 4365 CG . TRP B 123 ? -21.27701 8.42318 9.77249 1.000 28.50206 C ? B ? 122 1
   ATOM 4366 CD1 . TRP B 123 ? -21.33597 8.77240 11.09044 1.000 35.99005 C ? B ? 122 1
   ATOM 4367 CD2 . TRP B 123 ? -22.41958 9.02230 9.14797 1.000 24.68281 C ? B ? 122 1
   ATOM 4368 NE1 . TRP B 123 ? -22.44044 9.55529 11.32415 1.000 34.29859 N ? B ? 122 1
   ATOM 4369 CE2 . TRP B 123 ? -23.12247 9.72300 10.14791 1.000 26.55066 C ? B ? 122 1
   ATOM 4370 CE3 . TRP B 123 ? -22.91498 9.03602 7.84016 1.000 37.89765 C ? B ? 122 1
   ATOM 4371 CZ2 . TRP B 123 ? -24.29302 10.43008 9.88157 1.000 31.71727 C ? B ? 122 1
   ATOM 4372 CZ3 . TRP B 123 ? -24.07824 9.73983 7.57769 1.000 39.29945 C ? B ? 122 1
   ATOM 4373 CH2 . TRP B 123 ? -24.75353 10.42631 8.59366 1.000 30.73496 C ? B ? 122 1
   ATOM 4374 H . TRP B 123 ? -19.04254 9.50166 10.30242 1.000 23.08103 H ? B ? 122 1
   ATOM 4375 HA . TRP B 123 ? -18.27728 7.65198 8.49299 1.000 17.65103 H ? B ? 122 1
   ATOM 4376 HB2 . TRP B 123 ? -20.62567 7.20412 8.30503 1.000 20.14103 H ? B ? 122 1
   ATOM 4377 HB3 . TRP B 123 ? -20.00823 6.85731 9.72766 1.000 20.14103 H ? B ? 122 1
   ATOM 4378 HD1 . TRP B 123 ? -20.71792 8.51732 11.73684 1.000 36.19103 H ? B ? 122 1
   ATOM 4379 HE1 . TRP B 123 ? -22.66682 9.88622 12.08496 1.000 34.55103 H ? B ? 122 1
   ATOM 4380 HE3 . TRP B 123 ? -22.47199 8.58154 7.16037 1.000 38.23103 H ? B ? 122 1
   ATOM 4381 HZ2 . TRP B 123 ? -24.74420 10.88735 10.55406 1.000 31.74103 H ? B ? 122 1
   ATOM 4382 HZ3 . TRP B 123 ? -24.41665 9.75673 6.71161 1.000 40.21103 H ? B ? 122 1
   ATOM 4383 HH2 . TRP B 123 ? -25.53291 10.89031 8.38830 1.000 30.41103 H ? B ? 122 1
   ATOM 4384 N . PHE B 124 ? -19.17622 10.49629 7.62695 1.000 24.91432 N ? B ? 123 1
   ATOM 4385 CA . PHE B 124 ? -19.36348 11.33715 6.44885 1.000 31.38056 C ? B ? 123 1
   ATOM 4386 C . PHE B 124 ? -18.32123 11.07976 5.36700 1.000 32.28699 C ? B ? 123 1
   ATOM 4387 O . PHE B 124 ? -18.67490 11.17344 4.17860 1.000 34.20503 O ? B ? 123 1
   ATOM 4388 CB . PHE B 124 ? -19.36629 12.81578 6.85863 1.000 33.05429 C ? B ? 123 1
   ATOM 4389 CG . PHE B 124 ? -20.74186 13.41550 6.94912 1.000 37.47484 C ? B ? 123 1
   ATOM 4390 CD1 . PHE B 124 ? -21.65374 12.95108 7.88280 1.000 50.17561 C ? B ? 123 1
   ATOM 4391 CD2 . PHE B 124 ? -21.12506 14.44004 6.09844 1.000 34.51644 C ? B ? 123 1
   ATOM 4392 CE1 . PHE B 124 ? -22.92155 13.49774 7.96846 1.000 45.82024 C ? B ? 123 1
   ATOM 4393 CE2 . PHE B 124 ? -22.39374 14.99215 6.17894 1.000 35.52440 C ? B ? 123 1
   ATOM 4394 CZ . PHE B 124 ? -23.29185 14.51963 7.11547 1.000 38.37247 C ? B ? 123 1
   ATOM 4395 H . PHE B 124 ? -19.05254 10.92322 8.36318 1.000 23.00103 H ? B ? 123 1
   ATOM 4396 HA . PHE B 124 ? -20.23369 11.12922 6.07416 1.000 31.43103 H ? B ? 123 1
   ATOM 4397 HB2 . PHE B 124 ? -18.94900 12.89879 7.73034 1.000 33.37103 H ? B ? 123 1
   ATOM 4398 HB3 . PHE B 124 ? -18.86477 13.32276 6.20110 1.000 33.37103 H ? B ? 123 1
   ATOM 4399 HD1 . PHE B 124 ? -21.41050 12.26307 8.45933 1.000 55.51103 H ? B ? 123 1
   ATOM 4400 HD2 . PHE B 124 ? -20.52365 14.76105 5.46585 1.000 35.18103 H ? B ? 123 1
   ATOM 4401 HE1 . PHE B 124 ? -23.52447 13.17752 8.60000 1.000 50.69103 H ? B ? 123 1
   ATOM 4402 HE2 . PHE B 124 ? -22.63983 15.67976 5.60315 1.000 36.83103 H ? B ? 123 1
   ATOM 4403 HZ . PHE B 124 ? -24.14378 14.88831 7.17189 1.000 41.24103 H ? B ? 123 1
   ATOM 4404 N . PRO B 125 ? -17.05623 10.77171 5.67997 1.000 27.95976 N ? B ? 124 1
   ATOM 4405 CA . PRO B 125 ? -16.11609 10.41921 4.60113 1.000 31.47155 C ? B ? 124 1
   ATOM 4406 C . PRO B 125 ? -16.55301 9.20666 3.79577 1.000 36.98246 C ? B ? 124 1
   ATOM 4407 O . PRO B 125 ? -16.43052 9.21195 2.56437 1.000 34.22955 O ? B ? 124 1
   ATOM 4408 CB . PRO B 125 ? -14.79940 10.16338 5.34963 1.000 32.00820 C ? B ? 124 1
   ATOM 4409 CG . PRO B 125 ? -14.92888 10.89645 6.63436 1.000 30.32800 C ? B ? 124 1
   ATOM 4410 CD . PRO B 125 ? -16.38444 10.91157 6.98476 1.000 26.64381 C ? B ? 124 1
   ATOM 4411 HA . PRO B 125 ? -16.00376 11.17696 4.00607 1.000 31.76103 H ? B ? 124 1
   ATOM 4412 HB2 . PRO B 125 ? -14.68840 9.21218 5.50384 1.000 31.97103 H ? B ? 124 1
   ATOM 4413 HB3 . PRO B 125 ? -14.05446 10.50445 4.83037 1.000 31.97103 H ? B ? 124 1
   ATOM 4414 HG2 . PRO B 125 ? -14.41946 10.43734 7.32038 1.000 30.90103 H ? B ? 124 1
   ATOM 4415 HG3 . PRO B 125 ? -14.59694 11.80121 6.52427 1.000 30.90103 H ? B ? 124 1
   ATOM 4416 HD2 . PRO B 125 ? -16.60589 10.16823 7.56726 1.000 27.77103 H ? B ? 124 1
   ATOM 4417 HD3 . PRO B 125 ? -16.62758 11.74933 7.40895 1.000 27.77103 H ? B ? 124 1
   ATOM 4418 N . LEU B 126 ? -17.05909 8.15984 4.45521 1.000 40.72029 N ? B ? 125 1
   ATOM 4419 CA . LEU B 126 ? -17.50554 6.97927 3.72199 1.000 34.05640 C ? B ? 125 1
   ATOM 4420 C . LEU B 126 ? -18.65648 7.31044 2.78200 1.000 39.18488 C ? B ? 125 1
   ATOM 4421 O . LEU B 126 ? -18.80599 6.67260 1.73360 1.000 41.75708 O ? B ? 125 1
   ATOM 4422 CB . LEU B 126 ? -17.92641 5.87786 4.69504 1.000 29.59406 C ? B ? 125 1
   ATOM 4423 CG . LEU B 126 ? -16.82660 5.20161 5.51788 1.000 32.11385 C ? B ? 125 1
   ATOM 4424 CD1 . LEU B 126 ? -17.43509 4.14544 6.42782 1.000 36.40114 C ? B ? 125 1
   ATOM 4425 CD2 . LEU B 126 ? -15.75763 4.58160 4.63270 1.000 47.71828 C ? B ? 125 1
   ATOM 4426 H . LEU B 126 ? -17.15186 8.11120 5.30881 1.000 39.29103 H ? B ? 125 1
   ATOM 4427 HA . LEU B 126 ? -16.76406 6.64566 3.19302 1.000 30.94103 H ? B ? 125 1
   ATOM 4428 HB2 . LEU B 126 ? -18.55224 6.26441 5.32735 1.000 26.49103 H ? B ? 125 1
   ATOM 4429 HB3 . LEU B 126 ? -18.36212 5.17962 4.18170 1.000 26.49103 H ? B ? 125 1
   ATOM 4430 HG . LEU B 126 ? -16.39138 5.87741 6.06081 1.000 29.20103 H ? B ? 125 1
   ATOM 4431 HD11 . LEU B 126 ? -16.73092 3.74387 6.96053 1.000 35.08103 H ? B ? 125 1
   ATOM 4432 HD12 . LEU B 126 ? -18.08897 4.56667 7.00739 1.000 35.08103 H ? B ? 125 1
   ATOM 4433 HD13 . LEU B 126 ? -17.86439 3.46794 5.88228 1.000 35.08103 H ? B ? 125 1
   ATOM 4434 HD21 . LEU B 126 ? -15.12264 4.10570 5.19056 1.000 46.30103 H ? B ? 125 1
   ATOM 4435 HD22 . LEU B 126 ? -16.17905 3.96637 4.01239 1.000 46.30103 H ? B ? 125 1
   ATOM 4436 HD23 . LEU B 126 ? -15.30494 5.28631 4.14346 1.000 46.30103 H ? B ? 125 1
   ATOM 4437 N . LEU B 127 ? -19.47843 8.29936 3.13888 1.000 36.27999 N ? B ? 126 1
   ATOM 4438 CA . LEU B 127 ? -20.59341 8.68288 2.28023 1.000 40.59212 C ? B ? 126 1
   ATOM 4439 C . LEU B 127 ? -20.10205 9.35403 1.00376 1.000 44.86958 C ? B ? 126 1
   ATOM 4440 O . LEU B 127 ? -20.61418 9.07701 -0.08725 1.000 50.86681 O ? B ? 126 1
   ATOM 4441 CB . LEU B 127 ? -21.53781 9.61060 3.04388 1.000 48.37508 C ? B ? 126 1
   ATOM 4442 CG . LEU B 127 ? -22.99853 9.62871 2.59053 1.000 60.29400 C ? B ? 126 1
   ATOM 4443 CD1 . LEU B 127 ? -23.87603 10.26535 3.65711 1.000 45.41096 C ? B ? 126 1
   ATOM 4444 CD2 . LEU B 127 ? -23.14703 10.36127 1.26520 1.000 56.44790 C ? B ? 126 1
   ATOM 4445 H . LEU B 127 ? -19.41185 8.75712 3.86388 1.000 36.17103 H ? B ? 126 1
   ATOM 4446 HA . LEU B 127 ? -21.08642 7.88625 2.02877 1.000 41.33103 H ? B ? 126 1
   ATOM 4447 HB2 . LEU B 127 ? -21.53283 9.34209 3.97596 1.000 51.84103 H ? B ? 126 1
   ATOM 4448 HB3 . LEU B 127 ? -21.20228 10.51664 2.95784 1.000 51.84103 H ? B ? 126 1
   ATOM 4449 HG . LEU B 127 ? -23.29690 8.71543 2.45715 1.000 66.56103 H ? B ? 126 1
   ATOM 4450 HD11 . LEU B 127 ? -24.80615 10.08260 3.45127 1.000 49.86103 H ? B ? 126 1
   ATOM 4451 HD12 . LEU B 127 ? -23.64792 9.88725 4.52077 1.000 49.86103 H ? B ? 126 1
   ATOM 4452 HD13 . LEU B 127 ? -23.72067 11.22281 3.66374 1.000 49.86103 H ? B ? 126 1
   ATOM 4453 HD21 . LEU B 127 ? -24.07012 10.64017 1.16023 1.000 60.86103 H ? B ? 126 1
   ATOM 4454 HD22 . LEU B 127 ? -22.56510 11.13732 1.26639 1.000 60.86103 H ? B ? 126 1
   ATOM 4455 HD23 . LEU B 127 ? -22.89833 9.76243 0.54378 1.000 60.86103 H ? B ? 126 1
   ATOM 4456 N . LEU B 128 ? -19.10432 10.23280 1.11797 1.000 45.04562 N ? B ? 127 1
   ATOM 4457 CA . LEU B 128 ? -18.61024 10.97702 -0.03417 1.000 46.68159 C ? B ? 127 1
   ATOM 4458 C . LEU B 128 ? -17.86499 10.10200 -1.03327 1.000 46.44230 C ? B ? 127 1
   ATOM 4459 O . LEU B 128 ? -17.48449 10.59938 -2.09855 1.000 50.79200 O ? B ? 127 1
   ATOM 4460 CB . LEU B 128 ? -17.70023 12.11295 0.43664 1.000 45.29768 C ? B ? 127 1
   ATOM 4461 CG . LEU B 128 ? -18.39080 13.19005 1.27665 1.000 43.98938 C ? B ? 127 1
   ATOM 4462 CD1 . LEU B 128 ? -17.38607 14.20922 1.78719 1.000 49.52870 C ? B ? 127 1
   ATOM 4463 CD2 . LEU B 128 ? -19.49211 13.87686 0.47904 1.000 46.76390 C ? B ? 127 1
   ATOM 4464 H . LEU B 128 ? -18.69792 10.41449 1.85378 1.000 48.11103 H ? B ? 127 1
   ATOM 4465 HA . LEU B 128 ? -19.36753 11.36770 -0.49761 1.000 48.40103 H ? B ? 127 1
   ATOM 4466 HB2 . LEU B 128 ? -16.99030 11.73253 0.97718 1.000 45.06103 H ? B ? 127 1
   ATOM 4467 HB3 . LEU B 128 ? -17.32519 12.54867 -0.34463 1.000 45.06103 H ? B ? 127 1
   ATOM 4468 HG . LEU B 128 ? -18.79957 12.76407 2.04629 1.000 44.65103 H ? B ? 127 1
   ATOM 4469 HD11 . LEU B 128 ? -17.84901 14.86163 2.33577 1.000 52.02103 H ? B ? 127 1
   ATOM 4470 HD12 . LEU B 128 ? -16.71255 13.75189 2.31457 1.000 52.02103 H ? B ? 127 1
   ATOM 4471 HD13 . LEU B 128 ? -16.97018 14.64958 1.02955 1.000 52.02103 H ? B ? 127 1
   ATOM 4472 HD21 . LEU B 128 ? -19.75536 14.68932 0.93896 1.000 47.76103 H ? B ? 127 1
   ATOM 4473 HD22 . LEU B 128 ? -19.15499 14.09150 -0.40480 1.000 47.76103 H ? B ? 127 1
   ATOM 4474 HD23 . LEU B 128 ? -20.25089 13.27690 0.40694 1.000 47.76103 H ? B ? 127 1
   ATOM 4475 N . GLN B 129 ? -17.64421 8.82612 -0.71964 1.000 50.23820 N ? B ? 128 1
   ATOM 4476 CA . GLN B 129 ? -17.02819 7.88275 -1.64301 1.000 54.23227 C ? B ? 128 1
   ATOM 4477 C . GLN B 129 ? -18.04070 6.90723 -2.22827 1.000 44.63299 C ? B ? 128 1
   ATOM 4478 O . GLN B 129 ? -17.65086 5.96410 -2.92480 1.000 45.81399 O ? B ? 128 1
   ATOM 4479 CB . GLN B 129 ? -15.90808 7.11281 -0.94070 1.000 52.39803 C ? B ? 128 1
   ATOM 4480 CG . GLN B 129 ? -14.84072 8.00459 -0.33019 1.000 54.51571 C ? B ? 128 1
   ATOM 4481 CD . GLN B 129 ? -13.66534 7.22050 0.22344 1.000 54.72577 C ? B ? 128 1
   ATOM 4482 OE1 . GLN B 129 ? -13.36411 7.28875 1.41528 1.000 51.38983 O ? B ? 128 1
   ATOM 4483 NE2 . GLN B 129 ? -12.99313 6.47161 -0.64267 1.000 56.42811 N ? B ? 128 1
   ATOM 4484 H . GLN B 129 ? -17.84815 8.47812 0.03990 1.000 53.94103 H ? B ? 128 1
   ATOM 4485 HA . GLN B 129 ? -16.63317 8.38015 -2.37612 1.000 57.05103 H ? B ? 128 1
   ATOM 4486 HB2 . GLN B 129 ? -16.29477 6.58253 -0.22643 1.000 54.67103 H ? B ? 128 1
   ATOM 4487 HB3 . GLN B 129 ? -15.47538 6.53337 -1.58717 1.000 54.67103 H ? B ? 128 1
   ATOM 4488 HG2 . GLN B 129 ? -14.50460 8.60716 -1.01198 1.000 57.04103 H ? B ? 128 1
   ATOM 4489 HG3 . GLN B 129 ? -15.23184 8.51243 0.39783 1.000 57.04103 H ? B ? 128 1
   ATOM 4490 HE21 . GLN B 129 ? -12.31873 6.00831 -0.37783 1.000 56.96103 H ? B ? 128 1
   ATOM 4491 HE22 . GLN B 129 ? -13.23211 6.44984 -1.46851 1.000 56.96103 H ? B ? 128 1
   ATOM 4492 N . LYS B 130 ? -19.32939 7.11258 -1.96114 1.000 48.01037 N ? B ? 129 1
   ATOM 4493 CA . LYS B 130 ? -20.39172 6.22604 -2.42924 1.000 47.79881 C ? B ? 129 1
   ATOM 4494 C . LYS B 130 ? -20.14274 4.79485 -1.94588 1.000 45.95474 C ? B ? 129 1
   ATOM 4495 O . LYS B 130 ? -20.07574 3.84043 -2.72416 1.000 47.89087 O ? B ? 129 1
   ATOM 4496 CB . LYS B 130 ? -20.52692 6.28496 -3.95578 1.000 53.98973 C ? B ? 129 1
   ATOM 4497 CG . LYS B 130 ? -20.59424 7.69887 -4.56492 1.000 58.09015 C ? B ? 129 1
   ATOM 4498 CD . LYS B 130 ? -21.27702 8.74528 -3.67057 1.000 61.86410 C ? B ? 129 1
   ATOM 4499 CE . LYS B 130 ? -22.71902 8.38879 -3.33177 1.000 68.39201 C ? B ? 129 1
   ATOM 4500 NZ . LYS B 130 ? -23.69455 9.05881 -4.23664 1.000 63.33328 N ? B ? 129 1
   ATOM 4501 H . LYS B 130 ? -19.62033 7.77643 -1.49826 1.000 39.76103 H ? B ? 129 1
   ATOM 4502 HA . LYS B 130 ? -21.23292 6.52508 -2.04994 1.000 39.33103 H ? B ? 129 1
   ATOM 4503 HB2 . LYS B 130 ? -19.75942 5.83899 -4.34689 1.000 45.00103 H ? B ? 129 1
   ATOM 4504 HB3 . LYS B 130 ? -21.34236 5.82376 -4.20729 1.000 45.00103 H ? B ? 129 1
   ATOM 4505 HG2 . LYS B 130 ? -19.69020 8.00596 -4.73607 1.000 49.13103 H ? B ? 129 1
   ATOM 4506 HG3 . LYS B 130 ? -21.09260 7.65489 -5.39595 1.000 49.13103 H ? B ? 129 1
   ATOM 4507 HD2 . LYS B 130 ? -20.78427 8.81887 -2.83829 1.000 56.72103 H ? B ? 129 1
   ATOM 4508 HD3 . LYS B 130 ? -21.28081 9.59930 -4.13049 1.000 56.72103 H ? B ? 129 1
   ATOM 4509 HE2 . LYS B 130 ? -22.83800 7.42988 -3.41688 1.000 66.02103 H ? B ? 129 1
   ATOM 4510 HE3 . LYS B 130 ? -22.91033 8.66742 -2.42256 1.000 66.02103 H ? B ? 129 1
   ATOM 4511 HZ1 . LYS B 130 ? -24.52508 8.83484 -4.00825 1.000 59.40103 H ? B ? 129 1
   ATOM 4512 HZ2 . LYS B 130 ? -23.60713 9.94254 -4.17767 1.000 59.40103 H ? B ? 129 1
   ATOM 4513 HZ3 . LYS B 130 ? -23.54942 8.80976 -5.07867 1.000 59.40103 H ? B ? 129 1
   ATOM 4514 N . LYS B 131 ? -20.00459 4.66919 -0.62934 1.000 47.32521 N ? B ? 130 1
   ATOM 4515 CA . LYS B 131 ? -19.79710 3.39714 0.04355 1.000 38.83937 C ? B ? 130 1
   ATOM 4516 C . LYS B 131 ? -20.95722 3.12679 0.99370 1.000 34.60647 C ? B ? 130 1
   ATOM 4517 O . LYS B 131 ? -21.77823 4.00273 1.27879 1.000 35.71009 O ? B ? 130 1
   ATOM 4518 CB . LYS B 131 ? -18.47302 3.39154 0.81736 1.000 40.72398 C ? B ? 130 1
   ATOM 4519 CG . LYS B 131 ? -17.25460 2.97385 -0.00040 1.000 43.30736 C ? B ? 130 1
   ATOM 4520 CD . LYS B 131 ? -15.97008 3.49634 0.64154 1.000 47.63276 C ? B ? 130 1
   ATOM 4521 CE . LYS B 131 ? -14.70295 2.95640 -0.01945 1.000 58.92184 C ? B ? 130 1
   ATOM 4522 NZ . LYS B 131 ? -14.95015 1.91346 -1.05357 1.000 55.96358 N ? B ? 130 1
   ATOM 4523 H . LYS B 131 ? -20.02889 5.33514 -0.08573 1.000 40.86103 H ? B ? 130 1
   ATOM 4524 HA . LYS B 131 ? -19.76674 2.68745 -0.61698 1.000 29.61103 H ? B ? 130 1
   ATOM 4525 HB2 . LYS B 131 ? -18.30750 4.28746 1.15025 1.000 33.01103 H ? B ? 130 1
   ATOM 4526 HB3 . LYS B 131 ? -18.55282 2.77151 1.55904 1.000 33.01103 H ? B ? 130 1
   ATOM 4527 HG2 . LYS B 131 ? -17.20741 2.00586 -0.04122 1.000 32.82103 H ? B ? 130 1
   ATOM 4528 HG3 . LYS B 131 ? -17.32333 3.34070 -0.89572 1.000 32.82103 H ? B ? 130 1
   ATOM 4529 HD2 . LYS B 131 ? -15.95367 4.46359 0.57041 1.000 39.10103 H ? B ? 130 1
   ATOM 4530 HD3 . LYS B 131 ? -15.95460 3.23200 1.57469 1.000 39.10103 H ? B ? 130 1
   ATOM 4531 HE2 . LYS B 131 ? -14.23923 3.69192 -0.44942 1.000 50.55103 H ? B ? 130 1
   ATOM 4532 HE3 . LYS B 131 ? -14.13892 2.56330 0.66484 1.000 50.55103 H ? B ? 130 1
   ATOM 4533 HZ1 . LYS B 131 ? -15.44290 2.25020 -1.71379 1.000 45.55103 H ? B ? 130 1
   ATOM 4534 HZ2 . LYS B 131 ? -14.17668 1.62676 -1.38771 1.000 45.55103 H ? B ? 130 1
   ATOM 4535 HZ3 . LYS B 131 ? -15.38242 1.22396 -0.69326 1.000 45.55103 H ? B ? 130 1
   ATOM 4536 N . LYS B 132 ? -21.01039 1.89358 1.49003 1.000 37.95780 N ? B ? 131 1
   ATOM 4537 CA . LYS B 132 ? -22.05020 1.44407 2.40581 1.000 31.59586 C ? B ? 131 1
   ATOM 4538 C . LYS B 132 ? -21.40580 0.98799 3.70708 1.000 28.32024 C ? B ? 131 1
   ATOM 4539 O . LYS B 132 ? -20.31342 0.41121 3.69824 1.000 34.63915 O ? B ? 131 1
   ATOM 4540 CB . LYS B 132 ? -22.87175 0.31272 1.78120 1.000 35.01063 C ? B ? 131 1
   ATOM 4541 CG . LYS B 132 ? -23.09279 0.48865 0.28024 1.000 38.69728 C ? B ? 131 1
   ATOM 4542 CD . LYS B 132 ? -24.40614 -0.12795 -0.19760 1.000 47.27214 C ? B ? 131 1
   ATOM 4543 CE . LYS B 132 ? -24.22589 -1.56383 -0.67411 1.000 56.46222 C ? B ? 131 1
   ATOM 4544 NZ . LYS B 132 ? -25.15426 -1.89771 -1.79103 1.000 61.55326 N ? B ? 131 1
   ATOM 4545 H . LYS B 132 ? -20.43594 1.28128 1.30376 1.000 31.95103 H ? B ? 131 1
   ATOM 4546 HA . LYS B 132 ? -22.65765 2.17162 2.61214 1.000 25.54103 H ? B ? 131 1
   ATOM 4547 HB2 . LYS B 132 ? -22.40528 -0.52668 1.91803 1.000 29.01103 H ? B ? 131 1
   ATOM 4548 HB3 . LYS B 132 ? -23.74147 0.28261 2.20966 1.000 29.01103 H ? B ? 131 1
   ATOM 4549 HG2 . LYS B 132 ? -23.11277 1.43577 0.07179 1.000 32.29103 H ? B ? 131 1
   ATOM 4550 HG3 . LYS B 132 ? -22.36757 0.05862 -0.19937 1.000 32.29103 H ? B ? 131 1
   ATOM 4551 HD2 . LYS B 132 ? -25.04246 -0.13009 0.53452 1.000 42.50103 H ? B ? 131 1
   ATOM 4552 HD3 . LYS B 132 ? -24.75330 0.39466 -0.93736 1.000 42.50103 H ? B ? 131 1
   ATOM 4553 HE2 . LYS B 132 ? -23.31636 -1.68460 -0.98885 1.000 52.13103 H ? B ? 131 1
   ATOM 4554 HE3 . LYS B 132 ? -24.40560 -2.16993 0.06158 1.000 52.13103 H ? B ? 131 1
   ATOM 4555 HZ1 . LYS B 132 ? -25.02464 -2.73814 -2.05368 1.000 57.34103 H ? B ? 131 1
   ATOM 4556 HZ2 . LYS B 132 ? -25.99805 -1.80562 -1.52337 1.000 57.34103 H ? B ? 131 1
   ATOM 4557 HZ3 . LYS B 132 ? -25.00897 -1.35397 -2.48048 1.000 57.34103 H ? B ? 131 1
   ATOM 4558 N . PHE B 133 ? -22.08256 1.24699 4.82598 1.000 27.36151 N ? B ? 132 1
   ATOM 4559 CA . PHE B 133 ? -21.45309 1.09372 6.12864 1.000 26.87332 C ? B ? 132 1
   ATOM 4560 C . PHE B 133 ? -22.47008 0.66526 7.17612 1.000 26.39578 C ? B ? 132 1
   ATOM 4561 O . PHE B 133 ? -23.68248 0.79989 6.99408 1.000 30.06511 O ? B ? 132 1
   ATOM 4562 CB . PHE B 133 ? -20.77842 2.40052 6.56778 1.000 29.48033 C ? B ? 132 1
   ATOM 4563 CG . PHE B 133 ? -21.71258 3.57876 6.61663 1.000 33.29802 C ? B ? 132 1
   ATOM 4564 CD1 . PHE B 133 ? -22.00296 4.29975 5.46912 1.000 35.82285 C ? B ? 132 1
   ATOM 4565 CD2 . PHE B 133 ? -22.29754 3.96678 7.81070 1.000 30.53163 C ? B ? 132 1
   ATOM 4566 CE1 . PHE B 133 ? -22.86162 5.38386 5.51174 1.000 36.73287 C ? B ? 132 1
   ATOM 4567 CE2 . PHE B 133 ? -23.15606 5.05024 7.85918 1.000 33.38677 C ? B ? 132 1
   ATOM 4568 CZ . PHE B 133 ? -23.43830 5.75883 6.70836 1.000 38.88577 C ? B ? 132 1
   ATOM 4569 H . PHE B 133 ? -22.90074 1.51053 4.85292 1.000 18.89103 H ? B ? 132 1
   ATOM 4570 HA . PHE B 133 ? -20.79242 0.38643 6.06416 1.000 19.57103 H ? B ? 132 1
   ATOM 4571 HB2 . PHE B 133 ? -20.41003 2.27784 7.45668 1.000 23.16103 H ? B ? 132 1
   ATOM 4572 HB3 . PHE B 133 ? -20.06891 2.61113 5.94078 1.000 23.16103 H ? B ? 132 1
   ATOM 4573 HD1 . PHE B 133 ? -21.61594 4.05183 4.66063 1.000 31.42103 H ? B ? 132 1
   ATOM 4574 HD2 . PHE B 133 ? -22.11087 3.49324 8.58904 1.000 26.23103 H ? B ? 132 1
   ATOM 4575 HE1 . PHE B 133 ? -23.04998 5.85934 4.73500 1.000 33.19103 H ? B ? 132 1
   ATOM 4576 HE2 . PHE B 133 ? -23.54303 5.30132 8.66671 1.000 30.29103 H ? B ? 132 1
   ATOM 4577 HZ . PHE B 133 ? -24.01572 6.48720 6.73937 1.000 36.68103 H ? B ? 132 1
   ATOM 4578 N . HIS B 134 ? -21.94324 0.14168 8.28374 1.000 29.86985 N ? B ? 133 1
   ATOM 4579 CA . HIS B 134 ? -22.71016 -0.18279 9.47990 1.000 24.77669 C ? B ? 133 1
   ATOM 4580 C . HIS B 134 ? -22.00876 0.45845 10.66781 1.000 24.36766 C ? B ? 133 1
   ATOM 4581 O . HIS B 134 ? -20.79595 0.29231 10.83428 1.000 24.52115 O ? B ? 133 1
   ATOM 4582 CB . HIS B 134 ? -22.81785 -1.69710 9.69205 1.000 30.79786 C ? B ? 133 1
   ATOM 4583 CG . HIS B 134 ? -23.92842 -2.34287 8.92420 1.000 37.54940 C ? B ? 133 1
   ATOM 4584 ND1 . HIS B 134 ? -24.57277 -1.71980 7.87741 1.000 35.25714 N ? B ? 133 1
   ATOM 4585 CD2 . HIS B 134 ? -24.50501 -3.56184 9.04901 1.000 37.07038 C ? B ? 133 1
   ATOM 4586 CE1 . HIS B 134 ? -25.50085 -2.52560 7.39288 1.000 44.71135 C ? B ? 133 1
   ATOM 4587 NE2 . HIS B 134 ? -25.47994 -3.64989 8.08570 1.000 43.70026 N ? B ? 133 1
   ATOM 4588 H . HIS B 134 ? -21.10708 -0.04136 8.36699 1.000 25.35103 H ? B ? 133 1
   ATOM 4589 HA . HIS B 134 ? -23.61062 0.16931 9.40190 1.000 19.70103 H ? B ? 133 1
   ATOM 4590 HB2 . HIS B 134 ? -21.98628 -2.11015 9.41139 1.000 26.10103 H ? B ? 133 1
   ATOM 4591 HB3 . HIS B 134 ? -22.97211 -1.86873 10.63420 1.000 26.10103 H ? B ? 133 1
   ATOM 4592 HD1 . HIS B 134 ? -24.39808 -0.93002 7.58528 1.000 31.53103 H ? B ? 133 1
   ATOM 4593 HD2 . HIS B 134 ? -24.28246 -4.21675 9.67067 1.000 32.70103 H ? B ? 133 1
   ATOM 4594 HE1 . HIS B 134 ? -26.07186 -2.33378 6.68433 1.000 42.45103 H ? B ? 133 1
   ATOM 4595 N . GLY B 135 ? -22.76632 1.18534 11.49478 1.000 25.42610 N ? B ? 134 1
   ATOM 4596 CA . GLY B 135 ? -22.18931 1.94616 12.57899 1.000 22.51558 C ? B ? 134 1
   ATOM 4597 C . GLY B 135 ? -22.86796 1.65333 13.90587 1.000 25.51763 C ? B ? 134 1
   ATOM 4598 O . GLY B 135 ? -23.88424 0.95677 13.97715 1.000 30.82095 O ? B ? 134 1
   ATOM 4599 H . GLY B 135 ? -23.62228 1.24765 11.43944 1.000 24.49103 H ? B ? 134 1
   ATOM 4600 HA2 . GLY B 135 ? -21.24783 1.72767 12.66129 1.000 21.20103 H ? B ? 134 1
   ATOM 4601 HA3 . GLY B 135 ? -22.27840 2.89369 12.39152 1.000 21.20103 H ? B ? 134 1
   ATOM 4602 N . TYR B 136 ? -22.26729 2.20026 14.96354 1.000 21.11466 N ? B ? 135 1
   ATOM 4603 CA . TYR B 136 ? -22.82230 2.12664 16.31056 1.000 22.51853 C ? B ? 135 1
   ATOM 4604 C . TYR B 136 ? -22.11322 3.14487 17.19719 1.000 17.08099 C ? B ? 135 1
   ATOM 4605 O . TYR B 136 ? -20.88328 3.22559 17.18708 1.000 17.24451 O ? B ? 135 1
   ATOM 4606 CB . TYR B 136 ? -22.67245 0.72006 16.89628 1.000 19.65634 C ? B ? 135 1
   ATOM 4607 CG . TYR B 136 ? -22.86929 0.66778 18.39870 1.000 23.91476 C ? B ? 135 1
   ATOM 4608 CD1 . TYR B 136 ? -24.14235 0.71145 18.95556 1.000 24.03955 C ? B ? 135 1
   ATOM 4609 CD2 . TYR B 136 ? -21.78320 0.58199 19.26022 1.000 22.02714 C ? B ? 135 1
   ATOM 4610 CE1 . TYR B 136 ? -24.32736 0.66726 20.32704 1.000 25.25212 C ? B ? 135 1
   ATOM 4611 CE2 . TYR B 136 ? -21.95970 0.53690 20.63337 1.000 24.43862 C ? B ? 135 1
   ATOM 4612 CZ . TYR B 136 ? -23.23287 0.57922 21.16026 1.000 25.77369 C ? B ? 135 1
   ATOM 4613 OH . TYR B 136 ? -23.41070 0.53571 22.52503 1.000 28.95177 O ? B ? 135 1
   ATOM 4614 H . TYR B 136 ? -21.52211 2.62776 14.92428 1.000 18.61103 H ? B ? 135 1
   ATOM 4615 HA . TYR B 136 ? -23.76582 2.34955 16.27930 1.000 20.02103 H ? B ? 135 1
   ATOM 4616 HB2 . TYR B 136 ? -23.33432 0.13938 16.48929 1.000 15.70103 H ? B ? 135 1
[truncated: 219,951 more chars]
