# Supplementary material for: AutoLEI: An XDS-based pipeline with graphical user interface for automated real-time and offline batch 3D ED/microED data processing
Source: IUCrJ. 2026 Jan 1;13(Pt 1):105–15. doi: 10.1107/S2052252525010784 (PMC12809502; doi:10.1107/S2052252525010784)
Supplement: Supplementary file 7 [file m-13-00105-sup7.zip › structure files/PDB/apo-hMTH1/20240918_microed_autoleipaper_refine_326.geo]

Geometry restraints
Bond restraints: 5041
Sorted by residual:
bond pdb=" N   THR A 144 "
     pdb=" CA  THR A 144 "
  ideal  model  delta    sigma   weight residual
  1.456  1.526 -0.070 1.16e-02 7.43e+03 3.61e+01
bond pdb=" N   LYS B 131 "
     pdb=" CA  LYS B 131 "
  ideal  model  delta    sigma   weight residual
  1.454  1.528 -0.074 1.27e-02 6.20e+03 3.40e+01
bond pdb=" CA  LYS B 130 "
     pdb=" C   LYS B 130 "
  ideal  model  delta    sigma   weight residual
  1.529  1.594 -0.065 1.26e-02 6.30e+03 2.68e+01
bond pdb=" C   ASP A 143 "
     pdb=" N   THR A 144 "
  ideal  model  delta    sigma   weight residual
  1.330  1.373 -0.043 1.26e-02 6.30e+03 1.16e+01
bond pdb=" C   THR A 144 "
     pdb=" N   ILE A 145 "
  ideal  model  delta    sigma   weight residual
  1.331  1.375 -0.044 1.32e-02 5.74e+03 1.10e+01
bond pdb=" CA  ASP A 143 "
     pdb=" C   ASP A 143 "
  ideal  model  delta    sigma   weight residual
  1.522  1.565 -0.043 1.31e-02 5.83e+03 1.08e+01
bond pdb=" C   LYS B 130 "
     pdb=" N   LYS B 131 "
  ideal  model  delta    sigma   weight residual
  1.331  1.379 -0.048 1.51e-02 4.39e+03 1.03e+01
bond pdb=" O1  SO4 D   8 "
     pdb=" S   SO4 D   8 "
  ideal  model  delta    sigma   weight residual
  1.460  1.522 -0.062 2.00e-02 2.50e+03 9.70e+00
bond pdb=" O2  SO4 D   8 "
     pdb=" S   SO4 D   8 "
  ideal  model  delta    sigma   weight residual
  1.460  1.522 -0.062 2.00e-02 2.50e+03 9.70e+00
bond pdb=" O1  SO4 D   7 "
     pdb=" S   SO4 D   7 "
  ideal  model  delta    sigma   weight residual
  1.460  1.522 -0.062 2.00e-02 2.50e+03 9.70e+00
bond pdb=" O2  SO4 D   7 "
     pdb=" S   SO4 D   7 "
  ideal  model  delta    sigma   weight residual
  1.460  1.522 -0.062 2.00e-02 2.50e+03 9.70e+00
bond pdb=" N   THR B  94 "
     pdb=" CA  THR B  94 "
  ideal  model  delta    sigma   weight residual
  1.453  1.482 -0.029 9.20e-03 1.18e+04 9.60e+00
bond pdb=" N   VAL B  96 "
     pdb=" CA  VAL B  96 "
  ideal  model  delta    sigma   weight residual
  1.458  1.494 -0.036 1.17e-02 7.31e+03 9.45e+00
bond pdb=" CB  MET A 116 "
     pdb=" CG  MET A 116 "
  ideal  model  delta    sigma   weight residual
  1.520  1.431  0.089 3.00e-02 1.11e+03 8.78e+00
bond pdb=" CG  ARG A  25 "
     pdb=" CD  ARG A  25 "
  ideal  model  delta    sigma   weight residual
  1.520  1.608 -0.088 3.00e-02 1.11e+03 8.61e+00
bond pdb=" CE1 PHE B 137 "
     pdb=" CZ  PHE B 137 "
  ideal  model  delta    sigma   weight residual
  1.382  1.295  0.087 3.00e-02 1.11e+03 8.39e+00
bond pdb=" CA  LYS B 131 "
     pdb=" C   LYS B 131 "
  ideal  model  delta    sigma   weight residual
  1.522  1.555 -0.034 1.21e-02 6.83e+03 7.87e+00
bond pdb=" CG1 ILE B  45 "
     pdb=" CD1 ILE B  45 "
  ideal  model  delta    sigma   weight residual
  1.513  1.621 -0.108 3.90e-02 6.57e+02 7.68e+00
bond pdb=" N   VAL A  75 "
     pdb=" CA  VAL A  75 "
  ideal  model  delta    sigma   weight residual
  1.457  1.491 -0.033 1.22e-02 6.72e+03 7.50e+00
bond pdb=" N   ASP A 109 "
     pdb=" CA  ASP A 109 "
  ideal  model  delta    sigma   weight residual
  1.457  1.489 -0.032 1.19e-02 7.06e+03 7.42e+00
bond pdb=" C   LYS B 131 "
     pdb=" N   LYS B 132 "
  ideal  model  delta    sigma   weight residual
  1.329  1.367 -0.037 1.38e-02 5.25e+03 7.34e+00
bond pdb=" N   LEU B  59 "
     pdb=" CA  LEU B  59 "
  ideal  model  delta    sigma   weight residual
  1.454  1.485 -0.031 1.17e-02 7.31e+03 7.03e+00
bond pdb=" N   GLU B  56 "
     pdb=" CA  GLU B  56 "
  ideal  model  delta    sigma   weight residual
  1.455  1.489 -0.034 1.29e-02 6.01e+03 7.01e+00
bond pdb=" CB  TRP B  32 "
     pdb=" CG  TRP B  32 "
  ideal  model  delta    sigma   weight residual
  1.498  1.580 -0.082 3.10e-02 1.04e+03 6.99e+00
bond pdb=" CA  SER B  57 "
     pdb=" CB  SER B  57 "
  ideal  model  delta    sigma   weight residual
  1.536  1.498  0.038 1.46e-02 4.69e+03 6.73e+00
bond pdb=" N   GLN A 110 "
     pdb=" CA  GLN A 110 "
  ideal  model  delta    sigma   weight residual
  1.458  1.486 -0.028 1.08e-02 8.57e+03 6.69e+00
bond pdb=" N   GLN A 142 "
     pdb=" CA  GLN A 142 "
  ideal  model  delta    sigma   weight residual
  1.457  1.487 -0.030 1.16e-02 7.43e+03 6.65e+00
bond pdb=" CG  GLU B  77 "
     pdb=" CD  GLU B  77 "
  ideal  model  delta    sigma   weight residual
  1.516  1.580 -0.064 2.50e-02 1.60e+03 6.46e+00
bond pdb=" N   LEU B  13 "
     pdb=" CA  LEU B  13 "
  ideal  model  delta    sigma   weight residual
  1.453  1.483 -0.030 1.22e-02 6.72e+03 6.02e+00
bond pdb=" N   PHE A  74 "
     pdb=" CA  PHE A  74 "
  ideal  model  delta    sigma   weight residual
  1.456  1.486 -0.030 1.25e-02 6.40e+03 5.85e+00
bond pdb=" N   SER B  57 "
     pdb=" CA  SER B  57 "
  ideal  model  delta    sigma   weight residual
  1.457  1.491 -0.034 1.40e-02 5.10e+03 5.74e+00
bond pdb=" CG  LYS B  66 "
     pdb=" CD  LYS B  66 "
  ideal  model  delta    sigma   weight residual
  1.520  1.590 -0.070 3.00e-02 1.11e+03 5.48e+00
bond pdb=" N   LYS B 130 "
     pdb=" CA  LYS B 130 "
  ideal  model  delta    sigma   weight residual
  1.460  1.494 -0.034 1.45e-02 4.76e+03 5.43e+00
bond pdb=" C   SER B  98 "
     pdb=" O   SER B  98 "
  ideal  model  delta    sigma   weight residual
  1.234  1.204  0.030 1.29e-02 6.01e+03 5.40e+00
bond pdb=" N   GLN A 107 "
     pdb=" CA  GLN A 107 "
  ideal  model  delta    sigma   weight residual
  1.453  1.483 -0.030 1.31e-02 5.83e+03 5.35e+00
bond pdb=" CG  GLU A  97 "
     pdb=" CD  GLU A  97 "
  ideal  model  delta    sigma   weight residual
  1.516  1.574 -0.058 2.50e-02 1.60e+03 5.32e+00
bond pdb=" N   LEU B  53 "
     pdb=" CA  LEU B  53 "
  ideal  model  delta    sigma   weight residual
  1.458  1.487 -0.029 1.28e-02 6.10e+03 5.31e+00
bond pdb=" N   PHE A 139 "
     pdb=" CA  PHE A 139 "
  ideal  model  delta    sigma   weight residual
  1.456  1.484 -0.027 1.21e-02 6.83e+03 5.13e+00
bond pdb=" N   LYS A 138 "
     pdb=" CA  LYS A 138 "
  ideal  model  delta    sigma   weight residual
  1.456  1.484 -0.027 1.21e-02 6.83e+03 5.03e+00
bond pdb=" CA  ASP A  82 "
     pdb=" C   ASP A  82 "
  ideal  model  delta    sigma   weight residual
  1.522  1.496  0.026 1.18e-02 7.18e+03 5.02e+00
bond pdb=" CB  ASN B  33 "
     pdb=" CG  ASN B  33 "
  ideal  model  delta    sigma   weight residual
  1.516  1.571 -0.055 2.50e-02 1.60e+03 4.88e+00
bond pdb=" N   GLU A  73 "
     pdb=" H   GLU A  73 "
  ideal  model  delta    sigma   weight residual
  0.860  0.904 -0.044 2.00e-02 2.50e+03 4.88e+00
bond pdb=" CD  LYS B  66 "
     pdb=" CE  LYS B  66 "
  ideal  model  delta    sigma   weight residual
  1.520  1.586 -0.066 3.00e-02 1.11e+03 4.85e+00
bond pdb=" N   PHE B  35 "
     pdb=" H   PHE B  35 "
  ideal  model  delta    sigma   weight residual
  0.860  0.904 -0.044 2.00e-02 2.50e+03 4.82e+00
bond pdb=" N   GLY A 141 "
     pdb=" H   GLY A 141 "
  ideal  model  delta    sigma   weight residual
  0.860  0.904 -0.044 2.00e-02 2.50e+03 4.81e+00
bond pdb=" N   SER B  98 "
     pdb=" H   SER B  98 "
  ideal  model  delta    sigma   weight residual
  0.860  0.904 -0.044 2.00e-02 2.50e+03 4.77e+00
bond pdb=" N   ARG A  31 "
     pdb=" H   ARG A  31 "
  ideal  model  delta    sigma   weight residual
  0.860  0.904 -0.044 2.00e-02 2.50e+03 4.76e+00
bond pdb=" CB  GLU A  79 "
     pdb=" CG  GLU A  79 "
  ideal  model  delta    sigma   weight residual
  1.520  1.585 -0.065 3.00e-02 1.11e+03 4.73e+00
bond pdb=" N   VAL B  96 "
     pdb=" H   VAL B  96 "
  ideal  model  delta    sigma   weight residual
  0.860  0.903 -0.043 2.00e-02 2.50e+03 4.67e+00
bond pdb=" N   GLY A  76 "
     pdb=" H   GLY A  76 "
  ideal  model  delta    sigma   weight residual
  0.860  0.903 -0.043 2.00e-02 2.50e+03 4.66e+00
bond pdb=" N   GLN A 107 "
     pdb=" H   GLN A 107 "
  ideal  model  delta    sigma   weight residual
  0.860  0.903 -0.043 2.00e-02 2.50e+03 4.65e+00
bond pdb=" N   LYS A 138 "
     pdb=" H   LYS A 138 "
  ideal  model  delta    sigma   weight residual
  0.860  0.903 -0.043 2.00e-02 2.50e+03 4.65e+00
bond pdb=" N   CYS B  87 "
     pdb=" H   CYS B  87 "
  ideal  model  delta    sigma   weight residual
  0.860  0.903 -0.043 2.00e-02 2.50e+03 4.63e+00
bond pdb=" N   LEU B 126 "
     pdb=" H   LEU B 126 "
  ideal  model  delta    sigma   weight residual
  0.860  0.903 -0.043 2.00e-02 2.50e+03 4.62e+00
bond pdb=" N   ASP A 143 "
     pdb=" CA  ASP A 143 "
  ideal  model  delta    sigma   weight residual
  1.455  1.484 -0.029 1.33e-02 5.65e+03 4.62e+00
bond pdb=" N   LEU A 146 "
     pdb=" H   LEU A 146 "
  ideal  model  delta    sigma   weight residual
  0.860  0.903 -0.043 2.00e-02 2.50e+03 4.61e+00
bond pdb=" N   VAL B  67 "
     pdb=" H   VAL B  67 "
  ideal  model  delta    sigma   weight residual
  0.860  0.903 -0.043 2.00e-02 2.50e+03 4.61e+00
bond pdb=" N   THR A 155 "
     pdb=" H   THR A 155 "
  ideal  model  delta    sigma   weight residual
  0.860  0.903 -0.043 2.00e-02 2.50e+03 4.57e+00
bond pdb=" N   LEU B  19 "
     pdb=" H   LEU B  19 "
  ideal  model  delta    sigma   weight residual
  0.860  0.903 -0.043 2.00e-02 2.50e+03 4.55e+00
bond pdb=" N   LEU B  13 "
     pdb=" H   LEU B  13 "
  ideal  model  delta    sigma   weight residual
  0.860  0.903 -0.043 2.00e-02 2.50e+03 4.54e+00
bond pdb=" N   THR B  94 "
     pdb=" H   THR B  94 "
  ideal  model  delta    sigma   weight residual
  0.860  0.903 -0.043 2.00e-02 2.50e+03 4.53e+00
bond pdb=" CG  LEU B  20 "
     pdb=" CD2 LEU B  20 "
  ideal  model  delta    sigma   weight residual
  1.521  1.591 -0.070 3.30e-02 9.18e+02 4.52e+00
bond pdb=" N   THR A 144 "
     pdb=" H   THR A 144 "
  ideal  model  delta    sigma   weight residual
  0.860  0.902 -0.042 2.00e-02 2.50e+03 4.51e+00
bond pdb=" N   GLN A 142 "
     pdb=" H   GLN A 142 "
  ideal  model  delta    sigma   weight residual
  0.860  0.902 -0.042 2.00e-02 2.50e+03 4.49e+00
bond pdb=" N   PHE A 139 "
     pdb=" H   PHE A 139 "
  ideal  model  delta    sigma   weight residual
  0.860  0.902 -0.042 2.00e-02 2.50e+03 4.49e+00
bond pdb=" N   VAL A  75 "
     pdb=" H   VAL A  75 "
  ideal  model  delta    sigma   weight residual
  0.860  0.902 -0.042 2.00e-02 2.50e+03 4.49e+00
bond pdb=" N   VAL B  67 "
     pdb=" CA  VAL B  67 "
  ideal  model  delta    sigma   weight residual
  1.459  1.485 -0.026 1.25e-02 6.40e+03 4.48e+00
bond pdb=" N   GLN A 110 "
     pdb=" H   GLN A 110 "
  ideal  model  delta    sigma   weight residual
  0.860  0.902 -0.042 2.00e-02 2.50e+03 4.45e+00
bond pdb=" N   LEU B  59 "
     pdb=" H   LEU B  59 "
  ideal  model  delta    sigma   weight residual
  0.860  0.902 -0.042 2.00e-02 2.50e+03 4.44e+00
bond pdb=" N   GLN B  54 "
     pdb=" H   GLN B  54 "
  ideal  model  delta    sigma   weight residual
  0.860  0.902 -0.042 2.00e-02 2.50e+03 4.43e+00
bond pdb=" CB  VAL B 156 "
     pdb=" CG2 VAL B 156 "
  ideal  model  delta    sigma   weight residual
  1.521  1.452  0.069 3.30e-02 9.18e+02 4.41e+00
bond pdb=" N   GLU B  55 "
     pdb=" H   GLU B  55 "
  ideal  model  delta    sigma   weight residual
  0.860  0.902 -0.042 2.00e-02 2.50e+03 4.40e+00
bond pdb=" N   GLY B  58 "
     pdb=" H   GLY B  58 "
  ideal  model  delta    sigma   weight residual
  0.860  0.902 -0.042 2.00e-02 2.50e+03 4.39e+00
bond pdb=" N   PHE B  35 "
     pdb=" CA  PHE B  35 "
  ideal  model  delta    sigma   weight residual
  1.456  1.482 -0.026 1.23e-02 6.61e+03 4.39e+00
bond pdb=" N   GLU B  56 "
     pdb=" H   GLU B  56 "
  ideal  model  delta    sigma   weight residual
  0.860  0.902 -0.042 2.00e-02 2.50e+03 4.38e+00
bond pdb=" N   SER B  98 "
     pdb=" CA  SER B  98 "
  ideal  model  delta    sigma   weight residual
  1.455  1.482 -0.028 1.32e-02 5.74e+03 4.38e+00
bond pdb=" N   PHE A  74 "
     pdb=" H   PHE A  74 "
  ideal  model  delta    sigma   weight residual
  0.860  0.902 -0.042 2.00e-02 2.50e+03 4.36e+00
bond pdb=" N   LYS B 130 "
     pdb=" H   LYS B 130 "
  ideal  model  delta    sigma   weight residual
  0.860  0.902 -0.042 2.00e-02 2.50e+03 4.36e+00
bond pdb=" N   GLN A 140 "
     pdb=" H   GLN A 140 "
  ideal  model  delta    sigma   weight residual
  0.860  0.902 -0.042 2.00e-02 2.50e+03 4.34e+00
bond pdb=" N   GLU A  77 "
     pdb=" H   GLU A  77 "
  ideal  model  delta    sigma   weight residual
  0.860  0.902 -0.042 2.00e-02 2.50e+03 4.34e+00
bond pdb=" N   LEU B 127 "
     pdb=" H   LEU B 127 "
  ideal  model  delta    sigma   weight residual
  0.860  0.902 -0.042 2.00e-02 2.50e+03 4.34e+00
bond pdb=" N   LEU B 128 "
     pdb=" H   LEU B 128 "
  ideal  model  delta    sigma   weight residual
  0.860  0.902 -0.042 2.00e-02 2.50e+03 4.33e+00
bond pdb=" CB  PHE A 124 "
     pdb=" CG  PHE A 124 "
  ideal  model  delta    sigma   weight residual
  1.502  1.454  0.048 2.30e-02 1.89e+03 4.31e+00
bond pdb=" N   LEU A 108 "
     pdb=" H   LEU A 108 "
  ideal  model  delta    sigma   weight residual
  0.860  0.901 -0.041 2.00e-02 2.50e+03 4.29e+00
bond pdb=" N   LYS B 131 "
     pdb=" H   LYS B 131 "
  ideal  model  delta    sigma   weight residual
  0.860  0.901 -0.041 2.00e-02 2.50e+03 4.27e+00
bond pdb=" N   SER B  57 "
     pdb=" H   SER B  57 "
  ideal  model  delta    sigma   weight residual
  0.860  0.901 -0.041 2.00e-02 2.50e+03 4.27e+00
bond pdb=" N   LEU B  53 "
     pdb=" H   LEU B  53 "
  ideal  model  delta    sigma   weight residual
  0.860  0.901 -0.041 2.00e-02 2.50e+03 4.23e+00
bond pdb=" N   ILE A 111 "
     pdb=" H   ILE A 111 "
  ideal  model  delta    sigma   weight residual
  0.860  0.901 -0.041 2.00e-02 2.50e+03 4.19e+00
bond pdb=" N   LEU B  19 "
     pdb=" CA  LEU B  19 "
  ideal  model  delta    sigma   weight residual
  1.459  1.485 -0.026 1.27e-02 6.20e+03 4.18e+00
bond pdb=" N   ASP A 143 "
     pdb=" H   ASP A 143 "
  ideal  model  delta    sigma   weight residual
  0.860  0.901 -0.041 2.00e-02 2.50e+03 4.18e+00
bond pdb=" CB  ARG A  25 "
     pdb=" CG  ARG A  25 "
  ideal  model  delta    sigma   weight residual
  1.520  1.581 -0.061 3.00e-02 1.11e+03 4.17e+00
bond pdb=" CB  TYR B 136 "
     pdb=" CG  TYR B 136 "
  ideal  model  delta    sigma   weight residual
  1.512  1.557 -0.045 2.20e-02 2.07e+03 4.16e+00
bond pdb=" N   ASP A 109 "
     pdb=" H   ASP A 109 "
  ideal  model  delta    sigma   weight residual
  0.860  0.901 -0.041 2.00e-02 2.50e+03 4.16e+00
bond pdb=" CG  GLU A  79 "
     pdb=" CD  GLU A  79 "
  ideal  model  delta    sigma   weight residual
  1.516  1.567 -0.051 2.50e-02 1.60e+03 4.14e+00
bond pdb=" C   THR B  94 "
     pdb=" N   PRO B  95 "
  ideal  model  delta    sigma   weight residual
  1.329  1.353 -0.024 1.20e-02 6.94e+03 4.14e+00
bond pdb=" N   GLN A 140 "
     pdb=" CA  GLN A 140 "
  ideal  model  delta    sigma   weight residual
  1.459  1.485 -0.025 1.24e-02 6.50e+03 4.13e+00
bond pdb=" CD2 PHE B 124 "
     pdb=" CE2 PHE B 124 "
  ideal  model  delta    sigma   weight residual
  1.382  1.443 -0.061 3.00e-02 1.11e+03 4.09e+00
bond pdb=" CB  VAL B  18 "
     pdb=" CG1 VAL B  18 "
  ideal  model  delta    sigma   weight residual
  1.521  1.588 -0.067 3.30e-02 9.18e+02 4.07e+00
bond pdb=" CG  PHE B 113 "
     pdb=" CD2 PHE B 113 "
  ideal  model  delta    sigma   weight residual
  1.384  1.342  0.042 2.10e-02 2.27e+03 4.02e+00
bond pdb=" CA  PHE B 137 "
     pdb=" C   PHE B 137 "
  ideal  model  delta    sigma   weight residual
  1.521  1.496  0.025 1.24e-02 6.50e+03 4.01e+00
bond pdb=" N   GLN B 129 "
     pdb=" H   GLN B 129 "
  ideal  model  delta    sigma   weight residual
  0.860  0.900 -0.040 2.00e-02 2.50e+03 3.93e+00
bond pdb=" N   GLN B  54 "
     pdb=" CA  GLN B  54 "
  ideal  model  delta    sigma   weight residual
  1.458  1.484 -0.026 1.33e-02 5.65e+03 3.87e+00
bond pdb=" N   ILE A 111 "
     pdb=" CA  ILE A 111 "
  ideal  model  delta    sigma   weight residual
  1.468  1.493 -0.025 1.29e-02 6.01e+03 3.85e+00
bond pdb=" CB  ASP A 147 "
     pdb=" CG  ASP A 147 "
  ideal  model  delta    sigma   weight residual
  1.516  1.565 -0.049 2.50e-02 1.60e+03 3.80e+00
bond pdb=" CG1 ILE A  70 "
     pdb=" CD1 ILE A  70 "
  ideal  model  delta    sigma   weight residual
  1.513  1.589 -0.076 3.90e-02 6.57e+02 3.78e+00
bond pdb=" CA  SER B  98 "
     pdb=" CB  SER B  98 "
  ideal  model  delta    sigma   weight residual
  1.534  1.500  0.034 1.77e-02 3.19e+03 3.75e+00
bond pdb=" CA  THR A 149 "
     pdb=" CB  THR A 149 "
  ideal  model  delta    sigma   weight residual
  1.534  1.499  0.034 1.78e-02 3.16e+03 3.74e+00
bond pdb=" O3  SO4 D   8 "
     pdb=" S   SO4 D   8 "
  ideal  model  delta    sigma   weight residual
  1.460  1.421  0.039 2.00e-02 2.50e+03 3.73e+00
bond pdb=" O4  SO4 D   7 "
     pdb=" S   SO4 D   7 "
  ideal  model  delta    sigma   weight residual
  1.460  1.421  0.039 2.00e-02 2.50e+03 3.73e+00
bond pdb=" O3  SO4 D   7 "
     pdb=" S   SO4 D   7 "
  ideal  model  delta    sigma   weight residual
  1.460  1.421  0.039 2.00e-02 2.50e+03 3.73e+00
bond pdb=" O4  SO4 D   8 "
     pdb=" S   SO4 D   8 "
  ideal  model  delta    sigma   weight residual
  1.460  1.421  0.039 2.00e-02 2.50e+03 3.73e+00
bond pdb=" N   LEU B 126 "
     pdb=" CA  LEU B 126 "
  ideal  model  delta    sigma   weight residual
  1.459  1.483 -0.025 1.28e-02 6.10e+03 3.71e+00
bond pdb=" N   LEU A 108 "
     pdb=" CA  LEU A 108 "
  ideal  model  delta    sigma   weight residual
  1.457  1.483 -0.027 1.40e-02 5.10e+03 3.61e+00
bond pdb=" CA  THR A 155 "
     pdb=" C   THR A 155 "
  ideal  model  delta    sigma   weight residual
  1.523  1.498  0.025 1.34e-02 5.57e+03 3.54e+00
bond pdb=" CB  TRP A 123 "
     pdb=" CG  TRP A 123 "
  ideal  model  delta    sigma   weight residual
  1.498  1.556 -0.058 3.10e-02 1.04e+03 3.53e+00
bond pdb=" N   GLU B  55 "
     pdb=" CA  GLU B  55 "
  ideal  model  delta    sigma   weight residual
  1.458  1.482 -0.024 1.30e-02 5.92e+03 3.52e+00
bond pdb=" CA  TRP A 105 "
     pdb=" C   TRP A 105 "
  ideal  model  delta    sigma   weight residual
  1.523  1.547 -0.023 1.24e-02 6.50e+03 3.51e+00
bond pdb=" CB  GLN A  14 "
     pdb=" CG  GLN A  14 "
  ideal  model  delta    sigma   weight residual
  1.520  1.576 -0.056 3.00e-02 1.11e+03 3.50e+00
bond pdb=" CG  GLU B  43 "
     pdb=" CD  GLU B  43 "
  ideal  model  delta    sigma   weight residual
  1.516  1.563 -0.047 2.50e-02 1.60e+03 3.46e+00
bond pdb=" CB  LYS B 114 "
     pdb=" CG  LYS B 114 "
  ideal  model  delta    sigma   weight residual
  1.520  1.464  0.056 3.00e-02 1.11e+03 3.43e+00
bond pdb=" C   LEU B 126 "
     pdb=" O   LEU B 126 "
  ideal  model  delta    sigma   weight residual
  1.236  1.213  0.023 1.26e-02 6.30e+03 3.42e+00
bond pdb=" N   LEU A 146 "
     pdb=" CA  LEU A 146 "
  ideal  model  delta    sigma   weight residual
  1.457  1.480 -0.023 1.27e-02 6.20e+03 3.41e+00
bond pdb=" CA  ASP A 147 "
     pdb=" CB  ASP A 147 "
  ideal  model  delta    sigma   weight residual
  1.533  1.566 -0.034 1.82e-02 3.02e+03 3.40e+00
bond pdb=" CE  LYS B 138 "
     pdb=" NZ  LYS B 138 "
  ideal  model  delta    sigma   weight residual
  1.489  1.544 -0.055 3.00e-02 1.11e+03 3.37e+00
bond pdb=" CB  VAL A  10 "
     pdb=" CG1 VAL A  10 "
  ideal  model  delta    sigma   weight residual
  1.521  1.460  0.061 3.30e-02 9.18e+02 3.37e+00
bond pdb=" CA  ASN B  33 "
     pdb=" CB  ASN B  33 "
  ideal  model  delta    sigma   weight residual
  1.533  1.566 -0.033 1.82e-02 3.02e+03 3.34e+00
bond pdb=" C   TRP A 117 "
     pdb=" N   PRO A 118 "
  ideal  model  delta    sigma   weight residual
  1.335  1.358 -0.023 1.28e-02 6.10e+03 3.29e+00
bond pdb=" C   TRP A  32 "
     pdb=" N   ASN A  33 "
  ideal  model  delta    sigma   weight residual
  1.331  1.353 -0.022 1.23e-02 6.61e+03 3.21e+00
bond pdb=" CG  GLU B 100 "
     pdb=" CD  GLU B 100 "
  ideal  model  delta    sigma   weight residual
  1.516  1.561 -0.045 2.50e-02 1.60e+03 3.20e+00
bond pdb=" N   GLU A  77 "
     pdb=" CA  GLU A  77 "
  ideal  model  delta    sigma   weight residual
  1.451  1.481 -0.030 1.70e-02 3.46e+03 3.20e+00
bond pdb=" CB  VAL B  10 "
     pdb=" CG2 VAL B  10 "
  ideal  model  delta    sigma   weight residual
  1.521  1.580 -0.059 3.30e-02 9.18e+02 3.17e+00
bond pdb=" CG  TYR B 136 "
     pdb=" CD1 TYR B 136 "
  ideal  model  delta    sigma   weight residual
  1.389  1.426 -0.037 2.10e-02 2.27e+03 3.15e+00
bond pdb=" C   PHE B 113 "
     pdb=" N   LYS B 114 "
  ideal  model  delta    sigma   weight residual
  1.332  1.305  0.027 1.53e-02 4.27e+03 3.12e+00
bond pdb=" CG  LEU B  11 "
     pdb=" CD1 LEU B  11 "
  ideal  model  delta    sigma   weight residual
  1.521  1.463  0.058 3.30e-02 9.18e+02 3.11e+00
bond pdb=" CA  MET A  22 "
     pdb=" C   MET A  22 "
  ideal  model  delta    sigma   weight residual
  1.523  1.546 -0.023 1.30e-02 5.92e+03 3.11e+00
bond pdb=" CB  LYS A  24 "
     pdb=" CG  LYS A  24 "
  ideal  model  delta    sigma   weight residual
  1.520  1.573 -0.053 3.00e-02 1.11e+03 3.10e+00
bond pdb=" CA  VAL B  83 "
     pdb=" C   VAL B  83 "
  ideal  model  delta    sigma   weight residual
  1.522  1.500  0.022 1.24e-02 6.50e+03 3.03e+00
bond pdb=" CA  THR A 144 "
     pdb=" C   THR A 144 "
  ideal  model  delta    sigma   weight residual
  1.522  1.543 -0.021 1.20e-02 6.94e+03 2.99e+00
bond pdb=" N   GLY A  76 "
     pdb=" CA  GLY A  76 "
  ideal  model  delta    sigma   weight residual
  1.447  1.473 -0.026 1.53e-02 4.27e+03 2.99e+00
bond pdb=" CG  GLU A  55 "
     pdb=" CD  GLU A  55 "
  ideal  model  delta    sigma   weight residual
  1.516  1.559 -0.043 2.50e-02 1.60e+03 2.95e+00
bond pdb=" CG  PHE A 113 "
     pdb=" CD2 PHE A 113 "
  ideal  model  delta    sigma   weight residual
  1.384  1.348  0.036 2.10e-02 2.27e+03 2.94e+00
bond pdb=" CB  GLN B  69 "
     pdb=" CG  GLN B  69 "
  ideal  model  delta    sigma   weight residual
  1.520  1.571 -0.051 3.00e-02 1.11e+03 2.94e+00
bond pdb=" CA  GLU A  52 "
     pdb=" C   GLU A  52 "
  ideal  model  delta    sigma   weight residual
  1.522  1.498  0.024 1.40e-02 5.10e+03 2.93e+00
bond pdb=" CD  LYS B  23 "
     pdb=" CE  LYS B  23 "
  ideal  model  delta    sigma   weight residual
  1.520  1.571 -0.051 3.00e-02 1.11e+03 2.91e+00
bond pdb=" C   ARG B 102 "
     pdb=" N   PRO B 103 "
  ideal  model  delta    sigma   weight residual
  1.332  1.354 -0.022 1.32e-02 5.74e+03 2.86e+00
bond pdb=" N   ARG A  31 "
     pdb=" CA  ARG A  31 "
  ideal  model  delta    sigma   weight residual
  1.455  1.476 -0.021 1.23e-02 6.61e+03 2.85e+00
bond pdb=" CD1 PHE A  86 "
     pdb=" CE1 PHE A  86 "
  ideal  model  delta    sigma   weight residual
  1.382  1.433 -0.051 3.00e-02 1.11e+03 2.85e+00
bond pdb=" CG  LEU A 128 "
     pdb=" CD2 LEU A 128 "
  ideal  model  delta    sigma   weight residual
  1.521  1.466  0.055 3.30e-02 9.18e+02 2.81e+00
bond pdb=" C   CYS B  87 "
     pdb=" N   THR B  88 "
  ideal  model  delta    sigma   weight residual
  1.330  1.309  0.020 1.22e-02 6.72e+03 2.80e+00
bond pdb=" CB  VAL A  67 "
     pdb=" CG2 VAL A  67 "
  ideal  model  delta    sigma   weight residual
  1.521  1.576 -0.055 3.30e-02 9.18e+02 2.79e+00
bond pdb=" CG  LYS B 132 "
     pdb=" CD  LYS B 132 "
  ideal  model  delta    sigma   weight residual
  1.520  1.570 -0.050 3.00e-02 1.11e+03 2.79e+00
bond pdb=" CA  ARG A  25 "
     pdb=" CB  ARG A  25 "
  ideal  model  delta    sigma   weight residual
  1.534  1.562 -0.027 1.65e-02 3.67e+03 2.75e+00
bond pdb=" CA  PHE B 137 "
     pdb=" CB  PHE B 137 "
  ideal  model  delta    sigma   weight residual
  1.534  1.494  0.041 2.47e-02 1.64e+03 2.74e+00
bond pdb=" CG  LEU A  13 "
     pdb=" CD2 LEU A  13 "
  ideal  model  delta    sigma   weight residual
  1.521  1.467  0.054 3.30e-02 9.18e+02 2.71e+00
bond pdb=" CB  CYS A 104 "
     pdb=" SG  CYS A 104 "
  ideal  model  delta    sigma   weight residual
  1.808  1.862 -0.054 3.30e-02 9.18e+02 2.71e+00
bond pdb=" N   LEU B 128 "
     pdb=" CA  LEU B 128 "
  ideal  model  delta    sigma   weight residual
  1.458  1.481 -0.023 1.42e-02 4.96e+03 2.71e+00
bond pdb=" N   GLY B  58 "
     pdb=" CA  GLY B  58 "
  ideal  model  delta    sigma   weight residual
  1.450  1.473 -0.023 1.38e-02 5.25e+03 2.69e+00
bond pdb=" CA  PHE B 133 "
     pdb=" CB  PHE B 133 "
  ideal  model  delta    sigma   weight residual
  1.534  1.563 -0.029 1.76e-02 3.23e+03 2.68e+00
bond pdb=" CB  ASP A 143 "
     pdb=" CG  ASP A 143 "
  ideal  model  delta    sigma   weight residual
  1.516  1.557 -0.041 2.50e-02 1.60e+03 2.65e+00
bond pdb=" CD2 PHE B 137 "
     pdb=" CE2 PHE B 137 "
  ideal  model  delta    sigma   weight residual
  1.382  1.333  0.049 3.00e-02 1.11e+03 2.65e+00
bond pdb=" N   GLN B 129 "
     pdb=" CA  GLN B 129 "
  ideal  model  delta    sigma   weight residual
  1.457  1.476 -0.019 1.16e-02 7.43e+03 2.63e+00
bond pdb=" CG  LEU B 146 "
     pdb=" CD2 LEU B 146 "
  ideal  model  delta    sigma   weight residual
  1.521  1.468  0.053 3.30e-02 9.18e+02 2.62e+00
bond pdb=" CB  VAL B  71 "
     pdb=" CG2 VAL B  71 "
  ideal  model  delta    sigma   weight residual
  1.521  1.468  0.053 3.30e-02 9.18e+02 2.55e+00
bond pdb=" C   GLY B  93 "
     pdb=" N   THR B  94 "
  ideal  model  delta    sigma   weight residual
  1.326  1.343 -0.018 1.12e-02 7.97e+03 2.53e+00
bond pdb=" CG  GLU B  46 "
     pdb=" CD  GLU B  46 "
  ideal  model  delta    sigma   weight residual
  1.516  1.556 -0.040 2.50e-02 1.60e+03 2.53e+00
bond pdb=" CE2 TYR B 148 "
     pdb=" CZ  TYR B 148 "
  ideal  model  delta    sigma   weight residual
  1.378  1.416 -0.038 2.40e-02 1.74e+03 2.52e+00
bond pdb=" CD2 PHE B 113 "
     pdb=" CE2 PHE B 113 "
  ideal  model  delta    sigma   weight residual
  1.382  1.335  0.047 3.00e-02 1.11e+03 2.48e+00
bond pdb=" CD2 TYR A 148 "
     pdb=" CE2 TYR A 148 "
  ideal  model  delta    sigma   weight residual
  1.382  1.335  0.047 3.00e-02 1.11e+03 2.48e+00
bond pdb=" CA  PHE B 113 "
     pdb=" C   PHE B 113 "
  ideal  model  delta    sigma   weight residual
  1.522  1.500  0.022 1.38e-02 5.25e+03 2.48e+00
bond pdb=" CA  TRP B 123 "
     pdb=" CB  TRP B 123 "
  ideal  model  delta    sigma   weight residual
  1.534  1.507  0.027 1.71e-02 3.42e+03 2.47e+00
bond pdb=" CE  LYS B 114 "
     pdb=" NZ  LYS B 114 "
  ideal  model  delta    sigma   weight residual
  1.489  1.536 -0.047 3.00e-02 1.11e+03 2.47e+00
bond pdb=" CG  LYS A  38 "
     pdb=" CD  LYS A  38 "
  ideal  model  delta    sigma   weight residual
  1.520  1.567 -0.047 3.00e-02 1.11e+03 2.47e+00
bond pdb=" CD2 TYR B 136 "
     pdb=" CE2 TYR B 136 "
  ideal  model  delta    sigma   weight residual
  1.382  1.429 -0.047 3.00e-02 1.11e+03 2.41e+00
bond pdb=" CB  ILE A  70 "
     pdb=" CG2 ILE A  70 "
  ideal  model  delta    sigma   weight residual
  1.521  1.572 -0.051 3.30e-02 9.18e+02 2.40e+00
bond pdb=" CB  GLU B  46 "
     pdb=" CG  GLU B  46 "
  ideal  model  delta    sigma   weight residual
  1.520  1.566 -0.046 3.00e-02 1.11e+03 2.38e+00
bond pdb=" CA  ASP A 120 "
     pdb=" CB  ASP A 120 "
  ideal  model  delta    sigma   weight residual
  1.529  1.556 -0.027 1.78e-02 3.16e+03 2.33e+00
bond pdb=" CB  GLU B  43 "
     pdb=" CG  GLU B  43 "
  ideal  model  delta    sigma   weight residual
  1.520  1.566 -0.046 3.00e-02 1.11e+03 2.33e+00
bond pdb=" CG  PHE A  72 "
     pdb=" CD1 PHE A  72 "
  ideal  model  delta    sigma   weight residual
  1.384  1.416 -0.032 2.10e-02 2.27e+03 2.30e+00
bond pdb=" CB  ILE B 145 "
     pdb=" CG2 ILE B 145 "
  ideal  model  delta    sigma   weight residual
  1.521  1.571 -0.050 3.30e-02 9.18e+02 2.29e+00
bond pdb=" CG  GLU A  56 "
     pdb=" CD  GLU A  56 "
  ideal  model  delta    sigma   weight residual
  1.516  1.554 -0.038 2.50e-02 1.60e+03 2.28e+00
bond pdb=" CD1 PHE B 137 "
     pdb=" CE1 PHE B 137 "
  ideal  model  delta    sigma   weight residual
  1.382  1.337  0.045 3.00e-02 1.11e+03 2.27e+00
bond pdb=" CB  VAL A  83 "
     pdb=" CG2 VAL A  83 "
  ideal  model  delta    sigma   weight residual
  1.521  1.571 -0.050 3.30e-02 9.18e+02 2.27e+00
bond pdb=" CG  MET A 101 "
     pdb=" SD  MET A 101 "
  ideal  model  delta    sigma   weight residual
  1.803  1.766  0.037 2.50e-02 1.60e+03 2.25e+00
bond pdb=" CB  PHE A  35 "
     pdb=" CG  PHE A  35 "
  ideal  model  delta    sigma   weight residual
  1.502  1.536 -0.034 2.30e-02 1.89e+03 2.25e+00
bond pdb=" CB  THR A  94 "
     pdb=" CG2 THR A  94 "
  ideal  model  delta    sigma   weight residual
  1.521  1.570 -0.049 3.30e-02 9.18e+02 2.20e+00
bond pdb=" CB  ILE A  45 "
     pdb=" CG1 ILE A  45 "
  ideal  model  delta    sigma   weight residual
  1.530  1.500  0.030 2.00e-02 2.50e+03 2.20e+00
bond pdb=" CB  LYS B 132 "
     pdb=" CG  LYS B 132 "
  ideal  model  delta    sigma   weight residual
  1.520  1.564 -0.044 3.00e-02 1.11e+03 2.18e+00
bond pdb=" CA  GLU A  56 "
     pdb=" CB  GLU A  56 "
  ideal  model  delta    sigma   weight residual
  1.532  1.556 -0.024 1.65e-02 3.67e+03 2.18e+00
bond pdb=" C   PHE A 137 "
     pdb=" O   PHE A 137 "
  ideal  model  delta    sigma   weight residual
  1.234  1.217  0.017 1.18e-02 7.18e+03 2.18e+00
bond pdb=" CB  THR B   8 "
     pdb=" CG2 THR B   8 "
  ideal  model  delta    sigma   weight residual
  1.521  1.472  0.049 3.30e-02 9.18e+02 2.17e+00
bond pdb=" CG  TYR B   7 "
     pdb=" CD1 TYR B   7 "
  ideal  model  delta    sigma   weight residual
  1.389  1.358  0.031 2.10e-02 2.27e+03 2.16e+00
bond pdb=" C   GLY B  93 "
     pdb=" O   GLY B  93 "
  ideal  model  delta    sigma   weight residual
  1.236  1.228  0.008 5.30e-03 3.56e+04 2.16e+00
bond pdb=" CG  ARG A 151 "
     pdb=" CD  ARG A 151 "
  ideal  model  delta    sigma   weight residual
  1.520  1.564 -0.044 3.00e-02 1.11e+03 2.15e+00
bond pdb=" C   GLU A  97 "
     pdb=" N   SER A  98 "
  ideal  model  delta    sigma   weight residual
  1.330  1.348 -0.017 1.19e-02 7.06e+03 2.14e+00
bond pdb=" CA  TRP B  32 "
     pdb=" C   TRP B  32 "
  ideal  model  delta    sigma   weight residual
  1.523  1.541 -0.018 1.24e-02 6.50e+03 2.13e+00
bond pdb=" N   PRO B  95 "
     pdb=" CD  PRO B  95 "
  ideal  model  delta    sigma   weight residual
  1.473  1.453  0.020 1.40e-02 5.10e+03 2.10e+00
bond pdb=" C   MET A 116 "
     pdb=" N   TRP A 117 "
  ideal  model  delta    sigma   weight residual
  1.331  1.376 -0.045 3.12e-02 1.03e+03 2.10e+00
bond pdb=" CE1 PHE A  72 "
     pdb=" CZ  PHE A  72 "
  ideal  model  delta    sigma   weight residual
  1.382  1.425 -0.043 3.00e-02 1.11e+03 2.09e+00
bond pdb=" CD2 TYR A   7 "
     pdb=" CE2 TYR A   7 "
  ideal  model  delta    sigma   weight residual
  1.382  1.425 -0.043 3.00e-02 1.11e+03 2.08e+00
bond pdb=" CA  THR A  88 "
     pdb=" C   THR A  88 "
  ideal  model  delta    sigma   weight residual
  1.522  1.504  0.018 1.24e-02 6.50e+03 2.07e+00
bond pdb=" N   LEU B 127 "
     pdb=" CA  LEU B 127 "
  ideal  model  delta    sigma   weight residual
  1.459  1.477 -0.018 1.23e-02 6.61e+03 2.06e+00
bond pdb=" CA  LYS B  38 "
     pdb=" C   LYS B  38 "
  ideal  model  delta    sigma   weight residual
  1.527  1.507  0.020 1.41e-02 5.03e+03 2.06e+00
bond pdb=" C   LYS A  24 "
     pdb=" N   ARG A  25 "
  ideal  model  delta    sigma   weight residual
  1.330  1.312  0.018 1.23e-02 6.61e+03 2.05e+00
bond pdb=" C   ASP A  82 "
     pdb=" N   VAL A  83 "
  ideal  model  delta    sigma   weight residual
  1.330  1.312  0.018 1.26e-02 6.30e+03 2.05e+00
bond pdb=" N   SER A  98 "
     pdb=" CA  SER A  98 "
  ideal  model  delta    sigma   weight residual
  1.457  1.479 -0.022 1.53e-02 4.27e+03 2.04e+00
bond pdb=" CB  LEU A 150 "
     pdb=" CG  LEU A 150 "
  ideal  model  delta    sigma   weight residual
  1.530  1.558 -0.028 2.00e-02 2.50e+03 2.03e+00
bond pdb=" N   GLY A 141 "
     pdb=" CA  GLY A 141 "
  ideal  model  delta    sigma   weight residual
  1.449  1.473 -0.024 1.68e-02 3.54e+03 2.02e+00
bond pdb=" CG  ARG A  51 "
     pdb=" CD  ARG A  51 "
  ideal  model  delta    sigma   weight residual
  1.520  1.478  0.042 3.00e-02 1.11e+03 2.00e+00
bond pdb=" CE2 PHE B  72 "
     pdb=" CZ  PHE B  72 "
  ideal  model  delta    sigma   weight residual
  1.382  1.424 -0.042 3.00e-02 1.11e+03 1.97e+00
bond pdb=" CA  HIS A 134 "
     pdb=" CB  HIS A 134 "
  ideal  model  delta    sigma   weight residual
  1.534  1.569 -0.035 2.47e-02 1.64e+03 1.96e+00
bond pdb=" CA  LEU A   6 "
     pdb=" CB  LEU A   6 "
  ideal  model  delta    sigma   weight residual
  1.530  1.508  0.022 1.55e-02 4.16e+03 1.96e+00
bond pdb=" CG  GLU A 100 "
     pdb=" CD  GLU A 100 "
  ideal  model  delta    sigma   weight residual
  1.516  1.551 -0.035 2.50e-02 1.60e+03 1.94e+00
bond pdb=" NE2 GLN B 129 "
     pdb="HE21 GLN B 129 "
  ideal  model  delta    sigma   weight residual
  0.860  0.888 -0.028 2.00e-02 2.50e+03 1.92e+00
bond pdb=" N   LYS A  38 "
     pdb=" CA  LYS A  38 "
  ideal  model  delta    sigma   weight residual
  1.453  1.471 -0.018 1.31e-02 5.83e+03 1.92e+00
bond pdb=" CB  GLU B  77 "
     pdb=" CG  GLU B  77 "
  ideal  model  delta    sigma   weight residual
  1.520  1.561 -0.041 3.00e-02 1.11e+03 1.91e+00
bond pdb=" N   CYS A 104 "
     pdb=" CA  CYS A 104 "
  ideal  model  delta    sigma   weight residual
  1.457  1.475 -0.018 1.29e-02 6.01e+03 1.90e+00
bond pdb=" CB  GLU A  46 "
     pdb=" CG  GLU A  46 "
  ideal  model  delta    sigma   weight residual
  1.520  1.479  0.041 3.00e-02 1.11e+03 1.89e+00
bond pdb=" C   TRP A 123 "
     pdb=" N   PHE A 124 "
  ideal  model  delta    sigma   weight residual
  1.331  1.359 -0.028 2.07e-02 2.33e+03 1.89e+00
bond pdb=" NE2 GLN B  54 "
     pdb="HE21 GLN B  54 "
  ideal  model  delta    sigma   weight residual
  0.860  0.887 -0.027 2.00e-02 2.50e+03 1.89e+00
bond pdb=" C   MET A  81 "
     pdb=" N   ASP A  82 "
  ideal  model  delta    sigma   weight residual
  1.332  1.313  0.019 1.35e-02 5.49e+03 1.89e+00
bond pdb=" NE2 GLN A 140 "
     pdb="HE21 GLN A 140 "
  ideal  model  delta    sigma   weight residual
  0.860  0.887 -0.027 2.00e-02 2.50e+03 1.88e+00
bond pdb=" C   CYS A  87 "
     pdb=" N   THR A  88 "
  ideal  model  delta    sigma   weight residual
  1.331  1.313  0.018 1.28e-02 6.10e+03 1.88e+00
bond pdb=" CB  VAL B  83 "
     pdb=" CG1 VAL B  83 "
  ideal  model  delta    sigma   weight residual
  1.521  1.566 -0.045 3.30e-02 9.18e+02 1.87e+00
bond pdb=" CB  PHE A 113 "
     pdb=" CG  PHE A 113 "
  ideal  model  delta    sigma   weight residual
  1.502  1.471  0.031 2.30e-02 1.89e+03 1.87e+00
bond pdb=" CA  CYS A 104 "
     pdb=" CB  CYS A 104 "
  ideal  model  delta    sigma   weight residual
  1.530  1.553 -0.023 1.69e-02 3.50e+03 1.86e+00
bond pdb=" C   THR B  94 "
     pdb=" O   THR B  94 "
  ideal  model  delta    sigma   weight residual
  1.236  1.248 -0.012 8.90e-03 1.26e+04 1.86e+00
bond pdb=" NE2 GLN A 110 "
     pdb="HE21 GLN A 110 "
  ideal  model  delta    sigma   weight residual
  0.860  0.887 -0.027 2.00e-02 2.50e+03 1.84e+00
bond pdb=" NE2 GLN A 107 "
     pdb="HE21 GLN A 107 "
  ideal  model  delta    sigma   weight residual
  0.860  0.887 -0.027 2.00e-02 2.50e+03 1.84e+00
bond pdb=" C   VAL A  18 "
     pdb=" N   LEU A  19 "
  ideal  model  delta    sigma   weight residual
  1.330  1.350 -0.020 1.46e-02 4.69e+03 1.84e+00
bond pdb=" CA  MET B  81 "
     pdb=" CB  MET B  81 "
  ideal  model  delta    sigma   weight residual
  1.529  1.549 -0.019 1.43e-02 4.89e+03 1.84e+00
bond pdb=" CG  ARG A  17 "
     pdb=" CD  ARG A  17 "
  ideal  model  delta    sigma   weight residual
  1.520  1.561 -0.041 3.00e-02 1.11e+03 1.84e+00
bond pdb=" CB  TRP A  32 "
     pdb=" CG  TRP A  32 "
  ideal  model  delta    sigma   weight residual
  1.498  1.540 -0.042 3.10e-02 1.04e+03 1.83e+00
bond pdb=" CG  GLU B  97 "
     pdb=" CD  GLU B  97 "
  ideal  model  delta    sigma   weight residual
  1.516  1.550 -0.034 2.50e-02 1.60e+03 1.82e+00
bond pdb=" C   TRP A 105 "
     pdb=" N   PHE A 106 "
  ideal  model  delta    sigma   weight residual
  1.330  1.349 -0.019 1.41e-02 5.03e+03 1.81e+00
bond pdb=" CB  TRP B 105 "
     pdb=" CG  TRP B 105 "
  ideal  model  delta    sigma   weight residual
  1.498  1.456  0.042 3.10e-02 1.04e+03 1.79e+00
bond pdb=" C   CYS B  87 "
     pdb=" O   CYS B  87 "
  ideal  model  delta    sigma   weight residual
  1.234  1.218  0.016 1.22e-02 6.72e+03 1.78e+00
bond pdb=" CB  THR B  44 "
     pdb=" CG2 THR B  44 "
  ideal  model  delta    sigma   weight residual
  1.521  1.477  0.044 3.30e-02 9.18e+02 1.78e+00
bond pdb=" NE2 GLN A 142 "
     pdb="HE21 GLN A 142 "
  ideal  model  delta    sigma   weight residual
  0.860  0.887 -0.027 2.00e-02 2.50e+03 1.78e+00
bond pdb=" NE2 GLN B 129 "
     pdb="HE22 GLN B 129 "
  ideal  model  delta    sigma   weight residual
  0.860  0.887 -0.027 2.00e-02 2.50e+03 1.77e+00
bond pdb=" CD1 PHE B 113 "
     pdb=" CE1 PHE B 113 "
  ideal  model  delta    sigma   weight residual
  1.382  1.342  0.040 3.00e-02 1.11e+03 1.76e+00
bond pdb=" N   ASN A  33 "
     pdb=" CA  ASN A  33 "
  ideal  model  delta    sigma   weight residual
  1.456  1.472 -0.016 1.23e-02 6.61e+03 1.76e+00
bond pdb=" CA  ASP B 154 "
     pdb=" C   ASP B 154 "
  ideal  model  delta    sigma   weight residual
  1.520  1.539 -0.018 1.39e-02 5.18e+03 1.75e+00
bond pdb=" NE2 GLN B  54 "
     pdb="HE22 GLN B  54 "
  ideal  model  delta    sigma   weight residual
  0.860  0.886 -0.026 2.00e-02 2.50e+03 1.73e+00
bond pdb=" C   PRO A 103 "
     pdb=" N   CYS A 104 "
  ideal  model  delta    sigma   weight residual
  1.332  1.351 -0.018 1.40e-02 5.10e+03 1.73e+00
bond pdb=" CE  LYS A 132 "
     pdb=" NZ  LYS A 132 "
  ideal  model  delta    sigma   weight residual
  1.489  1.528 -0.039 3.00e-02 1.11e+03 1.72e+00
bond pdb=" CB  MET A 101 "
     pdb=" CG  MET A 101 "
  ideal  model  delta    sigma   weight residual
  1.520  1.481  0.039 3.00e-02 1.11e+03 1.71e+00
bond pdb=" C   GLY A  37 "
     pdb=" N   LYS A  38 "
  ideal  model  delta    sigma   weight residual
  1.330  1.348 -0.018 1.37e-02 5.33e+03 1.71e+00
bond pdb=" C   ALA A   3 "
     pdb=" N   SER A   4 "
  ideal  model  delta    sigma   weight residual
  1.331  1.349 -0.018 1.39e-02 5.18e+03 1.71e+00
bond pdb=" CB  PHE B 113 "
     pdb=" CG  PHE B 113 "
  ideal  model  delta    sigma   weight residual
  1.502  1.472  0.030 2.30e-02 1.89e+03 1.69e+00
bond pdb=" CB  TYR A 122 "
     pdb=" CG  TYR A 122 "
  ideal  model  delta    sigma   weight residual
  1.512  1.541 -0.029 2.20e-02 2.07e+03 1.68e+00
bond pdb=" CB  ARG B 102 "
     pdb=" CG  ARG B 102 "
  ideal  model  delta    sigma   weight residual
  1.520  1.559 -0.039 3.00e-02 1.11e+03 1.68e+00
bond pdb=" OG1 THR A 144 "
     pdb=" HG1 THR A 144 "
  ideal  model  delta    sigma   weight residual
  0.840  0.866 -0.026 2.00e-02 2.50e+03 1.68e+00
bond pdb=" CA  GLN A  40 "
     pdb=" C   GLN A  40 "
  ideal  model  delta    sigma   weight residual
  1.528  1.545 -0.017 1.35e-02 5.49e+03 1.67e+00
bond pdb=" CB  TYR B 148 "
     pdb=" CG  TYR B 148 "
  ideal  model  delta    sigma   weight residual
  1.512  1.484  0.028 2.20e-02 2.07e+03 1.67e+00
bond pdb=" CG  GLU A 152 "
     pdb=" CD  GLU A 152 "
  ideal  model  delta    sigma   weight residual
  1.516  1.548 -0.032 2.50e-02 1.60e+03 1.67e+00
bond pdb=" CA  GLU B  43 "
     pdb=" CB  GLU B  43 "
  ideal  model  delta    sigma   weight residual
  1.536  1.563 -0.027 2.08e-02 2.31e+03 1.66e+00
bond pdb=" CA  VAL B  96 "
     pdb=" C   VAL B  96 "
  ideal  model  delta    sigma   weight residual
  1.522  1.537 -0.016 1.21e-02 6.83e+03 1.64e+00
bond pdb=" CA  GLU B  56 "
     pdb=" C   GLU B  56 "
  ideal  model  delta    sigma   weight residual
  1.521  1.537 -0.016 1.27e-02 6.20e+03 1.63e+00
bond pdb=" CE1 TYR B   7 "
     pdb=" CZ  TYR B   7 "
  ideal  model  delta    sigma   weight residual
  1.378  1.347  0.031 2.40e-02 1.74e+03 1.63e+00
bond pdb=" CB  GLN A  69 "
     pdb=" CG  GLN A  69 "
  ideal  model  delta    sigma   weight residual
  1.520  1.482  0.038 3.00e-02 1.11e+03 1.63e+00
bond pdb=" NE2 GLN A 142 "
     pdb="HE22 GLN A 142 "
  ideal  model  delta    sigma   weight residual
  0.860  0.885 -0.025 2.00e-02 2.50e+03 1.62e+00
bond pdb=" N   PRO B 103 "
     pdb=" CA  PRO B 103 "
  ideal  model  delta    sigma   weight residual
  1.467  1.452  0.015 1.21e-02 6.83e+03 1.61e+00
bond pdb=" CE1 PHE A 137 "
     pdb=" CZ  PHE A 137 "
  ideal  model  delta    sigma   weight residual
  1.382  1.420 -0.038 3.00e-02 1.11e+03 1.61e+00
bond pdb=" N   GLU A  73 "
     pdb=" CA  GLU A  73 "
  ideal  model  delta    sigma   weight residual
  1.462  1.480 -0.018 1.40e-02 5.10e+03 1.60e+00
bond pdb=" CB  PRO B 125 "
     pdb=" CG  PRO B 125 "
  ideal  model  delta    sigma   weight residual
  1.492  1.429  0.063 5.00e-02 4.00e+02 1.60e+00
bond pdb=" NE2 GLN A 110 "
     pdb="HE22 GLN A 110 "
  ideal  model  delta    sigma   weight residual
  0.860  0.885 -0.025 2.00e-02 2.50e+03 1.59e+00
bond pdb=" C   ALA B  63 "
     pdb=" N   LEU B  64 "
  ideal  model  delta    sigma   weight residual
  1.331  1.313  0.018 1.43e-02 4.89e+03 1.59e+00
bond pdb=" C   MET A  22 "
     pdb=" N   LYS A  23 "
  ideal  model  delta    sigma   weight residual
  1.331  1.352 -0.021 1.65e-02 3.67e+03 1.59e+00
bond pdb=" C   GLN A 142 "
     pdb=" O   GLN A 142 "
  ideal  model  delta    sigma   weight residual
  1.235  1.252 -0.017 1.32e-02 5.74e+03 1.58e+00
bond pdb=" NE2 GLN A 107 "
     pdb="HE22 GLN A 107 "
  ideal  model  delta    sigma   weight residual
  0.860  0.885 -0.025 2.00e-02 2.50e+03 1.58e+00
bond pdb=" N   SER A   4 "
     pdb=" CA  SER A   4 "
  ideal  model  delta    sigma   weight residual
  1.456  1.474 -0.018 1.44e-02 4.82e+03 1.57e+00
bond pdb=" C   PHE B 137 "
     pdb=" N   LYS B 138 "
  ideal  model  delta    sigma   weight residual
  1.331  1.313  0.018 1.44e-02 4.82e+03 1.57e+00
bond pdb=" CB  ARG A  51 "
     pdb=" CG  ARG A  51 "
  ideal  model  delta    sigma   weight residual
  1.520  1.483  0.037 3.00e-02 1.11e+03 1.56e+00
bond pdb=" NE2 GLN A 140 "
     pdb="HE22 GLN A 140 "
  ideal  model  delta    sigma   weight residual
  0.860  0.885 -0.025 2.00e-02 2.50e+03 1.55e+00
bond pdb=" CA  LYS A 114 "
     pdb=" C   LYS A 114 "
  ideal  model  delta    sigma   weight residual
  1.522  1.505  0.017 1.37e-02 5.33e+03 1.55e+00
bond pdb=" CE1 PHE B 124 "
     pdb=" CZ  PHE B 124 "
  ideal  model  delta    sigma   weight residual
  1.382  1.419 -0.037 3.00e-02 1.11e+03 1.54e+00
bond pdb=" CA  SER B 121 "
     pdb=" C   SER B 121 "
  ideal  model  delta    sigma   weight residual
  1.522  1.539 -0.017 1.38e-02 5.25e+03 1.53e+00
bond pdb=" C   TRP B 105 "
     pdb=" N   PHE B 106 "
  ideal  model  delta    sigma   weight residual
  1.331  1.350 -0.019 1.51e-02 4.39e+03 1.53e+00
bond pdb=" CB  LEU A   6 "
     pdb=" CG  LEU A   6 "
  ideal  model  delta    sigma   weight residual
  1.530  1.505  0.025 2.00e-02 2.50e+03 1.51e+00
bond pdb=" CB  LEU B  20 "
     pdb=" CG  LEU B  20 "
  ideal  model  delta    sigma   weight residual
  1.530  1.555 -0.025 2.00e-02 2.50e+03 1.51e+00
bond pdb=" N   ILE B 111 "
     pdb=" CA  ILE B 111 "
  ideal  model  delta    sigma   weight residual
  1.462  1.474 -0.013 1.04e-02 9.25e+03 1.51e+00
bond pdb=" C   VAL B  12 "
     pdb=" N   LEU B  13 "
  ideal  model  delta    sigma   weight residual
  1.329  1.346 -0.018 1.44e-02 4.82e+03 1.50e+00
bond pdb=" CA  SER A   4 "
     pdb=" C   SER A   4 "
  ideal  model  delta    sigma   weight residual
  1.524  1.541 -0.017 1.35e-02 5.49e+03 1.50e+00
bond pdb=" N   PRO A 118 "
     pdb=" CA  PRO A 118 "
  ideal  model  delta    sigma   weight residual
  1.471  1.455  0.016 1.32e-02 5.74e+03 1.49e+00
bond pdb=" CG  LEU A   9 "
     pdb=" CD1 LEU A   9 "
  ideal  model  delta    sigma   weight residual
  1.521  1.481  0.040 3.30e-02 9.18e+02 1.48e+00
bond pdb=" CD  ARG B  50 "
     pdb=" NE  ARG B  50 "
  ideal  model  delta    sigma   weight residual
  1.458  1.441  0.017 1.40e-02 5.10e+03 1.48e+00
bond pdb=" CA  VAL A  83 "
     pdb=" C   VAL A  83 "
  ideal  model  delta    sigma   weight residual
  1.522  1.508  0.014 1.19e-02 7.06e+03 1.48e+00
bond pdb=" NH2 ARG A  31 "
     pdb="HH22 ARG A  31 "
  ideal  model  delta    sigma   weight residual
  0.860  0.884 -0.024 2.00e-02 2.50e+03 1.48e+00
bond pdb=" CA  GLY B  34 "
     pdb=" C   GLY B  34 "
  ideal  model  delta    sigma   weight residual
  1.516  1.495  0.021 1.75e-02 3.27e+03 1.48e+00
bond pdb=" CB  PHE B 106 "
     pdb=" CG  PHE B 106 "
  ideal  model  delta    sigma   weight residual
  1.502  1.474  0.028 2.30e-02 1.89e+03 1.47e+00
bond pdb=" CB  THR A  44 "
     pdb=" CG2 THR A  44 "
  ideal  model  delta    sigma   weight residual
  1.521  1.481  0.040 3.30e-02 9.18e+02 1.47e+00
bond pdb=" NH1 ARG A  31 "
     pdb="HH12 ARG A  31 "
  ideal  model  delta    sigma   weight residual
  0.860  0.884 -0.024 2.00e-02 2.50e+03 1.45e+00
bond pdb=" CB  VAL B 153 "
     pdb=" CG2 VAL B 153 "
  ideal  model  delta    sigma   weight residual
  1.521  1.561 -0.040 3.30e-02 9.18e+02 1.44e+00
bond pdb=" CA  PHE A  74 "
     pdb=" HA  PHE A  74 "
  ideal  model  delta    sigma   weight residual
  0.970  0.994 -0.024 2.00e-02 2.50e+03 1.44e+00
bond pdb=" CG  LEU B 150 "
     pdb=" CD2 LEU B 150 "
  ideal  model  delta    sigma   weight residual
  1.521  1.561 -0.040 3.30e-02 9.18e+02 1.44e+00
bond pdb=" CG  LEU A  11 "
     pdb=" CD1 LEU A  11 "
  ideal  model  delta    sigma   weight residual
  1.521  1.561 -0.040 3.30e-02 9.18e+02 1.43e+00
bond pdb=" CG  LEU A  64 "
     pdb=" CD2 LEU A  64 "
  ideal  model  delta    sigma   weight residual
  1.521  1.482  0.039 3.30e-02 9.18e+02 1.43e+00
bond pdb=" CA  TRP A  32 "
     pdb=" CB  TRP A  32 "
  ideal  model  delta    sigma   weight residual
  1.528  1.548 -0.020 1.66e-02 3.63e+03 1.43e+00
bond pdb=" N   PHE A  27 "
     pdb=" CA  PHE A  27 "
  ideal  model  delta    sigma   weight residual
  1.457  1.472 -0.016 1.31e-02 5.83e+03 1.43e+00
bond pdb=" CE1 PHE A 133 "
     pdb=" CZ  PHE A 133 "
  ideal  model  delta    sigma   weight residual
  1.382  1.418 -0.036 3.00e-02 1.11e+03 1.43e+00
bond pdb=" C   ASP A 115 "
     pdb=" N   MET A 116 "
  ideal  model  delta    sigma   weight residual
  1.329  1.350 -0.021 1.76e-02 3.23e+03 1.41e+00
bond pdb=" CE1 TYR A 136 "
     pdb=" CZ  TYR A 136 "
  ideal  model  delta    sigma   weight residual
  1.378  1.350  0.028 2.40e-02 1.74e+03 1.40e+00
bond pdb=" CA  GLN B 129 "
     pdb=" C   GLN B 129 "
  ideal  model  delta    sigma   weight residual
  1.525  1.541 -0.016 1.35e-02 5.49e+03 1.39e+00
bond pdb=" CB  PRO A  15 "
     pdb=" CG  PRO A  15 "
  ideal  model  delta    sigma   weight residual
  1.492  1.551 -0.059 5.00e-02 4.00e+02 1.39e+00
bond pdb=" NH2 ARG A  31 "
     pdb="HH21 ARG A  31 "
  ideal  model  delta    sigma   weight residual
  0.860  0.883 -0.023 2.00e-02 2.50e+03 1.38e+00
bond pdb=" C   PHE B  27 "
     pdb=" N   GLY B  28 "
  ideal  model  delta    sigma   weight residual
  1.327  1.342 -0.015 1.26e-02 6.30e+03 1.37e+00
bond pdb=" CE  LYS A  24 "
     pdb=" NZ  LYS A  24 "
  ideal  model  delta    sigma   weight residual
  1.489  1.524 -0.035 3.00e-02 1.11e+03 1.37e+00
bond pdb=" N   THR A  88 "
     pdb=" CA  THR A  88 "
  ideal  model  delta    sigma   weight residual
  1.455  1.440  0.015 1.25e-02 6.40e+03 1.37e+00
bond pdb=" CD1 PHE A 106 "
     pdb=" CE1 PHE A 106 "
  ideal  model  delta    sigma   weight residual
  1.382  1.417 -0.035 3.00e-02 1.11e+03 1.36e+00
bond pdb=" N   PHE B 137 "
     pdb=" CA  PHE B 137 "
  ideal  model  delta    sigma   weight residual
  1.455  1.441  0.015 1.25e-02 6.40e+03 1.36e+00
bond pdb=" CA  ILE A 111 "
     pdb=" C   ILE A 111 "
  ideal  model  delta    sigma   weight residual
  1.524  1.538 -0.014 1.20e-02 6.94e+03 1.36e+00
bond pdb=" CB  TRP A 105 "
     pdb=" CG  TRP A 105 "
  ideal  model  delta    sigma   weight residual
  1.498  1.534 -0.036 3.10e-02 1.04e+03 1.36e+00
bond pdb=" CG  LEU B 108 "
     pdb=" CD1 LEU B 108 "
  ideal  model  delta    sigma   weight residual
  1.521  1.483  0.038 3.30e-02 9.18e+02 1.35e+00
bond pdb=" CA  LYS B 114 "
     pdb=" CB  LYS B 114 "
  ideal  model  delta    sigma   weight residual
  1.532  1.512  0.021 1.79e-02 3.12e+03 1.34e+00
bond pdb=" CA  PHE A 133 "
     pdb=" C   PHE A 133 "
  ideal  model  delta    sigma   weight residual
  1.521  1.535 -0.014 1.23e-02 6.61e+03 1.34e+00
bond pdb=" CG  LEU A  53 "
     pdb=" CD1 LEU A  53 "
  ideal  model  delta    sigma   weight residual
  1.521  1.559 -0.038 3.30e-02 9.18e+02 1.34e+00
bond pdb=" CA  TYR A 136 "
     pdb=" CB  TYR A 136 "
  ideal  model  delta    sigma   weight residual
  1.533  1.553 -0.020 1.69e-02 3.50e+03 1.33e+00
bond pdb=" CA  LEU B  80 "
     pdb=" CB  LEU B  80 "
  ideal  model  delta    sigma   weight residual
  1.528  1.509  0.019 1.66e-02 3.63e+03 1.33e+00
bond pdb=" CG  LYS A 114 "
     pdb=" CD  LYS A 114 "
  ideal  model  delta    sigma   weight residual
  1.520  1.555 -0.035 3.00e-02 1.11e+03 1.33e+00
bond pdb=" CA  TRP A  32 "
     pdb=" C   TRP A  32 "
  ideal  model  delta    sigma   weight residual
  1.524  1.539 -0.015 1.30e-02 5.92e+03 1.32e+00
bond pdb=" CA  TRP B 123 "
     pdb=" C   TRP B 123 "
  ideal  model  delta    sigma   weight residual
  1.522  1.507  0.015 1.34e-02 5.57e+03 1.32e+00
bond pdb=" NH1 ARG A  31 "
     pdb="HH11 ARG A  31 "
  ideal  model  delta    sigma   weight residual
  0.860  0.883 -0.023 2.00e-02 2.50e+03 1.32e+00
bond pdb=" OG1 THR A 155 "
     pdb=" HG1 THR A 155 "
  ideal  model  delta    sigma   weight residual
  0.840  0.863 -0.023 2.00e-02 2.50e+03 1.31e+00
bond pdb=" CB  ARG B 151 "
     pdb=" CG  ARG B 151 "
  ideal  model  delta    sigma   weight residual
  1.520  1.554 -0.034 3.00e-02 1.11e+03 1.30e+00
bond pdb=" CG  LEU A  64 "
     pdb=" CD1 LEU A  64 "
  ideal  model  delta    sigma   weight residual
  1.521  1.484  0.037 3.30e-02 9.18e+02 1.29e+00
bond pdb=" N   GLY B  30 "
     pdb=" CA  GLY B  30 "
  ideal  model  delta    sigma   weight residual
  1.450  1.434  0.015 1.33e-02 5.65e+03 1.29e+00
bond pdb=" CG  GLN B 142 "
     pdb=" CD  GLN B 142 "
  ideal  model  delta    sigma   weight residual
  1.516  1.544 -0.028 2.50e-02 1.60e+03 1.28e+00
bond pdb=" C   GLN A 107 "
     pdb=" O   GLN A 107 "
  ideal  model  delta    sigma   weight residual
  1.234  1.249 -0.015 1.35e-02 5.49e+03 1.27e+00
bond pdb=" CA  TYR A 122 "
     pdb=" CB  TYR A 122 "
  ideal  model  delta    sigma   weight residual
  1.531  1.549 -0.018 1.56e-02 4.11e+03 1.27e+00
bond pdb=" CA  PHE A 139 "
     pdb=" C   PHE A 139 "
  ideal  model  delta    sigma   weight residual
  1.521  1.508  0.013 1.19e-02 7.06e+03 1.27e+00
bond pdb=" N   VAL A  83 "
     pdb=" CA  VAL A  83 "
  ideal  model  delta    sigma   weight residual
  1.459  1.445  0.014 1.20e-02 6.94e+03 1.27e+00
bond pdb=" C   SER A 121 "
     pdb=" N   TYR A 122 "
  ideal  model  delta    sigma   weight residual
  1.333  1.350 -0.017 1.50e-02 4.44e+03 1.27e+00
bond pdb=" CA  ILE B  91 "
     pdb=" C   ILE B  91 "
  ideal  model  delta    sigma   weight residual
  1.524  1.538 -0.014 1.22e-02 6.72e+03 1.27e+00
bond pdb=" CG  LEU A  13 "
     pdb=" CD1 LEU A  13 "
  ideal  model  delta    sigma   weight residual
  1.521  1.484  0.037 3.30e-02 9.18e+02 1.26e+00
bond pdb=" C   VAL A  39 "
     pdb=" N   GLN A  40 "
  ideal  model  delta    sigma   weight residual
  1.330  1.347 -0.016 1.47e-02 4.63e+03 1.25e+00
bond pdb=" N   GLY B  28 "
     pdb=" CA  GLY B  28 "
  ideal  model  delta    sigma   weight residual
  1.446  1.463 -0.017 1.51e-02 4.39e+03 1.25e+00
bond pdb=" CA  GLY B  30 "
     pdb=" C   GLY B  30 "
  ideal  model  delta    sigma   weight residual
  1.512  1.496  0.017 1.49e-02 4.50e+03 1.25e+00
bond pdb=" CB  PHE A 106 "
     pdb=" CG  PHE A 106 "
  ideal  model  delta    sigma   weight residual
  1.502  1.476  0.026 2.30e-02 1.89e+03 1.24e+00
bond pdb=" SD  MET B 101 "
     pdb=" CE  MET B 101 "
  ideal  model  delta    sigma   weight residual
  1.791  1.763  0.028 2.50e-02 1.60e+03 1.24e+00
bond pdb=" CA  ALA A  29 "
     pdb=" C   ALA A  29 "
  ideal  model  delta    sigma   weight residual
  1.523  1.510  0.014 1.24e-02 6.50e+03 1.23e+00
bond pdb=" C   LYS B 131 "
     pdb=" O   LYS B 131 "
  ideal  model  delta    sigma   weight residual
  1.234  1.220  0.014 1.26e-02 6.30e+03 1.23e+00
bond pdb=" CG  PRO B 125 "
     pdb=" CD  PRO B 125 "
  ideal  model  delta    sigma   weight residual
  1.503  1.466  0.037 3.40e-02 8.65e+02 1.21e+00
bond pdb=" OG1 THR B  94 "
     pdb=" HG1 THR B  94 "
  ideal  model  delta    sigma   weight residual
  0.840  0.862 -0.022 2.00e-02 2.50e+03 1.21e+00
bond pdb=" C   TYR A 148 "
     pdb=" N   THR A 149 "
  ideal  model  delta    sigma   weight residual
  1.331  1.345 -0.014 1.25e-02 6.40e+03 1.21e+00
bond pdb=" CD1 PHE A  27 "
     pdb=" CE1 PHE A  27 "
  ideal  model  delta    sigma   weight residual
  1.382  1.349  0.033 3.00e-02 1.11e+03 1.20e+00
bond pdb=" C   LYS A 132 "
     pdb=" N   PHE A 133 "
  ideal  model  delta    sigma   weight residual
  1.331  1.345 -0.013 1.22e-02 6.72e+03 1.20e+00
bond pdb=" CD  LYS A 138 "
     pdb=" CE  LYS A 138 "
  ideal  model  delta    sigma   weight residual
  1.520  1.487  0.033 3.00e-02 1.11e+03 1.20e+00
bond pdb=" CE3 TRP A  32 "
     pdb=" CZ3 TRP A  32 "
  ideal  model  delta    sigma   weight residual
  1.382  1.415 -0.033 3.00e-02 1.11e+03 1.19e+00
bond pdb=" CD  LYS B 130 "
     pdb=" CE  LYS B 130 "
  ideal  model  delta    sigma   weight residual
  1.520  1.487  0.033 3.00e-02 1.11e+03 1.19e+00
bond pdb=" CA  PHE B  35 "
     pdb=" HA  PHE B  35 "
  ideal  model  delta    sigma   weight residual
  0.970  0.992 -0.022 2.00e-02 2.50e+03 1.19e+00
bond pdb=" CA  PHE A 133 "
     pdb=" CB  PHE A 133 "
  ideal  model  delta    sigma   weight residual
  1.534  1.553 -0.019 1.76e-02 3.23e+03 1.19e+00
bond pdb=" CG  LEU B  59 "
     pdb=" HG  LEU B  59 "
  ideal  model  delta    sigma   weight residual
  0.970  0.992 -0.022 2.00e-02 2.50e+03 1.19e+00
bond pdb=" CA  PRO B 103 "
     pdb=" C   PRO B 103 "
  ideal  model  delta    sigma   weight residual
  1.520  1.506  0.015 1.33e-02 5.65e+03 1.19e+00
bond pdb=" CG  LEU B 127 "
     pdb=" HG  LEU B 127 "
  ideal  model  delta    sigma   weight residual
  0.970  0.992 -0.022 2.00e-02 2.50e+03 1.19e+00
bond pdb=" C   VAL B  10 "
     pdb=" N   LEU B  11 "
  ideal  model  delta    sigma   weight residual
  1.331  1.345 -0.014 1.32e-02 5.74e+03 1.18e+00
bond pdb=" CD2 PHE A  86 "
     pdb=" CE2 PHE A  86 "
  ideal  model  delta    sigma   weight residual
  1.382  1.415 -0.033 3.00e-02 1.11e+03 1.18e+00
bond pdb=" CA  ARG A   5 "
     pdb=" C   ARG A   5 "
  ideal  model  delta    sigma   weight residual
  1.521  1.534 -0.013 1.24e-02 6.50e+03 1.18e+00
bond pdb=" CD  GLU B  97 "
     pdb=" OE2 GLU B  97 "
  ideal  model  delta    sigma   weight residual
  1.249  1.270 -0.021 1.90e-02 2.77e+03 1.18e+00
bond pdb=" N   TRP B 123 "
     pdb=" CA  TRP B 123 "
  ideal  model  delta    sigma   weight residual
  1.456  1.441  0.015 1.35e-02 5.49e+03 1.18e+00
bond pdb=" CG  ARG B 151 "
     pdb=" CD  ARG B 151 "
  ideal  model  delta    sigma   weight residual
  1.520  1.553 -0.033 3.00e-02 1.11e+03 1.18e+00
bond pdb=" C   GLY A  26 "
     pdb=" N   PHE A  27 "
  ideal  model  delta    sigma   weight residual
  1.331  1.346 -0.014 1.33e-02 5.65e+03 1.17e+00
bond pdb=" CA  ASP A 143 "
     pdb=" CB  ASP A 143 "
  ideal  model  delta    sigma   weight residual
  1.533  1.550 -0.017 1.60e-02 3.91e+03 1.17e+00
bond pdb=" CB  VAL A  10 "
     pdb=" CG2 VAL A  10 "
  ideal  model  delta    sigma   weight residual
  1.521  1.557 -0.036 3.30e-02 9.18e+02 1.17e+00
bond pdb=" CB  TYR B   7 "
     pdb=" CG  TYR B   7 "
  ideal  model  delta    sigma   weight residual
  1.512  1.488  0.024 2.20e-02 2.07e+03 1.17e+00
bond pdb=" CG  TYR B 122 "
     pdb=" CD1 TYR B 122 "
  ideal  model  delta    sigma   weight residual
  1.389  1.366  0.023 2.10e-02 2.27e+03 1.17e+00
bond pdb=" CG  ARG B  51 "
     pdb=" CD  ARG B  51 "
  ideal  model  delta    sigma   weight residual
  1.520  1.552 -0.032 3.00e-02 1.11e+03 1.17e+00
bond pdb=" CG  LEU A 146 "
     pdb=" HG  LEU A 146 "
  ideal  model  delta    sigma   weight residual
  0.970  0.992 -0.022 2.00e-02 2.50e+03 1.16e+00
bond pdb=" CE3 TRP A 123 "
     pdb=" CZ3 TRP A 123 "
  ideal  model  delta    sigma   weight residual
  1.382  1.414 -0.032 3.00e-02 1.11e+03 1.16e+00
bond pdb=" CA  THR A   8 "
     pdb=" CB  THR A   8 "
  ideal  model  delta    sigma   weight residual
  1.535  1.554 -0.018 1.71e-02 3.42e+03 1.16e+00
bond pdb=" CA  ARG B   5 "
     pdb=" C   ARG B   5 "
  ideal  model  delta    sigma   weight residual
  1.521  1.534 -0.013 1.20e-02 6.94e+03 1.15e+00
bond pdb=" CE1 PHE B  86 "
     pdb=" CZ  PHE B  86 "
  ideal  model  delta    sigma   weight residual
  1.382  1.350  0.032 3.00e-02 1.11e+03 1.15e+00
bond pdb=" C   LEU B  19 "
     pdb=" O   LEU B  19 "
  ideal  model  delta    sigma   weight residual
  1.235  1.248 -0.013 1.19e-02 7.06e+03 1.15e+00
bond pdb=" CB  GLU B  97 "
     pdb=" CG  GLU B  97 "
  ideal  model  delta    sigma   weight residual
  1.520  1.552 -0.032 3.00e-02 1.11e+03 1.15e+00
bond pdb=" CB  VAL A  71 "
     pdb=" CG2 VAL A  71 "
  ideal  model  delta    sigma   weight residual
  1.521  1.486  0.035 3.30e-02 9.18e+02 1.14e+00
bond pdb=" C   PHE B  86 "
     pdb=" N   CYS B  87 "
  ideal  model  delta    sigma   weight residual
  1.331  1.318  0.013 1.22e-02 6.72e+03 1.14e+00
bond pdb=" C   ILE A  45 "
     pdb=" N   GLU A  46 "
  ideal  model  delta    sigma   weight residual
  1.332  1.317  0.015 1.40e-02 5.10e+03 1.13e+00
bond pdb=" CG  LEU B 126 "
     pdb=" HG  LEU B 126 "
  ideal  model  delta    sigma   weight residual
  0.970  0.991 -0.021 2.00e-02 2.50e+03 1.13e+00
bond pdb=" CA  GLN B  54 "
     pdb=" HA  GLN B  54 "
  ideal  model  delta    sigma   weight residual
  0.970  0.991 -0.021 2.00e-02 2.50e+03 1.13e+00
bond pdb=" CA  GLU A  41 "
     pdb=" C   GLU A  41 "
  ideal  model  delta    sigma   weight residual
  1.524  1.511  0.013 1.22e-02 6.72e+03 1.13e+00
bond pdb=" CG  ASN A  33 "
     pdb=" OD1 ASN A  33 "
  ideal  model  delta    sigma   weight residual
  1.231  1.251 -0.020 1.90e-02 2.77e+03 1.13e+00
bond pdb=" CA  GLN B 110 "
     pdb=" C   GLN B 110 "
  ideal  model  delta    sigma   weight residual
  1.527  1.540 -0.013 1.20e-02 6.94e+03 1.12e+00
bond pdb=" CG  LEU B  13 "
     pdb=" HG  LEU B  13 "
  ideal  model  delta    sigma   weight residual
  0.970  0.991 -0.021 2.00e-02 2.50e+03 1.12e+00
bond pdb=" CA  PHE A  35 "
     pdb=" CB  PHE A  35 "
  ideal  model  delta    sigma   weight residual
  1.530  1.545 -0.016 1.48e-02 4.57e+03 1.12e+00
bond pdb=" CA  SER A  98 "
     pdb=" C   SER A  98 "
  ideal  model  delta    sigma   weight residual
  1.525  1.539 -0.014 1.34e-02 5.57e+03 1.12e+00
bond pdb=" CA  PHE B 106 "
     pdb=" CB  PHE B 106 "
  ideal  model  delta    sigma   weight residual
  1.536  1.509  0.027 2.53e-02 1.56e+03 1.11e+00
bond pdb=" CA  GLY A  37 "
     pdb=" C   GLY A  37 "
  ideal  model  delta    sigma   weight residual
  1.515  1.528 -0.012 1.18e-02 7.18e+03 1.11e+00
bond pdb=" CB  PRO A  95 "
     pdb=" CG  PRO A  95 "
  ideal  model  delta    sigma   weight residual
  1.492  1.439  0.053 5.00e-02 4.00e+02 1.11e+00
bond pdb=" C   LYS B  38 "
     pdb=" N   VAL B  39 "
  ideal  model  delta    sigma   weight residual
  1.330  1.315  0.015 1.42e-02 4.96e+03 1.11e+00
bond pdb=" C   THR A   8 "
     pdb=" N   LEU A   9 "
  ideal  model  delta    sigma   weight residual
  1.331  1.344 -0.013 1.26e-02 6.30e+03 1.10e+00
bond pdb=" CG  TYR A 136 "
     pdb=" CD2 TYR A 136 "
  ideal  model  delta    sigma   weight residual
  1.389  1.367  0.022 2.10e-02 2.27e+03 1.09e+00
bond pdb=" CG  ARG B  17 "
     pdb=" CD  ARG B  17 "
  ideal  model  delta    sigma   weight residual
  1.520  1.489  0.031 3.00e-02 1.11e+03 1.09e+00
bond pdb=" CG  LEU B  53 "
     pdb=" HG  LEU B  53 "
  ideal  model  delta    sigma   weight residual
  0.970  0.991 -0.021 2.00e-02 2.50e+03 1.09e+00
bond pdb=" C   ILE B  91 "
     pdb=" N   GLN B  92 "
  ideal  model  delta    sigma   weight residual
  1.331  1.346 -0.015 1.44e-02 4.82e+03 1.08e+00
bond pdb=" CB  ASP B 119 "
     pdb=" CG  ASP B 119 "
  ideal  model  delta    sigma   weight residual
  1.516  1.490  0.026 2.50e-02 1.60e+03 1.08e+00
bond pdb=" CG  LEU A  11 "
     pdb=" CD2 LEU A  11 "
  ideal  model  delta    sigma   weight residual
  1.521  1.555 -0.034 3.30e-02 9.18e+02 1.08e+00
bond pdb=" CG  LEU A  80 "
     pdb=" CD2 LEU A  80 "
  ideal  model  delta    sigma   weight residual
  1.521  1.555 -0.034 3.30e-02 9.18e+02 1.08e+00
bond pdb=" N   GLY B  76 "
     pdb=" CA  GLY B  76 "
  ideal  model  delta    sigma   weight residual
  1.446  1.462 -0.016 1.50e-02 4.44e+03 1.07e+00
bond pdb=" CA  LEU A  13 "
     pdb=" C   LEU A  13 "
  ideal  model  delta    sigma   weight residual
  1.526  1.516  0.011 1.03e-02 9.43e+03 1.07e+00
bond pdb=" C   LYS A 131 "
     pdb=" N   LYS A 132 "
  ideal  model  delta    sigma   weight residual
  1.330  1.344 -0.015 1.41e-02 5.03e+03 1.07e+00
bond pdb=" CG  LEU B  19 "
     pdb=" HG  LEU B  19 "
  ideal  model  delta    sigma   weight residual
  0.970  0.991 -0.021 2.00e-02 2.50e+03 1.07e+00
bond pdb=" CB  VAL A  96 "
     pdb=" CG1 VAL A  96 "
  ideal  model  delta    sigma   weight residual
  1.521  1.487  0.034 3.30e-02 9.18e+02 1.07e+00
bond pdb=" CG  ASP A  47 "
     pdb=" OD2 ASP A  47 "
  ideal  model  delta    sigma   weight residual
  1.249  1.269 -0.020 1.90e-02 2.77e+03 1.07e+00
bond pdb=" CA  CYS B  87 "
     pdb=" CB  CYS B  87 "
  ideal  model  delta    sigma   weight residual
  1.534  1.516  0.018 1.76e-02 3.23e+03 1.07e+00
bond pdb=" C   LEU B  59 "
     pdb=" O   LEU B  59 "
  ideal  model  delta    sigma   weight residual
  1.234  1.246 -0.012 1.17e-02 7.31e+03 1.06e+00
bond pdb=" CB  GLU B 100 "
     pdb=" CG  GLU B 100 "
  ideal  model  delta    sigma   weight residual
  1.520  1.551 -0.031 3.00e-02 1.11e+03 1.05e+00
bond pdb=" CA  ARG B  50 "
     pdb=" CB  ARG B  50 "
  ideal  model  delta    sigma   weight residual
  1.529  1.511  0.018 1.78e-02 3.16e+03 1.05e+00
bond pdb=" CA  PRO B  95 "
     pdb=" HA  PRO B  95 "
  ideal  model  delta    sigma   weight residual
  0.970  0.990 -0.020 2.00e-02 2.50e+03 1.05e+00
bond pdb=" N   GLN A  16 "
     pdb=" CA  GLN A  16 "
  ideal  model  delta    sigma   weight residual
  1.456  1.442  0.014 1.35e-02 5.49e+03 1.04e+00
bond pdb=" CA  VAL B 156 "
     pdb=" CB  VAL B 156 "
  ideal  model  delta    sigma   weight residual
  1.540  1.512  0.028 2.70e-02 1.37e+03 1.04e+00
bond pdb=" N   PHE A 124 "
     pdb=" CA  PHE A 124 "
  ideal  model  delta    sigma   weight residual
  1.457  1.471 -0.014 1.41e-02 5.03e+03 1.04e+00
bond pdb=" C   GLY A  68 "
     pdb=" N   GLN A  69 "
  ideal  model  delta    sigma   weight residual
  1.332  1.318  0.014 1.40e-02 5.10e+03 1.04e+00
bond pdb=" C   VAL B  96 "
     pdb=" O   VAL B  96 "
  ideal  model  delta    sigma   weight residual
  1.234  1.246 -0.012 1.15e-02 7.56e+03 1.04e+00
bond pdb=" CA  LEU B 127 "
     pdb=" HA  LEU B 127 "
  ideal  model  delta    sigma   weight residual
  0.970  0.990 -0.020 2.00e-02 2.50e+03 1.03e+00
bond pdb=" CA  ARG B 102 "
     pdb=" C   ARG B 102 "
  ideal  model  delta    sigma   weight residual
  1.523  1.513  0.010 1.00e-02 1.00e+04 1.03e+00
bond pdb=" N   GLU B  97 "
     pdb=" CA  GLU B  97 "
  ideal  model  delta    sigma   weight residual
  1.455  1.468 -0.013 1.27e-02 6.20e+03 1.03e+00
bond pdb=" CG  PHE B 139 "
     pdb=" CD1 PHE B 139 "
  ideal  model  delta    sigma   weight residual
  1.384  1.363  0.021 2.10e-02 2.27e+03 1.03e+00
bond pdb=" C   VAL B  67 "
     pdb=" N   GLY B  68 "
  ideal  model  delta    sigma   weight residual
  1.327  1.339 -0.012 1.15e-02 7.56e+03 1.03e+00
bond pdb=" N   PRO A 118 "
     pdb=" CD  PRO A 118 "
  ideal  model  delta    sigma   weight residual
  1.473  1.459  0.014 1.40e-02 5.10e+03 1.03e+00
bond pdb=" CG  PHE B 124 "
     pdb=" CD2 PHE B 124 "
  ideal  model  delta    sigma   weight residual
  1.384  1.405 -0.021 2.10e-02 2.27e+03 1.02e+00
bond pdb=" CG  LEU B 150 "
     pdb=" CD1 LEU B 150 "
  ideal  model  delta    sigma   weight residual
  1.521  1.554 -0.033 3.30e-02 9.18e+02 1.02e+00
bond pdb=" CD2 TRP A 105 "
     pdb=" CE3 TRP A 105 "
  ideal  model  delta    sigma   weight residual
  1.398  1.414 -0.016 1.60e-02 3.91e+03 1.01e+00
bond pdb=" CB  GLN A 129 "
     pdb=" CG  GLN A 129 "
  ideal  model  delta    sigma   weight residual
  1.520  1.490  0.030 3.00e-02 1.11e+03 1.01e+00
bond pdb=" N   ARG A   5 "
     pdb=" CA  ARG A   5 "
  ideal  model  delta    sigma   weight residual
  1.455  1.467 -0.013 1.25e-02 6.40e+03 1.01e+00
bond pdb=" CA  TRP A 105 "
     pdb=" CB  TRP A 105 "
  ideal  model  delta    sigma   weight residual
  1.529  1.544 -0.014 1.43e-02 4.89e+03 1.01e+00
bond pdb=" CA  PHE A  35 "
     pdb=" C   PHE A  35 "
  ideal  model  delta    sigma   weight residual
  1.523  1.536 -0.013 1.28e-02 6.10e+03 1.00e+00
bond pdb=" CA  PHE A  27 "
     pdb=" CB  PHE A  27 "
  ideal  model  delta    sigma   weight residual
  1.530  1.546 -0.016 1.57e-02 4.06e+03 1.00e+00
bond pdb=" C   ARG A  51 "
     pdb=" N   GLU A  52 "
  ideal  model  delta    sigma   weight residual
  1.333  1.318  0.015 1.50e-02 4.44e+03 9.95e-01
bond pdb=" CE3 TRP B 117 "
     pdb=" CZ3 TRP B 117 "
  ideal  model  delta    sigma   weight residual
  1.382  1.412 -0.030 3.00e-02 1.11e+03 9.89e-01
bond pdb=" CA  LEU B 126 "
     pdb=" HA  LEU B 126 "
  ideal  model  delta    sigma   weight residual
  0.970  0.990 -0.020 2.00e-02 2.50e+03 9.85e-01
bond pdb=" CD1 PHE B 106 "
     pdb=" CE1 PHE B 106 "
  ideal  model  delta    sigma   weight residual
  1.382  1.412 -0.030 3.00e-02 1.11e+03 9.84e-01
bond pdb=" CA  THR B  94 "
     pdb=" CB  THR B  94 "
  ideal  model  delta    sigma   weight residual
  1.535  1.523  0.012 1.21e-02 6.83e+03 9.82e-01
bond pdb=" CA  GLU A  43 "
     pdb=" CB  GLU A  43 "
  ideal  model  delta    sigma   weight residual
  1.536  1.561 -0.025 2.53e-02 1.56e+03 9.75e-01
bond pdb=" CA  LYS A 132 "
     pdb=" CB  LYS A 132 "
  ideal  model  delta    sigma   weight residual
  1.535  1.516  0.019 1.93e-02 2.68e+03 9.75e-01
bond pdb=" C   GLN B 129 "
     pdb=" O   GLN B 129 "
  ideal  model  delta    sigma   weight residual
  1.235  1.222  0.013 1.32e-02 5.74e+03 9.61e-01
bond pdb=" CA  PRO B 103 "
     pdb=" HA  PRO B 103 "
  ideal  model  delta    sigma   weight residual
  0.970  0.990 -0.020 2.00e-02 2.50e+03 9.54e-01
bond pdb=" CA  VAL A  71 "
     pdb=" C   VAL A  71 "
  ideal  model  delta    sigma   weight residual
  1.522  1.510  0.012 1.24e-02 6.50e+03 9.52e-01
bond pdb=" CG  LEU B 128 "
     pdb=" HG  LEU B 128 "
  ideal  model  delta    sigma   weight residual
  0.970  0.989 -0.019 2.00e-02 2.50e+03 9.46e-01
bond pdb=" NE  ARG B  25 "
     pdb=" CZ  ARG B  25 "
  ideal  model  delta    sigma   weight residual
  1.326  1.337 -0.011 1.10e-02 8.26e+03 9.42e-01
bond pdb=" CB  ASP B  99 "
     pdb=" CG  ASP B  99 "
  ideal  model  delta    sigma   weight residual
  1.516  1.540 -0.024 2.50e-02 1.60e+03 9.37e-01
bond pdb=" CA  LYS B 130 "
     pdb=" HA  LYS B 130 "
  ideal  model  delta    sigma   weight residual
  0.970  0.989 -0.019 2.00e-02 2.50e+03 9.34e-01
bond pdb=" CA  LYS B 131 "
     pdb=" HA  LYS B 131 "
  ideal  model  delta    sigma   weight residual
  0.970  0.989 -0.019 2.00e-02 2.50e+03 9.32e-01
bond pdb=" CG  MET A  81 "
     pdb=" SD  MET A  81 "
  ideal  model  delta    sigma   weight residual
  1.803  1.827 -0.024 2.50e-02 1.60e+03 9.30e-01
bond pdb=" CE2 TRP A 123 "
     pdb=" CZ2 TRP A 123 "
  ideal  model  delta    sigma   weight residual
  1.394  1.414 -0.020 2.10e-02 2.27e+03 9.29e-01
bond pdb=" N   THR B 144 "
     pdb=" CA  THR B 144 "
  ideal  model  delta    sigma   weight residual
  1.457  1.469 -0.012 1.24e-02 6.50e+03 9.29e-01
bond pdb=" CA  LEU A 150 "
     pdb=" CB  LEU A 150 "
  ideal  model  delta    sigma   weight residual
  1.530  1.546 -0.016 1.69e-02 3.50e+03 9.23e-01
bond pdb=" CA  ASP A  89 "
     pdb=" CB  ASP A  89 "
  ideal  model  delta    sigma   weight residual
  1.537  1.520  0.017 1.76e-02 3.23e+03 9.20e-01
bond pdb=" CE3 TRP B 123 "
     pdb=" CZ3 TRP B 123 "
  ideal  model  delta    sigma   weight residual
  1.382  1.411 -0.029 3.00e-02 1.11e+03 9.20e-01
bond pdb=" CD  GLU A  43 "
     pdb=" OE1 GLU A  43 "
  ideal  model  delta    sigma   weight residual
  1.249  1.267 -0.018 1.90e-02 2.77e+03 9.17e-01
bond pdb=" CD  GLU A  43 "
     pdb=" OE2 GLU A  43 "
  ideal  model  delta    sigma   weight residual
  1.249  1.267 -0.018 1.90e-02 2.77e+03 9.17e-01
bond pdb=" N   THR A  44 "
     pdb=" CA  THR A  44 "
  ideal  model  delta    sigma   weight residual
  1.457  1.445  0.012 1.29e-02 6.01e+03 9.15e-01
bond pdb=" CG  GLU B  73 "
     pdb=" CD  GLU B  73 "
  ideal  model  delta    sigma   weight residual
  1.516  1.540 -0.024 2.50e-02 1.60e+03 9.14e-01
bond pdb=" N   PHE A 133 "
     pdb=" CA  PHE A 133 "
  ideal  model  delta    sigma   weight residual
  1.455  1.467 -0.012 1.27e-02 6.20e+03 9.14e-01
bond pdb=" C   PRO B  78 "
     pdb=" N   GLU B  79 "
  ideal  model  delta    sigma   weight residual
  1.330  1.316  0.014 1.46e-02 4.69e+03 9.14e-01
bond pdb=" C   LEU B  13 "
     pdb=" O   LEU B  13 "
  ideal  model  delta    sigma   weight residual
  1.233  1.220  0.013 1.32e-02 5.74e+03 9.13e-01
bond pdb=" CG  ASP A  82 "
     pdb=" OD2 ASP A  82 "
  ideal  model  delta    sigma   weight residual
  1.249  1.267 -0.018 1.90e-02 2.77e+03 9.10e-01
bond pdb=" C   PRO B 103 "
     pdb=" O   PRO B 103 "
  ideal  model  delta    sigma   weight residual
  1.233  1.244 -0.010 1.10e-02 8.26e+03 9.10e-01
bond pdb=" SD  MET B  81 "
     pdb=" CE  MET B  81 "
  ideal  model  delta    sigma   weight residual
  1.791  1.815 -0.024 2.50e-02 1.60e+03 9.10e-01
bond pdb=" CA  ASP B 147 "
     pdb=" CB  ASP B 147 "
  ideal  model  delta    sigma   weight residual
  1.533  1.550 -0.017 1.82e-02 3.02e+03 9.05e-01
bond pdb=" N   ASP A  82 "
     pdb=" CA  ASP A  82 "
  ideal  model  delta    sigma   weight residual
  1.460  1.449  0.011 1.17e-02 7.31e+03 9.04e-01
bond pdb=" N   LYS A  24 "
     pdb=" CA  LYS A  24 "
  ideal  model  delta    sigma   weight residual
  1.456  1.444  0.012 1.31e-02 5.83e+03 9.03e-01
bond pdb=" CB  LEU B   9 "
     pdb=" CG  LEU B   9 "
  ideal  model  delta    sigma   weight residual
  1.530  1.549 -0.019 2.00e-02 2.50e+03 9.02e-01
bond pdb=" CD2 PHE B  72 "
     pdb=" CE2 PHE B  72 "
  ideal  model  delta    sigma   weight residual
  1.382  1.410 -0.028 3.00e-02 1.11e+03 9.00e-01
bond pdb=" CA  LYS A 131 "
     pdb=" CB  LYS A 131 "
  ideal  model  delta    sigma   weight residual
  1.532  1.517  0.015 1.59e-02 3.96e+03 8.97e-01
bond pdb=" CD1 TYR B 136 "
     pdb=" CE1 TYR B 136 "
  ideal  model  delta    sigma   weight residual
  1.382  1.410 -0.028 3.00e-02 1.11e+03 8.97e-01
bond pdb=" CB  MET B 101 "
     pdb=" CG  MET B 101 "
  ideal  model  delta    sigma   weight residual
  1.520  1.548 -0.028 3.00e-02 1.11e+03 8.89e-01
bond pdb=" C   PHE B 139 "
     pdb=" N   GLN B 140 "
  ideal  model  delta    sigma   weight residual
  1.341  1.361 -0.020 2.13e-02 2.20e+03 8.89e-01
bond pdb=" CA  GLU A  97 "
     pdb=" CB  GLU A  97 "
  ideal  model  delta    sigma   weight residual
  1.529  1.513  0.016 1.66e-02 3.63e+03 8.89e-01
bond pdb=" CA  LEU B  19 "
     pdb=" HA  LEU B  19 "
  ideal  model  delta    sigma   weight residual
  0.970  0.989 -0.019 2.00e-02 2.50e+03 8.87e-01
bond pdb=" C   THR A 155 "
     pdb=" O   THR A 155 "
  ideal  model  delta    sigma   weight residual
  1.235  1.247 -0.012 1.26e-02 6.30e+03 8.85e-01
bond pdb=" CA  PRO A 103 "
     pdb=" CB  PRO A 103 "
  ideal  model  delta    sigma   weight residual
  1.532  1.547 -0.015 1.58e-02 4.01e+03 8.84e-01
bond pdb=" CD1 TYR A   7 "
     pdb=" CE1 TYR A   7 "
  ideal  model  delta    sigma   weight residual
  1.382  1.410 -0.028 3.00e-02 1.11e+03 8.80e-01
bond pdb=" CA  THR A   8 "
     pdb=" C   THR A   8 "
  ideal  model  delta    sigma   weight residual
  1.523  1.535 -0.012 1.25e-02 6.40e+03 8.80e-01
bond pdb=" CA  SER B  57 "
     pdb=" HA  SER B  57 "
  ideal  model  delta    sigma   weight residual
  0.970  0.989 -0.019 2.00e-02 2.50e+03 8.79e-01
bond pdb=" CA  LEU B 128 "
     pdb=" HA  LEU B 128 "
  ideal  model  delta    sigma   weight residual
  0.970  0.989 -0.019 2.00e-02 2.50e+03 8.76e-01
bond pdb=" CD  GLU A  97 "
     pdb=" OE1 GLU A  97 "
  ideal  model  delta    sigma   weight residual
  1.249  1.267 -0.018 1.90e-02 2.77e+03 8.73e-01
bond pdb=" CA  LEU A 146 "
     pdb=" C   LEU A 146 "
  ideal  model  delta    sigma   weight residual
  1.521  1.533 -0.013 1.36e-02 5.41e+03 8.73e-01
bond pdb=" N   THR A 155 "
     pdb=" CA  THR A 155 "
  ideal  model  delta    sigma   weight residual
  1.457  1.469 -0.012 1.29e-02 6.01e+03 8.73e-01
bond pdb=" C   GLU B  56 "
     pdb=" O   GLU B  56 "
  ideal  model  delta    sigma   weight residual
  1.235  1.246 -0.012 1.25e-02 6.40e+03 8.70e-01
bond pdb=" C   ASP A 143 "
     pdb=" O   ASP A 143 "
  ideal  model  delta    sigma   weight residual
  1.236  1.249 -0.013 1.39e-02 5.18e+03 8.70e-01
bond pdb=" CA  ASP A 109 "
     pdb=" CB  ASP A 109 "
  ideal  model  delta    sigma   weight residual
  1.533  1.518  0.015 1.63e-02 3.76e+03 8.67e-01
bond pdb=" CA  ARG A 151 "
     pdb=" CB  ARG A 151 "
  ideal  model  delta    sigma   weight residual
  1.534  1.550 -0.017 1.78e-02 3.16e+03 8.65e-01
bond pdb=" CG  GLN B 110 "
     pdb=" CD  GLN B 110 "
  ideal  model  delta    sigma   weight residual
  1.516  1.493  0.023 2.50e-02 1.60e+03 8.65e-01
bond pdb=" CA  VAL B  12 "
     pdb=" C   VAL B  12 "
  ideal  model  delta    sigma   weight residual
  1.526  1.517  0.009 1.01e-02 9.80e+03 8.65e-01
bond pdb=" CB  GLN A  92 "
     pdb=" CG  GLN A  92 "
  ideal  model  delta    sigma   weight residual
  1.520  1.548 -0.028 3.00e-02 1.11e+03 8.63e-01
bond pdb=" CA  LEU B   6 "
     pdb=" CB  LEU B   6 "
  ideal  model  delta    sigma   weight residual
  1.529  1.516  0.013 1.43e-02 4.89e+03 8.62e-01
bond pdb=" CB  PHE B 139 "
     pdb=" CG  PHE B 139 "
  ideal  model  delta    sigma   weight residual
  1.502  1.481  0.021 2.30e-02 1.89e+03 8.60e-01
bond pdb=" C   PRO A  15 "
     pdb=" N   GLN A  16 "
  ideal  model  delta    sigma   weight residual
  1.333  1.319  0.014 1.47e-02 4.63e+03 8.59e-01
bond pdb=" CD  LYS B 114 "
     pdb=" CE  LYS B 114 "
  ideal  model  delta    sigma   weight residual
  1.520  1.548 -0.028 3.00e-02 1.11e+03 8.58e-01
bond pdb=" CE  LYS B 130 "
     pdb=" NZ  LYS B 130 "
  ideal  model  delta    sigma   weight residual
  1.489  1.461  0.028 3.00e-02 1.11e+03 8.58e-01
bond pdb=" CA  PRO A 103 "
     pdb=" C   PRO A 103 "
  ideal  model  delta    sigma   weight residual
  1.524  1.534 -0.010 1.11e-02 8.12e+03 8.57e-01
bond pdb=" CA  GLN A 142 "
     pdb=" HA  GLN A 142 "
  ideal  model  delta    sigma   weight residual
  0.970  0.988 -0.018 2.00e-02 2.50e+03 8.56e-01
bond pdb=" CA  GLU B  55 "
     pdb=" HA  GLU B  55 "
  ideal  model  delta    sigma   weight residual
  0.970  0.988 -0.018 2.00e-02 2.50e+03 8.51e-01
bond pdb=" CA  PHE B 113 "
     pdb=" CB  PHE B 113 "
  ideal  model  delta    sigma   weight residual
  1.529  1.513  0.016 1.78e-02 3.16e+03 8.50e-01
bond pdb=" CG  LEU A 126 "
     pdb=" CD1 LEU A 126 "
  ideal  model  delta    sigma   weight residual
  1.521  1.551 -0.030 3.30e-02 9.18e+02 8.50e-01
bond pdb=" N   VAL B  83 "
     pdb=" CA  VAL B  83 "
  ideal  model  delta    sigma   weight residual
  1.458  1.448  0.011 1.17e-02 7.31e+03 8.50e-01
bond pdb=" CG  ASP B  82 "
     pdb=" OD1 ASP B  82 "
  ideal  model  delta    sigma   weight residual
  1.249  1.266 -0.017 1.90e-02 2.77e+03 8.45e-01
bond pdb=" CA  LEU A  53 "
     pdb=" CB  LEU A  53 "
  ideal  model  delta    sigma   weight residual
  1.530  1.515  0.014 1.57e-02 4.06e+03 8.39e-01
bond pdb=" C   ILE A  70 "
     pdb=" N   VAL A  71 "
  ideal  model  delta    sigma   weight residual
  1.331  1.342 -0.012 1.27e-02 6.20e+03 8.37e-01
bond pdb=" CA  LEU B  53 "
     pdb=" HA  LEU B  53 "
  ideal  model  delta    sigma   weight residual
  0.970  0.988 -0.018 2.00e-02 2.50e+03 8.36e-01
bond pdb=" N   GLU B  43 "
     pdb=" CA  GLU B  43 "
  ideal  model  delta    sigma   weight residual
  1.454  1.466 -0.012 1.29e-02 6.01e+03 8.33e-01
bond pdb=" CB  VAL B  39 "
     pdb=" CG2 VAL B  39 "
  ideal  model  delta    sigma   weight residual
  1.521  1.491  0.030 3.30e-02 9.18e+02 8.32e-01
bond pdb=" CG  LEU A 108 "
     pdb=" HG  LEU A 108 "
  ideal  model  delta    sigma   weight residual
  0.970  0.988 -0.018 2.00e-02 2.50e+03 8.28e-01
bond pdb=" CA  LYS A 138 "
     pdb=" HA  LYS A 138 "
  ideal  model  delta    sigma   weight residual
  0.970  0.988 -0.018 2.00e-02 2.50e+03 8.27e-01
bond pdb=" CB  ASP B 147 "
     pdb=" CG  ASP B 147 "
  ideal  model  delta    sigma   weight residual
  1.516  1.539 -0.023 2.50e-02 1.60e+03 8.27e-01
bond pdb=" C   ASP B  47 "
     pdb=" N   GLY B  48 "
  ideal  model  delta    sigma   weight residual
  1.331  1.344 -0.013 1.46e-02 4.69e+03 8.25e-01
bond pdb=" CB  VAL A  18 "
     pdb=" CG1 VAL A  18 "
  ideal  model  delta    sigma   weight residual
  1.521  1.551 -0.030 3.30e-02 9.18e+02 8.23e-01
bond pdb=" CA  SER A 121 "
     pdb=" C   SER A 121 "
  ideal  model  delta    sigma   weight residual
  1.522  1.535 -0.013 1.39e-02 5.18e+03 8.16e-01
bond pdb=" C   GLU B  55 "
     pdb=" O   GLU B  55 "
  ideal  model  delta    sigma   weight residual
  1.236  1.248 -0.012 1.29e-02 6.01e+03 8.15e-01
bond pdb=" CA  ASP A 115 "
     pdb=" C   ASP A 115 "
  ideal  model  delta    sigma   weight residual
  1.525  1.537 -0.011 1.27e-02 6.20e+03 8.15e-01
bond pdb=" CB  CYS A  87 "
     pdb=" SG  CYS A  87 "
  ideal  model  delta    sigma   weight residual
  1.808  1.838 -0.030 3.30e-02 9.18e+02 8.14e-01
bond pdb=" CA  GLN B 129 "
     pdb=" HA  GLN B 129 "
  ideal  model  delta    sigma   weight residual
  0.970  0.988 -0.018 2.00e-02 2.50e+03 8.13e-01
bond pdb=" CA  PRO A 118 "
     pdb=" HA  PRO A 118 "
  ideal  model  delta    sigma   weight residual
  0.970  0.988 -0.018 2.00e-02 2.50e+03 8.12e-01
bond pdb=" CB  THR B  60 "
     pdb=" CG2 THR B  60 "
  ideal  model  delta    sigma   weight residual
  1.521  1.551 -0.030 3.30e-02 9.18e+02 8.12e-01
bond pdb=" CB  GLU A  56 "
     pdb=" CG  GLU A  56 "
  ideal  model  delta    sigma   weight residual
  1.520  1.547 -0.027 3.00e-02 1.11e+03 8.09e-01
bond pdb=" C   ASP B 143 "
     pdb=" N   THR B 144 "
  ideal  model  delta    sigma   weight residual
  1.331  1.344 -0.012 1.38e-02 5.25e+03 8.09e-01
bond pdb=" CA  CYS B  87 "
     pdb=" C   CYS B  87 "
  ideal  model  delta    sigma   weight residual
  1.521  1.510  0.011 1.23e-02 6.61e+03 8.09e-01
bond pdb=" CG  PHE B  27 "
     pdb=" CD1 PHE B  27 "
  ideal  model  delta    sigma   weight residual
  1.384  1.403 -0.019 2.10e-02 2.27e+03 8.06e-01
bond pdb=" CD1 PHE B  74 "
     pdb=" CE1 PHE B  74 "
  ideal  model  delta    sigma   weight residual
  1.382  1.409 -0.027 3.00e-02 1.11e+03 8.04e-01
bond pdb=" O3  SO4 D   5 "
     pdb=" S   SO4 D   5 "
  ideal  model  delta    sigma   weight residual
  1.460  1.478 -0.018 2.00e-02 2.50e+03 8.03e-01
bond pdb=" C   GLN B 110 "
     pdb=" N   ILE B 111 "
  ideal  model  delta    sigma   weight residual
  1.324  1.333 -0.008 9.30e-03 1.16e+04 8.02e-01
bond pdb=" CB  PHE B  86 "
     pdb=" CG  PHE B  86 "
  ideal  model  delta    sigma   weight residual
  1.502  1.481  0.021 2.30e-02 1.89e+03 8.00e-01
bond pdb=" CB  PHE A 139 "
     pdb=" CG  PHE A 139 "
  ideal  model  delta    sigma   weight residual
  1.502  1.522 -0.020 2.30e-02 1.89e+03 7.94e-01
bond pdb=" C   LEU A 146 "
     pdb=" O   LEU A 146 "
  ideal  model  delta    sigma   weight residual
  1.235  1.247 -0.012 1.31e-02 5.83e+03 7.94e-01
bond pdb=" N   GLU A  52 "
     pdb=" CA  GLU A  52 "
  ideal  model  delta    sigma   weight residual
  1.457  1.446  0.011 1.29e-02 6.01e+03 7.93e-01
bond pdb=" C   GLY A  68 "
     pdb=" O   GLY A  68 "
  ideal  model  delta    sigma   weight residual
  1.236  1.225  0.011 1.23e-02 6.61e+03 7.92e-01
bond pdb=" C   GLN B 129 "
     pdb=" N   LYS B 130 "
  ideal  model  delta    sigma   weight residual
  1.330  1.342 -0.012 1.30e-02 5.92e+03 7.86e-01
bond pdb=" CB  THR A 155 "
     pdb=" HB  THR A 155 "
  ideal  model  delta    sigma   weight residual
  0.970  0.988 -0.018 2.00e-02 2.50e+03 7.83e-01
bond pdb=" CA  MET A  81 "
     pdb=" CB  MET A  81 "
  ideal  model  delta    sigma   weight residual
  1.532  1.516  0.016 1.82e-02 3.02e+03 7.82e-01
bond pdb=" CB  PHE B  35 "
     pdb=" CG  PHE B  35 "
  ideal  model  delta    sigma   weight residual
  1.502  1.522 -0.020 2.30e-02 1.89e+03 7.82e-01
bond pdb=" CD  LYS B  38 "
     pdb=" CE  LYS B  38 "
  ideal  model  delta    sigma   weight residual
  1.520  1.546 -0.026 3.00e-02 1.11e+03 7.80e-01
bond pdb=" C   PRO B  95 "
     pdb=" O   PRO B  95 "
  ideal  model  delta    sigma   weight residual
  1.232  1.243 -0.011 1.20e-02 6.94e+03 7.80e-01
bond pdb=" CG  ASN B  33 "
     pdb=" ND2 ASN B  33 "
  ideal  model  delta    sigma   weight residual
  1.328  1.347 -0.019 2.10e-02 2.27e+03 7.80e-01
bond pdb=" CA  SER B  57 "
     pdb=" C   SER B  57 "
  ideal  model  delta    sigma   weight residual
  1.520  1.533 -0.013 1.48e-02 4.57e+03 7.78e-01
bond pdb=" CB  ASP A 119 "
     pdb=" CG  ASP A 119 "
  ideal  model  delta    sigma   weight residual
  1.516  1.538 -0.022 2.50e-02 1.60e+03 7.77e-01
bond pdb=" CA  LEU B  13 "
     pdb=" HA  LEU B  13 "
  ideal  model  delta    sigma   weight residual
  0.970  0.988 -0.018 2.00e-02 2.50e+03 7.77e-01
bond pdb=" CA  ASP B 119 "
     pdb=" C   ASP B 119 "
  ideal  model  delta    sigma   weight residual
  1.522  1.535 -0.012 1.40e-02 5.10e+03 7.73e-01
bond pdb=" CG  LYS A 132 "
     pdb=" CD  LYS A 132 "
  ideal  model  delta    sigma   weight residual
  1.520  1.494  0.026 3.00e-02 1.11e+03 7.73e-01
bond pdb=" CG  LEU B   9 "
     pdb=" CD1 LEU B   9 "
  ideal  model  delta    sigma   weight residual
  1.521  1.550 -0.029 3.30e-02 9.18e+02 7.72e-01
bond pdb=" CZ  ARG A  31 "
     pdb=" NH2 ARG A  31 "
  ideal  model  delta    sigma   weight residual
  1.330  1.319  0.011 1.30e-02 5.92e+03 7.72e-01
bond pdb=" CA  TYR A   7 "
     pdb=" CB  TYR A   7 "
  ideal  model  delta    sigma   weight residual
  1.534  1.522  0.013 1.45e-02 4.76e+03 7.69e-01
bond pdb=" CB  ARG A 102 "
     pdb=" CG  ARG A 102 "
  ideal  model  delta    sigma   weight residual
  1.520  1.546 -0.026 3.00e-02 1.11e+03 7.66e-01
bond pdb=" CB  ASP B 115 "
     pdb=" CG  ASP B 115 "
  ideal  model  delta    sigma   weight residual
  1.516  1.538 -0.022 2.50e-02 1.60e+03 7.65e-01
bond pdb=" CE  LYS A 138 "
     pdb=" NZ  LYS A 138 "
  ideal  model  delta    sigma   weight residual
  1.489  1.463  0.026 3.00e-02 1.11e+03 7.64e-01
bond pdb=" CA  GLN A 110 "
     pdb=" HA  GLN A 110 "
  ideal  model  delta    sigma   weight residual
  0.970  0.987 -0.017 2.00e-02 2.50e+03 7.63e-01
bond pdb=" N   ASP A  99 "
     pdb=" CA  ASP A  99 "
  ideal  model  delta    sigma   weight residual
  1.458  1.469 -0.011 1.30e-02 5.92e+03 7.62e-01
bond pdb=" CE1 PHE B 139 "
     pdb=" CZ  PHE B 139 "
  ideal  model  delta    sigma   weight residual
  1.382  1.356  0.026 3.00e-02 1.11e+03 7.62e-01
bond pdb=" CB  ASP B 109 "
     pdb=" CG  ASP B 109 "
  ideal  model  delta    sigma   weight residual
  1.516  1.538 -0.022 2.50e-02 1.60e+03 7.61e-01
bond pdb=" CA  THR B  60 "
     pdb=" CB  THR B  60 "
  ideal  model  delta    sigma   weight residual
  1.524  1.537 -0.013 1.46e-02 4.69e+03 7.60e-01
bond pdb=" CA  ARG B  51 "
     pdb=" C   ARG B  51 "
  ideal  model  delta    sigma   weight residual
  1.524  1.513  0.011 1.29e-02 6.01e+03 7.59e-01
bond pdb=" CG  TYR A 148 "
     pdb=" CD2 TYR A 148 "
  ideal  model  delta    sigma   weight residual
  1.389  1.371  0.018 2.10e-02 2.27e+03 7.59e-01
bond pdb=" CD  GLU A 100 "
     pdb=" OE1 GLU A 100 "
  ideal  model  delta    sigma   weight residual
  1.249  1.266 -0.017 1.90e-02 2.77e+03 7.57e-01
bond pdb=" CA  VAL A  75 "
     pdb=" C   VAL A  75 "
  ideal  model  delta    sigma   weight residual
  1.523  1.533 -0.010 1.14e-02 7.69e+03 7.55e-01
bond pdb=" CE2 PHE A  72 "
     pdb=" CZ  PHE A  72 "
  ideal  model  delta    sigma   weight residual
  1.382  1.408 -0.026 3.00e-02 1.11e+03 7.55e-01
bond pdb=" CB  LEU A  20 "
     pdb=" CG  LEU A  20 "
  ideal  model  delta    sigma   weight residual
  1.530  1.547 -0.017 2.00e-02 2.50e+03 7.51e-01
bond pdb=" SD  MET A 101 "
     pdb=" CE  MET A 101 "
  ideal  model  delta    sigma   weight residual
  1.791  1.813 -0.022 2.50e-02 1.60e+03 7.51e-01
bond pdb=" CE  LYS A  23 "
     pdb=" NZ  LYS A  23 "
  ideal  model  delta    sigma   weight residual
  1.489  1.515 -0.026 3.00e-02 1.11e+03 7.51e-01
bond pdb=" C   GLU A  46 "
     pdb=" N   ASP A  47 "
  ideal  model  delta    sigma   weight residual
  1.332  1.345 -0.012 1.40e-02 5.10e+03 7.50e-01
bond pdb=" CE2 TRP B 117 "
     pdb=" CZ2 TRP B 117 "
  ideal  model  delta    sigma   weight residual
  1.394  1.412 -0.018 2.10e-02 2.27e+03 7.49e-01
bond pdb=" CA  PHE A 106 "
     pdb=" CB  PHE A 106 "
  ideal  model  delta    sigma   weight residual
  1.535  1.552 -0.017 1.93e-02 2.68e+03 7.49e-01
bond pdb=" CE2 TRP B  32 "
     pdb=" CZ2 TRP B  32 "
  ideal  model  delta    sigma   weight residual
  1.394  1.376  0.018 2.10e-02 2.27e+03 7.48e-01
bond pdb=" CB  THR B  94 "
     pdb=" HB  THR B  94 "
  ideal  model  delta    sigma   weight residual
  0.970  0.987 -0.017 2.00e-02 2.50e+03 7.47e-01
bond pdb=" N   LEU B 146 "
     pdb=" CA  LEU B 146 "
  ideal  model  delta    sigma   weight residual
  1.458  1.469 -0.011 1.26e-02 6.30e+03 7.47e-01
bond pdb=" CA  GLU A  73 "
     pdb=" HA  GLU A  73 "
  ideal  model  delta    sigma   weight residual
  0.970  0.987 -0.017 2.00e-02 2.50e+03 7.46e-01
bond pdb=" CA  LEU B  59 "
     pdb=" C   LEU B  59 "
  ideal  model  delta    sigma   weight residual
  1.524  1.534 -0.011 1.25e-02 6.40e+03 7.44e-01
bond pdb=" CG  PHE A 106 "
     pdb=" CD2 PHE A 106 "
  ideal  model  delta    sigma   weight residual
  1.384  1.366  0.018 2.10e-02 2.27e+03 7.44e-01
bond pdb=" CA  THR B  88 "
     pdb=" CB  THR B  88 "
  ideal  model  delta    sigma   weight residual
  1.533  1.548 -0.015 1.72e-02 3.38e+03 7.44e-01
bond pdb=" CB  THR A 144 "
     pdb=" HB  THR A 144 "
  ideal  model  delta    sigma   weight residual
  0.970  0.987 -0.017 2.00e-02 2.50e+03 7.42e-01
bond pdb=" CG  LYS B 114 "
     pdb=" CD  LYS B 114 "
  ideal  model  delta    sigma   weight residual
  1.520  1.546 -0.026 3.00e-02 1.11e+03 7.42e-01
bond pdb=" CA  LEU A 146 "
     pdb=" HA  LEU A 146 "
  ideal  model  delta    sigma   weight residual
  0.970  0.987 -0.017 2.00e-02 2.50e+03 7.42e-01
bond pdb=" CA  LEU B  59 "
     pdb=" HA  LEU B  59 "
  ideal  model  delta    sigma   weight residual
  0.970  0.987 -0.017 2.00e-02 2.50e+03 7.41e-01
bond pdb=" CB  PRO A 118 "
     pdb=" HB2 PRO A 118 "
  ideal  model  delta    sigma   weight residual
  0.970  0.987 -0.017 2.00e-02 2.50e+03 7.41e-01
bond pdb=" CG  TRP A 105 "
     pdb=" CD2 TRP A 105 "
  ideal  model  delta    sigma   weight residual
  1.433  1.448 -0.015 1.80e-02 3.09e+03 7.36e-01
bond pdb=" CB  PHE A  74 "
     pdb=" CG  PHE A  74 "
  ideal  model  delta    sigma   weight residual
  1.502  1.522 -0.020 2.30e-02 1.89e+03 7.35e-01
bond pdb=" CD  GLU B  43 "
     pdb=" OE1 GLU B  43 "
  ideal  model  delta    sigma   weight residual
  1.249  1.265 -0.016 1.90e-02 2.77e+03 7.33e-01
bond pdb=" CG  PRO A  78 "
     pdb=" CD  PRO A  78 "
  ideal  model  delta    sigma   weight residual
  1.503  1.474  0.029 3.40e-02 8.65e+02 7.33e-01
bond pdb=" CG  LEU A  53 "
     pdb=" CD2 LEU A  53 "
  ideal  model  delta    sigma   weight residual
  1.521  1.493  0.028 3.30e-02 9.18e+02 7.31e-01
bond pdb=" C   GLU A  73 "
     pdb=" O   GLU A  73 "
  ideal  model  delta    sigma   weight residual
  1.233  1.243 -0.010 1.15e-02 7.56e+03 7.27e-01
bond pdb=" CA  LEU B 108 "
     pdb=" C   LEU B 108 "
  ideal  model  delta    sigma   weight residual
  1.522  1.534 -0.012 1.36e-02 5.41e+03 7.27e-01
bond pdb=" C   ALA B  29 "
     pdb=" N   GLY B  30 "
  ideal  model  delta    sigma   weight residual
  1.332  1.320  0.012 1.39e-02 5.18e+03 7.27e-01
bond pdb=" CD  GLU A 152 "
     pdb=" OE2 GLU A 152 "
  ideal  model  delta    sigma   weight residual
  1.249  1.265 -0.016 1.90e-02 2.77e+03 7.25e-01
bond pdb=" C   GLY B  42 "
     pdb=" N   GLU B  43 "
  ideal  model  delta    sigma   weight residual
  1.331  1.343 -0.012 1.41e-02 5.03e+03 7.25e-01
bond pdb=" C   GLN A 140 "
     pdb=" O   GLN A 140 "
  ideal  model  delta    sigma   weight residual
  1.235  1.246 -0.010 1.22e-02 6.72e+03 7.24e-01
bond pdb=" CE  LYS B 131 "
     pdb=" NZ  LYS B 131 "
  ideal  model  delta    sigma   weight residual
  1.489  1.463  0.026 3.00e-02 1.11e+03 7.23e-01
bond pdb=" CG  GLN A  40 "
     pdb=" CD  GLN A  40 "
  ideal  model  delta    sigma   weight residual
  1.516  1.495  0.021 2.50e-02 1.60e+03 7.23e-01
bond pdb=" N   PHE A  35 "
     pdb=" CA  PHE A  35 "
  ideal  model  delta    sigma   weight residual
  1.455  1.467 -0.011 1.33e-02 5.65e+03 7.21e-01
bond pdb=" CG  LEU A 150 "
     pdb=" CD1 LEU A 150 "
  ideal  model  delta    sigma   weight residual
  1.521  1.549 -0.028 3.30e-02 9.18e+02 7.19e-01
bond pdb=" CG  ASP B  82 "
     pdb=" OD2 ASP B  82 "
  ideal  model  delta    sigma   weight residual
  1.249  1.265 -0.016 1.90e-02 2.77e+03 7.19e-01
bond pdb=" CG  TRP B 117 "
     pdb=" CD2 TRP B 117 "
  ideal  model  delta    sigma   weight residual
  1.433  1.448 -0.015 1.80e-02 3.09e+03 7.17e-01
bond pdb=" CA  ASP B 109 "
     pdb=" C   ASP B 109 "
  ideal  model  delta    sigma   weight residual
  1.523  1.539 -0.015 1.80e-02 3.09e+03 7.17e-01
bond pdb=" C   ASP A 119 "
     pdb=" O   ASP A 119 "
  ideal  model  delta    sigma   weight residual
  1.236  1.226  0.011 1.26e-02 6.30e+03 7.12e-01
bond pdb=" CB  LEU A 126 "
     pdb=" CG  LEU A 126 "
  ideal  model  delta    sigma   weight residual
  1.530  1.547 -0.017 2.00e-02 2.50e+03 7.11e-01
bond pdb=" CA  GLU A  52 "
     pdb=" CB  GLU A  52 "
  ideal  model  delta    sigma   weight residual
  1.531  1.518  0.013 1.56e-02 4.11e+03 7.05e-01
bond pdb=" CG  ARG B  50 "
     pdb=" CD  ARG B  50 "
  ideal  model  delta    sigma   weight residual
  1.520  1.495  0.025 3.00e-02 1.11e+03 6.99e-01
bond pdb=" CG1 ILE B 111 "
     pdb=" CD1 ILE B 111 "
  ideal  model  delta    sigma   weight residual
  1.513  1.480  0.033 3.90e-02 6.57e+02 6.97e-01
bond pdb=" C   ALA A  63 "
     pdb=" N   LEU A  64 "
  ideal  model  delta    sigma   weight residual
  1.330  1.341 -0.011 1.36e-02 5.41e+03 6.96e-01
bond pdb=" CD1 PHE B  27 "
     pdb=" CE1 PHE B  27 "
  ideal  model  delta    sigma   weight residual
  1.382  1.407 -0.025 3.00e-02 1.11e+03 6.91e-01
bond pdb=" CA  LEU A   6 "
     pdb=" C   LEU A   6 "
  ideal  model  delta    sigma   weight residual
  1.523  1.512  0.010 1.24e-02 6.50e+03 6.90e-01
bond pdb=" CB  ARG A 151 "
     pdb=" CG  ARG A 151 "
  ideal  model  delta    sigma   weight residual
  1.520  1.545 -0.025 3.00e-02 1.11e+03 6.85e-01
bond pdb=" CG  TRP A 123 "
     pdb=" CD2 TRP A 123 "
  ideal  model  delta    sigma   weight residual
  1.433  1.448 -0.015 1.80e-02 3.09e+03 6.84e-01
bond pdb=" CD2 PHE A 106 "
     pdb=" CE2 PHE A 106 "
  ideal  model  delta    sigma   weight residual
  1.382  1.407 -0.025 3.00e-02 1.11e+03 6.82e-01
bond pdb=" C   THR B 144 "
     pdb=" N   ILE B 145 "
  ideal  model  delta    sigma   weight residual
  1.329  1.341 -0.011 1.37e-02 5.33e+03 6.76e-01
bond pdb=" CB  PRO B  95 "
     pdb=" HB3 PRO B  95 "
  ideal  model  delta    sigma   weight residual
  0.970  0.986 -0.016 2.00e-02 2.50e+03 6.76e-01
bond pdb=" CG  PHE B 137 "
     pdb=" CD2 PHE B 137 "
  ideal  model  delta    sigma   weight residual
  1.384  1.367  0.017 2.10e-02 2.27e+03 6.74e-01
bond pdb=" CD  GLU B  52 "
     pdb=" OE2 GLU B  52 "
  ideal  model  delta    sigma   weight residual
  1.249  1.265 -0.016 1.90e-02 2.77e+03 6.73e-01
bond pdb=" N   LYS A 132 "
     pdb=" CA  LYS A 132 "
  ideal  model  delta    sigma   weight residual
  1.454  1.464 -0.010 1.23e-02 6.61e+03 6.71e-01
bond pdb=" C   VAL B  83 "
     pdb=" O   VAL B  83 "
  ideal  model  delta    sigma   weight residual
  1.237  1.228  0.009 1.07e-02 8.73e+03 6.70e-01
bond pdb=" CA  GLN A 140 "
     pdb=" HA  GLN A 140 "
  ideal  model  delta    sigma   weight residual
  0.970  0.986 -0.016 2.00e-02 2.50e+03 6.70e-01
bond pdb=" NZ  LYS B 131 "
     pdb=" HZ2 LYS B 131 "
  ideal  model  delta    sigma   weight residual
  0.890  0.906 -0.016 2.00e-02 2.50e+03 6.69e-01
bond pdb=" C   VAL A  85 "
     pdb=" N   PHE A  86 "
  ideal  model  delta    sigma   weight residual
  1.331  1.342 -0.011 1.30e-02 5.92e+03 6.66e-01
bond pdb=" CB  PHE A  72 "
     pdb=" CG  PHE A  72 "
  ideal  model  delta    sigma   weight residual
  1.502  1.483  0.019 2.30e-02 1.89e+03 6.65e-01
bond pdb=" CA  ILE B 111 "
     pdb=" C   ILE B 111 "
  ideal  model  delta    sigma   weight residual
  1.525  1.532 -0.007 8.40e-03 1.42e+04 6.63e-01
bond pdb=" N   GLN A 129 "
     pdb=" CA  GLN A 129 "
  ideal  model  delta    sigma   weight residual
  1.455  1.444  0.011 1.33e-02 5.65e+03 6.62e-01
bond pdb=" CB  ARG A   5 "
     pdb=" CG  ARG A   5 "
  ideal  model  delta    sigma   weight residual
  1.520  1.496  0.024 3.00e-02 1.11e+03 6.62e-01
bond pdb=" CG  MET B 116 "
     pdb=" SD  MET B 116 "
  ideal  model  delta    sigma   weight residual
  1.803  1.783  0.020 2.50e-02 1.60e+03 6.58e-01
bond pdb=" C   LEU A  19 "
     pdb=" N   LEU A  20 "
  ideal  model  delta    sigma   weight residual
  1.328  1.315  0.013 1.62e-02 3.81e+03 6.58e-01
bond pdb=" CE  LYS B  66 "
     pdb=" NZ  LYS B  66 "
  ideal  model  delta    sigma   weight residual
  1.489  1.513 -0.024 3.00e-02 1.11e+03 6.58e-01
bond pdb=" CA  GLU A  77 "
     pdb=" C   GLU A  77 "
  ideal  model  delta    sigma   weight residual
  1.523  1.531 -0.009 1.06e-02 8.90e+03 6.57e-01
bond pdb=" CA  LYS A  24 "
     pdb=" C   LYS A  24 "
  ideal  model  delta    sigma   weight residual
  1.522  1.511  0.011 1.37e-02 5.33e+03 6.56e-01
bond pdb=" CE1 TYR B 122 "
     pdb=" CZ  TYR B 122 "
  ideal  model  delta    sigma   weight residual
  1.378  1.359  0.019 2.40e-02 1.74e+03 6.55e-01
bond pdb=" CB  PRO B  95 "
     pdb=" HB2 PRO B  95 "
  ideal  model  delta    sigma   weight residual
  0.970  0.986 -0.016 2.00e-02 2.50e+03 6.54e-01
bond pdb=" N   LYS B 114 "
     pdb=" CA  LYS B 114 "
  ideal  model  delta    sigma   weight residual
  1.456  1.445  0.011 1.33e-02 5.65e+03 6.53e-01
bond pdb=" C   ASP B 120 "
     pdb=" N   SER B 121 "
  ideal  model  delta    sigma   weight residual
  1.334  1.323  0.011 1.38e-02 5.25e+03 6.52e-01
bond pdb=" CA  VAL A  85 "
     pdb=" C   VAL A  85 "
  ideal  model  delta    sigma   weight residual
  1.522  1.512  0.009 1.17e-02 7.31e+03 6.50e-01
bond pdb=" CA  TRP A 117 "
     pdb=" C   TRP A 117 "
  ideal  model  delta    sigma   weight residual
  1.528  1.519  0.009 1.18e-02 7.18e+03 6.47e-01
bond pdb=" N   GLY A  34 "
     pdb=" CA  GLY A  34 "
  ideal  model  delta    sigma   weight residual
  1.450  1.460 -0.011 1.35e-02 5.49e+03 6.47e-01
bond pdb=" CB  ASP B  82 "
     pdb=" CG  ASP B  82 "
  ideal  model  delta    sigma   weight residual
  1.516  1.536 -0.020 2.50e-02 1.60e+03 6.46e-01
bond pdb=" C   LYS A  24 "
     pdb=" O   LYS A  24 "
  ideal  model  delta    sigma   weight residual
  1.236  1.225  0.011 1.31e-02 5.83e+03 6.46e-01
bond pdb=" CG  ARG B   5 "
     pdb=" CD  ARG B   5 "
  ideal  model  delta    sigma   weight residual
  1.520  1.544 -0.024 3.00e-02 1.11e+03 6.45e-01
bond pdb=" CB  PHE A  27 "
     pdb=" CG  PHE A  27 "
  ideal  model  delta    sigma   weight residual
  1.502  1.520 -0.018 2.30e-02 1.89e+03 6.44e-01
bond pdb=" C   THR A 149 "
     pdb=" N   LEU A 150 "
  ideal  model  delta    sigma   weight residual
  1.332  1.344 -0.011 1.40e-02 5.10e+03 6.44e-01
bond pdb=" CB  ILE A  91 "
     pdb=" CG2 ILE A  91 "
  ideal  model  delta    sigma   weight residual
  1.521  1.495  0.026 3.30e-02 9.18e+02 6.44e-01
bond pdb=" CA  SER B  98 "
     pdb=" HA  SER B  98 "
  ideal  model  delta    sigma   weight residual
  0.970  0.986 -0.016 2.00e-02 2.50e+03 6.42e-01
bond pdb=" CB  MET B 116 "
     pdb=" CG  MET B 116 "
  ideal  model  delta    sigma   weight residual
  1.520  1.544 -0.024 3.00e-02 1.11e+03 6.41e-01
bond pdb=" CB  PRO B 103 "
     pdb=" HB3 PRO B 103 "
  ideal  model  delta    sigma   weight residual
  0.970  0.986 -0.016 2.00e-02 2.50e+03 6.41e-01
bond pdb=" CA  LYS B  23 "
     pdb=" C   LYS B  23 "
  ideal  model  delta    sigma   weight residual
  1.523  1.513  0.010 1.23e-02 6.61e+03 6.38e-01
bond pdb=" CD  LYS B  24 "
     pdb=" CE  LYS B  24 "
  ideal  model  delta    sigma   weight residual
  1.520  1.544 -0.024 3.00e-02 1.11e+03 6.36e-01
bond pdb=" CA  PRO B 103 "
     pdb=" CB  PRO B 103 "
  ideal  model  delta    sigma   weight residual
  1.533  1.543 -0.011 1.34e-02 5.57e+03 6.34e-01
bond pdb=" CD1 TYR B 148 "
     pdb=" CE1 TYR B 148 "
  ideal  model  delta    sigma   weight residual
  1.382  1.406 -0.024 3.00e-02 1.11e+03 6.33e-01
bond pdb=" C   ILE A 111 "
     pdb=" N   PRO A 112 "
  ideal  model  delta    sigma   weight residual
  1.334  1.353 -0.019 2.34e-02 1.83e+03 6.33e-01
bond pdb=" CG  TYR A 148 "
     pdb=" CD1 TYR A 148 "
  ideal  model  delta    sigma   weight residual
  1.389  1.372  0.017 2.10e-02 2.27e+03 6.33e-01
bond pdb=" C   VAL B  18 "
     pdb=" N   LEU B  19 "
  ideal  model  delta    sigma   weight residual
  1.331  1.344 -0.013 1.65e-02 3.67e+03 6.31e-01
bond pdb=" CD  GLU B 100 "
     pdb=" OE2 GLU B 100 "
  ideal  model  delta    sigma   weight residual
  1.249  1.264 -0.015 1.90e-02 2.77e+03 6.30e-01
bond pdb=" C   GLY A  42 "
     pdb=" N   GLU A  43 "
  ideal  model  delta    sigma   weight residual
  1.331  1.343 -0.012 1.51e-02 4.39e+03 6.29e-01
bond pdb=" CD  LYS B 138 "
     pdb=" CE  LYS B 138 "
  ideal  model  delta    sigma   weight residual
  1.520  1.544 -0.024 3.00e-02 1.11e+03 6.29e-01
bond pdb=" CA  LYS B  38 "
     pdb=" CB  LYS B  38 "
  ideal  model  delta    sigma   weight residual
  1.529  1.516  0.013 1.65e-02 3.67e+03 6.29e-01
bond pdb=" CB  VAL B  39 "
     pdb=" CG1 VAL B  39 "
  ideal  model  delta    sigma   weight residual
  1.521  1.495  0.026 3.30e-02 9.18e+02 6.28e-01
bond pdb=" C   GLN A  54 "
     pdb=" N   GLU A  55 "
  ideal  model  delta    sigma   weight residual
  1.334  1.323  0.011 1.43e-02 4.89e+03 6.28e-01
bond pdb=" N   LEU A   9 "
     pdb=" CA  LEU A   9 "
  ideal  model  delta    sigma   weight residual
  1.455  1.465 -0.009 1.18e-02 7.18e+03 6.27e-01
bond pdb=" NZ  LYS B 131 "
     pdb=" HZ3 LYS B 131 "
  ideal  model  delta    sigma   weight residual
  0.890  0.906 -0.016 2.00e-02 2.50e+03 6.27e-01
bond pdb=" N   LEU A  19 "
     pdb=" CA  LEU A  19 "
  ideal  model  delta    sigma   weight residual
  1.457  1.467 -0.010 1.23e-02 6.61e+03 6.25e-01
bond pdb=" C   ILE B 145 "
     pdb=" N   LEU B 146 "
  ideal  model  delta    sigma   weight residual
  1.334  1.346 -0.011 1.43e-02 4.89e+03 6.25e-01
bond pdb=" C   VAL B  75 "
     pdb=" N   GLY B  76 "
  ideal  model  delta    sigma   weight residual
  1.331  1.343 -0.012 1.53e-02 4.27e+03 6.24e-01
bond pdb=" N   PRO A 103 "
     pdb=" CA  PRO A 103 "
  ideal  model  delta    sigma   weight residual
  1.465  1.474 -0.009 1.10e-02 8.26e+03 6.24e-01
bond pdb=" C   LEU A 127 "
     pdb=" N   LEU A 128 "
  ideal  model  delta    sigma   weight residual
  1.331  1.320  0.011 1.43e-02 4.89e+03 6.22e-01
bond pdb=" C   PHE B  86 "
     pdb=" O   PHE B  86 "
  ideal  model  delta    sigma   weight residual
  1.234  1.224  0.010 1.26e-02 6.30e+03 6.20e-01
bond pdb=" C   SER B  57 "
     pdb=" O   SER B  57 "
  ideal  model  delta    sigma   weight residual
  1.237  1.247 -0.010 1.28e-02 6.10e+03 6.19e-01
bond pdb=" CA  ILE B  45 "
     pdb=" C   ILE B  45 "
  ideal  model  delta    sigma   weight residual
  1.524  1.513  0.010 1.30e-02 5.92e+03 6.19e-01
bond pdb=" NZ  LYS B 130 "
     pdb=" HZ1 LYS B 130 "
  ideal  model  delta    sigma   weight residual
  0.890  0.906 -0.016 2.00e-02 2.50e+03 6.17e-01
bond pdb=" CG1 ILE A  45 "
     pdb=" CD1 ILE A  45 "
  ideal  model  delta    sigma   weight residual
  1.513  1.482  0.031 3.90e-02 6.57e+02 6.17e-01
bond pdb=" CA  LEU A 108 "
     pdb=" HA  LEU A 108 "
  ideal  model  delta    sigma   weight residual
  0.970  0.986 -0.016 2.00e-02 2.50e+03 6.17e-01
bond pdb=" N   ASP A  47 "
     pdb=" CA  ASP A  47 "
  ideal  model  delta    sigma   weight residual
  1.457  1.468 -0.010 1.29e-02 6.01e+03 6.17e-01
bond pdb=" CA  PHE A 113 "
     pdb=" CB  PHE A 113 "
  ideal  model  delta    sigma   weight residual
  1.530  1.515  0.015 1.87e-02 2.86e+03 6.16e-01
bond pdb=" CG  LEU B  20 "
     pdb=" CD1 LEU B  20 "
  ideal  model  delta    sigma   weight residual
  1.521  1.547 -0.026 3.30e-02 9.18e+02 6.13e-01
bond pdb=" CE2 PHE B  27 "
     pdb=" CZ  PHE B  27 "
  ideal  model  delta    sigma   weight residual
  1.382  1.405 -0.023 3.00e-02 1.11e+03 6.13e-01
bond pdb=" CA  GLY A  76 "
     pdb=" HA2 GLY A  76 "
  ideal  model  delta    sigma   weight residual
  0.970  0.986 -0.016 2.00e-02 2.50e+03 6.10e-01
bond pdb=" CA  LEU B 150 "
     pdb=" CB  LEU B 150 "
  ideal  model  delta    sigma   weight residual
  1.534  1.520  0.014 1.78e-02 3.16e+03 6.10e-01
bond pdb=" CG  PRO B 118 "
     pdb=" CD  PRO B 118 "
  ideal  model  delta    sigma   weight residual
  1.503  1.476  0.027 3.40e-02 8.65e+02 6.09e-01
bond pdb=" C   ARG A  17 "
     pdb=" N   VAL A  18 "
  ideal  model  delta    sigma   weight residual
  1.330  1.339 -0.009 1.21e-02 6.83e+03 6.08e-01
bond pdb=" CZ  PHE A 139 "
     pdb=" HZ  PHE A 139 "
  ideal  model  delta    sigma   weight residual
  0.930  0.946 -0.016 2.00e-02 2.50e+03 6.08e-01
bond pdb=" NZ  LYS B 130 "
     pdb=" HZ2 LYS B 130 "
  ideal  model  delta    sigma   weight residual
  0.890  0.906 -0.016 2.00e-02 2.50e+03 6.07e-01
bond pdb=" CA  GLN A 107 "
     pdb=" HA  GLN A 107 "
  ideal  model  delta    sigma   weight residual
  0.970  0.986 -0.016 2.00e-02 2.50e+03 6.06e-01
bond pdb=" CG  ASP A  89 "
     pdb=" OD1 ASP A  89 "
  ideal  model  delta    sigma   weight residual
  1.249  1.264 -0.015 1.90e-02 2.77e+03 6.06e-01
bond pdb=" CE2 PHE A 106 "
     pdb=" CZ  PHE A 106 "
  ideal  model  delta    sigma   weight residual
  1.382  1.405 -0.023 3.00e-02 1.11e+03 6.06e-01
bond pdb=" C   MET B 101 "
     pdb=" N   ARG B 102 "
  ideal  model  delta    sigma   weight residual
  1.334  1.324  0.010 1.26e-02 6.30e+03 6.05e-01
bond pdb=" CZ  TYR B 136 "
     pdb=" OH  TYR B 136 "
  ideal  model  delta    sigma   weight residual
  1.376  1.392 -0.016 2.10e-02 2.27e+03 6.05e-01
bond pdb=" CA  GLU B  56 "
     pdb=" HA  GLU B  56 "
  ideal  model  delta    sigma   weight residual
  0.970  0.986 -0.016 2.00e-02 2.50e+03 6.05e-01
bond pdb=" CA  ASP A 154 "
     pdb=" C   ASP A 154 "
  ideal  model  delta    sigma   weight residual
  1.522  1.511  0.010 1.31e-02 5.83e+03 6.05e-01
bond pdb=" CA  VAL B 156 "
     pdb=" C   VAL B 156 "
  ideal  model  delta    sigma   weight residual
  1.525  1.541 -0.016 2.10e-02 2.27e+03 6.05e-01
bond pdb=" C   TYR B 136 "
     pdb=" N   PHE B 137 "
  ideal  model  delta    sigma   weight residual
  1.331  1.319  0.012 1.55e-02 4.16e+03 6.04e-01
bond pdb=" CD2 PHE A  27 "
     pdb=" CE2 PHE A  27 "
  ideal  model  delta    sigma   weight residual
  1.382  1.359  0.023 3.00e-02 1.11e+03 6.04e-01
bond pdb=" CD  LYS A 131 "
     pdb=" CE  LYS A 131 "
  ideal  model  delta    sigma   weight residual
  1.520  1.543 -0.023 3.00e-02 1.11e+03 6.01e-01
bond pdb=" CG  ASP A 120 "
     pdb=" OD1 ASP A 120 "
  ideal  model  delta    sigma   weight residual
  1.249  1.234  0.015 1.90e-02 2.77e+03 5.97e-01
bond pdb=" CB  MET B  22 "
     pdb=" CG  MET B  22 "
  ideal  model  delta    sigma   weight residual
  1.520  1.497  0.023 3.00e-02 1.11e+03 5.96e-01
bond pdb=" CB  VAL B  67 "
     pdb=" HB  VAL B  67 "
  ideal  model  delta    sigma   weight residual
  0.970  0.985 -0.015 2.00e-02 2.50e+03 5.95e-01
bond pdb=" CA  ARG A 102 "
     pdb=" C   ARG A 102 "
  ideal  model  delta    sigma   weight residual
  1.522  1.531 -0.009 1.23e-02 6.61e+03 5.95e-01
bond pdb=" CA  TRP B  32 "
     pdb=" CB  TRP B  32 "
  ideal  model  delta    sigma   weight residual
  1.530  1.542 -0.012 1.55e-02 4.16e+03 5.91e-01
bond pdb=" CA  CYS B  87 "
     pdb=" HA  CYS B  87 "
  ideal  model  delta    sigma   weight residual
  0.970  0.985 -0.015 2.00e-02 2.50e+03 5.90e-01
bond pdb=" CA  PHE A 139 "
     pdb=" HA  PHE A 139 "
  ideal  model  delta    sigma   weight residual
  0.970  0.985 -0.015 2.00e-02 2.50e+03 5.88e-01
bond pdb=" C   PHE B 133 "
     pdb=" O   PHE B 133 "
  ideal  model  delta    sigma   weight residual
  1.234  1.224  0.009 1.22e-02 6.72e+03 5.88e-01
bond pdb=" CD2 PHE B 133 "
     pdb=" CE2 PHE B 133 "
  ideal  model  delta    sigma   weight residual
  1.382  1.405 -0.023 3.00e-02 1.11e+03 5.88e-01
bond pdb=" C   ASP A  82 "
     pdb=" O   ASP A  82 "
  ideal  model  delta    sigma   weight residual
  1.235  1.227  0.009 1.13e-02 7.83e+03 5.87e-01
bond pdb=" C   LEU B 128 "
     pdb=" N   GLN B 129 "
  ideal  model  delta    sigma   weight residual
  1.334  1.324  0.010 1.30e-02 5.92e+03 5.86e-01
bond pdb=" CA  GLY A 141 "
     pdb=" HA3 GLY A 141 "
  ideal  model  delta    sigma   weight residual
  0.970  0.985 -0.015 2.00e-02 2.50e+03 5.86e-01
bond pdb=" CG  LEU B   6 "
     pdb=" CD2 LEU B   6 "
  ideal  model  delta    sigma   weight residual
  1.521  1.496  0.025 3.30e-02 9.18e+02 5.83e-01
bond pdb=" C   VAL B  83 "
     pdb=" N   HIS B  84 "
  ideal  model  delta    sigma   weight residual
  1.330  1.319  0.011 1.40e-02 5.10e+03 5.81e-01
bond pdb=" CA  GLU A  77 "
     pdb=" HA  GLU A  77 "
  ideal  model  delta    sigma   weight residual
  0.970  0.985 -0.015 2.00e-02 2.50e+03 5.77e-01
bond pdb=" CA  ASP A  82 "
     pdb=" CB  ASP A  82 "
  ideal  model  delta    sigma   weight residual
  1.530  1.518  0.012 1.57e-02 4.06e+03 5.77e-01
bond pdb=" C   LEU A 108 "
     pdb=" O   LEU A 108 "
  ideal  model  delta    sigma   weight residual
  1.236  1.247 -0.011 1.47e-02 4.63e+03 5.76e-01
bond pdb=" CA  LEU B  20 "
     pdb=" CB  LEU B  20 "
  ideal  model  delta    sigma   weight residual
  1.530  1.541 -0.011 1.49e-02 4.50e+03 5.76e-01
bond pdb=" NZ  LYS A 138 "
     pdb=" HZ1 LYS A 138 "
  ideal  model  delta    sigma   weight residual
  0.890  0.905 -0.015 2.00e-02 2.50e+03 5.76e-01
bond pdb=" NZ  LYS A 138 "
     pdb=" HZ2 LYS A 138 "
  ideal  model  delta    sigma   weight residual
  0.890  0.905 -0.015 2.00e-02 2.50e+03 5.75e-01
bond pdb=" CA  VAL B  83 "
     pdb=" CB  VAL B  83 "
  ideal  model  delta    sigma   weight residual
  1.540  1.531  0.009 1.23e-02 6.61e+03 5.74e-01
bond pdb=" CZ  PHE A  74 "
     pdb=" HZ  PHE A  74 "
  ideal  model  delta    sigma   weight residual
  0.930  0.945 -0.015 2.00e-02 2.50e+03 5.73e-01
bond pdb=" CE2 PHE B 113 "
     pdb=" CZ  PHE B 113 "
  ideal  model  delta    sigma   weight residual
  1.382  1.359  0.023 3.00e-02 1.11e+03 5.72e-01
bond pdb=" C   TRP B 117 "
     pdb=" N   PRO B 118 "
  ideal  model  delta    sigma   weight residual
  1.335  1.344 -0.010 1.28e-02 6.10e+03 5.72e-01
bond pdb=" CA  PHE A  74 "
     pdb=" C   PHE A  74 "
  ideal  model  delta    sigma   weight residual
  1.524  1.514  0.010 1.31e-02 5.83e+03 5.72e-01
bond pdb=" CG  TRP B  32 "
     pdb=" CD1 TRP B  32 "
  ideal  model  delta    sigma   weight residual
  1.365  1.384 -0.019 2.50e-02 1.60e+03 5.72e-01
bond pdb=" C   GLY B  34 "
     pdb=" N   PHE B  35 "
  ideal  model  delta    sigma   weight residual
  1.330  1.340 -0.011 1.39e-02 5.18e+03 5.71e-01
bond pdb=" CZ  ARG B 102 "
     pdb=" NH1 ARG B 102 "
  ideal  model  delta    sigma   weight residual
  1.323  1.334 -0.011 1.40e-02 5.10e+03 5.71e-01
bond pdb=" CA  THR A  60 "
     pdb=" CB  THR A  60 "
  ideal  model  delta    sigma   weight residual
  1.531  1.543 -0.012 1.58e-02 4.01e+03 5.70e-01
bond pdb=" C   ASP A 147 "
     pdb=" N   TYR A 148 "
  ideal  model  delta    sigma   weight residual
  1.330  1.339 -0.009 1.24e-02 6.50e+03 5.68e-01
bond pdb=" CA  TRP B 105 "
     pdb=" C   TRP B 105 "
  ideal  model  delta    sigma   weight residual
  1.523  1.532 -0.009 1.24e-02 6.50e+03 5.68e-01
bond pdb=" C   VAL A  12 "
     pdb=" N   LEU A  13 "
  ideal  model  delta    sigma   weight residual
  1.334  1.323  0.011 1.42e-02 4.96e+03 5.67e-01
bond pdb=" CB  LEU A 127 "
     pdb=" CG  LEU A 127 "
  ideal  model  delta    sigma   weight residual
  1.530  1.515  0.015 2.00e-02 2.50e+03 5.65e-01
bond pdb=" CG  PRO A  15 "
     pdb=" CD  PRO A  15 "
  ideal  model  delta    sigma   weight residual
  1.503  1.529 -0.026 3.40e-02 8.65e+02 5.65e-01
bond pdb=" CB  LEU B 128 "
     pdb=" HB2 LEU B 128 "
  ideal  model  delta    sigma   weight residual
  0.970  0.985 -0.015 2.00e-02 2.50e+03 5.64e-01
bond pdb=" CA  GLY A  68 "
     pdb=" C   GLY A  68 "
  ideal  model  delta    sigma   weight residual
  1.512  1.502  0.009 1.24e-02 6.50e+03 5.63e-01
bond pdb=" CA  THR B 155 "
     pdb=" CB  THR B 155 "
  ideal  model  delta    sigma   weight residual
  1.528  1.540 -0.011 1.51e-02 4.39e+03 5.62e-01
bond pdb=" CB  LYS A 114 "
     pdb=" CG  LYS A 114 "
  ideal  model  delta    sigma   weight residual
  1.520  1.542 -0.022 3.00e-02 1.11e+03 5.62e-01
bond pdb=" CA  LEU B  13 "
     pdb=" C   LEU B  13 "
  ideal  model  delta    sigma   weight residual
  1.527  1.517  0.011 1.41e-02 5.03e+03 5.61e-01
bond pdb=" C   GLU A  77 "
     pdb=" N   PRO A  78 "
  ideal  model  delta    sigma   weight residual
  1.334  1.351 -0.018 2.34e-02 1.83e+03 5.60e-01
bond pdb=" CB  LEU B  59 "
     pdb=" HB3 LEU B  59 "
  ideal  model  delta    sigma   weight residual
  0.970  0.985 -0.015 2.00e-02 2.50e+03 5.59e-01
bond pdb=" CA  GLN A  69 "
     pdb=" C   GLN A  69 "
  ideal  model  delta    sigma   weight residual
  1.523  1.513  0.010 1.34e-02 5.57e+03 5.58e-01
bond pdb=" CG  ARG B 102 "
     pdb=" CD  ARG B 102 "
  ideal  model  delta    sigma   weight residual
  1.520  1.542 -0.022 3.00e-02 1.11e+03 5.58e-01
bond pdb=" CB  PRO B  78 "
     pdb=" CG  PRO B  78 "
  ideal  model  delta    sigma   weight residual
  1.492  1.529 -0.037 5.00e-02 4.00e+02 5.57e-01
bond pdb=" CG  LYS B  23 "
     pdb=" CD  LYS B  23 "
  ideal  model  delta    sigma   weight residual
  1.520  1.542 -0.022 3.00e-02 1.11e+03 5.57e-01
bond pdb=" CA  ASP A  62 "
     pdb=" C   ASP A  62 "
  ideal  model  delta    sigma   weight residual
  1.524  1.534 -0.010 1.37e-02 5.33e+03 5.56e-01
bond pdb=" CA  GLU B  56 "
     pdb=" CB  GLU B  56 "
  ideal  model  delta    sigma   weight residual
  1.536  1.525  0.011 1.42e-02 4.96e+03 5.56e-01
bond pdb=" C   MET B  81 "
     pdb=" N   ASP B  82 "
  ideal  model  delta    sigma   weight residual
  1.331  1.321  0.010 1.32e-02 5.74e+03 5.53e-01
bond pdb=" CE1 PHE A  86 "
     pdb=" CZ  PHE A  86 "
  ideal  model  delta    sigma   weight residual
  1.382  1.360  0.022 3.00e-02 1.11e+03 5.52e-01
bond pdb=" N   GLU A  56 "
     pdb=" CA  GLU A  56 "
  ideal  model  delta    sigma   weight residual
  1.456  1.466 -0.010 1.33e-02 5.65e+03 5.49e-01
bond pdb=" CD  LYS A  38 "
     pdb=" CE  LYS A  38 "
  ideal  model  delta    sigma   weight residual
  1.520  1.542 -0.022 3.00e-02 1.11e+03 5.48e-01
bond pdb=" NZ  LYS B 131 "
     pdb=" HZ1 LYS B 131 "
  ideal  model  delta    sigma   weight residual
  0.890  0.905 -0.015 2.00e-02 2.50e+03 5.48e-01
bond pdb=" CA  GLY A  76 "
     pdb=" HA3 GLY A  76 "
  ideal  model  delta    sigma   weight residual
  0.970  0.985 -0.015 2.00e-02 2.50e+03 5.48e-01
bond pdb=" CE2 PHE A  74 "
     pdb=" HE2 PHE A  74 "
  ideal  model  delta    sigma   weight residual
  0.930  0.945 -0.015 2.00e-02 2.50e+03 5.46e-01
bond pdb=" CD1 TYR A 136 "
     pdb=" CE1 TYR A 136 "
  ideal  model  delta    sigma   weight residual
  1.382  1.360  0.022 3.00e-02 1.11e+03 5.46e-01
bond pdb=" CD2 PHE A 139 "
     pdb=" HD2 PHE A 139 "
  ideal  model  delta    sigma   weight residual
  0.930  0.945 -0.015 2.00e-02 2.50e+03 5.46e-01
bond pdb=" CA  MET B 101 "
     pdb=" C   MET B 101 "
  ideal  model  delta    sigma   weight residual
  1.521  1.512  0.009 1.20e-02 6.94e+03 5.45e-01
bond pdb=" C   THR B  60 "
     pdb=" N   VAL B  61 "
  ideal  model  delta    sigma   weight residual
  1.329  1.341 -0.012 1.63e-02 3.76e+03 5.45e-01
bond pdb=" CG  LEU A  20 "
     pdb=" CD1 LEU A  20 "
  ideal  model  delta    sigma   weight residual
  1.521  1.497  0.024 3.30e-02 9.18e+02 5.45e-01
bond pdb=" CZ  PHE B  35 "
     pdb=" HZ  PHE B  35 "
  ideal  model  delta    sigma   weight residual
  0.930  0.945 -0.015 2.00e-02 2.50e+03 5.44e-01
bond pdb=" CG  GLN B  69 "
     pdb=" CD  GLN B  69 "
  ideal  model  delta    sigma   weight residual
  1.516  1.534 -0.018 2.50e-02 1.60e+03 5.44e-01
bond pdb=" CG  TYR B 122 "
     pdb=" CD2 TYR B 122 "
  ideal  model  delta    sigma   weight residual
  1.389  1.374  0.015 2.10e-02 2.27e+03 5.43e-01
bond pdb=" CB  LEU B 127 "
     pdb=" HB3 LEU B 127 "
  ideal  model  delta    sigma   weight residual
  0.970  0.985 -0.015 2.00e-02 2.50e+03 5.43e-01
bond pdb=" CA  GLU B  97 "
     pdb=" CB  GLU B  97 "
  ideal  model  delta    sigma   weight residual
  1.529  1.541 -0.012 1.66e-02 3.63e+03 5.42e-01
bond pdb=" CA  GLU B  55 "
     pdb=" C   GLU B  55 "
  ideal  model  delta    sigma   weight residual
  1.523  1.533 -0.010 1.37e-02 5.33e+03 5.42e-01
bond pdb=" CB  LEU B  53 "
     pdb=" HB2 LEU B  53 "
  ideal  model  delta    sigma   weight residual
  0.970  0.985 -0.015 2.00e-02 2.50e+03 5.41e-01
bond pdb=" CB  LEU B 126 "
     pdb=" HB3 LEU B 126 "
  ideal  model  delta    sigma   weight residual
  0.970  0.985 -0.015 2.00e-02 2.50e+03 5.40e-01
bond pdb=" C   SER B  90 "
     pdb=" N   ILE B  91 "
  ideal  model  delta    sigma   weight residual
  1.333  1.342 -0.009 1.27e-02 6.20e+03 5.40e-01
bond pdb=" CD1 PHE B  72 "
     pdb=" CE1 PHE B  72 "
  ideal  model  delta    sigma   weight residual
  1.382  1.404 -0.022 3.00e-02 1.11e+03 5.40e-01
bond pdb=" CA  PHE B  27 "
     pdb=" CB  PHE B  27 "
  ideal  model  delta    sigma   weight residual
  1.526  1.535 -0.009 1.26e-02 6.30e+03 5.39e-01
bond pdb=" CB  LEU B  64 "
     pdb=" CG  LEU B  64 "
  ideal  model  delta    sigma   weight residual
  1.530  1.545 -0.015 2.00e-02 2.50e+03 5.36e-01
bond pdb=" CB  PRO B 103 "
     pdb=" HB2 PRO B 103 "
  ideal  model  delta    sigma   weight residual
  0.970  0.985 -0.015 2.00e-02 2.50e+03 5.36e-01
bond pdb=" C   LEU A 128 "
     pdb=" N   GLN A 129 "
  ideal  model  delta    sigma   weight residual
  1.332  1.322  0.010 1.39e-02 5.18e+03 5.36e-01
bond pdb=" N   ASP A 120 "
     pdb=" CA  ASP A 120 "
  ideal  model  delta    sigma   weight residual
  1.458  1.467 -0.010 1.30e-02 5.92e+03 5.35e-01
bond pdb=" CB  VAL B  96 "
     pdb=" HB  VAL B  96 "
  ideal  model  delta    sigma   weight residual
  0.970  0.985 -0.015 2.00e-02 2.50e+03 5.35e-01
bond pdb=" CE1 PHE A 113 "
     pdb=" CZ  PHE A 113 "
  ideal  model  delta    sigma   weight residual
  1.382  1.360  0.022 3.00e-02 1.11e+03 5.34e-01
bond pdb=" CA  GLY A  26 "
     pdb=" C   GLY A  26 "
  ideal  model  delta    sigma   weight residual
  1.514  1.524 -0.010 1.31e-02 5.83e+03 5.34e-01
bond pdb=" CA  GLY B  58 "
     pdb=" HA3 GLY B  58 "
  ideal  model  delta    sigma   weight residual
  0.970  0.985 -0.015 2.00e-02 2.50e+03 5.33e-01
bond pdb=" CA  VAL A  83 "
     pdb=" CB  VAL A  83 "
  ideal  model  delta    sigma   weight residual
  1.539  1.530  0.009 1.18e-02 7.18e+03 5.31e-01
bond pdb=" CB  LEU A 146 "
     pdb=" HB3 LEU A 146 "
  ideal  model  delta    sigma   weight residual
  0.970  0.985 -0.015 2.00e-02 2.50e+03 5.31e-01
bond pdb=" CB  LEU A 146 "
     pdb=" HB2 LEU A 146 "
  ideal  model  delta    sigma   weight residual
  0.970  0.985 -0.015 2.00e-02 2.50e+03 5.30e-01
bond pdb=" CG  PHE A 124 "
     pdb=" CD2 PHE A 124 "
  ideal  model  delta    sigma   weight residual
  1.384  1.369  0.015 2.10e-02 2.27e+03 5.30e-01
bond pdb=" CA  THR B 149 "
     pdb=" CB  THR B 149 "
  ideal  model  delta    sigma   weight residual
  1.535  1.551 -0.015 2.09e-02 2.29e+03 5.29e-01
bond pdb=" NE  ARG A  25 "
     pdb=" CZ  ARG A  25 "
  ideal  model  delta    sigma   weight residual
  1.326  1.334 -0.008 1.10e-02 8.26e+03 5.28e-01
bond pdb=" CG  ASP A  47 "
     pdb=" OD1 ASP A  47 "
  ideal  model  delta    sigma   weight residual
  1.249  1.263 -0.014 1.90e-02 2.77e+03 5.27e-01
bond pdb=" CD  GLN B  69 "
     pdb=" OE1 GLN B  69 "
  ideal  model  delta    sigma   weight residual
  1.231  1.245 -0.014 1.90e-02 2.77e+03 5.27e-01
bond pdb=" CA  VAL B  85 "
     pdb=" C   VAL B  85 "
  ideal  model  delta    sigma   weight residual
  1.521  1.530 -0.009 1.22e-02 6.72e+03 5.26e-01
bond pdb=" CG  LYS A  24 "
     pdb=" CD  LYS A  24 "
  ideal  model  delta    sigma   weight residual
  1.520  1.542 -0.022 3.00e-02 1.11e+03 5.24e-01
bond pdb=" C   GLU B  73 "
     pdb=" N   PHE B  74 "
  ideal  model  delta    sigma   weight residual
  1.330  1.319  0.011 1.46e-02 4.69e+03 5.24e-01
bond pdb=" CD2 TRP A  32 "
     pdb=" CE3 TRP A  32 "
  ideal  model  delta    sigma   weight residual
  1.398  1.410 -0.012 1.60e-02 3.91e+03 5.24e-01
bond pdb=" CA  GLN A 129 "
     pdb=" CB  GLN A 129 "
  ideal  model  delta    sigma   weight residual
  1.533  1.521  0.012 1.60e-02 3.91e+03 5.23e-01
bond pdb=" CB  PRO A 118 "
     pdb=" HB3 PRO A 118 "
  ideal  model  delta    sigma   weight residual
  0.970  0.984 -0.014 2.00e-02 2.50e+03 5.22e-01
bond pdb=" N   PHE A 106 "
     pdb=" CA  PHE A 106 "
  ideal  model  delta    sigma   weight residual
  1.454  1.462 -0.009 1.23e-02 6.61e+03 5.22e-01
bond pdb=" CG  ASP A  82 "
     pdb=" OD1 ASP A  82 "
  ideal  model  delta    sigma   weight residual
  1.249  1.263 -0.014 1.90e-02 2.77e+03 5.22e-01
bond pdb=" CB  ASP B 143 "
     pdb=" CG  ASP B 143 "
  ideal  model  delta    sigma   weight residual
  1.516  1.534 -0.018 2.50e-02 1.60e+03 5.22e-01
bond pdb=" CB  LEU B 127 "
     pdb=" HB2 LEU B 127 "
  ideal  model  delta    sigma   weight residual
  0.970  0.984 -0.014 2.00e-02 2.50e+03 5.20e-01
bond pdb=" CB  LEU B  19 "
     pdb=" HB3 LEU B  19 "
  ideal  model  delta    sigma   weight residual
  0.970  0.984 -0.014 2.00e-02 2.50e+03 5.20e-01
bond pdb=" CA  GLN A  69 "
     pdb=" CB  GLN A  69 "
  ideal  model  delta    sigma   weight residual
  1.530  1.518  0.012 1.69e-02 3.50e+03 5.20e-01
bond pdb=" CB  LEU A 108 "
     pdb=" HB2 LEU A 108 "
  ideal  model  delta    sigma   weight residual
  0.970  0.984 -0.014 2.00e-02 2.50e+03 5.20e-01
bond pdb=" CB  LEU B  53 "
     pdb=" HB3 LEU B  53 "
  ideal  model  delta    sigma   weight residual
  0.970  0.984 -0.014 2.00e-02 2.50e+03 5.18e-01
bond pdb=" CB  VAL A  75 "
     pdb=" HB  VAL A  75 "
  ideal  model  delta    sigma   weight residual
  0.970  0.984 -0.014 2.00e-02 2.50e+03 5.18e-01
bond pdb=" CD  GLN B 140 "
     pdb=" OE1 GLN B 140 "
  ideal  model  delta    sigma   weight residual
  1.231  1.245 -0.014 1.90e-02 2.77e+03 5.18e-01
bond pdb=" CB  LEU A 108 "
     pdb=" HB3 LEU A 108 "
  ideal  model  delta    sigma   weight residual
  0.970  0.984 -0.014 2.00e-02 2.50e+03 5.15e-01
bond pdb=" CA  LYS A  23 "
     pdb=" CB  LYS A  23 "
  ideal  model  delta    sigma   weight residual
  1.527  1.518  0.009 1.30e-02 5.92e+03 5.13e-01
bond pdb=" CB  LEU B  13 "
     pdb=" HB3 LEU B  13 "
  ideal  model  delta    sigma   weight residual
  0.970  0.984 -0.014 2.00e-02 2.50e+03 5.13e-01
bond pdb=" CB  LEU B  13 "
     pdb=" HB2 LEU B  13 "
  ideal  model  delta    sigma   weight residual
  0.970  0.984 -0.014 2.00e-02 2.50e+03 5.13e-01
bond pdb=" CD  GLU A  55 "
     pdb=" OE2 GLU A  55 "
  ideal  model  delta    sigma   weight residual
  1.249  1.263 -0.014 1.90e-02 2.77e+03 5.08e-01
bond pdb=" CB  THR B 149 "
     pdb=" CG2 THR B 149 "
  ideal  model  delta    sigma   weight residual
  1.521  1.498  0.023 3.30e-02 9.18e+02 5.07e-01
bond pdb=" N   PRO B  95 "
     pdb=" CA  PRO B  95 "
  ideal  model  delta    sigma   weight residual
  1.465  1.457  0.008 1.12e-02 7.97e+03 5.05e-01
bond pdb=" CA  GLY A 141 "
     pdb=" HA2 GLY A 141 "
  ideal  model  delta    sigma   weight residual
  0.970  0.984 -0.014 2.00e-02 2.50e+03 5.04e-01
bond pdb=" CE2 PHE B  35 "
     pdb=" HE2 PHE B  35 "
  ideal  model  delta    sigma   weight residual
  0.930  0.944 -0.014 2.00e-02 2.50e+03 5.01e-01
bond pdb=" NZ  LYS B 130 "
     pdb=" HZ3 LYS B 130 "
  ideal  model  delta    sigma   weight residual
  0.890  0.904 -0.014 2.00e-02 2.50e+03 4.99e-01
bond pdb=" CA  LEU A 108 "
     pdb=" C   LEU A 108 "
  ideal  model  delta    sigma   weight residual
  1.523  1.536 -0.013 1.80e-02 3.09e+03 4.98e-01
bond pdb=" CB  PRO B 112 "
     pdb=" CG  PRO B 112 "
  ideal  model  delta    sigma   weight residual
  1.492  1.457  0.035 5.00e-02 4.00e+02 4.97e-01
bond pdb=" C   VAL A  18 "
     pdb=" O   VAL A  18 "
  ideal  model  delta    sigma   weight residual
  1.234  1.242 -0.008 1.11e-02 8.12e+03 4.97e-01
bond pdb=" CA  MET A 116 "
     pdb=" C   MET A 116 "
  ideal  model  delta    sigma   weight residual
  1.528  1.538 -0.011 1.51e-02 4.39e+03 4.97e-01
bond pdb=" CA  GLN B 107 "
     pdb=" C   GLN B 107 "
  ideal  model  delta    sigma   weight residual
  1.523  1.514  0.009 1.28e-02 6.10e+03 4.96e-01
bond pdb=" C   VAL B  96 "
     pdb=" N   GLU B  97 "
  ideal  model  delta    sigma   weight residual
  1.330  1.339 -0.009 1.31e-02 5.83e+03 4.95e-01
bond pdb=" C   TYR B 148 "
     pdb=" N   THR B 149 "
  ideal  model  delta    sigma   weight residual
  1.331  1.341 -0.010 1.37e-02 5.33e+03 4.94e-01
bond pdb=" CB  LEU B 126 "
     pdb=" HB2 LEU B 126 "
  ideal  model  delta    sigma   weight residual
  0.970  0.984 -0.014 2.00e-02 2.50e+03 4.92e-01
bond pdb=" CD  LYS A 132 "
     pdb=" CE  LYS A 132 "
  ideal  model  delta    sigma   weight residual
  1.520  1.541 -0.021 3.00e-02 1.11e+03 4.91e-01
bond pdb=" CA  ILE B  45 "
     pdb=" CB  ILE B  45 "
  ideal  model  delta    sigma   weight residual
  1.540  1.531  0.009 1.29e-02 6.01e+03 4.91e-01
bond pdb=" CB  LEU B  59 "
     pdb=" HB2 LEU B  59 "
  ideal  model  delta    sigma   weight residual
  0.970  0.984 -0.014 2.00e-02 2.50e+03 4.90e-01
bond pdb=" C   GLN A 110 "
     pdb=" O   GLN A 110 "
  ideal  model  delta    sigma   weight residual
  1.235  1.246 -0.010 1.48e-02 4.57e+03 4.88e-01
bond pdb=" C   ILE B  45 "
     pdb=" N   GLU B  46 "
  ideal  model  delta    sigma   weight residual
  1.335  1.344 -0.009 1.31e-02 5.83e+03 4.87e-01
bond pdb=" CZ3 TRP B 117 "
     pdb=" CH2 TRP B 117 "
  ideal  model  delta    sigma   weight residual
  1.400  1.417 -0.017 2.50e-02 1.60e+03 4.87e-01
bond pdb=" CG  GLN B  92 "
     pdb=" CD  GLN B  92 "
  ideal  model  delta    sigma   weight residual
  1.516  1.533 -0.017 2.50e-02 1.60e+03 4.86e-01
bond pdb=" CB  PHE A 133 "
     pdb=" CG  PHE A 133 "
  ideal  model  delta    sigma   weight residual
  1.502  1.486  0.016 2.30e-02 1.89e+03 4.86e-01
bond pdb=" C   HIS A  84 "
     pdb=" N   VAL A  85 "
  ideal  model  delta    sigma   weight residual
  1.330  1.340 -0.010 1.42e-02 4.96e+03 4.86e-01
bond pdb=" N   LEU A  64 "
     pdb=" CA  LEU A  64 "
  ideal  model  delta    sigma   weight residual
  1.455  1.464 -0.008 1.21e-02 6.83e+03 4.84e-01
bond pdb=" CG  PHE B 133 "
     pdb=" CD2 PHE B 133 "
  ideal  model  delta    sigma   weight residual
  1.384  1.399 -0.015 2.10e-02 2.27e+03 4.83e-01
bond pdb=" CD1 PHE A 139 "
     pdb=" HD1 PHE A 139 "
  ideal  model  delta    sigma   weight residual
  0.930  0.944 -0.014 2.00e-02 2.50e+03 4.83e-01
bond pdb=" CD1 TRP A  32 "
     pdb=" NE1 TRP A  32 "
  ideal  model  delta    sigma   weight residual
  1.374  1.359  0.015 2.10e-02 2.27e+03 4.83e-01
bond pdb=" CB  GLN A  54 "
     pdb=" CG  GLN A  54 "
  ideal  model  delta    sigma   weight residual
  1.520  1.541 -0.021 3.00e-02 1.11e+03 4.82e-01
bond pdb=" C   GLY B  48 "
     pdb=" N   ALA B  49 "
  ideal  model  delta    sigma   weight residual
  1.333  1.343 -0.010 1.45e-02 4.76e+03 4.82e-01
bond pdb=" CB  LEU B 128 "
     pdb=" HB3 LEU B 128 "
  ideal  model  delta    sigma   weight residual
  0.970  0.984 -0.014 2.00e-02 2.50e+03 4.82e-01
bond pdb=" CD  LYS B 131 "
     pdb=" CE  LYS B 131 "
  ideal  model  delta    sigma   weight residual
  1.520  1.499  0.021 3.00e-02 1.11e+03 4.81e-01
bond pdb=" CB  LEU B  19 "
     pdb=" HB2 LEU B  19 "
  ideal  model  delta    sigma   weight residual
  0.970  0.984 -0.014 2.00e-02 2.50e+03 4.81e-01
bond pdb=" CB  PRO A  78 "
     pdb=" CG  PRO A  78 "
  ideal  model  delta    sigma   weight residual
  1.492  1.457  0.035 5.00e-02 4.00e+02 4.78e-01
bond pdb=" C   LEU B 127 "
     pdb=" N   LEU B 128 "
  ideal  model  delta    sigma   weight residual
  1.333  1.323  0.011 1.56e-02 4.11e+03 4.75e-01
bond pdb=" N   LYS B 138 "
     pdb=" CA  LYS B 138 "
  ideal  model  delta    sigma   weight residual
  1.460  1.452  0.008 1.20e-02 6.94e+03 4.75e-01
bond pdb=" CA  VAL B  10 "
     pdb=" C   VAL B  10 "
  ideal  model  delta    sigma   weight residual
  1.522  1.531 -0.009 1.24e-02 6.50e+03 4.74e-01
bond pdb=" N   GLN B 107 "
     pdb=" CA  GLN B 107 "
  ideal  model  delta    sigma   weight residual
  1.455  1.465 -0.009 1.33e-02 5.65e+03 4.73e-01
bond pdb=" C   LYS B 138 "
     pdb=" N   PHE B 139 "
  ideal  model  delta    sigma   weight residual
  1.328  1.338 -0.010 1.40e-02 5.10e+03 4.71e-01
bond pdb=" CA  GLN B  69 "
     pdb=" C   GLN B  69 "
  ideal  model  delta    sigma   weight residual
  1.523  1.532 -0.009 1.34e-02 5.57e+03 4.71e-01
bond pdb=" CG  LYS A  23 "
     pdb=" CD  LYS A  23 "
  ideal  model  delta    sigma   weight residual
  1.520  1.541 -0.021 3.00e-02 1.11e+03 4.71e-01
bond pdb=" CD1 TYR A 148 "
     pdb=" CE1 TYR A 148 "
  ideal  model  delta    sigma   weight residual
  1.382  1.361  0.021 3.00e-02 1.11e+03 4.71e-01
bond pdb=" NZ  LYS A 138 "
     pdb=" HZ3 LYS A 138 "
  ideal  model  delta    sigma   weight residual
  0.890  0.904 -0.014 2.00e-02 2.50e+03 4.70e-01
bond pdb=" CB  THR A   8 "
     pdb=" CG2 THR A   8 "
  ideal  model  delta    sigma   weight residual
  1.521  1.498  0.023 3.30e-02 9.18e+02 4.69e-01
bond pdb=" C   GLN B  40 "
     pdb=" N   GLU B  41 "
  ideal  model  delta    sigma   weight residual
  1.330  1.340 -0.010 1.43e-02 4.89e+03 4.68e-01
bond pdb=" CD1 PHE A  74 "
     pdb=" HD1 PHE A  74 "
  ideal  model  delta    sigma   weight residual
  0.930  0.944 -0.014 2.00e-02 2.50e+03 4.68e-01
bond pdb=" CE1 PHE A 139 "
     pdb=" HE1 PHE A 139 "
  ideal  model  delta    sigma   weight residual
  0.930  0.944 -0.014 2.00e-02 2.50e+03 4.68e-01
bond pdb=" C   SER B 121 "
     pdb=" N   TYR B 122 "
  ideal  model  delta    sigma   weight residual
  1.333  1.342 -0.009 1.37e-02 5.33e+03 4.64e-01
bond pdb=" SD  MET A  22 "
     pdb=" CE  MET A  22 "
  ideal  model  delta    sigma   weight residual
  1.791  1.808 -0.017 2.50e-02 1.60e+03 4.63e-01
bond pdb=" CB  LEU B 146 "
     pdb=" CG  LEU B 146 "
  ideal  model  delta    sigma   weight residual
  1.530  1.516  0.014 2.00e-02 2.50e+03 4.60e-01
bond pdb=" CZ2 TRP A 105 "
     pdb=" CH2 TRP A 105 "
  ideal  model  delta    sigma   weight residual
  1.368  1.381 -0.013 1.90e-02 2.77e+03 4.60e-01
bond pdb=" CA  THR B 155 "
     pdb=" C   THR B 155 "
  ideal  model  delta    sigma   weight residual
  1.523  1.531 -0.008 1.21e-02 6.83e+03 4.60e-01
bond pdb=" CB  PHE B  35 "
     pdb=" HB3 PHE B  35 "
  ideal  model  delta    sigma   weight residual
  0.970  0.984 -0.014 2.00e-02 2.50e+03 4.59e-01
bond pdb=" CD2 PHE B  35 "
     pdb=" HD2 PHE B  35 "
  ideal  model  delta    sigma   weight residual
  0.930  0.944 -0.014 2.00e-02 2.50e+03 4.59e-01
bond pdb=" CD2 PHE A 124 "
     pdb=" CE2 PHE A 124 "
  ideal  model  delta    sigma   weight residual
  1.382  1.362  0.020 3.00e-02 1.11e+03 4.58e-01
bond pdb=" N   ASP B  89 "
     pdb=" CA  ASP B  89 "
  ideal  model  delta    sigma   weight residual
  1.458  1.449  0.009 1.30e-02 5.92e+03 4.58e-01
bond pdb=" C   PHE A  74 "
     pdb=" O   PHE A  74 "
  ideal  model  delta    sigma   weight residual
  1.235  1.243 -0.008 1.21e-02 6.83e+03 4.57e-01
bond pdb=" C   PHE A  86 "
     pdb=" N   CYS A  87 "
  ideal  model  delta    sigma   weight residual
  1.331  1.322  0.009 1.30e-02 5.92e+03 4.57e-01
bond pdb=" CE1 PHE B  72 "
     pdb=" CZ  PHE B  72 "
  ideal  model  delta    sigma   weight residual
  1.382  1.362  0.020 3.00e-02 1.11e+03 4.57e-01
bond pdb=" C   LYS A 132 "
     pdb=" O   LYS A 132 "
  ideal  model  delta    sigma   weight residual
  1.234  1.226  0.009 1.28e-02 6.10e+03 4.55e-01
bond pdb=" C   LEU B  13 "
     pdb=" N   GLN B  14 "
  ideal  model  delta    sigma   weight residual
  1.331  1.317  0.014 2.07e-02 2.33e+03 4.54e-01
bond pdb=" CB  ILE B  91 "
     pdb=" CG1 ILE B  91 "
  ideal  model  delta    sigma   weight residual
  1.530  1.517  0.013 2.00e-02 2.50e+03 4.53e-01
bond pdb=" CB  GLN B 107 "
     pdb=" CG  GLN B 107 "
  ideal  model  delta    sigma   weight residual
  1.520  1.540 -0.020 3.00e-02 1.11e+03 4.53e-01
bond pdb=" CD2 PHE B  27 "
     pdb=" CE2 PHE B  27 "
  ideal  model  delta    sigma   weight residual
  1.382  1.402 -0.020 3.00e-02 1.11e+03 4.51e-01
bond pdb=" C   GLU A  41 "
     pdb=" N   GLY A  42 "
  ideal  model  delta    sigma   weight residual
  1.332  1.323  0.009 1.39e-02 5.18e+03 4.50e-01
bond pdb=" CA  GLY B   2 "
     pdb=" C   GLY B   2 "
  ideal  model  delta    sigma   weight residual
  1.516  1.528 -0.012 1.80e-02 3.09e+03 4.47e-01
bond pdb=" CE3 TRP B 105 "
     pdb=" CZ3 TRP B 105 "
  ideal  model  delta    sigma   weight residual
  1.382  1.402 -0.020 3.00e-02 1.11e+03 4.46e-01
bond pdb=" CB  VAL A  71 "
     pdb=" CG1 VAL A  71 "
  ideal  model  delta    sigma   weight residual
  1.521  1.543 -0.022 3.30e-02 9.18e+02 4.45e-01
bond pdb=" CB  GLN B  16 "
     pdb=" CG  GLN B  16 "
  ideal  model  delta    sigma   weight residual
  1.520  1.540 -0.020 3.00e-02 1.11e+03 4.44e-01
bond pdb=" CZ  ARG B  51 "
     pdb=" NH2 ARG B  51 "
  ideal  model  delta    sigma   weight residual
  1.330  1.321  0.009 1.30e-02 5.92e+03 4.43e-01
bond pdb=" CA  LEU B  19 "
     pdb=" C   LEU B  19 "
  ideal  model  delta    sigma   weight residual
  1.525  1.533 -0.009 1.28e-02 6.10e+03 4.41e-01
bond pdb=" N   THR A 149 "
     pdb=" CA  THR A 149 "
  ideal  model  delta    sigma   weight residual
  1.455  1.463 -0.008 1.25e-02 6.40e+03 4.41e-01
bond pdb=" CE  LYS B  38 "
     pdb=" NZ  LYS B  38 "
  ideal  model  delta    sigma   weight residual
  1.489  1.509 -0.020 3.00e-02 1.11e+03 4.41e-01
bond pdb=" CA  VAL A  18 "
     pdb=" C   VAL A  18 "
  ideal  model  delta    sigma   weight residual
  1.522  1.530 -0.008 1.26e-02 6.30e+03 4.40e-01
bond pdb=" CZ  ARG B  17 "
     pdb=" NH1 ARG B  17 "
  ideal  model  delta    sigma   weight residual
  1.323  1.332 -0.009 1.40e-02 5.10e+03 4.40e-01
bond pdb=" CA  PRO B 118 "
     pdb=" CB  PRO B 118 "
  ideal  model  delta    sigma   weight residual
  1.534  1.525  0.009 1.40e-02 5.10e+03 4.38e-01
bond pdb=" CB  PHE A  74 "
     pdb=" HB2 PHE A  74 "
  ideal  model  delta    sigma   weight residual
  0.970  0.983 -0.013 2.00e-02 2.50e+03 4.38e-01
bond pdb=" CG  GLN B  40 "
     pdb=" CD  GLN B  40 "
  ideal  model  delta    sigma   weight residual
  1.516  1.532 -0.016 2.50e-02 1.60e+03 4.34e-01
bond pdb=" CA  VAL A  12 "
     pdb=" C   VAL A  12 "
  ideal  model  delta    sigma   weight residual
  1.522  1.530 -0.007 1.08e-02 8.57e+03 4.34e-01
bond pdb=" CA  ASN A  33 "
     pdb=" C   ASN A  33 "
  ideal  model  delta    sigma   weight residual
  1.521  1.529 -0.008 1.21e-02 6.83e+03 4.33e-01
bond pdb=" CA  LEU B  64 "
     pdb=" CB  LEU B  64 "
  ideal  model  delta    sigma   weight residual
  1.535  1.548 -0.013 2.02e-02 2.45e+03 4.33e-01
bond pdb=" CE1 PHE B  74 "
     pdb=" CZ  PHE B  74 "
  ideal  model  delta    sigma   weight residual
  1.382  1.362  0.020 3.00e-02 1.11e+03 4.32e-01
bond pdb=" CE2 PHE A 137 "
     pdb=" CZ  PHE A 137 "
  ideal  model  delta    sigma   weight residual
  1.382  1.402 -0.020 3.00e-02 1.11e+03 4.31e-01
bond pdb=" CD  GLU B 100 "
     pdb=" OE1 GLU B 100 "
  ideal  model  delta    sigma   weight residual
  1.249  1.261 -0.012 1.90e-02 2.77e+03 4.31e-01
bond pdb=" CG  MET B 101 "
     pdb=" SD  MET B 101 "
  ideal  model  delta    sigma   weight residual
  1.803  1.819 -0.016 2.50e-02 1.60e+03 4.29e-01
bond pdb=" C   LYS B  24 "
     pdb=" N   ARG B  25 "
  ideal  model  delta    sigma   weight residual
  1.331  1.323  0.009 1.30e-02 5.92e+03 4.29e-01
bond pdb=" C   TYR A   7 "
     pdb=" N   THR A   8 "
  ideal  model  delta    sigma   weight residual
  1.331  1.340 -0.009 1.38e-02 5.25e+03 4.26e-01
bond pdb=" CE1 PHE A  74 "
     pdb=" HE1 PHE A  74 "
  ideal  model  delta    sigma   weight residual
  0.930  0.943 -0.013 2.00e-02 2.50e+03 4.26e-01
bond pdb=" C   ILE B  70 "
     pdb=" N   VAL B  71 "
  ideal  model  delta    sigma   weight residual
  1.331  1.323  0.008 1.24e-02 6.50e+03 4.23e-01
bond pdb=" CA  LEU A  20 "
     pdb=" C   LEU A  20 "
  ideal  model  delta    sigma   weight residual
  1.526  1.517  0.009 1.37e-02 5.33e+03 4.23e-01
bond pdb=" C   GLY A  36 "
     pdb=" N   GLY A  37 "
  ideal  model  delta    sigma   weight residual
  1.322  1.332 -0.010 1.55e-02 4.16e+03 4.22e-01
bond pdb=" CG  ARG A  50 "
     pdb=" CD  ARG A  50 "
  ideal  model  delta    sigma   weight residual
  1.520  1.539 -0.019 3.00e-02 1.11e+03 4.22e-01
bond pdb=" CA  PHE A 137 "
     pdb=" CB  PHE A 137 "
  ideal  model  delta    sigma   weight residual
  1.535  1.548 -0.013 2.02e-02 2.45e+03 4.20e-01
bond pdb=" N   CYS B  87 "
     pdb=" CA  CYS B  87 "
  ideal  model  delta    sigma   weight residual
  1.455  1.463 -0.008 1.27e-02 6.20e+03 4.19e-01
bond pdb=" C   LEU A 146 "
     pdb=" N   ASP A 147 "
  ideal  model  delta    sigma   weight residual
  1.331  1.339 -0.008 1.28e-02 6.10e+03 4.19e-01
bond pdb=" CD2 PHE A  74 "
     pdb=" HD2 PHE A  74 "
  ideal  model  delta    sigma   weight residual
  0.930  0.943 -0.013 2.00e-02 2.50e+03 4.17e-01
bond pdb=" C   PHE A 139 "
     pdb=" O   PHE A 139 "
  ideal  model  delta    sigma   weight residual
  1.236  1.243 -0.008 1.20e-02 6.94e+03 4.17e-01
bond pdb=" CG  ASP A  99 "
     pdb=" OD2 ASP A  99 "
  ideal  model  delta    sigma   weight residual
  1.249  1.261 -0.012 1.90e-02 2.77e+03 4.17e-01
bond pdb=" CB  ILE B  91 "
     pdb=" CG2 ILE B  91 "
  ideal  model  delta    sigma   weight residual
  1.521  1.542 -0.021 3.30e-02 9.18e+02 4.16e-01
bond pdb=" CG  TYR B   7 "
     pdb=" CD2 TYR B   7 "
  ideal  model  delta    sigma   weight residual
  1.389  1.375  0.014 2.10e-02 2.27e+03 4.16e-01
bond pdb=" CD  LYS A 114 "
     pdb=" CE  LYS A 114 "
  ideal  model  delta    sigma   weight residual
  1.520  1.539 -0.019 3.00e-02 1.11e+03 4.14e-01
bond pdb=" N   ASN B  33 "
     pdb=" CA  ASN B  33 "
  ideal  model  delta    sigma   weight residual
  1.455  1.463 -0.008 1.25e-02 6.40e+03 4.13e-01
bond pdb=" CB  CYS B  87 "
     pdb=" HB2 CYS B  87 "
  ideal  model  delta    sigma   weight residual
  0.970  0.983 -0.013 2.00e-02 2.50e+03 4.12e-01
bond pdb=" C   LEU B 126 "
     pdb=" N   LEU B 127 "
  ideal  model  delta    sigma   weight residual
  1.335  1.326  0.009 1.36e-02 5.41e+03 4.11e-01
bond pdb=" CB  ASP A 154 "
     pdb=" CG  ASP A 154 "
  ideal  model  delta    sigma   weight residual
  1.516  1.532 -0.016 2.50e-02 1.60e+03 4.09e-01
bond pdb=" CG  LEU B   6 "
     pdb=" CD1 LEU B   6 "
  ideal  model  delta    sigma   weight residual
  1.521  1.542 -0.021 3.30e-02 9.18e+02 4.08e-01
bond pdb=" CG  PHE B  72 "
     pdb=" CD1 PHE B  72 "
  ideal  model  delta    sigma   weight residual
  1.384  1.397 -0.013 2.10e-02 2.27e+03 4.08e-01
bond pdb=" CD  GLU B  97 "
     pdb=" OE1 GLU B  97 "
  ideal  model  delta    sigma   weight residual
  1.249  1.261 -0.012 1.90e-02 2.77e+03 4.07e-01
bond pdb=" CB  ASP B 154 "
     pdb=" CG  ASP B 154 "
  ideal  model  delta    sigma   weight residual
  1.516  1.500  0.016 2.50e-02 1.60e+03 4.07e-01
bond pdb=" CG  GLN B  16 "
     pdb=" CD  GLN B  16 "
  ideal  model  delta    sigma   weight residual
  1.516  1.532 -0.016 2.50e-02 1.60e+03 4.06e-01
bond pdb=" C   LYS B  38 "
     pdb=" O   LYS B  38 "
  ideal  model  delta    sigma   weight residual
  1.233  1.224  0.008 1.32e-02 5.74e+03 4.05e-01
bond pdb=" CB  THR B  60 "
     pdb=" OG1 THR B  60 "
  ideal  model  delta    sigma   weight residual
  1.433  1.443 -0.010 1.60e-02 3.91e+03 4.05e-01
bond pdb=" CA  GLY A 141 "
     pdb=" C   GLY A 141 "
  ideal  model  delta    sigma   weight residual
  1.520  1.512  0.008 1.28e-02 6.10e+03 4.03e-01
bond pdb=" C   ASN A  33 "
     pdb=" N   GLY A  34 "
  ideal  model  delta    sigma   weight residual
  1.328  1.337 -0.009 1.43e-02 4.89e+03 4.03e-01
bond pdb=" CB  LEU A  64 "
     pdb=" CG  LEU A  64 "
  ideal  model  delta    sigma   weight residual
  1.530  1.517  0.013 2.00e-02 2.50e+03 4.03e-01
bond pdb=" CA  GLY A  36 "
     pdb=" C   GLY A  36 "
  ideal  model  delta    sigma   weight residual
  1.514  1.523 -0.009 1.41e-02 5.03e+03 4.02e-01
bond pdb=" CE2 PHE A 139 "
     pdb=" HE2 PHE A 139 "
  ideal  model  delta    sigma   weight residual
  0.930  0.943 -0.013 2.00e-02 2.50e+03 4.00e-01
bond pdb=" CB  THR A 155 "
     pdb=" OG1 THR A 155 "
  ideal  model  delta    sigma   weight residual
  1.433  1.423  0.010 1.60e-02 3.91e+03 4.00e-01
bond pdb=" CG  MET B  81 "
     pdb=" SD  MET B  81 "
  ideal  model  delta    sigma   weight residual
  1.803  1.819 -0.016 2.50e-02 1.60e+03 3.97e-01
bond pdb=" CD  GLU B 152 "
     pdb=" OE1 GLU B 152 "
  ideal  model  delta    sigma   weight residual
  1.249  1.237  0.012 1.90e-02 2.77e+03 3.97e-01
bond pdb=" N   ASP B 119 "
     pdb=" CA  ASP B 119 "
  ideal  model  delta    sigma   weight residual
  1.458  1.449  0.008 1.33e-02 5.65e+03 3.96e-01
bond pdb=" CD1 PHE B 124 "
     pdb=" CE1 PHE B 124 "
  ideal  model  delta    sigma   weight residual
  1.382  1.401 -0.019 3.00e-02 1.11e+03 3.96e-01
bond pdb=" N   MET B  81 "
     pdb=" CA  MET B  81 "
  ideal  model  delta    sigma   weight residual
  1.456  1.464 -0.008 1.29e-02 6.01e+03 3.95e-01
bond pdb=" CA  TYR A 148 "
     pdb=" CB  TYR A 148 "
  ideal  model  delta    sigma   weight residual
  1.530  1.542 -0.012 1.93e-02 2.68e+03 3.95e-01
bond pdb=" C   VAL A  75 "
     pdb=" O   VAL A  75 "
  ideal  model  delta    sigma   weight residual
  1.239  1.247 -0.008 1.22e-02 6.72e+03 3.95e-01
bond pdb=" CB  CYS B  87 "
     pdb=" HB3 CYS B  87 "
  ideal  model  delta    sigma   weight residual
  0.970  0.983 -0.013 2.00e-02 2.50e+03 3.95e-01
bond pdb=" CD  PRO B 103 "
     pdb=" HD2 PRO B 103 "
  ideal  model  delta    sigma   weight residual
  0.970  0.983 -0.013 2.00e-02 2.50e+03 3.95e-01
bond pdb=" CD  PRO B  95 "
     pdb=" HD3 PRO B  95 "
  ideal  model  delta    sigma   weight residual
  0.970  0.983 -0.013 2.00e-02 2.50e+03 3.95e-01
bond pdb=" CB  PHE A  74 "
     pdb=" HB3 PHE A  74 "
  ideal  model  delta    sigma   weight residual
  0.970  0.983 -0.013 2.00e-02 2.50e+03 3.94e-01
bond pdb=" CA  VAL A  67 "
     pdb=" C   VAL A  67 "
  ideal  model  delta    sigma   weight residual
  1.523  1.515  0.008 1.27e-02 6.20e+03 3.92e-01
bond pdb=" CD1 PHE B  35 "
     pdb=" HD1 PHE B  35 "
  ideal  model  delta    sigma   weight residual
  0.930  0.942 -0.012 2.00e-02 2.50e+03 3.90e-01
bond pdb=" N   THR A   8 "
     pdb=" CA  THR A   8 "
  ideal  model  delta    sigma   weight residual
  1.454  1.463 -0.008 1.33e-02 5.65e+03 3.89e-01
bond pdb=" CB  PRO A 103 "
     pdb=" CG  PRO A 103 "
  ideal  model  delta    sigma   weight residual
  1.492  1.523 -0.031 5.00e-02 4.00e+02 3.88e-01
bond pdb=" CD1 PHE A 113 "
     pdb=" CE1 PHE A 113 "
  ideal  model  delta    sigma   weight residual
  1.382  1.363  0.019 3.00e-02 1.11e+03 3.87e-01
bond pdb=" O2  SO4 D   5 "
     pdb=" S   SO4 D   5 "
  ideal  model  delta    sigma   weight residual
  1.460  1.472 -0.012 2.00e-02 2.50e+03 3.86e-01
bond pdb=" C   GLN B  92 "
     pdb=" O   GLN B  92 "
  ideal  model  delta    sigma   weight residual
  1.236  1.243 -0.007 1.14e-02 7.69e+03 3.86e-01
bond pdb=" CE1 TYR B 136 "
     pdb=" CZ  TYR B 136 "
  ideal  model  delta    sigma   weight residual
  1.378  1.393 -0.015 2.40e-02 1.74e+03 3.86e-01
bond pdb=" CB  PHE A 139 "
     pdb=" HB2 PHE A 139 "
  ideal  model  delta    sigma   weight residual
  0.970  0.982 -0.012 2.00e-02 2.50e+03 3.86e-01
bond pdb=" CB  THR B  94 "
     pdb=" OG1 THR B  94 "
  ideal  model  delta    sigma   weight residual
  1.433  1.423  0.010 1.60e-02 3.91e+03 3.85e-01
bond pdb=" C   PHE A 137 "
     pdb=" N   LYS A 138 "
  ideal  model  delta    sigma   weight residual
  1.331  1.339 -0.008 1.34e-02 5.57e+03 3.85e-01
bond pdb=" C   GLU B  46 "
     pdb=" N   ASP B  47 "
  ideal  model  delta    sigma   weight residual
  1.334  1.327  0.007 1.20e-02 6.94e+03 3.85e-01
bond pdb=" C   LYS B 132 "
     pdb=" N   PHE B 133 "
  ideal  model  delta    sigma   weight residual
  1.331  1.339 -0.008 1.22e-02 6.72e+03 3.84e-01
bond pdb=" CD  LYS B 131 "
     pdb=" HD2 LYS B 131 "
  ideal  model  delta    sigma   weight residual
  0.970  0.982 -0.012 2.00e-02 2.50e+03 3.84e-01
bond pdb=" CA  TYR B   7 "
     pdb=" C   TYR B   7 "
  ideal  model  delta    sigma   weight residual
  1.524  1.533 -0.008 1.35e-02 5.49e+03 3.84e-01
bond pdb=" CA  LYS A  38 "
     pdb=" C   LYS A  38 "
  ideal  model  delta    sigma   weight residual
  1.526  1.535 -0.008 1.37e-02 5.33e+03 3.84e-01
bond pdb=" CG  PHE A 137 "
     pdb=" CD1 PHE A 137 "
  ideal  model  delta    sigma   weight residual
  1.384  1.371  0.013 2.10e-02 2.27e+03 3.84e-01
bond pdb=" CB  VAL B  75 "
     pdb=" CG2 VAL B  75 "
  ideal  model  delta    sigma   weight residual
  1.521  1.501  0.020 3.30e-02 9.18e+02 3.83e-01
bond pdb=" CE2 PHE A 113 "
     pdb=" CZ  PHE A 113 "
  ideal  model  delta    sigma   weight residual
  1.382  1.363  0.019 3.00e-02 1.11e+03 3.83e-01
bond pdb=" CA  GLN A  92 "
     pdb=" C   GLN A  92 "
  ideal  model  delta    sigma   weight residual
  1.526  1.519  0.007 1.08e-02 8.57e+03 3.83e-01
bond pdb=" C   PHE A 133 "
     pdb=" N   HIS A 134 "
  ideal  model  delta    sigma   weight residual
  1.331  1.341 -0.010 1.55e-02 4.16e+03 3.82e-01
bond pdb=" C   ARG A  31 "
     pdb=" O   ARG A  31 "
  ideal  model  delta    sigma   weight residual
  1.235  1.243 -0.008 1.28e-02 6.10e+03 3.81e-01
bond pdb=" N   ASP A  89 "
     pdb=" CA  ASP A  89 "
  ideal  model  delta    sigma   weight residual
  1.457  1.450  0.007 1.17e-02 7.31e+03 3.80e-01
bond pdb=" CA  ARG A  51 "
     pdb=" CB  ARG A  51 "
  ideal  model  delta    sigma   weight residual
  1.528  1.519  0.010 1.56e-02 4.11e+03 3.80e-01
bond pdb=" CA  GLU A  79 "
     pdb=" CB  GLU A  79 "
  ideal  model  delta    sigma   weight residual
  1.528  1.538 -0.010 1.58e-02 4.01e+03 3.79e-01
bond pdb=" CA  GLN B  16 "
     pdb=" CB  GLN B  16 "
  ideal  model  delta    sigma   weight residual
  1.536  1.526  0.009 1.53e-02 4.27e+03 3.79e-01
bond pdb=" CG  PHE A  86 "
     pdb=" CD2 PHE A  86 "
  ideal  model  delta    sigma   weight residual
  1.384  1.397 -0.013 2.10e-02 2.27e+03 3.78e-01
bond pdb=" CG1 ILE A 145 "
     pdb=" CD1 ILE A 145 "
  ideal  model  delta    sigma   weight residual
  1.513  1.537 -0.024 3.90e-02 6.57e+02 3.78e-01
bond pdb=" CA  GLY A  34 "
     pdb=" C   GLY A  34 "
  ideal  model  delta    sigma   weight residual
  1.518  1.527 -0.009 1.48e-02 4.57e+03 3.77e-01
bond pdb=" CB  VAL A  39 "
     pdb=" CG1 VAL A  39 "
  ideal  model  delta    sigma   weight residual
  1.521  1.501  0.020 3.30e-02 9.18e+02 3.77e-01
bond pdb=" CZ  ARG A  51 "
     pdb=" NH1 ARG A  51 "
  ideal  model  delta    sigma   weight residual
  1.323  1.332 -0.009 1.40e-02 5.10e+03 3.76e-01
bond pdb=" N   PRO B 118 "
     pdb=" CA  PRO B 118 "
  ideal  model  delta    sigma   weight residual
  1.471  1.479 -0.008 1.32e-02 5.74e+03 3.76e-01
bond pdb=" CG  GLU B  79 "
     pdb=" CD  GLU B  79 "
  ideal  model  delta    sigma   weight residual
  1.516  1.501  0.015 2.50e-02 1.60e+03 3.76e-01
bond pdb=" CG  GLN A  54 "
     pdb=" CD  GLN A  54 "
  ideal  model  delta    sigma   weight residual
  1.516  1.501  0.015 2.50e-02 1.60e+03 3.76e-01
bond pdb=" CD  ARG B  25 "
     pdb=" NE  ARG B  25 "
  ideal  model  delta    sigma   weight residual
  1.458  1.467 -0.009 1.40e-02 5.10e+03 3.76e-01
bond pdb=" C   LEU B  80 "
     pdb=" N   MET B  81 "
  ideal  model  delta    sigma   weight residual
  1.330  1.339 -0.009 1.42e-02 4.96e+03 3.74e-01
bond pdb=" CG  ASN B  33 "
     pdb=" OD1 ASN B  33 "
  ideal  model  delta    sigma   weight residual
  1.231  1.219  0.012 1.90e-02 2.77e+03 3.74e-01
bond pdb=" CA  GLU B  52 "
     pdb=" C   GLU B  52 "
  ideal  model  delta    sigma   weight residual
  1.522  1.531 -0.008 1.38e-02 5.25e+03 3.74e-01
bond pdb=" CA  ALA A   3 "
     pdb=" C   ALA A   3 "
  ideal  model  delta    sigma   weight residual
  1.525  1.538 -0.013 2.10e-02 2.27e+03 3.73e-01
bond pdb=" CA  GLU A  97 "
     pdb=" C   GLU A  97 "
  ideal  model  delta    sigma   weight residual
  1.526  1.535 -0.008 1.37e-02 5.33e+03 3.73e-01
bond pdb=" CD1 PHE A 124 "
     pdb=" CE1 PHE A 124 "
  ideal  model  delta    sigma   weight residual
  1.382  1.364  0.018 3.00e-02 1.11e+03 3.73e-01
bond pdb=" C   VAL A  71 "
     pdb=" N   PHE A  72 "
  ideal  model  delta    sigma   weight residual
  1.331  1.339 -0.008 1.34e-02 5.57e+03 3.70e-01
bond pdb=" CG  PRO B 112 "
     pdb=" CD  PRO B 112 "
  ideal  model  delta    sigma   weight residual
  1.503  1.482  0.021 3.40e-02 8.65e+02 3.70e-01
bond pdb=" NE  ARG A   5 "
     pdb=" CZ  ARG A   5 "
  ideal  model  delta    sigma   weight residual
  1.326  1.333 -0.007 1.10e-02 8.26e+03 3.70e-01
bond pdb=" CA  ASP A  99 "
     pdb=" CB  ASP A  99 "
  ideal  model  delta    sigma   weight residual
  1.529  1.539 -0.010 1.63e-02 3.76e+03 3.69e-01
bond pdb=" N   GLU A 100 "
     pdb=" CA  GLU A 100 "
  ideal  model  delta    sigma   weight residual
  1.457  1.449  0.008 1.27e-02 6.20e+03 3.69e-01
bond pdb=" CA  ALA B  49 "
     pdb=" CB  ALA B  49 "
  ideal  model  delta    sigma   weight residual
  1.531  1.521  0.010 1.59e-02 3.96e+03 3.69e-01
bond pdb=" C   TYR B   7 "
     pdb=" O   TYR B   7 "
  ideal  model  delta    sigma   weight residual
  1.235  1.227  0.008 1.36e-02 5.41e+03 3.68e-01
bond pdb=" CB  ILE B 111 "
     pdb=" CG2 ILE B 111 "
  ideal  model  delta    sigma   weight residual
  1.521  1.501  0.020 3.30e-02 9.18e+02 3.68e-01
bond pdb=" CB  TYR A 148 "
     pdb=" CG  TYR A 148 "
  ideal  model  delta    sigma   weight residual
  1.512  1.525 -0.013 2.20e-02 2.07e+03 3.68e-01
bond pdb=" CG  GLN A  14 "
     pdb=" CD  GLN A  14 "
  ideal  model  delta    sigma   weight residual
  1.516  1.531 -0.015 2.50e-02 1.60e+03 3.67e-01
bond pdb=" CE2 TRP A 117 "
     pdb=" CZ2 TRP A 117 "
  ideal  model  delta    sigma   weight residual
  1.394  1.381  0.013 2.10e-02 2.27e+03 3.66e-01
bond pdb=" CA  PHE A 113 "
     pdb=" C   PHE A 113 "
  ideal  model  delta    sigma   weight residual
  1.522  1.513  0.009 1.43e-02 4.89e+03 3.66e-01
bond pdb=" CA  PHE A  27 "
     pdb=" C   PHE A  27 "
  ideal  model  delta    sigma   weight residual
  1.523  1.531 -0.008 1.28e-02 6.10e+03 3.65e-01
bond pdb=" CA  ASN B  33 "
     pdb=" C   ASN B  33 "
  ideal  model  delta    sigma   weight residual
  1.522  1.529 -0.007 1.24e-02 6.50e+03 3.65e-01
bond pdb=" CE1 PHE B  35 "
     pdb=" HE1 PHE B  35 "
  ideal  model  delta    sigma   weight residual
  0.930  0.942 -0.012 2.00e-02 2.50e+03 3.65e-01
bond pdb=" C   ASP B  62 "
     pdb=" N   ALA B  63 "
  ideal  model  delta    sigma   weight residual
  1.329  1.337 -0.009 1.44e-02 4.82e+03 3.64e-01
bond pdb=" C   PHE B 137 "
     pdb=" O   PHE B 137 "
  ideal  model  delta    sigma   weight residual
  1.235  1.227  0.007 1.22e-02 6.72e+03 3.64e-01
bond pdb=" CB  GLN B 110 "
     pdb=" CG  GLN B 110 "
  ideal  model  delta    sigma   weight residual
  1.520  1.502  0.018 3.00e-02 1.11e+03 3.63e-01
bond pdb=" CA  VAL B  85 "
     pdb=" CB  VAL B  85 "
  ideal  model  delta    sigma   weight residual
  1.541  1.549 -0.008 1.27e-02 6.20e+03 3.61e-01
bond pdb=" CA  THR B 144 "
     pdb=" C   THR B 144 "
  ideal  model  delta    sigma   weight residual
  1.520  1.528 -0.007 1.21e-02 6.83e+03 3.61e-01
bond pdb=" N   GLU B 152 "
     pdb=" CA  GLU B 152 "
  ideal  model  delta    sigma   weight residual
  1.458  1.465 -0.008 1.25e-02 6.40e+03 3.60e-01
bond pdb=" CB  PHE B 133 "
     pdb=" CG  PHE B 133 "
  ideal  model  delta    sigma   weight residual
  1.502  1.516 -0.014 2.30e-02 1.89e+03 3.60e-01
bond pdb=" C   ASP B 154 "
     pdb=" N   THR B 155 "
  ideal  model  delta    sigma   weight residual
  1.331  1.340 -0.009 1.44e-02 4.82e+03 3.59e-01
bond pdb=" CD  PRO A 118 "
     pdb=" HD2 PRO A 118 "
  ideal  model  delta    sigma   weight residual
  0.970  0.982 -0.012 2.00e-02 2.50e+03 3.59e-01
bond pdb=" CA  LEU B   6 "
     pdb=" C   LEU B   6 "
  ideal  model  delta    sigma   weight residual
  1.523  1.516  0.007 1.24e-02 6.50e+03 3.59e-01
bond pdb=" CA  ASP A 154 "
     pdb=" CB  ASP A 154 "
  ideal  model  delta    sigma   weight residual
  1.533  1.523  0.010 1.60e-02 3.91e+03 3.58e-01
bond pdb=" O2  SO4 D   6 "
     pdb=" S   SO4 D   6 "
  ideal  model  delta    sigma   weight residual
  1.460  1.472 -0.012 2.00e-02 2.50e+03 3.57e-01
bond pdb=" CA  THR A  94 "
     pdb=" CB  THR A  94 "
  ideal  model  delta    sigma   weight residual
  1.533  1.545 -0.012 1.99e-02 2.53e+03 3.57e-01
bond pdb=" CD  GLU B  46 "
     pdb=" OE1 GLU B  46 "
  ideal  model  delta    sigma   weight residual
  1.249  1.260 -0.011 1.90e-02 2.77e+03 3.55e-01
bond pdb=" CD  GLU A  97 "
     pdb=" OE2 GLU A  97 "
  ideal  model  delta    sigma   weight residual
  1.249  1.260 -0.011 1.90e-02 2.77e+03 3.55e-01
bond pdb=" C   GLY B 135 "
     pdb=" N   TYR B 136 "
  ideal  model  delta    sigma   weight residual
  1.332  1.324  0.008 1.40e-02 5.10e+03 3.55e-01
bond pdb=" CA  TYR B   7 "
     pdb=" CB  TYR B   7 "
  ideal  model  delta    sigma   weight residual
  1.534  1.526  0.009 1.45e-02 4.76e+03 3.55e-01
bond pdb=" C   GLY B  58 "
     pdb=" O   GLY B  58 "
  ideal  model  delta    sigma   weight residual
  1.235  1.244 -0.009 1.47e-02 4.63e+03 3.54e-01
bond pdb=" N   LEU A  13 "
     pdb=" CA  LEU A  13 "
  ideal  model  delta    sigma   weight residual
  1.463  1.455  0.008 1.27e-02 6.20e+03 3.54e-01
bond pdb=" CA  PHE B  86 "
     pdb=" C   PHE B  86 "
  ideal  model  delta    sigma   weight residual
  1.522  1.515  0.007 1.23e-02 6.61e+03 3.52e-01
bond pdb=" CD  ARG A  31 "
     pdb=" NE  ARG A  31 "
  ideal  model  delta    sigma   weight residual
  1.458  1.466 -0.008 1.40e-02 5.10e+03 3.52e-01
bond pdb=" CD2 TYR A 122 "
     pdb=" CE2 TYR A 122 "
  ideal  model  delta    sigma   weight residual
  1.382  1.400 -0.018 3.00e-02 1.11e+03 3.51e-01
bond pdb=" CZ3 TRP A 105 "
     pdb=" CH2 TRP A 105 "
  ideal  model  delta    sigma   weight residual
  1.400  1.385  0.015 2.50e-02 1.60e+03 3.51e-01
bond pdb=" CE2 TRP A  32 "
     pdb=" CZ2 TRP A  32 "
  ideal  model  delta    sigma   weight residual
  1.394  1.406 -0.012 2.10e-02 2.27e+03 3.50e-01
bond pdb=" CZ3 TRP B  32 "
     pdb=" CH2 TRP B  32 "
  ideal  model  delta    sigma   weight residual
  1.400  1.385  0.015 2.50e-02 1.60e+03 3.50e-01
bond pdb=" CB  PHE B  35 "
     pdb=" HB2 PHE B  35 "
  ideal  model  delta    sigma   weight residual
  0.970  0.982 -0.012 2.00e-02 2.50e+03 3.50e-01
bond pdb=" N   LEU B   9 "
     pdb=" CA  LEU B   9 "
  ideal  model  delta    sigma   weight residual
  1.457  1.465 -0.008 1.29e-02 6.01e+03 3.48e-01
bond pdb=" C   ASP A  47 "
     pdb=" N   GLY A  48 "
  ideal  model  delta    sigma   weight residual
  1.335  1.327  0.007 1.26e-02 6.30e+03 3.48e-01
bond pdb=" CB  LYS A  23 "
     pdb=" CG  LYS A  23 "
  ideal  model  delta    sigma   weight residual
  1.520  1.538 -0.018 3.00e-02 1.11e+03 3.47e-01
bond pdb=" C   ASP A 109 "
     pdb=" O   ASP A 109 "
  ideal  model  delta    sigma   weight residual
  1.237  1.245 -0.008 1.43e-02 4.89e+03 3.46e-01
bond pdb=" CG  PHE A  72 "
     pdb=" CD2 PHE A  72 "
  ideal  model  delta    sigma   weight residual
  1.384  1.396 -0.012 2.10e-02 2.27e+03 3.44e-01
bond pdb=" CA  GLN A 110 "
     pdb=" C   GLN A 110 "
  ideal  model  delta    sigma   weight residual
  1.525  1.532 -0.007 1.22e-02 6.72e+03 3.43e-01
bond pdb=" CD  GLN B  40 "
     pdb=" OE1 GLN B  40 "
  ideal  model  delta    sigma   weight residual
  1.231  1.242 -0.011 1.90e-02 2.77e+03 3.43e-01
bond pdb=" CZ3 TRP B 123 "
     pdb=" CH2 TRP B 123 "
  ideal  model  delta    sigma   weight residual
  1.400  1.385  0.015 2.50e-02 1.60e+03 3.42e-01
bond pdb=" CA  ARG B  31 "
     pdb=" CB  ARG B  31 "
  ideal  model  delta    sigma   weight residual
  1.535  1.545 -0.010 1.71e-02 3.42e+03 3.41e-01
bond pdb=" C   ARG B   5 "
     pdb=" O   ARG B   5 "
  ideal  model  delta    sigma   weight residual
  1.234  1.227  0.007 1.22e-02 6.72e+03 3.41e-01
bond pdb=" CD2 TRP B 117 "
     pdb=" CE3 TRP B 117 "
  ideal  model  delta    sigma   weight residual
  1.398  1.407 -0.009 1.60e-02 3.91e+03 3.41e-01
bond pdb=" C   SER B  98 "
     pdb=" N   ASP B  99 "
  ideal  model  delta    sigma   weight residual
  1.335  1.328  0.008 1.32e-02 5.74e+03 3.38e-01
bond pdb=" CG  PHE B 133 "
     pdb=" CD1 PHE B 133 "
  ideal  model  delta    sigma   weight residual
  1.384  1.396 -0.012 2.10e-02 2.27e+03 3.38e-01
bond pdb=" CA  GLU B 100 "
     pdb=" C   GLU B 100 "
  ideal  model  delta    sigma   weight residual
  1.519  1.526 -0.007 1.22e-02 6.72e+03 3.38e-01
bond pdb=" CD2 PHE A 137 "
     pdb=" CE2 PHE A 137 "
  ideal  model  delta    sigma   weight residual
  1.382  1.399 -0.017 3.00e-02 1.11e+03 3.38e-01
bond pdb=" CG  LYS B 131 "
     pdb=" HG2 LYS B 131 "
  ideal  model  delta    sigma   weight residual
  0.970  0.982 -0.012 2.00e-02 2.50e+03 3.37e-01
bond pdb=" CB  SER A  98 "
     pdb=" OG  SER A  98 "
  ideal  model  delta    sigma   weight residual
  1.417  1.429 -0.012 2.00e-02 2.50e+03 3.36e-01
bond pdb=" CG  PRO B  15 "
     pdb=" CD  PRO B  15 "
  ideal  model  delta    sigma   weight residual
  1.503  1.523 -0.020 3.40e-02 8.65e+02 3.36e-01
bond pdb=" CD  PRO B  95 "
     pdb=" HD2 PRO B  95 "
  ideal  model  delta    sigma   weight residual
  0.970  0.982 -0.012 2.00e-02 2.50e+03 3.35e-01
bond pdb=" CA  ARG B  17 "
     pdb=" CB  ARG B  17 "
  ideal  model  delta    sigma   weight residual
  1.533  1.542 -0.010 1.65e-02 3.67e+03 3.35e-01
bond pdb=" CD  ARG A  25 "
     pdb=" NE  ARG A  25 "
  ideal  model  delta    sigma   weight residual
  1.458  1.466 -0.008 1.40e-02 5.10e+03 3.34e-01
bond pdb=" CA  GLU B  77 "
     pdb=" CB  GLU B  77 "
  ideal  model  delta    sigma   weight residual
  1.530  1.537 -0.008 1.32e-02 5.74e+03 3.34e-01
bond pdb=" CB  ILE B  45 "
     pdb=" CG2 ILE B  45 "
  ideal  model  delta    sigma   weight residual
  1.521  1.540 -0.019 3.30e-02 9.18e+02 3.34e-01
bond pdb=" CA  ASP B 120 "
     pdb=" C   ASP B 120 "
  ideal  model  delta    sigma   weight residual
  1.522  1.530 -0.008 1.40e-02 5.10e+03 3.34e-01
bond pdb=" CG  GLU A  43 "
     pdb=" CD  GLU A  43 "
  ideal  model  delta    sigma   weight residual
  1.516  1.530 -0.014 2.50e-02 1.60e+03 3.33e-01
bond pdb=" SD  MET A  81 "
     pdb=" CE  MET A  81 "
  ideal  model  delta    sigma   weight residual
  1.791  1.777  0.014 2.50e-02 1.60e+03 3.32e-01
bond pdb=" N   PHE A 113 "
     pdb=" CA  PHE A 113 "
  ideal  model  delta    sigma   weight residual
  1.457  1.450  0.008 1.35e-02 5.49e+03 3.32e-01
bond pdb=" CA  VAL B  96 "
     pdb=" CB  VAL B  96 "
  ideal  model  delta    sigma   weight residual
  1.548  1.539  0.008 1.46e-02 4.69e+03 3.32e-01
bond pdb=" N   GLU A  46 "
     pdb=" CA  GLU A  46 "
  ideal  model  delta    sigma   weight residual
  1.457  1.450  0.007 1.29e-02 6.01e+03 3.32e-01
bond pdb=" CA  ARG A   5 "
     pdb=" CB  ARG A   5 "
  ideal  model  delta    sigma   weight residual
  1.534  1.523  0.010 1.78e-02 3.16e+03 3.31e-01
bond pdb=" CB  GLU B  52 "
     pdb=" CG  GLU B  52 "
  ideal  model  delta    sigma   weight residual
  1.520  1.503  0.017 3.00e-02 1.11e+03 3.31e-01
bond pdb=" CG  GLU A  73 "
     pdb=" HG2 GLU A  73 "
  ideal  model  delta    sigma   weight residual
  0.970  0.981 -0.011 2.00e-02 2.50e+03 3.30e-01
bond pdb=" N   PRO A  15 "
     pdb=" CD  PRO A  15 "
  ideal  model  delta    sigma   weight residual
  1.473  1.481 -0.008 1.40e-02 5.10e+03 3.30e-01
bond pdb=" CD2 PHE B  86 "
     pdb=" CE2 PHE B  86 "
  ideal  model  delta    sigma   weight residual
  1.382  1.365  0.017 3.00e-02 1.11e+03 3.30e-01
bond pdb=" CA  GLN A  14 "
     pdb=" CB  GLN A  14 "
  ideal  model  delta    sigma   weight residual
  1.530  1.539 -0.009 1.58e-02 4.01e+03 3.29e-01
bond pdb=" CB  ILE A  91 "
     pdb=" CG1 ILE A  91 "
  ideal  model  delta    sigma   weight residual
  1.530  1.519  0.011 2.00e-02 2.50e+03 3.29e-01
bond pdb=" CB  VAL A  12 "
     pdb=" CG2 VAL A  12 "
  ideal  model  delta    sigma   weight residual
  1.521  1.502  0.019 3.30e-02 9.18e+02 3.29e-01
bond pdb=" CA  GLU B 152 "
     pdb=" CB  GLU B 152 "
  ideal  model  delta    sigma   weight residual
  1.527  1.535 -0.008 1.44e-02 4.82e+03 3.28e-01
bond pdb=" CB  LYS A  66 "
     pdb=" CG  LYS A  66 "
  ideal  model  delta    sigma   weight residual
  1.520  1.537 -0.017 3.00e-02 1.11e+03 3.28e-01
bond pdb=" C   LEU B   6 "
     pdb=" N   TYR B   7 "
  ideal  model  delta    sigma   weight residual
  1.331  1.338 -0.008 1.39e-02 5.18e+03 3.28e-01
bond pdb=" CG  LEU A   6 "
     pdb=" CD1 LEU A   6 "
  ideal  model  delta    sigma   weight residual
  1.521  1.502  0.019 3.30e-02 9.18e+02 3.28e-01
bond pdb=" N   PHE B 113 "
     pdb=" CA  PHE B 113 "
  ideal  model  delta    sigma   weight residual
  1.457  1.449  0.008 1.35e-02 5.49e+03 3.27e-01
bond pdb=" C   LEU A  59 "
     pdb=" N   THR A  60 "
  ideal  model  delta    sigma   weight residual
  1.328  1.320  0.008 1.42e-02 4.96e+03 3.27e-01
bond pdb=" CG  PHE B 137 "
     pdb=" CD1 PHE B 137 "
  ideal  model  delta    sigma   weight residual
  1.384  1.372  0.012 2.10e-02 2.27e+03 3.27e-01
bond pdb=" N   GLY B  34 "
     pdb=" CA  GLY B  34 "
  ideal  model  delta    sigma   weight residual
  1.446  1.438  0.007 1.30e-02 5.92e+03 3.26e-01
bond pdb=" C   MET B  22 "
     pdb=" N   LYS B  23 "
  ideal  model  delta    sigma   weight residual
  1.330  1.322  0.008 1.40e-02 5.10e+03 3.26e-01
bond pdb=" CA  CYS A 104 "
     pdb=" C   CYS A 104 "
  ideal  model  delta    sigma   weight residual
  1.523  1.531 -0.008 1.34e-02 5.57e+03 3.26e-01
bond pdb=" C   PHE A  74 "
     pdb=" N   VAL A  75 "
  ideal  model  delta    sigma   weight residual
  1.334  1.327  0.007 1.24e-02 6.50e+03 3.25e-01
bond pdb=" C   LYS A  23 "
     pdb=" N   LYS A  24 "
  ideal  model  delta    sigma   weight residual
  1.333  1.325  0.008 1.49e-02 4.50e+03 3.25e-01
bond pdb=" CG  LYS B 131 "
     pdb=" HG3 LYS B 131 "
  ideal  model  delta    sigma   weight residual
  0.970  0.981 -0.011 2.00e-02 2.50e+03 3.23e-01
bond pdb=" CG  PHE B  74 "
     pdb=" CD2 PHE B  74 "
  ideal  model  delta    sigma   weight residual
  1.384  1.372  0.012 2.10e-02 2.27e+03 3.23e-01
bond pdb=" CG  LYS B 130 "
     pdb=" HG3 LYS B 130 "
  ideal  model  delta    sigma   weight residual
  0.970  0.981 -0.011 2.00e-02 2.50e+03 3.23e-01
bond pdb=" CA  PHE A 137 "
     pdb=" C   PHE A 137 "
  ideal  model  delta    sigma   weight residual
  1.520  1.514  0.007 1.22e-02 6.72e+03 3.23e-01
bond pdb=" CE  LYS A 130 "
     pdb=" NZ  LYS A 130 "
  ideal  model  delta    sigma   weight residual
  1.489  1.506 -0.017 3.00e-02 1.11e+03 3.22e-01
bond pdb=" CD  LYS B 131 "
     pdb=" HD3 LYS B 131 "
  ideal  model  delta    sigma   weight residual
  0.970  0.981 -0.011 2.00e-02 2.50e+03 3.22e-01
bond pdb=" CB  HIS A 134 "
     pdb=" CG  HIS A 134 "
  ideal  model  delta    sigma   weight residual
  1.497  1.505 -0.008 1.40e-02 5.10e+03 3.22e-01
bond pdb=" CB  ARG A  31 "
     pdb=" HB3 ARG A  31 "
  ideal  model  delta    sigma   weight residual
  0.970  0.981 -0.011 2.00e-02 2.50e+03 3.22e-01
bond pdb=" CB  GLN A 110 "
     pdb=" HB2 GLN A 110 "
  ideal  model  delta    sigma   weight residual
  0.970  0.981 -0.011 2.00e-02 2.50e+03 3.20e-01
bond pdb=" NE  ARG A 151 "
     pdb=" CZ  ARG A 151 "
  ideal  model  delta    sigma   weight residual
  1.326  1.320  0.006 1.10e-02 8.26e+03 3.19e-01
bond pdb=" CA  LEU B 127 "
     pdb=" CB  LEU B 127 "
  ideal  model  delta    sigma   weight residual
  1.528  1.519  0.009 1.59e-02 3.96e+03 3.19e-01
bond pdb=" CG  GLU B  52 "
     pdb=" CD  GLU B  52 "
  ideal  model  delta    sigma   weight residual
  1.516  1.530 -0.014 2.50e-02 1.60e+03 3.19e-01
bond pdb=" CA  ALA B   3 "
     pdb=" C   ALA B   3 "
  ideal  model  delta    sigma   weight residual
  1.527  1.534 -0.008 1.35e-02 5.49e+03 3.19e-01
bond pdb=" CA  VAL A 156 "
     pdb=" CB  VAL A 156 "
  ideal  model  delta    sigma   weight residual
  1.540  1.555 -0.015 2.70e-02 1.37e+03 3.17e-01
bond pdb=" N   CYS B 104 "
     pdb=" CA  CYS B 104 "
  ideal  model  delta    sigma   weight residual
  1.455  1.448  0.007 1.25e-02 6.40e+03 3.16e-01
bond pdb=" C   PHE A  72 "
     pdb=" N   GLU A  73 "
  ideal  model  delta    sigma   weight residual
  1.331  1.338 -0.007 1.29e-02 6.01e+03 3.15e-01
bond pdb=" CA  GLU B  77 "
     pdb=" C   GLU B  77 "
  ideal  model  delta    sigma   weight residual
  1.522  1.529 -0.006 1.16e-02 7.43e+03 3.14e-01
bond pdb=" N   VAL A 153 "
     pdb=" CA  VAL A 153 "
  ideal  model  delta    sigma   weight residual
  1.459  1.466 -0.007 1.22e-02 6.72e+03 3.14e-01
bond pdb=" C   VAL B  67 "
     pdb=" O   VAL B  67 "
  ideal  model  delta    sigma   weight residual
  1.236  1.243 -0.007 1.19e-02 7.06e+03 3.14e-01
bond pdb=" CA  TYR B 148 "
     pdb=" C   TYR B 148 "
  ideal  model  delta    sigma   weight residual
  1.521  1.528 -0.007 1.30e-02 5.92e+03 3.13e-01
bond pdb=" CA  ASP B 120 "
     pdb=" CB  ASP B 120 "
  ideal  model  delta    sigma   weight residual
  1.529  1.539 -0.010 1.74e-02 3.30e+03 3.12e-01
bond pdb=" CG  GLU B  56 "
     pdb=" HG2 GLU B  56 "
  ideal  model  delta    sigma   weight residual
  0.970  0.981 -0.011 2.00e-02 2.50e+03 3.12e-01
bond pdb=" CG  LYS B 130 "
     pdb=" HG2 LYS B 130 "
  ideal  model  delta    sigma   weight residual
  0.970  0.981 -0.011 2.00e-02 2.50e+03 3.12e-01
bond pdb=" CD  ARG A 151 "
     pdb=" NE  ARG A 151 "
  ideal  model  delta    sigma   weight residual
  1.458  1.450  0.008 1.40e-02 5.10e+03 3.11e-01
bond pdb=" CB  LYS B 138 "
     pdb=" CG  LYS B 138 "
  ideal  model  delta    sigma   weight residual
  1.520  1.537 -0.017 3.00e-02 1.11e+03 3.11e-01
bond pdb=" CA  ARG B 151 "
     pdb=" CB  ARG B 151 "
  ideal  model  delta    sigma   weight residual
  1.530  1.521  0.009 1.69e-02 3.50e+03 3.10e-01
bond pdb=" N   GLN B 140 "
     pdb=" CA  GLN B 140 "
  ideal  model  delta    sigma   weight residual
  1.460  1.472 -0.012 2.20e-02 2.07e+03 3.09e-01
bond pdb=" C   PHE A 113 "
     pdb=" N   LYS A 114 "
  ideal  model  delta    sigma   weight residual
  1.333  1.324  0.009 1.55e-02 4.16e+03 3.08e-01
bond pdb=" CG  ARG A  31 "
     pdb=" HG2 ARG A  31 "
  ideal  model  delta    sigma   weight residual
  0.970  0.981 -0.011 2.00e-02 2.50e+03 3.07e-01
bond pdb=" CB  ARG A  31 "
     pdb=" HB2 ARG A  31 "
  ideal  model  delta    sigma   weight residual
  0.970  0.981 -0.011 2.00e-02 2.50e+03 3.07e-01
bond pdb=" CB  LYS A 138 "
     pdb=" HB2 LYS A 138 "
  ideal  model  delta    sigma   weight residual
  0.970  0.981 -0.011 2.00e-02 2.50e+03 3.06e-01
bond pdb=" C   PHE B 113 "
     pdb=" O   PHE B 113 "
  ideal  model  delta    sigma   weight residual
  1.236  1.229  0.007 1.29e-02 6.01e+03 3.06e-01
bond pdb=" CA  LYS A  66 "
     pdb=" CB  LYS A  66 "
  ideal  model  delta    sigma   weight residual
  1.528  1.520  0.008 1.49e-02 4.50e+03 3.06e-01
bond pdb=" CB  PHE A  86 "
     pdb=" CG  PHE A  86 "
  ideal  model  delta    sigma   weight residual
  1.502  1.515 -0.013 2.30e-02 1.89e+03 3.06e-01
bond pdb=" CE1 PHE B 113 "
     pdb=" CZ  PHE B 113 "
  ideal  model  delta    sigma   weight residual
  1.382  1.365  0.017 3.00e-02 1.11e+03 3.05e-01
bond pdb=" CA  GLY B  58 "
     pdb=" HA2 GLY B  58 "
  ideal  model  delta    sigma   weight residual
  0.970  0.981 -0.011 2.00e-02 2.50e+03 3.04e-01
bond pdb=" C   CYS A 104 "
     pdb=" N   TRP A 105 "
  ideal  model  delta    sigma   weight residual
  1.330  1.322  0.008 1.42e-02 4.96e+03 3.04e-01
bond pdb=" CA  THR B  94 "
     pdb=" C   THR B  94 "
  ideal  model  delta    sigma   weight residual
  1.519  1.514  0.005 9.50e-03 1.11e+04 3.03e-01
bond pdb=" CG  GLN A  69 "
     pdb=" CD  GLN A  69 "
  ideal  model  delta    sigma   weight residual
  1.516  1.502  0.014 2.50e-02 1.60e+03 3.03e-01
bond pdb=" CG  ASP B 154 "
     pdb=" OD1 ASP B 154 "
  ideal  model  delta    sigma   weight residual
  1.249  1.259 -0.010 1.90e-02 2.77e+03 3.03e-01
bond pdb=" CB  GLU B  55 "
     pdb=" HB3 GLU B  55 "
  ideal  model  delta    sigma   weight residual
  0.970  0.981 -0.011 2.00e-02 2.50e+03 3.02e-01
bond pdb=" CG  PRO A 125 "
     pdb=" CD  PRO A 125 "
  ideal  model  delta    sigma   weight residual
  1.503  1.484  0.019 3.40e-02 8.65e+02 3.02e-01
bond pdb=" CA  ASP A 143 "
     pdb=" HA  ASP A 143 "
  ideal  model  delta    sigma   weight residual
  0.970  0.981 -0.011 2.00e-02 2.50e+03 3.01e-01
bond pdb=" CD1 TRP A 123 "
     pdb=" NE1 TRP A 123 "
  ideal  model  delta    sigma   weight residual
  1.374  1.362  0.012 2.10e-02 2.27e+03 3.01e-01
bond pdb=" CD2 TYR B 122 "
     pdb=" CE2 TYR B 122 "
  ideal  model  delta    sigma   weight residual
  1.382  1.398 -0.016 3.00e-02 1.11e+03 3.01e-01
bond pdb=" CG  ASP B 147 "
     pdb=" OD1 ASP B 147 "
  ideal  model  delta    sigma   weight residual
  1.249  1.259 -0.010 1.90e-02 2.77e+03 3.01e-01
bond pdb=" N   LEU A  59 "
     pdb=" CA  LEU A  59 "
  ideal  model  delta    sigma   weight residual
  1.456  1.464 -0.007 1.28e-02 6.10e+03 3.01e-01
bond pdb=" N   PRO A  15 "
     pdb=" CA  PRO A  15 "
  ideal  model  delta    sigma   weight residual
  1.473  1.481 -0.007 1.32e-02 5.74e+03 3.01e-01
bond pdb=" C   GLY A  76 "
     pdb=" O   GLY A  76 "
  ideal  model  delta    sigma   weight residual
  1.237  1.244 -0.007 1.31e-02 5.83e+03 3.00e-01
bond pdb=" CA  GLU B  46 "
     pdb=" C   GLU B  46 "
  ideal  model  delta    sigma   weight residual
  1.523  1.530 -0.007 1.30e-02 5.92e+03 3.00e-01
bond pdb=" CB  GLN A 142 "
     pdb=" HB3 GLN A 142 "
  ideal  model  delta    sigma   weight residual
  0.970  0.981 -0.011 2.00e-02 2.50e+03 3.00e-01
bond pdb=" CD  LYS A 138 "
     pdb=" HD3 LYS A 138 "
  ideal  model  delta    sigma   weight residual
  0.970  0.981 -0.011 2.00e-02 2.50e+03 2.99e-01
bond pdb=" N   GLY A  36 "
     pdb=" CA  GLY A  36 "
  ideal  model  delta    sigma   weight residual
  1.449  1.457 -0.008 1.45e-02 4.76e+03 2.99e-01
bond pdb=" CB  THR A  60 "
     pdb=" OG1 THR A  60 "
  ideal  model  delta    sigma   weight residual
  1.433  1.442 -0.009 1.60e-02 3.91e+03 2.99e-01
bond pdb=" N   PRO A  95 "
     pdb=" CD  PRO A  95 "
  ideal  model  delta    sigma   weight residual
  1.473  1.465  0.008 1.40e-02 5.10e+03 2.98e-01
bond pdb=" C   LEU B  53 "
     pdb=" O   LEU B  53 "
  ideal  model  delta    sigma   weight residual
  1.236  1.243 -0.007 1.28e-02 6.10e+03 2.98e-01
bond pdb=" CA  HIS A 134 "
     pdb=" C   HIS A 134 "
  ideal  model  delta    sigma   weight residual
  1.521  1.528 -0.007 1.24e-02 6.50e+03 2.98e-01
bond pdb=" CB  ASP B  47 "
     pdb=" CG  ASP B  47 "
  ideal  model  delta    sigma   weight residual
  1.516  1.502  0.014 2.50e-02 1.60e+03 2.97e-01
bond pdb=" CA  ASP A  99 "
     pdb=" C   ASP A  99 "
  ideal  model  delta    sigma   weight residual
  1.523  1.530 -0.007 1.37e-02 5.33e+03 2.96e-01
bond pdb=" CA  GLU B  52 "
     pdb=" CB  GLU B  52 "
  ideal  model  delta    sigma   weight residual
  1.529  1.520  0.010 1.78e-02 3.16e+03 2.95e-01
bond pdb=" SG  CYS B  87 "
     pdb=" HG  CYS B  87 "
  ideal  model  delta    sigma   weight residual
  1.200  1.211 -0.011 2.00e-02 2.50e+03 2.95e-01
bond pdb=" CE2 PHE B 106 "
     pdb=" CZ  PHE B 106 "
  ideal  model  delta    sigma   weight residual
  1.382  1.398 -0.016 3.00e-02 1.11e+03 2.94e-01
bond pdb=" C   VAL A 156 "
     pdb=" O   VAL A 156 "
  ideal  model  delta    sigma   weight residual
  1.231  1.242 -0.011 2.00e-02 2.50e+03 2.94e-01
bond pdb=" C   VAL B  39 "
     pdb=" N   GLN B  40 "
  ideal  model  delta    sigma   weight residual
  1.328  1.336 -0.008 1.42e-02 4.96e+03 2.94e-01
bond pdb=" CG  LEU B 128 "
     pdb=" CD1 LEU B 128 "
  ideal  model  delta    sigma   weight residual
  1.521  1.503  0.018 3.30e-02 9.18e+02 2.93e-01
bond pdb=" CB  LYS A 138 "
     pdb=" HB3 LYS A 138 "
  ideal  model  delta    sigma   weight residual
  0.970  0.981 -0.011 2.00e-02 2.50e+03 2.93e-01
bond pdb=" CG  LYS A 138 "
     pdb=" HG2 LYS A 138 "
  ideal  model  delta    sigma   weight residual
  0.970  0.981 -0.011 2.00e-02 2.50e+03 2.93e-01
bond pdb=" CG  PRO B 103 "
     pdb=" HG2 PRO B 103 "
  ideal  model  delta    sigma   weight residual
  0.970  0.981 -0.011 2.00e-02 2.50e+03 2.93e-01
bond pdb=" CG  LYS A 130 "
     pdb=" CD  LYS A 130 "
  ideal  model  delta    sigma   weight residual
  1.520  1.536 -0.016 3.00e-02 1.11e+03 2.92e-01
bond pdb=" C   ALA B  63 "
     pdb=" O   ALA B  63 "
  ideal  model  delta    sigma   weight residual
  1.234  1.227  0.006 1.17e-02 7.31e+03 2.92e-01
bond pdb=" N   MET A 116 "
     pdb=" CA  MET A 116 "
  ideal  model  delta    sigma   weight residual
  1.453  1.460 -0.008 1.39e-02 5.18e+03 2.91e-01
bond pdb=" CA  ARG B  17 "
     pdb=" C   ARG B  17 "
  ideal  model  delta    sigma   weight residual
  1.521  1.527 -0.007 1.21e-02 6.83e+03 2.91e-01
bond pdb=" CD  GLU B  77 "
     pdb=" OE2 GLU B  77 "
  ideal  model  delta    sigma   weight residual
  1.249  1.259 -0.010 1.90e-02 2.77e+03 2.91e-01
bond pdb=" CZ  TYR A 122 "
     pdb=" OH  TYR A 122 "
  ideal  model  delta    sigma   weight residual
  1.376  1.387 -0.011 2.10e-02 2.27e+03 2.88e-01
bond pdb=" C   LEU B 108 "
     pdb=" O   LEU B 108 "
  ideal  model  delta    sigma   weight residual
  1.236  1.243 -0.007 1.25e-02 6.40e+03 2.88e-01
bond pdb=" CG  GLU A  77 "
     pdb=" HG3 GLU A  77 "
  ideal  model  delta    sigma   weight residual
  0.970  0.981 -0.011 2.00e-02 2.50e+03 2.87e-01
bond pdb=" N   GLU B  41 "
     pdb=" CA  GLU B  41 "
  ideal  model  delta    sigma   weight residual
  1.461  1.468 -0.007 1.30e-02 5.92e+03 2.87e-01
bond pdb=" CB  THR A 144 "
     pdb=" OG1 THR A 144 "
  ideal  model  delta    sigma   weight residual
  1.433  1.424  0.009 1.60e-02 3.91e+03 2.86e-01
bond pdb=" C   LYS A 138 "
     pdb=" O   LYS A 138 "
  ideal  model  delta    sigma   weight residual
  1.236  1.242 -0.006 1.20e-02 6.94e+03 2.86e-01
bond pdb=" C   GLY B  37 "
     pdb=" N   LYS B  38 "
  ideal  model  delta    sigma   weight residual
  1.329  1.321  0.008 1.44e-02 4.82e+03 2.86e-01
bond pdb=" CA  GLN B 140 "
     pdb=" CB  GLN B 140 "
  ideal  model  delta    sigma   weight residual
  1.531  1.523  0.007 1.37e-02 5.33e+03 2.84e-01
bond pdb=" C   GLN B  54 "
     pdb=" O   GLN B  54 "
  ideal  model  delta    sigma   weight residual
  1.236  1.242 -0.007 1.29e-02 6.01e+03 2.83e-01
bond pdb=" CB  ILE A 145 "
     pdb=" CG1 ILE A 145 "
  ideal  model  delta    sigma   weight residual
  1.530  1.519  0.011 2.00e-02 2.50e+03 2.83e-01
bond pdb=" CE  LYS B 132 "
     pdb=" NZ  LYS B 132 "
  ideal  model  delta    sigma   weight residual
  1.489  1.505 -0.016 3.00e-02 1.11e+03 2.82e-01
bond pdb=" N   TYR B 122 "
     pdb=" CA  TYR B 122 "
  ideal  model  delta    sigma   weight residual
  1.458  1.464 -0.007 1.27e-02 6.20e+03 2.82e-01
bond pdb=" CA  TYR B 122 "
     pdb=" C   TYR B 122 "
  ideal  model  delta    sigma   weight residual
  1.525  1.518  0.007 1.29e-02 6.01e+03 2.82e-01
bond pdb=" CB  TRP A 117 "
     pdb=" CG  TRP A 117 "
  ideal  model  delta    sigma   weight residual
  1.498  1.482  0.016 3.10e-02 1.04e+03 2.82e-01
bond pdb=" C   GLN A 110 "
     pdb=" N   ILE A 111 "
  ideal  model  delta    sigma   weight residual
  1.329  1.335 -0.006 1.06e-02 8.90e+03 2.81e-01
bond pdb=" CB  PRO B  15 "
     pdb=" CG  PRO B  15 "
  ideal  model  delta    sigma   weight residual
  1.492  1.466  0.026 5.00e-02 4.00e+02 2.80e-01
bond pdb=" C   GLU B  52 "
     pdb=" O   GLU B  52 "
  ideal  model  delta    sigma   weight residual
  1.236  1.229  0.007 1.29e-02 6.01e+03 2.80e-01
bond pdb=" CG  GLN A 107 "
     pdb=" HG3 GLN A 107 "
  ideal  model  delta    sigma   weight residual
  0.970  0.981 -0.011 2.00e-02 2.50e+03 2.79e-01
bond pdb=" C   GLU A  41 "
     pdb=" O   GLU A  41 "
  ideal  model  delta    sigma   weight residual
  1.236  1.229  0.007 1.24e-02 6.50e+03 2.79e-01
bond pdb=" C   LEU A 150 "
     pdb=" N   ARG A 151 "
  ideal  model  delta    sigma   weight residual
  1.331  1.338 -0.007 1.25e-02 6.40e+03 2.78e-01
bond pdb=" CD  GLN A  16 "
     pdb=" OE1 GLN A  16 "
  ideal  model  delta    sigma   weight residual
  1.231  1.241 -0.010 1.90e-02 2.77e+03 2.77e-01
bond pdb=" N   PRO A  78 "
     pdb=" CD  PRO A  78 "
  ideal  model  delta    sigma   weight residual
  1.473  1.466  0.007 1.40e-02 5.10e+03 2.77e-01
bond pdb=" CB  SER B 121 "
     pdb=" OG  SER B 121 "
  ideal  model  delta    sigma   weight residual
  1.417  1.428 -0.011 2.00e-02 2.50e+03 2.77e-01
bond pdb=" CE1 PHE B  27 "
     pdb=" CZ  PHE B  27 "
  ideal  model  delta    sigma   weight residual
  1.382  1.398 -0.016 3.00e-02 1.11e+03 2.77e-01
bond pdb=" CA  VAL B  71 "
     pdb=" C   VAL B  71 "
  ideal  model  delta    sigma   weight residual
  1.522  1.529 -0.007 1.29e-02 6.01e+03 2.77e-01
bond pdb=" CB  VAL B  12 "
     pdb=" CG1 VAL B  12 "
  ideal  model  delta    sigma   weight residual
  1.521  1.504  0.017 3.30e-02 9.18e+02 2.77e-01
bond pdb=" N   THR B  44 "
     pdb=" CA  THR B  44 "
  ideal  model  delta    sigma   weight residual
  1.453  1.446  0.007 1.31e-02 5.83e+03 2.76e-01
bond pdb=" C   ASP A 115 "
     pdb=" O   ASP A 115 "
  ideal  model  delta    sigma   weight residual
  1.233  1.240 -0.008 1.43e-02 4.89e+03 2.76e-01
bond pdb=" CZ2 TRP A  32 "
     pdb=" CH2 TRP A  32 "
  ideal  model  delta    sigma   weight residual
  1.368  1.378 -0.010 1.90e-02 2.77e+03 2.76e-01
bond pdb=" CB  VAL B  18 "
     pdb=" CG2 VAL B  18 "
  ideal  model  delta    sigma   weight residual
  1.521  1.504  0.017 3.30e-02 9.18e+02 2.76e-01
bond pdb=" N   ILE B 145 "
     pdb=" CA  ILE B 145 "
  ideal  model  delta    sigma   weight residual
  1.459  1.466 -0.007 1.27e-02 6.20e+03 2.75e-01
bond pdb=" CG  GLU A  73 "
     pdb=" HG3 GLU A  73 "
  ideal  model  delta    sigma   weight residual
  0.970  0.980 -0.010 2.00e-02 2.50e+03 2.74e-01
bond pdb=" CG  GLN A 140 "
     pdb=" HG3 GLN A 140 "
  ideal  model  delta    sigma   weight residual
  0.970  0.980 -0.010 2.00e-02 2.50e+03 2.74e-01
bond pdb=" C   GLY A 135 "
     pdb=" O   GLY A 135 "
  ideal  model  delta    sigma   weight residual
  1.236  1.229  0.006 1.22e-02 6.72e+03 2.74e-01
bond pdb=" N   PHE A  86 "
     pdb=" CA  PHE A  86 "
  ideal  model  delta    sigma   weight residual
  1.455  1.461 -0.007 1.29e-02 6.01e+03 2.74e-01
bond pdb=" CA  ASP B 115 "
     pdb=" CB  ASP B 115 "
  ideal  model  delta    sigma   weight residual
  1.530  1.538 -0.008 1.54e-02 4.22e+03 2.73e-01
bond pdb=" CD  LYS B 130 "
     pdb=" HD2 LYS B 130 "
  ideal  model  delta    sigma   weight residual
  0.970  0.980 -0.010 2.00e-02 2.50e+03 2.72e-01
bond pdb=" CB  GLU A  41 "
     pdb=" CG  GLU A  41 "
  ideal  model  delta    sigma   weight residual
  1.520  1.536 -0.016 3.00e-02 1.11e+03 2.71e-01
bond pdb=" CB  GLU A 100 "
     pdb=" CG  GLU A 100 "
  ideal  model  delta    sigma   weight residual
  1.520  1.504  0.016 3.00e-02 1.11e+03 2.70e-01
bond pdb=" CB  LEU B   6 "
     pdb=" CG  LEU B   6 "
  ideal  model  delta    sigma   weight residual
  1.530  1.520  0.010 2.00e-02 2.50e+03 2.70e-01
bond pdb=" NE  ARG A 102 "
     pdb=" CZ  ARG A 102 "
  ideal  model  delta    sigma   weight residual
  1.326  1.332 -0.006 1.10e-02 8.26e+03 2.70e-01
bond pdb=" CD  PRO B 103 "
     pdb=" HD3 PRO B 103 "
  ideal  model  delta    sigma   weight residual
  0.970  0.980 -0.010 2.00e-02 2.50e+03 2.70e-01
bond pdb=" CA  GLY B  28 "
     pdb=" C   GLY B  28 "
  ideal  model  delta    sigma   weight residual
  1.512  1.520 -0.008 1.50e-02 4.44e+03 2.69e-01
bond pdb=" C   GLU A 100 "
     pdb=" N   MET A 101 "
  ideal  model  delta    sigma   weight residual
  1.331  1.338 -0.007 1.30e-02 5.92e+03 2.69e-01
bond pdb=" CA  ASP A  89 "
     pdb=" C   ASP A  89 "
  ideal  model  delta    sigma   weight residual
  1.519  1.514  0.005 1.01e-02 9.80e+03 2.69e-01
bond pdb=" CB  LYS B 130 "
     pdb=" HB2 LYS B 130 "
  ideal  model  delta    sigma   weight residual
  0.970  0.980 -0.010 2.00e-02 2.50e+03 2.69e-01
bond pdb=" CB  THR B 144 "
     pdb=" CG2 THR B 144 "
  ideal  model  delta    sigma   weight residual
  1.521  1.538 -0.017 3.30e-02 9.18e+02 2.68e-01
bond pdb=" C   LEU A   6 "
     pdb=" O   LEU A   6 "
  ideal  model  delta    sigma   weight residual
  1.235  1.228  0.006 1.18e-02 7.18e+03 2.68e-01
bond pdb=" C   MET B 116 "
     pdb=" O   MET B 116 "
  ideal  model  delta    sigma   weight residual
  1.234  1.227  0.007 1.41e-02 5.03e+03 2.68e-01
bond pdb=" N   VAL B  61 "
     pdb=" CA  VAL B  61 "
  ideal  model  delta    sigma   weight residual
  1.453  1.461 -0.008 1.63e-02 3.76e+03 2.67e-01
bond pdb=" C   GLU B  41 "
     pdb=" N   GLY B  42 "
  ideal  model  delta    sigma   weight residual
  1.330  1.324  0.006 1.19e-02 7.06e+03 2.67e-01
bond pdb=" CZ  ARG B 151 "
     pdb=" NH1 ARG B 151 "
  ideal  model  delta    sigma   weight residual
  1.323  1.330 -0.007 1.40e-02 5.10e+03 2.67e-01
bond pdb=" CA  THR A 144 "
     pdb=" HA  THR A 144 "
  ideal  model  delta    sigma   weight residual
  0.970  0.980 -0.010 2.00e-02 2.50e+03 2.67e-01
bond pdb=" CE3 TRP A 117 "
     pdb=" CZ3 TRP A 117 "
  ideal  model  delta    sigma   weight residual
  1.382  1.397 -0.015 3.00e-02 1.11e+03 2.66e-01
bond pdb=" CB  GLU A 152 "
     pdb=" CG  GLU A 152 "
  ideal  model  delta    sigma   weight residual
  1.520  1.535 -0.015 3.00e-02 1.11e+03 2.66e-01
bond pdb=" C   VAL A  83 "
     pdb=" O   VAL A  83 "
  ideal  model  delta    sigma   weight residual
  1.237  1.231  0.006 1.11e-02 8.12e+03 2.66e-01
bond pdb=" CB  GLU B  56 "
     pdb=" HB2 GLU B  56 "
  ideal  model  delta    sigma   weight residual
  0.970  0.980 -0.010 2.00e-02 2.50e+03 2.66e-01
bond pdb=" CA  THR A 155 "
     pdb=" HA  THR A 155 "
  ideal  model  delta    sigma   weight residual
  0.970  0.980 -0.010 2.00e-02 2.50e+03 2.65e-01
bond pdb=" C   LEU A   9 "
     pdb=" N   VAL A  10 "
  ideal  model  delta    sigma   weight residual
  1.331  1.324  0.007 1.29e-02 6.01e+03 2.65e-01
bond pdb=" C   LEU B 150 "
     pdb=" N   ARG B 151 "
  ideal  model  delta    sigma   weight residual
  1.332  1.340 -0.007 1.40e-02 5.10e+03 2.65e-01
bond pdb=" CG  ASP B  89 "
     pdb=" OD1 ASP B  89 "
  ideal  model  delta    sigma   weight residual
  1.249  1.259 -0.010 1.90e-02 2.77e+03 2.65e-01
bond pdb=" C   SER A   4 "
     pdb=" O   SER A   4 "
  ideal  model  delta    sigma   weight residual
  1.235  1.228  0.007 1.36e-02 5.41e+03 2.64e-01
bond pdb=" CG  LYS A 138 "
     pdb=" HG3 LYS A 138 "
  ideal  model  delta    sigma   weight residual
  0.970  0.980 -0.010 2.00e-02 2.50e+03 2.64e-01
bond pdb=" N   GLN B  16 "
     pdb=" CA  GLN B  16 "
  ideal  model  delta    sigma   weight residual
  1.455  1.448  0.007 1.37e-02 5.33e+03 2.63e-01
bond pdb=" CB  GLU A  77 "
     pdb=" HB3 GLU A  77 "
  ideal  model  delta    sigma   weight residual
  0.970  0.980 -0.010 2.00e-02 2.50e+03 2.63e-01
bond pdb=" N   ASP A 147 "
     pdb=" CA  ASP A 147 "
  ideal  model  delta    sigma   weight residual
  1.455  1.461 -0.006 1.25e-02 6.40e+03 2.63e-01
bond pdb=" N   ALA B   3 "
     pdb=" CA  ALA B   3 "
  ideal  model  delta    sigma   weight residual
  1.454  1.460 -0.007 1.34e-02 5.57e+03 2.62e-01
bond pdb=" C   ARG B  51 "
     pdb=" O   ARG B  51 "
  ideal  model  delta    sigma   weight residual
  1.236  1.230  0.006 1.19e-02 7.06e+03 2.61e-01
bond pdb=" CE  LYS A  66 "
     pdb=" NZ  LYS A  66 "
  ideal  model  delta    sigma   weight residual
  1.489  1.504 -0.015 3.00e-02 1.11e+03 2.61e-01
bond pdb=" CA  LEU B  20 "
     pdb=" C   LEU B  20 "
  ideal  model  delta    sigma   weight residual
  1.527  1.520  0.007 1.42e-02 4.96e+03 2.60e-01
bond pdb=" CA  HIS A  84 "
     pdb=" CB  HIS A  84 "
  ideal  model  delta    sigma   weight residual
  1.531  1.538 -0.008 1.52e-02 4.33e+03 2.60e-01
bond pdb=" CG  ARG A  31 "
     pdb=" HG3 ARG A  31 "
  ideal  model  delta    sigma   weight residual
  0.970  0.980 -0.010 2.00e-02 2.50e+03 2.60e-01
bond pdb=" N   PHE B 106 "
     pdb=" CA  PHE B 106 "
  ideal  model  delta    sigma   weight residual
  1.454  1.461 -0.006 1.27e-02 6.20e+03 2.60e-01
bond pdb=" CG  ASP A 154 "
     pdb=" OD2 ASP A 154 "
  ideal  model  delta    sigma   weight residual
  1.249  1.259 -0.010 1.90e-02 2.77e+03 2.57e-01
bond pdb=" C   GLY B  58 "
     pdb=" N   LEU B  59 "
  ideal  model  delta    sigma   weight residual
  1.329  1.336 -0.007 1.44e-02 4.82e+03 2.57e-01
bond pdb=" CA  ARG A  50 "
     pdb=" C   ARG A  50 "
  ideal  model  delta    sigma   weight residual
  1.523  1.530 -0.007 1.35e-02 5.49e+03 2.57e-01
bond pdb=" CE1 PHE B 106 "
     pdb=" CZ  PHE B 106 "
  ideal  model  delta    sigma   weight residual
  1.382  1.397 -0.015 3.00e-02 1.11e+03 2.57e-01
bond pdb=" CA  SER A  57 "
     pdb=" C   SER A  57 "
  ideal  model  delta    sigma   weight residual
  1.521  1.528 -0.007 1.38e-02 5.25e+03 2.57e-01
bond pdb=" CG  GLU A  46 "
     pdb=" CD  GLU A  46 "
  ideal  model  delta    sigma   weight residual
  1.516  1.503  0.013 2.50e-02 1.60e+03 2.54e-01
bond pdb=" C   PRO A  78 "
     pdb=" O   PRO A  78 "
  ideal  model  delta    sigma   weight residual
  1.235  1.229  0.007 1.30e-02 5.92e+03 2.54e-01
bond pdb=" CG  GLN B  54 "
     pdb=" HG3 GLN B  54 "
  ideal  model  delta    sigma   weight residual
  0.970  0.980 -0.010 2.00e-02 2.50e+03 2.54e-01
bond pdb=" O3  SO4 D   6 "
     pdb=" S   SO4 D   6 "
  ideal  model  delta    sigma   weight residual
  1.460  1.470 -0.010 2.00e-02 2.50e+03 2.54e-01
bond pdb=" CG  ASP A 154 "
     pdb=" OD1 ASP A 154 "
  ideal  model  delta    sigma   weight residual
  1.249  1.259 -0.010 1.90e-02 2.77e+03 2.53e-01
bond pdb=" CA  LYS B  24 "
     pdb=" CB  LYS B  24 "
  ideal  model  delta    sigma   weight residual
  1.532  1.524  0.008 1.62e-02 3.81e+03 2.53e-01
bond pdb=" C   GLN B  92 "
     pdb=" N   GLY B  93 "
  ideal  model  delta    sigma   weight residual
  1.335  1.331  0.004 7.50e-03 1.78e+04 2.52e-01
bond pdb=" CA  ASP A 109 "
     pdb=" HA  ASP A 109 "
  ideal  model  delta    sigma   weight residual
  0.970  0.980 -0.010 2.00e-02 2.50e+03 2.52e-01
bond pdb=" N   GLN A  92 "
     pdb=" CA  GLN A  92 "
  ideal  model  delta    sigma   weight residual
  1.464  1.457  0.006 1.25e-02 6.40e+03 2.51e-01
bond pdb=" CD2 PHE B 106 "
     pdb=" CE2 PHE B 106 "
  ideal  model  delta    sigma   weight residual
  1.382  1.397 -0.015 3.00e-02 1.11e+03 2.49e-01
bond pdb=" CA  GLN B  54 "
     pdb=" C   GLN B  54 "
  ideal  model  delta    sigma   weight residual
  1.522  1.529 -0.007 1.40e-02 5.10e+03 2.48e-01
bond pdb=" N   GLY A 135 "
     pdb=" CA  GLY A 135 "
  ideal  model  delta    sigma   weight residual
  1.450  1.456 -0.005 1.09e-02 8.42e+03 2.48e-01
bond pdb=" N   ALA A  63 "
     pdb=" CA  ALA A  63 "
  ideal  model  delta    sigma   weight residual
  1.459  1.465 -0.006 1.22e-02 6.72e+03 2.48e-01
bond pdb=" C   THR B   8 "
     pdb=" N   LEU B   9 "
  ideal  model  delta    sigma   weight residual
  1.332  1.339 -0.007 1.40e-02 5.10e+03 2.47e-01
bond pdb=" CA  GLN B 140 "
     pdb=" C   GLN B 140 "
  ideal  model  delta    sigma   weight residual
  1.532  1.539 -0.007 1.41e-02 5.03e+03 2.47e-01
bond pdb=" CB  GLN B 129 "
     pdb=" HB2 GLN B 129 "
  ideal  model  delta    sigma   weight residual
  0.970  0.980 -0.010 2.00e-02 2.50e+03 2.47e-01
bond pdb=" C   PHE B  35 "
     pdb=" N   GLY B  36 "
  ideal  model  delta    sigma   weight residual
  1.327  1.332 -0.005 1.01e-02 9.80e+03 2.47e-01
bond pdb=" CA  GLN B  40 "
     pdb=" CB  GLN B  40 "
  ideal  model  delta    sigma   weight residual
  1.531  1.539 -0.008 1.58e-02 4.01e+03 2.47e-01
bond pdb=" CB  THR A   8 "
     pdb=" OG1 THR A   8 "
  ideal  model  delta    sigma   weight residual
  1.433  1.425  0.008 1.60e-02 3.91e+03 2.46e-01
bond pdb=" N   MET A  22 "
     pdb=" CA  MET A  22 "
  ideal  model  delta    sigma   weight residual
  1.455  1.462 -0.006 1.30e-02 5.92e+03 2.46e-01
bond pdb=" CB  ILE A 111 "
     pdb=" CG1 ILE A 111 "
  ideal  model  delta    sigma   weight residual
  1.530  1.520  0.010 2.00e-02 2.50e+03 2.46e-01
bond pdb=" CG  ASP A 120 "
     pdb=" OD2 ASP A 120 "
  ideal  model  delta    sigma   weight residual
  1.249  1.258 -0.009 1.90e-02 2.77e+03 2.44e-01
bond pdb=" C   TYR B 122 "
     pdb=" N   TRP B 123 "
  ideal  model  delta    sigma   weight residual
  1.333  1.325  0.007 1.47e-02 4.63e+03 2.44e-01
bond pdb=" CA  ILE A  45 "
     pdb=" C   ILE A  45 "
  ideal  model  delta    sigma   weight residual
  1.524  1.530 -0.006 1.30e-02 5.92e+03 2.43e-01
bond pdb=" CD  LYS B 130 "
     pdb=" HD3 LYS B 130 "
  ideal  model  delta    sigma   weight residual
  0.970  0.980 -0.010 2.00e-02 2.50e+03 2.43e-01
bond pdb=" N   TYR A 148 "
     pdb=" CA  TYR A 148 "
  ideal  model  delta    sigma   weight residual
  1.458  1.464 -0.006 1.27e-02 6.20e+03 2.42e-01
bond pdb=" CD  GLN B  92 "
     pdb=" OE1 GLN B  92 "
  ideal  model  delta    sigma   weight residual
  1.231  1.240 -0.009 1.90e-02 2.77e+03 2.41e-01
bond pdb=" CD  GLN B 140 "
     pdb=" NE2 GLN B 140 "
  ideal  model  delta    sigma   weight residual
  1.328  1.338 -0.010 2.10e-02 2.27e+03 2.41e-01
bond pdb=" CG  GLN A 142 "
     pdb=" HG3 GLN A 142 "
  ideal  model  delta    sigma   weight residual
  0.970  0.980 -0.010 2.00e-02 2.50e+03 2.41e-01
bond pdb=" CD  LYS A 138 "
     pdb=" HD2 LYS A 138 "
  ideal  model  delta    sigma   weight residual
  0.970  0.980 -0.010 2.00e-02 2.50e+03 2.40e-01
bond pdb=" CG  LYS B 138 "
     pdb=" CD  LYS B 138 "
  ideal  model  delta    sigma   weight residual
  1.520  1.505  0.015 3.00e-02 1.11e+03 2.40e-01
bond pdb=" CA  LEU A  80 "
     pdb=" CB  LEU A  80 "
  ideal  model  delta    sigma   weight residual
  1.528  1.520  0.008 1.61e-02 3.86e+03 2.39e-01
bond pdb=" CG  PRO B  95 "
     pdb=" HG2 PRO B  95 "
  ideal  model  delta    sigma   weight residual
  0.970  0.980 -0.010 2.00e-02 2.50e+03 2.39e-01
bond pdb=" CA  LEU A  53 "
     pdb=" C   LEU A  53 "
  ideal  model  delta    sigma   weight residual
  1.524  1.518  0.006 1.24e-02 6.50e+03 2.38e-01
bond pdb=" C   GLN A  69 "
     pdb=" N   ILE A  70 "
  ideal  model  delta    sigma   weight residual
  1.330  1.323  0.008 1.56e-02 4.11e+03 2.38e-01
bond pdb=" CG  PHE A 124 "
     pdb=" CD1 PHE A 124 "
  ideal  model  delta    sigma   weight residual
  1.384  1.374  0.010 2.10e-02 2.27e+03 2.36e-01
bond pdb=" CG  GLN A 107 "
     pdb=" HG2 GLN A 107 "
  ideal  model  delta    sigma   weight residual
  0.970  0.980 -0.010 2.00e-02 2.50e+03 2.36e-01
bond pdb=" CE  LYS A  38 "
     pdb=" NZ  LYS A  38 "
  ideal  model  delta    sigma   weight residual
  1.489  1.504 -0.015 3.00e-02 1.11e+03 2.36e-01
bond pdb=" C   LEU A  80 "
     pdb=" O   LEU A  80 "
  ideal  model  delta    sigma   weight residual
  1.234  1.227  0.007 1.35e-02 5.49e+03 2.35e-01
bond pdb=" CB  ASP A 109 "
     pdb=" HB2 ASP A 109 "
  ideal  model  delta    sigma   weight residual
  0.970  0.980 -0.010 2.00e-02 2.50e+03 2.35e-01
bond pdb=" CD  LYS A 130 "
     pdb=" CE  LYS A 130 "
  ideal  model  delta    sigma   weight residual
  1.520  1.535 -0.015 3.00e-02 1.11e+03 2.34e-01
bond pdb=" CG  GLU B  55 "
     pdb=" HG2 GLU B  55 "
  ideal  model  delta    sigma   weight residual
  0.970  0.980 -0.010 2.00e-02 2.50e+03 2.34e-01
bond pdb=" C   LEU A 150 "
     pdb=" O   LEU A 150 "
  ideal  model  delta    sigma   weight residual
  1.235  1.229  0.006 1.26e-02 6.30e+03 2.34e-01
bond pdb=" CD2 TYR B   7 "
     pdb=" CE2 TYR B   7 "
  ideal  model  delta    sigma   weight residual
  1.382  1.396 -0.014 3.00e-02 1.11e+03 2.33e-01
bond pdb=" CB  LYS B 130 "
     pdb=" HB3 LYS B 130 "
  ideal  model  delta    sigma   weight residual
  0.970  0.980 -0.010 2.00e-02 2.50e+03 2.33e-01
bond pdb=" C   THR B  88 "
     pdb=" O   THR B  88 "
  ideal  model  delta    sigma   weight residual
  1.234  1.240 -0.006 1.19e-02 7.06e+03 2.33e-01
bond pdb=" CG  TRP B 105 "
     pdb=" CD1 TRP B 105 "
  ideal  model  delta    sigma   weight residual
  1.365  1.353  0.012 2.50e-02 1.60e+03 2.33e-01
bond pdb=" CA  PRO A 112 "
     pdb=" CB  PRO A 112 "
  ideal  model  delta    sigma   weight residual
  1.532  1.526  0.006 1.26e-02 6.30e+03 2.32e-01
bond pdb=" N   PRO A 103 "
     pdb=" CD  PRO A 103 "
  ideal  model  delta    sigma   weight residual
  1.473  1.480 -0.007 1.40e-02 5.10e+03 2.32e-01
bond pdb=" CA  LEU B  53 "
     pdb=" C   LEU B  53 "
  ideal  model  delta    sigma   weight residual
  1.524  1.530 -0.007 1.37e-02 5.33e+03 2.32e-01
bond pdb=" CE1 TYR A   7 "
     pdb=" CZ  TYR A   7 "
  ideal  model  delta    sigma   weight residual
  1.378  1.390 -0.012 2.40e-02 1.74e+03 2.31e-01
bond pdb=" CG  GLN B  54 "
     pdb=" HG2 GLN B  54 "
  ideal  model  delta    sigma   weight residual
  0.970  0.980 -0.010 2.00e-02 2.50e+03 2.31e-01
bond pdb=" C   CYS A 104 "
     pdb=" O   CYS A 104 "
  ideal  model  delta    sigma   weight residual
  1.235  1.229  0.006 1.26e-02 6.30e+03 2.31e-01
bond pdb=" CG  LEU B 126 "
     pdb=" CD2 LEU B 126 "
  ideal  model  delta    sigma   weight residual
  1.521  1.505  0.016 3.30e-02 9.18e+02 2.30e-01
bond pdb=" C   VAL A  96 "
     pdb=" O   VAL A  96 "
  ideal  model  delta    sigma   weight residual
  1.234  1.227  0.006 1.31e-02 5.83e+03 2.30e-01
bond pdb=" N   GLU B  79 "
     pdb=" CA  GLU B  79 "
  ideal  model  delta    sigma   weight residual
  1.457  1.451  0.006 1.23e-02 6.61e+03 2.30e-01
bond pdb=" N   GLN A  40 "
     pdb=" CA  GLN A  40 "
  ideal  model  delta    sigma   weight residual
  1.452  1.458 -0.006 1.25e-02 6.40e+03 2.29e-01
bond pdb=" N   ASP B 120 "
     pdb=" CA  ASP B 120 "
  ideal  model  delta    sigma   weight residual
  1.458  1.464 -0.006 1.33e-02 5.65e+03 2.29e-01
bond pdb=" CB  GLU A  73 "
     pdb=" HB2 GLU A  73 "
  ideal  model  delta    sigma   weight residual
  0.970  0.980 -0.010 2.00e-02 2.50e+03 2.27e-01
bond pdb=" CZ  ARG A   5 "
     pdb=" NH2 ARG A   5 "
  ideal  model  delta    sigma   weight residual
  1.330  1.336 -0.006 1.30e-02 5.92e+03 2.27e-01
bond pdb=" CG  ASP B  89 "
     pdb=" OD2 ASP B  89 "
  ideal  model  delta    sigma   weight residual
  1.249  1.258 -0.009 1.90e-02 2.77e+03 2.26e-01
bond pdb=" CA  LYS A 114 "
     pdb=" CB  LYS A 114 "
  ideal  model  delta    sigma   weight residual
  1.532  1.524  0.008 1.65e-02 3.67e+03 2.24e-01
bond pdb=" CA  SER A  90 "
     pdb=" C   SER A  90 "
  ideal  model  delta    sigma   weight residual
  1.525  1.531 -0.006 1.32e-02 5.74e+03 2.23e-01
bond pdb=" CB  GLN A 142 "
     pdb=" HB2 GLN A 142 "
  ideal  model  delta    sigma   weight residual
  0.970  0.979 -0.009 2.00e-02 2.50e+03 2.23e-01
bond pdb=" C   PHE B 124 "
     pdb=" N   PRO B 125 "
  ideal  model  delta    sigma   weight residual
  1.335  1.341 -0.006 1.28e-02 6.10e+03 2.22e-01
bond pdb=" CE2 TYR A 122 "
     pdb=" CZ  TYR A 122 "
  ideal  model  delta    sigma   weight residual
  1.378  1.389 -0.011 2.40e-02 1.74e+03 2.22e-01
bond pdb=" CD  ARG B   5 "
     pdb=" NE  ARG B   5 "
  ideal  model  delta    sigma   weight residual
  1.458  1.465 -0.007 1.40e-02 5.10e+03 2.22e-01
bond pdb=" CA  MET A 116 "
     pdb=" CB  MET A 116 "
  ideal  model  delta    sigma   weight residual
  1.530  1.523  0.008 1.68e-02 3.54e+03 2.22e-01
bond pdb=" C   GLY A  58 "
     pdb=" N   LEU A  59 "
  ideal  model  delta    sigma   weight residual
  1.331  1.337 -0.006 1.36e-02 5.41e+03 2.21e-01
bond pdb=" CA  LEU B 128 "
     pdb=" C   LEU B 128 "
  ideal  model  delta    sigma   weight residual
  1.522  1.530 -0.008 1.72e-02 3.38e+03 2.21e-01
bond pdb=" C   LEU A  19 "
     pdb=" O   LEU A  19 "
  ideal  model  delta    sigma   weight residual
  1.236  1.230  0.006 1.22e-02 6.72e+03 2.21e-01
bond pdb=" CG  PRO B  95 "
     pdb=" HG3 PRO B  95 "
  ideal  model  delta    sigma   weight residual
  0.970  0.979 -0.009 2.00e-02 2.50e+03 2.20e-01
bond pdb=" N   ALA B  49 "
     pdb=" CA  ALA B  49 "
  ideal  model  delta    sigma   weight residual
  1.458  1.451  0.006 1.28e-02 6.10e+03 2.20e-01
bond pdb=" C   MET B  81 "
     pdb=" O   MET B  81 "
  ideal  model  delta    sigma   weight residual
  1.235  1.230  0.006 1.22e-02 6.72e+03 2.20e-01
bond pdb=" CB  LYS B 131 "
     pdb=" HB3 LYS B 131 "
  ideal  model  delta    sigma   weight residual
  0.970  0.979 -0.009 2.00e-02 2.50e+03 2.20e-01
bond pdb=" N   ILE A  91 "
     pdb=" CA  ILE A  91 "
  ideal  model  delta    sigma   weight residual
  1.459  1.453  0.006 1.22e-02 6.72e+03 2.19e-01
bond pdb=" CA  ASP B 147 "
     pdb=" C   ASP B 147 "
  ideal  model  delta    sigma   weight residual
  1.522  1.528 -0.006 1.24e-02 6.50e+03 2.18e-01
bond pdb=" CG  PRO A 118 "
     pdb=" HG2 PRO A 118 "
  ideal  model  delta    sigma   weight residual
  0.970  0.979 -0.009 2.00e-02 2.50e+03 2.18e-01
bond pdb=" CD  GLU B  79 "
     pdb=" OE2 GLU B  79 "
  ideal  model  delta    sigma   weight residual
  1.249  1.258 -0.009 1.90e-02 2.77e+03 2.18e-01
bond pdb=" C   ARG A  51 "
     pdb=" O   ARG A  51 "
  ideal  model  delta    sigma   weight residual
  1.237  1.231  0.005 1.17e-02 7.31e+03 2.17e-01
bond pdb=" C   LYS B  23 "
     pdb=" O   LYS B  23 "
  ideal  model  delta    sigma   weight residual
  1.236  1.230  0.006 1.19e-02 7.06e+03 2.17e-01
bond pdb=" CG  GLU B  55 "
     pdb=" HG3 GLU B  55 "
  ideal  model  delta    sigma   weight residual
  0.970  0.979 -0.009 2.00e-02 2.50e+03 2.17e-01
bond pdb=" CG1 ILE A 111 "
     pdb="HG13 ILE A 111 "
  ideal  model  delta    sigma   weight residual
  0.970  0.979 -0.009 2.00e-02 2.50e+03 2.17e-01
bond pdb=" N   LYS A 114 "
     pdb=" CA  LYS A 114 "
  ideal  model  delta    sigma   weight residual
  1.456  1.450  0.006 1.33e-02 5.65e+03 2.17e-01
bond pdb=" C   ALA A  49 "
     pdb=" O   ALA A  49 "
  ideal  model  delta    sigma   weight residual
  1.237  1.242 -0.006 1.19e-02 7.06e+03 2.17e-01
bond pdb=" CG  GLN A 140 "
     pdb=" HG2 GLN A 140 "
  ideal  model  delta    sigma   weight residual
  0.970  0.979 -0.009 2.00e-02 2.50e+03 2.16e-01
bond pdb=" CA  ASP A  62 "
     pdb=" CB  ASP A  62 "
  ideal  model  delta    sigma   weight residual
  1.531  1.538 -0.007 1.59e-02 3.96e+03 2.15e-01
bond pdb=" C   GLY A  48 "
     pdb=" N   ALA A  49 "
  ideal  model  delta    sigma   weight residual
  1.335  1.328  0.006 1.36e-02 5.41e+03 2.15e-01
bond pdb=" CB  LEU A  80 "
     pdb=" CG  LEU A  80 "
  ideal  model  delta    sigma   weight residual
  1.530  1.539 -0.009 2.00e-02 2.50e+03 2.14e-01
bond pdb=" CD  ARG A   5 "
     pdb=" NE  ARG A   5 "
  ideal  model  delta    sigma   weight residual
  1.458  1.464 -0.006 1.40e-02 5.10e+03 2.13e-01
bond pdb=" C   THR B 155 "
     pdb=" N   VAL B 156 "
  ideal  model  delta    sigma   weight residual
  1.329  1.335 -0.006 1.40e-02 5.10e+03 2.13e-01
bond pdb=" CG  GLN B 129 "
     pdb=" HG2 GLN B 129 "
  ideal  model  delta    sigma   weight residual
  0.970  0.979 -0.009 2.00e-02 2.50e+03 2.13e-01
bond pdb=" NE  ARG A  31 "
     pdb=" HE  ARG A  31 "
  ideal  model  delta    sigma   weight residual
  0.860  0.869 -0.009 2.00e-02 2.50e+03 2.13e-01
bond pdb=" N   TYR A 122 "
     pdb=" CA  TYR A 122 "
  ideal  model  delta    sigma   weight residual
  1.457  1.463 -0.006 1.29e-02 6.01e+03 2.13e-01
bond pdb=" CD  GLN A  14 "
     pdb=" OE1 GLN A  14 "
  ideal  model  delta    sigma   weight residual
  1.231  1.240 -0.009 1.90e-02 2.77e+03 2.12e-01
bond pdb=" C   ALA A  29 "
     pdb=" N   GLY A  30 "
  ideal  model  delta    sigma   weight residual
  1.329  1.335 -0.006 1.36e-02 5.41e+03 2.12e-01
bond pdb=" CA  LEU A 127 "
     pdb=" CB  LEU A 127 "
  ideal  model  delta    sigma   weight residual
  1.528  1.521  0.007 1.56e-02 4.11e+03 2.12e-01
bond pdb=" N   VAL B  10 "
     pdb=" CA  VAL B  10 "
  ideal  model  delta    sigma   weight residual
  1.458  1.464 -0.005 1.19e-02 7.06e+03 2.12e-01
bond pdb=" CG  GLU B  56 "
     pdb=" HG3 GLU B  56 "
  ideal  model  delta    sigma   weight residual
  0.970  0.979 -0.009 2.00e-02 2.50e+03 2.11e-01
bond pdb=" CB  ASP A 143 "
     pdb=" HB2 ASP A 143 "
  ideal  model  delta    sigma   weight residual
  0.970  0.979 -0.009 2.00e-02 2.50e+03 2.10e-01
bond pdb=" CG  TYR A 122 "
     pdb=" CD1 TYR A 122 "
  ideal  model  delta    sigma   weight residual
  1.389  1.399 -0.010 2.10e-02 2.27e+03 2.10e-01
bond pdb=" CB  GLU A  73 "
     pdb=" HB3 GLU A  73 "
  ideal  model  delta    sigma   weight residual
  0.970  0.979 -0.009 2.00e-02 2.50e+03 2.09e-01
bond pdb=" CG  PRO B 103 "
     pdb=" HG3 PRO B 103 "
  ideal  model  delta    sigma   weight residual
  0.970  0.979 -0.009 2.00e-02 2.50e+03 2.09e-01
bond pdb=" CB  GLU B 152 "
     pdb=" CG  GLU B 152 "
  ideal  model  delta    sigma   weight residual
  1.520  1.534 -0.014 3.00e-02 1.11e+03 2.09e-01
bond pdb=" O1  SO4 D   5 "
     pdb=" S   SO4 D   5 "
  ideal  model  delta    sigma   weight residual
  1.460  1.469 -0.009 2.00e-02 2.50e+03 2.09e-01
bond pdb=" CB  LEU A 128 "
     pdb=" CG  LEU A 128 "
  ideal  model  delta    sigma   weight residual
  1.530  1.521  0.009 2.00e-02 2.50e+03 2.09e-01
bond pdb=" CA  VAL A  96 "
     pdb=" CB  VAL A  96 "
  ideal  model  delta    sigma   weight residual
  1.543  1.535  0.007 1.62e-02 3.81e+03 2.08e-01
bond pdb=" CG  PRO A 118 "
     pdb=" HG3 PRO A 118 "
  ideal  model  delta    sigma   weight residual
  0.970  0.979 -0.009 2.00e-02 2.50e+03 2.08e-01
bond pdb=" CZ  ARG A 151 "
     pdb=" NH1 ARG A 151 "
  ideal  model  delta    sigma   weight residual
  1.323  1.317  0.006 1.40e-02 5.10e+03 2.08e-01
bond pdb=" CG  GLU A  77 "
     pdb=" HG2 GLU A  77 "
  ideal  model  delta    sigma   weight residual
  0.970  0.979 -0.009 2.00e-02 2.50e+03 2.08e-01
bond pdb=" CB  ASP A 143 "
     pdb=" HB3 ASP A 143 "
  ideal  model  delta    sigma   weight residual
  0.970  0.979 -0.009 2.00e-02 2.50e+03 2.07e-01
bond pdb=" C   GLU B  52 "
     pdb=" N   LEU B  53 "
  ideal  model  delta    sigma   weight residual
  1.333  1.339 -0.007 1.45e-02 4.76e+03 2.07e-01
bond pdb=" N   MET B 116 "
     pdb=" CA  MET B 116 "
  ideal  model  delta    sigma   weight residual
  1.455  1.461 -0.006 1.36e-02 5.41e+03 2.07e-01
bond pdb=" C   ARG B  31 "
     pdb=" O   ARG B  31 "
  ideal  model  delta    sigma   weight residual
  1.234  1.240 -0.006 1.28e-02 6.10e+03 2.07e-01
bond pdb=" N   GLY A  37 "
     pdb=" CA  GLY A  37 "
  ideal  model  delta    sigma   weight residual
  1.446  1.451 -0.005 1.12e-02 7.97e+03 2.06e-01
bond pdb=" CG  TYR B 148 "
     pdb=" CD1 TYR B 148 "
  ideal  model  delta    sigma   weight residual
  1.389  1.399 -0.010 2.10e-02 2.27e+03 2.05e-01
bond pdb=" CB  GLU B  56 "
     pdb=" HB3 GLU B  56 "
  ideal  model  delta    sigma   weight residual
  0.970  0.979 -0.009 2.00e-02 2.50e+03 2.05e-01
bond pdb=" CB  LEU A  11 "
     pdb=" CG  LEU A  11 "
  ideal  model  delta    sigma   weight residual
  1.530  1.539 -0.009 2.00e-02 2.50e+03 2.03e-01
bond pdb=" CA  PRO B  78 "
     pdb=" C   PRO B  78 "
  ideal  model  delta    sigma   weight residual
  1.518  1.526 -0.008 1.85e-02 2.92e+03 2.03e-01
bond pdb=" CA  HIS B 134 "
     pdb=" C   HIS B 134 "
  ideal  model  delta    sigma   weight residual
  1.520  1.526 -0.005 1.17e-02 7.31e+03 2.02e-01
bond pdb=" CZ  ARG B  25 "
     pdb=" NH2 ARG B  25 "
  ideal  model  delta    sigma   weight residual
  1.330  1.336 -0.006 1.30e-02 5.92e+03 2.02e-01
bond pdb=" N   LYS B  23 "
     pdb=" CA  LYS B  23 "
  ideal  model  delta    sigma   weight residual
  1.458  1.452  0.005 1.22e-02 6.72e+03 2.02e-01
bond pdb=" N   ILE A  70 "
     pdb=" CA  ILE A  70 "
  ideal  model  delta    sigma   weight residual
  1.457  1.452  0.005 1.15e-02 7.56e+03 2.01e-01
bond pdb=" CB  VAL A 153 "
     pdb=" CG2 VAL A 153 "
  ideal  model  delta    sigma   weight residual
  1.521  1.506  0.015 3.30e-02 9.18e+02 2.01e-01
bond pdb=" CB  VAL B  61 "
     pdb=" CG2 VAL B  61 "
  ideal  model  delta    sigma   weight residual
  1.521  1.536 -0.015 3.30e-02 9.18e+02 2.01e-01
bond pdb=" CG  TYR B 148 "
     pdb=" CD2 TYR B 148 "
  ideal  model  delta    sigma   weight residual
  1.389  1.380  0.009 2.10e-02 2.27e+03 2.01e-01
bond pdb=" CB  PHE A 139 "
     pdb=" HB3 PHE A 139 "
  ideal  model  delta    sigma   weight residual
  0.970  0.979 -0.009 2.00e-02 2.50e+03 2.01e-01
bond pdb=" CG  PHE B 106 "
     pdb=" CD2 PHE B 106 "
  ideal  model  delta    sigma   weight residual
  1.384  1.375  0.009 2.10e-02 2.27e+03 2.00e-01
bond pdb=" CA  ILE A 145 "
     pdb=" CB  ILE A 145 "
  ideal  model  delta    sigma   weight residual
  1.541  1.536  0.006 1.28e-02 6.10e+03 1.99e-01
bond pdb=" CG  ASP A  99 "
     pdb=" OD1 ASP A  99 "
  ideal  model  delta    sigma   weight residual
  1.249  1.257 -0.008 1.90e-02 2.77e+03 1.98e-01
bond pdb=" CB  ASP A 109 "
     pdb=" HB3 ASP A 109 "
  ideal  model  delta    sigma   weight residual
  0.970  0.979 -0.009 2.00e-02 2.50e+03 1.98e-01
bond pdb=" C   GLN A  40 "
     pdb=" N   GLU A  41 "
  ideal  model  delta    sigma   weight residual
  1.330  1.336 -0.006 1.41e-02 5.03e+03 1.97e-01
bond pdb=" C   GLU A  77 "
     pdb=" O   GLU A  77 "
  ideal  model  delta    sigma   weight residual
  1.240  1.245 -0.005 1.16e-02 7.43e+03 1.97e-01
bond pdb=" CA  ASP A 115 "
     pdb=" CB  ASP A 115 "
  ideal  model  delta    sigma   weight residual
  1.528  1.522  0.006 1.34e-02 5.57e+03 1.97e-01
bond pdb=" C   GLN B 140 "
     pdb=" O   GLN B 140 "
  ideal  model  delta    sigma   weight residual
  1.230  1.238 -0.008 1.74e-02 3.30e+03 1.96e-01
bond pdb=" CB  GLN B  92 "
     pdb=" CG  GLN B  92 "
  ideal  model  delta    sigma   weight residual
  1.520  1.507  0.013 3.00e-02 1.11e+03 1.96e-01
bond pdb=" C   GLY A  28 "
     pdb=" N   ALA A  29 "
  ideal  model  delta    sigma   weight residual
  1.330  1.337 -0.006 1.42e-02 4.96e+03 1.95e-01
bond pdb=" NE1 TRP B 123 "
     pdb=" CE2 TRP B 123 "
  ideal  model  delta    sigma   weight residual
  1.370  1.365  0.005 1.10e-02 8.26e+03 1.95e-01
bond pdb=" CG  TRP A 105 "
     pdb=" CD1 TRP A 105 "
  ideal  model  delta    sigma   weight residual
  1.365  1.376 -0.011 2.50e-02 1.60e+03 1.95e-01
bond pdb=" CG  HIS A  84 "
     pdb=" CD2 HIS A  84 "
  ideal  model  delta    sigma   weight residual
  1.354  1.359 -0.005 1.10e-02 8.26e+03 1.94e-01
bond pdb=" CD  GLU B  43 "
     pdb=" OE2 GLU B  43 "
  ideal  model  delta    sigma   weight residual
  1.249  1.257 -0.008 1.90e-02 2.77e+03 1.94e-01
bond pdb=" C   THR A  88 "
     pdb=" N   ASP A  89 "
  ideal  model  delta    sigma   weight residual
  1.331  1.325  0.006 1.40e-02 5.10e+03 1.94e-01
bond pdb=" CA  PHE B 133 "
     pdb=" C   PHE B 133 "
  ideal  model  delta    sigma   weight residual
  1.521  1.516  0.005 1.23e-02 6.61e+03 1.94e-01
bond pdb=" CA  ALA B  63 "
     pdb=" C   ALA B  63 "
  ideal  model  delta    sigma   weight residual
  1.524  1.518  0.005 1.25e-02 6.40e+03 1.93e-01
bond pdb=" CE2 PHE B 124 "
     pdb=" CZ  PHE B 124 "
  ideal  model  delta    sigma   weight residual
  1.382  1.395 -0.013 3.00e-02 1.11e+03 1.92e-01
bond pdb=" CG  HIS A 134 "
     pdb=" ND1 HIS A 134 "
  ideal  model  delta    sigma   weight residual
  1.378  1.373  0.005 1.10e-02 8.26e+03 1.92e-01
bond pdb=" C   LEU B   9 "
     pdb=" N   VAL B  10 "
  ideal  model  delta    sigma   weight residual
  1.331  1.337 -0.006 1.32e-02 5.74e+03 1.92e-01
bond pdb=" N   ARG A 151 "
     pdb=" CA  ARG A 151 "
  ideal  model  delta    sigma   weight residual
  1.455  1.460 -0.005 1.25e-02 6.40e+03 1.92e-01
bond pdb=" CG  LEU B 126 "
     pdb=" CD1 LEU B 126 "
  ideal  model  delta    sigma   weight residual
  1.521  1.507  0.014 3.30e-02 9.18e+02 1.92e-01
bond pdb=" CA  LYS B  24 "
     pdb=" C   LYS B  24 "
  ideal  model  delta    sigma   weight residual
  1.525  1.531 -0.006 1.29e-02 6.01e+03 1.92e-01
bond pdb=" ND1 HIS A  84 "
     pdb=" CE1 HIS A  84 "
  ideal  model  delta    sigma   weight residual
  1.321  1.325 -0.004 1.00e-02 1.00e+04 1.91e-01
bond pdb=" CD  GLN A 129 "
     pdb=" NE2 GLN A 129 "
  ideal  model  delta    sigma   weight residual
  1.328  1.337 -0.009 2.10e-02 2.27e+03 1.91e-01
bond pdb=" CA  SER B 121 "
     pdb=" CB  SER B 121 "
  ideal  model  delta    sigma   weight residual
  1.529  1.522  0.008 1.78e-02 3.16e+03 1.91e-01
bond pdb=" C   VAL A  71 "
     pdb=" O   VAL A  71 "
  ideal  model  delta    sigma   weight residual
  1.237  1.232  0.005 1.07e-02 8.73e+03 1.90e-01
bond pdb=" CA  THR B 144 "
     pdb=" CB  THR B 144 "
  ideal  model  delta    sigma   weight residual
  1.533  1.541 -0.008 1.90e-02 2.77e+03 1.90e-01
bond pdb=" CG  PRO A  95 "
     pdb=" CD  PRO A  95 "
  ideal  model  delta    sigma   weight residual
  1.503  1.488  0.015 3.40e-02 8.65e+02 1.90e-01
bond pdb=" CD2 TYR B 148 "
     pdb=" CE2 TYR B 148 "
  ideal  model  delta    sigma   weight residual
  1.382  1.395 -0.013 3.00e-02 1.11e+03 1.90e-01
bond pdb=" C   PRO B 118 "
     pdb=" N   ASP B 119 "
  ideal  model  delta    sigma   weight residual
  1.335  1.329  0.006 1.38e-02 5.25e+03 1.89e-01
bond pdb=" CB  ARG B  25 "
     pdb=" CG  ARG B  25 "
  ideal  model  delta    sigma   weight residual
  1.520  1.533 -0.013 3.00e-02 1.11e+03 1.89e-01
bond pdb=" C   VAL A 153 "
     pdb=" O   VAL A 153 "
  ideal  model  delta    sigma   weight residual
  1.233  1.227  0.006 1.35e-02 5.49e+03 1.89e-01
bond pdb=" CB  GLN A 140 "
     pdb=" HB3 GLN A 140 "
  ideal  model  delta    sigma   weight residual
  0.970  0.979 -0.009 2.00e-02 2.50e+03 1.89e-01
bond pdb=" C   LEU B 108 "
     pdb=" N   ASP B 109 "
  ideal  model  delta    sigma   weight residual
  1.331  1.338 -0.007 1.62e-02 3.81e+03 1.89e-01
bond pdb=" C   THR B  44 "
     pdb=" N   ILE B  45 "
  ideal  model  delta    sigma   weight residual
  1.334  1.340 -0.005 1.26e-02 6.30e+03 1.88e-01
bond pdb=" CA  VAL B  10 "
     pdb=" CB  VAL B  10 "
  ideal  model  delta    sigma   weight residual
  1.541  1.547 -0.006 1.28e-02 6.10e+03 1.88e-01
bond pdb=" CA  LYS B 131 "
     pdb=" CB  LYS B 131 "
  ideal  model  delta    sigma   weight residual
  1.536  1.525  0.011 2.53e-02 1.56e+03 1.88e-01
bond pdb=" CA  CYS B 104 "
     pdb=" CB  CYS B 104 "
  ideal  model  delta    sigma   weight residual
  1.534  1.526  0.008 1.78e-02 3.16e+03 1.88e-01
bond pdb=" C   GLY A  36 "
     pdb=" O   GLY A  36 "
  ideal  model  delta    sigma   weight residual
  1.235  1.229  0.006 1.35e-02 5.49e+03 1.87e-01
bond pdb=" CB  ASP A  62 "
     pdb=" CG  ASP A  62 "
  ideal  model  delta    sigma   weight residual
  1.516  1.527 -0.011 2.50e-02 1.60e+03 1.87e-01
bond pdb=" C   VAL B  85 "
     pdb=" N   PHE B  86 "
  ideal  model  delta    sigma   weight residual
  1.331  1.337 -0.006 1.41e-02 5.03e+03 1.87e-01
bond pdb=" CG  LEU B 127 "
     pdb=" CD1 LEU B 127 "
  ideal  model  delta    sigma   weight residual
  1.521  1.507  0.014 3.30e-02 9.18e+02 1.87e-01
bond pdb=" CA  THR B   8 "
     pdb=" CB  THR B   8 "
  ideal  model  delta    sigma   weight residual
  1.535  1.527  0.008 1.90e-02 2.77e+03 1.87e-01
bond pdb=" CE2 PHE A 124 "
     pdb=" CZ  PHE A 124 "
  ideal  model  delta    sigma   weight residual
  1.382  1.369  0.013 3.00e-02 1.11e+03 1.87e-01
bond pdb=" CG  PHE A  86 "
     pdb=" CD1 PHE A  86 "
  ideal  model  delta    sigma   weight residual
  1.384  1.375  0.009 2.10e-02 2.27e+03 1.86e-01
bond pdb=" C   SER A   4 "
     pdb=" N   ARG A   5 "
  ideal  model  delta    sigma   weight residual
  1.331  1.337 -0.005 1.25e-02 6.40e+03 1.86e-01
bond pdb=" CA  ALA B   3 "
     pdb=" CB  ALA B   3 "
  ideal  model  delta    sigma   weight residual
  1.529  1.536 -0.007 1.61e-02 3.86e+03 1.86e-01
bond pdb=" CE1 PHE A 106 "
     pdb=" CZ  PHE A 106 "
  ideal  model  delta    sigma   weight residual
  1.382  1.395 -0.013 3.00e-02 1.11e+03 1.85e-01
bond pdb=" N   LEU A 128 "
     pdb=" CA  LEU A 128 "
  ideal  model  delta    sigma   weight residual
  1.456  1.450  0.006 1.32e-02 5.74e+03 1.84e-01
bond pdb=" CA  THR B  94 "
     pdb=" HA  THR B  94 "
  ideal  model  delta    sigma   weight residual
  0.970  0.979 -0.009 2.00e-02 2.50e+03 1.84e-01
bond pdb=" CE2 TYR A 136 "
     pdb=" CZ  TYR A 136 "
  ideal  model  delta    sigma   weight residual
  1.378  1.368  0.010 2.40e-02 1.74e+03 1.84e-01
bond pdb=" CA  TYR B 148 "
     pdb=" CB  TYR B 148 "
  ideal  model  delta    sigma   weight residual
  1.534  1.541 -0.007 1.65e-02 3.67e+03 1.83e-01
bond pdb=" CB  GLN B  54 "
     pdb=" HB2 GLN B  54 "
  ideal  model  delta    sigma   weight residual
  0.970  0.979 -0.009 2.00e-02 2.50e+03 1.83e-01
bond pdb=" CA  GLY B  68 "
     pdb=" C   GLY B  68 "
  ideal  model  delta    sigma   weight residual
  1.512  1.517 -0.005 1.24e-02 6.50e+03 1.83e-01
bond pdb=" C   PRO B 112 "
     pdb=" N   PHE B 113 "
  ideal  model  delta    sigma   weight residual
  1.334  1.328  0.006 1.38e-02 5.25e+03 1.83e-01
bond pdb=" CA  GLU A  77 "
     pdb=" CB  GLU A  77 "
  ideal  model  delta    sigma   weight residual
  1.538  1.528  0.011 2.55e-02 1.54e+03 1.83e-01
bond pdb=" CG  GLN B 129 "
     pdb=" HG3 GLN B 129 "
  ideal  model  delta    sigma   weight residual
  0.970  0.979 -0.009 2.00e-02 2.50e+03 1.82e-01
bond pdb=" C   PRO A 125 "
     pdb=" O   PRO A 125 "
  ideal  model  delta    sigma   weight residual
  1.238  1.243 -0.005 1.24e-02 6.50e+03 1.82e-01
bond pdb=" CA  CYS B 104 "
     pdb=" C   CYS B 104 "
  ideal  model  delta    sigma   weight residual
  1.521  1.516  0.005 1.24e-02 6.50e+03 1.82e-01
bond pdb=" CB  LEU A  53 "
     pdb=" CG  LEU A  53 "
  ideal  model  delta    sigma   weight residual
  1.530  1.521  0.009 2.00e-02 2.50e+03 1.82e-01
bond pdb=" CA  LEU B 127 "
     pdb=" C   LEU B 127 "
  ideal  model  delta    sigma   weight residual
  1.524  1.518  0.005 1.29e-02 6.01e+03 1.82e-01
bond pdb=" C   GLN B  14 "
     pdb=" N   PRO B  15 "
  ideal  model  delta    sigma   weight residual
  1.334  1.344 -0.010 2.34e-02 1.83e+03 1.82e-01
bond pdb=" CG  PHE A 106 "
     pdb=" CD1 PHE A 106 "
  ideal  model  delta    sigma   weight residual
  1.384  1.393 -0.009 2.10e-02 2.27e+03 1.81e-01
bond pdb=" SD  MET B  22 "
     pdb=" CE  MET B  22 "
  ideal  model  delta    sigma   weight residual
  1.791  1.802 -0.011 2.50e-02 1.60e+03 1.81e-01
bond pdb=" CB  GLN B  14 "
     pdb=" CG  GLN B  14 "
  ideal  model  delta    sigma   weight residual
  1.520  1.507  0.013 3.00e-02 1.11e+03 1.81e-01
bond pdb=" CA  HIS B  84 "
     pdb=" CB  HIS B  84 "
  ideal  model  delta    sigma   weight residual
  1.529  1.523  0.006 1.38e-02 5.25e+03 1.80e-01
bond pdb=" C   ASP A  62 "
     pdb=" N   ALA A  63 "
  ideal  model  delta    sigma   weight residual
  1.332  1.337 -0.005 1.26e-02 6.30e+03 1.80e-01
bond pdb=" N   ALA A  29 "
     pdb=" CA  ALA A  29 "
  ideal  model  delta    sigma   weight residual
  1.456  1.462 -0.005 1.29e-02 6.01e+03 1.78e-01
bond pdb=" CA  ASP B 143 "
     pdb=" C   ASP B 143 "
  ideal  model  delta    sigma   weight residual
  1.521  1.526 -0.005 1.14e-02 7.69e+03 1.78e-01
bond pdb=" C   PHE B 106 "
     pdb=" O   PHE B 106 "
  ideal  model  delta    sigma   weight residual
  1.234  1.229  0.005 1.26e-02 6.30e+03 1.78e-01
bond pdb=" C   GLY A  93 "
     pdb=" N   THR A  94 "
  ideal  model  delta    sigma   weight residual
  1.332  1.340 -0.008 1.92e-02 2.71e+03 1.78e-01
bond pdb=" C   GLN A  92 "
     pdb=" O   GLN A  92 "
  ideal  model  delta    sigma   weight residual
  1.235  1.230  0.005 1.21e-02 6.83e+03 1.78e-01
bond pdb=" C   SER A  98 "
     pdb=" O   SER A  98 "
  ideal  model  delta    sigma   weight residual
  1.235  1.230  0.005 1.14e-02 7.69e+03 1.78e-01
bond pdb=" O2  SO4 D   3 "
     pdb=" S   SO4 D   3 "
  ideal  model  delta    sigma   weight residual
  1.460  1.468 -0.008 2.00e-02 2.50e+03 1.77e-01
bond pdb=" C   VAL B  71 "
     pdb=" N   PHE B  72 "
  ideal  model  delta    sigma   weight residual
  1.329  1.323  0.006 1.36e-02 5.41e+03 1.77e-01
bond pdb=" C   THR B   8 "
     pdb=" O   THR B   8 "
  ideal  model  delta    sigma   weight residual
  1.234  1.228  0.005 1.24e-02 6.50e+03 1.77e-01
bond pdb=" CB  GLU A  77 "
     pdb=" HB2 GLU A  77 "
  ideal  model  delta    sigma   weight residual
  0.970  0.978 -0.008 2.00e-02 2.50e+03 1.77e-01
bond pdb=" C   ALA A   3 "
     pdb=" O   ALA A   3 "
  ideal  model  delta    sigma   weight residual
  1.231  1.239 -0.008 2.00e-02 2.50e+03 1.76e-01
bond pdb=" NE  ARG B   5 "
     pdb=" CZ  ARG B   5 "
  ideal  model  delta    sigma   weight residual
  1.326  1.331 -0.005 1.10e-02 8.26e+03 1.76e-01
bond pdb=" C   THR A  94 "
     pdb=" N   PRO A  95 "
  ideal  model  delta    sigma   weight residual
  1.334  1.324  0.010 2.34e-02 1.83e+03 1.76e-01
bond pdb=" CD2 PHE A 113 "
     pdb=" CE2 PHE A 113 "
  ideal  model  delta    sigma   weight residual
  1.382  1.369  0.013 3.00e-02 1.11e+03 1.75e-01
bond pdb=" C   PHE A 124 "
     pdb=" O   PHE A 124 "
  ideal  model  delta    sigma   weight residual
  1.238  1.232  0.005 1.28e-02 6.10e+03 1.75e-01
bond pdb=" CA  ARG A  51 "
     pdb=" C   ARG A  51 "
  ideal  model  delta    sigma   weight residual
  1.523  1.518  0.005 1.30e-02 5.92e+03 1.75e-01
bond pdb=" CD  GLN B 107 "
     pdb=" NE2 GLN B 107 "
  ideal  model  delta    sigma   weight residual
  1.328  1.337 -0.009 2.10e-02 2.27e+03 1.75e-01
bond pdb=" CG  LEU B  80 "
     pdb=" CD2 LEU B  80 "
  ideal  model  delta    sigma   weight residual
  1.521  1.507  0.014 3.30e-02 9.18e+02 1.75e-01
bond pdb=" CA  LEU A  20 "
     pdb=" CB  LEU A  20 "
  ideal  model  delta    sigma   weight residual
  1.530  1.537 -0.006 1.52e-02 4.33e+03 1.74e-01
bond pdb=" C   LEU B  11 "
     pdb=" O   LEU B  11 "
  ideal  model  delta    sigma   weight residual
  1.236  1.241 -0.005 1.14e-02 7.69e+03 1.74e-01
bond pdb=" CA  LEU A 126 "
     pdb=" C   LEU A 126 "
  ideal  model  delta    sigma   weight residual
  1.524  1.529 -0.005 1.27e-02 6.20e+03 1.74e-01
bond pdb=" CG  GLN A 110 "
     pdb=" HG3 GLN A 110 "
  ideal  model  delta    sigma   weight residual
  0.970  0.978 -0.008 2.00e-02 2.50e+03 1.74e-01
bond pdb=" C   GLU B  41 "
     pdb=" O   GLU B  41 "
  ideal  model  delta    sigma   weight residual
  1.233  1.228  0.005 1.21e-02 6.83e+03 1.73e-01
bond pdb=" C   VAL A 153 "
     pdb=" N   ASP A 154 "
  ideal  model  delta    sigma   weight residual
  1.332  1.326  0.006 1.39e-02 5.18e+03 1.73e-01
bond pdb=" CA  GLN B  69 "
     pdb=" CB  GLN B  69 "
  ideal  model  delta    sigma   weight residual
  1.530  1.537 -0.007 1.69e-02 3.50e+03 1.73e-01
bond pdb=" CA  TRP B 117 "
     pdb=" C   TRP B 117 "
  ideal  model  delta    sigma   weight residual
  1.528  1.533 -0.005 1.18e-02 7.18e+03 1.73e-01
bond pdb=" CA  PRO A 118 "
     pdb=" CB  PRO A 118 "
  ideal  model  delta    sigma   weight residual
  1.534  1.540 -0.006 1.40e-02 5.10e+03 1.72e-01
bond pdb=" CZ  ARG B  50 "
     pdb=" NH2 ARG B  50 "
  ideal  model  delta    sigma   weight residual
  1.330  1.335 -0.005 1.30e-02 5.92e+03 1.72e-01
bond pdb=" NE  ARG A  17 "
     pdb=" CZ  ARG A  17 "
  ideal  model  delta    sigma   weight residual
  1.326  1.321  0.005 1.10e-02 8.26e+03 1.72e-01
bond pdb=" CB  GLN A 107 "
     pdb=" HB3 GLN A 107 "
  ideal  model  delta    sigma   weight residual
  0.970  0.978 -0.008 2.00e-02 2.50e+03 1.70e-01
bond pdb=" CB  GLN A 110 "
     pdb=" HB3 GLN A 110 "
  ideal  model  delta    sigma   weight residual
  0.970  0.978 -0.008 2.00e-02 2.50e+03 1.70e-01
bond pdb=" C   GLY B  26 "
     pdb=" N   PHE B  27 "
  ideal  model  delta    sigma   weight residual
  1.331  1.337 -0.006 1.38e-02 5.25e+03 1.70e-01
bond pdb=" CA  ARG B  25 "
     pdb=" CB  ARG B  25 "
  ideal  model  delta    sigma   weight residual
  1.535  1.543 -0.008 1.90e-02 2.77e+03 1.69e-01
bond pdb=" N   GLN B 110 "
     pdb=" CA  GLN B 110 "
  ideal  model  delta    sigma   weight residual
  1.458  1.464 -0.006 1.41e-02 5.03e+03 1.68e-01
bond pdb=" CA  VAL B  75 "
     pdb=" C   VAL B  75 "
  ideal  model  delta    sigma   weight residual
  1.520  1.526 -0.006 1.38e-02 5.25e+03 1.68e-01
bond pdb=" CA  PRO A  95 "
     pdb=" CB  PRO A  95 "
  ideal  model  delta    sigma   weight residual
  1.533  1.539 -0.006 1.42e-02 4.96e+03 1.67e-01
bond pdb=" C   LYS A 114 "
     pdb=" N   ASP A 115 "
  ideal  model  delta    sigma   weight residual
  1.333  1.339 -0.006 1.56e-02 4.11e+03 1.67e-01
bond pdb=" N   SER A 121 "
     pdb=" CA  SER A 121 "
  ideal  model  delta    sigma   weight residual
  1.457  1.462 -0.005 1.33e-02 5.65e+03 1.66e-01
bond pdb=" CD  GLU A  56 "
     pdb=" OE1 GLU A  56 "
  ideal  model  delta    sigma   weight residual
  1.249  1.257 -0.008 1.90e-02 2.77e+03 1.66e-01
bond pdb=" C   GLY A 135 "
     pdb=" N   TYR A 136 "
  ideal  model  delta    sigma   weight residual
  1.331  1.337 -0.005 1.30e-02 5.92e+03 1.65e-01
bond pdb=" CG1 ILE A 111 "
     pdb="HG12 ILE A 111 "
  ideal  model  delta    sigma   weight residual
  0.970  0.978 -0.008 2.00e-02 2.50e+03 1.65e-01
bond pdb=" CD2 TRP A 105 "
     pdb=" CE2 TRP A 105 "
  ideal  model  delta    sigma   weight residual
  1.409  1.416 -0.007 1.70e-02 3.46e+03 1.65e-01
bond pdb=" CE3 TRP B  32 "
     pdb=" CZ3 TRP B  32 "
  ideal  model  delta    sigma   weight residual
  1.382  1.370  0.012 3.00e-02 1.11e+03 1.65e-01
bond pdb=" C   LEU B 128 "
     pdb=" O   LEU B 128 "
  ideal  model  delta    sigma   weight residual
  1.236  1.230  0.006 1.47e-02 4.63e+03 1.65e-01
bond pdb=" CB  GLU B  55 "
     pdb=" HB2 GLU B  55 "
  ideal  model  delta    sigma   weight residual
  0.970  0.978 -0.008 2.00e-02 2.50e+03 1.64e-01
bond pdb=" CA  MET B 116 "
     pdb=" C   MET B 116 "
  ideal  model  delta    sigma   weight residual
  1.526  1.532 -0.006 1.37e-02 5.33e+03 1.64e-01
bond pdb=" CD1 TRP B 105 "
     pdb=" NE1 TRP B 105 "
  ideal  model  delta    sigma   weight residual
  1.374  1.382 -0.008 2.10e-02 2.27e+03 1.64e-01
bond pdb=" CA  VAL A  85 "
     pdb=" CB  VAL A  85 "
  ideal  model  delta    sigma   weight residual
  1.542  1.547 -0.005 1.26e-02 6.30e+03 1.64e-01
bond pdb=" N   CYS A  87 "
     pdb=" CA  CYS A  87 "
  ideal  model  delta    sigma   weight residual
  1.455  1.449  0.005 1.29e-02 6.01e+03 1.63e-01
bond pdb=" CA  ARG A  25 "
     pdb=" C   ARG A  25 "
  ideal  model  delta    sigma   weight residual
  1.521  1.515  0.005 1.30e-02 5.92e+03 1.63e-01
bond pdb=" CA  GLN A  40 "
     pdb=" CB  GLN A  40 "
  ideal  model  delta    sigma   weight residual
  1.528  1.534 -0.006 1.48e-02 4.57e+03 1.63e-01
bond pdb=" N   LEU B  64 "
     pdb=" CA  LEU B  64 "
  ideal  model  delta    sigma   weight residual
  1.455  1.450  0.005 1.25e-02 6.40e+03 1.63e-01
bond pdb=" CB  VAL A  61 "
     pdb=" CG2 VAL A  61 "
  ideal  model  delta    sigma   weight residual
  1.521  1.534 -0.013 3.30e-02 9.18e+02 1.63e-01
bond pdb=" C   ARG A  25 "
     pdb=" O   ARG A  25 "
  ideal  model  delta    sigma   weight residual
  1.234  1.229  0.005 1.29e-02 6.01e+03 1.62e-01
bond pdb=" C   MET B  22 "
     pdb=" O   MET B  22 "
  ideal  model  delta    sigma   weight residual
  1.234  1.229  0.005 1.17e-02 7.31e+03 1.62e-01
bond pdb=" CB  THR A 149 "
     pdb=" OG1 THR A 149 "
  ideal  model  delta    sigma   weight residual
  1.433  1.427  0.006 1.60e-02 3.91e+03 1.62e-01
bond pdb=" CB  GLN B 129 "
     pdb=" HB3 GLN B 129 "
  ideal  model  delta    sigma   weight residual
  0.970  0.978 -0.008 2.00e-02 2.50e+03 1.61e-01
bond pdb=" CA  LEU B 128 "
     pdb=" CB  LEU B 128 "
  ideal  model  delta    sigma   weight residual
  1.530  1.523  0.007 1.69e-02 3.50e+03 1.61e-01
bond pdb=" CD2 TRP B 123 "
     pdb=" CE3 TRP B 123 "
  ideal  model  delta    sigma   weight residual
  1.398  1.404 -0.006 1.60e-02 3.91e+03 1.61e-01
bond pdb=" CG  PRO B  95 "
     pdb=" CD  PRO B  95 "
  ideal  model  delta    sigma   weight residual
  1.503  1.517 -0.014 3.40e-02 8.65e+02 1.61e-01
bond pdb=" CG  TRP A 117 "
     pdb=" CD1 TRP A 117 "
  ideal  model  delta    sigma   weight residual
  1.365  1.355  0.010 2.50e-02 1.60e+03 1.61e-01
bond pdb=" CA  LEU A  11 "
     pdb=" CB  LEU A  11 "
  ideal  model  delta    sigma   weight residual
  1.527  1.534 -0.007 1.75e-02 3.27e+03 1.61e-01
bond pdb=" C   VAL A  67 "
     pdb=" N   GLY A  68 "
  ideal  model  delta    sigma   weight residual
  1.327  1.332 -0.005 1.15e-02 7.56e+03 1.60e-01
bond pdb=" C   GLY B  37 "
     pdb=" O   GLY B  37 "
  ideal  model  delta    sigma   weight residual
  1.235  1.229  0.005 1.35e-02 5.49e+03 1.60e-01
bond pdb=" CD  PRO A 118 "
     pdb=" HD3 PRO A 118 "
  ideal  model  delta    sigma   weight residual
  0.970  0.978 -0.008 2.00e-02 2.50e+03 1.60e-01
bond pdb=" CA  GLU B  46 "
     pdb=" CB  GLU B  46 "
  ideal  model  delta    sigma   weight residual
  1.528  1.522  0.006 1.56e-02 4.11e+03 1.59e-01
bond pdb=" C   VAL A  39 "
     pdb=" O   VAL A  39 "
  ideal  model  delta    sigma   weight residual
  1.238  1.242 -0.005 1.17e-02 7.31e+03 1.59e-01
bond pdb=" C   MET A 101 "
     pdb=" O   MET A 101 "
  ideal  model  delta    sigma   weight residual
  1.234  1.229  0.005 1.24e-02 6.50e+03 1.59e-01
bond pdb=" CA  ARG B  31 "
     pdb=" C   ARG B  31 "
  ideal  model  delta    sigma   weight residual
  1.523  1.528 -0.005 1.25e-02 6.40e+03 1.58e-01
bond pdb=" C   ALA B   3 "
     pdb=" O   ALA B   3 "
  ideal  model  delta    sigma   weight residual
  1.234  1.229  0.005 1.36e-02 5.41e+03 1.58e-01
bond pdb=" CA  LEU A  64 "
     pdb=" C   LEU A  64 "
  ideal  model  delta    sigma   weight residual
  1.522  1.527 -0.005 1.19e-02 7.06e+03 1.58e-01
bond pdb=" CG  PHE B  74 "
     pdb=" CD1 PHE B  74 "
  ideal  model  delta    sigma   weight residual
  1.384  1.376  0.008 2.10e-02 2.27e+03 1.58e-01
bond pdb=" CB  ILE B 145 "
     pdb=" CG1 ILE B 145 "
  ideal  model  delta    sigma   weight residual
  1.530  1.522  0.008 2.00e-02 2.50e+03 1.58e-01
bond pdb=" C   GLY A  30 "
     pdb=" N   ARG A  31 "
  ideal  model  delta    sigma   weight residual
  1.330  1.336 -0.006 1.44e-02 4.82e+03 1.58e-01
bond pdb=" CG  ASP B 147 "
     pdb=" OD2 ASP B 147 "
  ideal  model  delta    sigma   weight residual
  1.249  1.257 -0.008 1.90e-02 2.77e+03 1.57e-01
bond pdb=" CA  GLN B 129 "
     pdb=" CB  GLN B 129 "
  ideal  model  delta    sigma   weight residual
  1.529  1.523  0.006 1.40e-02 5.10e+03 1.57e-01
bond pdb=" N   LEU A  20 "
     pdb=" CA  LEU A  20 "
  ideal  model  delta    sigma   weight residual
  1.455  1.449  0.005 1.36e-02 5.41e+03 1.57e-01
bond pdb=" CA  PHE B  27 "
     pdb=" C   PHE B  27 "
  ideal  model  delta    sigma   weight residual
  1.524  1.529 -0.005 1.26e-02 6.30e+03 1.57e-01
bond pdb=" C   PHE A 106 "
     pdb=" N   GLN A 107 "
  ideal  model  delta    sigma   weight residual
  1.330  1.335 -0.005 1.38e-02 5.25e+03 1.57e-01
bond pdb=" C   MET B 101 "
     pdb=" O   MET B 101 "
  ideal  model  delta    sigma   weight residual
  1.234  1.229  0.005 1.22e-02 6.72e+03 1.56e-01
bond pdb=" CB  LYS A 132 "
     pdb=" CG  LYS A 132 "
  ideal  model  delta    sigma   weight residual
  1.520  1.508  0.012 3.00e-02 1.11e+03 1.55e-01
bond pdb=" C   GLY B  28 "
     pdb=" O   GLY B  28 "
  ideal  model  delta    sigma   weight residual
  1.236  1.242 -0.005 1.36e-02 5.41e+03 1.55e-01
bond pdb=" C   LYS A 130 "
     pdb=" N   LYS A 131 "
  ideal  model  delta    sigma   weight residual
  1.328  1.334 -0.006 1.40e-02 5.10e+03 1.55e-01
bond pdb=" C   LEU A  64 "
     pdb=" N   HIS A  65 "
  ideal  model  delta    sigma   weight residual
  1.331  1.337 -0.006 1.55e-02 4.16e+03 1.54e-01
bond pdb=" CA  GLU B 152 "
     pdb=" C   GLU B 152 "
  ideal  model  delta    sigma   weight residual
  1.524  1.529 -0.005 1.35e-02 5.49e+03 1.54e-01
bond pdb=" C   MET A  22 "
     pdb=" O   MET A  22 "
  ideal  model  delta    sigma   weight residual
  1.234  1.239 -0.005 1.23e-02 6.61e+03 1.54e-01
bond pdb=" CG  ASP B  47 "
     pdb=" OD1 ASP B  47 "
  ideal  model  delta    sigma   weight residual
  1.249  1.256 -0.007 1.90e-02 2.77e+03 1.53e-01
bond pdb=" N   ASP B  62 "
     pdb=" CA  ASP B  62 "
  ideal  model  delta    sigma   weight residual
  1.459  1.455  0.005 1.20e-02 6.94e+03 1.53e-01
bond pdb=" CA  LEU B  11 "
     pdb=" C   LEU B  11 "
  ideal  model  delta    sigma   weight residual
  1.521  1.526 -0.005 1.17e-02 7.31e+03 1.53e-01
bond pdb=" CG1 ILE A  91 "
     pdb=" CD1 ILE A  91 "
  ideal  model  delta    sigma   weight residual
  1.513  1.498  0.015 3.90e-02 6.57e+02 1.53e-01
bond pdb=" CB  ILE B  70 "
     pdb=" CG1 ILE B  70 "
  ideal  model  delta    sigma   weight residual
  1.530  1.538 -0.008 2.00e-02 2.50e+03 1.53e-01
bond pdb=" C   HIS B  84 "
     pdb=" N   VAL B  85 "
  ideal  model  delta    sigma   weight residual
  1.330  1.338 -0.008 1.97e-02 2.58e+03 1.53e-01
bond pdb=" C   CYS B 104 "
     pdb=" N   TRP B 105 "
  ideal  model  delta    sigma   weight residual
  1.329  1.335 -0.006 1.43e-02 4.89e+03 1.53e-01
bond pdb=" C   LEU B 127 "
     pdb=" O   LEU B 127 "
  ideal  model  delta    sigma   weight residual
  1.237  1.232  0.005 1.19e-02 7.06e+03 1.52e-01
bond pdb=" CD  GLN B  14 "
     pdb=" OE1 GLN B  14 "
  ideal  model  delta    sigma   weight residual
  1.231  1.224  0.007 1.90e-02 2.77e+03 1.52e-01
bond pdb=" CG  GLN B 107 "
     pdb=" CD  GLN B 107 "
  ideal  model  delta    sigma   weight residual
  1.516  1.506  0.010 2.50e-02 1.60e+03 1.52e-01
bond pdb=" CA  PHE A  72 "
     pdb=" C   PHE A  72 "
  ideal  model  delta    sigma   weight residual
  1.521  1.517  0.005 1.19e-02 7.06e+03 1.51e-01
bond pdb=" CA  GLN B 142 "
     pdb=" CB  GLN B 142 "
  ideal  model  delta    sigma   weight residual
  1.532  1.539 -0.007 1.78e-02 3.16e+03 1.51e-01
bond pdb=" CG  TRP B 123 "
     pdb=" CD2 TRP B 123 "
  ideal  model  delta    sigma   weight residual
  1.433  1.440 -0.007 1.80e-02 3.09e+03 1.51e-01
bond pdb=" CD1 TYR B   7 "
     pdb=" CE1 TYR B   7 "
  ideal  model  delta    sigma   weight residual
  1.382  1.394 -0.012 3.00e-02 1.11e+03 1.51e-01
bond pdb=" CA  THR A 149 "
     pdb=" C   THR A 149 "
  ideal  model  delta    sigma   weight residual
  1.521  1.516  0.005 1.24e-02 6.50e+03 1.51e-01
bond pdb=" C   LEU B 146 "
     pdb=" N   ASP B 147 "
  ideal  model  delta    sigma   weight residual
  1.331  1.336 -0.005 1.28e-02 6.10e+03 1.50e-01
bond pdb=" CA  VAL B  18 "
     pdb=" C   VAL B  18 "
  ideal  model  delta    sigma   weight residual
  1.522  1.526 -0.005 1.18e-02 7.18e+03 1.50e-01
bond pdb=" CB  PHE B 137 "
     pdb=" CG  PHE B 137 "
  ideal  model  delta    sigma   weight residual
  1.502  1.493  0.009 2.30e-02 1.89e+03 1.50e-01
bond pdb=" CA  SER A  57 "
     pdb=" CB  SER A  57 "
  ideal  model  delta    sigma   weight residual
  1.536  1.531  0.006 1.46e-02 4.69e+03 1.50e-01
bond pdb=" C   ARG A  50 "
     pdb=" N   ARG A  51 "
  ideal  model  delta    sigma   weight residual
  1.335  1.330  0.005 1.31e-02 5.83e+03 1.50e-01
bond pdb=" CE2 TYR A   7 "
     pdb=" CZ  TYR A   7 "
  ideal  model  delta    sigma   weight residual
  1.378  1.369  0.009 2.40e-02 1.74e+03 1.49e-01
bond pdb=" CG  LEU A 108 "
     pdb=" CD1 LEU A 108 "
  ideal  model  delta    sigma   weight residual
  1.521  1.508  0.013 3.30e-02 9.18e+02 1.49e-01
bond pdb=" C   ARG A 102 "
     pdb=" O   ARG A 102 "
  ideal  model  delta    sigma   weight residual
  1.244  1.240  0.004 1.00e-02 1.00e+04 1.49e-01
bond pdb=" N   HIS B  84 "
     pdb=" CA  HIS B  84 "
  ideal  model  delta    sigma   weight residual
  1.458  1.453  0.005 1.22e-02 6.72e+03 1.49e-01
bond pdb=" C   LEU A 128 "
     pdb=" O   LEU A 128 "
  ideal  model  delta    sigma   weight residual
  1.235  1.240 -0.005 1.33e-02 5.65e+03 1.48e-01
bond pdb=" CA  VAL B  39 "
     pdb=" CB  VAL B  39 "
  ideal  model  delta    sigma   weight residual
  1.542  1.537  0.005 1.26e-02 6.30e+03 1.48e-01
bond pdb=" CA  HIS B  84 "
     pdb=" C   HIS B  84 "
  ideal  model  delta    sigma   weight residual
  1.523  1.518  0.005 1.23e-02 6.61e+03 1.48e-01
bond pdb=" CA  GLU B  41 "
     pdb=" CB  GLU B  41 "
  ideal  model  delta    sigma   weight residual
  1.524  1.529 -0.005 1.22e-02 6.72e+03 1.47e-01
bond pdb=" N   ARG B   5 "
     pdb=" CA  ARG B   5 "
  ideal  model  delta    sigma   weight residual
  1.455  1.459 -0.005 1.26e-02 6.30e+03 1.47e-01
bond pdb=" N   VAL B 156 "
     pdb=" CA  VAL B 156 "
  ideal  model  delta    sigma   weight residual
  1.458  1.465 -0.007 1.90e-02 2.77e+03 1.47e-01
bond pdb=" CA  GLU A 100 "
     pdb=" CB  GLU A 100 "
  ideal  model  delta    sigma   weight residual
  1.532  1.527  0.006 1.53e-02 4.27e+03 1.47e-01
bond pdb=" CA  CYS A  87 "
     pdb=" C   CYS A  87 "
  ideal  model  delta    sigma   weight residual
  1.522  1.517  0.005 1.24e-02 6.50e+03 1.47e-01
bond pdb=" CE  LYS A 114 "
     pdb=" NZ  LYS A 114 "
  ideal  model  delta    sigma   weight residual
  1.489  1.500 -0.011 3.00e-02 1.11e+03 1.47e-01
bond pdb=" CA  ASP B  82 "
     pdb=" CB  ASP B  82 "
  ideal  model  delta    sigma   weight residual
  1.530  1.536 -0.006 1.50e-02 4.44e+03 1.46e-01
bond pdb=" CG  PHE B  86 "
     pdb=" CD1 PHE B  86 "
  ideal  model  delta    sigma   weight residual
  1.384  1.376  0.008 2.10e-02 2.27e+03 1.46e-01
bond pdb=" CB  LYS B 131 "
     pdb=" CG  LYS B 131 "
  ideal  model  delta    sigma   weight residual
  1.520  1.509  0.011 3.00e-02 1.11e+03 1.46e-01
bond pdb=" CB  GLN B  54 "
     pdb=" HB3 GLN B  54 "
  ideal  model  delta    sigma   weight residual
  0.970  0.978 -0.008 2.00e-02 2.50e+03 1.46e-01
bond pdb=" C   PRO B  95 "
     pdb=" N   VAL B  96 "
  ideal  model  delta    sigma   weight residual
  1.332  1.337 -0.005 1.20e-02 6.94e+03 1.46e-01
bond pdb=" CB  LYS B  23 "
     pdb=" CG  LYS B  23 "
  ideal  model  delta    sigma   weight residual
  1.520  1.509  0.011 3.00e-02 1.11e+03 1.45e-01
bond pdb=" N   GLY B   2 "
     pdb=" CA  GLY B   2 "
  ideal  model  delta    sigma   weight residual
  1.451  1.457 -0.006 1.60e-02 3.91e+03 1.45e-01
bond pdb=" N   LEU A   6 "
     pdb=" CA  LEU A   6 "
  ideal  model  delta    sigma   weight residual
  1.455  1.451  0.005 1.22e-02 6.72e+03 1.45e-01
bond pdb=" CA  LYS B 132 "
     pdb=" CB  LYS B 132 "
  ideal  model  delta    sigma   weight residual
  1.532  1.525  0.007 1.74e-02 3.30e+03 1.45e-01
bond pdb=" N   GLN B  92 "
     pdb=" CA  GLN B  92 "
  ideal  model  delta    sigma   weight residual
  1.460  1.464 -0.005 1.20e-02 6.94e+03 1.45e-01
bond pdb=" CB  VAL A  83 "
     pdb=" CG1 VAL A  83 "
  ideal  model  delta    sigma   weight residual
  1.521  1.508  0.013 3.30e-02 9.18e+02 1.45e-01
bond pdb=" C   GLY B 141 "
     pdb=" N   GLN B 142 "
  ideal  model  delta    sigma   weight residual
  1.331  1.325  0.006 1.48e-02 4.57e+03 1.45e-01
bond pdb=" CZ  ARG A  17 "
     pdb=" NH2 ARG A  17 "
  ideal  model  delta    sigma   weight residual
  1.330  1.335 -0.005 1.30e-02 5.92e+03 1.44e-01
bond pdb=" CB  VAL B 156 "
     pdb=" CG1 VAL B 156 "
  ideal  model  delta    sigma   weight residual
  1.521  1.508  0.013 3.30e-02 9.18e+02 1.44e-01
bond pdb=" CB  LYS A 131 "
     pdb=" CG  LYS A 131 "
  ideal  model  delta    sigma   weight residual
  1.520  1.509  0.011 3.00e-02 1.11e+03 1.44e-01
bond pdb=" CB  THR B  88 "
     pdb=" CG2 THR B  88 "
  ideal  model  delta    sigma   weight residual
  1.521  1.534 -0.013 3.30e-02 9.18e+02 1.44e-01
bond pdb=" CA  ILE A  91 "
     pdb=" C   ILE A  91 "
  ideal  model  delta    sigma   weight residual
  1.524  1.520  0.004 1.06e-02 8.90e+03 1.44e-01
bond pdb=" CD  GLU A  56 "
     pdb=" OE2 GLU A  56 "
  ideal  model  delta    sigma   weight residual
  1.249  1.256 -0.007 1.90e-02 2.77e+03 1.44e-01
bond pdb=" C   GLU B  79 "
     pdb=" N   LEU B  80 "
  ideal  model  delta    sigma   weight residual
  1.330  1.325  0.005 1.32e-02 5.74e+03 1.43e-01
bond pdb=" CA  VAL A 153 "
     pdb=" C   VAL A 153 "
  ideal  model  delta    sigma   weight residual
  1.524  1.528 -0.004 1.06e-02 8.90e+03 1.43e-01
bond pdb=" C   LYS A  66 "
     pdb=" O   LYS A  66 "
  ideal  model  delta    sigma   weight residual
  1.235  1.240 -0.005 1.21e-02 6.83e+03 1.43e-01
bond pdb=" CB  CYS B 104 "
     pdb=" SG  CYS B 104 "
  ideal  model  delta    sigma   weight residual
  1.808  1.820 -0.012 3.30e-02 9.18e+02 1.42e-01
bond pdb=" CD  LYS B 132 "
     pdb=" CE  LYS B 132 "
  ideal  model  delta    sigma   weight residual
  1.520  1.531 -0.011 3.00e-02 1.11e+03 1.42e-01
bond pdb=" N   VAL A  61 "
     pdb=" CA  VAL A  61 "
  ideal  model  delta    sigma   weight residual
  1.456  1.452  0.004 1.14e-02 7.69e+03 1.42e-01
bond pdb=" CA  VAL A  71 "
     pdb=" CB  VAL A  71 "
  ideal  model  delta    sigma   weight residual
  1.540  1.536  0.005 1.23e-02 6.61e+03 1.42e-01
bond pdb=" C   ASP B  99 "
     pdb=" N   GLU B 100 "
  ideal  model  delta    sigma   weight residual
  1.331  1.336 -0.005 1.38e-02 5.25e+03 1.42e-01
bond pdb=" CB  SER A  57 "
     pdb=" OG  SER A  57 "
  ideal  model  delta    sigma   weight residual
  1.417  1.409  0.008 2.00e-02 2.50e+03 1.41e-01
bond pdb=" C   LEU A  53 "
     pdb=" N   GLN A  54 "
  ideal  model  delta    sigma   weight residual
  1.335  1.340 -0.005 1.34e-02 5.57e+03 1.41e-01
bond pdb=" N   PRO B  78 "
     pdb=" CA  PRO B  78 "
  ideal  model  delta    sigma   weight residual
  1.471  1.476 -0.005 1.28e-02 6.10e+03 1.41e-01
bond pdb=" CA  GLN B  92 "
     pdb=" C   GLN B  92 "
  ideal  model  delta    sigma   weight residual
  1.523  1.528 -0.005 1.21e-02 6.83e+03 1.40e-01
bond pdb=" CB  VAL B  85 "
     pdb=" CG1 VAL B  85 "
  ideal  model  delta    sigma   weight residual
  1.521  1.509  0.012 3.30e-02 9.18e+02 1.39e-01
bond pdb=" C   LEU B 146 "
     pdb=" O   LEU B 146 "
  ideal  model  delta    sigma   weight residual
  1.236  1.232  0.005 1.22e-02 6.72e+03 1.39e-01
bond pdb=" CA  PHE A 124 "
     pdb=" C   PHE A 124 "
  ideal  model  delta    sigma   weight residual
  1.524  1.528 -0.005 1.26e-02 6.30e+03 1.39e-01
bond pdb=" CA  MET B 116 "
     pdb=" CB  MET B 116 "
  ideal  model  delta    sigma   weight residual
  1.530  1.536 -0.006 1.52e-02 4.33e+03 1.39e-01
bond pdb=" CD  ARG A  31 "
     pdb=" HD2 ARG A  31 "
  ideal  model  delta    sigma   weight residual
  0.970  0.977 -0.007 2.00e-02 2.50e+03 1.38e-01
bond pdb=" CD2 TRP B 105 "
     pdb=" CE3 TRP B 105 "
  ideal  model  delta    sigma   weight residual
  1.398  1.404 -0.006 1.60e-02 3.91e+03 1.38e-01
bond pdb=" CA  TRP A 117 "
     pdb=" CB  TRP A 117 "
  ideal  model  delta    sigma   weight residual
  1.527  1.535 -0.007 1.96e-02 2.60e+03 1.38e-01
bond pdb=" CG  GLN A 110 "
     pdb=" HG2 GLN A 110 "
  ideal  model  delta    sigma   weight residual
  0.970  0.977 -0.007 2.00e-02 2.50e+03 1.38e-01
bond pdb=" CD  GLN A  40 "
     pdb=" OE1 GLN A  40 "
  ideal  model  delta    sigma   weight residual
  1.231  1.238 -0.007 1.90e-02 2.77e+03 1.37e-01
bond pdb=" CA  VAL B 153 "
     pdb=" C   VAL B 153 "
  ideal  model  delta    sigma   weight residual
  1.524  1.521  0.003 8.60e-03 1.35e+04 1.37e-01
bond pdb=" C   TRP B  32 "
     pdb=" N   ASN B  33 "
  ideal  model  delta    sigma   weight residual
  1.331  1.336 -0.005 1.28e-02 6.10e+03 1.37e-01
bond pdb=" CG  PHE A  35 "
     pdb=" CD1 PHE A  35 "
  ideal  model  delta    sigma   weight residual
  1.384  1.392 -0.008 2.10e-02 2.27e+03 1.37e-01
bond pdb=" C   PRO B  15 "
     pdb=" N   GLN B  16 "
  ideal  model  delta    sigma   weight residual
  1.333  1.328  0.006 1.49e-02 4.50e+03 1.36e-01
bond pdb=" C   VAL B 156 "
     pdb=" OXT VAL B 156 "
  ideal  model  delta    sigma   weight residual
  1.231  1.238 -0.007 2.00e-02 2.50e+03 1.36e-01
bond pdb=" CE1 HIS A 134 "
     pdb=" NE2 HIS A 134 "
  ideal  model  delta    sigma   weight residual
  1.321  1.317  0.004 1.00e-02 1.00e+04 1.36e-01
bond pdb=" C   SER A  90 "
     pdb=" N   ILE A  91 "
  ideal  model  delta    sigma   weight residual
  1.332  1.327  0.005 1.30e-02 5.92e+03 1.35e-01
bond pdb=" CG  TYR A 136 "
     pdb=" CD1 TYR A 136 "
  ideal  model  delta    sigma   weight residual
  1.389  1.381  0.008 2.10e-02 2.27e+03 1.34e-01
bond pdb=" CA  PHE A 124 "
     pdb=" CB  PHE A 124 "
  ideal  model  delta    sigma   weight residual
  1.530  1.524  0.006 1.58e-02 4.01e+03 1.34e-01
bond pdb=" O4  SO4 D   5 "
     pdb=" S   SO4 D   5 "
  ideal  model  delta    sigma   weight residual
  1.460  1.467 -0.007 2.00e-02 2.50e+03 1.33e-01
bond pdb=" CD  GLU A  79 "
     pdb=" OE1 GLU A  79 "
  ideal  model  delta    sigma   weight residual
  1.249  1.256 -0.007 1.90e-02 2.77e+03 1.33e-01
bond pdb=" CD  GLU A  55 "
     pdb=" OE1 GLU A  55 "
  ideal  model  delta    sigma   weight residual
  1.249  1.256 -0.007 1.90e-02 2.77e+03 1.33e-01
bond pdb=" C   ALA B  49 "
     pdb=" N   ARG B  50 "
  ideal  model  delta    sigma   weight residual
  1.335  1.340 -0.005 1.35e-02 5.49e+03 1.32e-01
bond pdb=" CZ  ARG A  51 "
     pdb=" NH2 ARG A  51 "
  ideal  model  delta    sigma   weight residual
  1.330  1.335 -0.005 1.30e-02 5.92e+03 1.32e-01
bond pdb=" CD  GLN A  54 "
     pdb=" OE1 GLN A  54 "
  ideal  model  delta    sigma   weight residual
  1.231  1.238 -0.007 1.90e-02 2.77e+03 1.32e-01
bond pdb=" O1  SO4 D   4 "
     pdb=" S   SO4 D   4 "
  ideal  model  delta    sigma   weight residual
  1.460  1.467 -0.007 2.00e-02 2.50e+03 1.31e-01
bond pdb=" N   TRP B 117 "
     pdb=" CA  TRP B 117 "
  ideal  model  delta    sigma   weight residual
  1.452  1.457 -0.005 1.41e-02 5.03e+03 1.30e-01
bond pdb=" CA  ASP B  89 "
     pdb=" C   ASP B  89 "
  ideal  model  delta    sigma   weight residual
  1.519  1.515  0.004 1.22e-02 6.72e+03 1.30e-01
bond pdb=" CZ  ARG B  17 "
     pdb=" NH2 ARG B  17 "
  ideal  model  delta    sigma   weight residual
  1.330  1.335 -0.005 1.30e-02 5.92e+03 1.30e-01
bond pdb=" N   ASP A 119 "
     pdb=" CA  ASP A 119 "
  ideal  model  delta    sigma   weight residual
  1.459  1.454  0.005 1.28e-02 6.10e+03 1.29e-01
bond pdb=" CE2 PHE B 139 "
     pdb=" CZ  PHE B 139 "
  ideal  model  delta    sigma   weight residual
  1.382  1.371  0.011 3.00e-02 1.11e+03 1.29e-01
bond pdb=" CA  ARG A  31 "
     pdb=" C   ARG A  31 "
  ideal  model  delta    sigma   weight residual
  1.522  1.526 -0.004 1.22e-02 6.72e+03 1.29e-01
bond pdb=" C   GLU B 100 "
     pdb=" O   GLU B 100 "
  ideal  model  delta    sigma   weight residual
  1.233  1.238 -0.005 1.53e-02 4.27e+03 1.29e-01
bond pdb=" CA  SER A  98 "
     pdb=" CB  SER A  98 "
  ideal  model  delta    sigma   weight residual
  1.535  1.540 -0.005 1.32e-02 5.74e+03 1.28e-01
bond pdb=" NE1 TRP A 117 "
     pdb=" CE2 TRP A 117 "
  ideal  model  delta    sigma   weight residual
  1.370  1.366  0.004 1.10e-02 8.26e+03 1.28e-01
bond pdb=" CB  ARG B  17 "
     pdb=" CG  ARG B  17 "
  ideal  model  delta    sigma   weight residual
  1.520  1.531 -0.011 3.00e-02 1.11e+03 1.28e-01
bond pdb=" C   VAL B  61 "
     pdb=" O   VAL B  61 "
  ideal  model  delta    sigma   weight residual
  1.234  1.239 -0.005 1.30e-02 5.92e+03 1.28e-01
bond pdb=" CG  ASP B 115 "
     pdb=" OD2 ASP B 115 "
  ideal  model  delta    sigma   weight residual
  1.249  1.256 -0.007 1.90e-02 2.77e+03 1.27e-01
bond pdb=" NE  ARG B 102 "
     pdb=" CZ  ARG B 102 "
  ideal  model  delta    sigma   weight residual
  1.326  1.330 -0.004 1.10e-02 8.26e+03 1.27e-01
bond pdb=" CG  ASP A 115 "
     pdb=" OD1 ASP A 115 "
  ideal  model  delta    sigma   weight residual
  1.249  1.242  0.007 1.90e-02 2.77e+03 1.27e-01
bond pdb=" C   ILE A  45 "
     pdb=" O   ILE A  45 "
  ideal  model  delta    sigma   weight residual
  1.237  1.233  0.004 1.19e-02 7.06e+03 1.27e-01
bond pdb=" CA  VAL A  67 "
     pdb=" CB  VAL A  67 "
  ideal  model  delta    sigma   weight residual
  1.540  1.545 -0.005 1.36e-02 5.41e+03 1.27e-01
bond pdb=" CG  LEU A  20 "
     pdb=" CD2 LEU A  20 "
  ideal  model  delta    sigma   weight residual
  1.521  1.509  0.012 3.30e-02 9.18e+02 1.27e-01
bond pdb=" CB  SER B  98 "
     pdb=" HB2 SER B  98 "
  ideal  model  delta    sigma   weight residual
  0.970  0.977 -0.007 2.00e-02 2.50e+03 1.26e-01
bond pdb=" CG  MET A  22 "
     pdb=" SD  MET A  22 "
  ideal  model  delta    sigma   weight residual
  1.803  1.794  0.009 2.50e-02 1.60e+03 1.26e-01
bond pdb=" N   ALA B  63 "
     pdb=" CA  ALA B  63 "
  ideal  model  delta    sigma   weight residual
  1.454  1.458 -0.004 1.17e-02 7.31e+03 1.26e-01
bond pdb=" CB  LEU A  19 "
     pdb=" CG  LEU A  19 "
  ideal  model  delta    sigma   weight residual
  1.530  1.537 -0.007 2.00e-02 2.50e+03 1.26e-01
bond pdb=" CA  TRP B 105 "
     pdb=" CB  TRP B 105 "
  ideal  model  delta    sigma   weight residual
  1.530  1.525  0.005 1.55e-02 4.16e+03 1.25e-01
bond pdb=" CZ  ARG B  31 "
     pdb=" NH2 ARG B  31 "
  ideal  model  delta    sigma   weight residual
  1.330  1.335 -0.005 1.30e-02 5.92e+03 1.25e-01
bond pdb=" N   GLU A  43 "
     pdb=" CA  GLU A  43 "
  ideal  model  delta    sigma   weight residual
  1.454  1.459 -0.004 1.27e-02 6.20e+03 1.25e-01
bond pdb=" C   GLU B  73 "
     pdb=" O   GLU B  73 "
  ideal  model  delta    sigma   weight residual
  1.235  1.231  0.004 1.13e-02 7.83e+03 1.25e-01
bond pdb=" CA  ILE B  70 "
     pdb=" C   ILE B  70 "
  ideal  model  delta    sigma   weight residual
  1.522  1.526 -0.004 1.19e-02 7.06e+03 1.24e-01
bond pdb=" CA  SER A 121 "
     pdb=" CB  SER A 121 "
  ideal  model  delta    sigma   weight residual
  1.530  1.536 -0.006 1.68e-02 3.54e+03 1.24e-01
bond pdb=" CB  SER B  57 "
     pdb=" HB2 SER B  57 "
  ideal  model  delta    sigma   weight residual
  0.970  0.977 -0.007 2.00e-02 2.50e+03 1.24e-01
bond pdb=" N   PHE B  27 "
     pdb=" CA  PHE B  27 "
  ideal  model  delta    sigma   weight residual
  1.459  1.464 -0.004 1.24e-02 6.50e+03 1.23e-01
bond pdb=" CA  LYS B  23 "
     pdb=" CB  LYS B  23 "
  ideal  model  delta    sigma   weight residual
  1.529  1.524  0.005 1.38e-02 5.25e+03 1.23e-01
bond pdb=" CG  TYR A   7 "
     pdb=" CD2 TYR A   7 "
  ideal  model  delta    sigma   weight residual
  1.389  1.396 -0.007 2.10e-02 2.27e+03 1.23e-01
bond pdb=" N   PRO B  15 "
     pdb=" CD  PRO B  15 "
  ideal  model  delta    sigma   weight residual
  1.473  1.478 -0.005 1.40e-02 5.10e+03 1.23e-01
bond pdb=" CG  HIS B 134 "
     pdb=" CD2 HIS B 134 "
  ideal  model  delta    sigma   weight residual
  1.354  1.358 -0.004 1.10e-02 8.26e+03 1.23e-01
bond pdb=" CA  LEU B  13 "
     pdb=" CB  LEU B  13 "
  ideal  model  delta    sigma   weight residual
  1.529  1.523  0.006 1.65e-02 3.67e+03 1.23e-01
bond pdb=" C   THR A  44 "
     pdb=" N   ILE A  45 "
  ideal  model  delta    sigma   weight residual
  1.334  1.339 -0.004 1.26e-02 6.30e+03 1.22e-01
bond pdb=" CA  VAL A  39 "
     pdb=" C   VAL A  39 "
  ideal  model  delta    sigma   weight residual
  1.522  1.518  0.004 1.21e-02 6.83e+03 1.22e-01
bond pdb=" N   LEU B  20 "
     pdb=" CA  LEU B  20 "
  ideal  model  delta    sigma   weight residual
  1.452  1.457 -0.004 1.22e-02 6.72e+03 1.22e-01
bond pdb=" N   TRP A 117 "
     pdb=" CA  TRP A 117 "
  ideal  model  delta    sigma   weight residual
  1.456  1.462 -0.005 1.53e-02 4.27e+03 1.22e-01
bond pdb=" C   ALA B   3 "
     pdb=" N   SER B   4 "
  ideal  model  delta    sigma   weight residual
  1.330  1.334 -0.004 1.22e-02 6.72e+03 1.22e-01
bond pdb=" CA  GLN B  16 "
     pdb=" C   GLN B  16 "
  ideal  model  delta    sigma   weight residual
  1.521  1.517  0.004 1.29e-02 6.01e+03 1.22e-01
bond pdb=" CD1 PHE A  35 "
     pdb=" CE1 PHE A  35 "
  ideal  model  delta    sigma   weight residual
  1.382  1.392 -0.010 3.00e-02 1.11e+03 1.22e-01
bond pdb=" CB  SER A 121 "
     pdb=" OG  SER A 121 "
  ideal  model  delta    sigma   weight residual
  1.417  1.424 -0.007 2.00e-02 2.50e+03 1.21e-01
bond pdb=" C   ASP A 120 "
     pdb=" N   SER A 121 "
  ideal  model  delta    sigma   weight residual
  1.334  1.329  0.005 1.49e-02 4.50e+03 1.21e-01
bond pdb=" CZ  ARG A 102 "
     pdb=" NH1 ARG A 102 "
  ideal  model  delta    sigma   weight residual
  1.323  1.328 -0.005 1.40e-02 5.10e+03 1.21e-01
bond pdb=" CA  VAL A  75 "
     pdb=" HA  VAL A  75 "
  ideal  model  delta    sigma   weight residual
  0.970  0.977 -0.007 2.00e-02 2.50e+03 1.21e-01
bond pdb=" C   ASP B  89 "
     pdb=" O   ASP B  89 "
  ideal  model  delta    sigma   weight residual
  1.233  1.238 -0.005 1.53e-02 4.27e+03 1.21e-01
bond pdb=" N   GLY B  21 "
     pdb=" CA  GLY B  21 "
  ideal  model  delta    sigma   weight residual
  1.450  1.447  0.004 1.09e-02 8.42e+03 1.21e-01
bond pdb=" C   GLY B  76 "
     pdb=" O   GLY B  76 "
  ideal  model  delta    sigma   weight residual
  1.238  1.233  0.005 1.42e-02 4.96e+03 1.21e-01
bond pdb=" CE2 TYR B   7 "
     pdb=" CZ  TYR B   7 "
  ideal  model  delta    sigma   weight residual
  1.378  1.370  0.008 2.40e-02 1.74e+03 1.21e-01
bond pdb=" C   LEU B  20 "
     pdb=" O   LEU B  20 "
  ideal  model  delta    sigma   weight residual
  1.233  1.229  0.005 1.31e-02 5.83e+03 1.21e-01
bond pdb=" CB  ILE B  70 "
     pdb=" CG2 ILE B  70 "
  ideal  model  delta    sigma   weight residual
  1.521  1.510  0.011 3.30e-02 9.18e+02 1.21e-01
bond pdb=" OG  SER B  98 "
     pdb=" HG  SER B  98 "
  ideal  model  delta    sigma   weight residual
  0.840  0.847 -0.007 2.00e-02 2.50e+03 1.20e-01
bond pdb=" CD  GLN A  92 "
     pdb=" NE2 GLN A  92 "
  ideal  model  delta    sigma   weight residual
  1.328  1.335 -0.007 2.10e-02 2.27e+03 1.20e-01
bond pdb=" C   ARG A  25 "
     pdb=" N   GLY A  26 "
  ideal  model  delta    sigma   weight residual
  1.327  1.321  0.006 1.80e-02 3.09e+03 1.20e-01
bond pdb=" CA  ARG A  17 "
     pdb=" C   ARG A  17 "
  ideal  model  delta    sigma   weight residual
  1.523  1.528 -0.004 1.24e-02 6.50e+03 1.20e-01
bond pdb=" CG  LEU A 126 "
     pdb=" CD2 LEU A 126 "
  ideal  model  delta    sigma   weight residual
  1.521  1.532 -0.011 3.30e-02 9.18e+02 1.19e-01
bond pdb=" NE  ARG A  51 "
     pdb=" CZ  ARG A  51 "
  ideal  model  delta    sigma   weight residual
  1.326  1.330 -0.004 1.10e-02 8.26e+03 1.19e-01
bond pdb=" C   GLY B  21 "
     pdb=" O   GLY B  21 "
  ideal  model  delta    sigma   weight residual
  1.236  1.231  0.004 1.22e-02 6.72e+03 1.19e-01
bond pdb=" CZ  ARG A  25 "
     pdb=" NH2 ARG A  25 "
  ideal  model  delta    sigma   weight residual
  1.330  1.334 -0.004 1.30e-02 5.92e+03 1.19e-01
bond pdb=" N   VAL A  39 "
     pdb=" CA  VAL A  39 "
  ideal  model  delta    sigma   weight residual
  1.459  1.463 -0.004 1.27e-02 6.20e+03 1.18e-01
bond pdb=" N   GLU B  77 "
     pdb=" CA  GLU B  77 "
  ideal  model  delta    sigma   weight residual
  1.463  1.467 -0.004 1.21e-02 6.83e+03 1.18e-01
bond pdb=" C   GLN A  54 "
     pdb=" O   GLN A  54 "
  ideal  model  delta    sigma   weight residual
  1.236  1.232  0.004 1.25e-02 6.40e+03 1.17e-01
bond pdb=" CA  GLY B  42 "
     pdb=" C   GLY B  42 "
  ideal  model  delta    sigma   weight residual
  1.515  1.509  0.006 1.62e-02 3.81e+03 1.17e-01
bond pdb=" C   GLN B  16 "
     pdb=" N   ARG B  17 "
  ideal  model  delta    sigma   weight residual
  1.331  1.335 -0.004 1.23e-02 6.61e+03 1.17e-01
bond pdb=" CB  LYS B  38 "
     pdb=" CG  LYS B  38 "
  ideal  model  delta    sigma   weight residual
  1.520  1.510  0.010 3.00e-02 1.11e+03 1.17e-01
bond pdb=" C   THR B  88 "
     pdb=" N   ASP B  89 "
  ideal  model  delta    sigma   weight residual
  1.331  1.326  0.005 1.38e-02 5.25e+03 1.16e-01
bond pdb=" N   GLY A  93 "
     pdb=" CA  GLY A  93 "
  ideal  model  delta    sigma   weight residual
  1.449  1.454 -0.005 1.49e-02 4.50e+03 1.16e-01
bond pdb=" CG  ASP B  47 "
     pdb=" OD2 ASP B  47 "
  ideal  model  delta    sigma   weight residual
  1.249  1.255 -0.006 1.90e-02 2.77e+03 1.16e-01
bond pdb=" C   GLU A 152 "
     pdb=" O   GLU A 152 "
  ideal  model  delta    sigma   weight residual
  1.234  1.230  0.005 1.33e-02 5.65e+03 1.16e-01
bond pdb=" C   VAL A  83 "
     pdb=" N   HIS A  84 "
  ideal  model  delta    sigma   weight residual
  1.330  1.325  0.004 1.32e-02 5.74e+03 1.16e-01
bond pdb=" CG  LEU A 150 "
     pdb=" CD2 LEU A 150 "
  ideal  model  delta    sigma   weight residual
  1.521  1.532 -0.011 3.30e-02 9.18e+02 1.16e-01
bond pdb=" N   TYR B   7 "
     pdb=" CA  TYR B   7 "
  ideal  model  delta    sigma   weight residual
  1.456  1.460 -0.005 1.44e-02 4.82e+03 1.15e-01
bond pdb=" C   ILE B 111 "
     pdb=" N   PRO B 112 "
  ideal  model  delta    sigma   weight residual
  1.334  1.326  0.008 2.34e-02 1.83e+03 1.15e-01
bond pdb=" N   GLU B 100 "
     pdb=" CA  GLU B 100 "
  ideal  model  delta    sigma   weight residual
  1.458  1.453  0.004 1.30e-02 5.92e+03 1.15e-01
bond pdb=" CG  LEU B  13 "
     pdb=" CD1 LEU B  13 "
  ideal  model  delta    sigma   weight residual
  1.521  1.510  0.011 3.30e-02 9.18e+02 1.15e-01
bond pdb=" CA  ASP A 109 "
     pdb=" C   ASP A 109 "
  ideal  model  delta    sigma   weight residual
  1.524  1.528 -0.004 1.25e-02 6.40e+03 1.15e-01
bond pdb=" CA  LYS B  66 "
     pdb=" CB  LYS B  66 "
  ideal  model  delta    sigma   weight residual
  1.528  1.523  0.005 1.58e-02 4.01e+03 1.15e-01
bond pdb=" CZ  ARG B 102 "
     pdb=" NH2 ARG B 102 "
  ideal  model  delta    sigma   weight residual
  1.330  1.334 -0.004 1.30e-02 5.92e+03 1.15e-01
bond pdb=" CB  PRO B 118 "
     pdb=" CG  PRO B 118 "
  ideal  model  delta    sigma   weight residual
  1.492  1.475  0.017 5.00e-02 4.00e+02 1.14e-01
bond pdb=" C   PRO A 118 "
     pdb=" O   PRO A 118 "
  ideal  model  delta    sigma   weight residual
  1.238  1.242 -0.004 1.24e-02 6.50e+03 1.14e-01
bond pdb=" C   LEU A  20 "
     pdb=" O   LEU A  20 "
  ideal  model  delta    sigma   weight residual
  1.234  1.230  0.005 1.41e-02 5.03e+03 1.14e-01
bond pdb=" CZ  TYR B 122 "
     pdb=" OH  TYR B 122 "
  ideal  model  delta    sigma   weight residual
  1.376  1.383 -0.007 2.10e-02 2.27e+03 1.13e-01
bond pdb=" C   THR A   8 "
     pdb=" O   THR A   8 "
  ideal  model  delta    sigma   weight residual
  1.234  1.238 -0.004 1.28e-02 6.10e+03 1.13e-01
bond pdb=" CB  LEU B  80 "
     pdb=" CG  LEU B  80 "
  ideal  model  delta    sigma   weight residual
  1.530  1.523  0.007 2.00e-02 2.50e+03 1.13e-01
bond pdb=" C   PRO A  78 "
     pdb=" N   GLU A  79 "
  ideal  model  delta    sigma   weight residual
  1.331  1.326  0.005 1.37e-02 5.33e+03 1.13e-01
bond pdb=" CZ  TYR B 148 "
     pdb=" OH  TYR B 148 "
  ideal  model  delta    sigma   weight residual
  1.376  1.383 -0.007 2.10e-02 2.27e+03 1.13e-01
bond pdb=" CZ2 TRP B 123 "
     pdb=" CH2 TRP B 123 "
  ideal  model  delta    sigma   weight residual
  1.368  1.374 -0.006 1.90e-02 2.77e+03 1.13e-01
bond pdb=" CA  THR A  44 "
     pdb=" C   THR A  44 "
  ideal  model  delta    sigma   weight residual
  1.523  1.519  0.004 1.34e-02 5.57e+03 1.13e-01
bond pdb=" C   VAL A  75 "
     pdb=" N   GLY A  76 "
  ideal  model  delta    sigma   weight residual
  1.330  1.335 -0.005 1.42e-02 4.96e+03 1.12e-01
bond pdb=" N   VAL B  71 "
     pdb=" CA  VAL B  71 "
  ideal  model  delta    sigma   weight residual
  1.459  1.455  0.004 1.28e-02 6.10e+03 1.12e-01
bond pdb=" C   SER A 121 "
     pdb=" O   SER A 121 "
  ideal  model  delta    sigma   weight residual
  1.236  1.240 -0.004 1.32e-02 5.74e+03 1.12e-01
bond pdb=" CG  LEU B 146 "
     pdb=" CD1 LEU B 146 "
  ideal  model  delta    sigma   weight residual
  1.521  1.510  0.011 3.30e-02 9.18e+02 1.11e-01
bond pdb=" CA  GLN A 129 "
     pdb=" C   GLN A 129 "
  ideal  model  delta    sigma   weight residual
  1.522  1.517  0.004 1.31e-02 5.83e+03 1.11e-01
bond pdb=" CD  ARG A  31 "
     pdb=" HD3 ARG A  31 "
  ideal  model  delta    sigma   weight residual
  0.970  0.977 -0.007 2.00e-02 2.50e+03 1.11e-01
bond pdb=" CG  LYS A 131 "
     pdb=" CD  LYS A 131 "
  ideal  model  delta    sigma   weight residual
  1.520  1.510  0.010 3.00e-02 1.11e+03 1.11e-01
bond pdb=" O3  SO4 D   4 "
     pdb=" S   SO4 D   4 "
  ideal  model  delta    sigma   weight residual
  1.460  1.467 -0.007 2.00e-02 2.50e+03 1.11e-01
bond pdb=" CB  VAL A  12 "
     pdb=" CG1 VAL A  12 "
  ideal  model  delta    sigma   weight residual
  1.521  1.510  0.011 3.30e-02 9.18e+02 1.11e-01
bond pdb=" N   LYS B  38 "
     pdb=" CA  LYS B  38 "
  ideal  model  delta    sigma   weight residual
  1.453  1.449  0.004 1.22e-02 6.72e+03 1.11e-01
bond pdb=" C   ASP B 154 "
     pdb=" O   ASP B 154 "
  ideal  model  delta    sigma   weight residual
  1.236  1.240 -0.004 1.31e-02 5.83e+03 1.11e-01
bond pdb=" CD  GLU A  79 "
     pdb=" OE2 GLU A  79 "
  ideal  model  delta    sigma   weight residual
  1.249  1.255 -0.006 1.90e-02 2.77e+03 1.11e-01
bond pdb=" C   GLY A  26 "
     pdb=" O   GLY A  26 "
  ideal  model  delta    sigma   weight residual
  1.235  1.240 -0.005 1.36e-02 5.41e+03 1.10e-01
bond pdb=" CA  GLY A  48 "
     pdb=" C   GLY A  48 "
  ideal  model  delta    sigma   weight residual
  1.515  1.519 -0.004 1.25e-02 6.40e+03 1.10e-01
bond pdb=" CB  LEU B 150 "
     pdb=" CG  LEU B 150 "
  ideal  model  delta    sigma   weight residual
  1.530  1.537 -0.007 2.00e-02 2.50e+03 1.10e-01
bond pdb=" CA  LEU B 150 "
     pdb=" C   LEU B 150 "
  ideal  model  delta    sigma   weight residual
  1.521  1.525 -0.004 1.24e-02 6.50e+03 1.10e-01
bond pdb=" CE1 PHE B 133 "
     pdb=" CZ  PHE B 133 "
  ideal  model  delta    sigma   weight residual
  1.382  1.392 -0.010 3.00e-02 1.11e+03 1.09e-01
bond pdb=" CA  TYR A 148 "
     pdb=" C   TYR A 148 "
  ideal  model  delta    sigma   weight residual
  1.524  1.520  0.004 1.21e-02 6.83e+03 1.09e-01
bond pdb=" N   ILE A 145 "
     pdb=" CA  ILE A 145 "
  ideal  model  delta    sigma   weight residual
  1.458  1.454  0.004 1.19e-02 7.06e+03 1.09e-01
bond pdb=" CA  ALA A  29 "
     pdb=" CB  ALA A  29 "
  ideal  model  delta    sigma   weight residual
  1.529  1.525  0.005 1.43e-02 4.89e+03 1.09e-01
bond pdb=" CA  ILE A  45 "
     pdb=" CB  ILE A  45 "
  ideal  model  delta    sigma   weight residual
  1.540  1.535  0.004 1.29e-02 6.01e+03 1.09e-01
bond pdb=" CD  GLN B  16 "
     pdb=" OE1 GLN B  16 "
  ideal  model  delta    sigma   weight residual
  1.231  1.237 -0.006 1.90e-02 2.77e+03 1.09e-01
bond pdb=" CA  LEU B  53 "
     pdb=" CB  LEU B  53 "
  ideal  model  delta    sigma   weight residual
  1.531  1.526  0.005 1.59e-02 3.96e+03 1.08e-01
bond pdb=" N   GLY B  42 "
     pdb=" CA  GLY B  42 "
  ideal  model  delta    sigma   weight residual
  1.453  1.449  0.005 1.47e-02 4.63e+03 1.08e-01
bond pdb=" C   PHE A  35 "
     pdb=" N   GLY A  36 "
  ideal  model  delta    sigma   weight residual
  1.331  1.335 -0.005 1.46e-02 4.69e+03 1.08e-01
bond pdb=" C   MET A 101 "
     pdb=" N   ARG A 102 "
  ideal  model  delta    sigma   weight residual
  1.330  1.334 -0.004 1.21e-02 6.83e+03 1.07e-01
bond pdb=" CA  ARG A  50 "
     pdb=" CB  ARG A  50 "
  ideal  model  delta    sigma   weight residual
  1.528  1.534 -0.005 1.66e-02 3.63e+03 1.06e-01
bond pdb=" CG  LYS B  24 "
     pdb=" CD  LYS B  24 "
  ideal  model  delta    sigma   weight residual
  1.520  1.530 -0.010 3.00e-02 1.11e+03 1.06e-01
bond pdb=" CA  GLN A  16 "
     pdb=" C   GLN A  16 "
  ideal  model  delta    sigma   weight residual
  1.522  1.518  0.004 1.34e-02 5.57e+03 1.06e-01
bond pdb=" N   PRO B 103 "
     pdb=" CD  PRO B 103 "
  ideal  model  delta    sigma   weight residual
  1.473  1.468  0.005 1.40e-02 5.10e+03 1.06e-01
bond pdb=" CZ2 TRP B 117 "
     pdb=" CH2 TRP B 117 "
  ideal  model  delta    sigma   weight residual
  1.368  1.362  0.006 1.90e-02 2.77e+03 1.06e-01
bond pdb=" CA  TYR B 136 "
     pdb=" CB  TYR B 136 "
  ideal  model  delta    sigma   weight residual
  1.530  1.536 -0.005 1.69e-02 3.50e+03 1.06e-01
bond pdb=" CB  GLU B  41 "
     pdb=" CG  GLU B  41 "
  ideal  model  delta    sigma   weight residual
  1.520  1.530 -0.010 3.00e-02 1.11e+03 1.06e-01
bond pdb=" CB  GLN B 140 "
     pdb=" CG  GLN B 140 "
  ideal  model  delta    sigma   weight residual
  1.520  1.510  0.010 3.00e-02 1.11e+03 1.06e-01
bond pdb=" CD1 PHE B  86 "
     pdb=" CE1 PHE B  86 "
  ideal  model  delta    sigma   weight residual
  1.382  1.372  0.010 3.00e-02 1.11e+03 1.06e-01
bond pdb=" CA  ILE B  91 "
     pdb=" CB  ILE B  91 "
  ideal  model  delta    sigma   weight residual
  1.544  1.548 -0.005 1.50e-02 4.44e+03 1.05e-01
bond pdb=" C   GLN B  54 "
     pdb=" N   GLU B  55 "
  ideal  model  delta    sigma   weight residual
  1.334  1.330  0.005 1.46e-02 4.69e+03 1.05e-01
bond pdb=" N   ASP B  82 "
     pdb=" CA  ASP B  82 "
  ideal  model  delta    sigma   weight residual
  1.458  1.454  0.004 1.19e-02 7.06e+03 1.05e-01
bond pdb=" C   GLY B  36 "
     pdb=" N   GLY B  37 "
  ideal  model  delta    sigma   weight residual
  1.331  1.326  0.005 1.46e-02 4.69e+03 1.05e-01
bond pdb=" CA  LEU A 146 "
     pdb=" CB  LEU A 146 "
  ideal  model  delta    sigma   weight residual
  1.532  1.528  0.005 1.53e-02 4.27e+03 1.05e-01
bond pdb=" CE2 PHE A  74 "
     pdb=" CZ  PHE A  74 "
  ideal  model  delta    sigma   weight residual
  1.382  1.372  0.010 3.00e-02 1.11e+03 1.04e-01
bond pdb=" CD2 TRP A 123 "
     pdb=" CE2 TRP A 123 "
  ideal  model  delta    sigma   weight residual
  1.409  1.404  0.005 1.70e-02 3.46e+03 1.04e-01
bond pdb=" N   VAL A  96 "
     pdb=" CA  VAL A  96 "
  ideal  model  delta    sigma   weight residual
  1.455  1.460 -0.004 1.38e-02 5.25e+03 1.04e-01
bond pdb=" CD2 TRP B 117 "
     pdb=" CE2 TRP B 117 "
  ideal  model  delta    sigma   weight residual
  1.409  1.414 -0.005 1.70e-02 3.46e+03 1.04e-01
bond pdb=" C   HIS A  65 "
     pdb=" N   LYS A  66 "
  ideal  model  delta    sigma   weight residual
  1.331  1.335 -0.005 1.41e-02 5.03e+03 1.04e-01
bond pdb=" CG  PHE B 139 "
     pdb=" CD2 PHE B 139 "
  ideal  model  delta    sigma   weight residual
  1.384  1.377  0.007 2.10e-02 2.27e+03 1.03e-01
bond pdb=" N   HIS B 134 "
     pdb=" CA  HIS B 134 "
  ideal  model  delta    sigma   weight residual
  1.458  1.454  0.004 1.19e-02 7.06e+03 1.03e-01
bond pdb=" CG  LEU A  59 "
     pdb=" CD1 LEU A  59 "
  ideal  model  delta    sigma   weight residual
  1.521  1.532 -0.011 3.30e-02 9.18e+02 1.02e-01
bond pdb=" C   HIS B  65 "
     pdb=" N   LYS B  66 "
  ideal  model  delta    sigma   weight residual
  1.331  1.335 -0.004 1.37e-02 5.33e+03 1.02e-01
bond pdb=" NE  ARG B 151 "
     pdb=" CZ  ARG B 151 "
  ideal  model  delta    sigma   weight residual
  1.326  1.322  0.004 1.10e-02 8.26e+03 1.02e-01
bond pdb=" CA  PRO B  15 "
     pdb=" CB  PRO B  15 "
  ideal  model  delta    sigma   weight residual
  1.533  1.538 -0.005 1.42e-02 4.96e+03 1.02e-01
bond pdb=" CG  LEU B  53 "
     pdb=" CD2 LEU B  53 "
  ideal  model  delta    sigma   weight residual
  1.521  1.510  0.011 3.30e-02 9.18e+02 1.01e-01
bond pdb=" CA  ASP A 119 "
     pdb=" CB  ASP A 119 "
  ideal  model  delta    sigma   weight residual
  1.528  1.534 -0.005 1.66e-02 3.63e+03 1.01e-01
bond pdb=" C   ARG B 151 "
     pdb=" N   GLU B 152 "
  ideal  model  delta    sigma   weight residual
  1.331  1.335 -0.005 1.44e-02 4.82e+03 1.01e-01
bond pdb=" CZ2 TRP B 105 "
     pdb=" CH2 TRP B 105 "
  ideal  model  delta    sigma   weight residual
  1.368  1.374 -0.006 1.90e-02 2.77e+03 1.01e-01
bond pdb=" CA  PHE B 124 "
     pdb=" C   PHE B 124 "
  ideal  model  delta    sigma   weight residual
  1.525  1.528 -0.004 1.19e-02 7.06e+03 1.01e-01
bond pdb=" C   PHE A 139 "
     pdb=" N   GLN A 140 "
  ideal  model  delta    sigma   weight residual
  1.331  1.335 -0.004 1.38e-02 5.25e+03 1.01e-01
bond pdb=" C   PHE B 106 "
     pdb=" N   GLN B 107 "
  ideal  model  delta    sigma   weight residual
  1.330  1.335 -0.005 1.45e-02 4.76e+03 1.00e-01
bond pdb=" C   ASP B 115 "
     pdb=" N   MET B 116 "
  ideal  model  delta    sigma   weight residual
  1.328  1.333 -0.005 1.62e-02 3.81e+03 1.00e-01
bond pdb=" CA  PHE B  72 "
     pdb=" C   PHE B  72 "
  ideal  model  delta    sigma   weight residual
  1.523  1.520  0.004 1.19e-02 7.06e+03 1.00e-01
bond pdb=" CA  VAL A  61 "
     pdb=" CB  VAL A  61 "
  ideal  model  delta    sigma   weight residual
  1.546  1.551 -0.005 1.70e-02 3.46e+03 1.00e-01
bond pdb=" N   THR B 155 "
     pdb=" CA  THR B 155 "
  ideal  model  delta    sigma   weight residual
  1.460  1.464 -0.004 1.20e-02 6.94e+03 1.00e-01
bond pdb=" CE2 TRP B 105 "
     pdb=" CZ2 TRP B 105 "
  ideal  model  delta    sigma   weight residual
  1.394  1.387  0.007 2.10e-02 2.27e+03 9.96e-02
bond pdb=" CB  LYS B 131 "
     pdb=" HB2 LYS B 131 "
  ideal  model  delta    sigma   weight residual
  0.970  0.976 -0.006 2.00e-02 2.50e+03 9.94e-02
bond pdb=" C   GLN A  16 "
     pdb=" O   GLN A  16 "
  ideal  model  delta    sigma   weight residual
  1.236  1.240 -0.004 1.34e-02 5.57e+03 9.89e-02
bond pdb=" CD  GLU A 152 "
     pdb=" OE1 GLU A 152 "
  ideal  model  delta    sigma   weight residual
  1.249  1.255 -0.006 1.90e-02 2.77e+03 9.88e-02
bond pdb=" CA  LEU A  80 "
     pdb=" C   LEU A  80 "
  ideal  model  delta    sigma   weight residual
  1.528  1.532 -0.004 1.37e-02 5.33e+03 9.86e-02
bond pdb=" CE  LYS A 131 "
     pdb=" NZ  LYS A 131 "
  ideal  model  delta    sigma   weight residual
  1.489  1.498 -0.009 3.00e-02 1.11e+03 9.85e-02
bond pdb=" C   LEU B  11 "
     pdb=" N   VAL B  12 "
  ideal  model  delta    sigma   weight residual
  1.331  1.334 -0.003 1.05e-02 9.07e+03 9.83e-02
bond pdb=" CD  GLN B 107 "
     pdb=" OE1 GLN B 107 "
  ideal  model  delta    sigma   weight residual
  1.231  1.237 -0.006 1.90e-02 2.77e+03 9.79e-02
bond pdb=" C   PHE A  86 "
     pdb=" O   PHE A  86 "
  ideal  model  delta    sigma   weight residual
  1.234  1.230  0.004 1.24e-02 6.50e+03 9.78e-02
bond pdb=" C   ARG B  50 "
     pdb=" N   ARG B  51 "
  ideal  model  delta    sigma   weight residual
  1.334  1.338 -0.004 1.41e-02 5.03e+03 9.76e-02
bond pdb=" C   ILE A  70 "
     pdb=" O   ILE A  70 "
  ideal  model  delta    sigma   weight residual
  1.235  1.239 -0.003 1.05e-02 9.07e+03 9.75e-02
bond pdb=" CB  SER B  57 "
     pdb=" HB3 SER B  57 "
  ideal  model  delta    sigma   weight residual
  0.970  0.976 -0.006 2.00e-02 2.50e+03 9.71e-02
bond pdb=" CA  PRO A 118 "
     pdb=" C   PRO A 118 "
  ideal  model  delta    sigma   weight residual
  1.516  1.511  0.005 1.61e-02 3.86e+03 9.69e-02
bond pdb=" CA  TYR B 122 "
     pdb=" CB  TYR B 122 "
  ideal  model  delta    sigma   weight residual
  1.532  1.537 -0.005 1.62e-02 3.81e+03 9.68e-02
bond pdb=" CB  SER A  90 "
     pdb=" OG  SER A  90 "
  ideal  model  delta    sigma   weight residual
  1.417  1.423 -0.006 2.00e-02 2.50e+03 9.67e-02
bond pdb=" C   GLY A 141 "
     pdb=" O   GLY A 141 "
  ideal  model  delta    sigma   weight residual
  1.235  1.239 -0.004 1.44e-02 4.82e+03 9.66e-02
bond pdb=" CZ  TYR A 148 "
     pdb=" OH  TYR A 148 "
  ideal  model  delta    sigma   weight residual
  1.376  1.383 -0.007 2.10e-02 2.27e+03 9.63e-02
bond pdb=" CD  GLN B 142 "
     pdb=" OE1 GLN B 142 "
  ideal  model  delta    sigma   weight residual
  1.231  1.237 -0.006 1.90e-02 2.77e+03 9.62e-02
bond pdb=" CZ  ARG B   5 "
     pdb=" NH2 ARG B   5 "
  ideal  model  delta    sigma   weight residual
  1.330  1.334 -0.004 1.30e-02 5.92e+03 9.62e-02
bond pdb=" C   TRP B 123 "
     pdb=" O   TRP B 123 "
  ideal  model  delta    sigma   weight residual
  1.236  1.231  0.004 1.34e-02 5.57e+03 9.60e-02
bond pdb=" CA  VAL A  75 "
     pdb=" CB  VAL A  75 "
  ideal  model  delta    sigma   weight residual
  1.538  1.542 -0.004 1.13e-02 7.83e+03 9.60e-02
bond pdb=" CD1 ILE A 111 "
     pdb="HD11 ILE A 111 "
  ideal  model  delta    sigma   weight residual
  0.970  0.976 -0.006 2.00e-02 2.50e+03 9.58e-02
bond pdb=" CA  TRP A 123 "
     pdb=" CB  TRP A 123 "
  ideal  model  delta    sigma   weight residual
  1.533  1.538 -0.005 1.60e-02 3.91e+03 9.57e-02
bond pdb=" C   LEU A  53 "
     pdb=" O   LEU A  53 "
  ideal  model  delta    sigma   weight residual
  1.236  1.233  0.004 1.15e-02 7.56e+03 9.53e-02
bond pdb=" CG  ASP B 143 "
     pdb=" OD2 ASP B 143 "
  ideal  model  delta    sigma   weight residual
  1.249  1.255 -0.006 1.90e-02 2.77e+03 9.53e-02
bond pdb=" CD  GLU B  73 "
     pdb=" OE1 GLU B  73 "
  ideal  model  delta    sigma   weight residual
  1.249  1.243  0.006 1.90e-02 2.77e+03 9.50e-02
bond pdb=" CB  GLU A  97 "
     pdb=" CG  GLU A  97 "
  ideal  model  delta    sigma   weight residual
  1.520  1.511  0.009 3.00e-02 1.11e+03 9.49e-02
bond pdb=" C   VAL A 156 "
     pdb=" OXT VAL A 156 "
  ideal  model  delta    sigma   weight residual
  1.231  1.237 -0.006 2.00e-02 2.50e+03 9.47e-02
bond pdb=" CZ  ARG B  25 "
     pdb=" NH1 ARG B  25 "
  ideal  model  delta    sigma   weight residual
  1.323  1.327 -0.004 1.40e-02 5.10e+03 9.47e-02
bond pdb=" C   VAL B  85 "
     pdb=" O   VAL B  85 "
  ideal  model  delta    sigma   weight residual
  1.238  1.242 -0.004 1.28e-02 6.10e+03 9.44e-02
bond pdb=" C   LYS A  66 "
     pdb=" N   VAL A  67 "
  ideal  model  delta    sigma   weight residual
  1.332  1.336 -0.004 1.36e-02 5.41e+03 9.42e-02
bond pdb=" C   TRP B 123 "
     pdb=" N   PHE B 124 "
  ideal  model  delta    sigma   weight residual
  1.332  1.329  0.003 1.09e-02 8.42e+03 9.38e-02
bond pdb=" CA  PRO B 125 "
     pdb=" CB  PRO B 125 "
  ideal  model  delta    sigma   weight residual
  1.534  1.530  0.004 1.40e-02 5.10e+03 9.38e-02
bond pdb=" C   CYS B 104 "
     pdb=" O   CYS B 104 "
  ideal  model  delta    sigma   weight residual
  1.234  1.230  0.004 1.22e-02 6.72e+03 9.35e-02
bond pdb=" CA  SER A   4 "
     pdb=" CB  SER A   4 "
  ideal  model  delta    sigma   weight residual
  1.534  1.539 -0.004 1.45e-02 4.76e+03 9.33e-02
bond pdb=" CE2 TRP B 123 "
     pdb=" CZ2 TRP B 123 "
  ideal  model  delta    sigma   weight residual
  1.394  1.388  0.006 2.10e-02 2.27e+03 9.32e-02
bond pdb=" C   LEU A  13 "
     pdb=" N   GLN A  14 "
  ideal  model  delta    sigma   weight residual
  1.331  1.325  0.006 2.07e-02 2.33e+03 9.30e-02
bond pdb=" CA  PRO B  78 "
     pdb=" CB  PRO B  78 "
  ideal  model  delta    sigma   weight residual
  1.534  1.538 -0.004 1.46e-02 4.69e+03 9.28e-02
bond pdb=" CD2 TRP B 123 "
     pdb=" CE2 TRP B 123 "
  ideal  model  delta    sigma   weight residual
  1.409  1.404  0.005 1.70e-02 3.46e+03 9.27e-02
bond pdb=" CD1 ILE A 111 "
     pdb="HD12 ILE A 111 "
  ideal  model  delta    sigma   weight residual
  0.970  0.976 -0.006 2.00e-02 2.50e+03 9.26e-02
bond pdb=" CB  ASP A  89 "
     pdb=" CG  ASP A  89 "
  ideal  model  delta    sigma   weight residual
  1.516  1.508  0.008 2.50e-02 1.60e+03 9.24e-02
bond pdb=" CA  LEU A 128 "
     pdb=" CB  LEU A 128 "
  ideal  model  delta    sigma   weight residual
  1.531  1.525  0.005 1.69e-02 3.50e+03 9.22e-02
bond pdb=" CB  VAL B  61 "
     pdb=" CG1 VAL B  61 "
  ideal  model  delta    sigma   weight residual
  1.521  1.531 -0.010 3.30e-02 9.18e+02 9.20e-02
bond pdb=" CB  ARG B  51 "
     pdb=" CG  ARG B  51 "
  ideal  model  delta    sigma   weight residual
  1.520  1.529 -0.009 3.00e-02 1.11e+03 9.19e-02
bond pdb=" C   VAL B  12 "
     pdb=" O   VAL B  12 "
  ideal  model  delta    sigma   weight residual
  1.232  1.236 -0.004 1.45e-02 4.76e+03 9.15e-02
bond pdb=" CE1 PHE B  35 "
     pdb=" CZ  PHE B  35 "
  ideal  model  delta    sigma   weight residual
  1.382  1.373  0.009 3.00e-02 1.11e+03 9.11e-02
bond pdb=" CG1 ILE B  91 "
     pdb=" CD1 ILE B  91 "
  ideal  model  delta    sigma   weight residual
  1.513  1.525 -0.012 3.90e-02 6.57e+02 9.11e-02
bond pdb=" CG  PHE A  27 "
     pdb=" CD2 PHE A  27 "
  ideal  model  delta    sigma   weight residual
  1.384  1.390 -0.006 2.10e-02 2.27e+03 9.11e-02
bond pdb=" C   PRO B  78 "
     pdb=" O   PRO B  78 "
  ideal  model  delta    sigma   weight residual
  1.238  1.242 -0.004 1.42e-02 4.96e+03 9.11e-02
bond pdb=" CD  GLU B 152 "
     pdb=" OE2 GLU B 152 "
  ideal  model  delta    sigma   weight residual
  1.249  1.255 -0.006 1.90e-02 2.77e+03 9.09e-02
bond pdb=" CA  THR A  88 "
     pdb=" CB  THR A  88 "
  ideal  model  delta    sigma   weight residual
  1.533  1.527  0.005 1.82e-02 3.02e+03 9.08e-02
bond pdb=" CD2 TRP A 117 "
     pdb=" CE3 TRP A 117 "
  ideal  model  delta    sigma   weight residual
  1.398  1.403 -0.005 1.60e-02 3.91e+03 9.07e-02
bond pdb=" CA  GLN A 107 "
     pdb=" CB  GLN A 107 "
  ideal  model  delta    sigma   weight residual
  1.528  1.523  0.005 1.61e-02 3.86e+03 9.07e-02
bond pdb=" NE1 TRP B 117 "
     pdb=" CE2 TRP B 117 "
  ideal  model  delta    sigma   weight residual
  1.370  1.373 -0.003 1.10e-02 8.26e+03 9.04e-02
bond pdb=" C   ASP A 120 "
     pdb=" O   ASP A 120 "
  ideal  model  delta    sigma   weight residual
  1.236  1.232  0.004 1.28e-02 6.10e+03 9.02e-02
bond pdb=" CA  PRO A  15 "
     pdb=" C   PRO A  15 "
  ideal  model  delta    sigma   weight residual
  1.518  1.522 -0.004 1.37e-02 5.33e+03 8.98e-02
bond pdb=" CD  GLN B 110 "
     pdb=" OE1 GLN B 110 "
  ideal  model  delta    sigma   weight residual
  1.231  1.237 -0.006 1.90e-02 2.77e+03 8.96e-02
bond pdb=" N   GLY A  26 "
     pdb=" CA  GLY A  26 "
  ideal  model  delta    sigma   weight residual
  1.447  1.442  0.005 1.68e-02 3.54e+03 8.95e-02
bond pdb=" CB  VAL A 156 "
     pdb=" CG1 VAL A 156 "
  ideal  model  delta    sigma   weight residual
  1.521  1.531 -0.010 3.30e-02 9.18e+02 8.92e-02
bond pdb=" CB  ILE A 145 "
     pdb=" CG2 ILE A 145 "
  ideal  model  delta    sigma   weight residual
  1.521  1.531 -0.010 3.30e-02 9.18e+02 8.92e-02
bond pdb=" CA  GLU A  79 "
     pdb=" C   GLU A  79 "
  ideal  model  delta    sigma   weight residual
  1.524  1.520  0.004 1.33e-02 5.65e+03 8.84e-02
bond pdb=" CG  LEU A 146 "
     pdb=" CD1 LEU A 146 "
  ideal  model  delta    sigma   weight residual
  1.521  1.511  0.010 3.30e-02 9.18e+02 8.83e-02
bond pdb=" C   SER A  57 "
     pdb=" O   SER A  57 "
  ideal  model  delta    sigma   weight residual
  1.236  1.232  0.004 1.23e-02 6.61e+03 8.82e-02
bond pdb=" CD  GLN A  16 "
     pdb=" NE2 GLN A  16 "
  ideal  model  delta    sigma   weight residual
  1.328  1.322  0.006 2.10e-02 2.27e+03 8.81e-02
bond pdb=" C   GLU A  52 "
     pdb=" N   LEU A  53 "
  ideal  model  delta    sigma   weight residual
  1.334  1.338 -0.004 1.23e-02 6.61e+03 8.79e-02
bond pdb=" CA  GLY B  93 "
     pdb=" C   GLY B  93 "
  ideal  model  delta    sigma   weight residual
  1.522  1.526 -0.004 1.30e-02 5.92e+03 8.79e-02
bond pdb=" CA  VAL A 156 "
     pdb=" C   VAL A 156 "
  ideal  model  delta    sigma   weight residual
  1.525  1.531 -0.006 2.10e-02 2.27e+03 8.78e-02
bond pdb=" C   SER A  57 "
     pdb=" N   GLY A  58 "
  ideal  model  delta    sigma   weight residual
  1.333  1.337 -0.004 1.36e-02 5.41e+03 8.77e-02
bond pdb=" CB  THR B  88 "
     pdb=" OG1 THR B  88 "
  ideal  model  delta    sigma   weight residual
  1.433  1.438 -0.005 1.60e-02 3.91e+03 8.75e-02
bond pdb=" C   PHE B  35 "
     pdb=" O   PHE B  35 "
  ideal  model  delta    sigma   weight residual
  1.236  1.239 -0.004 1.21e-02 6.83e+03 8.74e-02
bond pdb=" CD1 PHE B 133 "
     pdb=" CE1 PHE B 133 "
  ideal  model  delta    sigma   weight residual
  1.382  1.391 -0.009 3.00e-02 1.11e+03 8.71e-02
bond pdb=" CZ  ARG B  50 "
     pdb=" NH1 ARG B  50 "
  ideal  model  delta    sigma   weight residual
  1.323  1.327 -0.004 1.40e-02 5.10e+03 8.70e-02
bond pdb=" N   ARG B  17 "
     pdb=" CA  ARG B  17 "
  ideal  model  delta    sigma   weight residual
  1.456  1.459 -0.004 1.23e-02 6.61e+03 8.68e-02
bond pdb=" C   PRO B 125 "
     pdb=" N   LEU B 126 "
  ideal  model  delta    sigma   weight residual
  1.335  1.339 -0.004 1.38e-02 5.25e+03 8.68e-02
bond pdb=" C   VAL A  96 "
     pdb=" N   GLU A  97 "
  ideal  model  delta    sigma   weight residual
  1.330  1.326  0.004 1.37e-02 5.33e+03 8.67e-02
bond pdb=" N   VAL B  39 "
     pdb=" CA  VAL B  39 "
  ideal  model  delta    sigma   weight residual
  1.458  1.455  0.004 1.20e-02 6.94e+03 8.67e-02
bond pdb=" N   ASP B 147 "
     pdb=" CA  ASP B 147 "
  ideal  model  delta    sigma   weight residual
  1.455  1.459 -0.004 1.25e-02 6.40e+03 8.65e-02
bond pdb=" NE1 TRP B 105 "
     pdb=" CE2 TRP B 105 "
  ideal  model  delta    sigma   weight residual
  1.370  1.367  0.003 1.10e-02 8.26e+03 8.64e-02
bond pdb=" CG  LEU A  19 "
     pdb=" CD1 LEU A  19 "
  ideal  model  delta    sigma   weight residual
  1.521  1.511  0.010 3.30e-02 9.18e+02 8.63e-02
bond pdb=" CA  VAL B  67 "
     pdb=" C   VAL B  67 "
  ideal  model  delta    sigma   weight residual
  1.523  1.527 -0.004 1.27e-02 6.20e+03 8.61e-02
bond pdb=" CG  PHE A  27 "
     pdb=" CD1 PHE A  27 "
  ideal  model  delta    sigma   weight residual
  1.384  1.378  0.006 2.10e-02 2.27e+03 8.61e-02
bond pdb=" CA  LYS B 132 "
     pdb=" C   LYS B 132 "
  ideal  model  delta    sigma   weight residual
  1.523  1.527 -0.003 1.18e-02 7.18e+03 8.57e-02
bond pdb=" CG  PHE A 133 "
     pdb=" CD1 PHE A 133 "
  ideal  model  delta    sigma   weight residual
  1.384  1.390 -0.006 2.10e-02 2.27e+03 8.55e-02
bond pdb=" C   PHE B  74 "
     pdb=" O   PHE B  74 "
  ideal  model  delta    sigma   weight residual
  1.236  1.232  0.004 1.22e-02 6.72e+03 8.54e-02
bond pdb=" CD  GLU B  79 "
     pdb=" OE1 GLU B  79 "
  ideal  model  delta    sigma   weight residual
  1.249  1.255 -0.006 1.90e-02 2.77e+03 8.53e-02
bond pdb=" C   LYS B 132 "
     pdb=" O   LYS B 132 "
  ideal  model  delta    sigma   weight residual
  1.234  1.231  0.004 1.22e-02 6.72e+03 8.52e-02
bond pdb=" C   VAL B  18 "
     pdb=" O   VAL B  18 "
  ideal  model  delta    sigma   weight residual
  1.236  1.239 -0.003 1.02e-02 9.61e+03 8.51e-02
bond pdb=" CG  PRO A 103 "
     pdb=" CD  PRO A 103 "
  ideal  model  delta    sigma   weight residual
  1.503  1.513 -0.010 3.40e-02 8.65e+02 8.50e-02
bond pdb=" C   ILE A 111 "
     pdb=" O   ILE A 111 "
  ideal  model  delta    sigma   weight residual
  1.247  1.244  0.004 1.23e-02 6.61e+03 8.47e-02
bond pdb=" CB  LEU B  11 "
     pdb=" CG  LEU B  11 "
  ideal  model  delta    sigma   weight residual
  1.530  1.524  0.006 2.00e-02 2.50e+03 8.43e-02
bond pdb=" C   GLN A  92 "
     pdb=" N   GLY A  93 "
  ideal  model  delta    sigma   weight residual
  1.327  1.331 -0.005 1.57e-02 4.06e+03 8.39e-02
bond pdb=" C   GLN A  40 "
     pdb=" O   GLN A  40 "
  ideal  model  delta    sigma   weight residual
  1.233  1.230  0.004 1.28e-02 6.10e+03 8.36e-02
bond pdb=" CD  ARG B 102 "
     pdb=" NE  ARG B 102 "
  ideal  model  delta    sigma   weight residual
  1.458  1.462 -0.004 1.40e-02 5.10e+03 8.36e-02
bond pdb=" CG  GLN A  92 "
     pdb=" CD  GLN A  92 "
  ideal  model  delta    sigma   weight residual
  1.516  1.509  0.007 2.50e-02 1.60e+03 8.33e-02
bond pdb=" CE2 PHE B  74 "
     pdb=" CZ  PHE B  74 "
  ideal  model  delta    sigma   weight residual
  1.382  1.373  0.009 3.00e-02 1.11e+03 8.27e-02
bond pdb=" N   LEU B  11 "
     pdb=" CA  LEU B  11 "
  ideal  model  delta    sigma   weight residual
  1.458  1.461 -0.003 1.19e-02 7.06e+03 8.26e-02
bond pdb=" CD  ARG B  17 "
     pdb=" NE  ARG B  17 "
  ideal  model  delta    sigma   weight residual
  1.458  1.454  0.004 1.40e-02 5.10e+03 8.26e-02
bond pdb=" N   LEU A 150 "
     pdb=" CA  LEU A 150 "
  ideal  model  delta    sigma   weight residual
  1.457  1.461 -0.004 1.29e-02 6.01e+03 8.24e-02
bond pdb=" CA  LEU B 126 "
     pdb=" CB  LEU B 126 "
  ideal  model  delta    sigma   weight residual
  1.528  1.524  0.005 1.66e-02 3.63e+03 8.18e-02
bond pdb=" CB  GLU A  55 "
     pdb=" CG  GLU A  55 "
  ideal  model  delta    sigma   weight residual
  1.520  1.511  0.009 3.00e-02 1.11e+03 8.18e-02
bond pdb=" CB  GLN B  40 "
     pdb=" CG  GLN B  40 "
  ideal  model  delta    sigma   weight residual
  1.520  1.529 -0.009 3.00e-02 1.11e+03 8.07e-02
bond pdb=" CB  ILE A 111 "
     pdb=" HB  ILE A 111 "
  ideal  model  delta    sigma   weight residual
  0.970  0.976 -0.006 2.00e-02 2.50e+03 8.06e-02
bond pdb=" CG  PHE A 139 "
     pdb=" CD1 PHE A 139 "
  ideal  model  delta    sigma   weight residual
  1.384  1.390 -0.006 2.10e-02 2.27e+03 8.05e-02
bond pdb=" CA  GLY A 135 "
     pdb=" C   GLY A 135 "
  ideal  model  delta    sigma   weight residual
  1.513  1.510  0.003 1.08e-02 8.57e+03 8.04e-02
bond pdb=" C   SER B 121 "
     pdb=" O   SER B 121 "
  ideal  model  delta    sigma   weight residual
  1.236  1.239 -0.004 1.29e-02 6.01e+03 8.03e-02
bond pdb=" CD  GLN B  69 "
     pdb=" NE2 GLN B  69 "
  ideal  model  delta    sigma   weight residual
  1.328  1.334 -0.006 2.10e-02 2.27e+03 8.02e-02
bond pdb=" CB  LEU B 108 "
     pdb=" CG  LEU B 108 "
  ideal  model  delta    sigma   weight residual
  1.530  1.524  0.006 2.00e-02 2.50e+03 8.01e-02
bond pdb=" CA  LYS A 130 "
     pdb=" C   LYS A 130 "
  ideal  model  delta    sigma   weight residual
  1.525  1.529 -0.004 1.40e-02 5.10e+03 7.98e-02
bond pdb=" CA  ASP A  47 "
     pdb=" CB  ASP A  47 "
  ideal  model  delta    sigma   weight residual
  1.530  1.525  0.005 1.69e-02 3.50e+03 7.98e-02
bond pdb=" C   ILE B 145 "
     pdb=" O   ILE B 145 "
  ideal  model  delta    sigma   weight residual
  1.237  1.234  0.003 1.08e-02 8.57e+03 7.96e-02
bond pdb=" CG  LEU B 128 "
     pdb=" CD2 LEU B 128 "
  ideal  model  delta    sigma   weight residual
  1.521  1.512  0.009 3.30e-02 9.18e+02 7.96e-02
bond pdb=" CD  GLU B  52 "
     pdb=" OE1 GLU B  52 "
  ideal  model  delta    sigma   weight residual
  1.249  1.254 -0.005 1.90e-02 2.77e+03 7.93e-02
bond pdb=" CD  GLU B  56 "
     pdb=" OE1 GLU B  56 "
  ideal  model  delta    sigma   weight residual
  1.249  1.244  0.005 1.90e-02 2.77e+03 7.92e-02
bond pdb=" CG  GLN A 129 "
     pdb=" CD  GLN A 129 "
  ideal  model  delta    sigma   weight residual
  1.516  1.509  0.007 2.50e-02 1.60e+03 7.92e-02
bond pdb=" CD2 PHE A  35 "
     pdb=" CE2 PHE A  35 "
  ideal  model  delta    sigma   weight residual
  1.382  1.390 -0.008 3.00e-02 1.11e+03 7.91e-02
bond pdb=" CZ  ARG B  31 "
     pdb=" NH1 ARG B  31 "
  ideal  model  delta    sigma   weight residual
  1.323  1.327 -0.004 1.40e-02 5.10e+03 7.91e-02
bond pdb=" C   THR A 144 "
     pdb=" O   THR A 144 "
  ideal  model  delta    sigma   weight residual
  1.233  1.237 -0.003 1.17e-02 7.31e+03 7.91e-02
bond pdb=" C   LEU B  53 "
     pdb=" N   GLN B  54 "
  ideal  model  delta    sigma   weight residual
  1.335  1.331  0.004 1.38e-02 5.25e+03 7.87e-02
bond pdb=" CA  VAL A  10 "
     pdb=" CB  VAL A  10 "
  ideal  model  delta    sigma   weight residual
  1.542  1.538  0.004 1.31e-02 5.83e+03 7.86e-02
bond pdb=" CB  THR B 155 "
     pdb=" OG1 THR B 155 "
  ideal  model  delta    sigma   weight residual
  1.433  1.437 -0.004 1.60e-02 3.91e+03 7.82e-02
bond pdb=" C   GLY B  36 "
     pdb=" O   GLY B  36 "
  ideal  model  delta    sigma   weight residual
  1.233  1.230  0.003 1.25e-02 6.40e+03 7.81e-02
bond pdb=" CA  TRP A 123 "
     pdb=" C   TRP A 123 "
  ideal  model  delta    sigma   weight residual
  1.522  1.518  0.004 1.31e-02 5.83e+03 7.77e-02
bond pdb=" C   GLU B  77 "
     pdb=" O   GLU B  77 "
  ideal  model  delta    sigma   weight residual
  1.239  1.242 -0.003 1.17e-02 7.31e+03 7.76e-02
bond pdb=" CA  GLN A 140 "
     pdb=" C   GLN A 140 "
  ideal  model  delta    sigma   weight residual
  1.524  1.528 -0.004 1.26e-02 6.30e+03 7.72e-02
bond pdb=" N   GLY B  93 "
     pdb=" CA  GLY B  93 "
  ideal  model  delta    sigma   weight residual
  1.450  1.453 -0.003 1.10e-02 8.26e+03 7.67e-02
bond pdb=" CA  ASP B 154 "
     pdb=" CB  ASP B 154 "
  ideal  model  delta    sigma   weight residual
  1.537  1.533  0.004 1.38e-02 5.25e+03 7.66e-02
bond pdb=" CA  PHE A  86 "
     pdb=" CB  PHE A  86 "
  ideal  model  delta    sigma   weight residual
  1.535  1.540 -0.005 1.90e-02 2.77e+03 7.66e-02
bond pdb=" CA  MET B 101 "
     pdb=" CB  MET B 101 "
  ideal  model  delta    sigma   weight residual
  1.535  1.541 -0.006 2.09e-02 2.29e+03 7.64e-02
bond pdb=" N   GLN B  40 "
     pdb=" CA  GLN B  40 "
  ideal  model  delta    sigma   weight residual
  1.454  1.457 -0.003 1.15e-02 7.56e+03 7.64e-02
bond pdb=" N   LYS A 131 "
     pdb=" CA  LYS A 131 "
  ideal  model  delta    sigma   weight residual
  1.454  1.458 -0.003 1.16e-02 7.43e+03 7.64e-02
bond pdb=" CD  GLN A 129 "
     pdb=" OE1 GLN A 129 "
  ideal  model  delta    sigma   weight residual
  1.231  1.236 -0.005 1.90e-02 2.77e+03 7.59e-02
bond pdb=" C   ARG A   5 "
     pdb=" O   ARG A   5 "
  ideal  model  delta    sigma   weight residual
  1.234  1.231  0.003 1.22e-02 6.72e+03 7.54e-02
bond pdb=" N   ARG B 151 "
     pdb=" CA  ARG B 151 "
  ideal  model  delta    sigma   weight residual
  1.457  1.454  0.004 1.29e-02 6.01e+03 7.51e-02
bond pdb=" CG  TRP A 117 "
     pdb=" CD2 TRP A 117 "
  ideal  model  delta    sigma   weight residual
  1.433  1.428  0.005 1.80e-02 3.09e+03 7.46e-02
bond pdb=" CA  THR B  88 "
     pdb=" C   THR B  88 "
  ideal  model  delta    sigma   weight residual
  1.521  1.518  0.003 1.22e-02 6.72e+03 7.45e-02
bond pdb=" CA  VAL B 153 "
     pdb=" CB  VAL B 153 "
  ideal  model  delta    sigma   weight residual
  1.549  1.554 -0.005 1.88e-02 2.83e+03 7.44e-02
bond pdb=" N   VAL B 153 "
     pdb=" CA  VAL B 153 "
  ideal  model  delta    sigma   weight residual
  1.449  1.454 -0.005 1.80e-02 3.09e+03 7.44e-02
bond pdb=" CB  LEU A  59 "
     pdb=" CG  LEU A  59 "
  ideal  model  delta    sigma   weight residual
  1.530  1.525  0.005 2.00e-02 2.50e+03 7.43e-02
bond pdb=" CE2 TRP A 105 "
     pdb=" CZ2 TRP A 105 "
  ideal  model  delta    sigma   weight residual
  1.394  1.388  0.006 2.10e-02 2.27e+03 7.43e-02
bond pdb=" CG  HIS A  65 "
     pdb=" ND1 HIS A  65 "
  ideal  model  delta    sigma   weight residual
  1.378  1.381 -0.003 1.10e-02 8.26e+03 7.43e-02
bond pdb=" CA  ALA A   3 "
     pdb=" CB  ALA A   3 "
  ideal  model  delta    sigma   weight residual
  1.521  1.530 -0.009 3.30e-02 9.18e+02 7.42e-02
bond pdb=" CA  ASP A 119 "
     pdb=" C   ASP A 119 "
  ideal  model  delta    sigma   weight residual
  1.523  1.527 -0.004 1.35e-02 5.49e+03 7.42e-02
bond pdb=" CA  MET B  22 "
     pdb=" CB  MET B  22 "
  ideal  model  delta    sigma   weight residual
  1.530  1.526  0.004 1.58e-02 4.01e+03 7.37e-02
bond pdb=" CD  GLN B  54 "
     pdb=" OE1 GLN B  54 "
  ideal  model  delta    sigma   weight residual
  1.231  1.236 -0.005 1.90e-02 2.77e+03 7.37e-02
bond pdb=" O1  SO4 D   3 "
     pdb=" S   SO4 D   3 "
  ideal  model  delta    sigma   weight residual
  1.460  1.465 -0.005 2.00e-02 2.50e+03 7.37e-02
bond pdb=" CE  LYS B  24 "
     pdb=" NZ  LYS B  24 "
  ideal  model  delta    sigma   weight residual
  1.489  1.497 -0.008 3.00e-02 1.11e+03 7.34e-02
bond pdb=" CA  GLU A  43 "
     pdb=" C   GLU A  43 "
  ideal  model  delta    sigma   weight residual
  1.522  1.518  0.003 1.21e-02 6.83e+03 7.34e-02
bond pdb=" N   PHE B  74 "
     pdb=" CA  PHE B  74 "
  ideal  model  delta    sigma   weight residual
  1.457  1.454  0.003 1.23e-02 6.61e+03 7.34e-02
bond pdb=" C   LYS A 131 "
     pdb=" O   LYS A 131 "
  ideal  model  delta    sigma   weight residual
  1.233  1.230  0.004 1.30e-02 5.92e+03 7.33e-02
bond pdb=" N   PRO A  95 "
     pdb=" CA  PRO A  95 "
  ideal  model  delta    sigma   weight residual
  1.469  1.465  0.003 1.28e-02 6.10e+03 7.29e-02
bond pdb=" CD  GLN B 129 "
     pdb=" NE2 GLN B 129 "
  ideal  model  delta    sigma   weight residual
  1.328  1.322  0.006 2.10e-02 2.27e+03 7.28e-02
bond pdb=" CA  ARG A 151 "
     pdb=" C   ARG A 151 "
  ideal  model  delta    sigma   weight residual
  1.521  1.524 -0.003 1.24e-02 6.50e+03 7.28e-02
bond pdb=" CG  HIS B  65 "
     pdb=" CD2 HIS B  65 "
  ideal  model  delta    sigma   weight residual
  1.354  1.357 -0.003 1.10e-02 8.26e+03 7.22e-02
bond pdb=" CD  GLU B  77 "
     pdb=" OE1 GLU B  77 "
  ideal  model  delta    sigma   weight residual
  1.249  1.254 -0.005 1.90e-02 2.77e+03 7.20e-02
bond pdb=" CB  PRO B  95 "
     pdb=" CG  PRO B  95 "
  ideal  model  delta    sigma   weight residual
  1.492  1.505 -0.013 5.00e-02 4.00e+02 7.14e-02
bond pdb=" CA  SER B  90 "
     pdb=" C   SER B  90 "
  ideal  model  delta    sigma   weight residual
  1.523  1.526 -0.003 1.23e-02 6.61e+03 7.12e-02
bond pdb=" C   GLY B  76 "
     pdb=" N   GLU B  77 "
  ideal  model  delta    sigma   weight residual
  1.332  1.328  0.004 1.48e-02 4.57e+03 7.11e-02
bond pdb=" CG  MET B  22 "
     pdb=" SD  MET B  22 "
  ideal  model  delta    sigma   weight residual
  1.803  1.796  0.007 2.50e-02 1.60e+03 7.10e-02
bond pdb=" CD2 HIS B 134 "
     pdb=" NE2 HIS B 134 "
  ideal  model  delta    sigma   weight residual
  1.374  1.371  0.003 1.10e-02 8.26e+03 7.09e-02
bond pdb=" CA  VAL A  10 "
     pdb=" C   VAL A  10 "
  ideal  model  delta    sigma   weight residual
  1.522  1.519  0.003 1.23e-02 6.61e+03 7.05e-02
bond pdb=" CA  ILE A 145 "
     pdb=" C   ILE A 145 "
  ideal  model  delta    sigma   weight residual
  1.522  1.519  0.003 1.24e-02 6.50e+03 7.00e-02
bond pdb=" CD  GLU A  52 "
     pdb=" OE2 GLU A  52 "
  ideal  model  delta    sigma   weight residual
  1.249  1.254 -0.005 1.90e-02 2.77e+03 6.97e-02
bond pdb=" N   HIS A 134 "
     pdb=" CA  HIS A 134 "
  ideal  model  delta    sigma   weight residual
  1.455  1.459 -0.003 1.25e-02 6.40e+03 6.95e-02
bond pdb=" CZ  ARG A   5 "
     pdb=" NH1 ARG A   5 "
  ideal  model  delta    sigma   weight residual
  1.323  1.327 -0.004 1.40e-02 5.10e+03 6.94e-02
bond pdb=" CA  THR B  44 "
     pdb=" CB  THR B  44 "
  ideal  model  delta    sigma   weight residual
  1.528  1.524  0.004 1.61e-02 3.86e+03 6.94e-02
bond pdb=" CA  ALA A  49 "
     pdb=" CB  ALA A  49 "
  ideal  model  delta    sigma   weight residual
  1.528  1.524  0.004 1.59e-02 3.96e+03 6.93e-02
bond pdb=" C   THR A  44 "
     pdb=" O   THR A  44 "
  ideal  model  delta    sigma   weight residual
  1.235  1.239 -0.003 1.26e-02 6.30e+03 6.93e-02
bond pdb=" CA  LYS B 130 "
     pdb=" CB  LYS B 130 "
  ideal  model  delta    sigma   weight residual
  1.530  1.526  0.004 1.51e-02 4.39e+03 6.92e-02
bond pdb=" CA  PHE A 106 "
     pdb=" C   PHE A 106 "
  ideal  model  delta    sigma   weight residual
  1.523  1.526 -0.003 1.21e-02 6.83e+03 6.92e-02
bond pdb=" CB  TYR A 136 "
     pdb=" CG  TYR A 136 "
  ideal  model  delta    sigma   weight residual
  1.512  1.518 -0.006 2.20e-02 2.07e+03 6.91e-02
bond pdb=" C   MET A  81 "
     pdb=" O   MET A  81 "
  ideal  model  delta    sigma   weight residual
  1.236  1.232  0.003 1.20e-02 6.94e+03 6.89e-02
bond pdb=" N   ASP B  99 "
     pdb=" CA  ASP B  99 "
  ideal  model  delta    sigma   weight residual
  1.458  1.462 -0.003 1.27e-02 6.20e+03 6.87e-02
bond pdb=" CA  VAL B  39 "
     pdb=" C   VAL B  39 "
  ideal  model  delta    sigma   weight residual
  1.522  1.525 -0.003 1.17e-02 7.31e+03 6.86e-02
bond pdb=" C   SER B  57 "
     pdb=" N   GLY B  58 "
  ideal  model  delta    sigma   weight residual
  1.330  1.334 -0.003 1.23e-02 6.61e+03 6.85e-02
bond pdb=" CA  THR B   8 "
     pdb=" C   THR B   8 "
  ideal  model  delta    sigma   weight residual
  1.522  1.525 -0.003 1.24e-02 6.50e+03 6.84e-02
bond pdb=" C   PHE B  74 "
     pdb=" N   VAL B  75 "
  ideal  model  delta    sigma   weight residual
  1.334  1.338 -0.003 1.26e-02 6.30e+03 6.83e-02
bond pdb=" C   PRO B 118 "
     pdb=" O   PRO B 118 "
  ideal  model  delta    sigma   weight residual
  1.238  1.241 -0.003 1.24e-02 6.50e+03 6.82e-02
bond pdb=" C   ASP B 119 "
     pdb=" N   ASP B 120 "
  ideal  model  delta    sigma   weight residual
  1.335  1.338 -0.004 1.38e-02 5.25e+03 6.79e-02
bond pdb=" C   ARG B  17 "
     pdb=" O   ARG B  17 "
  ideal  model  delta    sigma   weight residual
  1.234  1.237 -0.003 1.20e-02 6.94e+03 6.77e-02
bond pdb=" CG  PHE A 113 "
     pdb=" CD1 PHE A 113 "
  ideal  model  delta    sigma   weight residual
  1.384  1.379  0.005 2.10e-02 2.27e+03 6.76e-02
bond pdb=" CA  GLN B 142 "
     pdb=" C   GLN B 142 "
  ideal  model  delta    sigma   weight residual
  1.523  1.526 -0.004 1.41e-02 5.03e+03 6.74e-02
bond pdb=" CA  MET B  22 "
     pdb=" C   MET B  22 "
  ideal  model  delta    sigma   weight residual
  1.524  1.527 -0.003 1.25e-02 6.40e+03 6.68e-02
bond pdb=" N   SER A  90 "
     pdb=" CA  SER A  90 "
  ideal  model  delta    sigma   weight residual
  1.455  1.452  0.003 1.27e-02 6.20e+03 6.67e-02
bond pdb=" CG  LEU B  19 "
     pdb=" CD2 LEU B  19 "
  ideal  model  delta    sigma   weight residual
  1.521  1.512  0.009 3.30e-02 9.18e+02 6.66e-02
bond pdb=" C   GLU A  97 "
     pdb=" O   GLU A  97 "
  ideal  model  delta    sigma   weight residual
  1.234  1.238 -0.003 1.33e-02 5.65e+03 6.63e-02
bond pdb=" CA  VAL B  96 "
     pdb=" HA  VAL B  96 "
  ideal  model  delta    sigma   weight residual
  0.970  0.975 -0.005 2.00e-02 2.50e+03 6.60e-02
bond pdb=" CG  MET A 116 "
     pdb=" SD  MET A 116 "
  ideal  model  delta    sigma   weight residual
  1.803  1.797  0.006 2.50e-02 1.60e+03 6.60e-02
bond pdb=" N   ARG B  50 "
     pdb=" CA  ARG B  50 "
  ideal  model  delta    sigma   weight residual
  1.458  1.461 -0.003 1.30e-02 5.92e+03 6.59e-02
bond pdb=" N   ARG A  17 "
     pdb=" CA  ARG A  17 "
  ideal  model  delta    sigma   weight residual
  1.455  1.452  0.003 1.32e-02 5.74e+03 6.59e-02
bond pdb=" N   ARG B 102 "
     pdb=" CA  ARG B 102 "
  ideal  model  delta    sigma   weight residual
  1.462  1.460  0.003 1.07e-02 8.73e+03 6.59e-02
bond pdb=" C   ILE B 111 "
     pdb=" O   ILE B 111 "
  ideal  model  delta    sigma   weight residual
  1.239  1.236  0.003 1.19e-02 7.06e+03 6.59e-02
bond pdb=" CA  PRO A  78 "
     pdb=" C   PRO A  78 "
  ideal  model  delta    sigma   weight residual
  1.520  1.523 -0.004 1.42e-02 4.96e+03 6.58e-02
bond pdb=" C   CYS A  87 "
     pdb=" O   CYS A  87 "
  ideal  model  delta    sigma   weight residual
  1.234  1.230  0.003 1.24e-02 6.50e+03 6.54e-02
bond pdb=" CG  LEU B 127 "
     pdb=" CD2 LEU B 127 "
  ideal  model  delta    sigma   weight residual
  1.521  1.513  0.008 3.30e-02 9.18e+02 6.53e-02
bond pdb=" CG  PHE B  35 "
     pdb=" CD2 PHE B  35 "
  ideal  model  delta    sigma   weight residual
  1.384  1.389 -0.005 2.10e-02 2.27e+03 6.50e-02
bond pdb=" CG  ASP B 143 "
     pdb=" OD1 ASP B 143 "
  ideal  model  delta    sigma   weight residual
  1.249  1.254 -0.005 1.90e-02 2.77e+03 6.47e-02
bond pdb=" CB  MET A  22 "
     pdb=" CG  MET A  22 "
  ideal  model  delta    sigma   weight residual
  1.520  1.528 -0.008 3.00e-02 1.11e+03 6.46e-02
bond pdb=" CD2 TYR A 136 "
     pdb=" CE2 TYR A 136 "
  ideal  model  delta    sigma   weight residual
  1.382  1.390 -0.008 3.00e-02 1.11e+03 6.45e-02
bond pdb=" CB  THR A 149 "
     pdb=" CG2 THR A 149 "
  ideal  model  delta    sigma   weight residual
  1.521  1.513  0.008 3.30e-02 9.18e+02 6.44e-02
bond pdb=" CG  ASP B 119 "
     pdb=" OD2 ASP B 119 "
  ideal  model  delta    sigma   weight residual
  1.249  1.254 -0.005 1.90e-02 2.77e+03 6.44e-02
bond pdb=" CD  GLU A  46 "
     pdb=" OE2 GLU A  46 "
  ideal  model  delta    sigma   weight residual
  1.249  1.254 -0.005 1.90e-02 2.77e+03 6.43e-02
bond pdb=" CA  HIS A  65 "
     pdb=" CB  HIS A  65 "
  ideal  model  delta    sigma   weight residual
  1.534  1.528  0.006 2.47e-02 1.64e+03 6.43e-02
bond pdb=" CD2 PHE B  74 "
     pdb=" CE2 PHE B  74 "
  ideal  model  delta    sigma   weight residual
  1.382  1.390 -0.008 3.00e-02 1.11e+03 6.42e-02
bond pdb=" C   VAL A  61 "
     pdb=" N   ASP A  62 "
  ideal  model  delta    sigma   weight residual
  1.333  1.329  0.004 1.45e-02 4.76e+03 6.41e-02
bond pdb=" CG  GLN B 140 "
     pdb=" CD  GLN B 140 "
  ideal  model  delta    sigma   weight residual
  1.516  1.522 -0.006 2.50e-02 1.60e+03 6.41e-02
bond pdb=" CA  ASP B 109 "
     pdb=" CB  ASP B 109 "
  ideal  model  delta    sigma   weight residual
  1.531  1.535 -0.004 1.62e-02 3.81e+03 6.40e-02
bond pdb=" C   GLU B  77 "
     pdb=" N   PRO B  78 "
  ideal  model  delta    sigma   weight residual
  1.336  1.339 -0.003 1.08e-02 8.57e+03 6.38e-02
bond pdb=" CB  ILE A 111 "
     pdb=" CG2 ILE A 111 "
  ideal  model  delta    sigma   weight residual
  1.521  1.529 -0.008 3.30e-02 9.18e+02 6.38e-02
bond pdb=" CA  LEU B  11 "
     pdb=" CB  LEU B  11 "
  ideal  model  delta    sigma   weight residual
  1.530  1.534 -0.004 1.50e-02 4.44e+03 6.37e-02
bond pdb=" CA  GLU A  55 "
     pdb=" CB  GLU A  55 "
  ideal  model  delta    sigma   weight residual
  1.529  1.533 -0.004 1.62e-02 3.81e+03 6.33e-02
bond pdb=" C   LYS B  66 "
     pdb=" O   LYS B  66 "
  ideal  model  delta    sigma   weight residual
  1.235  1.232  0.003 1.20e-02 6.94e+03 6.32e-02
bond pdb=" CZ  TYR B   7 "
     pdb=" OH  TYR B   7 "
  ideal  model  delta    sigma   weight residual
  1.376  1.371  0.005 2.10e-02 2.27e+03 6.30e-02
bond pdb=" CG  LEU B   9 "
     pdb=" CD2 LEU B   9 "
  ideal  model  delta    sigma   weight residual
  1.521  1.529 -0.008 3.30e-02 9.18e+02 6.27e-02
bond pdb=" N   GLN A  54 "
     pdb=" CA  GLN A  54 "
  ideal  model  delta    sigma   weight residual
  1.459  1.462 -0.003 1.25e-02 6.40e+03 6.26e-02
bond pdb=" N   VAL A  10 "
     pdb=" CA  VAL A  10 "
  ideal  model  delta    sigma   weight residual
  1.459  1.456  0.003 1.19e-02 7.06e+03 6.25e-02
bond pdb=" CA  TYR B 136 "
     pdb=" C   TYR B 136 "
  ideal  model  delta    sigma   weight residual
  1.523  1.527 -0.003 1.34e-02 5.57e+03 6.24e-02
bond pdb=" CA  ARG B  51 "
     pdb=" CB  ARG B  51 "
  ideal  model  delta    sigma   weight residual
  1.530  1.534 -0.004 1.63e-02 3.76e+03 6.24e-02
bond pdb=" CB  PHE B 124 "
     pdb=" CG  PHE B 124 "
  ideal  model  delta    sigma   weight residual
  1.502  1.496  0.006 2.30e-02 1.89e+03 6.23e-02
bond pdb=" N   GLN A  14 "
     pdb=" CA  GLN A  14 "
  ideal  model  delta    sigma   weight residual
  1.457  1.453  0.004 1.41e-02 5.03e+03 6.22e-02
bond pdb=" N   PHE B 139 "
     pdb=" CA  PHE B 139 "
  ideal  model  delta    sigma   weight residual
  1.454  1.457 -0.003 1.16e-02 7.43e+03 6.21e-02
bond pdb=" N   GLU A  41 "
     pdb=" CA  GLU A  41 "
  ideal  model  delta    sigma   weight residual
  1.457  1.460 -0.003 1.23e-02 6.61e+03 6.21e-02
bond pdb=" NE  ARG B  50 "
     pdb=" CZ  ARG B  50 "
  ideal  model  delta    sigma   weight residual
  1.326  1.323  0.003 1.10e-02 8.26e+03 6.20e-02
bond pdb=" CE2 PHE B 137 "
     pdb=" CZ  PHE B 137 "
  ideal  model  delta    sigma   weight residual
  1.382  1.389 -0.007 3.00e-02 1.11e+03 6.17e-02
bond pdb=" C   ARG B  50 "
     pdb=" O   ARG B  50 "
  ideal  model  delta    sigma   weight residual
  1.236  1.239 -0.003 1.28e-02 6.10e+03 6.17e-02
bond pdb=" N   TYR A 136 "
     pdb=" CA  TYR A 136 "
  ideal  model  delta    sigma   weight residual
  1.457  1.460 -0.003 1.20e-02 6.94e+03 6.11e-02
bond pdb=" C   PRO A  95 "
     pdb=" O   PRO A  95 "
  ideal  model  delta    sigma   weight residual
  1.235  1.232  0.003 1.30e-02 5.92e+03 6.10e-02
bond pdb=" C   THR B 144 "
     pdb=" O   THR B 144 "
  ideal  model  delta    sigma   weight residual
  1.235  1.232  0.003 1.14e-02 7.69e+03 6.10e-02
bond pdb=" C   ILE A 145 "
     pdb=" N   LEU A 146 "
  ideal  model  delta    sigma   weight residual
  1.332  1.335 -0.003 1.36e-02 5.41e+03 6.07e-02
bond pdb=" CA  HIS B  65 "
     pdb=" CB  HIS B  65 "
  ideal  model  delta    sigma   weight residual
  1.533  1.538 -0.005 1.90e-02 2.77e+03 6.04e-02
bond pdb=" CE2 PHE A 139 "
     pdb=" CZ  PHE A 139 "
  ideal  model  delta    sigma   weight residual
  1.382  1.375  0.007 3.00e-02 1.11e+03 6.02e-02
bond pdb=" CA  LEU A  59 "
     pdb=" CB  LEU A  59 "
  ideal  model  delta    sigma   weight residual
  1.529  1.533 -0.004 1.64e-02 3.72e+03 6.01e-02
bond pdb=" CG  TRP B 105 "
     pdb=" CD2 TRP B 105 "
  ideal  model  delta    sigma   weight residual
  1.433  1.437 -0.004 1.80e-02 3.09e+03 6.00e-02
bond pdb=" CA  LYS A 131 "
     pdb=" C   LYS A 131 "
  ideal  model  delta    sigma   weight residual
  1.526  1.522  0.003 1.36e-02 5.41e+03 5.99e-02
bond pdb=" CB  VAL A  85 "
     pdb=" CG1 VAL A  85 "
  ideal  model  delta    sigma   weight residual
  1.521  1.529 -0.008 3.30e-02 9.18e+02 5.95e-02
bond pdb=" CG  PHE A  74 "
     pdb=" CD1 PHE A  74 "
  ideal  model  delta    sigma   weight residual
  1.384  1.389 -0.005 2.10e-02 2.27e+03 5.93e-02
bond pdb=" CD  GLU B  56 "
     pdb=" OE2 GLU B  56 "
  ideal  model  delta    sigma   weight residual
  1.249  1.244  0.005 1.90e-02 2.77e+03 5.90e-02
bond pdb=" CG  GLN A 142 "
     pdb=" CD  GLN A 142 "
  ideal  model  delta    sigma   weight residual
  1.516  1.510  0.006 2.50e-02 1.60e+03 5.90e-02
bond pdb=" CD1 ILE A 111 "
     pdb="HD13 ILE A 111 "
  ideal  model  delta    sigma   weight residual
  0.970  0.975 -0.005 2.00e-02 2.50e+03 5.89e-02
bond pdb=" CG  LEU B  13 "
     pdb=" CD2 LEU B  13 "
  ideal  model  delta    sigma   weight residual
  1.521  1.513  0.008 3.30e-02 9.18e+02 5.88e-02
bond pdb=" CD  GLN A 140 "
     pdb=" OE1 GLN A 140 "
  ideal  model  delta    sigma   weight residual
  1.231  1.236 -0.005 1.90e-02 2.77e+03 5.87e-02
bond pdb=" N   PRO B 118 "
     pdb=" CD  PRO B 118 "
  ideal  model  delta    sigma   weight residual
  1.473  1.470  0.003 1.40e-02 5.10e+03 5.86e-02
bond pdb=" CG  TYR A   7 "
     pdb=" CD1 TYR A   7 "
  ideal  model  delta    sigma   weight residual
  1.389  1.384  0.005 2.10e-02 2.27e+03 5.84e-02
bond pdb=" CD  GLU B  41 "
     pdb=" OE1 GLU B  41 "
  ideal  model  delta    sigma   weight residual
  1.249  1.254 -0.005 1.90e-02 2.77e+03 5.83e-02
bond pdb=" CA  GLN B  54 "
     pdb=" CB  GLN B  54 "
  ideal  model  delta    sigma   weight residual
  1.529  1.525  0.004 1.74e-02 3.30e+03 5.81e-02
bond pdb=" CA  GLY B 135 "
     pdb=" C   GLY B 135 "
  ideal  model  delta    sigma   weight residual
  1.520  1.522 -0.003 1.04e-02 9.25e+03 5.81e-02
bond pdb=" CB  ASP A 109 "
     pdb=" CG  ASP A 109 "
  ideal  model  delta    sigma   weight residual
  1.516  1.522 -0.006 2.50e-02 1.60e+03 5.81e-02
bond pdb=" CZ  ARG A 102 "
     pdb=" NH2 ARG A 102 "
  ideal  model  delta    sigma   weight residual
  1.330  1.333 -0.003 1.30e-02 5.92e+03 5.79e-02
bond pdb=" CB  PRO B 103 "
     pdb=" CG  PRO B 103 "
  ideal  model  delta    sigma   weight residual
  1.492  1.504 -0.012 5.00e-02 4.00e+02 5.78e-02
bond pdb=" CZ  ARG A  50 "
     pdb=" NH1 ARG A  50 "
  ideal  model  delta    sigma   weight residual
  1.323  1.320  0.003 1.40e-02 5.10e+03 5.78e-02
bond pdb=" CA  GLU B  73 "
     pdb=" C   GLU B  73 "
  ideal  model  delta    sigma   weight residual
  1.520  1.523 -0.003 1.16e-02 7.43e+03 5.78e-02
bond pdb=" CG  GLN A 142 "
     pdb=" HG2 GLN A 142 "
  ideal  model  delta    sigma   weight residual
  0.970  0.975 -0.005 2.00e-02 2.50e+03 5.75e-02
bond pdb=" CA  LEU B 146 "
     pdb=" CB  LEU B 146 "
  ideal  model  delta    sigma   weight residual
  1.529  1.533 -0.004 1.62e-02 3.81e+03 5.74e-02
bond pdb=" CD2 HIS A 134 "
     pdb=" NE2 HIS A 134 "
  ideal  model  delta    sigma   weight residual
  1.374  1.371  0.003 1.10e-02 8.26e+03 5.70e-02
bond pdb=" C   HIS B 134 "
     pdb=" O   HIS B 134 "
  ideal  model  delta    sigma   weight residual
  1.235  1.233  0.003 1.12e-02 7.97e+03 5.67e-02
bond pdb=" C   GLY A  58 "
     pdb=" O   GLY A  58 "
  ideal  model  delta    sigma   weight residual
  1.235  1.232  0.003 1.45e-02 4.76e+03 5.64e-02
bond pdb=" C   LEU B   9 "
     pdb=" O   LEU B   9 "
  ideal  model  delta    sigma   weight residual
  1.235  1.238 -0.003 1.26e-02 6.30e+03 5.63e-02
bond pdb=" C   ALA A  63 "
     pdb=" O   ALA A  63 "
  ideal  model  delta    sigma   weight residual
  1.235  1.237 -0.003 1.13e-02 7.83e+03 5.62e-02
bond pdb=" N   VAL A  12 "
     pdb=" CA  VAL A  12 "
  ideal  model  delta    sigma   weight residual
  1.458  1.461 -0.003 1.24e-02 6.50e+03 5.61e-02
bond pdb=" N   PRO A 125 "
     pdb=" CA  PRO A 125 "
  ideal  model  delta    sigma   weight residual
  1.471  1.468  0.003 1.32e-02 5.74e+03 5.60e-02
bond pdb=" C   ARG A 151 "
     pdb=" O   ARG A 151 "
  ideal  model  delta    sigma   weight residual
  1.234  1.231  0.003 1.22e-02 6.72e+03 5.60e-02
bond pdb=" C   GLY B  42 "
     pdb=" O   GLY B  42 "
  ideal  model  delta    sigma   weight residual
  1.239  1.237  0.003 1.09e-02 8.42e+03 5.60e-02
bond pdb=" N   SER A  57 "
     pdb=" CA  SER A  57 "
  ideal  model  delta    sigma   weight residual
  1.455  1.451  0.004 1.50e-02 4.44e+03 5.59e-02
bond pdb=" CA  PRO A 125 "
     pdb=" CB  PRO A 125 "
  ideal  model  delta    sigma   weight residual
  1.534  1.531  0.003 1.40e-02 5.10e+03 5.59e-02
bond pdb=" CD  GLN A 107 "
     pdb=" OE1 GLN A 107 "
  ideal  model  delta    sigma   weight residual
  1.231  1.235 -0.004 1.90e-02 2.77e+03 5.58e-02
bond pdb=" CG  ARG B  31 "
     pdb=" CD  ARG B  31 "
  ideal  model  delta    sigma   weight residual
  1.520  1.513  0.007 3.00e-02 1.11e+03 5.58e-02
bond pdb=" CA  ASP B  47 "
     pdb=" C   ASP B  47 "
  ideal  model  delta    sigma   weight residual
  1.524  1.528 -0.003 1.28e-02 6.10e+03 5.57e-02
bond pdb=" CA  LYS B 138 "
     pdb=" CB  LYS B 138 "
  ideal  model  delta    sigma   weight residual
  1.528  1.525  0.004 1.51e-02 4.39e+03 5.56e-02
bond pdb=" C   ALA A  29 "
     pdb=" O   ALA A  29 "
  ideal  model  delta    sigma   weight residual
  1.235  1.238 -0.003 1.22e-02 6.72e+03 5.55e-02
bond pdb=" N   PRO B 125 "
     pdb=" CA  PRO B 125 "
  ideal  model  delta    sigma   weight residual
  1.471  1.468  0.003 1.32e-02 5.74e+03 5.55e-02
bond pdb=" N   LYS A 130 "
     pdb=" CA  LYS A 130 "
  ideal  model  delta    sigma   weight residual
  1.460  1.456  0.003 1.48e-02 4.57e+03 5.53e-02
bond pdb=" N   LEU A  11 "
     pdb=" CA  LEU A  11 "
  ideal  model  delta    sigma   weight residual
  1.462  1.459  0.003 1.28e-02 6.10e+03 5.52e-02
bond pdb=" CG  LEU A 127 "
     pdb=" CD2 LEU A 127 "
  ideal  model  delta    sigma   weight residual
  1.521  1.529 -0.008 3.30e-02 9.18e+02 5.51e-02
bond pdb=" CD2 TRP B  32 "
     pdb=" CE3 TRP B  32 "
  ideal  model  delta    sigma   weight residual
  1.398  1.394  0.004 1.60e-02 3.91e+03 5.51e-02
bond pdb=" CB  GLN A  40 "
     pdb=" CG  GLN A  40 "
  ideal  model  delta    sigma   weight residual
  1.520  1.513  0.007 3.00e-02 1.11e+03 5.51e-02
bond pdb=" N   MET B 101 "
     pdb=" CA  MET B 101 "
  ideal  model  delta    sigma   weight residual
  1.455  1.452  0.003 1.26e-02 6.30e+03 5.51e-02
bond pdb=" C   THR A 155 "
     pdb=" N   VAL A 156 "
  ideal  model  delta    sigma   weight residual
  1.329  1.326  0.003 1.40e-02 5.10e+03 5.49e-02
bond pdb=" CA  HIS A  65 "
     pdb=" C   HIS A  65 "
  ideal  model  delta    sigma   weight residual
  1.521  1.518  0.003 1.24e-02 6.50e+03 5.46e-02
bond pdb=" CG  LEU B  59 "
     pdb=" CD1 LEU B  59 "
  ideal  model  delta    sigma   weight residual
  1.521  1.513  0.008 3.30e-02 9.18e+02 5.46e-02
bond pdb=" CE1 PHE A 139 "
     pdb=" CZ  PHE A 139 "
  ideal  model  delta    sigma   weight residual
  1.382  1.375  0.007 3.00e-02 1.11e+03 5.46e-02
bond pdb=" C   TYR A 136 "
     pdb=" O   TYR A 136 "
  ideal  model  delta    sigma   weight residual
  1.234  1.232  0.003 1.15e-02 7.56e+03 5.44e-02
bond pdb=" N   ASP B 109 "
     pdb=" CA  ASP B 109 "
  ideal  model  delta    sigma   weight residual
  1.457  1.460 -0.003 1.40e-02 5.10e+03 5.43e-02
bond pdb=" CG  ASN A  33 "
     pdb=" ND2 ASN A  33 "
  ideal  model  delta    sigma   weight residual
  1.328  1.323  0.005 2.10e-02 2.27e+03 5.41e-02
bond pdb=" CB  VAL B  71 "
     pdb=" CG1 VAL B  71 "
  ideal  model  delta    sigma   weight residual
  1.521  1.513  0.008 3.30e-02 9.18e+02 5.38e-02
bond pdb=" CB  SER B  98 "
     pdb=" HB3 SER B  98 "
  ideal  model  delta    sigma   weight residual
  0.970  0.975 -0.005 2.00e-02 2.50e+03 5.36e-02
bond pdb=" NE1 TRP B  32 "
     pdb=" CE2 TRP B  32 "
  ideal  model  delta    sigma   weight residual
  1.370  1.367  0.003 1.10e-02 8.26e+03 5.34e-02
bond pdb=" O1  SO4 D   6 "
     pdb=" S   SO4 D   6 "
  ideal  model  delta    sigma   weight residual
  1.460  1.465 -0.005 2.00e-02 2.50e+03 5.33e-02
bond pdb=" CE  LYS B  23 "
     pdb=" NZ  LYS B  23 "
  ideal  model  delta    sigma   weight residual
  1.489  1.496 -0.007 3.00e-02 1.11e+03 5.31e-02
bond pdb=" C   LEU A   6 "
     pdb=" N   TYR A   7 "
  ideal  model  delta    sigma   weight residual
  1.331  1.334 -0.003 1.39e-02 5.18e+03 5.27e-02
bond pdb=" CA  ARG B 151 "
     pdb=" C   ARG B 151 "
  ideal  model  delta    sigma   weight residual
  1.523  1.520  0.003 1.34e-02 5.57e+03 5.27e-02
bond pdb=" CA  CYS A  87 "
     pdb=" CB  CYS A  87 "
  ideal  model  delta    sigma   weight residual
  1.535  1.531  0.004 1.90e-02 2.77e+03 5.27e-02
bond pdb=" C   GLY B  21 "
     pdb=" N   MET B  22 "
  ideal  model  delta    sigma   weight residual
  1.329  1.326  0.003 1.44e-02 4.82e+03 5.25e-02
bond pdb=" CA  GLU A  56 "
     pdb=" C   GLU A  56 "
  ideal  model  delta    sigma   weight residual
  1.522  1.525 -0.003 1.37e-02 5.33e+03 5.23e-02
bond pdb=" N   ALA B  29 "
     pdb=" CA  ALA B  29 "
  ideal  model  delta    sigma   weight residual
  1.456  1.454  0.003 1.22e-02 6.72e+03 5.21e-02
bond pdb=" C   ASP B 109 "
     pdb=" N   GLN B 110 "
  ideal  model  delta    sigma   weight residual
  1.329  1.332 -0.003 1.17e-02 7.31e+03 5.20e-02
bond pdb=" CB  VAL B  83 "
     pdb=" CG2 VAL B  83 "
  ideal  model  delta    sigma   weight residual
  1.521  1.513  0.008 3.30e-02 9.18e+02 5.19e-02
bond pdb=" CD  GLN A 110 "
     pdb=" NE2 GLN A 110 "
  ideal  model  delta    sigma   weight residual
  1.328  1.323  0.005 2.10e-02 2.27e+03 5.18e-02
bond pdb=" C   ARG B  51 "
     pdb=" N   GLU B  52 "
  ideal  model  delta    sigma   weight residual
  1.334  1.331  0.003 1.38e-02 5.25e+03 5.15e-02
bond pdb=" CA  VAL A  96 "
     pdb=" C   VAL A  96 "
  ideal  model  delta    sigma   weight residual
  1.524  1.526 -0.003 1.11e-02 8.12e+03 5.12e-02
bond pdb=" C   PRO A  15 "
     pdb=" O   PRO A  15 "
  ideal  model  delta    sigma   weight residual
  1.238  1.241 -0.003 1.36e-02 5.41e+03 5.11e-02
bond pdb=" C   GLY A  30 "
     pdb=" O   GLY A  30 "
  ideal  model  delta    sigma   weight residual
  1.236  1.233  0.003 1.37e-02 5.33e+03 5.10e-02
bond pdb=" CE2 PHE B  35 "
     pdb=" CZ  PHE B  35 "
  ideal  model  delta    sigma   weight residual
  1.382  1.375  0.007 3.00e-02 1.11e+03 5.10e-02
bond pdb=" CA  LEU B 126 "
     pdb=" C   LEU B 126 "
  ideal  model  delta    sigma   weight residual
  1.523  1.520  0.003 1.35e-02 5.49e+03 5.10e-02
bond pdb=" CE2 PHE A  86 "
     pdb=" CZ  PHE A  86 "
  ideal  model  delta    sigma   weight residual
  1.382  1.375  0.007 3.00e-02 1.11e+03 5.09e-02
bond pdb=" CA  GLU B  55 "
     pdb=" CB  GLU B  55 "
  ideal  model  delta    sigma   weight residual
  1.529  1.526  0.004 1.63e-02 3.76e+03 5.09e-02
bond pdb=" CD  GLN B 110 "
     pdb=" NE2 GLN B 110 "
  ideal  model  delta    sigma   weight residual
  1.328  1.333 -0.005 2.10e-02 2.27e+03 5.05e-02
bond pdb=" C   HIS A  65 "
     pdb=" O   HIS A  65 "
  ideal  model  delta    sigma   weight residual
  1.235  1.232  0.003 1.22e-02 6.72e+03 5.02e-02
bond pdb=" C   ALA B  49 "
     pdb=" O   ALA B  49 "
  ideal  model  delta    sigma   weight residual
  1.236  1.239 -0.003 1.28e-02 6.10e+03 4.99e-02
bond pdb=" CG  GLN A 107 "
     pdb=" CD  GLN A 107 "
  ideal  model  delta    sigma   weight residual
  1.516  1.510  0.006 2.50e-02 1.60e+03 4.98e-02
bond pdb=" CA  GLU A  55 "
     pdb=" C   GLU A  55 "
  ideal  model  delta    sigma   weight residual
  1.524  1.527 -0.003 1.32e-02 5.74e+03 4.97e-02
bond pdb=" CA  GLN A 110 "
     pdb=" CB  GLN A 110 "
  ideal  model  delta    sigma   weight residual
  1.531  1.527  0.003 1.51e-02 4.39e+03 4.97e-02
bond pdb=" N   GLY A  48 "
     pdb=" CA  GLY A  48 "
  ideal  model  delta    sigma   weight residual
  1.452  1.449  0.003 1.26e-02 6.30e+03 4.96e-02
bond pdb=" N   PHE A  72 "
     pdb=" CA  PHE A  72 "
  ideal  model  delta    sigma   weight residual
  1.456  1.459 -0.003 1.21e-02 6.83e+03 4.95e-02
bond pdb=" CB  PRO A 118 "
     pdb=" CG  PRO A 118 "
  ideal  model  delta    sigma   weight residual
  1.492  1.503 -0.011 5.00e-02 4.00e+02 4.92e-02
bond pdb=" CB  LYS A  38 "
     pdb=" CG  LYS A  38 "
  ideal  model  delta    sigma   weight residual
  1.520  1.527 -0.007 3.00e-02 1.11e+03 4.89e-02
bond pdb=" CA  MET A  22 "
     pdb=" CB  MET A  22 "
  ideal  model  delta    sigma   weight residual
  1.529  1.532 -0.003 1.53e-02 4.27e+03 4.88e-02
bond pdb=" N   LYS A  23 "
     pdb=" CA  LYS A  23 "
  ideal  model  delta    sigma   weight residual
  1.459  1.456  0.003 1.27e-02 6.20e+03 4.88e-02
bond pdb=" N   GLY B  37 "
     pdb=" CA  GLY B  37 "
  ideal  model  delta    sigma   weight residual
  1.449  1.452 -0.003 1.45e-02 4.76e+03 4.86e-02
bond pdb=" N   TYR B 136 "
     pdb=" CA  TYR B 136 "
  ideal  model  delta    sigma   weight residual
  1.457  1.455  0.003 1.29e-02 6.01e+03 4.86e-02
bond pdb=" CB  THR A  94 "
     pdb=" OG1 THR A  94 "
  ideal  model  delta    sigma   weight residual
  1.433  1.437 -0.004 1.60e-02 3.91e+03 4.85e-02
bond pdb=" C   PRO A  95 "
     pdb=" N   VAL A  96 "
  ideal  model  delta    sigma   weight residual
  1.329  1.334 -0.005 2.08e-02 2.31e+03 4.85e-02
bond pdb=" CA  ASP A 147 "
     pdb=" C   ASP A 147 "
  ideal  model  delta    sigma   weight residual
  1.522  1.525 -0.003 1.24e-02 6.50e+03 4.82e-02
bond pdb=" C   LYS B  24 "
     pdb=" O   LYS B  24 "
  ideal  model  delta    sigma   weight residual
  1.235  1.232  0.003 1.23e-02 6.61e+03 4.81e-02
bond pdb=" N   MET A 101 "
     pdb=" CA  MET A 101 "
  ideal  model  delta    sigma   weight residual
  1.455  1.457 -0.003 1.29e-02 6.01e+03 4.78e-02
bond pdb=" C   TYR A 122 "
     pdb=" N   TRP A 123 "
  ideal  model  delta    sigma   weight residual
  1.332  1.329  0.003 1.39e-02 5.18e+03 4.77e-02
bond pdb=" CD  GLN A 110 "
     pdb=" OE1 GLN A 110 "
  ideal  model  delta    sigma   weight residual
  1.231  1.235 -0.004 1.90e-02 2.77e+03 4.74e-02
bond pdb=" C   ASP A  99 "
     pdb=" N   GLU A 100 "
  ideal  model  delta    sigma   weight residual
  1.332  1.335 -0.003 1.36e-02 5.41e+03 4.73e-02
bond pdb=" O4  SO4 D   4 "
     pdb=" S   SO4 D   4 "
  ideal  model  delta    sigma   weight residual
  1.460  1.464 -0.004 2.00e-02 2.50e+03 4.72e-02
bond pdb=" CD  ARG A 102 "
     pdb=" NE  ARG A 102 "
  ideal  model  delta    sigma   weight residual
  1.458  1.461 -0.003 1.40e-02 5.10e+03 4.71e-02
bond pdb=" C   GLU B  56 "
     pdb=" N   SER B  57 "
  ideal  model  delta    sigma   weight residual
  1.333  1.336 -0.003 1.52e-02 4.33e+03 4.68e-02
bond pdb=" CE1 PHE A  74 "
     pdb=" CZ  PHE A  74 "
  ideal  model  delta    sigma   weight residual
  1.382  1.376  0.006 3.00e-02 1.11e+03 4.66e-02
bond pdb=" N   TRP A 105 "
     pdb=" CA  TRP A 105 "
  ideal  model  delta    sigma   weight residual
  1.456  1.459 -0.003 1.29e-02 6.01e+03 4.66e-02
bond pdb=" C   VAL B  61 "
     pdb=" N   ASP B  62 "
  ideal  model  delta    sigma   weight residual
  1.334  1.331  0.003 1.30e-02 5.92e+03 4.63e-02
bond pdb=" CG  ASP B 154 "
     pdb=" OD2 ASP B 154 "
  ideal  model  delta    sigma   weight residual
  1.249  1.253 -0.004 1.90e-02 2.77e+03 4.62e-02
bond pdb=" C   THR A  88 "
     pdb=" O   THR A  88 "
  ideal  model  delta    sigma   weight residual
  1.234  1.236 -0.003 1.25e-02 6.40e+03 4.60e-02
bond pdb=" C   ASN B  33 "
     pdb=" N   GLY B  34 "
  ideal  model  delta    sigma   weight residual
  1.332  1.328  0.003 1.54e-02 4.22e+03 4.60e-02
bond pdb=" C   LEU B  64 "
     pdb=" O   LEU B  64 "
  ideal  model  delta    sigma   weight residual
  1.234  1.237 -0.003 1.18e-02 7.18e+03 4.60e-02
bond pdb=" C   GLY A  93 "
     pdb=" O   GLY A  93 "
  ideal  model  delta    sigma   weight residual
  1.235  1.237 -0.002 1.16e-02 7.43e+03 4.58e-02
bond pdb=" C   GLU A 100 "
     pdb=" O   GLU A 100 "
  ideal  model  delta    sigma   weight residual
  1.235  1.232  0.003 1.31e-02 5.83e+03 4.58e-02
bond pdb=" CD  GLN B 129 "
     pdb=" OE1 GLN B 129 "
  ideal  model  delta    sigma   weight residual
  1.231  1.235 -0.004 1.90e-02 2.77e+03 4.56e-02
bond pdb=" CG  TRP A  32 "
     pdb=" CD1 TRP A  32 "
  ideal  model  delta    sigma   weight residual
  1.365  1.360  0.005 2.50e-02 1.60e+03 4.56e-02
bond pdb=" N   TYR A   7 "
     pdb=" CA  TYR A   7 "
  ideal  model  delta    sigma   weight residual
  1.456  1.453  0.003 1.44e-02 4.82e+03 4.56e-02
bond pdb=" CB  TRP B 123 "
     pdb=" CG  TRP B 123 "
  ideal  model  delta    sigma   weight residual
  1.498  1.505 -0.007 3.10e-02 1.04e+03 4.54e-02
bond pdb=" N   ASP A  62 "
     pdb=" CA  ASP A  62 "
  ideal  model  delta    sigma   weight residual
  1.458  1.460 -0.003 1.28e-02 6.10e+03 4.52e-02
bond pdb=" C   THR B  44 "
     pdb=" O   THR B  44 "
  ideal  model  delta    sigma   weight residual
  1.234  1.237 -0.003 1.35e-02 5.49e+03 4.51e-02
bond pdb=" CA  LYS A 138 "
     pdb=" C   LYS A 138 "
  ideal  model  delta    sigma   weight residual
  1.521  1.524 -0.003 1.19e-02 7.06e+03 4.44e-02
bond pdb=" CA  HIS B 134 "
     pdb=" CB  HIS B 134 "
  ideal  model  delta    sigma   weight residual
  1.532  1.535 -0.003 1.58e-02 4.01e+03 4.43e-02
bond pdb=" CB  LEU A 108 "
     pdb=" CG  LEU A 108 "
  ideal  model  delta    sigma   weight residual
  1.530  1.534 -0.004 2.00e-02 2.50e+03 4.42e-02
bond pdb=" C   GLY B   2 "
     pdb=" N   ALA B   3 "
  ideal  model  delta    sigma   weight residual
  1.330  1.333 -0.003 1.31e-02 5.83e+03 4.41e-02
bond pdb=" CA  SER B  90 "
     pdb=" CB  SER B  90 "
  ideal  model  delta    sigma   weight residual
  1.530  1.527  0.003 1.43e-02 4.89e+03 4.37e-02
bond pdb=" CD  GLN A  40 "
     pdb=" NE2 GLN A  40 "
  ideal  model  delta    sigma   weight residual
  1.328  1.332 -0.004 2.10e-02 2.27e+03 4.37e-02
bond pdb=" CA  LEU A 108 "
     pdb=" CB  LEU A 108 "
  ideal  model  delta    sigma   weight residual
  1.531  1.527  0.003 1.62e-02 3.81e+03 4.34e-02
bond pdb=" N   PRO B  15 "
     pdb=" CA  PRO B  15 "
  ideal  model  delta    sigma   weight residual
  1.469  1.471 -0.003 1.28e-02 6.10e+03 4.30e-02
bond pdb=" C   GLU B  46 "
     pdb=" O   GLU B  46 "
  ideal  model  delta    sigma   weight residual
  1.237  1.234  0.002 1.17e-02 7.31e+03 4.29e-02
bond pdb=" CB  ASP A 115 "
     pdb=" CG  ASP A 115 "
  ideal  model  delta    sigma   weight residual
  1.516  1.521 -0.005 2.50e-02 1.60e+03 4.29e-02
bond pdb=" CA  ASN A  33 "
     pdb=" CB  ASN A  33 "
  ideal  model  delta    sigma   weight residual
  1.533  1.529  0.003 1.65e-02 3.67e+03 4.28e-02
bond pdb=" C   GLU B  55 "
     pdb=" N   GLU B  56 "
  ideal  model  delta    sigma   weight residual
  1.335  1.338 -0.003 1.42e-02 4.96e+03 4.26e-02
bond pdb=" C   TRP B 105 "
     pdb=" O   TRP B 105 "
  ideal  model  delta    sigma   weight residual
  1.235  1.237 -0.002 1.18e-02 7.18e+03 4.25e-02
bond pdb=" CA  MET A  81 "
     pdb=" C   MET A  81 "
  ideal  model  delta    sigma   weight residual
  1.521  1.519  0.002 1.19e-02 7.06e+03 4.23e-02
bond pdb=" CB  HIS A  65 "
     pdb=" CG  HIS A  65 "
  ideal  model  delta    sigma   weight residual
  1.497  1.500 -0.003 1.40e-02 5.10e+03 4.22e-02
bond pdb=" C   ASP A 154 "
     pdb=" N   THR A 155 "
  ideal  model  delta    sigma   weight residual
  1.332  1.330  0.003 1.40e-02 5.10e+03 4.22e-02
bond pdb=" CA  LEU B 108 "
     pdb=" CB  LEU B 108 "
  ideal  model  delta    sigma   weight residual
  1.529  1.525  0.003 1.64e-02 3.72e+03 4.18e-02
bond pdb=" CB  MET B  81 "
     pdb=" CG  MET B  81 "
  ideal  model  delta    sigma   weight residual
  1.520  1.514  0.006 3.00e-02 1.11e+03 4.17e-02
bond pdb=" CD  GLU A  52 "
     pdb=" OE1 GLU A  52 "
  ideal  model  delta    sigma   weight residual
  1.249  1.253 -0.004 1.90e-02 2.77e+03 4.15e-02
bond pdb=" C   VAL A  10 "
     pdb=" N   LEU A  11 "
  ideal  model  delta    sigma   weight residual
  1.331  1.334 -0.003 1.48e-02 4.57e+03 4.15e-02
bond pdb=" ND1 HIS B  65 "
     pdb=" CE1 HIS B  65 "
  ideal  model  delta    sigma   weight residual
  1.321  1.323 -0.002 1.00e-02 1.00e+04 4.13e-02
bond pdb=" CG  PHE A  35 "
     pdb=" CD2 PHE A  35 "
  ideal  model  delta    sigma   weight residual
  1.384  1.380  0.004 2.10e-02 2.27e+03 4.11e-02
bond pdb=" CA  GLY A  28 "
     pdb=" C   GLY A  28 "
  ideal  model  delta    sigma   weight residual
  1.510  1.513 -0.003 1.41e-02 5.03e+03 4.11e-02
bond pdb=" N   GLN B  69 "
     pdb=" CA  GLN B  69 "
  ideal  model  delta    sigma   weight residual
  1.457  1.455  0.003 1.29e-02 6.01e+03 4.09e-02
bond pdb=" C   LEU B   6 "
     pdb=" O   LEU B   6 "
  ideal  model  delta    sigma   weight residual
  1.235  1.233  0.002 1.22e-02 6.72e+03 4.07e-02
bond pdb=" CA  TYR A 136 "
     pdb=" C   TYR A 136 "
  ideal  model  delta    sigma   weight residual
  1.520  1.523 -0.002 1.20e-02 6.94e+03 4.03e-02
bond pdb=" CD1 TRP B 117 "
     pdb=" NE1 TRP B 117 "
  ideal  model  delta    sigma   weight residual
  1.374  1.370  0.004 2.10e-02 2.27e+03 4.02e-02
bond pdb=" C   GLN A 142 "
     pdb=" N   ASP A 143 "
  ideal  model  delta    sigma   weight residual
  1.332  1.335 -0.003 1.39e-02 5.18e+03 4.01e-02
bond pdb=" C   GLY B   2 "
     pdb=" O   GLY B   2 "
  ideal  model  delta    sigma   weight residual
  1.231  1.227  0.004 2.00e-02 2.50e+03 4.00e-02
bond pdb=" CA  ALA A  49 "
     pdb=" C   ALA A  49 "
  ideal  model  delta    sigma   weight residual
  1.524  1.521  0.003 1.29e-02 6.01e+03 3.99e-02
bond pdb=" N   ARG B  51 "
     pdb=" CA  ARG B  51 "
  ideal  model  delta    sigma   weight residual
  1.459  1.461 -0.002 1.24e-02 6.50e+03 3.99e-02
bond pdb=" N   PRO B 112 "
     pdb=" CD  PRO B 112 "
  ideal  model  delta    sigma   weight residual
  1.473  1.470  0.003 1.40e-02 5.10e+03 3.97e-02
bond pdb=" CD  GLU A 100 "
     pdb=" OE2 GLU A 100 "
  ideal  model  delta    sigma   weight residual
  1.249  1.253 -0.004 1.90e-02 2.77e+03 3.96e-02
bond pdb=" C   ARG B  31 "
     pdb=" N   TRP B  32 "
  ideal  model  delta    sigma   weight residual
  1.329  1.326  0.003 1.43e-02 4.89e+03 3.95e-02
bond pdb=" CA  GLU B  73 "
     pdb=" CB  GLU B  73 "
  ideal  model  delta    sigma   weight residual
  1.532  1.529  0.003 1.62e-02 3.81e+03 3.95e-02
bond pdb=" C   GLU A  55 "
     pdb=" N   GLU A  56 "
  ideal  model  delta    sigma   weight residual
  1.333  1.336 -0.003 1.55e-02 4.16e+03 3.94e-02
bond pdb=" C   ASP B 109 "
     pdb=" O   ASP B 109 "
  ideal  model  delta    sigma   weight residual
  1.236  1.239 -0.003 1.47e-02 4.63e+03 3.92e-02
bond pdb=" CG  PHE B 113 "
     pdb=" CD1 PHE B 113 "
  ideal  model  delta    sigma   weight residual
  1.384  1.380  0.004 2.10e-02 2.27e+03 3.91e-02
bond pdb=" C   GLY A  76 "
     pdb=" N   GLU A  77 "
  ideal  model  delta    sigma   weight residual
  1.331  1.333 -0.003 1.36e-02 5.41e+03 3.91e-02
bond pdb=" C   MET A 116 "
     pdb=" O   MET A 116 "
  ideal  model  delta    sigma   weight residual
  1.237  1.234  0.003 1.50e-02 4.44e+03 3.89e-02
bond pdb=" CA  ALA B  49 "
     pdb=" C   ALA B  49 "
  ideal  model  delta    sigma   weight residual
  1.524  1.521  0.003 1.37e-02 5.33e+03 3.88e-02
bond pdb=" C   LYS A 114 "
     pdb=" O   LYS A 114 "
  ideal  model  delta    sigma   weight residual
  1.236  1.234  0.003 1.32e-02 5.74e+03 3.87e-02
bond pdb=" CA  GLU B 100 "
     pdb=" CB  GLU B 100 "
  ideal  model  delta    sigma   weight residual
  1.533  1.536 -0.003 1.60e-02 3.91e+03 3.86e-02
bond pdb=" CA  VAL B  18 "
     pdb=" CB  VAL B  18 "
  ideal  model  delta    sigma   weight residual
  1.544  1.546 -0.003 1.32e-02 5.74e+03 3.86e-02
bond pdb=" CB  ILE B 111 "
     pdb=" CG1 ILE B 111 "
  ideal  model  delta    sigma   weight residual
  1.530  1.526  0.004 2.00e-02 2.50e+03 3.86e-02
bond pdb=" CA  ASP B  99 "
     pdb=" C   ASP B  99 "
  ideal  model  delta    sigma   weight residual
  1.522  1.525 -0.003 1.39e-02 5.18e+03 3.86e-02
bond pdb=" CG  PHE A 139 "
     pdb=" CD2 PHE A 139 "
  ideal  model  delta    sigma   weight residual
  1.384  1.388 -0.004 2.10e-02 2.27e+03 3.85e-02
bond pdb=" CD  GLN A  14 "
     pdb=" NE2 GLN A  14 "
  ideal  model  delta    sigma   weight residual
  1.328  1.332 -0.004 2.10e-02 2.27e+03 3.85e-02
bond pdb=" CA  SER B   4 "
     pdb=" C   SER B   4 "
  ideal  model  delta    sigma   weight residual
  1.521  1.519  0.002 1.22e-02 6.72e+03 3.83e-02
bond pdb=" CG  PRO B  78 "
     pdb=" CD  PRO B  78 "
  ideal  model  delta    sigma   weight residual
  1.503  1.510 -0.007 3.40e-02 8.65e+02 3.82e-02
bond pdb=" CA  GLU B  43 "
     pdb=" C   GLU B  43 "
  ideal  model  delta    sigma   weight residual
  1.522  1.525 -0.002 1.23e-02 6.61e+03 3.82e-02
bond pdb=" CG  LYS A  66 "
     pdb=" CD  LYS A  66 "
  ideal  model  delta    sigma   weight residual
  1.520  1.514  0.006 3.00e-02 1.11e+03 3.80e-02
bond pdb=" C   ARG B 151 "
     pdb=" O   ARG B 151 "
  ideal  model  delta    sigma   weight residual
  1.235  1.233  0.002 1.26e-02 6.30e+03 3.79e-02
bond pdb=" C   GLN B 140 "
     pdb=" N   GLY B 141 "
  ideal  model  delta    sigma   weight residual
  1.325  1.327 -0.003 1.41e-02 5.03e+03 3.79e-02
bond pdb=" CB  THR B  44 "
     pdb=" OG1 THR B  44 "
  ideal  model  delta    sigma   weight residual
  1.433  1.430  0.003 1.60e-02 3.91e+03 3.78e-02
bond pdb=" CD2 LEU A 146 "
     pdb="HD23 LEU A 146 "
  ideal  model  delta    sigma   weight residual
  0.970  0.974 -0.004 2.00e-02 2.50e+03 3.78e-02
bond pdb=" C   ASP B 119 "
     pdb=" O   ASP B 119 "
  ideal  model  delta    sigma   weight residual
  1.236  1.238 -0.003 1.29e-02 6.01e+03 3.77e-02
bond pdb=" CG  GLN A 110 "
     pdb=" CD  GLN A 110 "
  ideal  model  delta    sigma   weight residual
  1.516  1.511  0.005 2.50e-02 1.60e+03 3.77e-02
bond pdb=" C   GLU A  79 "
     pdb=" O   GLU A  79 "
  ideal  model  delta    sigma   weight residual
  1.235  1.233  0.002 1.20e-02 6.94e+03 3.75e-02
bond pdb=" CA  VAL B  61 "
     pdb=" CB  VAL B  61 "
  ideal  model  delta    sigma   weight residual
  1.547  1.550 -0.003 1.68e-02 3.54e+03 3.72e-02
bond pdb=" CE  LYS B 131 "
     pdb=" HE2 LYS B 131 "
  ideal  model  delta    sigma   weight residual
  0.970  0.974 -0.004 2.00e-02 2.50e+03 3.71e-02
bond pdb=" N   PRO B 125 "
     pdb=" CD  PRO B 125 "
  ideal  model  delta    sigma   weight residual
  1.473  1.476 -0.003 1.40e-02 5.10e+03 3.70e-02
bond pdb=" CE1 HIS A  84 "
     pdb=" NE2 HIS A  84 "
  ideal  model  delta    sigma   weight residual
  1.321  1.323 -0.002 1.00e-02 1.00e+04 3.70e-02
bond pdb=" N   ASP A 154 "
     pdb=" CA  ASP A 154 "
  ideal  model  delta    sigma   weight residual
  1.455  1.453  0.003 1.33e-02 5.65e+03 3.69e-02
bond pdb=" CB  PRO A 112 "
     pdb=" CG  PRO A 112 "
  ideal  model  delta    sigma   weight residual
  1.492  1.502 -0.010 5.00e-02 4.00e+02 3.69e-02
bond pdb=" CB  GLN A 142 "
     pdb=" CG  GLN A 142 "
  ideal  model  delta    sigma   weight residual
  1.520  1.526 -0.006 3.00e-02 1.11e+03 3.69e-02
bond pdb=" CG  LEU B  64 "
     pdb=" CD2 LEU B  64 "
  ideal  model  delta    sigma   weight residual
  1.521  1.527 -0.006 3.30e-02 9.18e+02 3.66e-02
bond pdb=" N   LEU B  80 "
     pdb=" CA  LEU B  80 "
  ideal  model  delta    sigma   weight residual
  1.456  1.453  0.002 1.22e-02 6.72e+03 3.65e-02
bond pdb=" CA  GLY B  76 "
     pdb=" C   GLY B  76 "
  ideal  model  delta    sigma   weight residual
  1.512  1.515 -0.003 1.44e-02 4.82e+03 3.65e-02
bond pdb=" CG  LEU A  19 "
     pdb=" CD2 LEU A  19 "
  ideal  model  delta    sigma   weight residual
  1.521  1.515  0.006 3.30e-02 9.18e+02 3.63e-02
bond pdb=" C   ILE A  91 "
     pdb=" O   ILE A  91 "
  ideal  model  delta    sigma   weight residual
  1.233  1.235 -0.003 1.35e-02 5.49e+03 3.61e-02
bond pdb=" C   GLN A  69 "
     pdb=" O   GLN A  69 "
  ideal  model  delta    sigma   weight residual
  1.235  1.233  0.002 1.26e-02 6.30e+03 3.60e-02
bond pdb=" CG  ASP B 109 "
     pdb=" OD1 ASP B 109 "
  ideal  model  delta    sigma   weight residual
  1.249  1.253 -0.004 1.90e-02 2.77e+03 3.60e-02
bond pdb=" CB  THR B   8 "
     pdb=" OG1 THR B   8 "
  ideal  model  delta    sigma   weight residual
  1.433  1.436 -0.003 1.60e-02 3.91e+03 3.59e-02
bond pdb=" CB  PHE B  27 "
     pdb=" CG  PHE B  27 "
  ideal  model  delta    sigma   weight residual
  1.502  1.506 -0.004 2.30e-02 1.89e+03 3.57e-02
bond pdb=" CB  VAL A  61 "
     pdb=" CG1 VAL A  61 "
  ideal  model  delta    sigma   weight residual
  1.521  1.515  0.006 3.30e-02 9.18e+02 3.57e-02
bond pdb=" CG  HIS B  84 "
     pdb=" CD2 HIS B  84 "
  ideal  model  delta    sigma   weight residual
  1.354  1.356 -0.002 1.10e-02 8.26e+03 3.55e-02
bond pdb=" C   ASP A 119 "
     pdb=" N   ASP A 120 "
  ideal  model  delta    sigma   weight residual
  1.335  1.337 -0.003 1.35e-02 5.49e+03 3.54e-02
bond pdb=" CB  THR A  88 "
     pdb=" CG2 THR A  88 "
  ideal  model  delta    sigma   weight residual
  1.521  1.527 -0.006 3.30e-02 9.18e+02 3.53e-02
bond pdb=" N   VAL B  12 "
     pdb=" CA  VAL B  12 "
  ideal  model  delta    sigma   weight residual
  1.460  1.457  0.002 1.23e-02 6.61e+03 3.53e-02
bond pdb=" CB  SER B  57 "
     pdb=" OG  SER B  57 "
  ideal  model  delta    sigma   weight residual
  1.417  1.421 -0.004 2.00e-02 2.50e+03 3.53e-02
bond pdb=" C   ILE B  91 "
     pdb=" O   ILE B  91 "
  ideal  model  delta    sigma   weight residual
  1.231  1.234 -0.002 1.17e-02 7.31e+03 3.53e-02
bond pdb=" CG  GLN B  54 "
     pdb=" CD  GLN B  54 "
  ideal  model  delta    sigma   weight residual
  1.516  1.511  0.005 2.50e-02 1.60e+03 3.52e-02
bond pdb=" CB  THR A  44 "
     pdb=" OG1 THR A  44 "
  ideal  model  delta    sigma   weight residual
  1.433  1.436 -0.003 1.60e-02 3.91e+03 3.49e-02
bond pdb=" CB  GLU A  77 "
     pdb=" CG  GLU A  77 "
  ideal  model  delta    sigma   weight residual
  1.520  1.526 -0.006 3.00e-02 1.11e+03 3.48e-02
bond pdb=" C   SER B  90 "
     pdb=" O   SER B  90 "
  ideal  model  delta    sigma   weight residual
  1.236  1.238 -0.002 1.21e-02 6.83e+03 3.48e-02
bond pdb=" C   SER B   4 "
     pdb=" O   SER B   4 "
  ideal  model  delta    sigma   weight residual
  1.234  1.232  0.002 1.19e-02 7.06e+03 3.46e-02
bond pdb=" CD  GLN A  69 "
     pdb=" NE2 GLN A  69 "
  ideal  model  delta    sigma   weight residual
  1.328  1.332 -0.004 2.10e-02 2.27e+03 3.45e-02
bond pdb=" CG  LEU B  59 "
     pdb=" CD2 LEU B  59 "
  ideal  model  delta    sigma   weight residual
  1.521  1.515  0.006 3.30e-02 9.18e+02 3.44e-02
bond pdb=" CA  ARG B  50 "
     pdb=" C   ARG B  50 "
  ideal  model  delta    sigma   weight residual
  1.522  1.519  0.003 1.41e-02 5.03e+03 3.42e-02
bond pdb=" CE  LYS B 130 "
     pdb=" HE3 LYS B 130 "
  ideal  model  delta    sigma   weight residual
  0.970  0.974 -0.004 2.00e-02 2.50e+03 3.41e-02
bond pdb=" N   GLY B 141 "
     pdb=" CA  GLY B 141 "
  ideal  model  delta    sigma   weight residual
  1.445  1.442  0.003 1.54e-02 4.22e+03 3.40e-02
bond pdb=" C   PRO B 112 "
     pdb=" O   PRO B 112 "
  ideal  model  delta    sigma   weight residual
  1.239  1.243 -0.004 2.00e-02 2.50e+03 3.40e-02
bond pdb=" C   ASP B 143 "
     pdb=" O   ASP B 143 "
  ideal  model  delta    sigma   weight residual
  1.234  1.236 -0.002 1.16e-02 7.43e+03 3.38e-02
bond pdb=" C   HIS A 134 "
     pdb=" N   GLY A 135 "
  ideal  model  delta    sigma   weight residual
  1.330  1.333 -0.002 1.32e-02 5.74e+03 3.36e-02
bond pdb=" C   LEU A  13 "
     pdb=" O   LEU A  13 "
  ideal  model  delta    sigma   weight residual
  1.235  1.232  0.002 1.22e-02 6.72e+03 3.35e-02
bond pdb=" CD  GLN B  54 "
     pdb=" NE2 GLN B  54 "
  ideal  model  delta    sigma   weight residual
  1.328  1.324  0.004 2.10e-02 2.27e+03 3.35e-02
bond pdb=" CG  PHE A 137 "
     pdb=" CD2 PHE A 137 "
  ideal  model  delta    sigma   weight residual
  1.384  1.388 -0.004 2.10e-02 2.27e+03 3.35e-02
bond pdb=" CA  LYS A  38 "
     pdb=" CB  LYS A  38 "
  ideal  model  delta    sigma   weight residual
  1.529  1.532 -0.003 1.66e-02 3.63e+03 3.32e-02
bond pdb=" CG  TRP B 123 "
     pdb=" CD1 TRP B 123 "
  ideal  model  delta    sigma   weight residual
  1.365  1.360  0.005 2.50e-02 1.60e+03 3.31e-02
bond pdb=" CA  ILE A  70 "
     pdb=" C   ILE A  70 "
  ideal  model  delta    sigma   weight residual
  1.522  1.520  0.002 1.21e-02 6.83e+03 3.30e-02
bond pdb=" CA  GLN B  14 "
     pdb=" CB  GLN B  14 "
  ideal  model  delta    sigma   weight residual
  1.530  1.533 -0.003 1.58e-02 4.01e+03 3.30e-02
bond pdb=" C   ASP B  99 "
     pdb=" O   ASP B  99 "
  ideal  model  delta    sigma   weight residual
  1.236  1.239 -0.002 1.24e-02 6.50e+03 3.29e-02
bond pdb=" C   GLY B 135 "
     pdb=" O   GLY B 135 "
  ideal  model  delta    sigma   weight residual
  1.234  1.232  0.002 1.20e-02 6.94e+03 3.28e-02
bond pdb=" CA  LYS A 138 "
     pdb=" CB  LYS A 138 "
  ideal  model  delta    sigma   weight residual
  1.532  1.528  0.003 1.82e-02 3.02e+03 3.27e-02
bond pdb=" CG  TRP B 117 "
     pdb=" CD1 TRP B 117 "
  ideal  model  delta    sigma   weight residual
  1.365  1.360  0.005 2.50e-02 1.60e+03 3.27e-02
bond pdb=" CB  ASP A  82 "
     pdb=" CG  ASP A  82 "
  ideal  model  delta    sigma   weight residual
  1.516  1.511  0.005 2.50e-02 1.60e+03 3.24e-02
bond pdb=" C   PRO B  15 "
     pdb=" O   PRO B  15 "
  ideal  model  delta    sigma   weight residual
  1.235  1.237 -0.002 1.30e-02 5.92e+03 3.23e-02
bond pdb=" C   ASP B  47 "
     pdb=" O   ASP B  47 "
  ideal  model  delta    sigma   weight residual
  1.236  1.234  0.002 1.16e-02 7.43e+03 3.22e-02
bond pdb=" N   GLY A  42 "
     pdb=" CA  GLY A  42 "
  ideal  model  delta    sigma   weight residual
  1.450  1.447  0.002 1.33e-02 5.65e+03 3.20e-02
bond pdb=" CG  PHE B  35 "
     pdb=" CD1 PHE B  35 "
  ideal  model  delta    sigma   weight residual
  1.384  1.388 -0.004 2.10e-02 2.27e+03 3.18e-02
bond pdb=" CG  PHE A  74 "
     pdb=" CD2 PHE A  74 "
  ideal  model  delta    sigma   weight residual
  1.384  1.388 -0.004 2.10e-02 2.27e+03 3.16e-02
bond pdb=" C   PHE B  72 "
     pdb=" O   PHE B  72 "
  ideal  model  delta    sigma   weight residual
  1.234  1.232  0.002 1.28e-02 6.10e+03 3.15e-02
bond pdb=" CA  GLU A 152 "
     pdb=" CB  GLU A 152 "
  ideal  model  delta    sigma   weight residual
  1.529  1.532 -0.003 1.66e-02 3.63e+03 3.15e-02
bond pdb=" CA  GLU A  46 "
     pdb=" C   GLU A  46 "
  ideal  model  delta    sigma   weight residual
  1.523  1.526 -0.002 1.34e-02 5.57e+03 3.15e-02
bond pdb=" CA  ALA A  63 "
     pdb=" C   ALA A  63 "
  ideal  model  delta    sigma   weight residual
  1.520  1.522 -0.002 1.16e-02 7.43e+03 3.15e-02
bond pdb=" NE1 TRP A 123 "
     pdb=" CE2 TRP A 123 "
  ideal  model  delta    sigma   weight residual
  1.370  1.368  0.002 1.10e-02 8.26e+03 3.14e-02
bond pdb=" CA  ILE B 145 "
     pdb=" CB  ILE B 145 "
  ideal  model  delta    sigma   weight residual
  1.535  1.537 -0.002 1.24e-02 6.50e+03 3.13e-02
bond pdb=" CB  HIS B  65 "
     pdb=" CG  HIS B  65 "
  ideal  model  delta    sigma   weight residual
  1.497  1.499 -0.002 1.40e-02 5.10e+03 3.12e-02
bond pdb=" C   GLN A  14 "
     pdb=" N   PRO A  15 "
  ideal  model  delta    sigma   weight residual
  1.335  1.333  0.002 1.30e-02 5.92e+03 3.10e-02
bond pdb=" CD1 LEU B  53 "
     pdb="HD12 LEU B  53 "
  ideal  model  delta    sigma   weight residual
  0.970  0.974 -0.004 2.00e-02 2.50e+03 3.09e-02
bond pdb=" N   PHE B  72 "
     pdb=" CA  PHE B  72 "
  ideal  model  delta    sigma   weight residual
  1.454  1.452  0.002 1.18e-02 7.18e+03 3.07e-02
bond pdb=" N   ILE B  70 "
     pdb=" CA  ILE B  70 "
  ideal  model  delta    sigma   weight residual
  1.456  1.458 -0.002 1.14e-02 7.69e+03 3.06e-02
bond pdb=" CG  PHE B 124 "
     pdb=" CD1 PHE B 124 "
  ideal  model  delta    sigma   weight residual
  1.384  1.380  0.004 2.10e-02 2.27e+03 3.04e-02
bond pdb=" CA  PHE B 139 "
     pdb=" CB  PHE B 139 "
  ideal  model  delta    sigma   weight residual
  1.532  1.529  0.003 1.59e-02 3.96e+03 3.04e-02
bond pdb=" CD  GLN B  16 "
     pdb=" NE2 GLN B  16 "
  ideal  model  delta    sigma   weight residual
  1.328  1.324  0.004 2.10e-02 2.27e+03 3.02e-02
bond pdb=" N   THR B   8 "
     pdb=" CA  THR B   8 "
  ideal  model  delta    sigma   weight residual
  1.455  1.457 -0.002 1.29e-02 6.01e+03 3.00e-02
bond pdb=" NE1 TRP A  32 "
     pdb=" CE2 TRP A  32 "
  ideal  model  delta    sigma   weight residual
  1.370  1.368  0.002 1.10e-02 8.26e+03 3.00e-02
bond pdb=" CG  LEU B  80 "
     pdb=" CD1 LEU B  80 "
  ideal  model  delta    sigma   weight residual
  1.521  1.527 -0.006 3.30e-02 9.18e+02 3.00e-02
bond pdb=" SD  MET A 116 "
     pdb=" CE  MET A 116 "
  ideal  model  delta    sigma   weight residual
  1.791  1.787  0.004 2.50e-02 1.60e+03 3.00e-02
bond pdb=" C   TYR A 136 "
     pdb=" N   PHE A 137 "
  ideal  model  delta    sigma   weight residual
  1.331  1.334 -0.002 1.43e-02 4.89e+03 2.99e-02
bond pdb=" C   HIS A  84 "
     pdb=" O   HIS A  84 "
  ideal  model  delta    sigma   weight residual
  1.236  1.238 -0.002 1.21e-02 6.83e+03 2.99e-02
bond pdb=" CD  GLN A 142 "
     pdb=" OE1 GLN A 142 "
  ideal  model  delta    sigma   weight residual
  1.231  1.234 -0.003 1.90e-02 2.77e+03 2.97e-02
bond pdb=" C   LYS B 130 "
     pdb=" O   LYS B 130 "
  ideal  model  delta    sigma   weight residual
  1.232  1.235 -0.002 1.37e-02 5.33e+03 2.97e-02
bond pdb=" CA  ILE B  70 "
     pdb=" CB  ILE B  70 "
  ideal  model  delta    sigma   weight residual
  1.546  1.543  0.003 1.70e-02 3.46e+03 2.97e-02
bond pdb=" C   ASP B 120 "
     pdb=" O   ASP B 120 "
  ideal  model  delta    sigma   weight residual
  1.236  1.233  0.002 1.29e-02 6.01e+03 2.96e-02
bond pdb=" CB  GLU B  73 "
     pdb=" CG  GLU B  73 "
  ideal  model  delta    sigma   weight residual
  1.520  1.525 -0.005 3.00e-02 1.11e+03 2.95e-02
bond pdb=" CA  LEU A  19 "
     pdb=" C   LEU A  19 "
  ideal  model  delta    sigma   weight residual
  1.524  1.522  0.002 1.23e-02 6.61e+03 2.95e-02
bond pdb=" CG  GLN A 140 "
     pdb=" CD  GLN A 140 "
  ideal  model  delta    sigma   weight residual
  1.516  1.512  0.004 2.50e-02 1.60e+03 2.95e-02
bond pdb=" N   GLN B  14 "
     pdb=" CA  GLN B  14 "
  ideal  model  delta    sigma   weight residual
  1.457  1.459 -0.002 1.41e-02 5.03e+03 2.95e-02
bond pdb=" CE2 TYR B 122 "
     pdb=" CZ  TYR B 122 "
  ideal  model  delta    sigma   weight residual
  1.378  1.382 -0.004 2.40e-02 1.74e+03 2.95e-02
bond pdb=" C   ASP A 154 "
     pdb=" O   ASP A 154 "
  ideal  model  delta    sigma   weight residual
  1.236  1.233  0.002 1.39e-02 5.18e+03 2.94e-02
bond pdb=" C   ALA B  29 "
     pdb=" O   ALA B  29 "
  ideal  model  delta    sigma   weight residual
  1.235  1.233  0.002 1.20e-02 6.94e+03 2.94e-02
bond pdb=" CA  LEU B  59 "
     pdb=" CB  LEU B  59 "
  ideal  model  delta    sigma   weight residual
  1.530  1.528  0.003 1.58e-02 4.01e+03 2.94e-02
bond pdb=" CD2 TRP B 105 "
     pdb=" CE2 TRP B 105 "
  ideal  model  delta    sigma   weight residual
  1.409  1.412 -0.003 1.70e-02 3.46e+03 2.90e-02
bond pdb=" CG  LEU B  64 "
     pdb=" CD1 LEU B  64 "
  ideal  model  delta    sigma   weight residual
  1.521  1.527 -0.006 3.30e-02 9.18e+02 2.89e-02
bond pdb=" CD2 HIS A  65 "
     pdb=" NE2 HIS A  65 "
  ideal  model  delta    sigma   weight residual
  1.374  1.372  0.002 1.10e-02 8.26e+03 2.89e-02
bond pdb=" C   GLU A  46 "
     pdb=" O   GLU A  46 "
  ideal  model  delta    sigma   weight residual
  1.235  1.237 -0.002 1.26e-02 6.30e+03 2.86e-02
bond pdb=" CA  VAL A 153 "
     pdb=" CB  VAL A 153 "
  ideal  model  delta    sigma   weight residual
  1.546  1.548 -0.002 1.41e-02 5.03e+03 2.86e-02
bond pdb=" C   THR B 149 "
     pdb=" N   LEU B 150 "
  ideal  model  delta    sigma   weight residual
  1.331  1.329  0.002 1.25e-02 6.40e+03 2.85e-02
bond pdb=" C   ARG B 102 "
     pdb=" O   ARG B 102 "
  ideal  model  delta    sigma   weight residual
  1.241  1.239  0.002 1.23e-02 6.61e+03 2.84e-02
bond pdb=" C   GLU A  56 "
     pdb=" O   GLU A  56 "
  ideal  model  delta    sigma   weight residual
  1.236  1.234  0.002 1.32e-02 5.74e+03 2.82e-02
bond pdb=" N   VAL B  85 "
     pdb=" CA  VAL B  85 "
  ideal  model  delta    sigma   weight residual
  1.459  1.457  0.002 1.26e-02 6.30e+03 2.82e-02
bond pdb=" CA  PHE B  72 "
     pdb=" CB  PHE B  72 "
  ideal  model  delta    sigma   weight residual
  1.533  1.530  0.003 1.60e-02 3.91e+03 2.81e-02
bond pdb=" CG  ASP A 119 "
     pdb=" OD1 ASP A 119 "
  ideal  model  delta    sigma   weight residual
  1.249  1.246  0.003 1.90e-02 2.77e+03 2.78e-02
bond pdb=" CA  PRO B 112 "
     pdb=" CB  PRO B 112 "
  ideal  model  delta    sigma   weight residual
  1.531  1.533 -0.002 1.22e-02 6.72e+03 2.75e-02
bond pdb=" CA  LYS A 132 "
     pdb=" C   LYS A 132 "
  ideal  model  delta    sigma   weight residual
  1.523  1.521  0.002 1.21e-02 6.83e+03 2.74e-02
bond pdb=" CA  GLY A  58 "
     pdb=" C   GLY A  58 "
  ideal  model  delta    sigma   weight residual
  1.516  1.514  0.002 1.29e-02 6.01e+03 2.74e-02
bond pdb=" CA  VAL B  75 "
     pdb=" CB  VAL B  75 "
  ideal  model  delta    sigma   weight residual
  1.539  1.541 -0.002 1.20e-02 6.94e+03 2.73e-02
bond pdb=" CA  PRO B 112 "
     pdb=" C   PRO B 112 "
  ideal  model  delta    sigma   weight residual
  1.526  1.528 -0.001 8.50e-03 1.38e+04 2.73e-02
bond pdb=" CA  GLU A  73 "
     pdb=" CB  GLU A  73 "
  ideal  model  delta    sigma   weight residual
  1.531  1.525  0.005 3.28e-02 9.30e+02 2.73e-02
bond pdb=" C   LYS A  23 "
     pdb=" O   LYS A  23 "
  ideal  model  delta    sigma   weight residual
  1.235  1.233  0.002 1.19e-02 7.06e+03 2.73e-02
bond pdb=" C   ARG B   5 "
     pdb=" N   LEU B   6 "
  ideal  model  delta    sigma   weight residual
  1.330  1.328  0.002 1.42e-02 4.96e+03 2.72e-02
bond pdb=" CA  LYS A  24 "
     pdb=" CB  LYS A  24 "
  ideal  model  delta    sigma   weight residual
  1.530  1.533 -0.003 1.75e-02 3.27e+03 2.72e-02
bond pdb=" C   TRP A 117 "
     pdb=" O   TRP A 117 "
  ideal  model  delta    sigma   weight residual
  1.234  1.232  0.002 1.29e-02 6.01e+03 2.71e-02
bond pdb=" CA  VAL B  67 "
     pdb=" HA  VAL B  67 "
  ideal  model  delta    sigma   weight residual
  0.970  0.973 -0.003 2.00e-02 2.50e+03 2.70e-02
bond pdb=" CG  PHE B  27 "
     pdb=" CD2 PHE B  27 "
  ideal  model  delta    sigma   weight residual
  1.384  1.387 -0.003 2.10e-02 2.27e+03 2.68e-02
bond pdb=" CA  PRO A 112 "
     pdb=" C   PRO A 112 "
  ideal  model  delta    sigma   weight residual
  1.524  1.523  0.002 9.20e-03 1.18e+04 2.67e-02
bond pdb=" C   PHE A  27 "
     pdb=" N   GLY A  28 "
  ideal  model  delta    sigma   weight residual
  1.330  1.332 -0.002 1.27e-02 6.20e+03 2.66e-02
bond pdb=" CD  GLN B 142 "
     pdb=" NE2 GLN B 142 "
  ideal  model  delta    sigma   weight residual
  1.328  1.331 -0.003 2.10e-02 2.27e+03 2.64e-02
bond pdb=" C   TRP B  32 "
     pdb=" O   TRP B  32 "
  ideal  model  delta    sigma   weight residual
  1.235  1.237 -0.002 1.18e-02 7.18e+03 2.63e-02
bond pdb=" CD2 LEU B 128 "
     pdb="HD23 LEU B 128 "
  ideal  model  delta    sigma   weight residual
  0.970  0.973 -0.003 2.00e-02 2.50e+03 2.63e-02
bond pdb=" CD  GLN A 142 "
     pdb=" NE2 GLN A 142 "
  ideal  model  delta    sigma   weight residual
  1.328  1.325  0.003 2.10e-02 2.27e+03 2.62e-02
bond pdb=" CG  ASP B  62 "
     pdb=" OD2 ASP B  62 "
  ideal  model  delta    sigma   weight residual
  1.249  1.252 -0.003 1.90e-02 2.77e+03 2.61e-02
bond pdb=" C   GLU B  97 "
     pdb=" N   SER B  98 "
  ideal  model  delta    sigma   weight residual
  1.331  1.329  0.002 1.33e-02 5.65e+03 2.60e-02
bond pdb=" CD1 TRP B  32 "
     pdb=" NE1 TRP B  32 "
  ideal  model  delta    sigma   weight residual
  1.374  1.371  0.003 2.10e-02 2.27e+03 2.60e-02
bond pdb=" CA  GLU B  79 "
     pdb=" C   GLU B  79 "
  ideal  model  delta    sigma   weight residual
  1.524  1.522  0.002 1.23e-02 6.61e+03 2.59e-02
bond pdb=" CA  PHE B  35 "
     pdb=" C   PHE B  35 "
  ideal  model  delta    sigma   weight residual
  1.523  1.521  0.002 1.23e-02 6.61e+03 2.57e-02
bond pdb=" CE  LYS B 131 "
     pdb=" HE3 LYS B 131 "
  ideal  model  delta    sigma   weight residual
  0.970  0.973 -0.003 2.00e-02 2.50e+03 2.56e-02
bond pdb=" CA  GLN B  14 "
     pdb=" C   GLN B  14 "
  ideal  model  delta    sigma   weight residual
  1.524  1.522  0.002 1.26e-02 6.30e+03 2.55e-02
bond pdb=" CD  GLU B  41 "
     pdb=" OE2 GLU B  41 "
  ideal  model  delta    sigma   weight residual
  1.249  1.252 -0.003 1.90e-02 2.77e+03 2.55e-02
bond pdb=" C   ASP B  62 "
     pdb=" O   ASP B  62 "
  ideal  model  delta    sigma   weight residual
  1.236  1.238 -0.002 1.17e-02 7.31e+03 2.55e-02
bond pdb=" C   VAL B 153 "
     pdb=" O   VAL B 153 "
  ideal  model  delta    sigma   weight residual
  1.229  1.230 -0.002 1.03e-02 9.43e+03 2.55e-02
bond pdb=" C   GLN A 129 "
     pdb=" N   LYS A 130 "
  ideal  model  delta    sigma   weight residual
  1.333  1.331  0.002 1.38e-02 5.25e+03 2.55e-02
bond pdb=" N   ASP B 143 "
     pdb=" CA  ASP B 143 "
  ideal  model  delta    sigma   weight residual
  1.457  1.459 -0.002 1.10e-02 8.26e+03 2.54e-02
bond pdb=" CA  ARG A 102 "
     pdb=" CB  ARG A 102 "
  ideal  model  delta    sigma   weight residual
  1.528  1.530 -0.002 1.36e-02 5.41e+03 2.52e-02
bond pdb=" CD  GLU B  46 "
     pdb=" OE2 GLU B  46 "
  ideal  model  delta    sigma   weight residual
  1.249  1.252 -0.003 1.90e-02 2.77e+03 2.50e-02
bond pdb=" CG  ASP B  99 "
     pdb=" OD2 ASP B  99 "
  ideal  model  delta    sigma   weight residual
  1.249  1.252 -0.003 1.90e-02 2.77e+03 2.48e-02
bond pdb=" CB  ASP B 120 "
     pdb=" CG  ASP B 120 "
  ideal  model  delta    sigma   weight residual
  1.516  1.520 -0.004 2.50e-02 1.60e+03 2.47e-02
bond pdb=" CB  SER A   4 "
     pdb=" OG  SER A   4 "
  ideal  model  delta    sigma   weight residual
  1.417  1.414  0.003 2.00e-02 2.50e+03 2.47e-02
bond pdb=" N   VAL B  75 "
     pdb=" CA  VAL B  75 "
  ideal  model  delta    sigma   weight residual
  1.457  1.459 -0.002 1.25e-02 6.40e+03 2.46e-02
bond pdb=" CA  ASP A 120 "
     pdb=" C   ASP A 120 "
  ideal  model  delta    sigma   weight residual
  1.522  1.524 -0.002 1.41e-02 5.03e+03 2.46e-02
bond pdb=" CZ3 TRP A 123 "
     pdb=" CH2 TRP A 123 "
  ideal  model  delta    sigma   weight residual
  1.400  1.396  0.004 2.50e-02 1.60e+03 2.45e-02
bond pdb=" CA  ILE A  70 "
     pdb=" CB  ILE A  70 "
  ideal  model  delta    sigma   weight residual
  1.545  1.547 -0.002 1.51e-02 4.39e+03 2.45e-02
bond pdb=" CZ3 TRP A 117 "
     pdb=" CH2 TRP A 117 "
  ideal  model  delta    sigma   weight residual
  1.400  1.404 -0.004 2.50e-02 1.60e+03 2.45e-02
bond pdb=" CB  THR A  88 "
     pdb=" OG1 THR A  88 "
  ideal  model  delta    sigma   weight residual
  1.433  1.435 -0.002 1.60e-02 3.91e+03 2.44e-02
bond pdb=" CA  VAL B  71 "
     pdb=" CB  VAL B  71 "
  ideal  model  delta    sigma   weight residual
  1.538  1.541 -0.002 1.30e-02 5.92e+03 2.44e-02
bond pdb=" CB  ARG B   5 "
     pdb=" CG  ARG B   5 "
  ideal  model  delta    sigma   weight residual
  1.520  1.525 -0.005 3.00e-02 1.11e+03 2.43e-02
bond pdb=" C   GLU A  56 "
     pdb=" N   SER A  57 "
  ideal  model  delta    sigma   weight residual
  1.334  1.336 -0.002 1.58e-02 4.01e+03 2.43e-02
bond pdb=" CG  PRO B 103 "
     pdb=" CD  PRO B 103 "
  ideal  model  delta    sigma   weight residual
  1.503  1.508 -0.005 3.40e-02 8.65e+02 2.43e-02
bond pdb=" N   GLY A  58 "
     pdb=" CA  GLY A  58 "
  ideal  model  delta    sigma   weight residual
  1.444  1.441  0.003 1.81e-02 3.05e+03 2.42e-02
bond pdb=" CB  LEU A 146 "
     pdb=" CG  LEU A 146 "
  ideal  model  delta    sigma   weight residual
  1.530  1.533 -0.003 2.00e-02 2.50e+03 2.42e-02
bond pdb=" N   VAL B  18 "
     pdb=" CA  VAL B  18 "
  ideal  model  delta    sigma   weight residual
  1.458  1.456  0.002 1.14e-02 7.69e+03 2.41e-02
bond pdb=" CD2 LEU B  13 "
     pdb="HD23 LEU B  13 "
  ideal  model  delta    sigma   weight residual
  0.970  0.973 -0.003 2.00e-02 2.50e+03 2.41e-02
bond pdb=" N   LEU B 108 "
     pdb=" CA  LEU B 108 "
  ideal  model  delta    sigma   weight residual
  1.459  1.457  0.002 1.25e-02 6.40e+03 2.41e-02
bond pdb=" C   GLN B  69 "
     pdb=" N   ILE B  70 "
  ideal  model  delta    sigma   weight residual
  1.331  1.334 -0.002 1.50e-02 4.44e+03 2.40e-02
bond pdb=" C   MET B 116 "
     pdb=" N   TRP B 117 "
  ideal  model  delta    sigma   weight residual
  1.330  1.332 -0.002 1.47e-02 4.63e+03 2.39e-02
bond pdb=" CZ  ARG B   5 "
     pdb=" NH1 ARG B   5 "
  ideal  model  delta    sigma   weight residual
  1.323  1.325 -0.002 1.40e-02 5.10e+03 2.38e-02
bond pdb=" CD1 PHE A 133 "
     pdb=" CE1 PHE A 133 "
  ideal  model  delta    sigma   weight residual
  1.382  1.377  0.005 3.00e-02 1.11e+03 2.38e-02
bond pdb=" C   LEU A  64 "
     pdb=" O   LEU A  64 "
  ideal  model  delta    sigma   weight residual
  1.235  1.233  0.002 1.23e-02 6.61e+03 2.37e-02
bond pdb=" CZ2 TRP A 123 "
     pdb=" CH2 TRP A 123 "
  ideal  model  delta    sigma   weight residual
  1.368  1.365  0.003 1.90e-02 2.77e+03 2.37e-02
bond pdb=" C   ASP B  82 "
     pdb=" N   VAL B  83 "
  ideal  model  delta    sigma   weight residual
  1.331  1.332 -0.002 1.27e-02 6.20e+03 2.36e-02
bond pdb=" N   ALA A   3 "
     pdb=" CA  ALA A   3 "
  ideal  model  delta    sigma   weight residual
  1.458  1.455  0.003 1.90e-02 2.77e+03 2.36e-02
bond pdb=" CD  GLN A 140 "
     pdb=" NE2 GLN A 140 "
  ideal  model  delta    sigma   weight residual
  1.328  1.325  0.003 2.10e-02 2.27e+03 2.35e-02
bond pdb=" CA  PRO A  15 "
     pdb=" CB  PRO A  15 "
  ideal  model  delta    sigma   weight residual
  1.534  1.536 -0.002 1.62e-02 3.81e+03 2.35e-02
bond pdb=" CB  ASP A 120 "
     pdb=" CG  ASP A 120 "
  ideal  model  delta    sigma   weight residual
  1.516  1.512  0.004 2.50e-02 1.60e+03 2.34e-02
bond pdb=" CA  LEU A  11 "
     pdb=" C   LEU A  11 "
  ideal  model  delta    sigma   weight residual
  1.526  1.524  0.002 1.28e-02 6.10e+03 2.34e-02
bond pdb=" OG  SER B  57 "
     pdb=" HG  SER B  57 "
  ideal  model  delta    sigma   weight residual
  0.840  0.843 -0.003 2.00e-02 2.50e+03 2.33e-02
bond pdb=" CE2 PHE A  27 "
     pdb=" CZ  PHE A  27 "
  ideal  model  delta    sigma   weight residual
  1.382  1.387 -0.005 3.00e-02 1.11e+03 2.32e-02
bond pdb=" NE  ARG B  17 "
     pdb=" CZ  ARG B  17 "
  ideal  model  delta    sigma   weight residual
  1.326  1.328 -0.002 1.10e-02 8.26e+03 2.31e-02
bond pdb=" CD  GLN A  92 "
     pdb=" OE1 GLN A  92 "
  ideal  model  delta    sigma   weight residual
  1.231  1.228  0.003 1.90e-02 2.77e+03 2.29e-02
bond pdb=" N   GLY B  48 "
     pdb=" CA  GLY B  48 "
  ideal  model  delta    sigma   weight residual
  1.449  1.451 -0.002 1.45e-02 4.76e+03 2.28e-02
bond pdb=" CG  LEU A   6 "
     pdb=" CD2 LEU A   6 "
  ideal  model  delta    sigma   weight residual
  1.521  1.526 -0.005 3.30e-02 9.18e+02 2.27e-02
bond pdb=" N   GLU B  73 "
     pdb=" CA  GLU B  73 "
  ideal  model  delta    sigma   weight residual
  1.459  1.457  0.002 1.22e-02 6.72e+03 2.23e-02
bond pdb=" CG  LEU A   9 "
     pdb=" CD2 LEU A   9 "
  ideal  model  delta    sigma   weight residual
  1.521  1.526 -0.005 3.30e-02 9.18e+02 2.22e-02
bond pdb=" CD  GLN A 107 "
     pdb=" NE2 GLN A 107 "
  ideal  model  delta    sigma   weight residual
  1.328  1.325  0.003 2.10e-02 2.27e+03 2.22e-02
bond pdb=" CA  LEU A   9 "
     pdb=" C   LEU A   9 "
  ideal  model  delta    sigma   weight residual
  1.521  1.519  0.002 1.28e-02 6.10e+03 2.21e-02
bond pdb=" C   THR B 149 "
     pdb=" O   THR B 149 "
  ideal  model  delta    sigma   weight residual
  1.234  1.232  0.002 1.22e-02 6.72e+03 2.21e-02
bond pdb=" CD1 LEU B  19 "
     pdb="HD13 LEU B  19 "
  ideal  model  delta    sigma   weight residual
  0.970  0.973 -0.003 2.00e-02 2.50e+03 2.20e-02
bond pdb=" CB  THR B 149 "
     pdb=" OG1 THR B 149 "
  ideal  model  delta    sigma   weight residual
  1.433  1.435 -0.002 1.60e-02 3.91e+03 2.20e-02
bond pdb=" CA  LEU A 126 "
     pdb=" CB  LEU A 126 "
  ideal  model  delta    sigma   weight residual
  1.529  1.531 -0.002 1.55e-02 4.16e+03 2.19e-02
bond pdb=" CZ  ARG A  17 "
     pdb=" NH1 ARG A  17 "
  ideal  model  delta    sigma   weight residual
  1.323  1.321  0.002 1.40e-02 5.10e+03 2.19e-02
bond pdb=" C   ARG B  17 "
     pdb=" N   VAL B  18 "
  ideal  model  delta    sigma   weight residual
  1.331  1.333 -0.002 1.40e-02 5.10e+03 2.19e-02
bond pdb=" CE  LYS B 130 "
     pdb=" HE2 LYS B 130 "
  ideal  model  delta    sigma   weight residual
  0.970  0.973 -0.003 2.00e-02 2.50e+03 2.17e-02
bond pdb=" N   PRO B  78 "
     pdb=" CD  PRO B  78 "
  ideal  model  delta    sigma   weight residual
  1.473  1.475 -0.002 1.40e-02 5.10e+03 2.17e-02
bond pdb=" CG  LEU B  53 "
     pdb=" CD1 LEU B  53 "
  ideal  model  delta    sigma   weight residual
  1.521  1.516  0.005 3.30e-02 9.18e+02 2.16e-02
bond pdb=" CA  THR A  60 "
     pdb=" C   THR A  60 "
  ideal  model  delta    sigma   weight residual
  1.524  1.523  0.002 1.31e-02 5.83e+03 2.15e-02
bond pdb=" C   LYS A  38 "
     pdb=" O   LYS A  38 "
  ideal  model  delta    sigma   weight residual
  1.234  1.232  0.002 1.33e-02 5.65e+03 2.15e-02
bond pdb=" C   VAL B  10 "
     pdb=" O   VAL B  10 "
  ideal  model  delta    sigma   weight residual
  1.236  1.238 -0.002 1.04e-02 9.25e+03 2.14e-02
bond pdb=" CB  PHE B  72 "
     pdb=" CG  PHE B  72 "
  ideal  model  delta    sigma   weight residual
  1.502  1.499  0.003 2.30e-02 1.89e+03 2.13e-02
bond pdb=" CA  THR B  44 "
     pdb=" C   THR B  44 "
  ideal  model  delta    sigma   weight residual
  1.528  1.526  0.002 1.37e-02 5.33e+03 2.13e-02
bond pdb=" C   SER A  98 "
     pdb=" N   ASP A  99 "
  ideal  model  delta    sigma   weight residual
  1.334  1.337 -0.002 1.46e-02 4.69e+03 2.13e-02
bond pdb=" CA  GLY B  37 "
     pdb=" C   GLY B  37 "
  ideal  model  delta    sigma   weight residual
  1.514  1.516 -0.002 1.41e-02 5.03e+03 2.12e-02
bond pdb=" CG1 ILE B 145 "
     pdb=" CD1 ILE B 145 "
  ideal  model  delta    sigma   weight residual
  1.513  1.507  0.006 3.90e-02 6.57e+02 2.12e-02
bond pdb=" CE2 PHE B 133 "
     pdb=" CZ  PHE B 133 "
  ideal  model  delta    sigma   weight residual
  1.382  1.386 -0.004 3.00e-02 1.11e+03 2.11e-02
bond pdb=" CA  LYS A 130 "
     pdb=" CB  LYS A 130 "
  ideal  model  delta    sigma   weight residual
  1.531  1.534 -0.002 1.53e-02 4.27e+03 2.09e-02
bond pdb=" CE  LYS A 138 "
     pdb=" HE3 LYS A 138 "
  ideal  model  delta    sigma   weight residual
  0.970  0.973 -0.003 2.00e-02 2.50e+03 2.07e-02
bond pdb=" CB  LEU B 126 "
     pdb=" CG  LEU B 126 "
  ideal  model  delta    sigma   weight residual
  1.530  1.527  0.003 2.00e-02 2.50e+03 2.06e-02
bond pdb=" CZ  ARG A  50 "
     pdb=" NH2 ARG A  50 "
  ideal  model  delta    sigma   weight residual
  1.330  1.328  0.002 1.30e-02 5.92e+03 2.05e-02
bond pdb=" CA  PHE B 106 "
     pdb=" C   PHE B 106 "
  ideal  model  delta    sigma   weight residual
  1.522  1.523 -0.002 1.21e-02 6.83e+03 2.05e-02
bond pdb=" CG  GLU B 152 "
     pdb=" CD  GLU B 152 "
  ideal  model  delta    sigma   weight residual
  1.516  1.512  0.004 2.50e-02 1.60e+03 2.05e-02
bond pdb=" O2  SO4 D   4 "
     pdb=" S   SO4 D   4 "
  ideal  model  delta    sigma   weight residual
  1.460  1.463 -0.003 2.00e-02 2.50e+03 2.04e-02
bond pdb=" C   PHE B 133 "
     pdb=" N   HIS B 134 "
  ideal  model  delta    sigma   weight residual
  1.331  1.330  0.002 1.29e-02 6.01e+03 2.02e-02
bond pdb=" CA  LEU A  19 "
     pdb=" CB  LEU A  19 "
  ideal  model  delta    sigma   weight residual
  1.529  1.527  0.002 1.34e-02 5.57e+03 2.02e-02
bond pdb=" CA  LYS A  23 "
     pdb=" C   LYS A  23 "
  ideal  model  delta    sigma   weight residual
  1.525  1.523  0.002 1.28e-02 6.10e+03 1.98e-02
bond pdb=" CE2 PHE A 133 "
     pdb=" CZ  PHE A 133 "
  ideal  model  delta    sigma   weight residual
  1.382  1.386 -0.004 3.00e-02 1.11e+03 1.98e-02
bond pdb=" N   GLN B 142 "
     pdb=" CA  GLN B 142 "
  ideal  model  delta    sigma   weight residual
  1.456  1.454  0.002 1.32e-02 5.74e+03 1.96e-02
bond pdb=" C   PRO B 103 "
     pdb=" N   CYS B 104 "
  ideal  model  delta    sigma   weight residual
  1.331  1.333 -0.002 1.25e-02 6.40e+03 1.96e-02
bond pdb=" C   LEU A 126 "
     pdb=" O   LEU A 126 "
  ideal  model  delta    sigma   weight residual
  1.236  1.238 -0.002 1.15e-02 7.56e+03 1.95e-02
bond pdb=" CD1 LEU B  59 "
     pdb="HD11 LEU B  59 "
  ideal  model  delta    sigma   weight residual
  0.970  0.973 -0.003 2.00e-02 2.50e+03 1.94e-02
bond pdb=" CB  ASP B  62 "
     pdb=" CG  ASP B  62 "
  ideal  model  delta    sigma   weight residual
  1.516  1.513  0.003 2.50e-02 1.60e+03 1.94e-02
bond pdb=" CB  HIS B 134 "
     pdb=" CG  HIS B 134 "
  ideal  model  delta    sigma   weight residual
  1.497  1.499 -0.002 1.40e-02 5.10e+03 1.93e-02
bond pdb=" CB  GLU A  73 "
     pdb=" CG  GLU A  73 "
  ideal  model  delta    sigma   weight residual
  1.520  1.524 -0.004 3.00e-02 1.11e+03 1.93e-02
bond pdb=" C   TYR A 148 "
     pdb=" O   TYR A 148 "
  ideal  model  delta    sigma   weight residual
  1.235  1.233  0.001 1.00e-02 1.00e+04 1.88e-02
bond pdb=" N   HIS A  84 "
     pdb=" CA  HIS A  84 "
  ideal  model  delta    sigma   weight residual
  1.456  1.458 -0.002 1.21e-02 6.83e+03 1.87e-02
bond pdb=" CB  GLN B  54 "
     pdb=" CG  GLN B  54 "
  ideal  model  delta    sigma   weight residual
  1.520  1.524 -0.004 3.00e-02 1.11e+03 1.86e-02
bond pdb=" C   LYS B 114 "
     pdb=" N   ASP B 115 "
  ideal  model  delta    sigma   weight residual
  1.332  1.331  0.002 1.29e-02 6.01e+03 1.85e-02
bond pdb=" N   ASP A 115 "
     pdb=" CA  ASP A 115 "
  ideal  model  delta    sigma   weight residual
  1.458  1.459 -0.002 1.19e-02 7.06e+03 1.85e-02
bond pdb=" N   GLY A  30 "
     pdb=" CA  GLY A  30 "
  ideal  model  delta    sigma   weight residual
  1.446  1.444  0.002 1.49e-02 4.50e+03 1.85e-02
bond pdb=" N   ARG A  25 "
     pdb=" CA  ARG A  25 "
  ideal  model  delta    sigma   weight residual
  1.456  1.454  0.002 1.27e-02 6.20e+03 1.84e-02
bond pdb=" CD1 PHE A 139 "
     pdb=" CE1 PHE A 139 "
  ideal  model  delta    sigma   weight residual
  1.382  1.386 -0.004 3.00e-02 1.11e+03 1.82e-02
bond pdb=" CB  PHE A 137 "
     pdb=" CG  PHE A 137 "
  ideal  model  delta    sigma   weight residual
  1.502  1.499  0.003 2.30e-02 1.89e+03 1.82e-02
bond pdb=" CA  ASP B  89 "
     pdb=" CB  ASP B  89 "
  ideal  model  delta    sigma   weight residual
  1.533  1.531  0.002 1.60e-02 3.91e+03 1.81e-02
bond pdb=" CG  GLN B  14 "
     pdb=" CD  GLN B  14 "
  ideal  model  delta    sigma   weight residual
  1.516  1.519 -0.003 2.50e-02 1.60e+03 1.81e-02
bond pdb=" CA  PHE B 139 "
     pdb=" C   PHE B 139 "
  ideal  model  delta    sigma   weight residual
  1.526  1.524  0.002 1.36e-02 5.41e+03 1.81e-02
bond pdb=" CB  VAL A  39 "
     pdb=" CG2 VAL A  39 "
  ideal  model  delta    sigma   weight residual
  1.521  1.517  0.004 3.30e-02 9.18e+02 1.80e-02
bond pdb=" CB  SER B  98 "
     pdb=" OG  SER B  98 "
  ideal  model  delta    sigma   weight residual
  1.417  1.420 -0.003 2.00e-02 2.50e+03 1.78e-02
bond pdb=" C   SER A  90 "
     pdb=" O   SER A  90 "
  ideal  model  delta    sigma   weight residual
  1.234  1.236 -0.002 1.27e-02 6.20e+03 1.75e-02
bond pdb=" CG2 VAL A  75 "
     pdb="HG21 VAL A  75 "
  ideal  model  delta    sigma   weight residual
  0.970  0.973 -0.003 2.00e-02 2.50e+03 1.75e-02
bond pdb=" CD1 LEU B 126 "
     pdb="HD12 LEU B 126 "
  ideal  model  delta    sigma   weight residual
  0.970  0.973 -0.003 2.00e-02 2.50e+03 1.75e-02
bond pdb=" CD2 LEU B  53 "
     pdb="HD21 LEU B  53 "
  ideal  model  delta    sigma   weight residual
  0.970  0.973 -0.003 2.00e-02 2.50e+03 1.74e-02
bond pdb=" CG  HIS A 134 "
     pdb=" CD2 HIS A 134 "
  ideal  model  delta    sigma   weight residual
  1.354  1.355 -0.001 1.10e-02 8.26e+03 1.74e-02
bond pdb=" CB  VAL B  67 "
     pdb=" CG2 VAL B  67 "
  ideal  model  delta    sigma   weight residual
  1.521  1.525 -0.004 3.30e-02 9.18e+02 1.73e-02
bond pdb=" N   HIS A  65 "
     pdb=" CA  HIS A  65 "
  ideal  model  delta    sigma   weight residual
  1.455  1.457 -0.002 1.25e-02 6.40e+03 1.73e-02
bond pdb=" CA  GLU A  73 "
     pdb=" C   GLU A  73 "
  ideal  model  delta    sigma   weight residual
  1.526  1.528 -0.002 1.42e-02 4.96e+03 1.73e-02
bond pdb=" C   GLY A  37 "
     pdb=" O   GLY A  37 "
  ideal  model  delta    sigma   weight residual
  1.228  1.226  0.002 1.36e-02 5.41e+03 1.72e-02
bond pdb=" CB  GLN A  16 "
     pdb=" CG  GLN A  16 "
  ideal  model  delta    sigma   weight residual
  1.520  1.524 -0.004 3.00e-02 1.11e+03 1.72e-02
bond pdb=" CD2 PHE B  35 "
     pdb=" CE2 PHE B  35 "
  ideal  model  delta    sigma   weight residual
  1.382  1.386 -0.004 3.00e-02 1.11e+03 1.72e-02
bond pdb=" CD1 TRP A 117 "
     pdb=" NE1 TRP A 117 "
  ideal  model  delta    sigma   weight residual
  1.374  1.377 -0.003 2.10e-02 2.27e+03 1.72e-02
bond pdb=" CA  GLN A  54 "
     pdb=" CB  GLN A  54 "
  ideal  model  delta    sigma   weight residual
  1.529  1.531 -0.002 1.64e-02 3.72e+03 1.70e-02
bond pdb=" CZ  TYR A   7 "
     pdb=" OH  TYR A   7 "
  ideal  model  delta    sigma   weight residual
  1.376  1.373  0.003 2.10e-02 2.27e+03 1.69e-02
bond pdb=" C   TYR B 136 "
     pdb=" O   TYR B 136 "
  ideal  model  delta    sigma   weight residual
  1.235  1.234  0.002 1.26e-02 6.30e+03 1.69e-02
bond pdb=" CD  GLN B  14 "
     pdb=" NE2 GLN B  14 "
  ideal  model  delta    sigma   weight residual
  1.328  1.325  0.003 2.10e-02 2.27e+03 1.69e-02
bond pdb=" N   LEU A  80 "
     pdb=" CA  LEU A  80 "
  ideal  model  delta    sigma   weight residual
  1.453  1.454 -0.002 1.31e-02 5.83e+03 1.68e-02
bond pdb=" CB  GLN A 110 "
     pdb=" CG  GLN A 110 "
  ideal  model  delta    sigma   weight residual
  1.520  1.524 -0.004 3.00e-02 1.11e+03 1.68e-02
bond pdb=" CG2 THR A 155 "
     pdb="HG23 THR A 155 "
  ideal  model  delta    sigma   weight residual
  0.970  0.973 -0.003 2.00e-02 2.50e+03 1.68e-02
bond pdb=" CA  PHE B  74 "
     pdb=" CB  PHE B  74 "
  ideal  model  delta    sigma   weight residual
  1.529  1.530 -0.002 1.34e-02 5.57e+03 1.67e-02
bond pdb=" CA  HIS B  65 "
     pdb=" C   HIS B  65 "
  ideal  model  delta    sigma   weight residual
  1.520  1.519  0.002 1.21e-02 6.83e+03 1.67e-02
bond pdb=" CD  GLN B  40 "
     pdb=" NE2 GLN B  40 "
  ideal  model  delta    sigma   weight residual
  1.328  1.331 -0.003 2.10e-02 2.27e+03 1.67e-02
bond pdb=" CG  LEU A 146 "
     pdb=" CD2 LEU A 146 "
  ideal  model  delta    sigma   weight residual
  1.521  1.517  0.004 3.30e-02 9.18e+02 1.66e-02
bond pdb=" N   LEU A 127 "
     pdb=" CA  LEU A 127 "
  ideal  model  delta    sigma   weight residual
  1.459  1.461 -0.002 1.21e-02 6.83e+03 1.66e-02
bond pdb=" C   PHE A  35 "
     pdb=" O   PHE A  35 "
  ideal  model  delta    sigma   weight residual
  1.234  1.236 -0.002 1.22e-02 6.72e+03 1.64e-02
bond pdb=" CE2 TYR A 148 "
     pdb=" CZ  TYR A 148 "
  ideal  model  delta    sigma   weight residual
  1.378  1.375  0.003 2.40e-02 1.74e+03 1.62e-02
bond pdb=" C   THR B 155 "
     pdb=" O   THR B 155 "
  ideal  model  delta    sigma   weight residual
  1.236  1.237 -0.001 1.14e-02 7.69e+03 1.62e-02
bond pdb=" CA  PHE B  86 "
     pdb=" CB  PHE B  86 "
  ideal  model  delta    sigma   weight residual
  1.536  1.533  0.003 2.08e-02 2.31e+03 1.62e-02
bond pdb=" CA  PRO B  95 "
     pdb=" CB  PRO B  95 "
  ideal  model  delta    sigma   weight residual
  1.533  1.535 -0.002 1.35e-02 5.49e+03 1.62e-02
bond pdb=" CG2 VAL B  67 "
     pdb="HG23 VAL B  67 "
  ideal  model  delta    sigma   weight residual
  0.970  0.973 -0.003 2.00e-02 2.50e+03 1.62e-02
bond pdb=" CD2 LEU B  59 "
     pdb="HD23 LEU B  59 "
  ideal  model  delta    sigma   weight residual
  0.970  0.973 -0.003 2.00e-02 2.50e+03 1.62e-02
bond pdb=" CG  GLN A  16 "
     pdb=" CD  GLN A  16 "
  ideal  model  delta    sigma   weight residual
  1.516  1.519 -0.003 2.50e-02 1.60e+03 1.61e-02
bond pdb=" N   GLU B  52 "
     pdb=" CA  GLU B  52 "
  ideal  model  delta    sigma   weight residual
  1.457  1.455  0.002 1.35e-02 5.49e+03 1.61e-02
bond pdb=" CA  LYS A  66 "
     pdb=" C   LYS A  66 "
  ideal  model  delta    sigma   weight residual
  1.524  1.525 -0.002 1.31e-02 5.83e+03 1.60e-02
bond pdb=" N   LYS B  24 "
     pdb=" CA  LYS B  24 "
  ideal  model  delta    sigma   weight residual
  1.458  1.459 -0.002 1.27e-02 6.20e+03 1.60e-02
bond pdb=" C   GLY A  42 "
     pdb=" O   GLY A  42 "
  ideal  model  delta    sigma   weight residual
  1.237  1.239 -0.002 1.30e-02 5.92e+03 1.60e-02
bond pdb=" N   GLY A  28 "
     pdb=" CA  GLY A  28 "
  ideal  model  delta    sigma   weight residual
  1.449  1.451 -0.002 1.33e-02 5.65e+03 1.59e-02
bond pdb=" CG  PHE B  72 "
     pdb=" CD2 PHE B  72 "
  ideal  model  delta    sigma   weight residual
  1.384  1.381  0.003 2.10e-02 2.27e+03 1.59e-02
bond pdb=" O4  SO4 D   6 "
     pdb=" S   SO4 D   6 "
  ideal  model  delta    sigma   weight residual
  1.460  1.463 -0.003 2.00e-02 2.50e+03 1.58e-02
bond pdb=" CD  GLU A  73 "
     pdb=" OE1 GLU A  73 "
  ideal  model  delta    sigma   weight residual
  1.249  1.247  0.002 1.90e-02 2.77e+03 1.58e-02
bond pdb=" C   GLY B  68 "
     pdb=" N   GLN B  69 "
  ideal  model  delta    sigma   weight residual
  1.332  1.334 -0.002 1.40e-02 5.10e+03 1.58e-02
bond pdb=" CB  VAL A 156 "
     pdb=" CG2 VAL A 156 "
  ideal  model  delta    sigma   weight residual
  1.521  1.525 -0.004 3.30e-02 9.18e+02 1.58e-02
bond pdb=" N   PHE A 137 "
     pdb=" CA  PHE A 137 "
  ideal  model  delta    sigma   weight residual
  1.455  1.457 -0.002 1.25e-02 6.40e+03 1.57e-02
bond pdb=" C   LEU B  19 "
     pdb=" N   LEU B  20 "
  ideal  model  delta    sigma   weight residual
  1.330  1.332 -0.002 1.53e-02 4.27e+03 1.57e-02
bond pdb=" CA  LEU B   9 "
     pdb=" C   LEU B   9 "
  ideal  model  delta    sigma   weight residual
  1.523  1.525 -0.002 1.34e-02 5.57e+03 1.56e-02
bond pdb=" CA  PRO B 125 "
     pdb=" C   PRO B 125 "
  ideal  model  delta    sigma   weight residual
  1.516  1.518 -0.002 1.61e-02 3.86e+03 1.56e-02
bond pdb=" CA  ILE B 111 "
     pdb=" CB  ILE B 111 "
  ideal  model  delta    sigma   weight residual
  1.540  1.542 -0.002 1.23e-02 6.61e+03 1.55e-02
bond pdb=" CD2 PHE A 133 "
     pdb=" CE2 PHE A 133 "
  ideal  model  delta    sigma   weight residual
  1.382  1.386 -0.004 3.00e-02 1.11e+03 1.55e-02
bond pdb=" CB  GLN A 107 "
     pdb=" HB2 GLN A 107 "
  ideal  model  delta    sigma   weight residual
  0.970  0.972 -0.002 2.00e-02 2.50e+03 1.55e-02
bond pdb=" C   GLY A  28 "
     pdb=" O   GLY A  28 "
  ideal  model  delta    sigma   weight residual
  1.235  1.233  0.002 1.45e-02 4.76e+03 1.54e-02
bond pdb=" CA  THR A 155 "
     pdb=" CB  THR A 155 "
  ideal  model  delta    sigma   weight residual
  1.530  1.528  0.002 1.69e-02 3.50e+03 1.53e-02
bond pdb=" CD2 LEU B 126 "
     pdb="HD23 LEU B 126 "
  ideal  model  delta    sigma   weight residual
  0.970  0.972 -0.002 2.00e-02 2.50e+03 1.53e-02
bond pdb=" C   TRP A 105 "
     pdb=" O   TRP A 105 "
  ideal  model  delta    sigma   weight residual
  1.235  1.237 -0.002 1.22e-02 6.72e+03 1.53e-02
bond pdb=" C   PHE A 124 "
     pdb=" N   PRO A 125 "
  ideal  model  delta    sigma   weight residual
  1.335  1.333  0.002 1.28e-02 6.10e+03 1.52e-02
bond pdb=" N   THR B 149 "
     pdb=" CA  THR B 149 "
  ideal  model  delta    sigma   weight residual
  1.455  1.456 -0.002 1.26e-02 6.30e+03 1.51e-02
bond pdb=" CD1 LEU B 127 "
     pdb="HD12 LEU B 127 "
  ideal  model  delta    sigma   weight residual
  0.970  0.972 -0.002 2.00e-02 2.50e+03 1.51e-02
bond pdb=" CD2 PHE A  74 "
     pdb=" CE2 PHE A  74 "
  ideal  model  delta    sigma   weight residual
  1.382  1.386 -0.004 3.00e-02 1.11e+03 1.51e-02
bond pdb=" CD  GLN A  54 "
     pdb=" NE2 GLN A  54 "
  ideal  model  delta    sigma   weight residual
  1.328  1.325  0.003 2.10e-02 2.27e+03 1.50e-02
bond pdb=" CA  PRO A  78 "
     pdb=" CB  PRO A  78 "
  ideal  model  delta    sigma   weight residual
  1.533  1.531  0.002 1.42e-02 4.96e+03 1.48e-02
bond pdb=" C   PHE B  72 "
     pdb=" N   GLU B  73 "
  ideal  model  delta    sigma   weight residual
  1.332  1.330  0.002 1.26e-02 6.30e+03 1.48e-02
bond pdb=" CD1 LEU B  13 "
     pdb="HD11 LEU B  13 "
  ideal  model  delta    sigma   weight residual
  0.970  0.972 -0.002 2.00e-02 2.50e+03 1.47e-02
bond pdb=" CB  TYR B 122 "
     pdb=" CG  TYR B 122 "
  ideal  model  delta    sigma   weight residual
  1.512  1.509  0.003 2.20e-02 2.07e+03 1.46e-02
bond pdb=" C   GLN B 107 "
     pdb=" N   LEU B 108 "
  ideal  model  delta    sigma   weight residual
  1.335  1.334  0.002 1.34e-02 5.57e+03 1.46e-02
bond pdb=" CD  ARG A  51 "
     pdb=" NE  ARG A  51 "
  ideal  model  delta    sigma   weight residual
  1.458  1.460 -0.002 1.40e-02 5.10e+03 1.45e-02
bond pdb=" CB  VAL B  10 "
     pdb=" CG1 VAL B  10 "
  ideal  model  delta    sigma   weight residual
  1.521  1.525 -0.004 3.30e-02 9.18e+02 1.44e-02
bond pdb=" C   TYR B 122 "
     pdb=" O   TYR B 122 "
  ideal  model  delta    sigma   weight residual
  1.235  1.236 -0.001 1.23e-02 6.61e+03 1.43e-02
bond pdb=" CA  ASP B  62 "
     pdb=" C   ASP B  62 "
  ideal  model  delta    sigma   weight residual
  1.525  1.526 -0.001 1.25e-02 6.40e+03 1.42e-02
bond pdb=" CG2 THR A 144 "
     pdb="HG22 THR A 144 "
  ideal  model  delta    sigma   weight residual
  0.970  0.972 -0.002 2.00e-02 2.50e+03 1.41e-02
bond pdb=" CA  LEU A  13 "
     pdb=" CB  LEU A  13 "
  ideal  model  delta    sigma   weight residual
  1.523  1.521  0.002 1.35e-02 5.49e+03 1.41e-02
bond pdb=" N   THR A  60 "
     pdb=" CA  THR A  60 "
  ideal  model  delta    sigma   weight residual
  1.454  1.453  0.001 1.15e-02 7.56e+03 1.40e-02
bond pdb=" C   GLY B  34 "
     pdb=" O   GLY B  34 "
  ideal  model  delta    sigma   weight residual
  1.231  1.230  0.001 1.17e-02 7.31e+03 1.40e-02
bond pdb=" CB  THR B  94 "
     pdb=" CG2 THR B  94 "
  ideal  model  delta    sigma   weight residual
  1.521  1.517  0.004 3.30e-02 9.18e+02 1.40e-02
bond pdb=" N   ASP B 115 "
     pdb=" CA  ASP B 115 "
  ideal  model  delta    sigma   weight residual
  1.456  1.455  0.001 1.22e-02 6.72e+03 1.40e-02
bond pdb=" C   HIS A 134 "
     pdb=" O   HIS A 134 "
  ideal  model  delta    sigma   weight residual
  1.235  1.236 -0.001 1.22e-02 6.72e+03 1.40e-02
bond pdb=" CD  GLN A  69 "
     pdb=" OE1 GLN A  69 "
  ideal  model  delta    sigma   weight residual
  1.231  1.233 -0.002 1.90e-02 2.77e+03 1.39e-02
bond pdb=" CA  GLN A  92 "
     pdb=" CB  GLN A  92 "
  ideal  model  delta    sigma   weight residual
  1.524  1.526 -0.002 1.46e-02 4.69e+03 1.38e-02
bond pdb=" CB  VAL A 153 "
     pdb=" CG1 VAL A 153 "
  ideal  model  delta    sigma   weight residual
  1.521  1.525 -0.004 3.30e-02 9.18e+02 1.37e-02
bond pdb=" CD  GLU A  41 "
     pdb=" OE2 GLU A  41 "
  ideal  model  delta    sigma   weight residual
  1.249  1.251 -0.002 1.90e-02 2.77e+03 1.37e-02
bond pdb=" CD1 LEU A 146 "
     pdb="HD12 LEU A 146 "
  ideal  model  delta    sigma   weight residual
  0.970  0.972 -0.002 2.00e-02 2.50e+03 1.37e-02
bond pdb=" CD1 LEU B  19 "
     pdb="HD12 LEU B  19 "
  ideal  model  delta    sigma   weight residual
  0.970  0.972 -0.002 2.00e-02 2.50e+03 1.37e-02
bond pdb=" CA  GLU A 100 "
     pdb=" C   GLU A 100 "
  ideal  model  delta    sigma   weight residual
  1.521  1.519  0.002 1.36e-02 5.41e+03 1.37e-02
bond pdb=" CB  HIS A  84 "
     pdb=" CG  HIS A  84 "
  ideal  model  delta    sigma   weight residual
  1.497  1.495  0.002 1.40e-02 5.10e+03 1.36e-02
bond pdb=" N   HIS B  65 "
     pdb=" CA  HIS B  65 "
  ideal  model  delta    sigma   weight residual
  1.457  1.455  0.001 1.24e-02 6.50e+03 1.36e-02
bond pdb=" CD  ARG B 151 "
     pdb=" NE  ARG B 151 "
  ideal  model  delta    sigma   weight residual
  1.458  1.460 -0.002 1.40e-02 5.10e+03 1.36e-02
bond pdb=" CB  MET A  81 "
     pdb=" CG  MET A  81 "
  ideal  model  delta    sigma   weight residual
  1.520  1.517  0.003 3.00e-02 1.11e+03 1.35e-02
bond pdb=" CB  THR B 144 "
     pdb=" OG1 THR B 144 "
  ideal  model  delta    sigma   weight residual
  1.433  1.435 -0.002 1.60e-02 3.91e+03 1.35e-02
bond pdb=" CG  LEU A  80 "
     pdb=" CD1 LEU A  80 "
  ideal  model  delta    sigma   weight residual
  1.521  1.525 -0.004 3.30e-02 9.18e+02 1.34e-02
bond pdb=" CB  GLN A 140 "
     pdb=" CG  GLN A 140 "
  ideal  model  delta    sigma   weight residual
  1.520  1.523 -0.003 3.00e-02 1.11e+03 1.34e-02
bond pdb=" CE2 PHE A  35 "
     pdb=" CZ  PHE A  35 "
  ideal  model  delta    sigma   weight residual
  1.382  1.385 -0.003 3.00e-02 1.11e+03 1.34e-02
bond pdb=" CG  LEU B 108 "
     pdb=" CD2 LEU B 108 "
  ideal  model  delta    sigma   weight residual
  1.521  1.517  0.004 3.30e-02 9.18e+02 1.34e-02
bond pdb=" CG  ASP B 120 "
     pdb=" OD2 ASP B 120 "
  ideal  model  delta    sigma   weight residual
  1.249  1.247  0.002 1.90e-02 2.77e+03 1.33e-02
bond pdb=" CB  GLU B  55 "
     pdb=" CG  GLU B  55 "
  ideal  model  delta    sigma   weight residual
  1.520  1.523 -0.003 3.00e-02 1.11e+03 1.32e-02
bond pdb=" CD2 LEU B  19 "
     pdb="HD23 LEU B  19 "
  ideal  model  delta    sigma   weight residual
  0.970  0.972 -0.002 2.00e-02 2.50e+03 1.31e-02
bond pdb=" CA  TRP B 117 "
     pdb=" CB  TRP B 117 "
  ideal  model  delta    sigma   weight residual
  1.526  1.528 -0.002 1.59e-02 3.96e+03 1.31e-02
bond pdb=" N   LEU B 150 "
     pdb=" CA  LEU B 150 "
  ideal  model  delta    sigma   weight residual
  1.455  1.453  0.001 1.25e-02 6.40e+03 1.31e-02
bond pdb=" CB  THR A  60 "
     pdb=" CG2 THR A  60 "
  ideal  model  delta    sigma   weight residual
  1.521  1.525 -0.004 3.30e-02 9.18e+02 1.30e-02
bond pdb=" N   GLU A  97 "
     pdb=" CA  GLU A  97 "
  ideal  model  delta    sigma   weight residual
  1.453  1.452  0.001 1.31e-02 5.83e+03 1.29e-02
bond pdb=" C   PHE A  72 "
     pdb=" O   PHE A  72 "
  ideal  model  delta    sigma   weight residual
  1.236  1.237 -0.001 1.20e-02 6.94e+03 1.29e-02
bond pdb=" C   ASP B  82 "
     pdb=" O   ASP B  82 "
  ideal  model  delta    sigma   weight residual
  1.236  1.237 -0.001 1.14e-02 7.69e+03 1.28e-02
bond pdb=" CG2 VAL B  67 "
     pdb="HG21 VAL B  67 "
  ideal  model  delta    sigma   weight residual
  0.970  0.972 -0.002 2.00e-02 2.50e+03 1.27e-02
bond pdb=" CB  GLN B 129 "
     pdb=" CG  GLN B 129 "
  ideal  model  delta    sigma   weight residual
  1.520  1.523 -0.003 3.00e-02 1.11e+03 1.27e-02
bond pdb=" CG  HIS B 134 "
     pdb=" ND1 HIS B 134 "
  ideal  model  delta    sigma   weight residual
  1.378  1.379 -0.001 1.10e-02 8.26e+03 1.26e-02
bond pdb=" CB  LEU B 127 "
     pdb=" CG  LEU B 127 "
  ideal  model  delta    sigma   weight residual
  1.530  1.528  0.002 2.00e-02 2.50e+03 1.26e-02
bond pdb=" CD2 PHE A  72 "
     pdb=" CE2 PHE A  72 "
  ideal  model  delta    sigma   weight residual
  1.382  1.379  0.003 3.00e-02 1.11e+03 1.26e-02
bond pdb=" CG  LEU B  19 "
     pdb=" CD1 LEU B  19 "
  ideal  model  delta    sigma   weight residual
  1.521  1.517  0.004 3.30e-02 9.18e+02 1.25e-02
bond pdb=" CD1 TRP A 105 "
     pdb=" NE1 TRP A 105 "
  ideal  model  delta    sigma   weight residual
  1.374  1.376 -0.002 2.10e-02 2.27e+03 1.24e-02
bond pdb=" CG1 VAL A  75 "
     pdb="HG12 VAL A  75 "
  ideal  model  delta    sigma   weight residual
  0.970  0.972 -0.002 2.00e-02 2.50e+03 1.24e-02
bond pdb=" CA  GLN A  14 "
     pdb=" C   GLN A  14 "
  ideal  model  delta    sigma   weight residual
  1.524  1.525 -0.001 1.26e-02 6.30e+03 1.22e-02
bond pdb=" CA  GLY A  93 "
     pdb=" C   GLY A  93 "
  ideal  model  delta    sigma   weight residual
  1.515  1.516 -0.001 1.26e-02 6.30e+03 1.22e-02
bond pdb=" C   PRO B 125 "
     pdb=" O   PRO B 125 "
  ideal  model  delta    sigma   weight residual
  1.238  1.239 -0.001 1.24e-02 6.50e+03 1.21e-02
bond pdb=" C   PHE B  27 "
     pdb=" O   PHE B  27 "
  ideal  model  delta    sigma   weight residual
  1.235  1.234  0.001 1.22e-02 6.72e+03 1.21e-02
bond pdb=" CG2 ILE A 111 "
     pdb="HG23 ILE A 111 "
  ideal  model  delta    sigma   weight residual
  0.970  0.972 -0.002 2.00e-02 2.50e+03 1.21e-02
bond pdb=" CD1 LEU B 126 "
     pdb="HD11 LEU B 126 "
  ideal  model  delta    sigma   weight residual
  0.970  0.972 -0.002 2.00e-02 2.50e+03 1.20e-02
bond pdb=" CD  GLU B  55 "
     pdb=" OE2 GLU B  55 "
  ideal  model  delta    sigma   weight residual
  1.249  1.247  0.002 1.90e-02 2.77e+03 1.20e-02
bond pdb=" CD2 LEU B  59 "
     pdb="HD22 LEU B  59 "
  ideal  model  delta    sigma   weight residual
  0.970  0.972 -0.002 2.00e-02 2.50e+03 1.20e-02
bond pdb=" CE  LYS A 138 "
     pdb=" HE2 LYS A 138 "
  ideal  model  delta    sigma   weight residual
  0.970  0.972 -0.002 2.00e-02 2.50e+03 1.20e-02
bond pdb=" C   HIS B  84 "
     pdb=" O   HIS B  84 "
  ideal  model  delta    sigma   weight residual
  1.236  1.235  0.001 1.19e-02 7.06e+03 1.19e-02
bond pdb=" CD  GLU A  73 "
     pdb=" OE2 GLU A  73 "
  ideal  model  delta    sigma   weight residual
  1.249  1.247  0.002 1.90e-02 2.77e+03 1.19e-02
bond pdb=" C   ASP A  89 "
     pdb=" N   SER A  90 "
  ideal  model  delta    sigma   weight residual
  1.330  1.328  0.001 1.31e-02 5.83e+03 1.18e-02
bond pdb=" CD2 HIS B  65 "
     pdb=" NE2 HIS B  65 "
  ideal  model  delta    sigma   weight residual
  1.374  1.375 -0.001 1.10e-02 8.26e+03 1.18e-02
bond pdb=" N   PRO A 112 "
     pdb=" CA  PRO A 112 "
  ideal  model  delta    sigma   weight residual
  1.479  1.481 -0.002 1.56e-02 4.11e+03 1.18e-02
bond pdb=" CE1 HIS B  65 "
     pdb=" NE2 HIS B  65 "
  ideal  model  delta    sigma   weight residual
  1.321  1.322 -0.001 1.00e-02 1.00e+04 1.17e-02
bond pdb=" C   ASP A 109 "
     pdb=" N   GLN A 110 "
  ideal  model  delta    sigma   weight residual
  1.336  1.334  0.002 1.55e-02 4.16e+03 1.16e-02
bond pdb=" CE1 HIS A  65 "
     pdb=" NE2 HIS A  65 "
  ideal  model  delta    sigma   weight residual
  1.321  1.322 -0.001 1.00e-02 1.00e+04 1.16e-02
bond pdb=" NE  ARG B  51 "
     pdb=" CZ  ARG B  51 "
  ideal  model  delta    sigma   weight residual
  1.326  1.325  0.001 1.10e-02 8.26e+03 1.16e-02
bond pdb=" C   GLU B  43 "
     pdb=" N   THR B  44 "
  ideal  model  delta    sigma   weight residual
  1.330  1.331 -0.001 1.38e-02 5.25e+03 1.15e-02
bond pdb=" C   ASP A  89 "
     pdb=" O   ASP A  89 "
  ideal  model  delta    sigma   weight residual
  1.237  1.238 -0.001 1.36e-02 5.41e+03 1.13e-02
bond pdb=" C   TRP B 117 "
     pdb=" O   TRP B 117 "
  ideal  model  delta    sigma   weight residual
  1.234  1.233  0.001 1.27e-02 6.20e+03 1.13e-02
bond pdb=" N   ILE B  91 "
     pdb=" CA  ILE B  91 "
  ideal  model  delta    sigma   weight residual
  1.456  1.457 -0.001 1.23e-02 6.61e+03 1.12e-02
bond pdb=" CD1 LEU A 108 "
     pdb="HD11 LEU A 108 "
  ideal  model  delta    sigma   weight residual
  0.970  0.972 -0.002 2.00e-02 2.50e+03 1.12e-02
bond pdb=" CD1 LEU B  59 "
     pdb="HD13 LEU B  59 "
  ideal  model  delta    sigma   weight residual
  0.970  0.972 -0.002 2.00e-02 2.50e+03 1.12e-02
bond pdb=" C   LYS B  66 "
     pdb=" N   VAL B  67 "
  ideal  model  delta    sigma   weight residual
  1.332  1.330  0.001 1.36e-02 5.41e+03 1.12e-02
bond pdb=" CA  VAL B  12 "
     pdb=" CB  VAL B  12 "
  ideal  model  delta    sigma   weight residual
  1.530  1.529  0.001 1.11e-02 8.12e+03 1.12e-02
bond pdb=" C   VAL A  61 "
     pdb=" O   VAL A  61 "
  ideal  model  delta    sigma   weight residual
  1.235  1.234  0.001 9.90e-03 1.02e+04 1.11e-02
bond pdb=" CE1 TYR A 122 "
     pdb=" CZ  TYR A 122 "
  ideal  model  delta    sigma   weight residual
  1.378  1.375  0.003 2.40e-02 1.74e+03 1.11e-02
bond pdb=" CG  ARG A  31 "
     pdb=" CD  ARG A  31 "
  ideal  model  delta    sigma   weight residual
  1.520  1.517  0.003 3.00e-02 1.11e+03 1.11e-02
bond pdb=" C   ASP B 147 "
     pdb=" O   ASP B 147 "
  ideal  model  delta    sigma   weight residual
  1.234  1.232  0.001 1.25e-02 6.40e+03 1.10e-02
bond pdb=" CA  GLY B  21 "
     pdb=" C   GLY B  21 "
  ideal  model  delta    sigma   weight residual
  1.513  1.511  0.001 1.08e-02 8.57e+03 1.10e-02
bond pdb=" N   TRP A 123 "
     pdb=" CA  TRP A 123 "
  ideal  model  delta    sigma   weight residual
  1.455  1.457 -0.001 1.33e-02 5.65e+03 1.10e-02
bond pdb=" CG  ASP B  62 "
     pdb=" OD1 ASP B  62 "
  ideal  model  delta    sigma   weight residual
  1.249  1.251 -0.002 1.90e-02 2.77e+03 1.09e-02
bond pdb=" CD2 LEU B  59 "
     pdb="HD21 LEU B  59 "
  ideal  model  delta    sigma   weight residual
  0.970  0.972 -0.002 2.00e-02 2.50e+03 1.09e-02
bond pdb=" C   ARG A  17 "
     pdb=" O   ARG A  17 "
  ideal  model  delta    sigma   weight residual
  1.234  1.236 -0.001 1.20e-02 6.94e+03 1.09e-02
bond pdb=" CG  TRP A  32 "
     pdb=" CD2 TRP A  32 "
  ideal  model  delta    sigma   weight residual
  1.433  1.435 -0.002 1.80e-02 3.09e+03 1.09e-02
bond pdb=" CB  VAL A  96 "
     pdb=" CG2 VAL A  96 "
  ideal  model  delta    sigma   weight residual
  1.521  1.518  0.003 3.30e-02 9.18e+02 1.08e-02
bond pdb=" C   ILE B  70 "
     pdb=" O   ILE B  70 "
  ideal  model  delta    sigma   weight residual
  1.235  1.234  0.001 9.90e-03 1.02e+04 1.07e-02
bond pdb=" CA  ALA B  63 "
     pdb=" CB  ALA B  63 "
  ideal  model  delta    sigma   weight residual
  1.530  1.532 -0.002 1.58e-02 4.01e+03 1.07e-02
bond pdb=" CB  PRO A 125 "
     pdb=" CG  PRO A 125 "
  ideal  model  delta    sigma   weight residual
  1.492  1.487  0.005 5.00e-02 4.00e+02 1.07e-02
bond pdb=" N   GLY B 135 "
     pdb=" CA  GLY B 135 "
  ideal  model  delta    sigma   weight residual
  1.444  1.443  0.001 9.10e-03 1.21e+04 1.06e-02
bond pdb=" CA  LEU B   9 "
     pdb=" CB  LEU B   9 "
  ideal  model  delta    sigma   weight residual
  1.530  1.528  0.002 1.69e-02 3.50e+03 1.06e-02
bond pdb=" N   ILE A  45 "
     pdb=" CA  ILE A  45 "
  ideal  model  delta    sigma   weight residual
  1.460  1.461 -0.001 1.21e-02 6.83e+03 1.06e-02
bond pdb=" CA  ASP B 143 "
     pdb=" CB  ASP B 143 "
  ideal  model  delta    sigma   weight residual
  1.538  1.540 -0.002 2.12e-02 2.22e+03 1.06e-02
bond pdb=" C   ASP A 147 "
     pdb=" O   ASP A 147 "
  ideal  model  delta    sigma   weight residual
  1.234  1.232  0.001 1.25e-02 6.40e+03 1.06e-02
bond pdb=" C   THR A  94 "
     pdb=" O   THR A  94 "
  ideal  model  delta    sigma   weight residual
  1.238  1.240 -0.001 1.14e-02 7.69e+03 1.05e-02
bond pdb=" C   LEU A  11 "
     pdb=" N   VAL A  12 "
  ideal  model  delta    sigma   weight residual
  1.333  1.334 -0.001 1.20e-02 6.94e+03 1.04e-02
bond pdb=" CG  GLN B 129 "
     pdb=" CD  GLN B 129 "
  ideal  model  delta    sigma   weight residual
  1.516  1.513  0.003 2.50e-02 1.60e+03 1.04e-02
bond pdb=" CG  LEU A  59 "
     pdb=" CD2 LEU A  59 "
  ideal  model  delta    sigma   weight residual
  1.521  1.524 -0.003 3.30e-02 9.18e+02 1.04e-02
bond pdb=" CG  HIS A  65 "
     pdb=" CD2 HIS A  65 "
  ideal  model  delta    sigma   weight residual
  1.354  1.355 -0.001 1.10e-02 8.26e+03 1.03e-02
bond pdb=" C   GLN B 110 "
     pdb=" O   GLN B 110 "
  ideal  model  delta    sigma   weight residual
  1.232  1.231  0.001 1.12e-02 7.97e+03 1.03e-02
bond pdb=" CD2 LEU B  53 "
     pdb="HD23 LEU B  53 "
  ideal  model  delta    sigma   weight residual
  0.970  0.972 -0.002 2.00e-02 2.50e+03 1.02e-02
bond pdb=" C   LEU A  11 "
     pdb=" O   LEU A  11 "
  ideal  model  delta    sigma   weight residual
  1.235  1.236 -0.001 1.14e-02 7.69e+03 1.01e-02
bond pdb=" CG  PHE B 106 "
     pdb=" CD1 PHE B 106 "
  ideal  model  delta    sigma   weight residual
  1.384  1.382  0.002 2.10e-02 2.27e+03 1.01e-02
bond pdb=" CZ  ARG A  31 "
     pdb=" NH1 ARG A  31 "
  ideal  model  delta    sigma   weight residual
  1.323  1.322  0.001 1.40e-02 5.10e+03 1.00e-02
bond pdb=" C   GLU B  43 "
     pdb=" O   GLU B  43 "
  ideal  model  delta    sigma   weight residual
  1.234  1.235 -0.001 1.26e-02 6.30e+03 1.00e-02
bond pdb=" CA  VAL A  39 "
     pdb=" CB  VAL A  39 "
  ideal  model  delta    sigma   weight residual
  1.539  1.540 -0.001 1.19e-02 7.06e+03 9.96e-03
bond pdb=" NE  ARG A  31 "
     pdb=" CZ  ARG A  31 "
  ideal  model  delta    sigma   weight residual
  1.326  1.327 -0.001 1.10e-02 8.26e+03 9.91e-03
bond pdb=" N   GLU A  79 "
     pdb=" CA  GLU A  79 "
  ideal  model  delta    sigma   weight residual
  1.456  1.455  0.001 1.22e-02 6.72e+03 9.88e-03
bond pdb=" CG  ASP A 119 "
     pdb=" OD2 ASP A 119 "
  ideal  model  delta    sigma   weight residual
  1.249  1.251 -0.002 1.90e-02 2.77e+03 9.82e-03
bond pdb=" CD1 LEU B 127 "
     pdb="HD11 LEU B 127 "
  ideal  model  delta    sigma   weight residual
  0.970  0.972 -0.002 2.00e-02 2.50e+03 9.80e-03
bond pdb=" CB  VAL B  12 "
     pdb=" CG2 VAL B  12 "
  ideal  model  delta    sigma   weight residual
  1.521  1.518  0.003 3.30e-02 9.18e+02 9.77e-03
bond pdb=" C   GLY B  68 "
     pdb=" O   GLY B  68 "
  ideal  model  delta    sigma   weight residual
  1.236  1.234  0.001 1.23e-02 6.61e+03 9.76e-03
bond pdb=" CG1 VAL B  67 "
     pdb="HG11 VAL B  67 "
  ideal  model  delta    sigma   weight residual
  0.970  0.972 -0.002 2.00e-02 2.50e+03 9.69e-03
bond pdb=" CD1 PHE A  72 "
     pdb=" CE1 PHE A  72 "
  ideal  model  delta    sigma   weight residual
  1.382  1.385 -0.003 3.00e-02 1.11e+03 9.67e-03
bond pdb=" CD1 LEU B 128 "
     pdb="HD11 LEU B 128 "
  ideal  model  delta    sigma   weight residual
  0.970  0.972 -0.002 2.00e-02 2.50e+03 9.54e-03
bond pdb=" CB  GLN B 142 "
     pdb=" CG  GLN B 142 "
  ideal  model  delta    sigma   weight residual
  1.520  1.517  0.003 3.00e-02 1.11e+03 9.53e-03
bond pdb=" C   PRO A 118 "
     pdb=" N   ASP A 119 "
  ideal  model  delta    sigma   weight residual
  1.335  1.334  0.001 1.38e-02 5.25e+03 9.52e-03
bond pdb=" CD2 LEU B  53 "
     pdb="HD22 LEU B  53 "
  ideal  model  delta    sigma   weight residual
  0.970  0.972 -0.002 2.00e-02 2.50e+03 9.52e-03
bond pdb=" CA  PRO B  15 "
     pdb=" C   PRO B  15 "
  ideal  model  delta    sigma   weight residual
  1.520  1.521 -0.001 1.42e-02 4.96e+03 9.50e-03
bond pdb=" C   PHE B 139 "
     pdb=" O   PHE B 139 "
  ideal  model  delta    sigma   weight residual
  1.233  1.232  0.001 1.30e-02 5.92e+03 9.42e-03
bond pdb=" CE1 TYR B 148 "
     pdb=" CZ  TYR B 148 "
  ideal  model  delta    sigma   weight residual
  1.378  1.380 -0.002 2.40e-02 1.74e+03 9.36e-03
bond pdb=" CB  VAL A  67 "
     pdb=" CG1 VAL A  67 "
  ideal  model  delta    sigma   weight residual
  1.521  1.524 -0.003 3.30e-02 9.18e+02 9.36e-03
bond pdb=" CA  GLY A  21 "
     pdb=" C   GLY A  21 "
  ideal  model  delta    sigma   weight residual
  1.514  1.513  0.001 1.41e-02 5.03e+03 9.28e-03
bond pdb=" CA  GLU A 152 "
     pdb=" C   GLU A 152 "
  ideal  model  delta    sigma   weight residual
  1.526  1.525  0.001 1.37e-02 5.33e+03 9.15e-03
bond pdb=" C   THR A  60 "
     pdb=" N   VAL A  61 "
  ideal  model  delta    sigma   weight residual
  1.331  1.330  0.001 1.50e-02 4.44e+03 9.14e-03
bond pdb=" C   GLN A 129 "
     pdb=" O   GLN A 129 "
  ideal  model  delta    sigma   weight residual
  1.236  1.234  0.001 1.39e-02 5.18e+03 9.09e-03
bond pdb=" N   GLY A  68 "
     pdb=" CA  GLY A  68 "
  ideal  model  delta    sigma   weight residual
  1.451  1.452 -0.001 1.13e-02 7.83e+03 9.08e-03
bond pdb=" CD2 LEU B  13 "
     pdb="HD22 LEU B  13 "
  ideal  model  delta    sigma   weight residual
  0.970  0.972 -0.002 2.00e-02 2.50e+03 9.03e-03
bond pdb=" CD1 PHE A  74 "
     pdb=" CE1 PHE A  74 "
  ideal  model  delta    sigma   weight residual
  1.382  1.385 -0.003 3.00e-02 1.11e+03 8.99e-03
bond pdb=" CD  GLU A  77 "
     pdb=" OE1 GLU A  77 "
  ideal  model  delta    sigma   weight residual
  1.249  1.247  0.002 1.90e-02 2.77e+03 8.99e-03
bond pdb=" N   GLU A 152 "
     pdb=" CA  GLU A 152 "
  ideal  model  delta    sigma   weight residual
  1.453  1.454 -0.001 1.31e-02 5.83e+03 8.95e-03
bond pdb=" C   GLY A  34 "
     pdb=" N   PHE A  35 "
  ideal  model  delta    sigma   weight residual
  1.330  1.331 -0.001 1.45e-02 4.76e+03 8.90e-03
bond pdb=" C   PHE B 124 "
     pdb=" O   PHE B 124 "
  ideal  model  delta    sigma   weight residual
  1.243  1.244 -0.001 9.50e-03 1.11e+04 8.79e-03
bond pdb=" C   LYS B 114 "
     pdb=" O   LYS B 114 "
  ideal  model  delta    sigma   weight residual
  1.236  1.235  0.001 1.32e-02 5.74e+03 8.78e-03
bond pdb=" CB  THR A 155 "
     pdb=" CG2 THR A 155 "
  ideal  model  delta    sigma   weight residual
  1.521  1.518  0.003 3.30e-02 9.18e+02 8.74e-03
bond pdb=" CG  ASP A 109 "
     pdb=" OD2 ASP A 109 "
  ideal  model  delta    sigma   weight residual
  1.249  1.247  0.002 1.90e-02 2.77e+03 8.72e-03
bond pdb=" CA  THR B  60 "
     pdb=" C   THR B  60 "
  ideal  model  delta    sigma   weight residual
  1.526  1.527 -0.001 1.08e-02 8.57e+03 8.69e-03
bond pdb=" CG2 VAL B  96 "
     pdb="HG23 VAL B  96 "
  ideal  model  delta    sigma   weight residual
  0.970  0.972 -0.002 2.00e-02 2.50e+03 8.64e-03
bond pdb=" CD1 LEU B  53 "
     pdb="HD13 LEU B  53 "
  ideal  model  delta    sigma   weight residual
  0.970  0.972 -0.002 2.00e-02 2.50e+03 8.64e-03
bond pdb=" CD2 LEU A 108 "
     pdb="HD22 LEU A 108 "
  ideal  model  delta    sigma   weight residual
  0.970  0.972 -0.002 2.00e-02 2.50e+03 8.47e-03
bond pdb=" C   GLY A  48 "
     pdb=" O   GLY A  48 "
  ideal  model  delta    sigma   weight residual
  1.235  1.233  0.001 1.23e-02 6.61e+03 8.47e-03
bond pdb=" C   HIS B 134 "
     pdb=" N   GLY B 135 "
  ideal  model  delta    sigma   weight residual
  1.333  1.333  0.001 9.60e-03 1.09e+04 8.46e-03
bond pdb=" CG  ASP A 147 "
     pdb=" OD1 ASP A 147 "
  ideal  model  delta    sigma   weight residual
  1.249  1.251 -0.002 1.90e-02 2.77e+03 8.44e-03
bond pdb=" CD  GLU A  41 "
     pdb=" OE1 GLU A  41 "
  ideal  model  delta    sigma   weight residual
  1.249  1.251 -0.002 1.90e-02 2.77e+03 8.42e-03
bond pdb=" CG2 ILE A 111 "
     pdb="HG22 ILE A 111 "
  ideal  model  delta    sigma   weight residual
  0.970  0.972 -0.002 2.00e-02 2.50e+03 8.37e-03
bond pdb=" CB  PHE B  74 "
     pdb=" CG  PHE B  74 "
  ideal  model  delta    sigma   weight residual
  1.502  1.500  0.002 2.30e-02 1.89e+03 8.36e-03
bond pdb=" C   TYR B 148 "
     pdb=" O   TYR B 148 "
  ideal  model  delta    sigma   weight residual
  1.234  1.233  0.001 1.29e-02 6.01e+03 8.28e-03
bond pdb=" CD2 LEU B 128 "
     pdb="HD22 LEU B 128 "
  ideal  model  delta    sigma   weight residual
  0.970  0.972 -0.002 2.00e-02 2.50e+03 8.26e-03
bond pdb=" SD  MET B 116 "
     pdb=" CE  MET B 116 "
  ideal  model  delta    sigma   weight residual
  1.791  1.793 -0.002 2.50e-02 1.60e+03 8.24e-03
bond pdb=" C   ARG B  25 "
     pdb=" O   ARG B  25 "
  ideal  model  delta    sigma   weight residual
  1.234  1.235 -0.001 1.24e-02 6.50e+03 8.21e-03
bond pdb=" CB  LEU B  59 "
     pdb=" CG  LEU B  59 "
  ideal  model  delta    sigma   weight residual
  1.530  1.532 -0.002 2.00e-02 2.50e+03 8.20e-03
bond pdb=" CA  SER B   4 "
     pdb=" CB  SER B   4 "
  ideal  model  delta    sigma   weight residual
  1.533  1.531  0.002 1.72e-02 3.38e+03 8.18e-03
bond pdb=" CD1 LEU A 146 "
     pdb="HD11 LEU A 146 "
  ideal  model  delta    sigma   weight residual
  0.970  0.972 -0.002 2.00e-02 2.50e+03 8.11e-03
bond pdb=" CA  THR A  44 "
     pdb=" CB  THR A  44 "
  ideal  model  delta    sigma   weight residual
  1.530  1.532 -0.002 1.69e-02 3.50e+03 8.08e-03
bond pdb=" CA  ILE A 111 "
     pdb=" CB  ILE A 111 "
  ideal  model  delta    sigma   weight residual
  1.539  1.538  0.001 1.58e-02 4.01e+03 8.04e-03
bond pdb=" CG2 THR B  94 "
     pdb="HG23 THR B  94 "
  ideal  model  delta    sigma   weight residual
  0.970  0.972 -0.002 2.00e-02 2.50e+03 7.98e-03
bond pdb=" CB  LEU B  19 "
     pdb=" CG  LEU B  19 "
  ideal  model  delta    sigma   weight residual
  1.530  1.532 -0.002 2.00e-02 2.50e+03 7.93e-03
bond pdb=" CG2 THR B  94 "
     pdb="HG21 THR B  94 "
  ideal  model  delta    sigma   weight residual
  0.970  0.972 -0.002 2.00e-02 2.50e+03 7.90e-03
bond pdb=" CA  ASP B  47 "
     pdb=" CB  ASP B  47 "
  ideal  model  delta    sigma   weight residual
  1.530  1.529  0.001 1.58e-02 4.01e+03 7.84e-03
bond pdb=" C   GLY B 141 "
     pdb=" O   GLY B 141 "
  ideal  model  delta    sigma   weight residual
  1.234  1.235 -0.001 1.29e-02 6.01e+03 7.82e-03
bond pdb=" CD2 LEU A 108 "
     pdb="HD21 LEU A 108 "
  ideal  model  delta    sigma   weight residual
  0.970  0.972 -0.002 2.00e-02 2.50e+03 7.78e-03
bond pdb=" C   GLY A  21 "
     pdb=" N   MET A  22 "
  ideal  model  delta    sigma   weight residual
  1.330  1.331 -0.001 1.38e-02 5.25e+03 7.76e-03
bond pdb=" CB  THR A 144 "
     pdb=" CG2 THR A 144 "
  ideal  model  delta    sigma   weight residual
  1.521  1.518  0.003 3.30e-02 9.18e+02 7.76e-03
bond pdb=" CB  VAL A  75 "
     pdb=" CG2 VAL A  75 "
  ideal  model  delta    sigma   weight residual
  1.521  1.524 -0.003 3.30e-02 9.18e+02 7.73e-03
bond pdb=" CD2 LEU B  19 "
     pdb="HD21 LEU B  19 "
  ideal  model  delta    sigma   weight residual
  0.970  0.972 -0.002 2.00e-02 2.50e+03 7.64e-03
bond pdb=" CA  ARG A  31 "
     pdb=" CB  ARG A  31 "
  ideal  model  delta    sigma   weight residual
  1.533  1.531  0.002 2.29e-02 1.91e+03 7.64e-03
bond pdb=" CA  GLN A 107 "
     pdb=" C   GLN A 107 "
  ideal  model  delta    sigma   weight residual
  1.528  1.529 -0.001 1.37e-02 5.33e+03 7.63e-03
bond pdb=" N   TYR B 148 "
     pdb=" CA  TYR B 148 "
  ideal  model  delta    sigma   weight residual
  1.456  1.455  0.001 1.27e-02 6.20e+03 7.62e-03
bond pdb=" CB  ARG B  31 "
     pdb=" CG  ARG B  31 "
  ideal  model  delta    sigma   weight residual
  1.520  1.523 -0.003 3.00e-02 1.11e+03 7.61e-03
bond pdb=" CD2 LEU B 127 "
     pdb="HD21 LEU B 127 "
  ideal  model  delta    sigma   weight residual
  0.970  0.972 -0.002 2.00e-02 2.50e+03 7.60e-03
bond pdb=" CB  LYS B 130 "
     pdb=" CG  LYS B 130 "
  ideal  model  delta    sigma   weight residual
  1.520  1.523 -0.003 3.00e-02 1.11e+03 7.58e-03
bond pdb=" CG2 VAL B  96 "
     pdb="HG21 VAL B  96 "
  ideal  model  delta    sigma   weight residual
  0.970  0.972 -0.002 2.00e-02 2.50e+03 7.56e-03
bond pdb=" CD2 PHE A 139 "
     pdb=" CE2 PHE A 139 "
  ideal  model  delta    sigma   weight residual
  1.382  1.385 -0.003 3.00e-02 1.11e+03 7.49e-03
bond pdb=" CG  ASP A 115 "
     pdb=" OD2 ASP A 115 "
  ideal  model  delta    sigma   weight residual
  1.249  1.247  0.002 1.90e-02 2.77e+03 7.48e-03
bond pdb=" CB  SER B   4 "
     pdb=" OG  SER B   4 "
  ideal  model  delta    sigma   weight residual
  1.417  1.415  0.002 2.00e-02 2.50e+03 7.39e-03
bond pdb=" C   LEU B  59 "
     pdb=" N   THR B  60 "
  ideal  model  delta    sigma   weight residual
  1.333  1.334 -0.001 1.38e-02 5.25e+03 7.37e-03
bond pdb=" CA  VAL B  67 "
     pdb=" CB  VAL B  67 "
  ideal  model  delta    sigma   weight residual
  1.540  1.541 -0.001 1.36e-02 5.41e+03 7.35e-03
bond pdb=" N   PRO B 112 "
     pdb=" CA  PRO B 112 "
  ideal  model  delta    sigma   weight residual
  1.480  1.482 -0.001 1.71e-02 3.42e+03 7.33e-03
bond pdb=" CD1 LEU B  53 "
     pdb="HD11 LEU B  53 "
  ideal  model  delta    sigma   weight residual
  0.970  0.972 -0.002 2.00e-02 2.50e+03 7.30e-03
bond pdb=" CB  GLU B  56 "
     pdb=" CG  GLU B  56 "
  ideal  model  delta    sigma   weight residual
  1.520  1.523 -0.003 3.00e-02 1.11e+03 7.28e-03
bond pdb=" CG  ASP A  89 "
     pdb=" OD2 ASP A  89 "
  ideal  model  delta    sigma   weight residual
  1.249  1.247  0.002 1.90e-02 2.77e+03 7.20e-03
bond pdb=" CD2 LEU B  13 "
     pdb="HD21 LEU B  13 "
  ideal  model  delta    sigma   weight residual
  0.970  0.972 -0.002 2.00e-02 2.50e+03 7.17e-03
bond pdb=" CB  GLN A 107 "
     pdb=" CG  GLN A 107 "
  ideal  model  delta    sigma   weight residual
  1.520  1.523 -0.003 3.00e-02 1.11e+03 7.17e-03
bond pdb=" CD1 LEU A 108 "
     pdb="HD13 LEU A 108 "
  ideal  model  delta    sigma   weight residual
  0.970  0.972 -0.002 2.00e-02 2.50e+03 7.16e-03
bond pdb=" CD1 LEU B  13 "
     pdb="HD13 LEU B  13 "
  ideal  model  delta    sigma   weight residual
  0.970  0.972 -0.002 2.00e-02 2.50e+03 7.14e-03
bond pdb=" C   GLU B 152 "
     pdb=" N   VAL B 153 "
  ideal  model  delta    sigma   weight residual
  1.327  1.328 -0.001 9.50e-03 1.11e+04 7.11e-03
bond pdb=" CA  PRO A  95 "
     pdb=" C   PRO A  95 "
  ideal  model  delta    sigma   weight residual
  1.520  1.521 -0.001 1.42e-02 4.96e+03 7.07e-03
bond pdb=" CD1 LEU A 108 "
     pdb="HD12 LEU A 108 "
  ideal  model  delta    sigma   weight residual
  0.970  0.972 -0.002 2.00e-02 2.50e+03 6.91e-03
bond pdb=" CZ  TYR A 136 "
     pdb=" OH  TYR A 136 "
  ideal  model  delta    sigma   weight residual
  1.376  1.374  0.002 2.10e-02 2.27e+03 6.88e-03
bond pdb=" CA  THR A 144 "
     pdb=" CB  THR A 144 "
  ideal  model  delta    sigma   weight residual
  1.532  1.531  0.001 1.68e-02 3.54e+03 6.87e-03
bond pdb=" C   ASP A  47 "
     pdb=" O   ASP A  47 "
  ideal  model  delta    sigma   weight residual
  1.235  1.234  0.001 1.26e-02 6.30e+03 6.80e-03
bond pdb=" CA  ARG A  17 "
     pdb=" CB  ARG A  17 "
  ideal  model  delta    sigma   weight residual
  1.532  1.531  0.001 1.68e-02 3.54e+03 6.77e-03
bond pdb=" CD  ARG B  51 "
     pdb=" NE  ARG B  51 "
  ideal  model  delta    sigma   weight residual
  1.458  1.459 -0.001 1.40e-02 5.10e+03 6.73e-03
bond pdb=" CD2 LEU A 146 "
     pdb="HD21 LEU A 146 "
  ideal  model  delta    sigma   weight residual
  0.970  0.972 -0.002 2.00e-02 2.50e+03 6.68e-03
bond pdb=" CA  ASP B  62 "
     pdb=" CB  ASP B  62 "
  ideal  model  delta    sigma   weight residual
  1.531  1.532 -0.001 1.57e-02 4.06e+03 6.68e-03
bond pdb=" CG2 THR B  94 "
     pdb="HG22 THR B  94 "
  ideal  model  delta    sigma   weight residual
  0.970  0.972 -0.002 2.00e-02 2.50e+03 6.65e-03
bond pdb=" C   PRO A 112 "
     pdb=" N   PHE A 113 "
  ideal  model  delta    sigma   weight residual
  1.335  1.333  0.001 1.33e-02 5.65e+03 6.64e-03
bond pdb=" CA  THR B 149 "
     pdb=" C   THR B 149 "
  ideal  model  delta    sigma   weight residual
  1.521  1.522 -0.001 1.20e-02 6.94e+03 6.57e-03
bond pdb=" CA  LYS B 114 "
     pdb=" C   LYS B 114 "
  ideal  model  delta    sigma   weight residual
  1.522  1.521  0.001 1.37e-02 5.33e+03 6.56e-03
bond pdb=" CD  GLU A  46 "
     pdb=" OE1 GLU A  46 "
  ideal  model  delta    sigma   weight residual
  1.249  1.251 -0.002 1.90e-02 2.77e+03 6.55e-03
bond pdb=" N   PRO A 125 "
     pdb=" CD  PRO A 125 "
  ideal  model  delta    sigma   weight residual
  1.473  1.472  0.001 1.40e-02 5.10e+03 6.54e-03
bond pdb=" C   GLN B  69 "
     pdb=" O   GLN B  69 "
  ideal  model  delta    sigma   weight residual
  1.235  1.236 -0.001 1.26e-02 6.30e+03 6.53e-03
bond pdb=" CD  GLU A  77 "
     pdb=" OE2 GLU A  77 "
  ideal  model  delta    sigma   weight residual
  1.249  1.247  0.002 1.90e-02 2.77e+03 6.50e-03
bond pdb=" C   TYR B   7 "
     pdb=" N   THR B   8 "
  ideal  model  delta    sigma   weight residual
  1.331  1.332 -0.001 1.30e-02 5.92e+03 6.47e-03
bond pdb=" CA  SER A  90 "
     pdb=" CB  SER A  90 "
  ideal  model  delta    sigma   weight residual
  1.529  1.530 -0.001 1.66e-02 3.63e+03 6.45e-03
bond pdb=" N   THR B  60 "
     pdb=" CA  THR B  60 "
  ideal  model  delta    sigma   weight residual
  1.464  1.465 -0.001 1.25e-02 6.40e+03 6.45e-03
bond pdb=" CB  SER B  90 "
     pdb=" OG  SER B  90 "
  ideal  model  delta    sigma   weight residual
  1.417  1.419 -0.002 2.00e-02 2.50e+03 6.35e-03
bond pdb=" CG  GLU A  52 "
     pdb=" CD  GLU A  52 "
  ideal  model  delta    sigma   weight residual
  1.516  1.514  0.002 2.50e-02 1.60e+03 6.35e-03
bond pdb=" CG  ASP B 119 "
     pdb=" OD1 ASP B 119 "
  ideal  model  delta    sigma   weight residual
  1.249  1.247  0.002 1.90e-02 2.77e+03 6.33e-03
bond pdb=" C   GLU A  43 "
     pdb=" N   THR A  44 "
  ideal  model  delta    sigma   weight residual
  1.332  1.331  0.001 1.40e-02 5.10e+03 6.30e-03
bond pdb=" CD2 TRP B  32 "
     pdb=" CE2 TRP B  32 "
  ideal  model  delta    sigma   weight residual
  1.409  1.410 -0.001 1.70e-02 3.46e+03 6.30e-03
bond pdb=" CA  GLY A  30 "
     pdb=" C   GLY A  30 "
  ideal  model  delta    sigma   weight residual
  1.512  1.513 -0.001 1.43e-02 4.89e+03 6.26e-03
bond pdb=" CB  LEU B  53 "
     pdb=" CG  LEU B  53 "
  ideal  model  delta    sigma   weight residual
  1.530  1.532 -0.002 2.00e-02 2.50e+03 6.22e-03
bond pdb=" C   ALA A  49 "
     pdb=" N   ARG A  50 "
  ideal  model  delta    sigma   weight residual
  1.335  1.336 -0.001 1.38e-02 5.25e+03 6.21e-03
bond pdb=" CE2 PHE B  86 "
     pdb=" CZ  PHE B  86 "
  ideal  model  delta    sigma   weight residual
  1.382  1.380  0.002 3.00e-02 1.11e+03 6.20e-03
bond pdb=" C   ILE A  91 "
     pdb=" N   GLN A  92 "
  ideal  model  delta    sigma   weight residual
  1.333  1.332  0.001 1.38e-02 5.25e+03 6.20e-03
bond pdb=" CZ2 TRP A 117 "
     pdb=" CH2 TRP A 117 "
  ideal  model  delta    sigma   weight residual
  1.368  1.367  0.001 1.90e-02 2.77e+03 6.06e-03
bond pdb=" CA  LEU A   9 "
     pdb=" CB  LEU A   9 "
  ideal  model  delta    sigma   weight residual
  1.534  1.535 -0.001 1.64e-02 3.72e+03 6.06e-03
bond pdb=" CA  VAL A  18 "
     pdb=" CB  VAL A  18 "
  ideal  model  delta    sigma   weight residual
  1.544  1.546 -0.001 1.38e-02 5.25e+03 6.01e-03
bond pdb=" CB  LEU A  13 "
     pdb=" CG  LEU A  13 "
  ideal  model  delta    sigma   weight residual
  1.530  1.532 -0.002 2.00e-02 2.50e+03 5.98e-03
bond pdb=" CG2 THR A 144 "
     pdb="HG21 THR A 144 "
  ideal  model  delta    sigma   weight residual
  0.970  0.972 -0.002 2.00e-02 2.50e+03 5.97e-03
bond pdb=" CB  CYS B  87 "
     pdb=" SG  CYS B  87 "
  ideal  model  delta    sigma   weight residual
  1.808  1.805  0.003 3.30e-02 9.18e+02 5.93e-03
bond pdb=" CG  TYR A 122 "
     pdb=" CD2 TYR A 122 "
  ideal  model  delta    sigma   weight residual
  1.389  1.391 -0.002 2.10e-02 2.27e+03 5.90e-03
bond pdb=" C   GLU B 100 "
     pdb=" N   MET B 101 "
  ideal  model  delta    sigma   weight residual
  1.331  1.330  0.001 1.37e-02 5.33e+03 5.86e-03
bond pdb=" CA  VAL B  61 "
     pdb=" C   VAL B  61 "
  ideal  model  delta    sigma   weight residual
  1.523  1.524 -0.001 1.16e-02 7.43e+03 5.85e-03
bond pdb=" CA  ALA B  29 "
     pdb=" CB  ALA B  29 "
  ideal  model  delta    sigma   weight residual
  1.528  1.527  0.001 1.58e-02 4.01e+03 5.85e-03
bond pdb=" CD2 LEU A 108 "
     pdb="HD23 LEU A 108 "
  ideal  model  delta    sigma   weight residual
  0.970  0.972 -0.002 2.00e-02 2.50e+03 5.84e-03
bond pdb=" CD2 LEU B 126 "
     pdb="HD22 LEU B 126 "
  ideal  model  delta    sigma   weight residual
  0.970  0.972 -0.002 2.00e-02 2.50e+03 5.83e-03
bond pdb=" CD1 LEU B  13 "
     pdb="HD12 LEU B  13 "
  ideal  model  delta    sigma   weight residual
  0.970  0.972 -0.002 2.00e-02 2.50e+03 5.83e-03
bond pdb=" CA  GLN A  54 "
     pdb=" C   GLN A  54 "
  ideal  model  delta    sigma   weight residual
  1.522  1.521  0.001 1.36e-02 5.41e+03 5.80e-03
bond pdb=" N   PRO A 112 "
     pdb=" CD  PRO A 112 "
  ideal  model  delta    sigma   weight residual
  1.473  1.474 -0.001 1.40e-02 5.10e+03 5.80e-03
bond pdb=" CD1 LEU B 126 "
     pdb="HD13 LEU B 126 "
  ideal  model  delta    sigma   weight residual
  0.970  0.972 -0.002 2.00e-02 2.50e+03 5.78e-03
bond pdb=" CB  VAL B  75 "
     pdb=" CG1 VAL B  75 "
  ideal  model  delta    sigma   weight residual
  1.521  1.524 -0.003 3.30e-02 9.18e+02 5.75e-03
bond pdb=" CA  LEU A  59 "
     pdb=" C   LEU A  59 "
  ideal  model  delta    sigma   weight residual
  1.523  1.522  0.001 1.32e-02 5.74e+03 5.73e-03
bond pdb=" C   LEU A 126 "
     pdb=" N   LEU A 127 "
  ideal  model  delta    sigma   weight residual
  1.335  1.334  0.001 1.31e-02 5.83e+03 5.71e-03
bond pdb=" CG1 VAL B  96 "
     pdb="HG11 VAL B  96 "
  ideal  model  delta    sigma   weight residual
  0.970  0.972 -0.002 2.00e-02 2.50e+03 5.68e-03
[truncated: 9,321,916 more chars]
