# Supplementary material for: AutoLEI: An XDS-based pipeline with graphical user interface for automated real-time and offline batch 3D ED/microED data processing
Source: IUCrJ. 2026 Jan 1;13(Pt 1):105–15. doi: 10.1107/S2052252525010784 (PMC12809502; doi:10.1107/S2052252525010784)
Supplement: Supplementary file 7 [file m-13-00105-sup7.zip › structure files/PDB/apo-hMTH1/20240918_microed_autoleipaper_refine_326.kin]

@kinemage 1
@onewidth
@1viewid {Overview}
@master {mainchain} indent
@master {Calphas} indent
@master {Virtual BB} indent
@master {sidechain} indent
@master {H's} indent
@pointmaster 'H' {H's}
@master {water} indent
@group {20240918_microed_autoleipaper_refine_326} dominant animate
@subgroup {20240918_microed_autoleipaper_refine_326} dominant master= {chain A}
@vectorlist {mc} color= white  master= {mainchain}
{ n   ala A   3   B39.48 20240918_microed_autoleipaper_refine_326} P 3.489 8.960 18.881 { ca  ala A   3   B39.27 20240918_microed_autoleipaper_refine_326} L 4.546 8.229 18.192
{ ca  ala A   3   B39.27 20240918_microed_autoleipaper_refine_326} P 4.546 8.229 18.192 { c   ala A   3   B40.83 20240918_microed_autoleipaper_refine_326} L 4.135 6.774 17.981
{ c   ala A   3   B40.83 20240918_microed_autoleipaper_refine_326} P 4.135 6.774 17.981 { o   ala A   3   B39.06 20240918_microed_autoleipaper_refine_326} L 3.265 6.261 18.686
{ c   ala A   3   B40.83 20240918_microed_autoleipaper_refine_326} P 4.135 6.774 17.981 { n   ser A   4   B46.60 20240918_microed_autoleipaper_refine_326} L 4.767 6.110 17.012
{ n   ser A   4   B46.60 20240918_microed_autoleipaper_refine_326} P 4.767 6.110 17.012 { ca  ser A   4   B36.67 20240918_microed_autoleipaper_refine_326} L 4.374 4.768 16.606
{ ca  ser A   4   B36.67 20240918_microed_autoleipaper_refine_326} P 4.374 4.768 16.606 { c   ser A   4   B31.26 20240918_microed_autoleipaper_refine_326} L 5.617 3.901 16.439
{ c   ser A   4   B31.26 20240918_microed_autoleipaper_refine_326} P 5.617 3.901 16.439 { o   ser A   4   B26.51 20240918_microed_autoleipaper_refine_326} L 6.750 4.349 16.640
{ c   ser A   4   B31.26 20240918_microed_autoleipaper_refine_326} P 5.617 3.901 16.439 { n   arg A   5   B36.58 20240918_microed_autoleipaper_refine_326} L 5.390 2.641 16.068
{ n   arg A   5   B36.58 20240918_microed_autoleipaper_refine_326} P 5.390 2.641 16.068 { ca  arg A   5   B27.02 20240918_microed_autoleipaper_refine_326} L 6.458 1.674 15.857
{ ca  arg A   5   B27.02 20240918_microed_autoleipaper_refine_326} P 6.458 1.674 15.857 { c   arg A   5   B22.65 20240918_microed_autoleipaper_refine_326} L 6.017 0.691 14.780
{ c   arg A   5   B22.65 20240918_microed_autoleipaper_refine_326} P 6.017 0.691 14.780 { o   arg A   5   B25.81 20240918_microed_autoleipaper_refine_326} L 4.822 0.429 14.615
{ c   arg A   5   B22.65 20240918_microed_autoleipaper_refine_326} P 6.017 0.691 14.780 { n   leu A   6   B21.02 20240918_microed_autoleipaper_refine_326} L 6.990 0.146 14.054
{ n   leu A   6   B21.02 20240918_microed_autoleipaper_refine_326} P 6.990 0.146 14.054 { ca  leu A   6   B20.79 20240918_microed_autoleipaper_refine_326} L 6.724 -0.707 12.903
{ ca  leu A   6   B20.79 20240918_microed_autoleipaper_refine_326} P 6.724 -0.707 12.903 { c   leu A   6   B24.02 20240918_microed_autoleipaper_refine_326} L 6.868 -2.179 13.264
{ c   leu A   6   B24.02 20240918_microed_autoleipaper_refine_326} P 6.868 -2.179 13.264 { o   leu A   6   B23.62 20240918_microed_autoleipaper_refine_326} L 7.783 -2.566 13.997
{ c   leu A   6   B24.02 20240918_microed_autoleipaper_refine_326} P 6.868 -2.179 13.264 { n   tyr A   7   B28.51 20240918_microed_autoleipaper_refine_326} L 5.960 -2.997 12.731
{ n   tyr A   7   B28.51 20240918_microed_autoleipaper_refine_326} P 5.960 -2.997 12.731 { ca  tyr A   7   B21.87 20240918_microed_autoleipaper_refine_326} L 6.049 -4.447 12.816
{ ca  tyr A   7   B21.87 20240918_microed_autoleipaper_refine_326} P 6.049 -4.447 12.816 { c   tyr A   7   B21.45 20240918_microed_autoleipaper_refine_326} L 5.694 -5.024 11.451
{ c   tyr A   7   B21.45 20240918_microed_autoleipaper_refine_326} P 5.694 -5.024 11.451 { o   tyr A   7   B20.59 20240918_microed_autoleipaper_refine_326} L 5.375 -4.292 10.508
{ c   tyr A   7   B21.45 20240918_microed_autoleipaper_refine_326} P 5.694 -5.024 11.451 { n   thr A   8   B22.95 20240918_microed_autoleipaper_refine_326} L 5.749 -6.350 11.347
{ n   thr A   8   B22.95 20240918_microed_autoleipaper_refine_326} P 5.749 -6.350 11.347 { ca  thr A   8   B29.25 20240918_microed_autoleipaper_refine_326} L 5.422 -7.047 10.113
{ ca  thr A   8   B29.25 20240918_microed_autoleipaper_refine_326} P 5.422 -7.047 10.113 { c   thr A   8   B31.71 20240918_microed_autoleipaper_refine_326} L 4.560 -8.260 10.435
{ c   thr A   8   B31.71 20240918_microed_autoleipaper_refine_326} P 4.560 -8.260 10.435 { o   thr A   8   B24.82 20240918_microed_autoleipaper_refine_326} L 4.412 -8.659 11.594
{ c   thr A   8   B31.71 20240918_microed_autoleipaper_refine_326} P 4.560 -8.260 10.435 { n   leu A   9   B30.44 20240918_microed_autoleipaper_refine_326} L 3.985 -8.844 9.386
{ n   leu A   9   B30.44 20240918_microed_autoleipaper_refine_326} P 3.985 -8.844 9.386 { ca  leu A   9   B22.40 20240918_microed_autoleipaper_refine_326} L 3.198 -10.066 9.507
{ ca  leu A   9   B22.40 20240918_microed_autoleipaper_refine_326} P 3.198 -10.066 9.507 { c   leu A   9   B23.16 20240918_microed_autoleipaper_refine_326} L 3.134 -10.719 8.136
{ c   leu A   9   B23.16 20240918_microed_autoleipaper_refine_326} P 3.134 -10.719 8.136 { o   leu A   9   B24.48 20240918_microed_autoleipaper_refine_326} L 2.874 -10.040 7.138
{ c   leu A   9   B23.16 20240918_microed_autoleipaper_refine_326} P 3.134 -10.719 8.136 { n   val A  10   B23.19 20240918_microed_autoleipaper_refine_326} L 3.374 -12.026 8.089
{ n   val A  10   B23.19 20240918_microed_autoleipaper_refine_326} P 3.374 -12.026 8.089 { ca  val A  10   B17.95 20240918_microed_autoleipaper_refine_326} L 3.465 -12.770 6.839
{ ca  val A  10   B17.95 20240918_microed_autoleipaper_refine_326} P 3.465 -12.770 6.839 { c   val A  10   B22.59 20240918_microed_autoleipaper_refine_326} L 2.568 -13.994 6.941
{ c   val A  10   B22.59 20240918_microed_autoleipaper_refine_326} P 2.568 -13.994 6.941 { o   val A  10   B29.89 20240918_microed_autoleipaper_refine_326} L 2.608 -14.717 7.943
{ c   val A  10   B22.59 20240918_microed_autoleipaper_refine_326} P 2.568 -13.994 6.941 { n   leu A  11   B24.75 20240918_microed_autoleipaper_refine_326} L 1.763 -14.227 5.904
{ n   leu A  11   B24.75 20240918_microed_autoleipaper_refine_326} P 1.763 -14.227 5.904 { ca  leu A  11   B32.11 20240918_microed_autoleipaper_refine_326} L 0.792 -15.319 5.878
{ ca  leu A  11   B32.11 20240918_microed_autoleipaper_refine_326} P 0.792 -15.319 5.878 { c   leu A  11   B29.37 20240918_microed_autoleipaper_refine_326} L 0.977 -16.121 4.593
{ c   leu A  11   B29.37 20240918_microed_autoleipaper_refine_326} P 0.977 -16.121 4.593 { o   leu A  11   B27.00 20240918_microed_autoleipaper_refine_326} L 0.550 -15.689 3.519
{ c   leu A  11   B29.37 20240918_microed_autoleipaper_refine_326} P 0.977 -16.121 4.593 { n   val A  12   B26.89 20240918_microed_autoleipaper_refine_326} L 1.614 -17.287 4.705
{ n   val A  12   B26.89 20240918_microed_autoleipaper_refine_326} P 1.614 -17.287 4.705 { ca  val A  12   B36.64 20240918_microed_autoleipaper_refine_326} L 1.657 -18.224 3.588
{ ca  val A  12   B36.64 20240918_microed_autoleipaper_refine_326} P 1.657 -18.224 3.588 { c   val A  12   B41.09 20240918_microed_autoleipaper_refine_326} L 0.258 -18.782 3.369
{ c   val A  12   B41.09 20240918_microed_autoleipaper_refine_326} P 0.258 -18.782 3.369 { o   val A  12   B32.46 20240918_microed_autoleipaper_refine_326} L -0.408 -19.222 4.315
{ c   val A  12   B41.09 20240918_microed_autoleipaper_refine_326} P 0.258 -18.782 3.369 { n   leu A  13   B36.12 20240918_microed_autoleipaper_refine_326} L -0.197 -18.771 2.117
{ n   leu A  13   B36.12 20240918_microed_autoleipaper_refine_326} P -0.197 -18.771 2.117 { ca  leu A  13   B31.19 20240918_microed_autoleipaper_refine_326} L -1.583 -19.100 1.798
{ ca  leu A  13   B31.19 20240918_microed_autoleipaper_refine_326} P -1.583 -19.100 1.798 { c   leu A  13   B37.88 20240918_microed_autoleipaper_refine_326} L -1.617 -19.848 0.474
{ c   leu A  13   B37.88 20240918_microed_autoleipaper_refine_326} P -1.617 -19.848 0.474 { o   leu A  13   B36.75 20240918_microed_autoleipaper_refine_326} L -1.429 -19.244 -0.587
{ c   leu A  13   B37.88 20240918_microed_autoleipaper_refine_326} P -1.617 -19.848 0.474 { n   gln A  14   B36.96 20240918_microed_autoleipaper_refine_326} L -1.861 -21.147 0.536
{ n   gln A  14   B36.96 20240918_microed_autoleipaper_refine_326} P -1.861 -21.147 0.536 { ca  gln A  14   B41.99 20240918_microed_autoleipaper_refine_326} L -1.977 -22.008 -0.629
{ ca  gln A  14   B41.99 20240918_microed_autoleipaper_refine_326} P -1.977 -22.008 -0.629 { c   gln A  14   B43.12 20240918_microed_autoleipaper_refine_326} L -3.440 -22.172 -1.015
{ c   gln A  14   B43.12 20240918_microed_autoleipaper_refine_326} P -3.440 -22.172 -1.015 { o   gln A  14   B38.88 20240918_microed_autoleipaper_refine_326} L -4.344 -21.778 -0.273
{ c   gln A  14   B43.12 20240918_microed_autoleipaper_refine_326} P -3.440 -22.172 -1.015 { n   pro A  15   B52.37 20240918_microed_autoleipaper_refine_326} L -3.717 -22.751 -2.189
{ n   pro A  15   B52.37 20240918_microed_autoleipaper_refine_326} P -3.717 -22.751 -2.189 { ca  pro A  15   B49.87 20240918_microed_autoleipaper_refine_326} L -5.116 -22.830 -2.646
{ ca  pro A  15   B49.87 20240918_microed_autoleipaper_refine_326} P -5.116 -22.830 -2.646 { c   pro A  15   B41.25 20240918_microed_autoleipaper_refine_326} L -6.060 -23.501 -1.661
{ c   pro A  15   B41.25 20240918_microed_autoleipaper_refine_326} P -6.060 -23.501 -1.661 { o   pro A  15   B40.69 20240918_microed_autoleipaper_refine_326} L -7.190 -23.031 -1.484
{ c   pro A  15   B41.25 20240918_microed_autoleipaper_refine_326} P -6.060 -23.501 -1.661 { n   gln A  16   B38.21 20240918_microed_autoleipaper_refine_326} L -5.637 -24.590 -1.017
{ n   gln A  16   B38.21 20240918_microed_autoleipaper_refine_326} P -5.637 -24.590 -1.017 { ca  gln A  16   B33.92 20240918_microed_autoleipaper_refine_326} L -6.509 -25.343 -0.128
{ ca  gln A  16   B33.92 20240918_microed_autoleipaper_refine_326} P -6.509 -25.343 -0.128 { c   gln A  16   B39.41 20240918_microed_autoleipaper_refine_326} L -6.191 -25.165 1.350
{ c   gln A  16   B39.41 20240918_microed_autoleipaper_refine_326} P -6.191 -25.165 1.350 { o   gln A  16   B46.42 20240918_microed_autoleipaper_refine_326} L -6.999 -25.582 2.188
{ c   gln A  16   B39.41 20240918_microed_autoleipaper_refine_326} P -6.191 -25.165 1.350 { n   arg A  17   B37.88 20240918_microed_autoleipaper_refine_326} L -5.055 -24.564 1.699
{ n   arg A  17   B37.88 20240918_microed_autoleipaper_refine_326} P -5.055 -24.564 1.699 { ca  arg A  17   B34.75 20240918_microed_autoleipaper_refine_326} L -4.592 -24.582 3.078
{ ca  arg A  17   B34.75 20240918_microed_autoleipaper_refine_326} P -4.592 -24.582 3.078 { c   arg A  17   B32.29 20240918_microed_autoleipaper_refine_326} L -3.872 -23.279 3.403
{ c   arg A  17   B32.29 20240918_microed_autoleipaper_refine_326} P -3.872 -23.279 3.403 { o   arg A  17   B31.96 20240918_microed_autoleipaper_refine_326} L -3.690 -22.410 2.546
{ c   arg A  17   B32.29 20240918_microed_autoleipaper_refine_326} P -3.872 -23.279 3.403 { n   val A  18   B34.45 20240918_microed_autoleipaper_refine_326} L -3.460 -23.158 4.664
{ n   val A  18   B34.45 20240918_microed_autoleipaper_refine_326} P -3.460 -23.158 4.664 { ca  val A  18   B29.25 20240918_microed_autoleipaper_refine_326} L -2.799 -21.965 5.183
{ ca  val A  18   B29.25 20240918_microed_autoleipaper_refine_326} P -2.799 -21.965 5.183 { c   val A  18   B36.36 20240918_microed_autoleipaper_refine_326} L -1.874 -22.392 6.315
{ c   val A  18   B36.36 20240918_microed_autoleipaper_refine_326} P -1.874 -22.392 6.315 { o   val A  18   B31.88 20240918_microed_autoleipaper_refine_326} L -2.213 -23.277 7.106
{ c   val A  18   B36.36 20240918_microed_autoleipaper_refine_326} P -1.874 -22.392 6.315 { n   leu A  19   B34.57 20240918_microed_autoleipaper_refine_326} L -0.707 -21.757 6.394
{ n   leu A  19   B34.57 20240918_microed_autoleipaper_refine_326} P -0.707 -21.757 6.394 { ca  leu A  19   B27.49 20240918_microed_autoleipaper_refine_326} L 0.310 -22.097 7.383
{ ca  leu A  19   B27.49 20240918_microed_autoleipaper_refine_326} P 0.310 -22.097 7.383 { c   leu A  19   B26.67 20240918_microed_autoleipaper_refine_326} L 0.266 -21.092 8.528
{ c   leu A  19   B26.67 20240918_microed_autoleipaper_refine_326} P 0.266 -21.092 8.528 { o   leu A  19   B34.97 20240918_microed_autoleipaper_refine_326} L 0.528 -19.902 8.324
{ c   leu A  19   B26.67 20240918_microed_autoleipaper_refine_326} P 0.266 -21.092 8.528 { n   leu A  20   B28.07 20240918_microed_autoleipaper_refine_326} L -0.065 -21.572 9.722
{ n   leu A  20   B28.07 20240918_microed_autoleipaper_refine_326} P -0.065 -21.572 9.722 { ca  leu A  20   B27.73 20240918_microed_autoleipaper_refine_326} L -0.059 -20.777 10.941
{ ca  leu A  20   B27.73 20240918_microed_autoleipaper_refine_326} P -0.059 -20.777 10.941 { c   leu A  20   B23.70 20240918_microed_autoleipaper_refine_326} L 1.019 -21.305 11.885
{ c   leu A  20   B23.70 20240918_microed_autoleipaper_refine_326} P 1.019 -21.305 11.885 { o   leu A  20   B31.27 20240918_microed_autoleipaper_refine_326} L 1.694 -22.299 11.604
{ c   leu A  20   B23.70 20240918_microed_autoleipaper_refine_326} P 1.019 -21.305 11.885 { n   gly A  21   B26.88 20240918_microed_autoleipaper_refine_326} L 1.172 -20.629 13.022
{ n   gly A  21   B26.88 20240918_microed_autoleipaper_refine_326} P 1.172 -20.629 13.022 { ca  gly A  21   B30.22 20240918_microed_autoleipaper_refine_326} L 2.170 -21.021 13.998
{ ca  gly A  21   B30.22 20240918_microed_autoleipaper_refine_326} P 2.170 -21.021 13.998 { c   gly A  21   B25.52 20240918_microed_autoleipaper_refine_326} L 1.762 -20.759 15.433
{ c   gly A  21   B25.52 20240918_microed_autoleipaper_refine_326} P 1.762 -20.759 15.433 { o   gly A  21   B30.22 20240918_microed_autoleipaper_refine_326} L 1.353 -19.646 15.780
{ c   gly A  21   B25.52 20240918_microed_autoleipaper_refine_326} P 1.762 -20.759 15.433 { n   met A  22   B23.21 20240918_microed_autoleipaper_refine_326} L 1.867 -21.782 16.277
{ n   met A  22   B23.21 20240918_microed_autoleipaper_refine_326} P 1.867 -21.782 16.277 { ca  met A  22   B30.12 20240918_microed_autoleipaper_refine_326} L 1.590 -21.637 17.700
{ ca  met A  22   B30.12 20240918_microed_autoleipaper_refine_326} P 1.590 -21.637 17.700 { c   met A  22   B34.12 20240918_microed_autoleipaper_refine_326} L 2.784 -20.984 18.388
{ c   met A  22   B34.12 20240918_microed_autoleipaper_refine_326} P 2.784 -20.984 18.388 { o   met A  22   B30.87 20240918_microed_autoleipaper_refine_326} L 3.927 -21.410 18.202
{ c   met A  22   B34.12 20240918_microed_autoleipaper_refine_326} P 2.784 -20.984 18.388 { n   lys A  23   B29.07 20240918_microed_autoleipaper_refine_326} L 2.517 -19.956 19.190
{ n   lys A  23   B29.07 20240918_microed_autoleipaper_refine_326} P 2.517 -19.956 19.190 { ca  lys A  23   B36.10 20240918_microed_autoleipaper_refine_326} L 3.586 -19.206 19.837
{ ca  lys A  23   B36.10 20240918_microed_autoleipaper_refine_326} P 3.586 -19.206 19.837 { c   lys A  23   B39.38 20240918_microed_autoleipaper_refine_326} L 4.026 -19.903 21.117
{ c   lys A  23   B39.38 20240918_microed_autoleipaper_refine_326} P 4.026 -19.903 21.117 { o   lys A  23   B46.14 20240918_microed_autoleipaper_refine_326} L 3.195 -20.291 21.944
{ c   lys A  23   B39.38 20240918_microed_autoleipaper_refine_326} P 4.026 -19.903 21.117 { n   lys A  24   B35.84 20240918_microed_autoleipaper_refine_326} L 5.341 -20.049 21.283
{ n   lys A  24   B35.84 20240918_microed_autoleipaper_refine_326} P 5.341 -20.049 21.283 { ca  lys A  24   B33.84 20240918_microed_autoleipaper_refine_326} L 5.910 -20.736 22.433
{ ca  lys A  24   B33.84 20240918_microed_autoleipaper_refine_326} P 5.910 -20.736 22.433 { c   lys A  24   B32.93 20240918_microed_autoleipaper_refine_326} L 6.452 -19.788 23.494
{ c   lys A  24   B32.93 20240918_microed_autoleipaper_refine_326} P 6.452 -19.788 23.494 { o   lys A  24   B39.31 20240918_microed_autoleipaper_refine_326} L 6.717 -20.232 24.616
{ c   lys A  24   B32.93 20240918_microed_autoleipaper_refine_326} P 6.452 -19.788 23.494 { n   arg A  25   B33.34 20240918_microed_autoleipaper_refine_326} L 6.625 -18.508 23.179
{ n   arg A  25   B33.34 20240918_microed_autoleipaper_refine_326} P 6.625 -18.508 23.179 { ca  arg A  25   B38.19 20240918_microed_autoleipaper_refine_326} L 7.169 -17.567 24.148
{ ca  arg A  25   B38.19 20240918_microed_autoleipaper_refine_326} P 7.169 -17.567 24.148 { c   arg A  25   B36.17 20240918_microed_autoleipaper_refine_326} L 6.935 -16.149 23.652
{ c   arg A  25   B36.17 20240918_microed_autoleipaper_refine_326} P 6.935 -16.149 23.652 { o   arg A  25   B35.40 20240918_microed_autoleipaper_refine_326} L 6.935 -15.893 22.444
{ c   arg A  25   B36.17 20240918_microed_autoleipaper_refine_326} P 6.935 -16.149 23.652 { n   gly A  26   B35.64 20240918_microed_autoleipaper_refine_326} L 6.732 -15.239 24.597
{ n   gly A  26   B35.64 20240918_microed_autoleipaper_refine_326} P 6.732 -15.239 24.597 { ca  gly A  26   B38.27 20240918_microed_autoleipaper_refine_326} L 6.633 -13.831 24.280
{ ca  gly A  26   B38.27 20240918_microed_autoleipaper_refine_326} P 6.633 -13.831 24.280 { c   gly A  26   B46.32 20240918_microed_autoleipaper_refine_326} L 5.211 -13.346 24.091
{ c   gly A  26   B46.32 20240918_microed_autoleipaper_refine_326} P 5.211 -13.346 24.091 { o   gly A  26   B38.60 20240918_microed_autoleipaper_refine_326} L 4.221 -14.030 24.370
{ c   gly A  26   B46.32 20240918_microed_autoleipaper_refine_326} P 5.211 -13.346 24.091 { n   phe A  27   B52.46 20240918_microed_autoleipaper_refine_326} L 5.126 -12.111 23.599
{ n   phe A  27   B52.46 20240918_microed_autoleipaper_refine_326} P 5.126 -12.111 23.599 { ca  phe A  27   B50.46 20240918_microed_autoleipaper_refine_326} L 3.844 -11.463 23.355
{ ca  phe A  27   B50.46 20240918_microed_autoleipaper_refine_326} P 3.844 -11.463 23.355 { c   phe A  27   B49.69 20240918_microed_autoleipaper_refine_326} L 2.956 -12.330 22.471
{ c   phe A  27   B49.69 20240918_microed_autoleipaper_refine_326} P 2.956 -12.330 22.471 { o   phe A  27   B44.04 20240918_microed_autoleipaper_refine_326} L 3.383 -12.809 21.417
{ c   phe A  27   B49.69 20240918_microed_autoleipaper_refine_326} P 2.956 -12.330 22.471 { n   gly A  28   B51.50 20240918_microed_autoleipaper_refine_326} L 1.718 -12.531 22.911
{ n   gly A  28   B51.50 20240918_microed_autoleipaper_refine_326} P 1.718 -12.531 22.911 { ca  gly A  28   B47.11 20240918_microed_autoleipaper_refine_326} L 0.774 -13.337 22.159
{ ca  gly A  28   B47.11 20240918_microed_autoleipaper_refine_326} P 0.774 -13.337 22.159 { c   gly A  28   B37.41 20240918_microed_autoleipaper_refine_326} L 1.015 -14.827 22.251
{ c   gly A  28   B37.41 20240918_microed_autoleipaper_refine_326} P 1.015 -14.827 22.251 { o   gly A  28   B31.51 20240918_microed_autoleipaper_refine_326} L 0.905 -15.533 21.240
{ c   gly A  28   B37.41 20240918_microed_autoleipaper_refine_326} P 1.015 -14.827 22.251 { n   ala A  29   B40.20 20240918_microed_autoleipaper_refine_326} L 1.334 -15.331 23.440
{ n   ala A  29   B40.20 20240918_microed_autoleipaper_refine_326} P 1.334 -15.331 23.440 { ca  ala A  29   B35.42 20240918_microed_autoleipaper_refine_326} L 1.665 -16.737 23.622
{ ca  ala A  29   B35.42 20240918_microed_autoleipaper_refine_326} P 1.665 -16.737 23.622 { c   ala A  29   B35.66 20240918_microed_autoleipaper_refine_326} L 0.407 -17.547 23.902
{ c   ala A  29   B35.66 20240918_microed_autoleipaper_refine_326} P 0.407 -17.547 23.902 { o   ala A  29   B41.74 20240918_microed_autoleipaper_refine_326} L -0.442 -17.144 24.704
{ c   ala A  29   B35.66 20240918_microed_autoleipaper_refine_326} P 0.407 -17.547 23.902 { n   gly A  30   B30.51 20240918_microed_autoleipaper_refine_326} L 0.298 -18.697 23.237
{ n   gly A  30   B30.51 20240918_microed_autoleipaper_refine_326} P 0.298 -18.697 23.237 { ca  gly A  30   B32.92 20240918_microed_autoleipaper_refine_326} L -0.869 -19.548 23.337
{ ca  gly A  30   B32.92 20240918_microed_autoleipaper_refine_326} P -0.869 -19.548 23.337 { c   gly A  30   B30.67 20240918_microed_autoleipaper_refine_326} L -1.859 -19.401 22.204
{ c   gly A  30   B30.67 20240918_microed_autoleipaper_refine_326} P -1.859 -19.401 22.204 { o   gly A  30   B28.28 20240918_microed_autoleipaper_refine_326} L -2.888 -20.087 22.212
{ c   gly A  30   B30.67 20240918_microed_autoleipaper_refine_326} P -1.859 -19.401 22.204 { n   arg A  31   B34.18 20240918_microed_autoleipaper_refine_326} L -1.581 -18.533 21.234
{ n   arg A  31   B34.18 20240918_microed_autoleipaper_refine_326} P -1.581 -18.533 21.234 { ca  arg A  31   B31.37 20240918_microed_autoleipaper_refine_326} L -2.456 -18.293 20.099
{ ca  arg A  31   B31.37 20240918_microed_autoleipaper_refine_326} P -2.456 -18.293 20.099 { c   arg A  31   B29.80 20240918_microed_autoleipaper_refine_326} L -1.748 -18.690 18.811
{ c   arg A  31   B29.80 20240918_microed_autoleipaper_refine_326} P -1.748 -18.690 18.811 { o   arg A  31   B30.54 20240918_microed_autoleipaper_refine_326} L -0.518 -18.639 18.720
{ c   arg A  31   B29.80 20240918_microed_autoleipaper_refine_326} P -1.748 -18.690 18.811 { n   trp A  32   B30.48 20240918_microed_autoleipaper_refine_326} L -2.534 -19.079 17.811
{ n   trp A  32   B30.48 20240918_microed_autoleipaper_refine_326} P -2.534 -19.079 17.811 { ca  trp A  32   B43.34 20240918_microed_autoleipaper_refine_326} L -2.004 -19.273 16.469
{ ca  trp A  32   B43.34 20240918_microed_autoleipaper_refine_326} P -2.004 -19.273 16.469 { c   trp A  32   B35.45 20240918_microed_autoleipaper_refine_326} L -1.968 -17.936 15.738
{ c   trp A  32   B35.45 20240918_microed_autoleipaper_refine_326} P -1.968 -17.936 15.738 { o   trp A  32   B29.90 20240918_microed_autoleipaper_refine_326} L -2.858 -17.097 15.907
{ c   trp A  32   B35.45 20240918_microed_autoleipaper_refine_326} P -1.968 -17.936 15.738 { n   asn A  33   B29.25 20240918_microed_autoleipaper_refine_326} L -0.934 -17.737 14.924
{ n   asn A  33   B29.25 20240918_microed_autoleipaper_refine_326} P -0.934 -17.737 14.924 { ca  asn A  33   B30.36 20240918_microed_autoleipaper_refine_326} L -0.779 -16.486 14.194
{ ca  asn A  33   B30.36 20240918_microed_autoleipaper_refine_326} P -0.779 -16.486 14.194 { c   asn A  33   B30.87 20240918_microed_autoleipaper_refine_326} L 0.206 -16.687 13.052
{ c   asn A  33   B30.87 20240918_microed_autoleipaper_refine_326} P 0.206 -16.687 13.052 { o   asn A  33   B30.50 20240918_microed_autoleipaper_refine_326} L 0.911 -17.696 12.980
{ c   asn A  33   B30.87 20240918_microed_autoleipaper_refine_326} P 0.206 -16.687 13.052 { n   gly A  34   B31.00 20240918_microed_autoleipaper_refine_326} L 0.238 -15.706 12.156
{ n   gly A  34   B31.00 20240918_microed_autoleipaper_refine_326} P 0.238 -15.706 12.156 { ca  gly A  34   B32.26 20240918_microed_autoleipaper_refine_326} L 1.264 -15.641 11.140
{ ca  gly A  34   B32.26 20240918_microed_autoleipaper_refine_326} P 1.264 -15.641 11.140 { c   gly A  34   B33.59 20240918_microed_autoleipaper_refine_326} L 2.616 -15.326 11.758
{ c   gly A  34   B33.59 20240918_microed_autoleipaper_refine_326} P 2.616 -15.326 11.758 { o   gly A  34   B34.82 20240918_microed_autoleipaper_refine_326} L 2.766 -15.162 12.969
{ c   gly A  34   B33.59 20240918_microed_autoleipaper_refine_326} P 2.616 -15.326 11.758 { n   phe A  35   B28.01 20240918_microed_autoleipaper_refine_326} L 3.623 -15.233 10.896
{ n   phe A  35   B28.01 20240918_microed_autoleipaper_refine_326} P 3.623 -15.233 10.896 { ca  phe A  35   B27.55 20240918_microed_autoleipaper_refine_326} L 5.001 -15.017 11.321
{ ca  phe A  35   B27.55 20240918_microed_autoleipaper_refine_326} P 5.001 -15.017 11.321 { c   phe A  35   B31.32 20240918_microed_autoleipaper_refine_326} L 5.366 -13.547 11.154
{ c   phe A  35   B31.32 20240918_microed_autoleipaper_refine_326} P 5.366 -13.547 11.154 { o   phe A  35   B30.71 20240918_microed_autoleipaper_refine_326} L 5.067 -12.943 10.119
{ c   phe A  35   B31.32 20240918_microed_autoleipaper_refine_326} P 5.366 -13.547 11.154 { n   gly A  36   B32.62 20240918_microed_autoleipaper_refine_326} L 6.000 -12.977 12.170
{ n   gly A  36   B32.62 20240918_microed_autoleipaper_refine_326} P 6.000 -12.977 12.170 { ca  gly A  36   B32.88 20240918_microed_autoleipaper_refine_326} L 6.365 -11.578 12.113
{ ca  gly A  36   B32.88 20240918_microed_autoleipaper_refine_326} P 6.365 -11.578 12.113 { c   gly A  36   B31.13 20240918_microed_autoleipaper_refine_326} L 7.264 -11.178 13.261
{ c   gly A  36   B31.13 20240918_microed_autoleipaper_refine_326} P 7.264 -11.178 13.261 { o   gly A  36   B30.05 20240918_microed_autoleipaper_refine_326} L 7.875 -12.022 13.917
{ c   gly A  36   B31.13 20240918_microed_autoleipaper_refine_326} P 7.264 -11.178 13.261 { n   gly A  37   B34.00 20240918_microed_autoleipaper_refine_326} L 7.335 -9.875 13.492
{ n   gly A  37   B34.00 20240918_microed_autoleipaper_refine_326} P 7.335 -9.875 13.492 { ca  gly A  37   B34.00 20240918_microed_autoleipaper_refine_326} L 8.180 -9.341 14.538
{ ca  gly A  37   B34.00 20240918_microed_autoleipaper_refine_326} P 8.180 -9.341 14.538 { c   gly A  37   B29.47 20240918_microed_autoleipaper_refine_326} L 8.481 -7.875 14.286
{ c   gly A  37   B29.47 20240918_microed_autoleipaper_refine_326} P 8.481 -7.875 14.286 { o   gly A  37   B29.50 20240918_microed_autoleipaper_refine_326} L 7.869 -7.232 13.434
{ c   gly A  37   B29.47 20240918_microed_autoleipaper_refine_326} P 8.481 -7.875 14.286 { n   lys A  38   B36.70 20240918_microed_autoleipaper_refine_326} L 9.445 -7.368 15.051
{ n   lys A  38   B36.70 20240918_microed_autoleipaper_refine_326} P 9.445 -7.368 15.051 { ca  lys A  38   B32.94 20240918_microed_autoleipaper_refine_326} L 9.838 -5.970 14.964
{ ca  lys A  38   B32.94 20240918_microed_autoleipaper_refine_326} P 9.838 -5.970 14.964 { c   lys A  38   B28.93 20240918_microed_autoleipaper_refine_326} L 10.740 -5.732 13.753
{ c   lys A  38   B28.93 20240918_microed_autoleipaper_refine_326} P 10.740 -5.732 13.753 { o   lys A  38   B38.74 20240918_microed_autoleipaper_refine_326} L 11.262 -6.664 13.134
{ c   lys A  38   B28.93 20240918_microed_autoleipaper_refine_326} P 10.740 -5.732 13.753 { n   val A  39   B26.57 20240918_microed_autoleipaper_refine_326} L 10.928 -4.455 13.426
{ n   val A  39   B26.57 20240918_microed_autoleipaper_refine_326} P 10.928 -4.455 13.426 { ca  val A  39   B30.12 20240918_microed_autoleipaper_refine_326} L 11.775 -4.025 12.318
{ ca  val A  39   B30.12 20240918_microed_autoleipaper_refine_326} P 11.775 -4.025 12.318 { c   val A  39   B26.96 20240918_microed_autoleipaper_refine_326} L 12.980 -3.294 12.895
{ c   val A  39   B26.96 20240918_microed_autoleipaper_refine_326} P 12.980 -3.294 12.895 { o   val A  39   B27.55 20240918_microed_autoleipaper_refine_326} L 12.834 -2.447 13.787
{ c   val A  39   B26.96 20240918_microed_autoleipaper_refine_326} P 12.980 -3.294 12.895 { n   gln A  40   B26.20 20240918_microed_autoleipaper_refine_326} L 14.165 -3.613 12.381
{ n   gln A  40   B26.20 20240918_microed_autoleipaper_refine_326} P 14.165 -3.613 12.381 { ca  gln A  40   B27.38 20240918_microed_autoleipaper_refine_326} L 15.418 -3.113 12.924
{ ca  gln A  40   B27.38 20240918_microed_autoleipaper_refine_326} P 15.418 -3.113 12.924 { c   gln A  40   B27.63 20240918_microed_autoleipaper_refine_326} L 15.880 -1.867 12.169
{ c   gln A  40   B27.63 20240918_microed_autoleipaper_refine_326} P 15.880 -1.867 12.169 { o   gln A  40   B31.19 20240918_microed_autoleipaper_refine_326} L 15.242 -1.401 11.222
{ c   gln A  40   B27.63 20240918_microed_autoleipaper_refine_326} P 15.880 -1.867 12.169 { n   glu A  41   B35.65 20240918_microed_autoleipaper_refine_326} L 17.019 -1.329 12.600
{ n   glu A  41   B35.65 20240918_microed_autoleipaper_refine_326} P 17.019 -1.329 12.600 { ca  glu A  41   B32.63 20240918_microed_autoleipaper_refine_326} L 17.643 -0.181 11.955
{ ca  glu A  41   B32.63 20240918_microed_autoleipaper_refine_326} P 17.643 -0.181 11.955 { c   glu A  41   B29.13 20240918_microed_autoleipaper_refine_326} L 18.650 -0.675 10.924
{ c   glu A  41   B29.13 20240918_microed_autoleipaper_refine_326} P 18.650 -0.675 10.924 { o   glu A  41   B29.06 20240918_microed_autoleipaper_refine_326} L 19.581 -1.413 11.266
{ c   glu A  41   B29.13 20240918_microed_autoleipaper_refine_326} P 18.650 -0.675 10.924 { n   gly A  42   B30.97 20240918_microed_autoleipaper_refine_326} L 18.468 -0.267 9.670
{ n   gly A  42   B30.97 20240918_microed_autoleipaper_refine_326} P 18.468 -0.267 9.670 { ca  gly A  42   B33.54 20240918_microed_autoleipaper_refine_326} L 19.371 -0.632 8.596
{ ca  gly A  42   B33.54 20240918_microed_autoleipaper_refine_326} P 19.371 -0.632 8.596 { c   gly A  42   B31.58 20240918_microed_autoleipaper_refine_326} L 18.793 -1.579 7.569
{ c   gly A  42   B31.58 20240918_microed_autoleipaper_refine_326} P 18.793 -1.579 7.569 { o   gly A  42   B28.36 20240918_microed_autoleipaper_refine_326} L 19.509 -1.958 6.634
{ c   gly A  42   B31.58 20240918_microed_autoleipaper_refine_326} P 18.793 -1.579 7.569 { n   glu A  43   B32.83 20240918_microed_autoleipaper_refine_326} L 17.530 -1.979 7.707
{ n   glu A  43   B32.83 20240918_microed_autoleipaper_refine_326} P 17.530 -1.979 7.707 { ca  glu A  43   B39.50 20240918_microed_autoleipaper_refine_326} L 16.870 -2.842 6.740
{ ca  glu A  43   B39.50 20240918_microed_autoleipaper_refine_326} P 16.870 -2.842 6.740 { c   glu A  43   B35.54 20240918_microed_autoleipaper_refine_326} L 15.502 -2.267 6.403
{ c   glu A  43   B35.54 20240918_microed_autoleipaper_refine_326} P 15.502 -2.267 6.403 { o   glu A  43   B35.58 20240918_microed_autoleipaper_refine_326} L 14.875 -1.594 7.225
{ c   glu A  43   B35.54 20240918_microed_autoleipaper_refine_326} P 15.502 -2.267 6.403 { n   thr A  44   B32.57 20240918_microed_autoleipaper_refine_326} L 15.046 -2.539 5.183
{ n   thr A  44   B32.57 20240918_microed_autoleipaper_refine_326} P 15.046 -2.539 5.183 { ca  thr A  44   B28.83 20240918_microed_autoleipaper_refine_326} L 13.734 -2.080 4.757
{ ca  thr A  44   B28.83 20240918_microed_autoleipaper_refine_326} P 13.734 -2.080 4.757 { c   thr A  44   B29.99 20240918_microed_autoleipaper_refine_326} L 12.645 -2.788 5.560
{ c   thr A  44   B29.99 20240918_microed_autoleipaper_refine_326} P 12.645 -2.788 5.560 { o   thr A  44   B31.41 20240918_microed_autoleipaper_refine_326} L 12.909 -3.622 6.431
{ c   thr A  44   B29.99 20240918_microed_autoleipaper_refine_326} P 12.645 -2.788 5.560 { n   ile A  45   B42.01 20240918_microed_autoleipaper_refine_326} L 11.393 -2.443 5.256
{ n   ile A  45   B42.01 20240918_microed_autoleipaper_refine_326} P 11.393 -2.443 5.256 { ca  ile A  45   B37.23 20240918_microed_autoleipaper_refine_326} L 10.265 -3.099 5.907
{ ca  ile A  45   B37.23 20240918_microed_autoleipaper_refine_326} P 10.265 -3.099 5.907 { c   ile A  45   B28.44 20240918_microed_autoleipaper_refine_326} L 10.086 -4.511 5.364
{ c   ile A  45   B28.44 20240918_microed_autoleipaper_refine_326} P 10.086 -4.511 5.364 { o   ile A  45   B30.54 20240918_microed_autoleipaper_refine_326} L 9.758 -5.442 6.109
{ c   ile A  45   B28.44 20240918_microed_autoleipaper_refine_326} P 10.086 -4.511 5.364 { n   glu A  46   B37.40 20240918_microed_autoleipaper_refine_326} L 10.302 -4.696 4.061
{ n   glu A  46   B37.40 20240918_microed_autoleipaper_refine_326} P 10.302 -4.696 4.061 { ca  glu A  46   B32.26 20240918_microed_autoleipaper_refine_326} L 10.151 -6.017 3.462
{ ca  glu A  46   B32.26 20240918_microed_autoleipaper_refine_326} P 10.151 -6.017 3.462 { c   glu A  46   B34.44 20240918_microed_autoleipaper_refine_326} L 11.215 -6.979 3.975
{ c   glu A  46   B34.44 20240918_microed_autoleipaper_refine_326} P 11.215 -6.979 3.975 { o   glu A  46   B39.56 20240918_microed_autoleipaper_refine_326} L 10.895 -8.065 4.473
{ c   glu A  46   B34.44 20240918_microed_autoleipaper_refine_326} P 11.215 -6.979 3.975 { n   asp A  47   B36.22 20240918_microed_autoleipaper_refine_326} L 12.491 -6.599 3.858
{ n   asp A  47   B36.22 20240918_microed_autoleipaper_refine_326} P 12.491 -6.599 3.858 { ca  asp A  47   B33.31 20240918_microed_autoleipaper_refine_326} L 13.574 -7.473 4.299
{ ca  asp A  47   B33.31 20240918_microed_autoleipaper_refine_326} P 13.574 -7.473 4.299 { c   asp A  47   B30.45 20240918_microed_autoleipaper_refine_326} L 13.381 -7.932 5.737
{ c   asp A  47   B30.45 20240918_microed_autoleipaper_refine_326} P 13.381 -7.932 5.737 { o   asp A  47   B30.59 20240918_microed_autoleipaper_refine_326} L 13.763 -9.054 6.088
{ c   asp A  47   B30.45 20240918_microed_autoleipaper_refine_326} P 13.381 -7.932 5.737 { n   gly A  48   B35.64 20240918_microed_autoleipaper_refine_326} L 12.794 -7.083 6.584
{ n   gly A  48   B35.64 20240918_microed_autoleipaper_refine_326} P 12.794 -7.083 6.584 { ca  gly A  48   B34.88 20240918_microed_autoleipaper_refine_326} L 12.515 -7.494 7.948
{ ca  gly A  48   B34.88 20240918_microed_autoleipaper_refine_326} P 12.515 -7.494 7.948 { c   gly A  48   B27.97 20240918_microed_autoleipaper_refine_326} L 11.513 -8.627 8.028
{ c   gly A  48   B27.97 20240918_microed_autoleipaper_refine_326} P 11.513 -8.627 8.028 { o   gly A  48   B27.16 20240918_microed_autoleipaper_refine_326} L 11.566 -9.445 8.951
{ c   gly A  48   B27.97 20240918_microed_autoleipaper_refine_326} P 11.513 -8.627 8.028 { n   ala A  49   B28.41 20240918_microed_autoleipaper_refine_326} L 10.586 -8.694 7.069
{ n   ala A  49   B28.41 20240918_microed_autoleipaper_refine_326} P 10.586 -8.694 7.069 { ca  ala A  49   B31.28 20240918_microed_autoleipaper_refine_326} L 9.628 -9.793 7.047
{ ca  ala A  49   B31.28 20240918_microed_autoleipaper_refine_326} P 9.628 -9.793 7.047 { c   ala A  49   B26.39 20240918_microed_autoleipaper_refine_326} L 10.310 -11.108 6.693
{ c   ala A  49   B26.39 20240918_microed_autoleipaper_refine_326} P 10.310 -11.108 6.693 { o   ala A  49   B22.87 20240918_microed_autoleipaper_refine_326} L 10.016 -12.149 7.294
{ c   ala A  49   B26.39 20240918_microed_autoleipaper_refine_326} P 10.310 -11.108 6.693 { n   arg A  50   B28.82 20240918_microed_autoleipaper_refine_326} L 11.227 -11.081 5.722
{ n   arg A  50   B28.82 20240918_microed_autoleipaper_refine_326} P 11.227 -11.081 5.722 { ca  arg A  50   B25.10 20240918_microed_autoleipaper_refine_326} L 11.939 -12.296 5.346
{ ca  arg A  50   B25.10 20240918_microed_autoleipaper_refine_326} P 11.939 -12.296 5.346 { c   arg A  50   B21.48 20240918_microed_autoleipaper_refine_326} L 12.877 -12.755 6.454
{ c   arg A  50   B21.48 20240918_microed_autoleipaper_refine_326} P 12.877 -12.755 6.454 { o   arg A  50   B25.21 20240918_microed_autoleipaper_refine_326} L 13.066 -13.962 6.646
{ c   arg A  50   B21.48 20240918_microed_autoleipaper_refine_326} P 12.877 -12.755 6.454 { n   arg A  51   B24.50 20240918_microed_autoleipaper_refine_326} L 13.473 -11.813 7.189
{ n   arg A  51   B24.50 20240918_microed_autoleipaper_refine_326} P 13.473 -11.813 7.189 { ca  arg A  51   B29.71 20240918_microed_autoleipaper_refine_326} L 14.348 -12.186 8.295
{ ca  arg A  51   B29.71 20240918_microed_autoleipaper_refine_326} P 14.348 -12.186 8.295 { c   arg A  51   B22.45 20240918_microed_autoleipaper_refine_326} L 13.597 -12.995 9.341
{ c   arg A  51   B22.45 20240918_microed_autoleipaper_refine_326} P 13.597 -12.995 9.341 { o   arg A  51   B25.96 20240918_microed_autoleipaper_refine_326} L 14.139 -13.952 9.905
{ c   arg A  51   B22.45 20240918_microed_autoleipaper_refine_326} P 13.597 -12.995 9.341 { n   glu A  52   B26.03 20240918_microed_autoleipaper_refine_326} L 12.343 -12.631 9.612
{ n   glu A  52   B26.03 20240918_microed_autoleipaper_refine_326} P 12.343 -12.631 9.612 { ca  glu A  52   B27.70 20240918_microed_autoleipaper_refine_326} L 11.602 -13.268 10.692
{ ca  glu A  52   B27.70 20240918_microed_autoleipaper_refine_326} P 11.602 -13.268 10.692 { c   glu A  52   B32.27 20240918_microed_autoleipaper_refine_326} L 10.969 -14.584 10.263
{ c   glu A  52   B32.27 20240918_microed_autoleipaper_refine_326} P 10.969 -14.584 10.263 { o   glu A  52   B28.64 20240918_microed_autoleipaper_refine_326} L 10.738 -15.455 11.109
{ c   glu A  52   B32.27 20240918_microed_autoleipaper_refine_326} P 10.969 -14.584 10.263 { n   leu A  53   B27.54 20240918_microed_autoleipaper_refine_326} L 10.680 -14.756 8.972
{ n   leu A  53   B27.54 20240918_microed_autoleipaper_refine_326} P 10.680 -14.756 8.972 { ca  leu A  53   B28.18 20240918_microed_autoleipaper_refine_326} L 10.118 -16.022 8.515
{ ca  leu A  53   B28.18 20240918_microed_autoleipaper_refine_326} P 10.118 -16.022 8.515 { c   leu A  53   B29.96 20240918_microed_autoleipaper_refine_326} L 11.158 -17.134 8.577
{ c   leu A  53   B29.96 20240918_microed_autoleipaper_refine_326} P 11.158 -17.134 8.577 { o   leu A  53   B33.95 20240918_microed_autoleipaper_refine_326} L 10.928 -18.179 9.195
{ c   leu A  53   B29.96 20240918_microed_autoleipaper_refine_326} P 11.158 -17.134 8.577 { n   gln A  54   B27.22 20240918_microed_autoleipaper_refine_326} L 12.313 -16.926 7.939
{ n   gln A  54   B27.22 20240918_microed_autoleipaper_refine_326} P 12.313 -16.926 7.939 { ca  gln A  54   B29.71 20240918_microed_autoleipaper_refine_326} L 13.378 -17.920 8.005
{ ca  gln A  54   B29.71 20240918_microed_autoleipaper_refine_326} P 13.378 -17.920 8.005 { c   gln A  54   B28.45 20240918_microed_autoleipaper_refine_326} L 13.787 -18.201 9.444
{ c   gln A  54   B28.45 20240918_microed_autoleipaper_refine_326} P 13.787 -18.201 9.444 { o   gln A  54   B43.04 20240918_microed_autoleipaper_refine_326} L 14.231 -19.311 9.759
{ c   gln A  54   B28.45 20240918_microed_autoleipaper_refine_326} P 13.787 -18.201 9.444 { n   glu A  55   B28.89 20240918_microed_autoleipaper_refine_326} L 13.642 -17.214 10.329
{ n   glu A  55   B28.89 20240918_microed_autoleipaper_refine_326} P 13.642 -17.214 10.329 { ca  glu A  55   B30.91 20240918_microed_autoleipaper_refine_326} L 14.064 -17.392 11.714
{ ca  glu A  55   B30.91 20240918_microed_autoleipaper_refine_326} P 14.064 -17.392 11.714 { c   glu A  55   B32.59 20240918_microed_autoleipaper_refine_326} L 13.099 -18.290 12.478
{ c   glu A  55   B32.59 20240918_microed_autoleipaper_refine_326} P 13.099 -18.290 12.478 { o   glu A  55   B35.69 20240918_microed_autoleipaper_refine_326} L 13.528 -19.168 13.236
{ c   glu A  55   B32.59 20240918_microed_autoleipaper_refine_326} P 13.099 -18.290 12.478 { n   glu A  56   B33.36 20240918_microed_autoleipaper_refine_326} L 11.795 -18.090 12.289
{ n   glu A  56   B33.36 20240918_microed_autoleipaper_refine_326} P 11.795 -18.090 12.289 { ca  glu A  56   B37.91 20240918_microed_autoleipaper_refine_326} L 10.791 -18.772 13.093
{ ca  glu A  56   B37.91 20240918_microed_autoleipaper_refine_326} P 10.791 -18.772 13.093 { c   glu A  56   B35.18 20240918_microed_autoleipaper_refine_326} L 10.278 -20.057 12.457
{ c   glu A  56   B35.18 20240918_microed_autoleipaper_refine_326} P 10.278 -20.057 12.457 { o   glu A  56   B35.64 20240918_microed_autoleipaper_refine_326} L 9.716 -20.898 13.168
{ c   glu A  56   B35.18 20240918_microed_autoleipaper_refine_326} P 10.278 -20.057 12.457 { n   ser A  57   B32.02 20240918_microed_autoleipaper_refine_326} L 10.457 -20.231 11.146
{ n   ser A  57   B32.02 20240918_microed_autoleipaper_refine_326} P 10.457 -20.231 11.146 { ca  ser A  57   B25.08 20240918_microed_autoleipaper_refine_326} L 9.993 -21.427 10.458
{ ca  ser A  57   B25.08 20240918_microed_autoleipaper_refine_326} P 9.993 -21.427 10.458 { c   ser A  57   B35.67 20240918_microed_autoleipaper_refine_326} L 11.021 -22.037 9.517
{ c   ser A  57   B35.67 20240918_microed_autoleipaper_refine_326} P 11.021 -22.037 9.517 { o   ser A  57   B37.88 20240918_microed_autoleipaper_refine_326} L 10.830 -23.181 9.091
{ c   ser A  57   B35.67 20240918_microed_autoleipaper_refine_326} P 11.021 -22.037 9.517 { n   gly A  58   B33.21 20240918_microed_autoleipaper_refine_326} L 12.094 -21.322 9.178
{ n   gly A  58   B33.21 20240918_microed_autoleipaper_refine_326} P 12.094 -21.322 9.178 { ca  gly A  58   B28.08 20240918_microed_autoleipaper_refine_326} L 13.112 -21.825 8.284
{ ca  gly A  58   B28.08 20240918_microed_autoleipaper_refine_326} P 13.112 -21.825 8.284 { c   gly A  58   B28.69 20240918_microed_autoleipaper_refine_326} L 12.862 -21.555 6.817
{ c   gly A  58   B28.69 20240918_microed_autoleipaper_refine_326} P 12.862 -21.555 6.817 { o   gly A  58   B38.77 20240918_microed_autoleipaper_refine_326} L 13.794 -21.684 6.012
{ c   gly A  58   B28.69 20240918_microed_autoleipaper_refine_326} P 12.862 -21.555 6.817 { n   leu A  59   B31.89 20240918_microed_autoleipaper_refine_326} L 11.644 -21.176 6.443
{ n   leu A  59   B31.89 20240918_microed_autoleipaper_refine_326} P 11.644 -21.176 6.443 { ca  leu A  59   B34.15 20240918_microed_autoleipaper_refine_326} L 11.318 -20.978 5.038
{ ca  leu A  59   B34.15 20240918_microed_autoleipaper_refine_326} P 11.318 -20.978 5.038 { c   leu A  59   B40.53 20240918_microed_autoleipaper_refine_326} L 11.938 -19.693 4.504
{ c   leu A  59   B40.53 20240918_microed_autoleipaper_refine_326} P 11.938 -19.693 4.504 { o   leu A  59   B38.57 20240918_microed_autoleipaper_refine_326} L 11.934 -18.655 5.171
{ c   leu A  59   B40.53 20240918_microed_autoleipaper_refine_326} P 11.938 -19.693 4.504 { n   thr A  60   B43.93 20240918_microed_autoleipaper_refine_326} L 12.472 -19.771 3.289
{ n   thr A  60   B43.93 20240918_microed_autoleipaper_refine_326} P 12.472 -19.771 3.289 { ca  thr A  60   B42.87 20240918_microed_autoleipaper_refine_326} L 12.828 -18.598 2.508
{ ca  thr A  60   B42.87 20240918_microed_autoleipaper_refine_326} P 12.828 -18.598 2.508 { c   thr A  60   B32.45 20240918_microed_autoleipaper_refine_326} L 11.755 -18.368 1.450
{ c   thr A  60   B32.45 20240918_microed_autoleipaper_refine_326} P 11.755 -18.368 1.450 { o   thr A  60   B34.96 20240918_microed_autoleipaper_refine_326} L 11.082 -19.305 1.012
{ c   thr A  60   B32.45 20240918_microed_autoleipaper_refine_326} P 11.755 -18.368 1.450 { n   val A  61   B35.40 20240918_microed_autoleipaper_refine_326} L 11.599 -17.112 1.044
{ n   val A  61   B35.40 20240918_microed_autoleipaper_refine_326} P 11.599 -17.112 1.044 { ca  val A  61   B40.75 20240918_microed_autoleipaper_refine_326} L 10.534 -16.717 0.133
{ ca  val A  61   B40.75 20240918_microed_autoleipaper_refine_326} P 10.534 -16.717 0.133 { c   val A  61   B48.90 20240918_microed_autoleipaper_refine_326} L 11.136 -15.988 -1.058
{ c   val A  61   B48.90 20240918_microed_autoleipaper_refine_326} P 11.136 -15.988 -1.058 { o   val A  61   B55.36 20240918_microed_autoleipaper_refine_326} L 12.182 -15.340 -0.954
{ c   val A  61   B48.90 20240918_microed_autoleipaper_refine_326} P 11.136 -15.988 -1.058 { n   asp A  62   B48.20 20240918_microed_autoleipaper_refine_326} L 10.461 -16.103 -2.201
{ n   asp A  62   B48.20 20240918_microed_autoleipaper_refine_326} P 10.461 -16.103 -2.201 { ca  asp A  62   B51.58 20240918_microed_autoleipaper_refine_326} L 10.875 -15.458 -3.440
{ ca  asp A  62   B51.58 20240918_microed_autoleipaper_refine_326} P 10.875 -15.458 -3.440 { c   asp A  62   B49.36 20240918_microed_autoleipaper_refine_326} L 10.176 -14.127 -3.680
{ c   asp A  62   B49.36 20240918_microed_autoleipaper_refine_326} P 10.176 -14.127 -3.680 { o   asp A  62   B58.58 20240918_microed_autoleipaper_refine_326} L 10.816 -13.170 -4.126
{ c   asp A  62   B49.36 20240918_microed_autoleipaper_refine_326} P 10.176 -14.127 -3.680 { n   ala A  63   B60.95 20240918_microed_autoleipaper_refine_326} L 8.878 -14.037 -3.391
{ n   ala A  63   B60.95 20240918_microed_autoleipaper_refine_326} P 8.878 -14.037 -3.391 { ca  ala A  63   B60.73 20240918_microed_autoleipaper_refine_326} L 8.097 -12.845 -3.693
{ ca  ala A  63   B60.73 20240918_microed_autoleipaper_refine_326} P 8.097 -12.845 -3.693 { c   ala A  63   B37.59 20240918_microed_autoleipaper_refine_326} L 7.125 -12.568 -2.557
{ c   ala A  63   B37.59 20240918_microed_autoleipaper_refine_326} P 7.125 -12.568 -2.557 { o   ala A  63   B36.94 20240918_microed_autoleipaper_refine_326} L 6.345 -13.445 -2.177
{ c   ala A  63   B37.59 20240918_microed_autoleipaper_refine_326} P 7.125 -12.568 -2.557 { n   leu A  64   B38.75 20240918_microed_autoleipaper_refine_326} L 7.175 -11.350 -2.023
{ n   leu A  64   B38.75 20240918_microed_autoleipaper_refine_326} P 7.175 -11.350 -2.023 { ca  leu A  64   B44.42 20240918_microed_autoleipaper_refine_326} L 6.256 -10.898 -0.990
{ ca  leu A  64   B44.42 20240918_microed_autoleipaper_refine_326} P 6.256 -10.898 -0.990 { c   leu A  64   B33.61 20240918_microed_autoleipaper_refine_326} L 5.352 -9.806 -1.551
{ c   leu A  64   B33.61 20240918_microed_autoleipaper_refine_326} P 5.352 -9.806 -1.551 { o   leu A  64   B39.63 20240918_microed_autoleipaper_refine_326} L 5.772 -8.994 -2.382
{ c   leu A  64   B33.61 20240918_microed_autoleipaper_refine_326} P 5.352 -9.806 -1.551 { n   his A  65   B34.31 20240918_microed_autoleipaper_refine_326} L 4.104 -9.794 -1.087
{ n   his A  65   B34.31 20240918_microed_autoleipaper_refine_326} P 4.104 -9.794 -1.087 { ca  his A  65   B33.27 20240918_microed_autoleipaper_refine_326} L 3.092 -8.866 -1.568
{ ca  his A  65   B33.27 20240918_microed_autoleipaper_refine_326} P 3.092 -8.866 -1.568 { c   his A  65   B32.64 20240918_microed_autoleipaper_refine_326} L 2.474 -8.126 -0.391
{ c   his A  65   B32.64 20240918_microed_autoleipaper_refine_326} P 2.474 -8.126 -0.391 { o   his A  65   B31.43 20240918_microed_autoleipaper_refine_326} L 2.361 -8.670 0.709
{ c   his A  65   B32.64 20240918_microed_autoleipaper_refine_326} P 2.474 -8.126 -0.391 { n   lys A  66   B32.70 20240918_microed_autoleipaper_refine_326} L 2.075 -6.878 -0.631
{ n   lys A  66   B32.70 20240918_microed_autoleipaper_refine_326} P 2.075 -6.878 -0.631 { ca  lys A  66   B33.66 20240918_microed_autoleipaper_refine_326} L 1.384 -6.075 0.370
{ ca  lys A  66   B33.66 20240918_microed_autoleipaper_refine_326} P 1.384 -6.075 0.370 { c   lys A  66   B24.54 20240918_microed_autoleipaper_refine_326} L -0.121 -6.282 0.245
{ c   lys A  66   B24.54 20240918_microed_autoleipaper_refine_326} P -0.121 -6.282 0.245 { o   lys A  66   B25.87 20240918_microed_autoleipaper_refine_326} L -0.657 -6.338 -0.865
{ c   lys A  66   B24.54 20240918_microed_autoleipaper_refine_326} P -0.121 -6.282 0.245 { n   val A  67   B29.38 20240918_microed_autoleipaper_refine_326} L -0.802 -6.394 1.388
{ n   val A  67   B29.38 20240918_microed_autoleipaper_refine_326} P -0.802 -6.394 1.388 { ca  val A  67   B24.58 20240918_microed_autoleipaper_refine_326} L -2.234 -6.678 1.368
{ ca  val A  67   B24.58 20240918_microed_autoleipaper_refine_326} P -2.234 -6.678 1.368 { c   val A  67   B22.37 20240918_microed_autoleipaper_refine_326} L -2.999 -5.936 2.458
{ c   val A  67   B22.37 20240918_microed_autoleipaper_refine_326} P -2.999 -5.936 2.458 { o   val A  67   B27.28 20240918_microed_autoleipaper_refine_326} L -4.235 -5.912 2.438
{ c   val A  67   B22.37 20240918_microed_autoleipaper_refine_326} P -2.999 -5.936 2.458 { n   gly A  68   B19.63 20240918_microed_autoleipaper_refine_326} L -2.304 -5.333 3.416
{ n   gly A  68   B19.63 20240918_microed_autoleipaper_refine_326} P -2.304 -5.333 3.416 { ca  gly A  68   B25.20 20240918_microed_autoleipaper_refine_326} L -3.052 -4.690 4.482
{ ca  gly A  68   B25.20 20240918_microed_autoleipaper_refine_326} P -3.052 -4.690 4.482 { c   gly A  68   B18.12 20240918_microed_autoleipaper_refine_326} L -2.188 -3.875 5.418
{ c   gly A  68   B18.12 20240918_microed_autoleipaper_refine_326} P -2.188 -3.875 5.418 { o   gly A  68   B19.20 20240918_microed_autoleipaper_refine_326} L -0.978 -3.730 5.228
{ c   gly A  68   B18.12 20240918_microed_autoleipaper_refine_326} P -2.188 -3.875 5.418 { n   gln A  69   B21.34 20240918_microed_autoleipaper_refine_326} L -2.852 -3.338 6.443
{ n   gln A  69   B21.34 20240918_microed_autoleipaper_refine_326} P -2.852 -3.338 6.443 { ca  gln A  69   B26.92 20240918_microed_autoleipaper_refine_326} L -2.217 -2.514 7.464
{ ca  gln A  69   B26.92 20240918_microed_autoleipaper_refine_326} P -2.217 -2.514 7.464 { c   gln A  69   B25.42 20240918_microed_autoleipaper_refine_326} L -3.175 -2.295 8.630
{ c   gln A  69   B25.42 20240918_microed_autoleipaper_refine_326} P -3.175 -2.295 8.630 { o   gln A  69   B25.07 20240918_microed_autoleipaper_refine_326} L -4.227 -1.669 8.463
{ c   gln A  69   B25.42 20240918_microed_autoleipaper_refine_326} P -3.175 -2.295 8.630 { n   ile A  70   B20.43 20240918_microed_autoleipaper_refine_326} L -2.825 -2.803 9.810
{ n   ile A  70   B20.43 20240918_microed_autoleipaper_refine_326} P -2.825 -2.803 9.810 { ca  ile A  70   B23.36 20240918_microed_autoleipaper_refine_326} L -3.646 -2.654 11.005
{ ca  ile A  70   B23.36 20240918_microed_autoleipaper_refine_326} P -3.646 -2.654 11.005 { c   ile A  70   B27.17 20240918_microed_autoleipaper_refine_326} L -2.879 -1.803 12.009
{ c   ile A  70   B27.17 20240918_microed_autoleipaper_refine_326} P -2.879 -1.803 12.009 { o   ile A  70   B26.90 20240918_microed_autoleipaper_refine_326} L -1.643 -1.818 12.051
{ c   ile A  70   B27.17 20240918_microed_autoleipaper_refine_326} P -2.879 -1.803 12.009 { n   val A  71   B23.24 20240918_microed_autoleipaper_refine_326} L -3.624 -1.059 12.825
{ n   val A  71   B23.24 20240918_microed_autoleipaper_refine_326} P -3.624 -1.059 12.825 { ca  val A  71   B23.51 20240918_microed_autoleipaper_refine_326} L -3.055 -0.199 13.857
{ ca  val A  71   B23.51 20240918_microed_autoleipaper_refine_326} P -3.055 -0.199 13.857 { c   val A  71   B20.05 20240918_microed_autoleipaper_refine_326} L -3.691 -0.567 15.189
{ c   val A  71   B20.05 20240918_microed_autoleipaper_refine_326} P -3.691 -0.567 15.189 { o   val A  71   B20.34 20240918_microed_autoleipaper_refine_326} L -4.921 -0.570 15.314
{ c   val A  71   B20.05 20240918_microed_autoleipaper_refine_326} P -3.691 -0.567 15.189 { n   phe A  72   B23.79 20240918_microed_autoleipaper_refine_326} L -2.857 -0.872 16.180
{ n   phe A  72   B23.79 20240918_microed_autoleipaper_refine_326} P -2.857 -0.872 16.180 { ca  phe A  72   B25.15 20240918_microed_autoleipaper_refine_326} L -3.311 -1.319 17.490
{ ca  phe A  72   B25.15 20240918_microed_autoleipaper_refine_326} P -3.311 -1.319 17.490 { c   phe A  72   B27.53 20240918_microed_autoleipaper_refine_326} L -2.992 -0.271 18.547
{ c   phe A  72   B27.53 20240918_microed_autoleipaper_refine_326} P -2.992 -0.271 18.547 { o   phe A  72   B28.12 20240918_microed_autoleipaper_refine_326} L -1.919 0.340 18.526
{ c   phe A  72   B27.53 20240918_microed_autoleipaper_refine_326} P -2.992 -0.271 18.547 { n   glu A  73   B25.58 20240918_microed_autoleipaper_refine_326} L -3.931 -0.074 19.473
{ n   glu A  73   B25.58 20240918_microed_autoleipaper_refine_326} P -3.931 -0.074 19.473 { ca  glu A  73   B28.38 20240918_microed_autoleipaper_refine_326} L -3.776 0.855 20.592
{ ca  glu A  73   B28.38 20240918_microed_autoleipaper_refine_326} P -3.776 0.855 20.592 { c   glu A  73   B30.15 20240918_microed_autoleipaper_refine_326} L -4.096 0.091 21.872
{ c   glu A  73   B30.15 20240918_microed_autoleipaper_refine_326} P -4.096 0.091 21.872 { o   glu A  73   B30.32 20240918_microed_autoleipaper_refine_326} L -5.263 -0.026 22.259
{ c   glu A  73   B30.15 20240918_microed_autoleipaper_refine_326} P -4.096 0.091 21.872 { n   phe A  74   B33.78 20240918_microed_autoleipaper_refine_326} L -3.063 -0.430 22.525
{ n   phe A  74   B33.78 20240918_microed_autoleipaper_refine_326} P -3.063 -0.430 22.525 { ca  phe A  74   B37.01 20240918_microed_autoleipaper_refine_326} L -3.234 -1.085 23.816
{ ca  phe A  74   B37.01 20240918_microed_autoleipaper_refine_326} P -3.234 -1.085 23.816 { c   phe A  74   B39.68 20240918_microed_autoleipaper_refine_326} L -3.250 -0.025 24.910
{ c   phe A  74   B39.68 20240918_microed_autoleipaper_refine_326} P -3.250 -0.025 24.910 { o   phe A  74   B40.83 20240918_microed_autoleipaper_refine_326} L -2.310 0.768 25.031
{ c   phe A  74   B39.68 20240918_microed_autoleipaper_refine_326} P -3.250 -0.025 24.910 { n   val A  75   B39.11 20240918_microed_autoleipaper_refine_326} L -4.324 -0.010 25.703
{ n   val A  75   B39.11 20240918_microed_autoleipaper_refine_326} P -4.324 -0.010 25.703 { ca  val A  75   B44.88 20240918_microed_autoleipaper_refine_326} L -4.501 1.039 26.698
{ ca  val A  75   B44.88 20240918_microed_autoleipaper_refine_326} P -4.501 1.039 26.698 { c   val A  75   B38.30 20240918_microed_autoleipaper_refine_326} L -3.367 0.992 27.712
{ c   val A  75   B38.30 20240918_microed_autoleipaper_refine_326} P -3.367 0.992 27.712 { o   val A  75   B37.14 20240918_microed_autoleipaper_refine_326} L -2.894 -0.083 28.103
{ c   val A  75   B38.30 20240918_microed_autoleipaper_refine_326} P -3.367 0.992 27.712 { n   gly A  76   B36.83 20240918_microed_autoleipaper_refine_326} L -2.927 2.171 28.146
{ n   gly A  76   B36.83 20240918_microed_autoleipaper_refine_326} P -2.927 2.171 28.146 { ca  gly A  76   B37.01 20240918_microed_autoleipaper_refine_326} L -1.813 2.277 29.064
{ ca  gly A  76   B37.01 20240918_microed_autoleipaper_refine_326} P -1.813 2.277 29.064 { c   gly A  76   B36.27 20240918_microed_autoleipaper_refine_326} L -0.449 2.245 28.416
{ c   gly A  76   B36.27 20240918_microed_autoleipaper_refine_326} P -0.449 2.245 28.416 { o   gly A  76   B40.83 20240918_microed_autoleipaper_refine_326} L 0.557 2.178 29.132
{ c   gly A  76   B36.27 20240918_microed_autoleipaper_refine_326} P -0.449 2.245 28.416 { n   glu A  77   B36.30 20240918_microed_autoleipaper_refine_326} L -0.381 2.287 27.088
{ n   glu A  77   B36.30 20240918_microed_autoleipaper_refine_326} P -0.381 2.287 27.088 { ca  glu A  77   B35.92 20240918_microed_autoleipaper_refine_326} L 0.869 2.263 26.354
{ ca  glu A  77   B35.92 20240918_microed_autoleipaper_refine_326} P 0.869 2.263 26.354 { c   glu A  77   B34.25 20240918_microed_autoleipaper_refine_326} L 0.976 3.516 25.496
{ c   glu A  77   B34.25 20240918_microed_autoleipaper_refine_326} P 0.976 3.516 25.496 { o   glu A  77   B38.03 20240918_microed_autoleipaper_refine_326} L 0.001 3.883 24.826
{ c   glu A  77   B34.25 20240918_microed_autoleipaper_refine_326} P 0.976 3.516 25.496 { n   pro A  78   B29.36 20240918_microed_autoleipaper_refine_326} L 2.125 4.202 25.482
{ n   pro A  78   B29.36 20240918_microed_autoleipaper_refine_326} P 2.125 4.202 25.482 { ca  pro A  78   B34.41 20240918_microed_autoleipaper_refine_326} L 2.241 5.404 24.645
{ ca  pro A  78   B34.41 20240918_microed_autoleipaper_refine_326} P 2.241 5.404 24.645 { c   pro A  78   B34.96 20240918_microed_autoleipaper_refine_326} L 2.387 5.083 23.165
{ c   pro A  78   B34.96 20240918_microed_autoleipaper_refine_326} P 2.387 5.083 23.165 { o   pro A  78   B35.40 20240918_microed_autoleipaper_refine_326} L 1.602 5.563 22.341
{ c   pro A  78   B34.96 20240918_microed_autoleipaper_refine_326} P 2.387 5.083 23.165 { n   glu A  79   B38.56 20240918_microed_autoleipaper_refine_326} L 3.380 4.270 22.817
{ n   glu A  79   B38.56 20240918_microed_autoleipaper_refine_326} P 3.380 4.270 22.817 { ca  glu A  79   B33.33 20240918_microed_autoleipaper_refine_326} L 3.676 4.005 21.415
{ ca  glu A  79   B33.33 20240918_microed_autoleipaper_refine_326} P 3.676 4.005 21.415 { c   glu A  79   B29.42 20240918_microed_autoleipaper_refine_326} L 2.585 3.149 20.784
{ c   glu A  79   B29.42 20240918_microed_autoleipaper_refine_326} P 2.585 3.149 20.784 { o   glu A  79   B31.27 20240918_microed_autoleipaper_refine_326} L 2.203 2.108 21.327
{ c   glu A  79   B29.42 20240918_microed_autoleipaper_refine_326} P 2.585 3.149 20.784 { n   leu A  80   B33.24 20240918_microed_autoleipaper_refine_326} L 2.086 3.591 19.633
{ n   leu A  80   B33.24 20240918_microed_autoleipaper_refine_326} P 2.086 3.591 19.633 { ca  leu A  80   B33.89 20240918_microed_autoleipaper_refine_326} L 1.137 2.803 18.865
{ ca  leu A  80   B33.89 20240918_microed_autoleipaper_refine_326} P 1.137 2.803 18.865 { c   leu A  80   B28.23 20240918_microed_autoleipaper_refine_326} L 1.870 1.715 18.080
{ c   leu A  80   B28.23 20240918_microed_autoleipaper_refine_326} P 1.870 1.715 18.080 { o   leu A  80   B31.42 20240918_microed_autoleipaper_refine_326} L 3.102 1.663 18.033
{ c   leu A  80   B28.23 20240918_microed_autoleipaper_refine_326} P 1.870 1.715 18.080 { n   met A  81   B32.90 20240918_microed_autoleipaper_refine_326} L 1.090 0.836 17.456
{ n   met A  81   B32.90 20240918_microed_autoleipaper_refine_326} P 1.090 0.836 17.456 { ca  met A  81   B25.59 20240918_microed_autoleipaper_refine_326} L 1.615 -0.281 16.683
{ ca  met A  81   B25.59 20240918_microed_autoleipaper_refine_326} P 1.615 -0.281 16.683 { c   met A  81   B24.67 20240918_microed_autoleipaper_refine_326} L 1.147 -0.157 15.242
{ c   met A  81   B24.67 20240918_microed_autoleipaper_refine_326} P 1.147 -0.157 15.242 { o   met A  81   B23.15 20240918_microed_autoleipaper_refine_326} L -0.048 0.024 14.987
{ c   met A  81   B24.67 20240918_microed_autoleipaper_refine_326} P 1.147 -0.157 15.242 { n   asp A  82   B24.87 20240918_microed_autoleipaper_refine_326} L 2.088 -0.252 14.305
{ n   asp A  82   B24.87 20240918_microed_autoleipaper_refine_326} P 2.088 -0.252 14.305 { ca  asp A  82   B24.62 20240918_microed_autoleipaper_refine_326} L 1.801 -0.171 12.875
{ ca  asp A  82   B24.62 20240918_microed_autoleipaper_refine_326} P 1.801 -0.171 12.875 { c   asp A  82   B24.90 20240918_microed_autoleipaper_refine_326} L 2.317 -1.445 12.222
{ c   asp A  82   B24.90 20240918_microed_autoleipaper_refine_326} P 2.317 -1.445 12.222 { o   asp A  82   B26.83 20240918_microed_autoleipaper_refine_326} L 3.530 -1.618 12.063
{ c   asp A  82   B24.90 20240918_microed_autoleipaper_refine_326} P 2.317 -1.445 12.222 { n   val A  83   B25.32 20240918_microed_autoleipaper_refine_326} L 1.400 -2.330 11.843
{ n   val A  83   B25.32 20240918_microed_autoleipaper_refine_326} P 1.400 -2.330 11.843 { ca  val A  83   B25.62 20240918_microed_autoleipaper_refine_326} L 1.734 -3.639 11.296
{ ca  val A  83   B25.62 20240918_microed_autoleipaper_refine_326} P 1.734 -3.639 11.296 { c   val A  83   B25.59 20240918_microed_autoleipaper_refine_326} L 1.436 -3.634 9.804
{ c   val A  83   B25.59 20240918_microed_autoleipaper_refine_326} P 1.436 -3.634 9.804 { o   val A  83   B24.86 20240918_microed_autoleipaper_refine_326} L 0.361 -3.193 9.380
{ c   val A  83   B25.59 20240918_microed_autoleipaper_refine_326} P 1.436 -3.634 9.804 { n   his A  84   B27.06 20240918_microed_autoleipaper_refine_326} L 2.388 -4.121 9.014
{ n   his A  84   B27.06 20240918_microed_autoleipaper_refine_326} P 2.388 -4.121 9.014 { ca  his A  84   B25.56 20240918_microed_autoleipaper_refine_326} L 2.239 -4.260 7.570
{ ca  his A  84   B25.56 20240918_microed_autoleipaper_refine_326} P 2.239 -4.260 7.570 { c   his A  84   B25.26 20240918_microed_autoleipaper_refine_326} L 2.122 -5.745 7.248
{ c   his A  84   B25.26 20240918_microed_autoleipaper_refine_326} P 2.122 -5.745 7.248 { o   his A  84   B28.60 20240918_microed_autoleipaper_refine_326} L 2.996 -6.534 7.622
{ c   his A  84   B25.26 20240918_microed_autoleipaper_refine_326} P 2.122 -5.745 7.248 { n   val A  85   B23.32 20240918_microed_autoleipaper_refine_326} L 1.046 -6.120 6.560
{ n   val A  85   B23.32 20240918_microed_autoleipaper_refine_326} P 1.046 -6.120 6.560 { ca  val A  85   B23.19 20240918_microed_autoleipaper_refine_326} L 0.701 -7.518 6.328
{ ca  val A  85   B23.19 20240918_microed_autoleipaper_refine_326} P 0.701 -7.518 6.328 { c   val A  85   B24.49 20240918_microed_autoleipaper_refine_326} L 1.105 -7.907 4.914
{ c   val A  85   B24.49 20240918_microed_autoleipaper_refine_326} P 1.105 -7.907 4.914 { o   val A  85   B24.98 20240918_microed_autoleipaper_refine_326} L 0.989 -7.104 3.978
{ c   val A  85   B24.49 20240918_microed_autoleipaper_refine_326} P 1.105 -7.907 4.914 { n   phe A  86   B26.07 20240918_microed_autoleipaper_refine_326} L 1.579 -9.143 4.757
{ n   phe A  86   B26.07 20240918_microed_autoleipaper_refine_326} P 1.579 -9.143 4.757 { ca  phe A  86   B26.76 20240918_microed_autoleipaper_refine_326} L 2.027 -9.660 3.472
{ ca  phe A  86   B26.76 20240918_microed_autoleipaper_refine_326} P 2.027 -9.660 3.472 { c   phe A  86   B26.20 20240918_microed_autoleipaper_refine_326} L 1.415 -11.033 3.223
{ c   phe A  86   B26.20 20240918_microed_autoleipaper_refine_326} P 1.415 -11.033 3.223 { o   phe A  86   B25.63 20240918_microed_autoleipaper_refine_326} L 0.853 -11.665 4.121
{ c   phe A  86   B26.20 20240918_microed_autoleipaper_refine_326} P 1.415 -11.033 3.223 { n   cys A  87   B31.53 20240918_microed_autoleipaper_refine_326} L 1.541 -11.496 1.980
{ n   cys A  87   B31.53 20240918_microed_autoleipaper_refine_326} P 1.541 -11.496 1.980 { ca  cys A  87   B32.15 20240918_microed_autoleipaper_refine_326} L 1.062 -12.817 1.600
{ ca  cys A  87   B32.15 20240918_microed_autoleipaper_refine_326} P 1.062 -12.817 1.600 { c   cys A  87   B36.56 20240918_microed_autoleipaper_refine_326} L 1.977 -13.391 0.530
{ c   cys A  87   B36.56 20240918_microed_autoleipaper_refine_326} P 1.977 -13.391 0.530 { o   cys A  87   B35.10 20240918_microed_autoleipaper_refine_326} L 2.652 -12.660 -0.201
{ c   cys A  87   B36.56 20240918_microed_autoleipaper_refine_326} P 1.977 -13.391 0.530 { n   thr A  88   B41.62 20240918_microed_autoleipaper_refine_326} L 1.992 -14.718 0.451
{ n   thr A  88   B41.62 20240918_microed_autoleipaper_refine_326} P 1.992 -14.718 0.451 { ca  thr A  88   B46.07 20240918_microed_autoleipaper_refine_326} L 2.764 -15.425 -0.561
{ ca  thr A  88   B46.07 20240918_microed_autoleipaper_refine_326} P 2.764 -15.425 -0.561 { c   thr A  88   B47.20 20240918_microed_autoleipaper_refine_326} L 2.139 -16.798 -0.763
{ c   thr A  88   B47.20 20240918_microed_autoleipaper_refine_326} P 2.139 -16.798 -0.763 { o   thr A  88   B50.99 20240918_microed_autoleipaper_refine_326} L 1.307 -17.247 0.029
{ c   thr A  88   B47.20 20240918_microed_autoleipaper_refine_326} P 2.139 -16.798 -0.763 { n   asp A  89   B50.23 20240918_microed_autoleipaper_refine_326} L 2.552 -17.457 -1.845
{ n   asp A  89   B50.23 20240918_microed_autoleipaper_refine_326} P 2.552 -17.457 -1.845 { ca  asp A  89   B55.64 20240918_microed_autoleipaper_refine_326} L 2.105 -18.813 -2.137
{ ca  asp A  89   B55.64 20240918_microed_autoleipaper_refine_326} P 2.105 -18.813 -2.137 { c   asp A  89   B55.13 20240918_microed_autoleipaper_refine_326} L 3.303 -19.721 -2.386
{ c   asp A  89   B55.13 20240918_microed_autoleipaper_refine_326} P 3.303 -19.721 -2.386 { o   asp A  89   B59.70 20240918_microed_autoleipaper_refine_326} L 3.382 -20.821 -1.831
{ c   asp A  89   B55.13 20240918_microed_autoleipaper_refine_326} P 3.303 -19.721 -2.386 { n   ser A  90   B59.36 20240918_microed_autoleipaper_refine_326} L 4.237 -19.270 -3.220
{ n   ser A  90   B59.36 20240918_microed_autoleipaper_refine_326} P 4.237 -19.270 -3.220 { ca  ser A  90   B57.48 20240918_microed_autoleipaper_refine_326} L 5.439 -20.048 -3.484
{ ca  ser A  90   B57.48 20240918_microed_autoleipaper_refine_326} P 5.439 -20.048 -3.484 { c   ser A  90   B49.67 20240918_microed_autoleipaper_refine_326} L 6.377 -19.992 -2.285
{ c   ser A  90   B49.67 20240918_microed_autoleipaper_refine_326} P 6.377 -19.992 -2.285 { o   ser A  90   B45.87 20240918_microed_autoleipaper_refine_326} L 6.516 -18.955 -1.630
{ c   ser A  90   B49.67 20240918_microed_autoleipaper_refine_326} P 6.377 -19.992 -2.285 { n   ile A  91   B51.84 20240918_microed_autoleipaper_refine_326} L 7.027 -21.120 -2.002
{ n   ile A  91   B51.84 20240918_microed_autoleipaper_refine_326} P 7.027 -21.120 -2.002 { ca  ile A  91   B50.12 20240918_microed_autoleipaper_refine_326} L 7.902 -21.264 -0.846
{ ca  ile A  91   B50.12 20240918_microed_autoleipaper_refine_326} P 7.902 -21.264 -0.846 { c   ile A  91   B49.24 20240918_microed_autoleipaper_refine_326} L 9.069 -22.163 -1.231
{ c   ile A  91   B49.24 20240918_microed_autoleipaper_refine_326} P 9.069 -22.163 -1.231 { o   ile A  91   B48.59 20240918_microed_autoleipaper_refine_326} L 9.054 -22.833 -2.265
{ c   ile A  91   B49.24 20240918_microed_autoleipaper_refine_326} P 9.069 -22.163 -1.231 { n   gln A  92   B43.62 20240918_microed_autoleipaper_refine_326} L 10.093 -22.165 -0.379
{ n   gln A  92   B43.62 20240918_microed_autoleipaper_refine_326} P 10.093 -22.165 -0.379 { ca  gln A  92   B44.61 20240918_microed_autoleipaper_refine_326} L 11.312 -22.933 -0.622
{ ca  gln A  92   B44.61 20240918_microed_autoleipaper_refine_326} P 11.312 -22.933 -0.622 { c   gln A  92   B35.91 20240918_microed_autoleipaper_refine_326} L 11.695 -23.632 0.675
{ c   gln A  92   B35.91 20240918_microed_autoleipaper_refine_326} P 11.695 -23.632 0.675 { o   gln A  92   B40.41 20240918_microed_autoleipaper_refine_326} L 12.184 -22.986 1.607
{ c   gln A  92   B35.91 20240918_microed_autoleipaper_refine_326} P 11.695 -23.632 0.675 { n   gly A  93   B47.95 20240918_microed_autoleipaper_refine_326} L 11.471 -24.938 0.737
{ n   gly A  93   B47.95 20240918_microed_autoleipaper_refine_326} P 11.471 -24.938 0.737 { ca  gly A  93   B47.10 20240918_microed_autoleipaper_refine_326} L 11.853 -25.743 1.881
{ ca  gly A  93   B47.10 20240918_microed_autoleipaper_refine_326} P 11.853 -25.743 1.881 { c   gly A  93   B39.15 20240918_microed_autoleipaper_refine_326} L 10.645 -26.205 2.680
{ c   gly A  93   B39.15 20240918_microed_autoleipaper_refine_326} P 10.645 -26.205 2.680 { o   gly A  93   B40.30 20240918_microed_autoleipaper_refine_326} L 9.490 -25.940 2.339
{ c   gly A  93   B39.15 20240918_microed_autoleipaper_refine_326} P 10.645 -26.205 2.680 { n   thr A  94   B39.27 20240918_microed_autoleipaper_refine_326} L 10.948 -26.914 3.779
{ n   thr A  94   B39.27 20240918_microed_autoleipaper_refine_326} P 10.948 -26.914 3.779 { ca  thr A  94   B46.38 20240918_microed_autoleipaper_refine_326} L 9.940 -27.482 4.661
{ ca  thr A  94   B46.38 20240918_microed_autoleipaper_refine_326} P 9.940 -27.482 4.661 { c   thr A  94   B37.08 20240918_microed_autoleipaper_refine_326} L 9.914 -26.740 5.994
{ c   thr A  94   B37.08 20240918_microed_autoleipaper_refine_326} P 9.914 -26.740 5.994 { o   thr A  94   B39.53 20240918_microed_autoleipaper_refine_326} L 10.974 -26.462 6.565
{ c   thr A  94   B37.08 20240918_microed_autoleipaper_refine_326} P 9.914 -26.740 5.994 { n   pro A  95   B35.15 20240918_microed_autoleipaper_refine_326} L 8.727 -26.406 6.519
{ n   pro A  95   B35.15 20240918_microed_autoleipaper_refine_326} P 8.727 -26.406 6.519 { ca  pro A  95   B37.36 20240918_microed_autoleipaper_refine_326} L 8.672 -25.676 7.794
{ ca  pro A  95   B37.36 20240918_microed_autoleipaper_refine_326} P 8.672 -25.676 7.794 { c   pro A  95   B33.84 20240918_microed_autoleipaper_refine_326} L 9.136 -26.509 8.979
{ c   pro A  95   B33.84 20240918_microed_autoleipaper_refine_326} P 9.136 -26.509 8.979 { o   pro A  95   B38.93 20240918_microed_autoleipaper_refine_326} L 8.498 -27.503 9.338
{ c   pro A  95   B33.84 20240918_microed_autoleipaper_refine_326} P 9.136 -26.509 8.979 { n   val A  96   B34.91 20240918_microed_autoleipaper_refine_326} L 10.244 -26.104 9.593
{ n   val A  96   B34.91 20240918_microed_autoleipaper_refine_326} P 10.244 -26.104 9.593 { ca  val A  96   B34.89 20240918_microed_autoleipaper_refine_326} L 10.765 -26.758 10.782
{ ca  val A  96   B34.89 20240918_microed_autoleipaper_refine_326} P 10.765 -26.758 10.782 { c   val A  96   B29.50 20240918_microed_autoleipaper_refine_326} L 10.302 -25.981 12.008
{ c   val A  96   B29.50 20240918_microed_autoleipaper_refine_326} P 10.302 -25.981 12.008 { o   val A  96   B26.86 20240918_microed_autoleipaper_refine_326} L 9.945 -24.802 11.935
{ c   val A  96   B29.50 20240918_microed_autoleipaper_refine_326} P 10.302 -25.981 12.008 { n   glu A  97   B28.87 20240918_microed_autoleipaper_refine_326} L 10.299 -26.655 13.154
{ n   glu A  97   B28.87 20240918_microed_autoleipaper_refine_326} P 10.299 -26.655 13.154 { ca  glu A  97   B28.31 20240918_microed_autoleipaper_refine_326} L 10.001 -26.000 14.418
{ ca  glu A  97   B28.31 20240918_microed_autoleipaper_refine_326} P 10.001 -26.000 14.418 { c   glu A  97   B29.29 20240918_microed_autoleipaper_refine_326} L 11.194 -25.163 14.874
{ c   glu A  97   B29.29 20240918_microed_autoleipaper_refine_326} P 11.194 -25.163 14.874 { o   glu A  97   B31.57 20240918_microed_autoleipaper_refine_326} L 12.335 -25.375 14.453
{ c   glu A  97   B29.29 20240918_microed_autoleipaper_refine_326} P 11.194 -25.163 14.874 { n   ser A  98   B28.79 20240918_microed_autoleipaper_refine_326} L 10.916 -24.201 15.751
{ n   ser A  98   B28.79 20240918_microed_autoleipaper_refine_326} P 10.916 -24.201 15.751 { ca  ser A  98   B30.03 20240918_microed_autoleipaper_refine_326} L 11.928 -23.265 16.227
{ ca  ser A  98   B30.03 20240918_microed_autoleipaper_refine_326} P 11.928 -23.265 16.227 { c   ser A  98   B31.23 20240918_microed_autoleipaper_refine_326} L 11.709 -23.032 17.719
{ c   ser A  98   B31.23 20240918_microed_autoleipaper_refine_326} P 11.709 -23.032 17.719 { o   ser A  98   B34.43 20240918_microed_autoleipaper_refine_326} L 10.952 -23.751 18.378
{ c   ser A  98   B31.23 20240918_microed_autoleipaper_refine_326} P 11.709 -23.032 17.719 { n   asp A  99   B33.73 20240918_microed_autoleipaper_refine_326} L 12.385 -22.014 18.257
{ n   asp A  99   B33.73 20240918_microed_autoleipaper_refine_326} P 12.385 -22.014 18.257 { ca  asp A  99   B36.10 20240918_microed_autoleipaper_refine_326} L 12.254 -21.693 19.673
{ ca  asp A  99   B36.10 20240918_microed_autoleipaper_refine_326} P 12.254 -21.693 19.673 { c   asp A  99   B34.69 20240918_microed_autoleipaper_refine_326} L 11.017 -20.852 19.963
{ c   asp A  99   B34.69 20240918_microed_autoleipaper_refine_326} P 11.017 -20.852 19.963 { o   asp A  99   B35.57 20240918_microed_autoleipaper_refine_326} L 10.500 -20.890 21.085
{ c   asp A  99   B34.69 20240918_microed_autoleipaper_refine_326} P 11.017 -20.852 19.963 { n   glu A 100   B36.77 20240918_microed_autoleipaper_refine_326} L 10.534 -20.092 18.981
{ n   glu A 100   B36.77 20240918_microed_autoleipaper_refine_326} P 10.534 -20.092 18.981 { ca  glu A 100   B35.43 20240918_microed_autoleipaper_refine_326} L 9.396 -19.205 19.186
{ ca  glu A 100   B35.43 20240918_microed_autoleipaper_refine_326} P 9.396 -19.205 19.186 { c   glu A 100   B33.18 20240918_microed_autoleipaper_refine_326} L 8.072 -19.786 18.711
{ c   glu A 100   B33.18 20240918_microed_autoleipaper_refine_326} P 8.072 -19.786 18.711 { o   glu A 100   B33.50 20240918_microed_autoleipaper_refine_326} L 7.038 -19.511 19.328
{ c   glu A 100   B33.18 20240918_microed_autoleipaper_refine_326} P 8.072 -19.786 18.711 { n   met A 101   B28.71 20240918_microed_autoleipaper_refine_326} L 8.067 -20.578 17.638
{ n   met A 101   B28.71 20240918_microed_autoleipaper_refine_326} P 8.067 -20.578 17.638 { ca  met A 101   B35.70 20240918_microed_autoleipaper_refine_326} L 6.820 -20.997 17.014
{ ca  met A 101   B35.70 20240918_microed_autoleipaper_refine_326} P 6.820 -20.997 17.014 { c   met A 101   B36.47 20240918_microed_autoleipaper_refine_326} L 6.867 -22.476 16.656
{ c   met A 101   B36.47 20240918_microed_autoleipaper_refine_326} P 6.867 -22.476 16.656 { o   met A 101   B33.69 20240918_microed_autoleipaper_refine_326} L 7.935 -23.083 16.550
{ c   met A 101   B36.47 20240918_microed_autoleipaper_refine_326} P 6.867 -22.476 16.656 { n   arg A 102   B32.46 20240918_microed_autoleipaper_refine_326} L 5.676 -23.043 16.469
{ n   arg A 102   B32.46 20240918_microed_autoleipaper_refine_326} P 5.676 -23.043 16.469 { ca  arg A 102   B29.89 20240918_microed_autoleipaper_refine_326} L 5.498 -24.433 16.048
{ ca  arg A 102   B29.89 20240918_microed_autoleipaper_refine_326} P 5.498 -24.433 16.048 { c   arg A 102   B26.09 20240918_microed_autoleipaper_refine_326} L 4.514 -24.440 14.883
{ c   arg A 102   B26.09 20240918_microed_autoleipaper_refine_326} P 4.514 -24.440 14.883 { o   arg A 102   B25.99 20240918_microed_autoleipaper_refine_326} L 3.291 -24.385 15.101
{ c   arg A 102   B26.09 20240918_microed_autoleipaper_refine_326} P 4.514 -24.440 14.883 { n   pro A 103   B29.43 20240918_microed_autoleipaper_refine_326} L 4.995 -24.494 13.641
{ n   pro A 103   B29.43 20240918_microed_autoleipaper_refine_326} P 4.995 -24.494 13.641 { ca  pro A 103   B40.06 20240918_microed_autoleipaper_refine_326} L 4.090 -24.354 12.491
{ ca  pro A 103   B40.06 20240918_microed_autoleipaper_refine_326} P 4.090 -24.354 12.491 { c   pro A 103   B34.06 20240918_microed_autoleipaper_refine_326} L 3.180 -25.565 12.319
{ c   pro A 103   B34.06 20240918_microed_autoleipaper_refine_326} P 3.180 -25.565 12.319 { o   pro A 103   B33.78 20240918_microed_autoleipaper_refine_326} L 3.349 -26.612 12.947
{ c   pro A 103   B34.06 20240918_microed_autoleipaper_refine_326} P 3.180 -25.565 12.319 { n   cys A 104   B28.24 20240918_microed_autoleipaper_refine_326} L 2.195 -25.395 11.434
{ n   cys A 104   B28.24 20240918_microed_autoleipaper_refine_326} P 2.195 -25.395 11.434 { ca  cys A 104   B36.19 20240918_microed_autoleipaper_refine_326} L 1.205 -26.424 11.130
{ ca  cys A 104   B36.19 20240918_microed_autoleipaper_refine_326} P 1.205 -26.424 11.130 { c   cys A 104   B29.84 20240918_microed_autoleipaper_refine_326} L 0.318 -25.950 9.983
{ c   cys A 104   B29.84 20240918_microed_autoleipaper_refine_326} P 0.318 -25.950 9.983 { o   cys A 104   B33.47 20240918_microed_autoleipaper_refine_326} L 0.022 -24.758 9.872
{ c   cys A 104   B29.84 20240918_microed_autoleipaper_refine_326} P 0.318 -25.950 9.983 { n   trp A 105   B30.91 20240918_microed_autoleipaper_refine_326} L -0.122 -26.895 9.148
{ n   trp A 105   B30.91 20240918_microed_autoleipaper_refine_326} P -0.122 -26.895 9.148 { ca  trp A 105   B30.69 20240918_microed_autoleipaper_refine_326} L -0.989 -26.586 8.014
{ ca  trp A 105   B30.69 20240918_microed_autoleipaper_refine_326} P -0.989 -26.586 8.014 { c   trp A 105   B31.49 20240918_microed_autoleipaper_refine_326} L -2.452 -26.779 8.410
{ c   trp A 105   B31.49 20240918_microed_autoleipaper_refine_326} P -2.452 -26.779 8.410 { o   trp A 105   B33.87 20240918_microed_autoleipaper_refine_326} L -2.801 -27.772 9.055
{ c   trp A 105   B31.49 20240918_microed_autoleipaper_refine_326} P -2.452 -26.779 8.410 { n   phe A 106   B39.01 20240918_microed_autoleipaper_refine_326} L -3.302 -25.824 8.028
{ n   phe A 106   B39.01 20240918_microed_autoleipaper_refine_326} P -3.302 -25.824 8.028 { ca  phe A 106   B34.53 20240918_microed_autoleipaper_refine_326} L -4.747 -25.943 8.171
{ ca  phe A 106   B34.53 20240918_microed_autoleipaper_refine_326} P -4.747 -25.943 8.171 { c   phe A 106   B35.28 20240918_microed_autoleipaper_refine_326} L -5.407 -25.746 6.813
{ c   phe A 106   B35.28 20240918_microed_autoleipaper_refine_326} P -5.407 -25.746 6.813 { o   phe A 106   B39.12 20240918_microed_autoleipaper_refine_326} L -4.822 -25.167 5.895
{ c   phe A 106   B35.28 20240918_microed_autoleipaper_refine_326} P -5.407 -25.746 6.813 { n   gln A 107   B36.63 20240918_microed_autoleipaper_refine_326} L -6.640 -26.225 6.695
{ n   gln A 107   B36.63 20240918_microed_autoleipaper_refine_326} P -6.640 -26.225 6.695 { ca  gln A 107   B47.76 20240918_microed_autoleipaper_refine_326} L -7.453 -25.924 5.529
{ ca  gln A 107   B47.76 20240918_microed_autoleipaper_refine_326} P -7.453 -25.924 5.529 { c   gln A 107   B50.56 20240918_microed_autoleipaper_refine_326} L -8.176 -24.595 5.735
{ c   gln A 107   B50.56 20240918_microed_autoleipaper_refine_326} P -8.176 -24.595 5.735 { o   gln A 107   B42.75 20240918_microed_autoleipaper_refine_326} L -8.217 -24.040 6.835
{ c   gln A 107   B50.56 20240918_microed_autoleipaper_refine_326} P -8.176 -24.595 5.735 { n   leu A 108   B52.49 20240918_microed_autoleipaper_refine_326} L -8.758 -24.084 4.652
{ n   leu A 108   B52.49 20240918_microed_autoleipaper_refine_326} P -8.758 -24.084 4.652 { ca  leu A 108   B55.01 20240918_microed_autoleipaper_refine_326} L -9.414 -22.784 4.687
{ ca  leu A 108   B55.01 20240918_microed_autoleipaper_refine_326} P -9.414 -22.784 4.687 { c   leu A 108   B51.93 20240918_microed_autoleipaper_refine_326} L -10.784 -22.826 5.350
{ c   leu A 108   B51.93 20240918_microed_autoleipaper_refine_326} P -10.784 -22.826 5.350 { o   leu A 108   B47.02 20240918_microed_autoleipaper_refine_326} L -11.453 -21.790 5.417
{ c   leu A 108   B51.93 20240918_microed_autoleipaper_refine_326} P -10.784 -22.826 5.350 { n   asp A 109   B53.55 20240918_microed_autoleipaper_refine_326} L -11.214 -23.989 5.841
{ n   asp A 109   B53.55 20240918_microed_autoleipaper_refine_326} P -11.214 -23.989 5.841 { ca  asp A 109   B51.02 20240918_microed_autoleipaper_refine_326} L -12.448 -24.112 6.607
{ ca  asp A 109   B51.02 20240918_microed_autoleipaper_refine_326} P -12.448 -24.112 6.607 { c   asp A 109   B50.37 20240918_microed_autoleipaper_refine_326} L -12.197 -24.743 7.971
{ c   asp A 109   B50.37 20240918_microed_autoleipaper_refine_326} P -12.197 -24.743 7.971 { o   asp A 109   B51.58 20240918_microed_autoleipaper_refine_326} L -13.139 -25.201 8.624
{ c   asp A 109   B50.37 20240918_microed_autoleipaper_refine_326} P -12.197 -24.743 7.971 { n   gln A 110   B49.45 20240918_microed_autoleipaper_refine_326} L -10.936 -24.780 8.409
{ n   gln A 110   B49.45 20240918_microed_autoleipaper_refine_326} P -10.936 -24.780 8.409 { ca  gln A 110   B47.11 20240918_microed_autoleipaper_refine_326} L -10.563 -25.367 9.691
{ ca  gln A 110   B47.11 20240918_microed_autoleipaper_refine_326} P -10.563 -25.367 9.691 { c   gln A 110   B36.29 20240918_microed_autoleipaper_refine_326} L -9.795 -24.391 10.575
{ c   gln A 110   B36.29 20240918_microed_autoleipaper_refine_326} P -9.795 -24.391 10.575 { o   gln A 110   B40.34 20240918_microed_autoleipaper_refine_326} L -9.175 -24.815 11.555
{ c   gln A 110   B36.29 20240918_microed_autoleipaper_refine_326} P -9.795 -24.391 10.575 { n   ile A 111   B40.15 20240918_microed_autoleipaper_refine_326} L -9.819 -23.100 10.255
{ n   ile A 111   B40.15 20240918_microed_autoleipaper_refine_326} P -9.819 -23.100 10.255 { ca  ile A 111   B31.32 20240918_microed_autoleipaper_refine_326} L -9.005 -22.129 10.998
{ ca  ile A 111   B31.32 20240918_microed_autoleipaper_refine_326} P -9.005 -22.129 10.998 { c   ile A 111   B36.54 20240918_microed_autoleipaper_refine_326} L -9.474 -22.084 12.449
{ c   ile A 111   B36.54 20240918_microed_autoleipaper_refine_326} P -9.474 -22.084 12.449 { o   ile A 111   B35.37 20240918_microed_autoleipaper_refine_326} L -10.692 -22.009 12.705
{ c   ile A 111   B36.54 20240918_microed_autoleipaper_refine_326} P -9.474 -22.084 12.449 { n   pro A 112   B40.97 20240918_microed_autoleipaper_refine_326} L -8.569 -22.133 13.433
{ n   pro A 112   B40.97 20240918_microed_autoleipaper_refine_326} P -8.569 -22.133 13.433 { ca  pro A 112   B37.72 20240918_microed_autoleipaper_refine_326} L -8.980 -22.196 14.849
{ ca  pro A 112   B37.72 20240918_microed_autoleipaper_refine_326} P -8.980 -22.196 14.849 { c   pro A 112   B33.88 20240918_microed_autoleipaper_refine_326} L -9.230 -20.818 15.452
{ c   pro A 112   B33.88 20240918_microed_autoleipaper_refine_326} P -9.230 -20.818 15.452 { o   pro A 112   B30.80 20240918_microed_autoleipaper_refine_326} L -8.535 -20.380 16.374
{ c   pro A 112   B33.88 20240918_microed_autoleipaper_refine_326} P -9.230 -20.818 15.452 { n   phe A 113   B38.22 20240918_microed_autoleipaper_refine_326} L -10.259 -20.128 14.946
{ n   phe A 113   B38.22 20240918_microed_autoleipaper_refine_326} P -10.259 -20.128 14.946 { ca  phe A 113   B26.36 20240918_microed_autoleipaper_refine_326} L -10.533 -18.760 15.379
{ ca  phe A 113   B26.36 20240918_microed_autoleipaper_refine_326} P -10.533 -18.760 15.379 { c   phe A 113   B27.70 20240918_microed_autoleipaper_refine_326} L -10.715 -18.639 16.887
{ c   phe A 113   B27.70 20240918_microed_autoleipaper_refine_326} P -10.715 -18.639 16.887 { o   phe A 113   B31.31 20240918_microed_autoleipaper_refine_326} L -10.608 -17.531 17.423
{ c   phe A 113   B27.70 20240918_microed_autoleipaper_refine_326} P -10.715 -18.639 16.887 { n   lys A 114   B31.09 20240918_microed_autoleipaper_refine_326} L -10.987 -19.744 17.584
{ n   lys A 114   B31.09 20240918_microed_autoleipaper_refine_326} P -10.987 -19.744 17.584 { ca  lys A 114   B36.26 20240918_microed_autoleipaper_refine_326} L -11.201 -19.685 19.024
{ ca  lys A 114   B36.26 20240918_microed_autoleipaper_refine_326} P -11.201 -19.685 19.024 { c   lys A 114   B29.84 20240918_microed_autoleipaper_refine_326} L -9.906 -19.521 19.807
{ c   lys A 114   B29.84 20240918_microed_autoleipaper_refine_326} P -9.906 -19.521 19.807 { o   lys A 114   B27.78 20240918_microed_autoleipaper_refine_326} L -9.950 -19.071 20.957
{ c   lys A 114   B29.84 20240918_microed_autoleipaper_refine_326} P -9.906 -19.521 19.807 { n   asp A 115   B39.63 20240918_microed_autoleipaper_refine_326} L -8.763 -19.875 19.217
{ n   asp A 115   B39.63 20240918_microed_autoleipaper_refine_326} P -8.763 -19.875 19.217 { ca  asp A 115   B36.34 20240918_microed_autoleipaper_refine_326} L -7.464 -19.737 19.864
{ ca  asp A 115   B36.34 20240918_microed_autoleipaper_refine_326} P -7.464 -19.737 19.864 { c   asp A 115   B43.54 20240918_microed_autoleipaper_refine_326} L -6.552 -18.788 19.090
{ c   asp A 115   B43.54 20240918_microed_autoleipaper_refine_326} P -6.552 -18.788 19.090 { o   asp A 115   B31.97 20240918_microed_autoleipaper_refine_326} L -5.329 -18.928 19.123
{ c   asp A 115   B43.54 20240918_microed_autoleipaper_refine_326} P -6.552 -18.788 19.090 { n   met A 116   B43.59 20240918_microed_autoleipaper_refine_326} L -7.136 -17.821 18.383
{ n   met A 116   B43.59 20240918_microed_autoleipaper_refine_326} P -7.136 -17.821 18.383 { ca  met A 116   B37.46 20240918_microed_autoleipaper_refine_326} L -6.389 -16.776 17.704
{ ca  met A 116   B37.46 20240918_microed_autoleipaper_refine_326} P -6.389 -16.776 17.704 { c   met A 116   B35.38 20240918_microed_autoleipaper_refine_326} L -6.590 -15.454 18.450
{ c   met A 116   B35.38 20240918_microed_autoleipaper_refine_326} P -6.590 -15.454 18.450 { o   met A 116   B37.83 20240918_microed_autoleipaper_refine_326} L -7.031 -15.439 19.608
{ c   met A 116   B35.38 20240918_microed_autoleipaper_refine_326} P -6.590 -15.454 18.450 { n   trp A 117   B33.30 20240918_microed_autoleipaper_refine_326} L -6.264 -14.348 17.787
{ n   trp A 117   B33.30 20240918_microed_autoleipaper_refine_326} P -6.264 -14.348 17.787 { ca  trp A 117   B32.71 20240918_microed_autoleipaper_refine_326} L -6.564 -13.037 18.333
{ ca  trp A 117   B32.71 20240918_microed_autoleipaper_refine_326} P -6.564 -13.037 18.333 { c   trp A 117   B33.63 20240918_microed_autoleipaper_refine_326} L -7.997 -12.646 17.977
{ c   trp A 117   B33.63 20240918_microed_autoleipaper_refine_326} P -7.997 -12.646 17.977 { o   trp A 117   B38.09 20240918_microed_autoleipaper_refine_326} L -8.491 -12.990 16.900
{ c   trp A 117   B33.63 20240918_microed_autoleipaper_refine_326} P -7.997 -12.646 17.977 { n   pro A 118   B28.76 20240918_microed_autoleipaper_refine_326} L -8.692 -11.932 18.866
{ n   pro A 118   B28.76 20240918_microed_autoleipaper_refine_326} P -8.692 -11.932 18.866 { ca  pro A 118   B31.25 20240918_microed_autoleipaper_refine_326} L -10.113 -11.644 18.605
{ ca  pro A 118   B31.25 20240918_microed_autoleipaper_refine_326} P -10.113 -11.644 18.605 { c   pro A 118   B22.39 20240918_microed_autoleipaper_refine_326} L -10.347 -10.826 17.347
{ c   pro A 118   B22.39 20240918_microed_autoleipaper_refine_326} P -10.347 -10.826 17.347 { o   pro A 118   B27.14 20240918_microed_autoleipaper_refine_326} L -11.412 -10.951 16.729
{ c   pro A 118   B22.39 20240918_microed_autoleipaper_refine_326} P -10.347 -10.826 17.347 { n   asp A 119   B22.52 20240918_microed_autoleipaper_refine_326} L -9.388 -9.993 16.943
{ n   asp A 119   B22.52 20240918_microed_autoleipaper_refine_326} P -9.388 -9.993 16.943 { ca  asp A 119   B25.42 20240918_microed_autoleipaper_refine_326} L -9.558 -9.190 15.739
{ ca  asp A 119   B25.42 20240918_microed_autoleipaper_refine_326} P -9.558 -9.190 15.739 { c   asp A 119   B21.60 20240918_microed_autoleipaper_refine_326} L -9.387 -10.002 14.463
{ c   asp A 119   B21.60 20240918_microed_autoleipaper_refine_326} P -9.387 -10.002 14.463 { o   asp A 119   B21.46 20240918_microed_autoleipaper_refine_326} L -9.916 -9.607 13.419
{ c   asp A 119   B21.60 20240918_microed_autoleipaper_refine_326} P -9.387 -10.002 14.463 { n   asp A 120   B33.74 20240918_microed_autoleipaper_refine_326} L -8.668 -11.126 14.523
{ n   asp A 120   B33.74 20240918_microed_autoleipaper_refine_326} P -8.668 -11.126 14.523 { ca  asp A 120   B32.44 20240918_microed_autoleipaper_refine_326} L -8.447 -11.935 13.331
{ ca  asp A 120   B32.44 20240918_microed_autoleipaper_refine_326} P -8.447 -11.935 13.331 { c   asp A 120   B27.49 20240918_microed_autoleipaper_refine_326} L -9.750 -12.365 12.672
{ c   asp A 120   B27.49 20240918_microed_autoleipaper_refine_326} P -9.750 -12.365 12.672 { o   asp A 120   B28.38 20240918_microed_autoleipaper_refine_326} L -9.749 -12.689 11.481
{ c   asp A 120   B27.49 20240918_microed_autoleipaper_refine_326} P -9.750 -12.365 12.672 { n   ser A 121   B23.83 20240918_microed_autoleipaper_refine_326} L -10.859 -12.376 13.412
{ n   ser A 121   B23.83 20240918_microed_autoleipaper_refine_326} P -10.859 -12.376 13.412 { ca  ser A 121   B24.31 20240918_microed_autoleipaper_refine_326} L -12.134 -12.792 12.842
{ ca  ser A 121   B24.31 20240918_microed_autoleipaper_refine_326} P -12.134 -12.792 12.842 { c   ser A 121   B24.27 20240918_microed_autoleipaper_refine_326} L -12.783 -11.711 11.986
{ c   ser A 121   B24.27 20240918_microed_autoleipaper_refine_326} P -12.783 -11.711 11.986 { o   ser A 121   B25.02 20240918_microed_autoleipaper_refine_326} L -13.696 -12.021 11.213
{ c   ser A 121   B24.27 20240918_microed_autoleipaper_refine_326} P -12.783 -11.711 11.986 { n   tyr A 122   B25.15 20240918_microed_autoleipaper_refine_326} L -12.336 -10.459 12.099
{ n   tyr A 122   B25.15 20240918_microed_autoleipaper_refine_326} P -12.336 -10.459 12.099 { ca  tyr A 122   B20.99 20240918_microed_autoleipaper_refine_326} L -12.951 -9.364 11.359
{ ca  tyr A 122   B20.99 20240918_microed_autoleipaper_refine_326} P -12.951 -9.364 11.359 { c   tyr A 122   B20.13 20240918_microed_autoleipaper_refine_326} L -12.289 -9.107 10.012
{ c   tyr A 122   B20.13 20240918_microed_autoleipaper_refine_326} P -12.289 -9.107 10.012 { o   tyr A 122   B20.71 20240918_microed_autoleipaper_refine_326} L -12.973 -8.689 9.070
{ c   tyr A 122   B20.13 20240918_microed_autoleipaper_refine_326} P -12.289 -9.107 10.012 { n   trp A 123   B21.27 20240918_microed_autoleipaper_refine_326} L -10.980 -9.340 9.893
{ n   trp A 123   B21.27 20240918_microed_autoleipaper_refine_326} P -10.980 -9.340 9.893 { ca  trp A 123   B25.69 20240918_microed_autoleipaper_refine_326} L -10.250 -8.995 8.680
{ ca  trp A 123   B25.69 20240918_microed_autoleipaper_refine_326} P -10.250 -8.995 8.680 { c   trp A 123   B27.06 20240918_microed_autoleipaper_refine_326} L -9.692 -10.194 7.921
{ c   trp A 123   B27.06 20240918_microed_autoleipaper_refine_326} P -9.692 -10.194 7.921 { o   trp A 123   B32.74 20240918_microed_autoleipaper_refine_326} L -8.994 -9.995 6.922
{ c   trp A 123   B27.06 20240918_microed_autoleipaper_refine_326} P -9.692 -10.194 7.921 { n   phe A 124   B28.76 20240918_microed_autoleipaper_refine_326} L -9.986 -11.422 8.343
{ n   phe A 124   B28.76 20240918_microed_autoleipaper_refine_326} P -9.986 -11.422 8.343 { ca  phe A 124   B34.52 20240918_microed_autoleipaper_refine_326} L -9.484 -12.580 7.611
{ ca  phe A 124   B34.52 20240918_microed_autoleipaper_refine_326} P -9.484 -12.580 7.611 { c   phe A 124   B31.43 20240918_microed_autoleipaper_refine_326} L -10.317 -12.857 6.364
{ c   phe A 124   B31.43 20240918_microed_autoleipaper_refine_326} P -10.317 -12.857 6.364 { o   phe A 124   B37.10 20240918_microed_autoleipaper_refine_326} L -9.749 -13.141 5.302
{ c   phe A 124   B31.43 20240918_microed_autoleipaper_refine_326} P -10.317 -12.857 6.364 { n   pro A 125   B28.29 20240918_microed_autoleipaper_refine_326} L -11.651 -12.793 6.434
{ n   pro A 125   B28.29 20240918_microed_autoleipaper_refine_326} P -11.651 -12.793 6.434 { ca  pro A 125   B29.92 20240918_microed_autoleipaper_refine_326} L -12.441 -12.985 5.208
{ ca  pro A 125   B29.92 20240918_microed_autoleipaper_refine_326} P -12.441 -12.985 5.208 { c   pro A 125   B43.12 20240918_microed_autoleipaper_refine_326} L -11.999 -12.087 4.068
{ c   pro A 125   B43.12 20240918_microed_autoleipaper_refine_326} P -11.999 -12.087 4.068 { o   pro A 125   B44.67 20240918_microed_autoleipaper_refine_326} L -12.103 -12.479 2.899
{ c   pro A 125   B43.12 20240918_microed_autoleipaper_refine_326} P -11.999 -12.087 4.068 { n   leu A 126   B40.01 20240918_microed_autoleipaper_refine_326} L -11.501 -10.888 4.375
{ n   leu A 126   B40.01 20240918_microed_autoleipaper_refine_326} P -11.501 -10.888 4.375 { ca  leu A 126   B43.02 20240918_microed_autoleipaper_refine_326} L -10.993 -10.009 3.328
{ ca  leu A 126   B43.02 20240918_microed_autoleipaper_refine_326} P -10.993 -10.009 3.328 { c   leu A 126   B40.38 20240918_microed_autoleipaper_refine_326} L -9.738 -10.587 2.685
{ c   leu A 126   B40.38 20240918_microed_autoleipaper_refine_326} P -9.738 -10.587 2.685 { o   leu A 126   B42.31 20240918_microed_autoleipaper_refine_326} L -9.565 -10.506 1.464
{ c   leu A 126   B40.38 20240918_microed_autoleipaper_refine_326} P -9.738 -10.587 2.685 { n   leu A 127   B38.02 20240918_microed_autoleipaper_refine_326} L -8.852 -11.177 3.492
{ n   leu A 127   B38.02 20240918_microed_autoleipaper_refine_326} P -8.852 -11.177 3.492 { ca  leu A 127   B37.05 20240918_microed_autoleipaper_refine_326} L -7.647 -11.789 2.943
{ ca  leu A 127   B37.05 20240918_microed_autoleipaper_refine_326} P -7.647 -11.789 2.943 { c   leu A 127   B44.50 20240918_microed_autoleipaper_refine_326} L -7.991 -12.936 2.002
{ c   leu A 127   B44.50 20240918_microed_autoleipaper_refine_326} P -7.991 -12.936 2.002 { o   leu A 127   B44.46 20240918_microed_autoleipaper_refine_326} L -7.336 -13.122 0.969
{ c   leu A 127   B44.50 20240918_microed_autoleipaper_refine_326} P -7.991 -12.936 2.002 { n   leu A 128   B43.04 20240918_microed_autoleipaper_refine_326} L -9.016 -13.716 2.341
{ n   leu A 128   B43.04 20240918_microed_autoleipaper_refine_326} P -9.016 -13.716 2.341 { ca  leu A 128   B42.80 20240918_microed_autoleipaper_refine_326} L -9.402 -14.875 1.547
{ ca  leu A 128   B42.80 20240918_microed_autoleipaper_refine_326} P -9.402 -14.875 1.547 { c   leu A 128   B48.94 20240918_microed_autoleipaper_refine_326} L -10.266 -14.508 0.347
{ c   leu A 128   B48.94 20240918_microed_autoleipaper_refine_326} P -10.266 -14.508 0.347 { o   leu A 128   B47.06 20240918_microed_autoleipaper_refine_326} L -10.661 -15.405 -0.406
{ c   leu A 128   B48.94 20240918_microed_autoleipaper_refine_326} P -10.266 -14.508 0.347 { n   gln A 129   B47.51 20240918_microed_autoleipaper_refine_326} L -10.570 -13.225 0.154
{ n   gln A 129   B47.51 20240918_microed_autoleipaper_refine_326} P -10.570 -13.225 0.154 { ca  gln A 129   B53.10 20240918_microed_autoleipaper_refine_326} L -11.245 -12.750 -1.044
{ ca  gln A 129   B53.10 20240918_microed_autoleipaper_refine_326} P -11.245 -12.750 -1.044 { c   gln A 129   B50.77 20240918_microed_autoleipaper_refine_326} L -10.325 -11.943 -1.949
{ c   gln A 129   B50.77 20240918_microed_autoleipaper_refine_326} P -10.325 -11.943 -1.949 { o   gln A 129   B54.40 20240918_microed_autoleipaper_refine_326} L -10.784 -11.414 -2.967
{ c   gln A 129   B50.77 20240918_microed_autoleipaper_refine_326} P -10.325 -11.943 -1.949 { n   lys A 130   B49.45 20240918_microed_autoleipaper_refine_326} L -9.040 -11.834 -1.605
{ n   lys A 130   B49.45 20240918_microed_autoleipaper_refine_326} P -9.040 -11.834 -1.605 { ca  lys A 130   B52.06 20240918_microed_autoleipaper_refine_326} L -8.042 -11.149 -2.424
{ ca  lys A 130   B52.06 20240918_microed_autoleipaper_refine_326} P -8.042 -11.149 -2.424 { c   lys A 130   B42.40 20240918_microed_autoleipaper_refine_326} L -8.284 -9.642 -2.490
{ c   lys A 130   B42.40 20240918_microed_autoleipaper_refine_326} P -8.284 -9.642 -2.490 { o   lys A 130   B49.74 20240918_microed_autoleipaper_refine_326} L -7.971 -8.997 -3.493
{ c   lys A 130   B42.40 20240918_microed_autoleipaper_refine_326} P -8.284 -9.642 -2.490 { n   lys A 131   B37.34 20240918_microed_autoleipaper_refine_326} L -8.830 -9.066 -1.423
{ n   lys A 131   B37.34 20240918_microed_autoleipaper_refine_326} P -8.830 -9.066 -1.423 { ca  lys A 131   B28.40 20240918_microed_autoleipaper_refine_326} L -8.965 -7.623 -1.290
{ ca  lys A 131   B28.40 20240918_microed_autoleipaper_refine_326} P -8.965 -7.623 -1.290 { c   lys A 131   B32.55 20240918_microed_autoleipaper_refine_326} L -7.889 -7.083 -0.352
{ c   lys A 131   B32.55 20240918_microed_autoleipaper_refine_326} P -7.889 -7.083 -0.352 { o   lys A 131   B36.41 20240918_microed_autoleipaper_refine_326} L -7.170 -7.833 0.312
{ c   lys A 131   B32.55 20240918_microed_autoleipaper_refine_326} P -7.889 -7.083 -0.352 { n   lys A 132   B25.90 20240918_microed_autoleipaper_refine_326} L -7.782 -5.757 -0.307
{ n   lys A 132   B25.90 20240918_microed_autoleipaper_refine_326} P -7.782 -5.757 -0.307 { ca  lys A 132   B27.39 20240918_microed_autoleipaper_refine_326} L -6.830 -5.067 0.553
{ ca  lys A 132   B27.39 20240918_microed_autoleipaper_refine_326} P -6.830 -5.067 0.553 { c   lys A 132   B24.76 20240918_microed_autoleipaper_refine_326} L -7.586 -4.172 1.527
{ c   lys A 132   B24.76 20240918_microed_autoleipaper_refine_326} P -7.586 -4.172 1.527 { o   lys A 132   B32.14 20240918_microed_autoleipaper_refine_326} L -8.702 -3.727 1.242
{ c   lys A 132   B24.76 20240918_microed_autoleipaper_refine_326} P -7.586 -4.172 1.527 { n   phe A 133   B25.78 20240918_microed_autoleipaper_refine_326} L -6.973 -3.909 2.681
{ n   phe A 133   B25.78 20240918_microed_autoleipaper_refine_326} P -6.973 -3.909 2.681 { ca  phe A 133   B31.94 20240918_microed_autoleipaper_refine_326} L -7.708 -3.325 3.794
{ ca  phe A 133   B31.94 20240918_microed_autoleipaper_refine_326} P -7.708 -3.325 3.794 { c   phe A 133   B29.12 20240918_microed_autoleipaper_refine_326} L -6.813 -2.439 4.649
{ c   phe A 133   B29.12 20240918_microed_autoleipaper_refine_326} P -6.813 -2.439 4.649 { o   phe A 133   B26.03 20240918_microed_autoleipaper_refine_326} L -5.592 -2.608 4.691
{ c   phe A 133   B29.12 20240918_microed_autoleipaper_refine_326} P -6.813 -2.439 4.649 { n   his A 134   B31.89 20240918_microed_autoleipaper_refine_326} L -7.452 -1.486 5.327
{ n   his A 134   B31.89 20240918_microed_autoleipaper_refine_326} P -7.452 -1.486 5.327 { ca  his A 134   B29.35 20240918_microed_autoleipaper_refine_326} L -6.872 -0.740 6.435
{ ca  his A 134   B29.35 20240918_microed_autoleipaper_refine_326} P -6.872 -0.740 6.435 { c   his A 134   B22.63 20240918_microed_autoleipaper_refine_326} L -7.739 -0.978 7.665
{ c   his A 134   B22.63 20240918_microed_autoleipaper_refine_326} P -7.739 -0.978 7.665 { o   his A 134   B20.15 20240918_microed_autoleipaper_refine_326} L -8.971 -0.952 7.575
{ c   his A 134   B22.63 20240918_microed_autoleipaper_refine_326} P -7.739 -0.978 7.665 { n   gly A 135   B23.32 20240918_microed_autoleipaper_refine_326} L -7.102 -1.208 8.812
{ n   gly A 135   B23.32 20240918_microed_autoleipaper_refine_326} P -7.102 -1.208 8.812 { ca  gly A 135   B18.43 20240918_microed_autoleipaper_refine_326} L -7.832 -1.550 10.015
{ ca  gly A 135   B18.43 20240918_microed_autoleipaper_refine_326} P -7.832 -1.550 10.015 { c   gly A 135   B23.36 20240918_microed_autoleipaper_refine_326} L -7.264 -0.850 11.233
{ c   gly A 135   B23.36 20240918_microed_autoleipaper_refine_326} P -7.264 -0.850 11.233 { o   gly A 135   B24.72 20240918_microed_autoleipaper_refine_326} L -6.125 -0.376 11.237
{ c   gly A 135   B23.36 20240918_microed_autoleipaper_refine_326} P -7.264 -0.850 11.233 { n   tyr A 136   B21.29 20240918_microed_autoleipaper_refine_326} L -8.089 -0.798 12.279
{ n   tyr A 136   B21.29 20240918_microed_autoleipaper_refine_326} P -8.089 -0.798 12.279 { ca  tyr A 136   B17.78 20240918_microed_autoleipaper_refine_326} L -7.705 -0.194 13.548
{ ca  tyr A 136   B17.78 20240918_microed_autoleipaper_refine_326} P -7.705 -0.194 13.548 { c   tyr A 136   B15.01 20240918_microed_autoleipaper_refine_326} L -8.511 -0.843 14.662
{ c   tyr A 136   B15.01 20240918_microed_autoleipaper_refine_326} P -8.511 -0.843 14.662 { o   tyr A 136   B15.12 20240918_microed_autoleipaper_refine_326} L -9.731 -0.987 14.542
{ c   tyr A 136   B15.01 20240918_microed_autoleipaper_refine_326} P -8.511 -0.843 14.662 { n   phe A 137   B20.41 20240918_microed_autoleipaper_refine_326} L -7.829 -1.233 15.739
{ n   phe A 137   B20.41 20240918_microed_autoleipaper_refine_326} P -7.829 -1.233 15.739 { ca  phe A 137   B19.05 20240918_microed_autoleipaper_refine_326} L -8.474 -1.868 16.878
{ ca  phe A 137   B19.05 20240918_microed_autoleipaper_refine_326} P -8.474 -1.868 16.878 { c   phe A 137   B19.97 20240918_microed_autoleipaper_refine_326} L -7.880 -1.323 18.168
{ c   phe A 137   B19.97 20240918_microed_autoleipaper_refine_326} P -7.880 -1.323 18.168 { o   phe A 137   B19.67 20240918_microed_autoleipaper_refine_326} L -6.691 -1.002 18.237
{ c   phe A 137   B19.97 20240918_microed_autoleipaper_refine_326} P -7.880 -1.323 18.168 { n   lys A 138   B24.21 20240918_microed_autoleipaper_refine_326} L -8.725 -1.225 19.190
{ n   lys A 138   B24.21 20240918_microed_autoleipaper_refine_326} P -8.725 -1.225 19.190 { ca  lys A 138   B23.16 20240918_microed_autoleipaper_refine_326} L -8.320 -0.810 20.526
{ ca  lys A 138   B23.16 20240918_microed_autoleipaper_refine_326} P -8.320 -0.810 20.526 { c   lys A 138   B25.40 20240918_microed_autoleipaper_refine_326} L -8.641 -1.937 21.496
{ c   lys A 138   B25.40 20240918_microed_autoleipaper_refine_326} P -8.641 -1.937 21.496 { o   lys A 138   B29.10 20240918_microed_autoleipaper_refine_326} L -9.757 -2.467 21.488
{ c   lys A 138   B25.40 20240918_microed_autoleipaper_refine_326} P -8.641 -1.937 21.496 { n   phe A 139   B33.08 20240918_microed_autoleipaper_refine_326} L -7.668 -2.298 22.327
{ n   phe A 139   B33.08 20240918_microed_autoleipaper_refine_326} P -7.668 -2.298 22.327 { ca  phe A 139   B29.73 20240918_microed_autoleipaper_refine_326} L -7.768 -3.452 23.208
{ ca  phe A 139   B29.73 20240918_microed_autoleipaper_refine_326} P -7.768 -3.452 23.208 { c   phe A 139   B27.27 20240918_microed_autoleipaper_refine_326} L -7.636 -3.008 24.658
{ c   phe A 139   B27.27 20240918_microed_autoleipaper_refine_326} P -7.636 -3.008 24.658 { o   phe A 139   B26.33 20240918_microed_autoleipaper_refine_326} L -6.747 -2.217 24.990
{ c   phe A 139   B27.27 20240918_microed_autoleipaper_refine_326} P -7.636 -3.008 24.658 { n   gln A 140   B37.06 20240918_microed_autoleipaper_refine_326} L -8.524 -3.512 25.512
{ n   gln A 140   B37.06 20240918_microed_autoleipaper_refine_326} P -8.524 -3.512 25.512 { ca  gln A 140   B43.04 20240918_microed_autoleipaper_refine_326} L -8.375 -3.394 26.960
{ ca  gln A 140   B43.04 20240918_microed_autoleipaper_refine_326} P -8.375 -3.394 26.960 { c   gln A 140   B43.69 20240918_microed_autoleipaper_refine_326} L -7.611 -4.626 27.434
{ c   gln A 140   B43.69 20240918_microed_autoleipaper_refine_326} P -7.611 -4.626 27.434 { o   gln A 140   B47.63 20240918_microed_autoleipaper_refine_326} L -8.160 -5.732 27.461
{ c   gln A 140   B43.69 20240918_microed_autoleipaper_refine_326} P -7.611 -4.626 27.434 { n   gly A 141   B52.18 20240918_microed_autoleipaper_refine_326} L -6.350 -4.436 27.810
{ n   gly A 141   B52.18 20240918_microed_autoleipaper_refine_326} P -6.350 -4.436 27.810 { ca  gly A 141   B50.76 20240918_microed_autoleipaper_refine_326} L -5.509 -5.597 28.006
{ ca  gly A 141   B50.76 20240918_microed_autoleipaper_refine_326} P -5.509 -5.597 28.006 { c   gly A 141   B54.72 20240918_microed_autoleipaper_refine_326} L -5.410 -6.382 26.712
{ c   gly A 141   B54.72 20240918_microed_autoleipaper_refine_326} P -5.410 -6.382 26.712 { o   gly A 141   B56.94 20240918_microed_autoleipaper_refine_326} L -5.491 -5.830 25.611
{ c   gly A 141   B54.72 20240918_microed_autoleipaper_refine_326} P -5.410 -6.382 26.712 { n   gln A 142   B51.73 20240918_microed_autoleipaper_refine_326} L -5.240 -7.697 26.844
{ n   gln A 142   B51.73 20240918_microed_autoleipaper_refine_326} P -5.240 -7.697 26.844 { ca  gln A 142   B54.09 20240918_microed_autoleipaper_refine_326} L -5.258 -8.603 25.702
{ ca  gln A 142   B54.09 20240918_microed_autoleipaper_refine_326} P -5.258 -8.603 25.702 { c   gln A 142   B54.96 20240918_microed_autoleipaper_refine_326} L -6.551 -9.407 25.639
{ c   gln A 142   B54.96 20240918_microed_autoleipaper_refine_326} P -6.551 -9.407 25.639 { o   gln A 142   B51.71 20240918_microed_autoleipaper_refine_326} L -6.589 -10.465 25.003
{ c   gln A 142   B54.96 20240918_microed_autoleipaper_refine_326} P -6.551 -9.407 25.639 { n   asp A 143   B54.95 20240918_microed_autoleipaper_refine_326} L -7.617 -8.917 26.277
{ n   asp A 143   B54.95 20240918_microed_autoleipaper_refine_326} P -7.617 -8.917 26.277 { ca  asp A 143   B60.23 20240918_microed_autoleipaper_refine_326} L -8.798 -9.730 26.533
{ ca  asp A 143   B60.23 20240918_microed_autoleipaper_refine_326} P -8.798 -9.730 26.533 { c   asp A 143   B55.46 20240918_microed_autoleipaper_refine_326} L -10.102 -9.076 26.090
{ c   asp A 143   B55.46 20240918_microed_autoleipaper_refine_326} P -10.102 -9.076 26.090 { o   asp A 143   B48.11 20240918_microed_autoleipaper_refine_326} L -11.176 -9.605 26.399
{ c   asp A 143   B55.46 20240918_microed_autoleipaper_refine_326} P -10.102 -9.076 26.090 { n   thr A 144   B51.25 20240918_microed_autoleipaper_refine_326} L -10.053 -7.951 25.380
{ n   thr A 144   B51.25 20240918_microed_autoleipaper_refine_326} P -10.053 -7.951 25.380 { ca  thr A 144   B43.95 20240918_microed_autoleipaper_refine_326} L -11.282 -7.271 24.992
{ ca  thr A 144   B43.95 20240918_microed_autoleipaper_refine_326} P -11.282 -7.271 24.992 { c   thr A 144   B37.14 20240918_microed_autoleipaper_refine_326} L -10.995 -6.311 23.846
{ c   thr A 144   B37.14 20240918_microed_autoleipaper_refine_326} P -10.995 -6.311 23.846 { o   thr A 144   B39.05 20240918_microed_autoleipaper_refine_326} L -9.843 -5.994 23.542
{ c   thr A 144   B37.14 20240918_microed_autoleipaper_refine_326} P -10.995 -6.311 23.846 { n   ile A 145   B35.42 20240918_microed_autoleipaper_refine_326} L -12.074 -5.856 23.211
{ n   ile A 145   B35.42 20240918_microed_autoleipaper_refine_326} P -12.074 -5.856 23.211 { ca  ile A 145   B28.99 20240918_microed_autoleipaper_refine_326} L -12.034 -4.800 22.207
{ ca  ile A 145   B28.99 20240918_microed_autoleipaper_refine_326} P -12.034 -4.800 22.207 { c   ile A 145   B30.76 20240918_microed_autoleipaper_refine_326} L -13.033 -3.728 22.617
{ c   ile A 145   B30.76 20240918_microed_autoleipaper_refine_326} P -13.033 -3.728 22.617 { o   ile A 145   B34.02 20240918_microed_autoleipaper_refine_326} L -14.150 -4.040 23.046
{ c   ile A 145   B30.76 20240918_microed_autoleipaper_refine_326} P -13.033 -3.728 22.617 { n   leu A 146   B23.47 20240918_microed_autoleipaper_refine_326} L -12.631 -2.466 22.486
{ n   leu A 146   B23.47 20240918_microed_autoleipaper_refine_326} P -12.631 -2.466 22.486 { ca  leu A 146   B31.95 20240918_microed_autoleipaper_refine_326} L -13.470 -1.328 22.847
{ ca  leu A 146   B31.95 20240918_microed_autoleipaper_refine_326} P -13.470 -1.328 22.847 { c   leu A 146   B34.07 20240918_microed_autoleipaper_refine_326} L -13.965 -0.542 21.644
{ c   leu A 146   B34.07 20240918_microed_autoleipaper_refine_326} P -13.965 -0.542 21.644 { o   leu A 146   B33.54 20240918_microed_autoleipaper_refine_326} L -15.109 -0.081 21.643
{ c   leu A 146   B34.07 20240918_microed_autoleipaper_refine_326} P -13.965 -0.542 21.644 { n   asp A 147   B30.38 20240918_microed_autoleipaper_refine_326} L -13.131 -0.374 20.619
{ n   asp A 147   B30.38 20240918_microed_autoleipaper_refine_326} P -13.131 -0.374 20.619 { ca  asp A 147   B26.64 20240918_microed_autoleipaper_refine_326} L -13.520 0.302 19.390
{ ca  asp A 147   B26.64 20240918_microed_autoleipaper_refine_326} P -13.520 0.302 19.390 { c   asp A 147   B21.80 20240918_microed_autoleipaper_refine_326} L -12.747 -0.330 18.243
{ c   asp A 147   B21.80 20240918_microed_autoleipaper_refine_326} P -12.747 -0.330 18.243 { o   asp A 147   B32.00 20240918_microed_autoleipaper_refine_326} L -11.755 -1.032 18.456
{ c   asp A 147   B21.80 20240918_microed_autoleipaper_refine_326} P -12.747 -0.330 18.243 { n   tyr A 148   B20.28 20240918_microed_autoleipaper_refine_326} L -13.200 -0.072 17.019
{ n   tyr A 148   B20.28 20240918_microed_autoleipaper_refine_326} P -13.200 -0.072 17.019 { ca  tyr A 148   B19.59 20240918_microed_autoleipaper_refine_326} L -12.462 -0.538 15.850
{ ca  tyr A 148   B19.59 20240918_microed_autoleipaper_refine_326} P -12.462 -0.538 15.850 { c   tyr A 148   B20.52 20240918_microed_autoleipaper_refine_326} L -13.056 0.075 14.591
{ c   tyr A 148   B20.52 20240918_microed_autoleipaper_refine_326} P -13.056 0.075 14.591 { o   tyr A 148   B21.69 20240918_microed_autoleipaper_refine_326} L -14.152 0.641 14.602
{ c   tyr A 148   B20.52 20240918_microed_autoleipaper_refine_326} P -13.056 0.075 14.591 { n   thr A 149   B23.88 20240918_microed_autoleipaper_refine_326} L -12.309 -0.064 13.496
{ n   thr A 149   B23.88 20240918_microed_autoleipaper_refine_326} P -12.309 -0.064 13.496 { ca  thr A 149   B22.86 20240918_microed_autoleipaper_refine_326} L -12.688 0.470 12.195
{ ca  thr A 149   B22.86 20240918_microed_autoleipaper_refine_326} P -12.688 0.470 12.195 { c   thr A 149   B22.13 20240918_microed_autoleipaper_refine_326} L -12.133 -0.453 11.119
{ c   thr A 149   B22.13 20240918_microed_autoleipaper_refine_326} P -12.133 -0.453 11.119 { o   thr A 149   B20.94 20240918_microed_autoleipaper_refine_326} L -11.163 -1.183 11.343
{ c   thr A 149   B22.13 20240918_microed_autoleipaper_refine_326} P -12.133 -0.453 11.119 { n   leu A 150   B20.24 20240918_microed_autoleipaper_refine_326} L -12.759 -0.419 9.941
{ n   leu A 150   B20.24 20240918_microed_autoleipaper_refine_326} P -12.759 -0.419 9.941 { ca  leu A 150   B23.59 20240918_microed_autoleipaper_refine_326} L -12.382 -1.337 8.872
{ ca  leu A 150   B23.59 20240918_microed_autoleipaper_refine_326} P -12.382 -1.337 8.872 { c   leu A 150   B24.02 20240918_microed_autoleipaper_refine_326} L -12.941 -0.859 7.539
{ c   leu A 150   B24.02 20240918_microed_autoleipaper_refine_326} P -12.941 -0.859 7.539 { o   leu A 150   B25.27 20240918_microed_autoleipaper_refine_326} L -14.124 -0.523 7.448
{ c   leu A 150   B24.02 20240918_microed_autoleipaper_refine_326} P -12.941 -0.859 7.539 { n   arg A 151   B23.83 20240918_microed_autoleipaper_refine_326} L -12.097 -0.850 6.508
{ n   arg A 151   B23.83 20240918_microed_autoleipaper_refine_326} P -12.097 -0.850 6.508 { ca  arg A 151   B27.40 20240918_microed_autoleipaper_refine_326} L -12.524 -0.464 5.170
{ ca  arg A 151   B27.40 20240918_microed_autoleipaper_refine_326} P -12.524 -0.464 5.170 { c   arg A 151   B28.85 20240918_microed_autoleipaper_refine_326} L -11.583 -1.091 4.152
{ c   arg A 151   B28.85 20240918_microed_autoleipaper_refine_326} P -11.583 -1.091 4.152 { o   arg A 151   B27.43 20240918_microed_autoleipaper_refine_326} L -10.419 -1.371 4.452
{ c   arg A 151   B28.85 20240918_microed_autoleipaper_refine_326} P -11.583 -1.091 4.152 { n   glu A 152   B30.31 20240918_microed_autoleipaper_refine_326} L -12.102 -1.312 2.948
{ n   glu A 152   B30.31 20240918_microed_autoleipaper_refine_326} P -12.102 -1.312 2.948 { ca  glu A 152   B32.66 20240918_microed_autoleipaper_refine_326} L -11.270 -1.748 1.840
{ ca  glu A 152   B32.66 20240918_microed_autoleipaper_refine_326} P -11.270 -1.748 1.840 { c   glu A 152   B35.87 20240918_microed_autoleipaper_refine_326} L -10.621 -0.541 1.167
{ c   glu A 152   B35.87 20240918_microed_autoleipaper_refine_326} P -10.621 -0.541 1.167 { o   glu A 152   B37.35 20240918_microed_autoleipaper_refine_326} L -11.068 0.600 1.314
{ c   glu A 152   B35.87 20240918_microed_autoleipaper_refine_326} P -10.621 -0.541 1.167 { n   val A 153   B36.41 20240918_microed_autoleipaper_refine_326} L -9.549 -0.805 0.420
{ n   val A 153   B36.41 20240918_microed_autoleipaper_refine_326} P -9.549 -0.805 0.420 { ca  val A 153   B39.80 20240918_microed_autoleipaper_refine_326} L -8.744 0.243 -0.196
{ ca  val A 153   B39.80 20240918_microed_autoleipaper_refine_326} P -8.744 0.243 -0.196 { c   val A 153   B43.83 20240918_microed_autoleipaper_refine_326} L -8.283 -0.216 -1.574
{ c   val A 153   B43.83 20240918_microed_autoleipaper_refine_326} P -8.283 -0.216 -1.574 { o   val A 153   B43.16 20240918_microed_autoleipaper_refine_326} L -8.361 -1.394 -1.925
{ c   val A 153   B43.83 20240918_microed_autoleipaper_refine_326} P -8.283 -0.216 -1.574 { n   asp A 154   B44.14 20240918_microed_autoleipaper_refine_326} L -7.794 0.747 -2.355
{ n   asp A 154   B44.14 20240918_microed_autoleipaper_refine_326} P -7.794 0.747 -2.355 { ca  asp A 154   B48.96 20240918_microed_autoleipaper_refine_326} L -7.260 0.499 -3.686
{ ca  asp A 154   B48.96 20240918_microed_autoleipaper_refine_326} P -7.260 0.499 -3.686 { c   asp A 154   B50.17 20240918_microed_autoleipaper_refine_326} L -5.748 0.656 -3.749
{ c   asp A 154   B50.17 20240918_microed_autoleipaper_refine_326} P -5.748 0.656 -3.749 { o   asp A 154   B54.36 20240918_microed_autoleipaper_refine_326} L -5.167 0.516 -4.831
{ c   asp A 154   B50.17 20240918_microed_autoleipaper_refine_326} P -5.748 0.656 -3.749 { n   thr A 155   B46.58 20240918_microed_autoleipaper_refine_326} L -5.098 0.943 -2.622
{ n   thr A 155   B46.58 20240918_microed_autoleipaper_refine_326} P -5.098 0.943 -2.622 { ca  thr A 155   B50.72 20240918_microed_autoleipaper_refine_326} L -3.653 1.130 -2.577
{ ca  thr A 155   B50.72 20240918_microed_autoleipaper_refine_326} P -3.653 1.130 -2.577 { c   thr A 155   B47.62 20240918_microed_autoleipaper_refine_326} L -3.205 1.149 -1.121
{ c   thr A 155   B47.62 20240918_microed_autoleipaper_refine_326} P -3.205 1.149 -1.121 { o   thr A 155   B45.73 20240918_microed_autoleipaper_refine_326} L -3.519 2.090 -0.384
{ c   thr A 155   B47.62 20240918_microed_autoleipaper_refine_326} P -3.205 1.149 -1.121 { n   val A 156   B55.46 20240918_microed_autoleipaper_refine_326} L -2.478 0.120 -0.697
{ n   val A 156   B55.46 20240918_microed_autoleipaper_refine_326} P -2.478 0.120 -0.697 { ca  val A 156   B54.87 20240918_microed_autoleipaper_refine_326} L -2.107 -0.018 0.707
{ ca  val A 156   B54.87 20240918_microed_autoleipaper_refine_326} P -2.107 -0.018 0.707 { c   val A 156   B70.72 20240918_microed_autoleipaper_refine_326} L -1.232 1.156 1.132
{ c   val A 156   B70.72 20240918_microed_autoleipaper_refine_326} P -1.232 1.156 1.132 { o   val A 156   B62.98 20240918_microed_autoleipaper_refine_326} L -1.592 1.922 2.027
{ c   val A 156   B70.72 20240918_microed_autoleipaper_refine_326} P -1.232 1.156 1.132 { oxt val A 156   B68.23 20240918_microed_autoleipaper_refine_326} L -0.148 1.370 0.589
@vectorlist {mc H} color= gray nobutton master= {mainchain} master= {H's}
{ ca  ala A   3   B39.27 20240918_microed_autoleipaper_refine_326} P 4.546 8.229 18.192 { ha  ala A   3   B32.56 20240918_microed_autoleipaper_refine_326} L 4.703 8.630 17.323
{ n   ser A   4   B46.60 20240918_microed_autoleipaper_refine_326} P 4.767 6.110 17.012 { h   ser A   4   B42.75 20240918_microed_autoleipaper_refine_326} L 5.435 6.424 16.571
{ ca  ser A   4   B36.67 20240918_microed_autoleipaper_refine_326} P 4.374 4.768 16.606 { ha  ser A   4   B31.85 20240918_microed_autoleipaper_refine_326} L 3.833 4.378 17.310
{ n   arg A   5   B36.58 20240918_microed_autoleipaper_refine_326} P 5.390 2.641 16.068 { h   arg A   5   B31.99 20240918_microed_autoleipaper_refine_326} L 4.606 2.317 15.929
{ ca  arg A   5   B27.02 20240918_microed_autoleipaper_refine_326} P 6.458 1.674 15.857 { ha  arg A   5   B20.60 20240918_microed_autoleipaper_refine_326} L 7.258 2.125 15.547
{ n   leu A   6   B21.02 20240918_microed_autoleipaper_refine_326} P 6.990 0.146 14.054 { h   leu A   6   B15.75 20240918_microed_autoleipaper_refine_326} L 7.828 0.260 14.212
{ ca  leu A   6   B20.79 20240918_microed_autoleipaper_refine_326} P 6.724 -0.707 12.903 { ha  leu A   6   B16.55 20240918_microed_autoleipaper_refine_326} L 5.810 -0.552 12.618
{ n   tyr A   7   B28.51 20240918_microed_autoleipaper_refine_326} P 5.960 -2.997 12.731 { h   tyr A   7   B24.45 20240918_microed_autoleipaper_refine_326} L 5.265 -2.724 12.305
{ ca  tyr A   7   B21.87 20240918_microed_autoleipaper_refine_326} P 6.049 -4.447 12.816 { ha  tyr A   7   B15.51 20240918_microed_autoleipaper_refine_326} L 6.960 -4.691 13.040
{ n   thr A   8   B22.95 20240918_microed_autoleipaper_refine_326} P 5.749 -6.350 11.347 { h   thr A   8   B26.81 20240918_microed_autoleipaper_refine_326} L 5.977 -6.874 11.990
{ ca  thr A   8   B29.25 20240918_microed_autoleipaper_refine_326} P 5.422 -7.047 10.113 { ha  thr A   8   B34.47 20240918_microed_autoleipaper_refine_326} L 4.913 -6.450 9.543
{ n   leu A   9   B30.44 20240918_microed_autoleipaper_refine_326} P 3.985 -8.844 9.386 { h   leu A   9   B28.07 20240918_microed_autoleipaper_refine_326} L 4.038 -8.547 8.580
{ ca  leu A   9   B22.40 20240918_microed_autoleipaper_refine_326} P 3.198 -10.066 9.507 { ha  leu A   9   B18.57 20240918_microed_autoleipaper_refine_326} L 3.626 -10.676 10.128
{ n   val A  10   B23.19 20240918_microed_autoleipaper_refine_326} P 3.374 -12.026 8.089 { h   val A  10   B22.16 20240918_microed_autoleipaper_refine_326} L 3.490 -12.515 8.787
{ ca  val A  10   B17.95 20240918_microed_autoleipaper_refine_326} P 3.465 -12.770 6.839 { ha  val A  10   B14.80 20240918_microed_autoleipaper_refine_326} L 3.140 -12.222 6.108
{ n   leu A  11   B24.75 20240918_microed_autoleipaper_refine_326} P 1.763 -14.227 5.904 { h   leu A  11   B24.77 20240918_microed_autoleipaper_refine_326} L 1.762 -13.753 5.186
{ ca  leu A  11   B32.11 20240918_microed_autoleipaper_refine_326} P 0.792 -15.319 5.878 { ha  leu A  11   B33.38 20240918_microed_autoleipaper_refine_326} L 0.969 -15.909 6.628
{ n   val A  12   B26.89 20240918_microed_autoleipaper_refine_326} P 1.614 -17.287 4.705 { h   val A  12   B20.61 20240918_microed_autoleipaper_refine_326} L 2.026 -17.555 5.411
{ ca  val A  12   B36.64 20240918_microed_autoleipaper_refine_326} P 1.657 -18.224 3.588 { ha  val A  12   B31.56 20240918_microed_autoleipaper_refine_326} L 1.938 -17.758 2.786
{ n   leu A  13   B36.12 20240918_microed_autoleipaper_refine_326} P -0.197 -18.771 2.117 { h   leu A  13   B37.60 20240918_microed_autoleipaper_refine_326} L 0.283 -18.574 1.431
{ ca  leu A  13   B31.19 20240918_microed_autoleipaper_refine_326} P -1.583 -19.100 1.798 { ha  leu A  13   B31.31 20240918_microed_autoleipaper_refine_326} L -1.941 -19.690 2.480
{ n   gln A  14   B36.96 20240918_microed_autoleipaper_refine_326} P -1.861 -21.147 0.536 { h   gln A  14   B33.04 20240918_microed_autoleipaper_refine_326} L -1.967 -21.572 1.277
{ ca  gln A  14   B41.99 20240918_microed_autoleipaper_refine_326} P -1.977 -22.008 -0.629 { ha  gln A  14   B37.95 20240918_microed_autoleipaper_refine_326} L -1.508 -21.612 -1.380
{ ca  pro A  15   B49.87 20240918_microed_autoleipaper_refine_326} P -5.116 -22.830 -2.646 { ha  pro A  15   B47.71 20240918_microed_autoleipaper_refine_326} L -5.444 -21.935 -2.827
{ n   gln A  16   B38.21 20240918_microed_autoleipaper_refine_326} P -5.637 -24.590 -1.017 { h   gln A  16   B31.46 20240918_microed_autoleipaper_refine_326} L -4.842 -24.912 -1.083
{ ca  gln A  16   B33.92 20240918_microed_autoleipaper_refine_326} P -6.509 -25.343 -0.128 { ha  gln A  16   B26.06 20240918_microed_autoleipaper_refine_326} L -7.417 -25.034 -0.275
{ n   arg A  17   B37.88 20240918_microed_autoleipaper_refine_326} P -5.055 -24.564 1.699 { h   arg A  17   B30.85 20240918_microed_autoleipaper_refine_326} L -4.539 -24.143 1.155
{ ca  arg A  17   B34.75 20240918_microed_autoleipaper_refine_326} P -4.592 -24.582 3.078 { ha  arg A  17   B27.80 20240918_microed_autoleipaper_refine_326} L -5.366 -24.636 3.661
{ n   val A  18   B34.45 20240918_microed_autoleipaper_refine_326} P -3.460 -23.158 4.664 { h   val A  18   B28.16 20240918_microed_autoleipaper_refine_326} L -3.556 -23.774 5.257
{ ca  val A  18   B29.25 20240918_microed_autoleipaper_refine_326} P -2.799 -21.965 5.183 { ha  val A  18   B22.91 20240918_microed_autoleipaper_refine_326} L -2.264 -21.563 4.481
{ n   leu A  19   B34.57 20240918_microed_autoleipaper_refine_326} P -0.707 -21.757 6.394 { h   leu A  19   B30.61 20240918_microed_autoleipaper_refine_326} L -0.478 -21.111 5.874
{ ca  leu A  19   B27.49 20240918_microed_autoleipaper_refine_326} P 0.310 -22.097 7.383 { ha  leu A  19   B22.17 20240918_microed_autoleipaper_refine_326} L 0.120 -22.976 7.745
{ n   leu A  20   B28.07 20240918_microed_autoleipaper_refine_326} P -0.065 -21.572 9.722 { h   leu A  20   B19.97 20240918_microed_autoleipaper_refine_326} L -0.305 -22.387 9.854
{ ca  leu A  20   B27.73 20240918_microed_autoleipaper_refine_326} P -0.059 -20.777 10.941 { ha  leu A  20   B20.05 20240918_microed_autoleipaper_refine_326} L 0.148 -19.857 10.715
{ n   gly A  21   B26.88 20240918_microed_autoleipaper_refine_326} P 1.172 -20.629 13.022 { h   gly A  21   B18.33 20240918_microed_autoleipaper_refine_326} L 0.708 -19.941 13.247
{ ca  gly A  21   B30.22 20240918_microed_autoleipaper_refine_326} P 2.170 -21.021 13.998 { ha2 gly A  21   B21.94 20240918_microed_autoleipaper_refine_326} L 2.345 -21.970 13.905
{ ca  gly A  21   B30.22 20240918_microed_autoleipaper_refine_326} P 2.170 -21.021 13.998 { ha3 gly A  21   B21.94 20240918_microed_autoleipaper_refine_326} L 2.988 -20.530 13.825
{ n   met A  22   B23.21 20240918_microed_autoleipaper_refine_326} P 1.867 -21.782 16.277 { h   met A  22   B17.92 20240918_microed_autoleipaper_refine_326} L 2.100 -22.578 16.047
{ ca  met A  22   B30.12 20240918_microed_autoleipaper_refine_326} P 1.590 -21.637 17.700 { ha  met A  22   B25.90 20240918_microed_autoleipaper_refine_326} L 0.808 -21.078 17.828
{ n   lys A  23   B29.07 20240918_microed_autoleipaper_refine_326} P 2.517 -19.956 19.190 { h   lys A  23   B23.87 20240918_microed_autoleipaper_refine_326} L 1.726 -19.674 19.375
{ ca  lys A  23   B36.10 20240918_microed_autoleipaper_refine_326} P 3.586 -19.206 19.837 { ha  lys A  23   B32.25 20240918_microed_autoleipaper_refine_326} L 4.346 -19.162 19.236
{ n   lys A  24   B35.84 20240918_microed_autoleipaper_refine_326} P 5.341 -20.049 21.283 { h   lys A  24   B35.87 20240918_microed_autoleipaper_refine_326} L 5.930 -19.751 20.732
{ ca  lys A  24   B33.84 20240918_microed_autoleipaper_refine_326} P 5.910 -20.736 22.433 { ha  lys A  24   B32.35 20240918_microed_autoleipaper_refine_326} L 5.215 -21.273 22.844
{ n   arg A  25   B33.34 20240918_microed_autoleipaper_refine_326} P 6.625 -18.508 23.179 { h   arg A  25   B35.31 20240918_microed_autoleipaper_refine_326} L 6.436 -18.164 22.414
{ ca  arg A  25   B38.19 20240918_microed_autoleipaper_refine_326} P 7.169 -17.567 24.148 { ha  arg A  25   B40.73 20240918_microed_autoleipaper_refine_326} L 6.703 -17.670 24.992
{ n   gly A  26   B35.64 20240918_microed_autoleipaper_refine_326} P 6.732 -15.239 24.597 { h   gly A  26   B40.90 20240918_microed_autoleipaper_refine_326} L 6.649 -15.417 25.434
{ ca  gly A  26   B38.27 20240918_microed_autoleipaper_refine_326} P 6.633 -13.831 24.280 { ha2 gly A  26   B44.66 20240918_microed_autoleipaper_refine_326} L 7.032 -13.317 25.000
{ ca  gly A  26   B38.27 20240918_microed_autoleipaper_refine_326} P 6.633 -13.831 24.280 { ha3 gly A  26   B44.66 20240918_microed_autoleipaper_refine_326} L 7.121 -13.657 23.460
{ n   phe A  27   B52.46 20240918_microed_autoleipaper_refine_326} P 5.126 -12.111 23.599 { h   phe A  27   B60.06 20240918_microed_autoleipaper_refine_326} L 5.805 -11.623 23.397
{ ca  phe A  27   B50.46 20240918_microed_autoleipaper_refine_326} P 3.844 -11.463 23.355 { ha  phe A  27   B58.26 20240918_microed_autoleipaper_refine_326} L 3.380 -11.326 24.196
{ n   gly A  28   B51.50 20240918_microed_autoleipaper_refine_326} P 1.718 -12.531 22.911 { h   gly A  28   B59.03 20240918_microed_autoleipaper_refine_326} L 1.402 -12.210 23.643
{ ca  gly A  28   B47.11 20240918_microed_autoleipaper_refine_326} P 0.774 -13.337 22.159 { ha2 gly A  28   B54.11 20240918_microed_autoleipaper_refine_326} L -0.121 -13.159 22.487
{ ca  gly A  28   B47.11 20240918_microed_autoleipaper_refine_326} P 0.774 -13.337 22.159 { ha3 gly A  28   B54.11 20240918_microed_autoleipaper_refine_326} L 0.823 -13.085 21.223
{ n   ala A  29   B40.20 20240918_microed_autoleipaper_refine_326} P 1.334 -15.331 23.440 { h   ala A  29   B46.87 20240918_microed_autoleipaper_refine_326} L 1.366 -14.871 24.166
{ ca  ala A  29   B35.42 20240918_microed_autoleipaper_refine_326} P 1.665 -16.737 23.622 { ha  ala A  29   B40.47 20240918_microed_autoleipaper_refine_326} L 2.069 -17.080 22.809
{ n   gly A  30   B30.51 20240918_microed_autoleipaper_refine_326} P 0.298 -18.697 23.237 { h   gly A  30   B30.79 20240918_microed_autoleipaper_refine_326} L 0.904 -19.007 22.712
{ ca  gly A  30   B32.92 20240918_microed_autoleipaper_refine_326} P -0.869 -19.548 23.337 { ha2 gly A  30   B33.26 20240918_microed_autoleipaper_refine_326} L -0.578 -20.473 23.359
{ ca  gly A  30   B32.92 20240918_microed_autoleipaper_refine_326} P -0.869 -19.548 23.337 { ha3 gly A  30   B33.26 20240918_microed_autoleipaper_refine_326} L -1.332 -19.344 24.165
{ n   arg A  31   B34.18 20240918_microed_autoleipaper_refine_326} P -1.581 -18.533 21.234 { h   arg A  31   B32.61 20240918_microed_autoleipaper_refine_326} L -0.866 -18.056 21.215
{ ca  arg A  31   B31.37 20240918_microed_autoleipaper_refine_326} P -2.456 -18.293 20.099 { ha  arg A  31   B29.87 20240918_microed_autoleipaper_refine_326} L -3.259 -18.828 20.196
{ n   trp A  32   B30.48 20240918_microed_autoleipaper_refine_326} P -2.534 -19.079 17.811 { h   trp A  32   B29.32 20240918_microed_autoleipaper_refine_326} L -3.376 -19.236 17.885
{ ca  trp A  32   B43.34 20240918_microed_autoleipaper_refine_326} P -2.004 -19.273 16.469 { ha  trp A  32   B45.04 20240918_microed_autoleipaper_refine_326} L -1.104 -19.632 16.522
{ n   asn A  33   B29.25 20240918_microed_autoleipaper_refine_326} P -0.934 -17.737 14.924 { h   asn A  33   B28.30 20240918_microed_autoleipaper_refine_326} L -0.311 -18.312 14.778
{ ca  asn A  33   B30.36 20240918_microed_autoleipaper_refine_326} P -0.779 -16.486 14.194 { ha  asn A  33   B30.15 20240918_microed_autoleipaper_refine_326} L -1.639 -16.244 13.814
{ n   gly A  34   B31.00 20240918_microed_autoleipaper_refine_326} P 0.238 -15.706 12.156 { h   gly A  34   B32.76 20240918_microed_autoleipaper_refine_326} L -0.331 -15.062 12.120
{ ca  gly A  34   B32.26 20240918_microed_autoleipaper_refine_326} P 1.264 -15.641 11.140 { ha2 gly A  34   B34.23 20240918_microed_autoleipaper_refine_326} L 1.322 -16.493 10.679
{ ca  gly A  34   B32.26 20240918_microed_autoleipaper_refine_326} P 1.264 -15.641 11.140 { ha3 gly A  34   B34.23 20240918_microed_autoleipaper_refine_326} L 1.046 -14.949 10.497
{ n   phe A  35   B28.01 20240918_microed_autoleipaper_refine_326} P 3.623 -15.233 10.896 { h   phe A  35   B24.24 20240918_microed_autoleipaper_refine_326} L 3.531 -15.293 10.043
{ ca  phe A  35   B27.55 20240918_microed_autoleipaper_refine_326} P 5.001 -15.017 11.321 { ha  phe A  35   B23.85 20240918_microed_autoleipaper_refine_326} L 5.096 -15.241 12.260
{ n   gly A  36   B32.62 20240918_microed_autoleipaper_refine_326} P 6.000 -12.977 12.170 { h   gly A  36   B27.79 20240918_microed_autoleipaper_refine_326} L 6.228 -13.378 12.896
{ ca  gly A  36   B32.88 20240918_microed_autoleipaper_refine_326} P 6.365 -11.578 12.113 { ha2 gly A  36   B28.20 20240918_microed_autoleipaper_refine_326} L 6.832 -11.400 11.281
{ ca  gly A  36   B32.88 20240918_microed_autoleipaper_refine_326} P 6.365 -11.578 12.113 { ha3 gly A  36   B28.20 20240918_microed_autoleipaper_refine_326} L 5.563 -11.034 12.147
{ n   gly A  37   B34.00 20240918_microed_autoleipaper_refine_326} P 7.335 -9.875 13.492 { h   gly A  37   B30.58 20240918_microed_autoleipaper_refine_326} L 6.900 -9.278 13.051
{ ca  gly A  37   B34.00 20240918_microed_autoleipaper_refine_326} P 8.180 -9.341 14.538 { ha2 gly A  37   B30.15 20240918_microed_autoleipaper_refine_326} L 7.735 -9.426 15.395
{ ca  gly A  37   B34.00 20240918_microed_autoleipaper_refine_326} P 8.180 -9.341 14.538 { ha3 gly A  37   B30.15 20240918_microed_autoleipaper_refine_326} L 9.017 -9.831 14.567
{ n   lys A  38   B36.70 20240918_microed_autoleipaper_refine_326} P 9.445 -7.368 15.051 { h   lys A  38   B33.82 20240918_microed_autoleipaper_refine_326} L 9.890 -7.819 15.632
{ ca  lys A  38   B32.94 20240918_microed_autoleipaper_refine_326} P 9.838 -5.970 14.964 { ha  lys A  38   B28.99 20240918_microed_autoleipaper_refine_326} L 9.039 -5.430 14.861
{ n   val A  39   B26.57 20240918_microed_autoleipaper_refine_326} P 10.928 -4.455 13.426 { h   val A  39   B22.84 20240918_microed_autoleipaper_refine_326} L 10.562 -3.800 13.846
{ ca  val A  39   B30.12 20240918_microed_autoleipaper_refine_326} P 11.775 -4.025 12.318 { ha  val A  39   B27.94 20240918_microed_autoleipaper_refine_326} L 12.092 -4.804 11.835
{ n   gln A  40   B26.20 20240918_microed_autoleipaper_refine_326} P 14.165 -3.613 12.381 { h   gln A  40   B22.03 20240918_microed_autoleipaper_refine_326} L 14.269 -4.131 11.702
{ ca  gln A  40   B27.38 20240918_microed_autoleipaper_refine_326} P 15.418 -3.113 12.924 { ha  gln A  40   B23.02 20240918_microed_autoleipaper_refine_326} L 15.263 -2.868 13.850
{ n   glu A  41   B35.65 20240918_microed_autoleipaper_refine_326} P 17.019 -1.329 12.600 { h   glu A  41   B30.63 20240918_microed_autoleipaper_refine_326} L 17.459 -1.619 13.280
{ ca  glu A  41   B32.63 20240918_microed_autoleipaper_refine_326} P 17.643 -0.181 11.955 { ha  glu A  41   B26.10 20240918_microed_autoleipaper_refine_326} L 16.960 0.342 11.505
{ n   gly A  42   B30.97 20240918_microed_autoleipaper_refine_326} P 18.468 -0.267 9.670 { h   gly A  42   B25.54 20240918_microed_autoleipaper_refine_326} L 17.814 0.231 9.417
{ ca  gly A  42   B33.54 20240918_microed_autoleipaper_refine_326} P 19.371 -0.632 8.596 { ha2 gly A  42   B28.04 20240918_microed_autoleipaper_refine_326} L 19.645 0.175 8.133
{ ca  gly A  42   B33.54 20240918_microed_autoleipaper_refine_326} P 19.371 -0.632 8.596 { ha3 gly A  42   B28.04 20240918_microed_autoleipaper_refine_326} L 20.155 -1.056 8.981
{ n   glu A  43   B32.83 20240918_microed_autoleipaper_refine_326} P 17.530 -1.979 7.707 { h   glu A  43   B28.14 20240918_microed_autoleipaper_refine_326} L 17.027 -1.757 8.368
{ ca  glu A  43   B39.50 20240918_microed_autoleipaper_refine_326} P 16.870 -2.842 6.740 { ha  glu A  43   B36.75 20240918_microed_autoleipaper_refine_326} L 17.396 -2.879 5.925
{ n   thr A  44   B32.57 20240918_microed_autoleipaper_refine_326} P 15.046 -2.539 5.183 { h   thr A  44   B27.84 20240918_microed_autoleipaper_refine_326} L 15.477 -2.986 4.588
{ ca  thr A  44   B28.83 20240918_microed_autoleipaper_refine_326} P 13.734 -2.080 4.757 { ha  thr A  44   B23.80 20240918_microed_autoleipaper_refine_326} L 13.677 -1.126 4.919
{ n   ile A  45   B42.01 20240918_microed_autoleipaper_refine_326} P 11.393 -2.443 5.256 { h   ile A  45   B38.39 20240918_microed_autoleipaper_refine_326} L 11.175 -1.840 4.682
{ ca  ile A  45   B37.23 20240918_microed_autoleipaper_refine_326} P 10.265 -3.099 5.907 { ha  ile A  45   B33.56 20240918_microed_autoleipaper_refine_326} L 10.450 -3.170 6.857
{ n   glu A  46   B37.40 20240918_microed_autoleipaper_refine_326} P 10.302 -4.696 4.061 { h   glu A  46   B38.55 20240918_microed_autoleipaper_refine_326} L 10.536 -4.079 3.509
{ ca  glu A  46   B32.26 20240918_microed_autoleipaper_refine_326} P 10.151 -6.017 3.462 { ha  glu A  46   B32.51 20240918_microed_autoleipaper_refine_326} L 9.281 -6.372 3.706
{ n   asp A  47   B36.22 20240918_microed_autoleipaper_refine_326} P 12.491 -6.599 3.858 { h   asp A  47   B34.62 20240918_microed_autoleipaper_refine_326} L 12.751 -5.847 3.529
{ ca  asp A  47   B33.31 20240918_microed_autoleipaper_refine_326} P 13.574 -7.473 4.299 { ha  asp A  47   B30.91 20240918_microed_autoleipaper_refine_326} L 13.587 -8.260 3.732
{ n   gly A  48   B35.64 20240918_microed_autoleipaper_refine_326} P 12.794 -7.083 6.584 { h   gly A  48   B33.78 20240918_microed_autoleipaper_refine_326} L 12.554 -6.280 6.392
{ ca  gly A  48   B34.88 20240918_microed_autoleipaper_refine_326} P 12.515 -7.494 7.948 { ha2 gly A  48   B33.31 20240918_microed_autoleipaper_refine_326} L 13.339 -7.788 8.368
{ ca  gly A  48   B34.88 20240918_microed_autoleipaper_refine_326} P 12.515 -7.494 7.948 { ha3 gly A  48   B33.31 20240918_microed_autoleipaper_refine_326} L 12.161 -6.739 8.443
{ n   ala A  49   B28.41 20240918_microed_autoleipaper_refine_326} P 10.586 -8.694 7.069 { h   ala A  49   B25.54 20240918_microed_autoleipaper_refine_326} L 10.495 -8.124 6.432
{ ca  ala A  49   B31.28 20240918_microed_autoleipaper_refine_326} P 9.628 -9.793 7.047 { ha  ala A  49   B29.39 20240918_microed_autoleipaper_refine_326} L 9.234 -9.884 7.929
{ n   arg A  50   B28.82 20240918_microed_autoleipaper_refine_326} P 11.227 -11.081 5.722 { h   arg A  50   B27.25 20240918_microed_autoleipaper_refine_326} L 11.450 -10.381 5.274
{ ca  arg A  50   B25.10 20240918_microed_autoleipaper_refine_326} P 11.939 -12.296 5.346 { ha  arg A  50   B22.34 20240918_microed_autoleipaper_refine_326} L 11.289 -12.997 5.183
{ n   arg A  51   B24.50 20240918_microed_autoleipaper_refine_326} P 13.473 -11.813 7.189 { h   arg A  51   B21.62 20240918_microed_autoleipaper_refine_326} L 13.388 -10.966 7.068
{ ca  arg A  51   B29.71 20240918_microed_autoleipaper_refine_326} P 14.348 -12.186 8.295 { ha  arg A  51   B27.56 20240918_microed_autoleipaper_refine_326} L 15.072 -12.731 7.948
{ n   glu A  52   B26.03 20240918_microed_autoleipaper_refine_326} P 12.343 -12.631 9.612 { h   glu A  52   B20.73 20240918_microed_autoleipaper_refine_326} L 11.906 -12.023 9.188
{ ca  glu A  52   B27.70 20240918_microed_autoleipaper_refine_326} P 11.602 -13.268 10.692 { ha  glu A  52   B23.02 20240918_microed_autoleipaper_refine_326} L 12.217 -13.463 11.417
{ n   leu A  53   B27.54 20240918_microed_autoleipaper_refine_326} P 10.680 -14.756 8.972 { h   leu A  53   B24.56 20240918_microed_autoleipaper_refine_326} L 10.799 -14.168 8.356
{ ca  leu A  53   B28.18 20240918_microed_autoleipaper_refine_326} P 10.118 -16.022 8.515 { ha  leu A  53   B25.21 20240918_microed_autoleipaper_refine_326} L 9.380 -16.262 9.097
{ n   gln A  54   B27.22 20240918_microed_autoleipaper_refine_326} P 12.313 -16.926 7.939 { h   gln A  54   B23.19 20240918_microed_autoleipaper_refine_326} L 12.500 -16.229 7.470
{ ca  gln A  54   B29.71 20240918_microed_autoleipaper_refine_326} P 13.378 -17.920 8.005 { ha  gln A  54   B25.44 20240918_microed_autoleipaper_refine_326} L 13.057 -18.748 7.613
{ n   glu A  55   B28.89 20240918_microed_autoleipaper_refine_326} P 13.642 -17.214 10.329 { h   glu A  55   B24.06 20240918_microed_autoleipaper_refine_326} L 13.307 -16.442 10.154
{ ca  glu A  55   B30.91 20240918_microed_autoleipaper_refine_326} P 14.064 -17.392 11.714 { ha  glu A  55   B24.88 20240918_microed_autoleipaper_refine_326} L 14.937 -17.815 11.724
{ n   glu A  56   B33.36 20240918_microed_autoleipaper_refine_326} P 11.795 -18.090 12.289 { h   glu A  56   B30.02 20240918_microed_autoleipaper_refine_326} L 11.468 -17.560 11.697
{ ca  glu A  56   B37.91 20240918_microed_autoleipaper_refine_326} P 10.791 -18.772 13.093 { ha  glu A  56   B35.54 20240918_microed_autoleipaper_refine_326} L 11.185 -19.011 13.946
{ n   ser A  57   B32.02 20240918_microed_autoleipaper_refine_326} P 10.457 -20.231 11.146 { h   ser A  57   B31.89 20240918_microed_autoleipaper_refine_326} L 10.848 -19.664 10.632
{ ca  ser A  57   B25.08 20240918_microed_autoleipaper_refine_326} P 9.993 -21.427 10.458 { ha  ser A  57   B23.20 20240918_microed_autoleipaper_refine_326} L 9.773 -22.097 11.125
{ n   gly A  58   B33.21 20240918_microed_autoleipaper_refine_326} P 12.094 -21.322 9.178 { h   gly A  58   B38.34 20240918_microed_autoleipaper_refine_326} L 12.250 -20.526 9.465
{ ca  gly A  58   B28.08 20240918_microed_autoleipaper_refine_326} P 13.112 -21.825 8.284 { ha2 gly A  58   B30.22 20240918_microed_autoleipaper_refine_326} L 13.960 -21.418 8.520
{ ca  gly A  58   B28.08 20240918_microed_autoleipaper_refine_326} P 13.112 -21.825 8.284 { ha3 gly A  58   B30.22 20240918_microed_autoleipaper_refine_326} L 13.179 -22.786 8.401
{ n   leu A  59   B31.89 20240918_microed_autoleipaper_refine_326} P 11.644 -21.176 6.443 { h   leu A  59   B42.04 20240918_microed_autoleipaper_refine_326} L 10.991 -21.027 6.982
{ ca  leu A  59   B34.15 20240918_microed_autoleipaper_refine_326} P 11.318 -20.978 5.038 { ha  leu A  59   B44.67 20240918_microed_autoleipaper_refine_326} L 11.674 -21.726 4.533
{ n   thr A  60   B43.93 20240918_microed_autoleipaper_refine_326} P 12.472 -19.771 3.289 { h   thr A  60   B53.39 20240918_microed_autoleipaper_refine_326} L 12.642 -20.513 2.889
{ ca  thr A  60   B42.87 20240918_microed_autoleipaper_refine_326} P 12.828 -18.598 2.508 { ha  thr A  60   B52.10 20240918_microed_autoleipaper_refine_326} L 12.884 -17.822 3.088
{ n   val A  61   B35.40 20240918_microed_autoleipaper_refine_326} P 11.599 -17.112 1.044 { h   val A  61   B40.86 20240918_microed_autoleipaper_refine_326} L 12.107 -16.461 1.286
{ ca  val A  61   B40.75 20240918_microed_autoleipaper_refine_326} P 10.534 -16.717 0.133 { ha  val A  61   B47.28 20240918_microed_autoleipaper_refine_326} L 10.093 -17.515 -0.198
{ n   asp A  62   B48.20 20240918_microed_autoleipaper_refine_326} P 10.461 -16.103 -2.201 { h   asp A  62   B65.19 20240918_microed_autoleipaper_refine_326} L 9.739 -16.564 -2.284
{ ca  asp A  62   B51.58 20240918_microed_autoleipaper_refine_326} P 10.875 -15.458 -3.440 { ha  asp A  62   B68.42 20240918_microed_autoleipaper_refine_326} L 11.829 -15.285 -3.399
{ n   ala A  63   B60.95 20240918_microed_autoleipaper_refine_326} P 8.878 -14.037 -3.391 { h   ala A  63   B65.95 20240918_microed_autoleipaper_refine_326} L 8.424 -14.663 -3.015
{ ca  ala A  63   B60.73 20240918_microed_autoleipaper_refine_326} P 8.097 -12.845 -3.693 { ha  ala A  63   B65.78 20240918_microed_autoleipaper_refine_326} L 8.691 -12.083 -3.769
{ n   leu A  64   B38.75 20240918_microed_autoleipaper_refine_326} P 7.175 -11.350 -2.023 { h   leu A  64   B34.35 20240918_microed_autoleipaper_refine_326} L 7.751 -10.754 -2.251
{ ca  leu A  64   B44.42 20240918_microed_autoleipaper_refine_326} P 6.256 -10.898 -0.990 { ha  leu A  64   B42.03 20240918_microed_autoleipaper_refine_326} L 5.702 -11.639 -0.700
{ n   his A  65   B34.31 20240918_microed_autoleipaper_refine_326} P 4.104 -9.794 -1.087 { h   his A  65   B26.98 20240918_microed_autoleipaper_refine_326} L 3.816 -10.328 -0.478
{ ca  his A  65   B33.27 20240918_microed_autoleipaper_refine_326} P 3.092 -8.866 -1.568 { ha  his A  65   B25.52 20240918_microed_autoleipaper_refine_326} L 3.502 -8.211 -2.154
{ n   lys A  66   B32.70 20240918_microed_autoleipaper_refine_326} P 2.075 -6.878 -0.631 { h   lys A  66   B28.34 20240918_microed_autoleipaper_refine_326} L 2.196 -6.470 -1.378
{ ca  lys A  66   B33.66 20240918_microed_autoleipaper_refine_326} P 1.384 -6.075 0.370 { ha  lys A  66   B30.07 20240918_microed_autoleipaper_refine_326} L 1.663 -6.347 1.258
{ n   val A  67   B29.38 20240918_microed_autoleipaper_refine_326} P -0.802 -6.394 1.388 { h   val A  67   B21.03 20240918_microed_autoleipaper_refine_326} L -0.461 -6.311 2.173
{ ca  val A  67   B24.58 20240918_microed_autoleipaper_refine_326} P -2.234 -6.678 1.368 { ha  val A  67   B15.29 20240918_microed_autoleipaper_refine_326} L -2.563 -6.341 0.521
{ n   gly A  68   B19.63 20240918_microed_autoleipaper_refine_326} P -2.304 -5.333 3.416 { h   gly A  68   B13.47 20240918_microed_autoleipaper_refine_326} L -1.446 -5.285 3.466
{ ca  gly A  68   B25.20 20240918_microed_autoleipaper_refine_326} P -3.052 -4.690 4.482 { ha2 gly A  68   B20.53 20240918_microed_autoleipaper_refine_326} L -3.714 -4.098 4.093
{ ca  gly A  68   B25.20 20240918_microed_autoleipaper_refine_326} P -3.052 -4.690 4.482 { ha3 gly A  68   B20.53 20240918_microed_autoleipaper_refine_326} L -3.504 -5.369 5.006
{ n   gln A  69   B21.34 20240918_microed_autoleipaper_refine_326} P -2.852 -3.338 6.443 { h   gln A  69   B17.76 20240918_microed_autoleipaper_refine_326} L -3.696 -3.440 6.571
{ ca  gln A  69   B26.92 20240918_microed_autoleipaper_refine_326} P -2.217 -2.514 7.464 { ha  gln A  69   B24.56 20240918_microed_autoleipaper_refine_326} L -1.423 -2.967 7.790
{ n   ile A  70   B20.43 20240918_microed_autoleipaper_refine_326} P -2.825 -2.803 9.810 { h   ile A  70   B15.91 20240918_microed_autoleipaper_refine_326} L -2.100 -3.246 9.944
{ ca  ile A  70   B23.36 20240918_microed_autoleipaper_refine_326} P -3.646 -2.654 11.005 { ha  ile A  70   B19.56 20240918_microed_autoleipaper_refine_326} L -4.467 -2.199 10.760
{ n   val A  71   B23.24 20240918_microed_autoleipaper_refine_326} P -3.624 -1.059 12.825 { h   val A  71   B22.28 20240918_microed_autoleipaper_refine_326} L -4.483 -1.037 12.798
{ ca  val A  71   B23.51 20240918_microed_autoleipaper_refine_326} P -3.055 -0.199 13.857 { ha  val A  71   B22.31 20240918_microed_autoleipaper_refine_326} L -2.101 -0.358 13.921
{ n   phe A  72   B23.79 20240918_microed_autoleipaper_refine_326} P -2.857 -0.872 16.180 { h   phe A  72   B17.85 20240918_microed_autoleipaper_refine_326} L -2.001 -0.825 16.114
{ ca  phe A  72   B25.15 20240918_microed_autoleipaper_refine_326} P -3.311 -1.319 17.490 { ha  phe A  72   B19.37 20240918_microed_autoleipaper_refine_326} L -4.273 -1.443 17.466
{ n   glu A  73   B25.58 20240918_microed_autoleipaper_refine_326} P -3.931 -0.074 19.473 { h   glu A  73   B23.44 20240918_microed_autoleipaper_refine_326} L -4.690 -0.479 19.474
{ ca  glu A  73   B28.38 20240918_microed_autoleipaper_refine_326} P -3.776 0.855 20.592 { ha  glu A  73   B26.13 20240918_microed_autoleipaper_refine_326} L -2.856 1.162 20.631
{ n   phe A  74   B33.78 20240918_microed_autoleipaper_refine_326} P -3.063 -0.430 22.525 { h   phe A  74   B30.38 20240918_microed_autoleipaper_refine_326} L -2.252 -0.418 22.241
{ ca  phe A  74   B37.01 20240918_microed_autoleipaper_refine_326} P -3.234 -1.085 23.816 { ha  phe A  74   B34.41 20240918_microed_autoleipaper_refine_326} L -4.078 -1.562 23.834
{ n   val A  75   B39.11 20240918_microed_autoleipaper_refine_326} P -4.324 -0.010 25.703 { h   val A  75   B36.02 20240918_microed_autoleipaper_refine_326} L -4.957 -0.591 25.683
{ ca  val A  75   B44.88 20240918_microed_autoleipaper_refine_326} P -4.501 1.039 26.698 { ha  val A  75   B42.04 20240918_microed_autoleipaper_refine_326} L -4.471 1.901 26.255
{ n   gly A  76   B36.83 20240918_microed_autoleipaper_refine_326} P -2.927 2.171 28.146 { h   gly A  76   B36.96 20240918_microed_autoleipaper_refine_326} L -3.264 2.929 27.917
{ ca  gly A  76   B37.01 20240918_microed_autoleipaper_refine_326} P -1.813 2.277 29.064 { ha2 gly A  76   B36.25 20240918_microed_autoleipaper_refine_326} L -1.890 3.113 29.550
{ ca  gly A  76   B37.01 20240918_microed_autoleipaper_refine_326} P -1.813 2.277 29.064 { ha3 gly A  76   B36.25 20240918_microed_autoleipaper_refine_326} L -1.859 1.541 29.694
{ n   glu A  77   B36.30 20240918_microed_autoleipaper_refine_326} P -0.381 2.287 27.088 { h   glu A  77   B36.59 20240918_microed_autoleipaper_refine_326} L -1.072 2.332 26.578
{ ca  glu A  77   B35.92 20240918_microed_autoleipaper_refine_326} P 0.869 2.263 26.354 { ha  glu A  77   B36.33 20240918_microed_autoleipaper_refine_326} L 1.614 2.244 26.975
{ ca  pro A  78   B34.41 20240918_microed_autoleipaper_refine_326} P 2.241 5.404 24.645 { ha  pro A  78   B35.62 20240918_microed_autoleipaper_refine_326} L 1.467 5.974 24.777
{ n   glu A  79   B38.56 20240918_microed_autoleipaper_refine_326} P 3.380 4.270 22.817 { h   glu A  79   B38.92 20240918_microed_autoleipaper_refine_326} L 3.895 3.861 23.372
{ ca  glu A  79   B33.33 20240918_microed_autoleipaper_refine_326} P 3.676 4.005 21.415 { ha  glu A  79   B33.32 20240918_microed_autoleipaper_refine_326} L 3.713 4.848 20.937
{ n   leu A  80   B33.24 20240918_microed_autoleipaper_refine_326} P 2.086 3.591 19.633 { h   leu A  80   B31.96 20240918_microed_autoleipaper_refine_326} L 2.283 4.348 19.276
{ ca  leu A  80   B33.89 20240918_microed_autoleipaper_refine_326} P 1.137 2.803 18.865 { ha  leu A  80   B33.60 20240918_microed_autoleipaper_refine_326} L 0.511 2.379 19.472
{ n   met A  81   B32.90 20240918_microed_autoleipaper_refine_326} P 1.090 0.836 17.456 { h   met A  81   B34.43 20240918_microed_autoleipaper_refine_326} L 0.231 0.869 17.466
{ ca  met A  81   B25.59 20240918_microed_autoleipaper_refine_326} P 1.615 -0.281 16.683 { ha  met A  81   B24.81 20240918_microed_autoleipaper_refine_326} L 2.585 -0.259 16.704
{ n   asp A  82   B24.87 20240918_microed_autoleipaper_refine_326} P 2.088 -0.252 14.305 { h   asp A  82   B25.55 20240918_microed_autoleipaper_refine_326} L 2.922 -0.368 14.478
{ ca  asp A  82   B24.62 20240918_microed_autoleipaper_refine_326} P 1.801 -0.171 12.875 { ha  asp A  82   B25.36 20240918_microed_autoleipaper_refine_326} L 0.843 -0.115 12.737
{ n   val A  83   B25.32 20240918_microed_autoleipaper_refine_326} P 1.400 -2.330 11.843 { h   val A  83   B24.52 20240918_microed_autoleipaper_refine_326} L 0.553 -2.189 11.895
{ ca  val A  83   B25.62 20240918_microed_autoleipaper_refine_326} P 1.734 -3.639 11.296 { ha  val A  83   B25.10 20240918_microed_autoleipaper_refine_326} L 2.683 -3.800 11.415
{ n   his A  84   B27.06 20240918_microed_autoleipaper_refine_326} P 2.388 -4.121 9.014 { h   his A  84   B30.12 20240918_microed_autoleipaper_refine_326} L 3.154 -4.386 9.301
{ ca  his A  84   B25.56 20240918_microed_autoleipaper_refine_326} P 2.239 -4.260 7.570 { ha  his A  84   B26.81 20240918_microed_autoleipaper_refine_326} L 1.431 -3.812 7.273
{ n   val A  85   B23.32 20240918_microed_autoleipaper_refine_326} P 1.046 -6.120 6.560 { h   val A  85   B25.51 20240918_microed_autoleipaper_refine_326} L 0.487 -5.568 6.210
{ ca  val A  85   B23.19 20240918_microed_autoleipaper_refine_326} P 0.701 -7.518 6.328 { ha  val A  85   B25.42 20240918_microed_autoleipaper_refine_326} L 1.201 -8.074 6.946
{ n   phe A  86   B26.07 20240918_microed_autoleipaper_refine_326} P 1.579 -9.143 4.757 { h   phe A  86   B30.53 20240918_microed_autoleipaper_refine_326} L 1.650 -9.712 5.398
{ ca  phe A  86   B26.76 20240918_microed_autoleipaper_refine_326} P 2.027 -9.660 3.472 { ha  phe A  86   B30.81 20240918_microed_autoleipaper_refine_326} L 1.722 -9.057 2.776
{ n   cys A  87   B31.53 20240918_microed_autoleipaper_refine_326} P 1.541 -11.496 1.980 { h   cys A  87   B29.44 20240918_microed_autoleipaper_refine_326} L 1.904 -11.058 1.335
{ ca  cys A  87   B32.15 20240918_microed_autoleipaper_refine_326} P 1.062 -12.817 1.600 { ha  cys A  87   B29.87 20240918_microed_autoleipaper_refine_326} L 1.095 -13.397 2.377
{ n   thr A  88   B41.62 20240918_microed_autoleipaper_refine_326} P 1.992 -14.718 0.451 { h   thr A  88   B42.18 20240918_microed_autoleipaper_refine_326} L 1.557 -15.238 0.980
{ ca  thr A  88   B46.07 20240918_microed_autoleipaper_refine_326} P 2.764 -15.425 -0.561 { ha  thr A  88   B46.73 20240918_microed_autoleipaper_refine_326} L 2.717 -14.934 -1.396
{ n   asp A  89   B50.23 20240918_microed_autoleipaper_refine_326} P 2.552 -17.457 -1.845 { h   asp A  89   B51.74 20240918_microed_autoleipaper_refine_326} L 3.096 -17.137 -2.428
{ ca  asp A  89   B55.64 20240918_microed_autoleipaper_refine_326} P 2.105 -18.813 -2.137 { ha  asp A  89   B57.57 20240918_microed_autoleipaper_refine_326} L 1.610 -19.157 -1.377
{ n   ser A  90   B59.36 20240918_microed_autoleipaper_refine_326} P 4.237 -19.270 -3.220 { h   ser A  90   B62.62 20240918_microed_autoleipaper_refine_326} L 4.197 -18.522 -3.642
{ ca  ser A  90   B57.48 20240918_microed_autoleipaper_refine_326} P 5.439 -20.048 -3.484 { ha  ser A  90   B59.77 20240918_microed_autoleipaper_refine_326} L 5.197 -20.974 -3.641
{ n   ile A  91   B51.84 20240918_microed_autoleipaper_refine_326} P 7.027 -21.120 -2.002 { h   ile A  91   B52.85 20240918_microed_autoleipaper_refine_326} L 6.974 -21.833 -2.480
{ ca  ile A  91   B50.12 20240918_microed_autoleipaper_refine_326} P 7.902 -21.264 -0.846 { ha  ile A  91   B51.26 20240918_microed_autoleipaper_refine_326} L 8.258 -20.395 -0.602
{ n   gln A  92   B43.62 20240918_microed_autoleipaper_refine_326} P 10.093 -22.165 -0.379 { h   gln A  92   B48.99 20240918_microed_autoleipaper_refine_326} L 10.106 -21.723 0.358
{ ca  gln A  92   B44.61 20240918_microed_autoleipaper_refine_326} P 11.312 -22.933 -0.622 { ha  gln A  92   B49.36 20240918_microed_autoleipaper_refine_326} L 11.139 -23.606 -1.299
{ n   gly A  93   B47.95 20240918_microed_autoleipaper_refine_326} P 11.471 -24.938 0.737 { h   gly A  93   B54.11 20240918_microed_autoleipaper_refine_326} L 11.091 -25.389 0.111
{ ca  gly A  93   B47.10 20240918_microed_autoleipaper_refine_326} P 11.853 -25.743 1.881 { ha2 gly A  93   B52.96 20240918_microed_autoleipaper_refine_326} L 12.337 -26.527 1.578
{ ca  gly A  93   B47.10 20240918_microed_autoleipaper_refine_326} P 11.853 -25.743 1.881 { ha3 gly A  93   B52.96 20240918_microed_autoleipaper_refine_326} L 12.427 -25.223 2.465
{ n   thr A  94   B39.27 20240918_microed_autoleipaper_refine_326} P 10.948 -26.914 3.779 { h   thr A  94   B35.87 20240918_microed_autoleipaper_refine_326} L 11.753 -27.079 4.033
{ ca  thr A  94   B46.38 20240918_microed_autoleipaper_refine_326} P 9.940 -27.482 4.661 { ha  thr A  94   B44.50 20240918_microed_autoleipaper_refine_326} L 9.067 -27.401 4.246
{ ca  pro A  95   B37.36 20240918_microed_autoleipaper_refine_326} P 8.672 -25.676 7.794 { ha  pro A  95   B36.49 20240918_microed_autoleipaper_refine_326} L 9.211 -24.872 7.737
{ n   val A  96   B34.91 20240918_microed_autoleipaper_refine_326} P 10.244 -26.104 9.593 { h   val A  96   B32.98 20240918_microed_autoleipaper_refine_326} L 10.721 -25.438 9.331
{ ca  val A  96   B34.89 20240918_microed_autoleipaper_refine_326} P 10.765 -26.758 10.782 { ha  val A  96   B32.31 20240918_microed_autoleipaper_refine_326} L 10.401 -27.655 10.843
{ n   glu A  97   B28.87 20240918_microed_autoleipaper_refine_326} P 10.299 -26.655 13.154 { h   glu A  97   B27.20 20240918_microed_autoleipaper_refine_326} L 10.466 -27.496 13.225
{ ca  glu A  97   B28.31 20240918_microed_autoleipaper_refine_326} P 10.001 -26.000 14.418 { ha  glu A  97   B26.83 20240918_microed_autoleipaper_refine_326} L 9.240 -25.410 14.306
{ n   ser A  98   B28.79 20240918_microed_autoleipaper_refine_326} P 10.916 -24.201 15.751 { h   ser A  98   B27.59 20240918_microed_autoleipaper_refine_326} L 10.136 -24.068 16.089
{ ca  ser A  98   B30.03 20240918_microed_autoleipaper_refine_326} P 11.928 -23.265 16.227 { ha  ser A  98   B28.62 20240918_microed_autoleipaper_refine_326} L 12.801 -23.670 16.108
{ n   asp A  99   B33.73 20240918_microed_autoleipaper_refine_326} P 12.385 -22.014 18.257 { h   asp A  99   B31.28 20240918_microed_autoleipaper_refine_326} L 12.920 -21.499 17.824
{ ca  asp A  99   B36.10 20240918_microed_autoleipaper_refine_326} P 12.254 -21.693 19.673 { ha  asp A  99   B34.99 20240918_microed_autoleipaper_refine_326} L 12.179 -22.524 20.168
{ n   glu A 100   B36.77 20240918_microed_autoleipaper_refine_326} P 10.534 -20.092 18.981 { h   glu A 100   B30.18 20240918_microed_autoleipaper_refine_326} L 10.851 -20.074 18.182
{ ca  glu A 100   B35.43 20240918_microed_autoleipaper_refine_326} P 9.396 -19.205 19.186 { ha  glu A 100   B29.29 20240918_microed_autoleipaper_refine_326} L 9.320 -19.031 20.137
{ n   met A 101   B28.71 20240918_microed_autoleipaper_refine_326} P 8.067 -20.578 17.638 { h   met A 101   B21.26 20240918_microed_autoleipaper_refine_326} L 8.774 -20.883 17.256
{ ca  met A 101   B35.70 20240918_microed_autoleipaper_refine_326} P 6.820 -20.997 17.014 { ha  met A 101   B29.97 20240918_microed_autoleipaper_refine_326} L 6.103 -20.867 17.654
{ n   arg A 102   B32.46 20240918_microed_autoleipaper_refine_326} P 5.676 -23.043 16.469 { h   arg A 102   B31.34 20240918_microed_autoleipaper_refine_326} L 4.931 -22.630 16.584
{ ca  arg A 102   B29.89 20240918_microed_autoleipaper_refine_326} P 5.498 -24.433 16.048 { ha  arg A 102   B27.51 20240918_microed_autoleipaper_refine_326} L 6.344 -24.803 15.748
{ ca  pro A 103   B40.06 20240918_microed_autoleipaper_refine_326} P 4.090 -24.354 12.491 { ha  pro A 103   B36.50 20240918_microed_autoleipaper_refine_326} L 3.551 -23.554 12.598
{ n   cys A 104   B28.24 20240918_microed_autoleipaper_refine_326} P 2.195 -25.395 11.434 { h   cys A 104   B24.71 20240918_microed_autoleipaper_refine_326} L 2.077 -24.672 10.985
{ ca  cys A 104   B36.19 20240918_microed_autoleipaper_refine_326} P 1.205 -26.424 11.130 { ha  cys A 104   B33.95 20240918_microed_autoleipaper_refine_326} L 1.662 -27.231 10.843
{ n   trp A 105   B30.91 20240918_microed_autoleipaper_refine_326} P -0.122 -26.895 9.148 { h   trp A 105   B27.34 20240918_microed_autoleipaper_refine_326} L 0.071 -27.730 9.220
{ ca  trp A 105   B30.69 20240918_microed_autoleipaper_refine_326} P -0.989 -26.586 8.014 { ha  trp A 105   B27.12 20240918_microed_autoleipaper_refine_326} L -0.855 -25.662 7.751
{ n   phe A 106   B39.01 20240918_microed_autoleipaper_refine_326} P -3.302 -25.824 8.028 { h   phe A 106   B36.79 20240918_microed_autoleipaper_refine_326} L -3.055 -25.080 7.674
{ ca  phe A 106   B34.53 20240918_microed_autoleipaper_refine_326} P -4.747 -25.943 8.171 { ha  phe A 106   B31.08 20240918_microed_autoleipaper_refine_326} L -4.948 -26.829 8.512
{ n   gln A 107   B36.63 20240918_microed_autoleipaper_refine_326} P -6.640 -26.225 6.695 { h   gln A 107   B36.71 20240918_microed_autoleipaper_refine_326} L -7.025 -26.727 7.277
{ ca  gln A 107   B47.76 20240918_microed_autoleipaper_refine_326} P -7.453 -25.924 5.529 { ha  gln A 107   B49.77 20240918_microed_autoleipaper_refine_326} L -6.881 -25.852 4.749
{ n   leu A 108   B52.49 20240918_microed_autoleipaper_refine_326} P -8.758 -24.084 4.652 { h   leu A 108   B48.69 20240918_microed_autoleipaper_refine_326} L -8.786 -24.473 3.886
{ ca  leu A 108   B55.01 20240918_microed_autoleipaper_refine_326} P -9.414 -22.784 4.687 { ha  leu A 108   B52.38 20240918_microed_autoleipaper_refine_326} L -8.861 -22.172 5.199
{ n   asp A 109   B53.55 20240918_microed_autoleipaper_refine_326} P -11.214 -23.989 5.841 { h   asp A 109   B53.68 20240918_microed_autoleipaper_refine_326} L -10.797 -24.735 5.741
{ ca  asp A 109   B51.02 20240918_microed_autoleipaper_refine_326} P -12.448 -24.112 6.607 { ha  asp A 109   B50.24 20240918_microed_autoleipaper_refine_326} L -12.817 -23.226 6.750
{ n   gln A 110   B49.45 20240918_microed_autoleipaper_refine_326} P -10.936 -24.780 8.409 { h   gln A 110   B48.93 20240918_microed_autoleipaper_refine_326} L -10.267 -24.465 7.970
{ ca  gln A 110   B47.11 20240918_microed_autoleipaper_refine_326} P -10.563 -25.367 9.691 { ha  gln A 110   B45.99 20240918_microed_autoleipaper_refine_326} L -11.381 -25.611 10.152
{ n   ile A 111   B40.15 20240918_microed_autoleipaper_refine_326} P -9.819 -23.100 10.255 { h   ile A 111   B37.90 20240918_microed_autoleipaper_refine_326} L -10.291 -22.759 9.622
{ ca  ile A 111   B31.32 20240918_microed_autoleipaper_refine_326} P -9.005 -22.129 10.998 { ha  ile A 111   B28.27 20240918_microed_autoleipaper_refine_326} L -8.077 -22.411 10.990
{ ca  pro A 112   B37.72 20240918_microed_autoleipaper_refine_326} P -8.980 -22.196 14.849 { ha  pro A 112   B37.28 20240918_microed_autoleipaper_refine_326} L -9.779 -22.738 14.940
{ n   phe A 113   B38.22 20240918_microed_autoleipaper_refine_326} P -10.259 -20.128 14.946 { h   phe A 113   B35.40 20240918_microed_autoleipaper_refine_326} L -10.807 -20.429 14.355
{ ca  phe A 113   B26.36 20240918_microed_autoleipaper_refine_326} P -10.533 -18.760 15.379 { ha  phe A 113   B21.81 20240918_microed_autoleipaper_refine_326} L -9.775 -18.209 15.128
{ n   lys A 114   B31.09 20240918_microed_autoleipaper_refine_326} P -10.987 -19.744 17.584 { h   lys A 114   B30.39 20240918_microed_autoleipaper_refine_326} L -11.052 -20.532 17.246
{ ca  lys A 114   B36.26 20240918_microed_autoleipaper_refine_326} P -11.201 -19.685 19.024 { ha  lys A 114   B36.13 20240918_microed_autoleipaper_refine_326} L -11.764 -18.921 19.221
{ n   asp A 115   B39.63 20240918_microed_autoleipaper_refine_326} P -8.763 -19.875 19.217 { h   asp A 115   B35.20 20240918_microed_autoleipaper_refine_326} L -8.717 -20.205 18.424
{ ca  asp A 115   B36.34 20240918_microed_autoleipaper_refine_326} P -7.464 -19.737 19.864 { ha  asp A 115   B31.35 20240918_microed_autoleipaper_refine_326} L -7.599 -19.361 20.747
{ n   met A 116   B43.59 20240918_microed_autoleipaper_refine_326} P -7.136 -17.821 18.383 { h   met A 116   B36.32 20240918_microed_autoleipaper_refine_326} L -7.987 -17.752 18.282
{ ca  met A 116   B37.46 20240918_microed_autoleipaper_refine_326} P -6.389 -16.776 17.704 { ha  met A 116   B29.76 20240918_microed_autoleipaper_refine_326} L -5.451 -17.025 17.713
{ n   trp A 117   B33.30 20240918_microed_autoleipaper_refine_326} P -6.264 -14.348 17.787 { h   trp A 117   B31.04 20240918_microed_autoleipaper_refine_326} L -5.871 -14.334 17.022
{ ca  trp A 117   B32.71 20240918_microed_autoleipaper_refine_326} P -6.564 -13.037 18.333 { ha  trp A 117   B30.54 20240918_microed_autoleipaper_refine_326} L -6.476 -13.048 19.299
{ ca  pro A 118   B31.25 20240918_microed_autoleipaper_refine_326} P -10.113 -11.644 18.605 { ha  pro A 118   B27.31 20240918_microed_autoleipaper_refine_326} L -10.608 -12.475 18.540
{ n   asp A 119   B22.52 20240918_microed_autoleipaper_refine_326} P -9.388 -9.993 16.943 { h   asp A 119   B17.79 20240918_microed_autoleipaper_refine_326} L -8.637 -9.878 17.346
{ ca  asp A 119   B25.42 20240918_microed_autoleipaper_refine_326} P -9.558 -9.190 15.739 { ha  asp A 119   B21.56 20240918_microed_autoleipaper_refine_326} L -10.454 -8.819 15.740
{ n   asp A 120   B33.74 20240918_microed_autoleipaper_refine_326} P -8.668 -11.126 14.523 { h   asp A 120   B29.04 20240918_microed_autoleipaper_refine_326} L -8.302 -11.436 15.237
{ ca  asp A 120   B32.44 20240918_microed_autoleipaper_refine_326} P -8.447 -11.935 13.331 { ha  asp A 120   B27.42 20240918_microed_autoleipaper_refine_326} L -7.947 -11.405 12.690
{ n   ser A 121   B23.83 20240918_microed_autoleipaper_refine_326} P -10.859 -12.376 13.412 { h   ser A 121   B18.13 20240918_microed_autoleipaper_refine_326} L -10.897 -12.148 14.240
{ ca  ser A 121   B24.31 20240918_microed_autoleipaper_refine_326} P -12.134 -12.792 12.842 { ha  ser A 121   B18.20 20240918_microed_autoleipaper_refine_326} L -11.978 -13.564 12.276
{ n   tyr A 122   B25.15 20240918_microed_autoleipaper_refine_326} P -12.336 -10.459 12.099 { h   tyr A 122   B19.19 20240918_microed_autoleipaper_refine_326} L -11.677 -10.221 12.598
{ ca  tyr A 122   B20.99 20240918_microed_autoleipaper_refine_326} P -12.951 -9.364 11.359 { ha  tyr A 122   B12.83 20240918_microed_autoleipaper_refine_326} L -13.880 -9.593 11.199
{ n   trp A 123   B21.27 20240918_microed_autoleipaper_refine_326} P -10.980 -9.340 9.893 { h   trp A 123   B18.62 20240918_microed_autoleipaper_refine_326} L -10.494 -9.698 10.506
{ ca  trp A 123   B25.69 20240918_microed_autoleipaper_refine_326} P -10.250 -8.995 8.680 { ha  trp A 123   B23.92 20240918_microed_autoleipaper_refine_326} L -10.881 -8.555 8.089
{ n   phe A 124   B28.76 20240918_microed_autoleipaper_refine_326} P -9.986 -11.422 8.343 { h   phe A 124   B28.63 20240918_microed_autoleipaper_refine_326} L -10.463 -11.606 9.035
{ ca  phe A 124   B34.52 20240918_microed_autoleipaper_refine_326} P -9.484 -12.580 7.611 { ha  phe A 124   B35.25 20240918_microed_autoleipaper_refine_326} L -8.580 -12.377 7.325
{ ca  pro A 125   B29.92 20240918_microed_autoleipaper_refine_326} P -12.441 -12.985 5.208 { ha  pro A 125   B29.27 20240918_microed_autoleipaper_refine_326} L -12.398 -13.913 4.926
{ n   leu A 126   B40.01 20240918_microed_autoleipaper_refine_326} P -11.501 -10.888 4.375 { h   leu A 126   B44.82 20240918_microed_autoleipaper_refine_326} L -11.447 -10.566 5.171
{ ca  leu A 126   B43.02 20240918_microed_autoleipaper_refine_326} P -10.993 -10.009 3.328 { ha  leu A 126   B48.25 20240918_microed_autoleipaper_refine_326} L -11.667 -9.917 2.636
{ n   leu A 127   B38.02 20240918_microed_autoleipaper_refine_326} P -8.852 -11.177 3.492 { h   leu A 127   B36.77 20240918_microed_autoleipaper_refine_326} L -8.926 -11.235 4.347
{ ca  leu A 127   B37.05 20240918_microed_autoleipaper_refine_326} P -7.647 -11.789 2.943 { ha  leu A 127   B35.54 20240918_microed_autoleipaper_refine_326} L -7.159 -11.119 2.438
{ n   leu A 128   B43.04 20240918_microed_autoleipaper_refine_326} P -9.016 -13.716 2.341 { h   leu A 128   B46.52 20240918_microed_autoleipaper_refine_326} L -9.507 -13.592 3.036
{ ca  leu A 128   B42.80 20240918_microed_autoleipaper_refine_326} P -9.402 -14.875 1.547 { ha  leu A 128   B45.36 20240918_microed_autoleipaper_refine_326} L -8.598 -15.302 1.212
{ n   gln A 129   B47.51 20240918_microed_autoleipaper_refine_326} P -10.570 -13.225 0.154 { h   gln A 129   B53.46 20240918_microed_autoleipaper_refine_326} L -10.390 -12.601 0.717
{ ca  gln A 129   B53.10 20240918_microed_autoleipaper_refine_326} P -11.245 -12.750 -1.044 { ha  gln A 129   B59.25 20240918_microed_autoleipaper_refine_326} L -11.564 -13.516 -1.546
{ n   lys A 130   B49.45 20240918_microed_autoleipaper_refine_326} P -9.040 -11.834 -1.605 { h   lys A 130   B49.59 20240918_microed_autoleipaper_refine_326} L -8.714 -12.160 -0.879
{ ca  lys A 130   B52.06 20240918_microed_autoleipaper_refine_326} P -8.042 -11.149 -2.424 { ha  lys A 130   B52.51 20240918_microed_autoleipaper_refine_326} L -7.174 -11.275 -2.010
{ n   lys A 131   B37.34 20240918_microed_autoleipaper_refine_326} P -8.830 -9.066 -1.423 { h   lys A 131   B33.34 20240918_microed_autoleipaper_refine_326} L -9.135 -9.502 -0.747
{ ca  lys A 131   B28.40 20240918_microed_autoleipaper_refine_326} P -8.965 -7.623 -1.290 { ha  lys A 131   B22.72 20240918_microed_autoleipaper_refine_326} L -8.853 -7.210 -2.161
{ n   lys A 132   B25.90 20240918_microed_autoleipaper_refine_326} P -7.782 -5.757 -0.307 { h   lys A 132   B21.73 20240918_microed_autoleipaper_refine_326} L -8.265 -5.223 -0.778
{ ca  lys A 132   B27.39 20240918_microed_autoleipaper_refine_326} P -6.830 -5.067 0.553 { ha  lys A 132   B24.17 20240918_microed_autoleipaper_refine_326} L -6.319 -5.705 1.074
{ n   phe A 133   B25.78 20240918_microed_autoleipaper_refine_326} P -6.973 -3.909 2.681 { h   phe A 133   B19.73 20240918_microed_autoleipaper_refine_326} L -6.142 -4.059 2.840
{ ca  phe A 133   B31.94 20240918_microed_autoleipaper_refine_326} P -7.708 -3.325 3.794 { ha  phe A 133   B27.46 20240918_microed_autoleipaper_refine_326} L -8.404 -2.757 3.428
{ n   his A 134   B31.89 20240918_microed_autoleipaper_refine_326} P -7.452 -1.486 5.327 { h   his A 134   B28.84 20240918_microed_autoleipaper_refine_326} L -8.259 -1.245 5.152
{ ca  his A 134   B29.35 20240918_microed_autoleipaper_refine_326} P -6.872 -0.740 6.435 { ha  his A 134   B26.07 20240918_microed_autoleipaper_refine_326} L -5.967 -1.045 6.604
{ n   gly A 135   B23.32 20240918_microed_autoleipaper_refine_326} P -7.102 -1.208 8.812 { h   gly A 135   B20.77 20240918_microed_autoleipaper_refine_326} L -6.249 -1.170 8.913
{ ca  gly A 135   B18.43 20240918_microed_autoleipaper_refine_326} P -7.832 -1.550 10.015 { ha2 gly A 135   B15.15 20240918_microed_autoleipaper_refine_326} L -8.761 -1.290 9.916
{ ca  gly A 135   B18.43 20240918_microed_autoleipaper_refine_326} P -7.832 -1.550 10.015 { ha3 gly A 135   B15.15 20240918_microed_autoleipaper_refine_326} L -7.786 -2.508 10.161
{ n   tyr A 136   B21.29 20240918_microed_autoleipaper_refine_326} P -8.089 -0.798 12.279 { h   tyr A 136   B21.01 20240918_microed_autoleipaper_refine_326} L -8.890 -1.111 12.275
{ ca  tyr A 136   B17.78 20240918_microed_autoleipaper_refine_326} P -7.705 -0.194 13.548 { ha  tyr A 136   B16.72 20240918_microed_autoleipaper_refine_326} L -6.763 -0.355 13.712
{ n   phe A 137   B20.41 20240918_microed_autoleipaper_refine_326} P -7.829 -1.233 15.739 { h   phe A 137   B14.70 20240918_microed_autoleipaper_refine_326} L -6.980 -1.137 15.831
{ ca  phe A 137   B19.05 20240918_microed_autoleipaper_refine_326} P -8.474 -1.868 16.878 { ha  phe A 137   B12.97 20240918_microed_autoleipaper_refine_326} L -9.421 -1.659 16.861
{ n   lys A 138   B24.21 20240918_microed_autoleipaper_refine_326} P -8.725 -1.225 19.190 { h   lys A 138   B23.08 20240918_microed_autoleipaper_refine_326} L -9.565 -1.399 19.130
{ ca  lys A 138   B23.16 20240918_microed_autoleipaper_refine_326} P -8.320 -0.810 20.526 { ha  lys A 138   B21.33 20240918_microed_autoleipaper_refine_326} L -7.365 -0.642 20.550
{ n   phe A 139   B33.08 20240918_microed_autoleipaper_refine_326} P -7.668 -2.298 22.327 { h   phe A 139   B33.26 20240918_microed_autoleipaper_refine_326} L -6.921 -1.877 22.399
{ ca  phe A 139   B29.73 20240918_microed_autoleipaper_refine_326} P -7.768 -3.452 23.208 { ha  phe A 139   B28.98 20240918_microed_autoleipaper_refine_326} L -8.639 -3.864 23.094
{ n   gln A 140   B37.06 20240918_microed_autoleipaper_refine_326} P -8.524 -3.512 25.512 { h   gln A 140   B51.92 20240918_microed_autoleipaper_refine_326} L -9.234 -3.934 25.272
{ ca  gln A 140   B43.04 20240918_microed_autoleipaper_refine_326} P -8.375 -3.394 26.960 { ha  gln A 140   B58.18 20240918_microed_autoleipaper_refine_326} L -7.871 -2.597 27.184
{ n   gly A 141   B52.18 20240918_microed_autoleipaper_refine_326} P -6.350 -4.436 27.810 { h   gly A 141   B52.93 20240918_microed_autoleipaper_refine_326} L -5.977 -3.675 27.952
{ ca  gly A 141   B50.76 20240918_microed_autoleipaper_refine_326} P -5.509 -5.597 28.006 { ha2 gly A 141   B51.11 20240918_microed_autoleipaper_refine_326} L -4.620 -5.319 28.277
{ ca  gly A 141   B50.76 20240918_microed_autoleipaper_refine_326} P -5.509 -5.597 28.006 { ha3 gly A 141   B51.11 20240918_microed_autoleipaper_refine_326} L -5.885 -6.167 28.695
{ n   gln A 142   B51.73 20240918_microed_autoleipaper_refine_326} P -5.240 -7.697 26.844 { h   gln A 142   B53.97 20240918_microed_autoleipaper_refine_326} L -5.110 -8.092 27.597
{ ca  gln A 142   B54.09 20240918_microed_autoleipaper_refine_326} P -5.258 -8.603 25.702 { ha  gln A 142   B57.47 20240918_microed_autoleipaper_refine_326} L -5.184 -8.067 24.897
{ n   asp A 143   B54.95 20240918_microed_autoleipaper_refine_326} P -7.617 -8.917 26.277 { h   asp A 143   B55.66 20240918_microed_autoleipaper_refine_326} L -7.677 -8.111 26.572
{ ca  asp A 143   B60.23 20240918_microed_autoleipaper_refine_326} P -8.798 -9.730 26.533 { ha  asp A 143   B61.57 20240918_microed_autoleipaper_refine_326} L -8.715 -10.552 26.025
{ n   thr A 144   B51.25 20240918_microed_autoleipaper_refine_326} P -10.053 -7.951 25.380 { h   thr A 144   B55.43 20240918_microed_autoleipaper_refine_326} L -9.330 -7.569 25.115
{ ca  thr A 144   B43.95 20240918_microed_autoleipaper_refine_326} P -11.282 -7.271 24.992 { ha  thr A 144   B46.76 20240918_microed_autoleipaper_refine_326} L -11.910 -7.940 24.678
{ n   ile A 145   B35.42 20240918_microed_autoleipaper_refine_326} P -12.074 -5.856 23.211 { h   ile A 145   B37.43 20240918_microed_autoleipaper_refine_326} L -12.868 -6.156 23.351
{ ca  ile A 145   B28.99 20240918_microed_autoleipaper_refine_326} P -12.034 -4.800 22.207 { ha  ile A 145   B30.19 20240918_microed_autoleipaper_refine_326} L -11.145 -4.412 22.182
{ n   leu A 146   B23.47 20240918_microed_autoleipaper_refine_326} P -12.631 -2.466 22.486 { h   leu A 146   B24.31 20240918_microed_autoleipaper_refine_326} L -11.859 -2.240 22.182
{ ca  leu A 146   B31.95 20240918_microed_autoleipaper_refine_326} P -13.470 -1.328 22.847 { ha  leu A 146   B33.99 20240918_microed_autoleipaper_refine_326} L -14.248 -1.652 23.327
{ n   asp A 147   B30.38 20240918_microed_autoleipaper_refine_326} P -13.131 -0.374 20.619 { h   asp A 147   B26.02 20240918_microed_autoleipaper_refine_326} L -12.317 -0.650 20.614
{ ca  asp A 147   B26.64 20240918_microed_autoleipaper_refine_326} P -13.520 0.302 19.390 { ha  asp A 147   B21.66 20240918_microed_autoleipaper_refine_326} L -14.471 0.182 19.241
{ n   tyr A 148   B20.28 20240918_microed_autoleipaper_refine_326} P -13.200 -0.072 17.019 { h   tyr A 148   B15.56 20240918_microed_autoleipaper_refine_326} L -13.920 0.364 16.843
{ ca  tyr A 148   B19.59 20240918_microed_autoleipaper_refine_326} P -12.462 -0.538 15.850 { ha  tyr A 148   B15.15 20240918_microed_autoleipaper_refine_326} L -11.548 -0.223 15.928
{ n   thr A 149   B23.88 20240918_microed_autoleipaper_refine_326} P -12.309 -0.064 13.496 { h   thr A 149   B22.71 20240918_microed_autoleipaper_refine_326} L -11.554 -0.477 13.483
{ ca  thr A 149   B22.86 20240918_microed_autoleipaper_refine_326} P -12.688 0.470 12.195 { ha  thr A 149   B21.17 20240918_microed_autoleipaper_refine_326} L -13.655 0.491 12.119
{ n   leu A 150   B20.24 20240918_microed_autoleipaper_refine_326} P -12.759 -0.419 9.941 { h   leu A 150   B19.16 20240918_microed_autoleipaper_refine_326} L -13.397 0.122 9.741
{ ca  leu A 150   B23.59 20240918_microed_autoleipaper_refine_326} P -12.382 -1.337 8.872 { ha  leu A 150   B24.54 20240918_microed_autoleipaper_refine_326} L -11.415 -1.348 8.790
{ n   arg A 151   B23.83 20240918_microed_autoleipaper_refine_326} P -12.097 -0.850 6.508 { h   arg A 151   B25.00 20240918_microed_autoleipaper_refine_326} L -11.266 -1.065 6.561
{ ca  arg A 151   B27.40 20240918_microed_autoleipaper_refine_326} P -12.524 -0.464 5.170 { ha  arg A 151   B28.51 20240918_microed_autoleipaper_refine_326} L -13.418 -0.804 5.010
{ n   glu A 152   B30.31 20240918_microed_autoleipaper_refine_326} P -12.102 -1.312 2.948 { h   glu A 152   B33.38 20240918_microed_autoleipaper_refine_326} L -12.934 -1.215 2.750
{ ca  glu A 152   B32.66 20240918_microed_autoleipaper_refine_326} P -11.270 -1.748 1.840 { ha  glu A 152   B35.91 20240918_microed_autoleipaper_refine_326} L -10.568 -2.332 2.167
{ n   val A 153   B36.41 20240918_microed_autoleipaper_refine_326} P -9.549 -0.805 0.420 { h   val A 153   B40.80 20240918_microed_autoleipaper_refine_326} L -9.265 -1.600 0.254
{ ca  val A 153   B39.80 20240918_microed_autoleipaper_refine_326} P -8.744 0.243 -0.196 { ha  val A 153   B44.31 20240918_microed_autoleipaper_refine_326} L -9.300 1.029 -0.318
{ n   asp A 154   B44.14 20240918_microed_autoleipaper_refine_326} P -7.794 0.747 -2.355 { h   asp A 154   B53.08 20240918_microed_autoleipaper_refine_326} L -7.761 1.576 -2.126
{ ca  asp A 154   B48.96 20240918_microed_autoleipaper_refine_326} P -7.260 0.499 -3.686 { ha  asp A 154   B57.94 20240918_microed_autoleipaper_refine_326} L -7.478 -0.411 -3.945
{ n   thr A 155   B46.58 20240918_microed_autoleipaper_refine_326} P -5.098 0.943 -2.622 { h   thr A 155   B59.42 20240918_microed_autoleipaper_refine_326} L -5.480 1.036 -1.858
{ ca  thr A 155   B50.72 20240918_microed_autoleipaper_refine_326} P -3.653 1.130 -2.577 { ha  thr A 155   B64.43 20240918_microed_autoleipaper_refine_326} L -3.206 0.403 -3.038
{ n   val A 156   B55.46 20240918_microed_autoleipaper_refine_326} P -2.478 0.120 -0.697 { h   val A 156   B77.86 20240918_microed_autoleipaper_refine_326} L -2.188 -0.512 -1.203
{ ca  val A 156   B54.87 20240918_microed_autoleipaper_refine_326} P -2.107 -0.018 0.707 { ha  val A 156   B78.09 20240918_microed_autoleipaper_refine_326} L -2.918 -0.013 1.240
@vectorlist {Calphas} color= white master= {Calphas}
{ ca  ala A   3   B39.27 20240918_microed_autoleipaper_refine_326} P 4.546 8.229 18.192 { ca  ser A   4   B36.67 20240918_microed_autoleipaper_refine_326} L 4.374 4.768 16.606
{ ca  ser A   4   B36.67 20240918_microed_autoleipaper_refine_326} P 4.374 4.768 16.606 { ca  arg A   5   B27.02 20240918_microed_autoleipaper_refine_326} L 6.458 1.674 15.857
{ ca  arg A   5   B27.02 20240918_microed_autoleipaper_refine_326} P 6.458 1.674 15.857 { ca  leu A   6   B20.79 20240918_microed_autoleipaper_refine_326} L 6.724 -0.707 12.903
{ ca  leu A   6   B20.79 20240918_microed_autoleipaper_refine_326} P 6.724 -0.707 12.903 { ca  tyr A   7   B21.87 20240918_microed_autoleipaper_refine_326} L 6.049 -4.447 12.816
{ ca  tyr A   7   B21.87 20240918_microed_autoleipaper_refine_326} P 6.049 -4.447 12.816 { ca  thr A   8   B29.25 20240918_microed_autoleipaper_refine_326} L 5.422 -7.047 10.113
{ ca  thr A   8   B29.25 20240918_microed_autoleipaper_refine_326} P 5.422 -7.047 10.113 { ca  leu A   9   B22.40 20240918_microed_autoleipaper_refine_326} L 3.198 -10.066 9.507
{ ca  leu A   9   B22.40 20240918_microed_autoleipaper_refine_326} P 3.198 -10.066 9.507 { ca  val A  10   B17.95 20240918_microed_autoleipaper_refine_326} L 3.465 -12.770 6.839
{ ca  val A  10   B17.95 20240918_microed_autoleipaper_refine_326} P 3.465 -12.770 6.839 { ca  leu A  11   B32.11 20240918_microed_autoleipaper_refine_326} L 0.792 -15.319 5.878
{ ca  leu A  11   B32.11 20240918_microed_autoleipaper_refine_326} P 0.792 -15.319 5.878 { ca  val A  12   B36.64 20240918_microed_autoleipaper_refine_326} L 1.657 -18.224 3.588
{ ca  val A  12   B36.64 20240918_microed_autoleipaper_refine_326} P 1.657 -18.224 3.588 { ca  leu A  13   B31.19 20240918_microed_autoleipaper_refine_326} L -1.583 -19.100 1.798
{ ca  leu A  13   B31.19 20240918_microed_autoleipaper_refine_326} P -1.583 -19.100 1.798 { ca  gln A  14   B41.99 20240918_microed_autoleipaper_refine_326} L -1.977 -22.008 -0.629
{ ca  gln A  14   B41.99 20240918_microed_autoleipaper_refine_326} P -1.977 -22.008 -0.629 { ca  pro A  15   B49.87 20240918_microed_autoleipaper_refine_326} L -5.116 -22.830 -2.646
{ ca  pro A  15   B49.87 20240918_microed_autoleipaper_refine_326} P -5.116 -22.830 -2.646 { ca  gln A  16   B33.92 20240918_microed_autoleipaper_refine_326} L -6.509 -25.343 -0.128
{ ca  gln A  16   B33.92 20240918_microed_autoleipaper_refine_326} P -6.509 -25.343 -0.128 { ca  arg A  17   B34.75 20240918_microed_autoleipaper_refine_326} L -4.592 -24.582 3.078
{ ca  arg A  17   B34.75 20240918_microed_autoleipaper_refine_326} P -4.592 -24.582 3.078 { ca  val A  18   B29.25 20240918_microed_autoleipaper_refine_326} L -2.799 -21.965 5.183
{ ca  val A  18   B29.25 20240918_microed_autoleipaper_refine_326} P -2.799 -21.965 5.183 { ca  leu A  19   B27.49 20240918_microed_autoleipaper_refine_326} L 0.310 -22.097 7.383
{ ca  leu A  19   B27.49 20240918_microed_autoleipaper_refine_326} P 0.310 -22.097 7.383 { ca  leu A  20   B27.73 20240918_microed_autoleipaper_refine_326} L -0.059 -20.777 10.941
{ ca  leu A  20   B27.73 20240918_microed_autoleipaper_refine_326} P -0.059 -20.777 10.941 { ca  gly A  21   B30.22 20240918_microed_autoleipaper_refine_326} L 2.170 -21.021 13.998
{ ca  gly A  21   B30.22 20240918_microed_autoleipaper_refine_326} P 2.170 -21.021 13.998 { ca  met A  22   B30.12 20240918_microed_autoleipaper_refine_326} L 1.590 -21.637 17.700
{ ca  met A  22   B30.12 20240918_microed_autoleipaper_refine_326} P 1.590 -21.637 17.700 { ca  lys A  23   B36.10 20240918_microed_autoleipaper_refine_326} L 3.586 -19.206 19.837
{ ca  lys A  23   B36.10 20240918_microed_autoleipaper_refine_326} P 3.586 -19.206 19.837 { ca  lys A  24   B33.84 20240918_microed_autoleipaper_refine_326} L 5.910 -20.736 22.433
{ ca  lys A  24   B33.84 20240918_microed_autoleipaper_refine_326} P 5.910 -20.736 22.433 { ca  arg A  25   B38.19 20240918_microed_autoleipaper_refine_326} L 7.169 -17.567 24.148
{ ca  arg A  25   B38.19 20240918_microed_autoleipaper_refine_326} P 7.169 -17.567 24.148 { ca  gly A  26   B38.27 20240918_microed_autoleipaper_refine_326} L 6.633 -13.831 24.280
{ ca  gly A  26   B38.27 20240918_microed_autoleipaper_refine_326} P 6.633 -13.831 24.280 { ca  phe A  27   B50.46 20240918_microed_autoleipaper_refine_326} L 3.844 -11.463 23.355
{ ca  phe A  27   B50.46 20240918_microed_autoleipaper_refine_326} P 3.844 -11.463 23.355 { ca  gly A  28   B47.11 20240918_microed_autoleipaper_refine_326} L 0.774 -13.337 22.159
{ ca  gly A  28   B47.11 20240918_microed_autoleipaper_refine_326} P 0.774 -13.337 22.159 { ca  ala A  29   B35.42 20240918_microed_autoleipaper_refine_326} L 1.665 -16.737 23.622
{ ca  ala A  29   B35.42 20240918_microed_autoleipaper_refine_326} P 1.665 -16.737 23.622 { ca  gly A  30   B32.92 20240918_microed_autoleipaper_refine_326} L -0.869 -19.548 23.337
{ ca  gly A  30   B32.92 20240918_microed_autoleipaper_refine_326} P -0.869 -19.548 23.337 { ca  arg A  31   B31.37 20240918_microed_autoleipaper_refine_326} L -2.456 -18.293 20.099
{ ca  arg A  31   B31.37 20240918_microed_autoleipaper_refine_326} P -2.456 -18.293 20.099 { ca  trp A  32   B43.34 20240918_microed_autoleipaper_refine_326} L -2.004 -19.273 16.469
{ ca  trp A  32   B43.34 20240918_microed_autoleipaper_refine_326} P -2.004 -19.273 16.469 { ca  asn A  33   B30.36 20240918_microed_autoleipaper_refine_326} L -0.779 -16.486 14.194
{ ca  asn A  33   B30.36 20240918_microed_autoleipaper_refine_326} P -0.779 -16.486 14.194 { ca  gly A  34   B32.26 20240918_microed_autoleipaper_refine_326} L 1.264 -15.641 11.140
{ ca  gly A  34   B32.26 20240918_microed_autoleipaper_refine_326} P 1.264 -15.641 11.140 { ca  phe A  35   B27.55 20240918_microed_autoleipaper_refine_326} L 5.001 -15.017 11.321
{ ca  phe A  35   B27.55 20240918_microed_autoleipaper_refine_326} P 5.001 -15.017 11.321 { ca  gly A  36   B32.88 20240918_microed_autoleipaper_refine_326} L 6.365 -11.578 12.113
{ ca  gly A  36   B32.88 20240918_microed_autoleipaper_refine_326} P 6.365 -11.578 12.113 { ca  gly A  37   B34.00 20240918_microed_autoleipaper_refine_326} L 8.180 -9.341 14.538
{ ca  gly A  37   B34.00 20240918_microed_autoleipaper_refine_326} P 8.180 -9.341 14.538 { ca  lys A  38   B32.94 20240918_microed_autoleipaper_refine_326} L 9.838 -5.970 14.964
{ ca  lys A  38   B32.94 20240918_microed_autoleipaper_refine_326} P 9.838 -5.970 14.964 { ca  val A  39   B30.12 20240918_microed_autoleipaper_refine_326} L 11.775 -4.025 12.318
{ ca  val A  39   B30.12 20240918_microed_autoleipaper_refine_326} P 11.775 -4.025 12.318 { ca  gln A  40   B27.38 20240918_microed_autoleipaper_refine_326} L 15.418 -3.113 12.924
{ ca  gln A  40   B27.38 20240918_microed_autoleipaper_refine_326} P 15.418 -3.113 12.924 { ca  glu A  41   B32.63 20240918_microed_autoleipaper_refine_326} L 17.643 -0.181 11.955
{ ca  glu A  41   B32.63 20240918_microed_autoleipaper_refine_326} P 17.643 -0.181 11.955 { ca  gly A  42   B33.54 20240918_microed_autoleipaper_refine_326} L 19.371 -0.632 8.596
{ ca  gly A  42   B33.54 20240918_microed_autoleipaper_refine_326} P 19.371 -0.632 8.596 { ca  glu A  43   B39.50 20240918_microed_autoleipaper_refine_326} L 16.870 -2.842 6.740
{ ca  glu A  43   B39.50 20240918_microed_autoleipaper_refine_326} P 16.870 -2.842 6.740 { ca  thr A  44   B28.83 20240918_microed_autoleipaper_refine_326} L 13.734 -2.080 4.757
{ ca  thr A  44   B28.83 20240918_microed_autoleipaper_refine_326} P 13.734 -2.080 4.757 { ca  ile A  45   B37.23 20240918_microed_autoleipaper_refine_326} L 10.265 -3.099 5.907
{ ca  ile A  45   B37.23 20240918_microed_autoleipaper_refine_326} P 10.265 -3.099 5.907 { ca  glu A  46   B32.26 20240918_microed_autoleipaper_refine_326} L 10.151 -6.017 3.462
{ ca  glu A  46   B32.26 20240918_microed_autoleipaper_refine_326} P 10.151 -6.017 3.462 { ca  asp A  47   B33.31 20240918_microed_autoleipaper_refine_326} L 13.574 -7.473 4.299
{ ca  asp A  47   B33.31 20240918_microed_autoleipaper_refine_326} P 13.574 -7.473 4.299 { ca  gly A  48   B34.88 20240918_microed_autoleipaper_refine_326} L 12.515 -7.494 7.948
{ ca  gly A  48   B34.88 20240918_microed_autoleipaper_refine_326} P 12.515 -7.494 7.948 { ca  ala A  49   B31.28 20240918_microed_autoleipaper_refine_326} L 9.628 -9.793 7.047
{ ca  ala A  49   B31.28 20240918_microed_autoleipaper_refine_326} P 9.628 -9.793 7.047 { ca  arg A  50   B25.10 20240918_microed_autoleipaper_refine_326} L 11.939 -12.296 5.346
{ ca  arg A  50   B25.10 20240918_microed_autoleipaper_refine_326} P 11.939 -12.296 5.346 { ca  arg A  51   B29.71 20240918_microed_autoleipaper_refine_326} L 14.348 -12.186 8.295
{ ca  arg A  51   B29.71 20240918_microed_autoleipaper_refine_326} P 14.348 -12.186 8.295 { ca  glu A  52   B27.70 20240918_microed_autoleipaper_refine_326} L 11.602 -13.268 10.692
{ ca  glu A  52   B27.70 20240918_microed_autoleipaper_refine_326} P 11.602 -13.268 10.692 { ca  leu A  53   B28.18 20240918_microed_autoleipaper_refine_326} L 10.118 -16.022 8.515
{ ca  leu A  53   B28.18 20240918_microed_autoleipaper_refine_326} P 10.118 -16.022 8.515 { ca  gln A  54   B29.71 20240918_microed_autoleipaper_refine_326} L 13.378 -17.920 8.005
{ ca  gln A  54   B29.71 20240918_microed_autoleipaper_refine_326} P 13.378 -17.920 8.005 { ca  glu A  55   B30.91 20240918_microed_autoleipaper_refine_326} L 14.064 -17.392 11.714
{ ca  glu A  55   B30.91 20240918_microed_autoleipaper_refine_326} P 14.064 -17.392 11.714 { ca  glu A  56   B37.91 20240918_microed_autoleipaper_refine_326} L 10.791 -18.772 13.093
{ ca  glu A  56   B37.91 20240918_microed_autoleipaper_refine_326} P 10.791 -18.772 13.093 { ca  ser A  57   B25.08 20240918_microed_autoleipaper_refine_326} L 9.993 -21.427 10.458
{ ca  ser A  57   B25.08 20240918_microed_autoleipaper_refine_326} P 9.993 -21.427 10.458 { ca  gly A  58   B28.08 20240918_microed_autoleipaper_refine_326} L 13.112 -21.825 8.284
{ ca  gly A  58   B28.08 20240918_microed_autoleipaper_refine_326} P 13.112 -21.825 8.284 { ca  leu A  59   B34.15 20240918_microed_autoleipaper_refine_326} L 11.318 -20.978 5.038
{ ca  leu A  59   B34.15 20240918_microed_autoleipaper_refine_326} P 11.318 -20.978 5.038 { ca  thr A  60   B42.87 20240918_microed_autoleipaper_refine_326} L 12.828 -18.598 2.508
{ ca  thr A  60   B42.87 20240918_microed_autoleipaper_refine_326} P 12.828 -18.598 2.508 { ca  val A  61   B40.75 20240918_microed_autoleipaper_refine_326} L 10.534 -16.717 0.133
{ ca  val A  61   B40.75 20240918_microed_autoleipaper_refine_326} P 10.534 -16.717 0.133 { ca  asp A  62   B51.58 20240918_microed_autoleipaper_refine_326} L 10.875 -15.458 -3.440
{ ca  asp A  62   B51.58 20240918_microed_autoleipaper_refine_326} P 10.875 -15.458 -3.440 { ca  ala A  63   B60.73 20240918_microed_autoleipaper_refine_326} L 8.097 -12.845 -3.693
{ ca  ala A  63   B60.73 20240918_microed_autoleipaper_refine_326} P 8.097 -12.845 -3.693 { ca  leu A  64   B44.42 20240918_microed_autoleipaper_refine_326} L 6.256 -10.898 -0.990
{ ca  leu A  64   B44.42 20240918_microed_autoleipaper_refine_326} P 6.256 -10.898 -0.990 { ca  his A  65   B33.27 20240918_microed_autoleipaper_refine_326} L 3.092 -8.866 -1.568
{ ca  his A  65   B33.27 20240918_microed_autoleipaper_refine_326} P 3.092 -8.866 -1.568 { ca  lys A  66   B33.66 20240918_microed_autoleipaper_refine_326} L 1.384 -6.075 0.370
{ ca  lys A  66   B33.66 20240918_microed_autoleipaper_refine_326} P 1.384 -6.075 0.370 { ca  val A  67   B24.58 20240918_microed_autoleipaper_refine_326} L -2.234 -6.678 1.368
{ ca  val A  67   B24.58 20240918_microed_autoleipaper_refine_326} P -2.234 -6.678 1.368 { ca  gly A  68   B25.20 20240918_microed_autoleipaper_refine_326} L -3.052 -4.690 4.482
{ ca  gly A  68   B25.20 20240918_microed_autoleipaper_refine_326} P -3.052 -4.690 4.482 { ca  gln A  69   B26.92 20240918_microed_autoleipaper_refine_326} L -2.217 -2.514 7.464
{ ca  gln A  69   B26.92 20240918_microed_autoleipaper_refine_326} P -2.217 -2.514 7.464 { ca  ile A  70   B23.36 20240918_microed_autoleipaper_refine_326} L -3.646 -2.654 11.005
{ ca  ile A  70   B23.36 20240918_microed_autoleipaper_refine_326} P -3.646 -2.654 11.005 { ca  val A  71   B23.51 20240918_microed_autoleipaper_refine_326} L -3.055 -0.199 13.857
{ ca  val A  71   B23.51 20240918_microed_autoleipaper_refine_326} P -3.055 -0.199 13.857 { ca  phe A  72   B25.15 20240918_microed_autoleipaper_refine_326} L -3.311 -1.319 17.490
{ ca  phe A  72   B25.15 20240918_microed_autoleipaper_refine_326} P -3.311 -1.319 17.490 { ca  glu A  73   B28.38 20240918_microed_autoleipaper_refine_326} L -3.776 0.855 20.592
{ ca  glu A  73   B28.38 20240918_microed_autoleipaper_refine_326} P -3.776 0.855 20.592 { ca  phe A  74   B37.01 20240918_microed_autoleipaper_refine_326} L -3.234 -1.085 23.816
{ ca  phe A  74   B37.01 20240918_microed_autoleipaper_refine_326} P -3.234 -1.085 23.816 { ca  val A  75   B44.88 20240918_microed_autoleipaper_refine_326} L -4.501 1.039 26.698
{ ca  val A  75   B44.88 20240918_microed_autoleipaper_refine_326} P -4.501 1.039 26.698 { ca  gly A  76   B37.01 20240918_microed_autoleipaper_refine_326} L -1.813 2.277 29.064
{ ca  gly A  76   B37.01 20240918_microed_autoleipaper_refine_326} P -1.813 2.277 29.064 { ca  glu A  77   B35.92 20240918_microed_autoleipaper_refine_326} L 0.869 2.263 26.354
{ ca  glu A  77   B35.92 20240918_microed_autoleipaper_refine_326} P 0.869 2.263 26.354 { ca  pro A  78   B34.41 20240918_microed_autoleipaper_refine_326} L 2.241 5.404 24.645
{ ca  pro A  78   B34.41 20240918_microed_autoleipaper_refine_326} P 2.241 5.404 24.645 { ca  glu A  79   B33.33 20240918_microed_autoleipaper_refine_326} L 3.676 4.005 21.415
{ ca  glu A  79   B33.33 20240918_microed_autoleipaper_refine_326} P 3.676 4.005 21.415 { ca  leu A  80   B33.89 20240918_microed_autoleipaper_refine_326} L 1.137 2.803 18.865
{ ca  leu A  80   B33.89 20240918_microed_autoleipaper_refine_326} P 1.137 2.803 18.865 { ca  met A  81   B25.59 20240918_microed_autoleipaper_refine_326} L 1.615 -0.281 16.683
{ ca  met A  81   B25.59 20240918_microed_autoleipaper_refine_326} P 1.615 -0.281 16.683 { ca  asp A  82   B24.62 20240918_microed_autoleipaper_refine_326} L 1.801 -0.171 12.875
{ ca  asp A  82   B24.62 20240918_microed_autoleipaper_refine_326} P 1.801 -0.171 12.875 { ca  val A  83   B25.62 20240918_microed_autoleipaper_refine_326} L 1.734 -3.639 11.296
{ ca  val A  83   B25.62 20240918_microed_autoleipaper_refine_326} P 1.734 -3.639 11.296 { ca  his A  84   B25.56 20240918_microed_autoleipaper_refine_326} L 2.239 -4.260 7.570
{ ca  his A  84   B25.56 20240918_microed_autoleipaper_refine_326} P 2.239 -4.260 7.570 { ca  val A  85   B23.19 20240918_microed_autoleipaper_refine_326} L 0.701 -7.518 6.328
{ ca  val A  85   B23.19 20240918_microed_autoleipaper_refine_326} P 0.701 -7.518 6.328 { ca  phe A  86   B26.76 20240918_microed_autoleipaper_refine_326} L 2.027 -9.660 3.472
{ ca  phe A  86   B26.76 20240918_microed_autoleipaper_refine_326} P 2.027 -9.660 3.472 { ca  cys A  87   B32.15 20240918_microed_autoleipaper_refine_326} L 1.062 -12.817 1.600
{ ca  cys A  87   B32.15 20240918_microed_autoleipaper_refine_326} P 1.062 -12.817 1.600 { ca  thr A  88   B46.07 20240918_microed_autoleipaper_refine_326} L 2.764 -15.425 -0.561
{ ca  thr A  88   B46.07 20240918_microed_autoleipaper_refine_326} P 2.764 -15.425 -0.561 { ca  asp A  89   B55.64 20240918_microed_autoleipaper_refine_326} L 2.105 -18.813 -2.137
{ ca  asp A  89   B55.64 20240918_microed_autoleipaper_refine_326} P 2.105 -18.813 -2.137 { ca  ser A  90   B57.48 20240918_microed_autoleipaper_refine_326} L 5.439 -20.048 -3.484
{ ca  ser A  90   B57.48 20240918_microed_autoleipaper_refine_326} P 5.439 -20.048 -3.484 { ca  ile A  91   B50.12 20240918_microed_autoleipaper_refine_326} L 7.902 -21.264 -0.846
{ ca  ile A  91   B50.12 20240918_microed_autoleipaper_refine_326} P 7.902 -21.264 -0.846 { ca  gln A  92   B44.61 20240918_microed_autoleipaper_refine_326} L 11.312 -22.933 -0.622
{ ca  gln A  92   B44.61 20240918_microed_autoleipaper_refine_326} P 11.312 -22.933 -0.622 { ca  gly A  93   B47.10 20240918_microed_autoleipaper_refine_326} L 11.853 -25.743 1.881
{ ca  gly A  93   B47.10 20240918_microed_autoleipaper_refine_326} P 11.853 -25.743 1.881 { ca  thr A  94   B46.38 20240918_microed_autoleipaper_refine_326} L 9.940 -27.482 4.661
{ ca  thr A  94   B46.38 20240918_microed_autoleipaper_refine_326} P 9.940 -27.482 4.661 { ca  pro A  95   B37.36 20240918_microed_autoleipaper_refine_326} L 8.672 -25.676 7.794
{ ca  pro A  95   B37.36 20240918_microed_autoleipaper_refine_326} P 8.672 -25.676 7.794 { ca  val A  96   B34.89 20240918_microed_autoleipaper_refine_326} L 10.765 -26.758 10.782
{ ca  val A  96   B34.89 20240918_microed_autoleipaper_refine_326} P 10.765 -26.758 10.782 { ca  glu A  97   B28.31 20240918_microed_autoleipaper_refine_326} L 10.001 -26.000 14.418
{ ca  glu A  97   B28.31 20240918_microed_autoleipaper_refine_326} P 10.001 -26.000 14.418 { ca  ser A  98   B30.03 20240918_microed_autoleipaper_refine_326} L 11.928 -23.265 16.227
{ ca  ser A  98   B30.03 20240918_microed_autoleipaper_refine_326} P 11.928 -23.265 16.227 { ca  asp A  99   B36.10 20240918_microed_autoleipaper_refine_326} L 12.254 -21.693 19.673
{ ca  asp A  99   B36.10 20240918_microed_autoleipaper_refine_326} P 12.254 -21.693 19.673 { ca  glu A 100   B35.43 20240918_microed_autoleipaper_refine_326} L 9.396 -19.205 19.186
{ ca  glu A 100   B35.43 20240918_microed_autoleipaper_refine_326} P 9.396 -19.205 19.186 { ca  met A 101   B35.70 20240918_microed_autoleipaper_refine_326} L 6.820 -20.997 17.014
{ ca  met A 101   B35.70 20240918_microed_autoleipaper_refine_326} P 6.820 -20.997 17.014 { ca  arg A 102   B29.89 20240918_microed_autoleipaper_refine_326} L 5.498 -24.433 16.048
{ ca  arg A 102   B29.89 20240918_microed_autoleipaper_refine_326} P 5.498 -24.433 16.048 { ca  pro A 103   B40.06 20240918_microed_autoleipaper_refine_326} L 4.090 -24.354 12.491
{ ca  pro A 103   B40.06 20240918_microed_autoleipaper_refine_326} P 4.090 -24.354 12.491 { ca  cys A 104   B36.19 20240918_microed_autoleipaper_refine_326} L 1.205 -26.424 11.130
{ ca  cys A 104   B36.19 20240918_microed_autoleipaper_refine_326} P 1.205 -26.424 11.130 { ca  trp A 105   B30.69 20240918_microed_autoleipaper_refine_326} L -0.989 -26.586 8.014
{ ca  trp A 105   B30.69 20240918_microed_autoleipaper_refine_326} P -0.989 -26.586 8.014 { ca  phe A 106   B34.53 20240918_microed_autoleipaper_refine_326} L -4.747 -25.943 8.171
{ ca  phe A 106   B34.53 20240918_microed_autoleipaper_refine_326} P -4.747 -25.943 8.171 { ca  gln A 107   B47.76 20240918_microed_autoleipaper_refine_326} L -7.453 -25.924 5.529
{ ca  gln A 107   B47.76 20240918_microed_autoleipaper_refine_326} P -7.453 -25.924 5.529 { ca  leu A 108   B55.01 20240918_microed_autoleipaper_refine_326} L -9.414 -22.784 4.687
{ ca  leu A 108   B55.01 20240918_microed_autoleipaper_refine_326} P -9.414 -22.784 4.687 { ca  asp A 109   B51.02 20240918_microed_autoleipaper_refine_326} L -12.448 -24.112 6.607
{ ca  asp A 109   B51.02 20240918_microed_autoleipaper_refine_326} P -12.448 -24.112 6.607 { ca  gln A 110   B47.11 20240918_microed_autoleipaper_refine_326} L -10.563 -25.367 9.691
{ ca  gln A 110   B47.11 20240918_microed_autoleipaper_refine_326} P -10.563 -25.367 9.691 { ca  ile A 111   B31.32 20240918_microed_autoleipaper_refine_326} L -9.005 -22.129 10.998
{ ca  ile A 111   B31.32 20240918_microed_autoleipaper_refine_326} P -9.005 -22.129 10.998 { ca  pro A 112   B37.72 20240918_microed_autoleipaper_refine_326} L -8.980 -22.196 14.849
{ ca  pro A 112   B37.72 20240918_microed_autoleipaper_refine_326} P -8.980 -22.196 14.849 { ca  phe A 113   B26.36 20240918_microed_autoleipaper_refine_326} L -10.533 -18.760 15.379
{ ca  phe A 113   B26.36 20240918_microed_autoleipaper_refine_326} P -10.533 -18.760 15.379 { ca  lys A 114   B36.26 20240918_microed_autoleipaper_refine_326} L -11.201 -19.685 19.024
{ ca  lys A 114   B36.26 20240918_microed_autoleipaper_refine_326} P -11.201 -19.685 19.024 { ca  asp A 115   B36.34 20240918_microed_autoleipaper_refine_326} L -7.464 -19.737 19.864
{ ca  asp A 115   B36.34 20240918_microed_autoleipaper_refine_326} P -7.464 -19.737 19.864 { ca  met A 116   B37.46 20240918_microed_autoleipaper_refine_326} L -6.389 -16.776 17.704
{ ca  met A 116   B37.46 20240918_microed_autoleipaper_refine_326} P -6.389 -16.776 17.704 { ca  trp A 117   B32.71 20240918_microed_autoleipaper_refine_326} L -6.564 -13.037 18.333
{ ca  trp A 117   B32.71 20240918_microed_autoleipaper_refine_326} P -6.564 -13.037 18.333 { ca  pro A 118   B31.25 20240918_microed_autoleipaper_refine_326} L -10.113 -11.644 18.605
{ ca  pro A 118   B31.25 20240918_microed_autoleipaper_refine_326} P -10.113 -11.644 18.605 { ca  asp A 119   B25.42 20240918_microed_autoleipaper_refine_326} L -9.558 -9.190 15.739
{ ca  asp A 119   B25.42 20240918_microed_autoleipaper_refine_326} P -9.558 -9.190 15.739 { ca  asp A 120   B32.44 20240918_microed_autoleipaper_refine_326} L -8.447 -11.935 13.331
{ ca  asp A 120   B32.44 20240918_microed_autoleipaper_refine_326} P -8.447 -11.935 13.331 { ca  ser A 121   B24.31 20240918_microed_autoleipaper_refine_326} L -12.134 -12.792 12.842
{ ca  ser A 121   B24.31 20240918_microed_autoleipaper_refine_326} P -12.134 -12.792 12.842 { ca  tyr A 122   B20.99 20240918_microed_autoleipaper_refine_326} L -12.951 -9.364 11.359
{ ca  tyr A 122   B20.99 20240918_microed_autoleipaper_refine_326} P -12.951 -9.364 11.359 { ca  trp A 123   B25.69 20240918_microed_autoleipaper_refine_326} L -10.250 -8.995 8.680
{ ca  trp A 123   B25.69 20240918_microed_autoleipaper_refine_326} P -10.250 -8.995 8.680 { ca  phe A 124   B34.52 20240918_microed_autoleipaper_refine_326} L -9.484 -12.580 7.611
{ ca  phe A 124   B34.52 20240918_microed_autoleipaper_refine_326} P -9.484 -12.580 7.611 { ca  pro A 125   B29.92 20240918_microed_autoleipaper_refine_326} L -12.441 -12.985 5.208
{ ca  pro A 125   B29.92 20240918_microed_autoleipaper_refine_326} P -12.441 -12.985 5.208 { ca  leu A 126   B43.02 20240918_microed_autoleipaper_refine_326} L -10.993 -10.009 3.328
{ ca  leu A 126   B43.02 20240918_microed_autoleipaper_refine_326} P -10.993 -10.009 3.328 { ca  leu A 127   B37.05 20240918_microed_autoleipaper_refine_326} L -7.647 -11.789 2.943
{ ca  leu A 127   B37.05 20240918_microed_autoleipaper_refine_326} P -7.647 -11.789 2.943 { ca  leu A 128   B42.80 20240918_microed_autoleipaper_refine_326} L -9.402 -14.875 1.547
{ ca  leu A 128   B42.80 20240918_microed_autoleipaper_refine_326} P -9.402 -14.875 1.547 { ca  gln A 129   B53.10 20240918_microed_autoleipaper_refine_326} L -11.245 -12.750 -1.044
{ ca  gln A 129   B53.10 20240918_microed_autoleipaper_refine_326} P -11.245 -12.750 -1.044 { ca  lys A 130   B52.06 20240918_microed_autoleipaper_refine_326} L -8.042 -11.149 -2.424
{ ca  lys A 130   B52.06 20240918_microed_autoleipaper_refine_326} P -8.042 -11.149 -2.424 { ca  lys A 131   B28.40 20240918_microed_autoleipaper_refine_326} L -8.965 -7.623 -1.290
{ ca  lys A 131   B28.40 20240918_microed_autoleipaper_refine_326} P -8.965 -7.623 -1.290 { ca  lys A 132   B27.39 20240918_microed_autoleipaper_refine_326} L -6.830 -5.067 0.553
{ ca  lys A 132   B27.39 20240918_microed_autoleipaper_refine_326} P -6.830 -5.067 0.553 { ca  phe A 133   B31.94 20240918_microed_autoleipaper_refine_326} L -7.708 -3.325 3.794
{ ca  phe A 133   B31.94 20240918_microed_autoleipaper_refine_326} P -7.708 -3.325 3.794 { ca  his A 134   B29.35 20240918_microed_autoleipaper_refine_326} L -6.872 -0.740 6.435
{ ca  his A 134   B29.35 20240918_microed_autoleipaper_refine_326} P -6.872 -0.740 6.435 { ca  gly A 135   B18.43 20240918_microed_autoleipaper_refine_326} L -7.832 -1.550 10.015
{ ca  gly A 135   B18.43 20240918_microed_autoleipaper_refine_326} P -7.832 -1.550 10.015 { ca  tyr A 136   B17.78 20240918_microed_autoleipaper_refine_326} L -7.705 -0.194 13.548
{ ca  tyr A 136   B17.78 20240918_microed_autoleipaper_refine_326} P -7.705 -0.194 13.548 { ca  phe A 137   B19.05 20240918_microed_autoleipaper_refine_326} L -8.474 -1.868 16.878
{ ca  phe A 137   B19.05 20240918_microed_autoleipaper_refine_326} P -8.474 -1.868 16.878 { ca  lys A 138   B23.16 20240918_microed_autoleipaper_refine_326} L -8.320 -0.810 20.526
{ ca  lys A 138   B23.16 20240918_microed_autoleipaper_refine_326} P -8.320 -0.810 20.526 { ca  phe A 139   B29.73 20240918_microed_autoleipaper_refine_326} L -7.768 -3.452 23.208
{ ca  phe A 139   B29.73 20240918_microed_autoleipaper_refine_326} P -7.768 -3.452 23.208 { ca  gln A 140   B43.04 20240918_microed_autoleipaper_refine_326} L -8.375 -3.394 26.960
{ ca  gln A 140   B43.04 20240918_microed_autoleipaper_refine_326} P -8.375 -3.394 26.960 { ca  gly A 141   B50.76 20240918_microed_autoleipaper_refine_326} L -5.509 -5.597 28.006
{ ca  gly A 141   B50.76 20240918_microed_autoleipaper_refine_326} P -5.509 -5.597 28.006 { ca  gln A 142   B54.09 20240918_microed_autoleipaper_refine_326} L -5.258 -8.603 25.702
{ ca  gln A 142   B54.09 20240918_microed_autoleipaper_refine_326} P -5.258 -8.603 25.702 { ca  asp A 143   B60.23 20240918_microed_autoleipaper_refine_326} L -8.798 -9.730 26.533
{ ca  asp A 143   B60.23 20240918_microed_autoleipaper_refine_326} P -8.798 -9.730 26.533 { ca  thr A 144   B43.95 20240918_microed_autoleipaper_refine_326} L -11.282 -7.271 24.992
{ ca  thr A 144   B43.95 20240918_microed_autoleipaper_refine_326} P -11.282 -7.271 24.992 { ca  ile A 145   B28.99 20240918_microed_autoleipaper_refine_326} L -12.034 -4.800 22.207
{ ca  ile A 145   B28.99 20240918_microed_autoleipaper_refine_326} P -12.034 -4.800 22.207 { ca  leu A 146   B31.95 20240918_microed_autoleipaper_refine_326} L -13.470 -1.328 22.847
{ ca  leu A 146   B31.95 20240918_microed_autoleipaper_refine_326} P -13.470 -1.328 22.847 { ca  asp A 147   B26.64 20240918_microed_autoleipaper_refine_326} L -13.520 0.302 19.390
{ ca  asp A 147   B26.64 20240918_microed_autoleipaper_refine_326} P -13.520 0.302 19.390 { ca  tyr A 148   B19.59 20240918_microed_autoleipaper_refine_326} L -12.462 -0.538 15.850
{ ca  tyr A 148   B19.59 20240918_microed_autoleipaper_refine_326} P -12.462 -0.538 15.850 { ca  thr A 149   B22.86 20240918_microed_autoleipaper_refine_326} L -12.688 0.470 12.195
{ ca  thr A 149   B22.86 20240918_microed_autoleipaper_refine_326} P -12.688 0.470 12.195 { ca  leu A 150   B23.59 20240918_microed_autoleipaper_refine_326} L -12.382 -1.337 8.872
{ ca  leu A 150   B23.59 20240918_microed_autoleipaper_refine_326} P -12.382 -1.337 8.872 { ca  arg A 151   B27.40 20240918_microed_autoleipaper_refine_326} L -12.524 -0.464 5.170
{ ca  arg A 151   B27.40 20240918_microed_autoleipaper_refine_326} P -12.524 -0.464 5.170 { ca  glu A 152   B32.66 20240918_microed_autoleipaper_refine_326} L -11.270 -1.748 1.840
{ ca  glu A 152   B32.66 20240918_microed_autoleipaper_refine_326} P -11.270 -1.748 1.840 { ca  val A 153   B39.80 20240918_microed_autoleipaper_refine_326} L -8.744 0.243 -0.196
{ ca  val A 153   B39.80 20240918_microed_autoleipaper_refine_326} P -8.744 0.243 -0.196 { ca  asp A 154   B48.96 20240918_microed_autoleipaper_refine_326} L -7.260 0.499 -3.686
{ ca  asp A 154   B48.96 20240918_microed_autoleipaper_refine_326} P -7.260 0.499 -3.686 { ca  thr A 155   B50.72 20240918_microed_autoleipaper_refine_326} L -3.653 1.130 -2.577
{ ca  thr A 155   B50.72 20240918_microed_autoleipaper_refine_326} P -3.653 1.130 -2.577 { ca  val A 156   B54.87 20240918_microed_autoleipaper_refine_326} L -2.107 -0.018 0.707
@vectorlist {sc} color= cyan  master= {sidechain}
{ ca  ala A   3   B39.27 20240918_microed_autoleipaper_refine_326} P 4.546 8.229 18.192 { cb  ala A   3   B54.88 20240918_microed_autoleipaper_refine_326} L 5.844 8.311 18.977
{ ca  ser A   4   B36.67 20240918_microed_autoleipaper_refine_326} P 4.374 4.768 16.606 { cb  ser A   4   B29.44 20240918_microed_autoleipaper_refine_326} L 3.555 4.811 15.309
{ cb  ser A   4   B29.44 20240918_microed_autoleipaper_refine_326} P 3.555 4.811 15.309 { og  ser A   4   B36.45 20240918_microed_autoleipaper_refine_326} L 3.647 3.585 14.606
{ ca  arg A   5   B27.02 20240918_microed_autoleipaper_refine_326} P 6.458 1.674 15.857 { cb  arg A   5   B28.40 20240918_microed_autoleipaper_refine_326} L 6.804 0.932 17.153
{ cb  arg A   5   B28.40 20240918_microed_autoleipaper_refine_326} P 6.804 0.932 17.153 { cg  arg A   5   B47.65 20240918_microed_autoleipaper_refine_326} L 8.292 0.718 17.375
{ cg  arg A   5   B47.65 20240918_microed_autoleipaper_refine_326} P 8.292 0.718 17.375 { cd  arg A   5   B54.88 20240918_microed_autoleipaper_refine_326} L 8.576 -0.689 17.876
{ cd  arg A   5   B54.88 20240918_microed_autoleipaper_refine_326} P 8.576 -0.689 17.876 { ne  arg A   5   B70.69 20240918_microed_autoleipaper_refine_326} L 9.994 -0.907 18.134
{ ne  arg A   5   B70.69 20240918_microed_autoleipaper_refine_326} P 9.994 -0.907 18.134 { cz  arg A   5   B63.35 20240918_microed_autoleipaper_refine_326} L 10.897 -1.174 17.199
{ cz  arg A   5   B63.35 20240918_microed_autoleipaper_refine_326} P 10.897 -1.174 17.199 { nh1 arg A   5   B51.41 20240918_microed_autoleipaper_refine_326} L 10.565 -1.258 15.921
{ cz  arg A   5   B63.35 20240918_microed_autoleipaper_refine_326} P 10.897 -1.174 17.199 { nh2 arg A   5   B55.46 20240918_microed_autoleipaper_refine_326} L 12.165 -1.360 17.556
{ ca  leu A   6   B20.79 20240918_microed_autoleipaper_refine_326} P 6.724 -0.707 12.903 { cb  leu A   6   B21.67 20240918_microed_autoleipaper_refine_326} L 7.674 -0.385 11.749
{ cb  leu A   6   B21.67 20240918_microed_autoleipaper_refine_326} P 7.674 -0.385 11.749 { cg  leu A   6   B27.44 20240918_microed_autoleipaper_refine_326} L 7.652 1.034 11.188
{ cg  leu A   6   B27.44 20240918_microed_autoleipaper_refine_326} P 7.652 1.034 11.188 { cd1 leu A   6   B34.67 20240918_microed_autoleipaper_refine_326} L 9.041 1.411 10.704
{ cg  leu A   6   B27.44 20240918_microed_autoleipaper_refine_326} P 7.652 1.034 11.188 { cd2 leu A   6   B27.70 20240918_microed_autoleipaper_refine_326} L 6.636 1.153 10.064
{ ca  tyr A   7   B21.87 20240918_microed_autoleipaper_refine_326} P 6.049 -4.447 12.816 { cb  tyr A   7   B22.73 20240918_microed_autoleipaper_refine_326} L 5.127 -5.015 13.902
{ cb  tyr A   7   B22.73 20240918_microed_autoleipaper_refine_326} P 5.127 -5.015 13.902 { cg  tyr A   7   B26.06 20240918_microed_autoleipaper_refine_326} L 5.370 -4.455 15.283
{ cg  tyr A   7   B26.06 20240918_microed_autoleipaper_refine_326} P 5.370 -4.455 15.283 { cd1 tyr A   7   B24.98 20240918_microed_autoleipaper_refine_326} L 4.934 -3.183 15.624
{ cg  tyr A   7   B26.06 20240918_microed_autoleipaper_refine_326} P 5.370 -4.455 15.283 { cd2 tyr A   7   B34.81 20240918_microed_autoleipaper_refine_326} L 6.029 -5.203 16.251
{ cd1 tyr A   7   B24.98 20240918_microed_autoleipaper_refine_326} P 4.934 -3.183 15.624 { ce1 tyr A   7   B28.06 20240918_microed_autoleipaper_refine_326} L 5.156 -2.668 16.883
{ cd2 tyr A   7   B34.81 20240918_microed_autoleipaper_refine_326} P 6.029 -5.203 16.251 { ce2 tyr A   7   B42.15 20240918_microed_autoleipaper_refine_326} L 6.251 -4.695 17.519
{ ce1 tyr A   7   B28.06 20240918_microed_autoleipaper_refine_326} P 5.156 -2.668 16.883 { cz  tyr A   7   B33.11 20240918_microed_autoleipaper_refine_326} L 5.810 -3.427 17.829
{ ce2 tyr A   7   B42.15 20240918_microed_autoleipaper_refine_326} P 6.251 -4.695 17.519 { cz  tyr A   7   B33.11 20240918_microed_autoleipaper_refine_326} L 5.810 -3.427 17.829
{ cz  tyr A   7   B33.11 20240918_microed_autoleipaper_refine_326} P 5.810 -3.427 17.829 { oh  tyr A   7   B37.56 20240918_microed_autoleipaper_refine_326} L 6.027 -2.913 19.086
{ ca  thr A   8   B29.25 20240918_microed_autoleipaper_refine_326} P 5.422 -7.047 10.113 { cb  thr A   8   B33.85 20240918_microed_autoleipaper_refine_326} L 6.685 -7.483 9.353
{ cb  thr A   8   B33.85 20240918_microed_autoleipaper_refine_326} P 6.685 -7.483 9.353 { og1 thr A   8   B29.30 20240918_microed_autoleipaper_refine_326} L 7.339 -8.537 10.071
{ cb  thr A   8   B33.85 20240918_microed_autoleipaper_refine_326} P 6.685 -7.483 9.353 { cg2 thr A   8   B33.15 20240918_microed_autoleipaper_refine_326} L 7.646 -6.315 9.183
{ ca  leu A   9   B22.40 20240918_microed_autoleipaper_refine_326} P 3.198 -10.066 9.507 { cb  leu A   9   B25.82 20240918_microed_autoleipaper_refine_326} L 1.790 -9.773 10.035
{ cb  leu A   9   B25.82 20240918_microed_autoleipaper_refine_326} P 1.790 -9.773 10.035 { cg  leu A   9   B34.84 20240918_microed_autoleipaper_refine_326} L 1.027 -10.980 10.588
{ cg  leu A   9   B34.84 20240918_microed_autoleipaper_refine_326} P 1.027 -10.980 10.588 { cd1 leu A   9   B34.00 20240918_microed_autoleipaper_refine_326} L 0.312 -10.620 11.879
{ cg  leu A   9   B34.84 20240918_microed_autoleipaper_refine_326} P 1.027 -10.980 10.588 { cd2 leu A   9   B39.58 20240918_microed_autoleipaper_refine_326} L 0.036 -11.508 9.561
{ ca  val A  10   B17.95 20240918_microed_autoleipaper_refine_326} P 3.465 -12.770 6.839 { cb  val A  10   B29.90 20240918_microed_autoleipaper_refine_326} L 4.919 -13.179 6.531
{ cb  val A  10   B29.90 20240918_microed_autoleipaper_refine_326} P 4.919 -13.179 6.531 { cg1 val A  10   B40.41 20240918_microed_autoleipaper_refine_326} L 4.959 -14.372 5.591
{ cb  val A  10   B29.90 20240918_microed_autoleipaper_refine_326} P 4.919 -13.179 6.531 { cg2 val A  10   B37.72 20240918_microed_autoleipaper_refine_326} L 5.683 -12.000 5.943
{ ca  leu A  11   B32.11 20240918_microed_autoleipaper_refine_326} P 0.792 -15.319 5.878 { cb  leu A  11   B33.33 20240918_microed_autoleipaper_refine_326} L -0.634 -14.783 5.983
{ cb  leu A  11   B33.33 20240918_microed_autoleipaper_refine_326} P -0.634 -14.783 5.983 { cg  leu A  11   B35.69 20240918_microed_autoleipaper_refine_326} L -1.165 -14.562 7.400
{ cg  leu A  11   B35.69 20240918_microed_autoleipaper_refine_326} P -1.165 -14.562 7.400 { cd1 leu A  11   B47.90 20240918_microed_autoleipaper_refine_326} L -2.062 -13.333 7.455
{ cg  leu A  11   B35.69 20240918_microed_autoleipaper_refine_326} P -1.165 -14.562 7.400 { cd2 leu A  11   B43.92 20240918_microed_autoleipaper_refine_326} L -1.909 -15.794 7.894
{ ca  val A  12   B36.64 20240918_microed_autoleipaper_refine_326} P 1.657 -18.224 3.588 { cb  val A  12   B51.39 20240918_microed_autoleipaper_refine_326} L 2.671 -19.345 3.860
{ cb  val A  12   B51.39 20240918_microed_autoleipaper_refine_326} P 2.671 -19.345 3.860 { cg1 val A  12   B43.84 20240918_microed_autoleipaper_refine_326} L 2.743 -20.297 2.673
{ cb  val A  12   B51.39 20240918_microed_autoleipaper_refine_326} P 2.671 -19.345 3.860 { cg2 val A  12   B40.60 20240918_microed_autoleipaper_refine_326} L 4.044 -18.762 4.165
{ ca  leu A  13   B31.19 20240918_microed_autoleipaper_refine_326} P -1.583 -19.100 1.798 { cb  leu A  13   B25.74 20240918_microed_autoleipaper_refine_326} L -2.439 -17.834 1.735
{ cb  leu A  13   B25.74 20240918_microed_autoleipaper_refine_326} P -2.439 -17.834 1.735 { cg  leu A  13   B25.96 20240918_microed_autoleipaper_refine_326} L -3.908 -17.984 1.340
{ cg  leu A  13   B25.96 20240918_microed_autoleipaper_refine_326} P -3.908 -17.984 1.340 { cd1 leu A  13   B35.82 20240918_microed_autoleipaper_refine_326} L -4.683 -18.718 2.420
{ cg  leu A  13   B25.96 20240918_microed_autoleipaper_refine_326} P -3.908 -17.984 1.340 { cd2 leu A  13   B24.27 20240918_microed_autoleipaper_refine_326} L -4.520 -16.618 1.081
{ ca  gln A  14   B41.99 20240918_microed_autoleipaper_refine_326} P -1.977 -22.008 -0.629 { cb  gln A  14   B43.69 20240918_microed_autoleipaper_refine_326} L -1.336 -23.369 -0.340
{ cb  gln A  14   B43.69 20240918_microed_autoleipaper_refine_326} P -1.336 -23.369 -0.340 { cg  gln A  14   B43.64 20240918_microed_autoleipaper_refine_326} L 0.072 -23.284 0.255
{ cg  gln A  14   B43.64 20240918_microed_autoleipaper_refine_326} P 0.072 -23.284 0.255 { cd  gln A  14   B44.84 20240918_microed_autoleipaper_refine_326} L 1.126 -23.969 -0.601
{ cd  gln A  14   B44.84 20240918_microed_autoleipaper_refine_326} P 1.126 -23.969 -0.601 { oe1 gln A  14   B45.19 20240918_microed_autoleipaper_refine_326} L 0.917 -24.219 -1.788
{ cd  gln A  14   B44.84 20240918_microed_autoleipaper_refine_326} P 1.126 -23.969 -0.601 { ne2 gln A  14   B44.76 20240918_microed_autoleipaper_refine_326} L 2.270 -24.272 0.003
{ n   pro A  15   B52.37 20240918_microed_autoleipaper_refine_326} P -3.717 -22.751 -2.189 { cd  pro A  15   B56.15 20240918_microed_autoleipaper_refine_326} L -2.780 -23.233 -3.221
{ ca  pro A  15   B49.87 20240918_microed_autoleipaper_refine_326} P -5.116 -22.830 -2.646 { cb  pro A  15   B46.02 20240918_microed_autoleipaper_refine_326} L -5.002 -23.624 -3.955
{ cb  pro A  15   B46.02 20240918_microed_autoleipaper_refine_326} P -5.002 -23.624 -3.955 { cg  pro A  15   B45.71 20240918_microed_autoleipaper_refine_326} L -3.638 -23.300 -4.455
{ cg  pro A  15   B45.71 20240918_microed_autoleipaper_refine_326} P -3.638 -23.300 -4.455 { cd  pro A  15   B56.15 20240918_microed_autoleipaper_refine_326} L -2.780 -23.233 -3.221
{ ca  gln A  16   B33.92 20240918_microed_autoleipaper_refine_326} P -6.509 -25.343 -0.128 { cb  gln A  16   B45.67 20240918_microed_autoleipaper_refine_326} L -6.443 -26.843 -0.459
{ cb  gln A  16   B45.67 20240918_microed_autoleipaper_refine_326} P -6.443 -26.843 -0.459 { cg  gln A  16   B49.42 20240918_microed_autoleipaper_refine_326} L -7.005 -27.218 -1.819
{ cg  gln A  16   B49.42 20240918_microed_autoleipaper_refine_326} P -7.005 -27.218 -1.819 { cd  gln A  16   B62.33 20240918_microed_autoleipaper_refine_326} L -7.787 -28.519 -1.788
{ cd  gln A  16   B62.33 20240918_microed_autoleipaper_refine_326} P -7.787 -28.519 -1.788 { oe1 gln A  16   B64.56 20240918_microed_autoleipaper_refine_326} L -8.534 -28.787 -0.846
{ cd  gln A  16   B62.33 20240918_microed_autoleipaper_refine_326} P -7.787 -28.519 -1.788 { ne2 gln A  16   B62.13 20240918_microed_autoleipaper_refine_326} L -7.615 -29.337 -2.819
{ ca  arg A  17   B34.75 20240918_microed_autoleipaper_refine_326} P -4.592 -24.582 3.078 { cb  arg A  17   B37.72 20240918_microed_autoleipaper_refine_326} L -3.686 -25.794 3.320
{ cb  arg A  17   B37.72 20240918_microed_autoleipaper_refine_326} P -3.686 -25.794 3.320 { cg  arg A  17   B39.60 20240918_microed_autoleipaper_refine_326} L -2.675 -26.027 2.213
{ cg  arg A  17   B39.60 20240918_microed_autoleipaper_refine_326} P -2.675 -26.027 2.213 { cd  arg A  17   B37.03 20240918_microed_autoleipaper_refine_326} L -1.674 -27.105 2.589
{ cd  arg A  17   B37.03 20240918_microed_autoleipaper_refine_326} P -1.674 -27.105 2.589 { ne  arg A  17   B32.46 20240918_microed_autoleipaper_refine_326} L -0.477 -27.043 1.761
{ ne  arg A  17   B32.46 20240918_microed_autoleipaper_refine_326} P -0.477 -27.043 1.761 { cz  arg A  17   B31.89 20240918_microed_autoleipaper_refine_326} L 0.481 -27.960 1.759
{ cz  arg A  17   B31.89 20240918_microed_autoleipaper_refine_326} P 0.481 -27.960 1.759 { nh1 arg A  17   B37.49 20240918_microed_autoleipaper_refine_326} L 0.414 -29.031 2.532
{ cz  arg A  17   B31.89 20240918_microed_autoleipaper_refine_326} P 0.481 -27.960 1.759 { nh2 arg A  17   B28.25 20240918_microed_autoleipaper_refine_326} L 1.533 -27.796 0.962
{ ca  val A  18   B29.25 20240918_microed_autoleipaper_refine_326} P -2.799 -21.965 5.183 { cb  val A  18   B35.36 20240918_microed_autoleipaper_refine_326} L -3.825 -20.919 5.668
{ cb  val A  18   B35.36 20240918_microed_autoleipaper_refine_326} P -3.825 -20.919 5.668 { cg1 val A  18   B30.57 20240918_microed_autoleipaper_refine_326} L -4.658 -21.479 6.815
{ cb  val A  18   B35.36 20240918_microed_autoleipaper_refine_326} P -3.825 -20.919 5.668 { cg2 val A  18   B40.03 20240918_microed_autoleipaper_refine_326} L -3.124 -19.639 6.092
{ ca  leu A  19   B27.49 20240918_microed_autoleipaper_refine_326} P 0.310 -22.097 7.383 { cb  leu A  19   B29.19 20240918_microed_autoleipaper_refine_326} L 1.699 -22.120 6.744
{ cb  leu A  19   B29.19 20240918_microed_autoleipaper_refine_326} P 1.699 -22.120 6.744 { cg  leu A  19   B34.31 20240918_microed_autoleipaper_refine_326} L 2.886 -22.407 7.668
{ cg  leu A  19   B34.31 20240918_microed_autoleipaper_refine_326} P 2.886 -22.407 7.668 { cd1 leu A  19   B30.96 20240918_microed_autoleipaper_refine_326} L 2.642 -23.647 8.512
{ cg  leu A  19   B34.31 20240918_microed_autoleipaper_refine_326} P 2.886 -22.407 7.668 { cd2 leu A  19   B28.67 20240918_microed_autoleipaper_refine_326} L 4.167 -22.561 6.861
{ ca  leu A  20   B27.73 20240918_microed_autoleipaper_refine_326} P -0.059 -20.777 10.941 { cb  leu A  20   B38.89 20240918_microed_autoleipaper_refine_326} L -1.434 -20.800 11.613
{ cb  leu A  20   B38.89 20240918_microed_autoleipaper_refine_326} P -1.434 -20.800 11.613 { cg  leu A  20   B33.78 20240918_microed_autoleipaper_refine_326} L -2.601 -20.159 10.856
{ cg  leu A  20   B33.78 20240918_microed_autoleipaper_refine_326} P -2.601 -20.159 10.856 { cd1 leu A  20   B30.80 20240918_microed_autoleipaper_refine_326} L -3.905 -20.425 11.590
{ cg  leu A  20   B33.78 20240918_microed_autoleipaper_refine_326} P -2.601 -20.159 10.856 { cd2 leu A  20   B31.61 20240918_microed_autoleipaper_refine_326} L -2.396 -18.664 10.670
{ ca  met A  22   B30.12 20240918_microed_autoleipaper_refine_326} P 1.590 -21.637 17.700 { cb  met A  22   B33.28 20240918_microed_autoleipaper_refine_326} L 1.289 -23.004 18.318
{ cb  met A  22   B33.28 20240918_microed_autoleipaper_refine_326} P 1.289 -23.004 18.318 { cg  met A  22   B31.19 20240918_microed_autoleipaper_refine_326} L 1.359 -23.062 19.848
{ cg  met A  22   B31.19 20240918_microed_autoleipaper_refine_326} P 1.359 -23.062 19.848 { sd  met A  22   B35.24 20240918_microed_autoleipaper_refine_326} L 0.022 -22.220 20.727
{ sd  met A  22   B35.24 20240918_microed_autoleipaper_refine_326} P 0.022 -22.220 20.727 { ce  met A  22   B40.92 20240918_microed_autoleipaper_refine_326} L -1.394 -22.538 19.673
{ ca  lys A  23   B36.10 20240918_microed_autoleipaper_refine_326} P 3.586 -19.206 19.837 { cb  lys A  23   B37.15 20240918_microed_autoleipaper_refine_326} L 3.130 -17.782 20.146
{ cb  lys A  23   B37.15 20240918_microed_autoleipaper_refine_326} P 3.130 -17.782 20.146 { cg  lys A  23   B42.72 20240918_microed_autoleipaper_refine_326} L 4.168 -16.963 20.898
{ cg  lys A  23   B42.72 20240918_microed_autoleipaper_refine_326} P 4.168 -16.963 20.898 { cd  lys A  23   B43.96 20240918_microed_autoleipaper_refine_326} L 4.189 -15.519 20.429
{ cd  lys A  23   B43.96 20240918_microed_autoleipaper_refine_326} P 4.189 -15.519 20.429 { ce  lys A  23   B42.18 20240918_microed_autoleipaper_refine_326} L 5.023 -15.358 19.169
{ ce  lys A  23   B42.18 20240918_microed_autoleipaper_refine_326} P 5.023 -15.358 19.169 { nz  lys A  23   B54.59 20240918_microed_autoleipaper_refine_326} L 6.458 -15.113 19.483
{ ca  lys A  24   B33.84 20240918_microed_autoleipaper_refine_326} P 5.910 -20.736 22.433 { cb  lys A  24   B36.95 20240918_microed_autoleipaper_refine_326} L 7.035 -21.678 21.979
{ cb  lys A  24   B36.95 20240918_microed_autoleipaper_refine_326} P 7.035 -21.678 21.979 { cg  lys A  24   B44.37 20240918_microed_autoleipaper_refine_326} L 6.590 -22.748 20.989
{ cg  lys A  24   B44.37 20240918_microed_autoleipaper_refine_326} P 6.590 -22.748 20.989 { cd  lys A  24   B38.86 20240918_microed_autoleipaper_refine_326} L 7.754 -23.270 20.155
{ cd  lys A  24   B38.86 20240918_microed_autoleipaper_refine_326} P 7.754 -23.270 20.155 { ce  lys A  24   B36.33 20240918_microed_autoleipaper_refine_326} L 8.588 -24.283 20.925
{ ce  lys A  24   B36.33 20240918_microed_autoleipaper_refine_326} P 8.588 -24.283 20.925 { nz  lys A  24   B33.59 20240918_microed_autoleipaper_refine_326} L 8.671 -25.591 20.218
{ ca  arg A  25   B38.19 20240918_microed_autoleipaper_refine_326} P 7.169 -17.567 24.148 { cb  arg A  25   B36.46 20240918_microed_autoleipaper_refine_326} L 8.669 -17.811 24.386
{ cb  arg A  25   B36.46 20240918_microed_autoleipaper_refine_326} P 8.669 -17.811 24.386 { cg  arg A  25   B37.46 20240918_microed_autoleipaper_refine_326} L 9.571 -17.525 23.180
{ cg  arg A  25   B37.46 20240918_microed_autoleipaper_refine_326} P 9.571 -17.525 23.180 { cd  arg A  25   B42.32 20240918_microed_autoleipaper_refine_326} L 11.024 -17.302 23.597
{ cd  arg A  25   B42.32 20240918_microed_autoleipaper_refine_326} P 11.024 -17.302 23.597 { ne  arg A  25   B53.19 20240918_microed_autoleipaper_refine_326} L 11.835 -18.506 23.444
{ ne  arg A  25   B53.19 20240918_microed_autoleipaper_refine_326} P 11.835 -18.506 23.444 { cz  arg A  25   B51.70 20240918_microed_autoleipaper_refine_326} L 12.853 -18.838 24.229
{ cz  arg A  25   B51.70 20240918_microed_autoleipaper_refine_326} P 12.853 -18.838 24.229 { nh1 arg A  25   B48.20 20240918_microed_autoleipaper_refine_326} L 13.221 -18.079 25.249
{ cz  arg A  25   B51.70 20240918_microed_autoleipaper_refine_326} P 12.853 -18.838 24.229 { nh2 arg A  25   B58.15 20240918_microed_autoleipaper_refine_326} L 13.522 -19.961 23.982
{ ca  phe A  27   B50.46 20240918_microed_autoleipaper_refine_326} P 3.844 -11.463 23.355 { cb  phe A  27   B46.20 20240918_microed_autoleipaper_refine_326} L 4.085 -10.098 22.700
{ cb  phe A  27   B46.20 20240918_microed_autoleipaper_refine_326} P 4.085 -10.098 22.700 { cg  phe A  27   B46.95 20240918_microed_autoleipaper_refine_326} L 2.827 -9.375 22.302
{ cg  phe A  27   B46.95 20240918_microed_autoleipaper_refine_326} P 2.827 -9.375 22.302 { cd1 phe A  27   B50.16 20240918_microed_autoleipaper_refine_326} L 2.146 -8.585 23.214
{ cg  phe A  27   B46.95 20240918_microed_autoleipaper_refine_326} P 2.827 -9.375 22.302 { cd2 phe A  27   B47.81 20240918_microed_autoleipaper_refine_326} L 2.337 -9.473 21.010
{ cd1 phe A  27   B50.16 20240918_microed_autoleipaper_refine_326} P 2.146 -8.585 23.214 { ce1 phe A  27   B51.37 20240918_microed_autoleipaper_refine_326} L 0.994 -7.915 22.847
{ cd2 phe A  27   B47.81 20240918_microed_autoleipaper_refine_326} P 2.337 -9.473 21.010 { ce2 phe A  27   B56.86 20240918_microed_autoleipaper_refine_326} L 1.185 -8.806 20.638
{ ce1 phe A  27   B51.37 20240918_microed_autoleipaper_refine_326} P 0.994 -7.915 22.847 { cz  phe A  27   B54.67 20240918_microed_autoleipaper_refine_326} L 0.513 -8.026 21.557
{ ce2 phe A  27   B56.86 20240918_microed_autoleipaper_refine_326} P 1.185 -8.806 20.638 { cz  phe A  27   B54.67 20240918_microed_autoleipaper_refine_326} L 0.513 -8.026 21.557
{ ca  ala A  29   B35.42 20240918_microed_autoleipaper_refine_326} P 1.665 -16.737 23.622 { cb  ala A  29   B34.91 20240918_microed_autoleipaper_refine_326} L 2.665 -16.910 24.765
{ ca  arg A  31   B31.37 20240918_microed_autoleipaper_refine_326} P -2.456 -18.293 20.099 { cb  arg A  31   B35.07 20240918_microed_autoleipaper_refine_326} L -2.855 -16.815 20.006
{ cb  arg A  31   B35.07 20240918_microed_autoleipaper_refine_326} P -2.855 -16.815 20.006 { cg  arg A  31   B39.22 20240918_microed_autoleipaper_refine_326} L -4.058 -16.389 20.834
{ cg  arg A  31   B39.22 20240918_microed_autoleipaper_refine_326} P -4.058 -16.389 20.834 { cd  arg A  31   B37.74 20240918_microed_autoleipaper_refine_326} L -4.100 -14.867 20.895
{ cd  arg A  31   B37.74 20240918_microed_autoleipaper_refine_326} P -4.100 -14.867 20.895 { ne  arg A  31   B42.95 20240918_microed_autoleipaper_refine_326} L -5.310 -14.318 21.497
{ ne  arg A  31   B42.95 20240918_microed_autoleipaper_refine_326} P -5.310 -14.318 21.497 { cz  arg A  31   B44.42 20240918_microed_autoleipaper_refine_326} L -5.406 -13.885 22.748
{ cz  arg A  31   B44.42 20240918_microed_autoleipaper_refine_326} P -5.406 -13.885 22.748 { nh1 arg A  31   B46.75 20240918_microed_autoleipaper_refine_326} L -4.408 -14.019 23.608
{ cz  arg A  31   B44.42 20240918_microed_autoleipaper_refine_326} P -5.406 -13.885 22.748 { nh2 arg A  31   B43.57 20240918_microed_autoleipaper_refine_326} L -6.531 -13.298 23.146
{ ca  trp A  32   B43.34 20240918_microed_autoleipaper_refine_326} P -2.004 -19.273 16.469 { cb  trp A  32   B32.83 20240918_microed_autoleipaper_refine_326} L -2.855 -20.273 15.685
{ cb  trp A  32   B32.83 20240918_microed_autoleipaper_refine_326} P -2.855 -20.273 15.685 { cg  trp A  32   B31.13 20240918_microed_autoleipaper_refine_326} L -3.042 -21.598 16.362
{ cg  trp A  32   B31.13 20240918_microed_autoleipaper_refine_326} P -3.042 -21.598 16.362 { cd1 trp A  32   B30.59 20240918_microed_autoleipaper_refine_326} L -3.971 -21.907 17.312
{ cg  trp A  32   B31.13 20240918_microed_autoleipaper_refine_326} P -3.042 -21.598 16.362 { cd2 trp A  32   B40.61 20240918_microed_autoleipaper_refine_326} L -2.290 -22.796 16.133
{ cd1 trp A  32   B30.59 20240918_microed_autoleipaper_refine_326} P -3.971 -21.907 17.312 { ne1 trp A  32   B29.89 20240918_microed_autoleipaper_refine_326} L -3.842 -23.221 17.691
{ cd2 trp A  32   B40.61 20240918_microed_autoleipaper_refine_326} P -2.290 -22.796 16.133 { ce2 trp A  32   B40.10 20240918_microed_autoleipaper_refine_326} L -2.817 -23.789 16.982
{ cd2 trp A  32   B40.61 20240918_microed_autoleipaper_refine_326} P -2.290 -22.796 16.133 { ce3 trp A  32   B35.00 20240918_microed_autoleipaper_refine_326} L -1.220 -23.125 15.293
{ ne1 trp A  32   B29.89 20240918_microed_autoleipaper_refine_326} P -3.842 -23.221 17.691 { ce2 trp A  32   B40.10 20240918_microed_autoleipaper_refine_326} L -2.817 -23.789 16.982
{ ce2 trp A  32   B40.10 20240918_microed_autoleipaper_refine_326} P -2.817 -23.789 16.982 { cz2 trp A  32   B36.08 20240918_microed_autoleipaper_refine_326} L -2.312 -25.088 17.017
{ ce3 trp A  32   B35.00 20240918_microed_autoleipaper_refine_326} P -1.220 -23.125 15.293 { cz3 trp A  32   B31.71 20240918_microed_autoleipaper_refine_326} L -0.719 -24.416 15.330
{ cz2 trp A  32   B36.08 20240918_microed_autoleipaper_refine_326} P -2.312 -25.088 17.017 { ch2 trp A  32   B35.08 20240918_microed_autoleipaper_refine_326} L -1.266 -25.381 16.186
{ cz3 trp A  32   B31.71 20240918_microed_autoleipaper_refine_326} P -0.719 -24.416 15.330 { ch2 trp A  32   B35.08 20240918_microed_autoleipaper_refine_326} L -1.266 -25.381 16.186
{ ca  asn A  33   B30.36 20240918_microed_autoleipaper_refine_326} P -0.779 -16.486 14.194 { cb  asn A  33   B31.74 20240918_microed_autoleipaper_refine_326} L -0.301 -15.358 15.115
{ cb  asn A  33   B31.74 20240918_microed_autoleipaper_refine_326} P -0.301 -15.358 15.115 { cg  asn A  33   B33.41 20240918_microed_autoleipaper_refine_326} L -0.787 -13.992 14.669
{ cg  asn A  33   B33.41 20240918_microed_autoleipaper_refine_326} P -0.787 -13.992 14.669 { od1 asn A  33   B33.28 20240918_microed_autoleipaper_refine_326} L -1.590 -13.874 13.743
{ cg  asn A  33   B33.41 20240918_microed_autoleipaper_refine_326} P -0.787 -13.992 14.669 { nd2 asn A  33   B35.43 20240918_microed_autoleipaper_refine_326} L -0.293 -12.948 15.325
{ ca  phe A  35   B27.55 20240918_microed_autoleipaper_refine_326} P 5.001 -15.017 11.321 { cb  phe A  35   B36.19 20240918_microed_autoleipaper_refine_326} L 5.951 -15.906 10.516
{ cb  phe A  35   B36.19 20240918_microed_autoleipaper_refine_326} P 5.951 -15.906 10.516 { cg  phe A  35   B41.43 20240918_microed_autoleipaper_refine_326} L 5.592 -17.365 10.563
{ cg  phe A  35   B41.43 20240918_microed_autoleipaper_refine_326} P 5.592 -17.365 10.563 { cd1 phe A  35   B38.83 20240918_microed_autoleipaper_refine_326} L 6.055 -18.172 11.588
{ cg  phe A  35   B41.43 20240918_microed_autoleipaper_refine_326} P 5.592 -17.365 10.563 { cd2 phe A  35   B40.97 20240918_microed_autoleipaper_refine_326} L 4.783 -17.926 9.589
{ cd1 phe A  35   B38.83 20240918_microed_autoleipaper_refine_326} P 6.055 -18.172 11.588 { ce1 phe A  35   B37.18 20240918_microed_autoleipaper_refine_326} L 5.722 -19.511 11.640
{ cd2 phe A  35   B40.97 20240918_microed_autoleipaper_refine_326} P 4.783 -17.926 9.589 { ce2 phe A  35   B32.47 20240918_microed_autoleipaper_refine_326} L 4.447 -19.266 9.635
{ ce1 phe A  35   B37.18 20240918_microed_autoleipaper_refine_326} P 5.722 -19.511 11.640 { cz  phe A  35   B34.47 20240918_microed_autoleipaper_refine_326} L 4.917 -20.060 10.662
{ ce2 phe A  35   B32.47 20240918_microed_autoleipaper_refine_326} P 4.447 -19.266 9.635 { cz  phe A  35   B34.47 20240918_microed_autoleipaper_refine_326} L 4.917 -20.060 10.662
{ ca  lys A  38   B32.94 20240918_microed_autoleipaper_refine_326} P 9.838 -5.970 14.964 { cb  lys A  38   B42.19 20240918_microed_autoleipaper_refine_326} L 10.559 -5.537 16.240
{ cb  lys A  38   B42.19 20240918_microed_autoleipaper_refine_326} P 10.559 -5.537 16.240 { cg  lys A  38   B50.09 20240918_microed_autoleipaper_refine_326} L 9.644 -5.111 17.379
{ cg  lys A  38   B50.09 20240918_microed_autoleipaper_refine_326} P 9.644 -5.111 17.379 { cd  lys A  38   B57.84 20240918_microed_autoleipaper_refine_326} L 10.458 -4.701 18.601
{ cd  lys A  38   B57.84 20240918_microed_autoleipaper_refine_326} P 10.458 -4.701 18.601 { ce  lys A  38   B68.77 20240918_microed_autoleipaper_refine_326} L 9.636 -4.752 19.881
{ ce  lys A  38   B68.77 20240918_microed_autoleipaper_refine_326} P 9.636 -4.752 19.881 { nz  lys A  38   B79.36 20240918_microed_autoleipaper_refine_326} L 10.499 -4.937 21.082
{ ca  val A  39   B30.12 20240918_microed_autoleipaper_refine_326} P 11.775 -4.025 12.318 { cb  val A  39   B33.21 20240918_microed_autoleipaper_refine_326} L 11.003 -3.129 11.333
{ cb  val A  39   B33.21 20240918_microed_autoleipaper_refine_326} P 11.003 -3.129 11.333 { cg1 val A  39   B27.08 20240918_microed_autoleipaper_refine_326} L 11.934 -2.602 10.252
{ cb  val A  39   B33.21 20240918_microed_autoleipaper_refine_326} P 11.003 -3.129 11.333 { cg2 val A  39   B28.93 20240918_microed_autoleipaper_refine_326} L 9.842 -3.892 10.713
{ ca  gln A  40   B27.38 20240918_microed_autoleipaper_refine_326} P 15.418 -3.113 12.924 { cb  gln A  40   B29.00 20240918_microed_autoleipaper_refine_326} L 16.497 -4.198 12.867
{ cb  gln A  40   B29.00 20240918_microed_autoleipaper_refine_326} P 16.497 -4.198 12.867 { cg  gln A  40   B33.05 20240918_microed_autoleipaper_refine_326} L 16.084 -5.541 13.446
{ cg  gln A  40   B33.05 20240918_microed_autoleipaper_refine_326} P 16.084 -5.541 13.446 { cd  gln A  40   B47.84 20240918_microed_autoleipaper_refine_326} L 16.335 -5.635 14.937
{ cd  gln A  40   B47.84 20240918_microed_autoleipaper_refine_326} P 16.335 -5.635 14.937 { oe1 gln A  40   B49.12 20240918_microed_autoleipaper_refine_326} L 15.730 -4.912 15.728
{ cd  gln A  40   B47.84 20240918_microed_autoleipaper_refine_326} P 16.335 -5.635 14.937 { ne2 gln A  40   B46.26 20240918_microed_autoleipaper_refine_326} L 17.235 -6.530 15.329
{ ca  glu A  41   B32.63 20240918_microed_autoleipaper_refine_326} P 17.643 -0.181 11.955 { cb  glu A  41   B35.35 20240918_microed_autoleipaper_refine_326} L 18.337 0.715 12.981
{ cb  glu A  41   B35.35 20240918_microed_autoleipaper_refine_326} P 18.337 0.715 12.981 { cg  glu A  41   B44.86 20240918_microed_autoleipaper_refine_326} L 17.712 0.694 14.367
{ cg  glu A  41   B44.86 20240918_microed_autoleipaper_refine_326} P 17.712 0.694 14.367 { cd  glu A  41   B50.62 20240918_microed_autoleipaper_refine_326} L 18.088 1.910 15.195
{ cd  glu A  41   B50.62 20240918_microed_autoleipaper_refine_326} P 18.088 1.910 15.195 { oe1 glu A  41   B51.01 20240918_microed_autoleipaper_refine_326} L 19.040 2.621 14.811
{ cd  glu A  41   B50.62 20240918_microed_autoleipaper_refine_326} P 18.088 1.910 15.195 { oe2 glu A  41   B48.72 20240918_microed_autoleipaper_refine_326} L 17.431 2.153 16.229
{ ca  glu A  43   B39.50 20240918_microed_autoleipaper_refine_326} P 16.870 -2.842 6.740 { cb  glu A  43   B35.43 20240918_microed_autoleipaper_refine_326} L 16.716 -4.278 7.269
{ cb  glu A  43   B35.43 20240918_microed_autoleipaper_refine_326} P 16.716 -4.278 7.269 { cg  glu A  43   B29.57 20240918_microed_autoleipaper_refine_326} L 15.805 -4.406 8.482
{ cg  glu A  43   B29.57 20240918_microed_autoleipaper_refine_326} P 15.805 -4.406 8.482 { cd  glu A  43   B34.21 20240918_microed_autoleipaper_refine_326} L 15.743 -5.824 9.019
{ cd  glu A  43   B34.21 20240918_microed_autoleipaper_refine_326} P 15.743 -5.824 9.019 { oe1 glu A  43   B36.23 20240918_microed_autoleipaper_refine_326} L 16.650 -6.623 8.702
{ cd  glu A  43   B34.21 20240918_microed_autoleipaper_refine_326} P 15.743 -5.824 9.019 { oe2 glu A  43   B34.20 20240918_microed_autoleipaper_refine_326} L 14.785 -6.139 9.758
{ ca  thr A  44   B28.83 20240918_microed_autoleipaper_refine_326} P 13.734 -2.080 4.757 { cb  thr A  44   B38.89 20240918_microed_autoleipaper_refine_326} L 13.534 -2.328 3.263
{ cb  thr A  44   B38.89 20240918_microed_autoleipaper_refine_326} P 13.534 -2.328 3.263 { og1 thr A  44   B31.53 20240918_microed_autoleipaper_refine_326} L 13.566 -3.737 2.998
{ cb  thr A  44   B38.89 20240918_microed_autoleipaper_refine_326} P 13.534 -2.328 3.263 { cg2 thr A  44   B33.50 20240918_microed_autoleipaper_refine_326} L 14.616 -1.630 2.451
{ ca  ile A  45   B37.23 20240918_microed_autoleipaper_refine_326} P 10.265 -3.099 5.907 { cb  ile A  45   B40.16 20240918_microed_autoleipaper_refine_326} L 8.992 -2.251 5.731
{ cb  ile A  45   B40.16 20240918_microed_autoleipaper_refine_326} P 8.992 -2.251 5.731 { cg1 ile A  45   B38.44 20240918_microed_autoleipaper_refine_326} L 7.855 -2.806 6.590
{ cb  ile A  45   B40.16 20240918_microed_autoleipaper_refine_326} P 8.992 -2.251 5.731 { cg2 ile A  45   B57.08 20240918_microed_autoleipaper_refine_326} L 8.577 -2.201 4.266
{ cg1 ile A  45   B38.44 20240918_microed_autoleipaper_refine_326} P 7.855 -2.806 6.590 { cd1 ile A  45   B45.51 20240918_microed_autoleipaper_refine_326} L 8.007 -2.503 8.060
{ ca  glu A  46   B32.26 20240918_microed_autoleipaper_refine_326} P 10.151 -6.017 3.462 { cb  glu A  46   B40.93 20240918_microed_autoleipaper_refine_326} L 10.217 -5.910 1.939
{ cb  glu A  46   B40.93 20240918_microed_autoleipaper_refine_326} P 10.217 -5.910 1.939 { cg  glu A  46   B43.00 20240918_microed_autoleipaper_refine_326} L 9.501 -7.035 1.207
{ cg  glu A  46   B43.00 20240918_microed_autoleipaper_refine_326} P 9.501 -7.035 1.207 { cd  glu A  46   B56.01 20240918_microed_autoleipaper_refine_326} L 10.262 -7.522 -0.013
{ cd  glu A  46   B56.01 20240918_microed_autoleipaper_refine_326} P 10.262 -7.522 -0.013 { oe1 glu A  46   B52.09 20240918_microed_autoleipaper_refine_326} L 11.510 -7.547 0.028
{ cd  glu A  46   B56.01 20240918_microed_autoleipaper_refine_326} P 10.262 -7.522 -0.013 { oe2 glu A  46   B47.27 20240918_microed_autoleipaper_refine_326} L 9.608 -7.882 -1.015
{ ca  asp A  47   B33.31 20240918_microed_autoleipaper_refine_326} P 13.574 -7.473 4.299 { cb  asp A  47   B34.99 20240918_microed_autoleipaper_refine_326} L 14.917 -6.756 4.153
{ cb  asp A  47   B34.99 20240918_microed_autoleipaper_refine_326} P 14.917 -6.756 4.153 { cg  asp A  47   B44.63 20240918_microed_autoleipaper_refine_326} L 15.201 -6.337 2.724
{ cg  asp A  47   B44.63 20240918_microed_autoleipaper_refine_326} P 15.201 -6.337 2.724 { od1 asp A  47   B39.33 20240918_microed_autoleipaper_refine_326} L 14.468 -6.782 1.816
{ cg  asp A  47   B44.63 20240918_microed_autoleipaper_refine_326} P 15.201 -6.337 2.724 { od2 asp A  47   B45.32 20240918_microed_autoleipaper_refine_326} L 16.158 -5.562 2.510
{ ca  ala A  49   B31.28 20240918_microed_autoleipaper_refine_326} P 9.628 -9.793 7.047 { cb  ala A  49   B33.62 20240918_microed_autoleipaper_refine_326} L 8.505 -9.489 6.056
{ ca  arg A  50   B25.10 20240918_microed_autoleipaper_refine_326} P 11.939 -12.296 5.346 { cb  arg A  50   B26.59 20240918_microed_autoleipaper_refine_326} L 12.728 -12.075 4.053
{ cb  arg A  50   B26.59 20240918_microed_autoleipaper_refine_326} P 12.728 -12.075 4.053 { cg  arg A  50   B30.52 20240918_microed_autoleipaper_refine_326} L 11.948 -11.391 2.932
{ cg  arg A  50   B30.52 20240918_microed_autoleipaper_refine_326} P 11.948 -11.391 2.932 { cd  arg A  50   B29.69 20240918_microed_autoleipaper_refine_326} L 12.876 -10.704 1.936
{ cd  arg A  50   B29.69 20240918_microed_autoleipaper_refine_326} P 12.876 -10.704 1.936 { ne  arg A  50   B40.45 20240918_microed_autoleipaper_refine_326} L 13.156 -11.541 0.774
{ ne  arg A  50   B40.45 20240918_microed_autoleipaper_refine_326} P 13.156 -11.541 0.774 { cz  arg A  50   B44.62 20240918_microed_autoleipaper_refine_326} L 12.426 -11.562 -0.334
{ cz  arg A  50   B44.62 20240918_microed_autoleipaper_refine_326} P 12.426 -11.562 -0.334 { nh1 arg A  50   B41.79 20240918_microed_autoleipaper_refine_326} L 11.351 -10.802 -0.470
{ cz  arg A  50   B44.62 20240918_microed_autoleipaper_refine_326} P 12.426 -11.562 -0.334 { nh2 arg A  50   B59.38 20240918_microed_autoleipaper_refine_326} L 12.784 -12.366 -1.330
{ ca  arg A  51   B29.71 20240918_microed_autoleipaper_refine_326} P 14.348 -12.186 8.295 { cb  arg A  51   B32.50 20240918_microed_autoleipaper_refine_326} L 14.953 -10.934 8.931
{ cb  arg A  51   B32.50 20240918_microed_autoleipaper_refine_326} P 14.953 -10.934 8.931 { cg  arg A  51   B30.16 20240918_microed_autoleipaper_refine_326} L 16.210 -11.198 9.743
{ cg  arg A  51   B30.16 20240918_microed_autoleipaper_refine_326} P 16.210 -11.198 9.743 { cd  arg A  51   B37.47 20240918_microed_autoleipaper_refine_326} L 16.513 -10.049 10.693
{ cd  arg A  51   B37.47 20240918_microed_autoleipaper_refine_326} P 16.513 -10.049 10.693 { ne  arg A  51   B46.47 20240918_microed_autoleipaper_refine_326} L 15.840 -10.207 11.978
{ ne  arg A  51   B46.47 20240918_microed_autoleipaper_refine_326} P 15.840 -10.207 11.978 { cz  arg A  51   B46.54 20240918_microed_autoleipaper_refine_326} L 14.782 -9.510 12.377
{ cz  arg A  51   B46.54 20240918_microed_autoleipaper_refine_326} P 14.782 -9.510 12.377 { nh1 arg A  51   B41.82 20240918_microed_autoleipaper_refine_326} L 14.227 -8.585 11.608
{ cz  arg A  51   B46.54 20240918_microed_autoleipaper_refine_326} P 14.782 -9.510 12.377 { nh2 arg A  51   B48.32 20240918_microed_autoleipaper_refine_326} L 14.266 -9.747 13.580
{ ca  glu A  52   B27.70 20240918_microed_autoleipaper_refine_326} P 11.602 -13.268 10.692 { cb  glu A  52   B28.45 20240918_microed_autoleipaper_refine_326} L 10.530 -12.316 11.221
{ cb  glu A  52   B28.45 20240918_microed_autoleipaper_refine_326} P 10.530 -12.316 11.221 { cg  glu A  52   B31.40 20240918_microed_autoleipaper_refine_326} L 11.098 -11.063 11.871
{ cg  glu A  52   B31.40 20240918_microed_autoleipaper_refine_326} P 11.098 -11.063 11.871 { cd  glu A  52   B38.29 20240918_microed_autoleipaper_refine_326} L 11.515 -11.291 13.311
{ cd  glu A  52   B38.29 20240918_microed_autoleipaper_refine_326} P 11.515 -11.291 13.311 { oe1 glu A  52   B51.92 20240918_microed_autoleipaper_refine_326} L 11.662 -12.466 13.710
{ cd  glu A  52   B38.29 20240918_microed_autoleipaper_refine_326} P 11.515 -11.291 13.311 { oe2 glu A  52   B41.92 20240918_microed_autoleipaper_refine_326} L 11.694 -10.296 14.045
{ ca  leu A  53   B28.18 20240918_microed_autoleipaper_refine_326} P 10.118 -16.022 8.515 { cb  leu A  53   B29.10 20240918_microed_autoleipaper_refine_326} L 9.567 -15.880 7.097
{ cb  leu A  53   B29.10 20240918_microed_autoleipaper_refine_326} P 9.567 -15.880 7.097 { cg  leu A  53   B31.49 20240918_microed_autoleipaper_refine_326} L 8.620 -17.015 6.700
{ cg  leu A  53   B31.49 20240918_microed_autoleipaper_refine_326} P 8.620 -17.015 6.700 { cd1 leu A  53   B35.20 20240918_microed_autoleipaper_refine_326} L 7.247 -16.816 7.331
{ cg  leu A  53   B31.49 20240918_microed_autoleipaper_refine_326} P 8.620 -17.015 6.700 { cd2 leu A  53   B38.56 20240918_microed_autoleipaper_refine_326} L 8.508 -17.134 5.190
{ ca  gln A  54   B29.71 20240918_microed_autoleipaper_refine_326} P 13.378 -17.920 8.005 { cb  gln A  54   B33.68 20240918_microed_autoleipaper_refine_326} L 14.589 -17.451 7.195
{ cb  gln A  54   B33.68 20240918_microed_autoleipaper_refine_326} P 14.589 -17.451 7.195 { cg  gln A  54   B34.79 20240918_microed_autoleipaper_refine_326} L 15.909 -18.061 7.651
{ cg  gln A  54   B34.79 20240918_microed_autoleipaper_refine_326} P 15.909 -18.061 7.651 { cd  gln A  54   B44.63 20240918_microed_autoleipaper_refine_326} L 17.004 -17.944 6.609
{ cd  gln A  54   B44.63 20240918_microed_autoleipaper_refine_326} P 17.004 -17.944 6.609 { oe1 gln A  54   B38.03 20240918_microed_autoleipaper_refine_326} L 17.716 -16.941 6.548
{ cd  gln A  54   B44.63 20240918_microed_autoleipaper_refine_326} P 17.004 -17.944 6.609 { ne2 gln A  54   B57.49 20240918_microed_autoleipaper_refine_326} L 17.147 -18.975 5.785
{ ca  glu A  55   B30.91 20240918_microed_autoleipaper_refine_326} P 14.064 -17.392 11.714 { cb  glu A  55   B31.39 20240918_microed_autoleipaper_refine_326} L 14.175 -16.030 12.397
{ cb  glu A  55   B31.39 20240918_microed_autoleipaper_refine_326} P 14.175 -16.030 12.397 { cg  glu A  55   B48.71 20240918_microed_autoleipaper_refine_326} L 15.215 -15.958 13.498
{ cg  glu A  55   B48.71 20240918_microed_autoleipaper_refine_326} P 15.215 -15.958 13.498 { cd  glu A  55   B62.45 20240918_microed_autoleipaper_refine_326} L 14.914 -14.861 14.503
{ cd  glu A  55   B62.45 20240918_microed_autoleipaper_refine_326} P 14.914 -14.861 14.503 { oe1 glu A  55   B51.08 20240918_microed_autoleipaper_refine_326} L 15.271 -13.694 14.235
{ cd  glu A  55   B62.45 20240918_microed_autoleipaper_refine_326} P 14.914 -14.861 14.503 { oe2 glu A  55   B50.64 20240918_microed_autoleipaper_refine_326} L 14.319 -15.165 15.558
{ ca  glu A  56   B37.91 20240918_microed_autoleipaper_refine_326} P 10.791 -18.772 13.093 { cb  glu A  56   B33.99 20240918_microed_autoleipaper_refine_326} L 9.611 -17.829 13.358
{ cb  glu A  56   B33.99 20240918_microed_autoleipaper_refine_326} P 9.611 -17.829 13.358 { cg  glu A  56   B32.33 20240918_microed_autoleipaper_refine_326} L 10.017 -16.510 14.005
{ cg  glu A  56   B32.33 20240918_microed_autoleipaper_refine_326} P 10.017 -16.510 14.005 { cd  glu A  56   B31.36 20240918_microed_autoleipaper_refine_326} L 8.849 -15.561 14.203
{ cd  glu A  56   B31.36 20240918_microed_autoleipaper_refine_326} P 8.849 -15.561 14.203 { oe1 glu A  56   B29.93 20240918_microed_autoleipaper_refine_326} L 7.756 -15.831 13.662
{ cd  glu A  56   B31.36 20240918_microed_autoleipaper_refine_326} P 8.849 -15.561 14.203 { oe2 glu A  56   B32.80 20240918_microed_autoleipaper_refine_326} L 9.027 -14.540 14.901
{ ca  ser A  57   B25.08 20240918_microed_autoleipaper_refine_326} P 9.993 -21.427 10.458 { cb  ser A  57   B31.19 20240918_microed_autoleipaper_refine_326} L 8.717 -21.123 9.658
{ cb  ser A  57   B31.19 20240918_microed_autoleipaper_refine_326} P 8.717 -21.123 9.658 { og  ser A  57   B36.78 20240918_microed_autoleipaper_refine_326} L 9.031 -20.517 8.417
{ ca  leu A  59   B34.15 20240918_microed_autoleipaper_refine_326} P 11.318 -20.978 5.038 { cb  leu A  59   B39.69 20240918_microed_autoleipaper_refine_326} L 9.802 -20.924 4.841
{ cb  leu A  59   B39.69 20240918_microed_autoleipaper_refine_326} P 9.802 -20.924 4.841 { cg  leu A  59   B39.59 20240918_microed_autoleipaper_refine_326} L 8.940 -21.958 5.564
{ cg  leu A  59   B39.59 20240918_microed_autoleipaper_refine_326} P 8.940 -21.958 5.564 { cd1 leu A  59   B34.43 20240918_microed_autoleipaper_refine_326} L 7.485 -21.507 5.580
{ cg  leu A  59   B39.59 20240918_microed_autoleipaper_refine_326} P 8.940 -21.958 5.564 { cd2 leu A  59   B33.20 20240918_microed_autoleipaper_refine_326} L 9.074 -23.321 4.905
{ ca  thr A  60   B42.87 20240918_microed_autoleipaper_refine_326} P 12.828 -18.598 2.508 { cb  thr A  60   B36.03 20240918_microed_autoleipaper_refine_326} L 14.195 -18.755 1.837
{ cb  thr A  60   B36.03 20240918_microed_autoleipaper_refine_326} P 14.195 -18.755 1.837 { og1 thr A  60   B38.43 20240918_microed_autoleipaper_refine_326} L 14.050 -19.476 0.607
{ cb  thr A  60   B36.03 20240918_microed_autoleipaper_refine_326} P 14.195 -18.755 1.837 { cg2 thr A  60   B41.73 20240918_microed_autoleipaper_refine_326} L 15.166 -19.490 2.752
{ ca  val A  61   B40.75 20240918_microed_autoleipaper_refine_326} P 10.534 -16.717 0.133 { cb  val A  61   B41.94 20240918_microed_autoleipaper_refine_326} L 9.481 -15.831 0.836
{ cb  val A  61   B41.94 20240918_microed_autoleipaper_refine_326} P 9.481 -15.831 0.836 { cg1 val A  61   B56.85 20240918_microed_autoleipaper_refine_326} L 8.346 -15.493 -0.118
{ cb  val A  61   B41.94 20240918_microed_autoleipaper_refine_326} P 9.481 -15.831 0.836 { cg2 val A  61   B37.36 20240918_microed_autoleipaper_refine_326} L 8.944 -16.526 2.077
{ ca  asp A  62   B51.58 20240918_microed_autoleipaper_refine_326} P 10.875 -15.458 -3.440 { cb  asp A  62   B66.69 20240918_microed_autoleipaper_refine_326} L 10.608 -16.391 -4.627
{ cb  asp A  62   B66.69 20240918_microed_autoleipaper_refine_326} P 10.608 -16.391 -4.627 { cg  asp A  62   B78.59 20240918_microed_autoleipaper_refine_326} L 11.160 -15.852 -5.935
{ cg  asp A  62   B78.59 20240918_microed_autoleipaper_refine_326} P 11.160 -15.852 -5.935 { od1 asp A  62   B79.50 20240918_microed_autoleipaper_refine_326} L 11.756 -14.755 -5.933
{ cg  asp A  62   B78.59 20240918_microed_autoleipaper_refine_326} P 11.160 -15.852 -5.935 { od2 asp A  62   B84.76 20240918_microed_autoleipaper_refine_326} L 10.993 -16.529 -6.971
{ ca  ala A  63   B60.73 20240918_microed_autoleipaper_refine_326} P 8.097 -12.845 -3.693 { cb  ala A  63   B63.58 20240918_microed_autoleipaper_refine_326} L 7.332 -13.013 -5.012
{ ca  leu A  64   B44.42 20240918_microed_autoleipaper_refine_326} P 6.256 -10.898 -0.990 { cb  leu A  64   B39.09 20240918_microed_autoleipaper_refine_326} L 7.011 -10.369 0.236
{ cb  leu A  64   B39.09 20240918_microed_autoleipaper_refine_326} P 7.011 -10.369 0.236 { cg  leu A  64   B32.42 20240918_microed_autoleipaper_refine_326} L 7.481 -11.371 1.298
{ cg  leu A  64   B32.42 20240918_microed_autoleipaper_refine_326} P 7.481 -11.371 1.298 { cd1 leu A  64   B35.15 20240918_microed_autoleipaper_refine_326} L 7.804 -10.642 2.594
{ cg  leu A  64   B32.42 20240918_microed_autoleipaper_refine_326} P 7.481 -11.371 1.298 { cd2 leu A  64   B49.16 20240918_microed_autoleipaper_refine_326} L 6.463 -12.472 1.559
{ ca  his A  65   B33.27 20240918_microed_autoleipaper_refine_326} P 3.092 -8.866 -1.568 { cb  his A  65   B32.87 20240918_microed_autoleipaper_refine_326} L 1.993 -9.602 -2.350
{ cb  his A  65   B32.87 20240918_microed_autoleipaper_refine_326} P 1.993 -9.602 -2.350 { cg  his A  65   B41.37 20240918_microed_autoleipaper_refine_326} L 2.455 -10.164 -3.659
{ cg  his A  65   B41.37 20240918_microed_autoleipaper_refine_326} P 2.455 -10.164 -3.659 { nd1 his A  65   B48.25 20240918_microed_autoleipaper_refine_326} L 2.519 -11.518 -3.907
{ cg  his A  65   B41.37 20240918_microed_autoleipaper_refine_326} P 2.455 -10.164 -3.659 { cd2 his A  65   B40.32 20240918_microed_autoleipaper_refine_326} L 2.871 -9.554 -4.794
{ nd1 his A  65   B48.25 20240918_microed_autoleipaper_refine_326} P 2.519 -11.518 -3.907 { ce1 his A  65   B50.43 20240918_microed_autoleipaper_refine_326} L 2.957 -11.718 -5.137
{ cd2 his A  65   B40.32 20240918_microed_autoleipaper_refine_326} P 2.871 -9.554 -4.794 { ne2 his A  65   B49.28 20240918_microed_autoleipaper_refine_326} L 3.178 -10.543 -5.697
{ ce1 his A  65   B50.43 20240918_microed_autoleipaper_refine_326} P 2.957 -11.718 -5.137 { ne2 his A  65   B49.28 20240918_microed_autoleipaper_refine_326} L 3.178 -10.543 -5.697
{ ca  lys A  66   B33.66 20240918_microed_autoleipaper_refine_326} P 1.384 -6.075 0.370 { cb  lys A  66   B37.63 20240918_microed_autoleipaper_refine_326} L 1.722 -4.594 0.197
{ cb  lys A  66   B37.63 20240918_microed_autoleipaper_refine_326} P 1.722 -4.594 0.197 { cg  lys A  66   B43.07 20240918_microed_autoleipaper_refine_326} L 3.169 -4.240 0.506
{ cg  lys A  66   B43.07 20240918_microed_autoleipaper_refine_326} P 3.169 -4.240 0.506 { cd  lys A  66   B55.78 20240918_microed_autoleipaper_refine_326} L 3.567 -2.922 -0.143
{ cd  lys A  66   B55.78 20240918_microed_autoleipaper_refine_326} P 3.567 -2.922 -0.143 { ce  lys A  66   B65.32 20240918_microed_autoleipaper_refine_326} L 4.447 -2.091 0.772
{ ce  lys A  66   B65.32 20240918_microed_autoleipaper_refine_326} P 4.447 -2.091 0.772 { nz  lys A  66   B56.35 20240918_microed_autoleipaper_refine_326} L 3.679 -1.487 1.893
{ ca  val A  67   B24.58 20240918_microed_autoleipaper_refine_326} P -2.234 -6.678 1.368 { cb  val A  67   B22.62 20240918_microed_autoleipaper_refine_326} L -2.498 -8.194 1.488
{ cb  val A  67   B22.62 20240918_microed_autoleipaper_refine_326} P -2.498 -8.194 1.488 { cg1 val A  67   B30.10 20240918_microed_autoleipaper_refine_326} L -1.788 -8.954 0.376
{ cb  val A  67   B22.62 20240918_microed_autoleipaper_refine_326} P -2.498 -8.194 1.488 { cg2 val A  67   B24.40 20240918_microed_autoleipaper_refine_326} L -2.077 -8.711 2.861
{ ca  gln A  69   B26.92 20240918_microed_autoleipaper_refine_326} P -2.217 -2.514 7.464 { cb  gln A  69   B25.47 20240918_microed_autoleipaper_refine_326} L -1.784 -1.167 6.883
{ cb  gln A  69   B25.47 20240918_microed_autoleipaper_refine_326} P -1.784 -1.167 6.883 { cg  gln A  69   B32.23 20240918_microed_autoleipaper_refine_326} L -1.320 -0.169 7.936
{ cg  gln A  69   B32.23 20240918_microed_autoleipaper_refine_326} P -1.320 -0.169 7.936 { cd  gln A  69   B49.43 20240918_microed_autoleipaper_refine_326} L -0.303 0.825 7.408
{ cd  gln A  69   B49.43 20240918_microed_autoleipaper_refine_326} P -0.303 0.825 7.408 { oe1 gln A  69   B49.68 20240918_microed_autoleipaper_refine_326} L 0.171 0.709 6.277
{ cd  gln A  69   B49.43 20240918_microed_autoleipaper_refine_326} P -0.303 0.825 7.408 { ne2 gln A  69   B45.80 20240918_microed_autoleipaper_refine_326} L 0.033 1.816 8.227
{ ca  ile A  70   B23.36 20240918_microed_autoleipaper_refine_326} P -3.646 -2.654 11.005 { cb  ile A  70   B30.36 20240918_microed_autoleipaper_refine_326} L -4.033 -4.010 11.638
{ cb  ile A  70   B30.36 20240918_microed_autoleipaper_refine_326} P -4.033 -4.010 11.638 { cg1 ile A  70   B26.26 20240918_microed_autoleipaper_refine_326} L -4.426 -5.041 10.574
{ cb  ile A  70   B30.36 20240918_microed_autoleipaper_refine_326} P -4.033 -4.010 11.638 { cg2 ile A  70   B30.82 20240918_microed_autoleipaper_refine_326} L -5.186 -3.830 12.622
{ cg1 ile A  70   B26.26 20240918_microed_autoleipaper_refine_326} P -4.426 -5.041 10.574 { cd1 ile A  70   B30.74 20240918_microed_autoleipaper_refine_326} L -4.193 -6.475 11.016
{ ca  val A  71   B23.51 20240918_microed_autoleipaper_refine_326} P -3.055 -0.199 13.857 { cb  val A  71   B32.54 20240918_microed_autoleipaper_refine_326} L -3.275 1.293 13.541
{ cb  val A  71   B32.54 20240918_microed_autoleipaper_refine_326} P -3.275 1.293 13.541 { cg1 val A  71   B24.82 20240918_microed_autoleipaper_refine_326} L -2.790 2.160 14.692
{ cb  val A  71   B32.54 20240918_microed_autoleipaper_refine_326} P -3.275 1.293 13.541 { cg2 val A  71   B30.96 20240918_microed_autoleipaper_refine_326} L -2.567 1.668 12.249
{ ca  phe A  72   B25.15 20240918_microed_autoleipaper_refine_326} P -3.311 -1.319 17.490 { cb  phe A  72   B28.17 20240918_microed_autoleipaper_refine_326} L -2.654 -2.649 17.873
{ cb  phe A  72   B28.17 20240918_microed_autoleipaper_refine_326} P -2.654 -2.649 17.873 { cg  phe A  72   B27.62 20240918_microed_autoleipaper_refine_326} L -3.017 -3.786 16.965
{ cg  phe A  72   B27.62 20240918_microed_autoleipaper_refine_326} P -3.017 -3.786 16.965 { cd1 phe A  72   B23.20 20240918_microed_autoleipaper_refine_326} L -4.198 -4.486 17.148
{ cg  phe A  72   B27.62 20240918_microed_autoleipaper_refine_326} P -3.017 -3.786 16.965 { cd2 phe A  72   B25.48 20240918_microed_autoleipaper_refine_326} L -2.177 -4.155 15.927
{ cd1 phe A  72   B23.20 20240918_microed_autoleipaper_refine_326} P -4.198 -4.486 17.148 { ce1 phe A  72   B25.73 20240918_microed_autoleipaper_refine_326} L -4.536 -5.533 16.312
{ cd2 phe A  72   B25.48 20240918_microed_autoleipaper_refine_326} P -2.177 -4.155 15.927 { ce2 phe A  72   B31.17 20240918_microed_autoleipaper_refine_326} L -2.508 -5.201 15.088
{ ce1 phe A  72   B25.73 20240918_microed_autoleipaper_refine_326} P -4.536 -5.533 16.312 { cz  phe A  72   B20.98 20240918_microed_autoleipaper_refine_326} L -3.690 -5.891 15.280
{ ce2 phe A  72   B31.17 20240918_microed_autoleipaper_refine_326} P -2.508 -5.201 15.088 { cz  phe A  72   B20.98 20240918_microed_autoleipaper_refine_326} L -3.690 -5.891 15.280
{ ca  glu A  73   B28.38 20240918_microed_autoleipaper_refine_326} P -3.776 0.855 20.592 { cb  glu A  73   B38.17 20240918_microed_autoleipaper_refine_326} L -4.677 2.078 20.432
{ cb  glu A  73   B38.17 20240918_microed_autoleipaper_refine_326} P -4.677 2.078 20.432 { cg  glu A  73   B41.25 20240918_microed_autoleipaper_refine_326} L -4.491 3.133 21.519
{ cg  glu A  73   B41.25 20240918_microed_autoleipaper_refine_326} P -4.491 3.133 21.519 { cd  glu A  73   B48.29 20240918_microed_autoleipaper_refine_326} L -5.786 3.832 21.892
{ cd  glu A  73   B48.29 20240918_microed_autoleipaper_refine_326} P -5.786 3.832 21.892 { oe1 glu A  73   B49.25 20240918_microed_autoleipaper_refine_326} L -6.406 4.457 21.004
{ cd  glu A  73   B48.29 20240918_microed_autoleipaper_refine_326} P -5.786 3.832 21.892 { oe2 glu A  73   B44.03 20240918_microed_autoleipaper_refine_326} L -6.182 3.761 23.074
{ ca  phe A  74   B37.01 20240918_microed_autoleipaper_refine_326} P -3.234 -1.085 23.816 { cb  phe A  74   B35.87 20240918_microed_autoleipaper_refine_326} L -2.122 -2.103 24.050
{ cb  phe A  74   B35.87 20240918_microed_autoleipaper_refine_326} P -2.122 -2.103 24.050 { cg  phe A  74   B35.23 20240918_microed_autoleipaper_refine_326} L -2.402 -3.452 23.444
{ cg  phe A  74   B35.23 20240918_microed_autoleipaper_refine_326} P -2.402 -3.452 23.444 { cd1 phe A  74   B37.14 20240918_microed_autoleipaper_refine_326} L -3.148 -4.396 24.133
{ cg  phe A  74   B35.23 20240918_microed_autoleipaper_refine_326} P -2.402 -3.452 23.444 { cd2 phe A  74   B35.78 20240918_microed_autoleipaper_refine_326} L -1.926 -3.774 22.182
{ cd1 phe A  74   B37.14 20240918_microed_autoleipaper_refine_326} P -3.148 -4.396 24.133 { ce1 phe A  74   B37.30 20240918_microed_autoleipaper_refine_326} L -3.410 -5.636 23.576
{ cd2 phe A  74   B35.78 20240918_microed_autoleipaper_refine_326} P -1.926 -3.774 22.182 { ce2 phe A  74   B38.76 20240918_microed_autoleipaper_refine_326} L -2.186 -5.014 21.622
{ ce1 phe A  74   B37.30 20240918_microed_autoleipaper_refine_326} P -3.410 -5.636 23.576 { cz  phe A  74   B42.34 20240918_microed_autoleipaper_refine_326} L -2.929 -5.944 22.320
{ ce2 phe A  74   B38.76 20240918_microed_autoleipaper_refine_326} P -2.186 -5.014 21.622 { cz  phe A  74   B42.34 20240918_microed_autoleipaper_refine_326} L -2.929 -5.944 22.320
{ ca  val A  75   B44.88 20240918_microed_autoleipaper_refine_326} P -4.501 1.039 26.698 { cb  val A  75   B39.08 20240918_microed_autoleipaper_refine_326} L -5.869 0.893 27.384
{ cb  val A  75   B39.08 20240918_microed_autoleipaper_refine_326} P -5.869 0.893 27.384 { cg1 val A  75   B38.68 20240918_microed_autoleipaper_refine_326} L -5.998 1.885 28.528
{ cb  val A  75   B39.08 20240918_microed_autoleipaper_refine_326} P -5.869 0.893 27.384 { cg2 val A  75   B28.54 20240918_microed_autoleipaper_refine_326} L -6.991 1.079 26.371
{ ca  glu A  77   B35.92 20240918_microed_autoleipaper_refine_326} P 0.869 2.263 26.354 { cb  glu A  77   B45.23 20240918_microed_autoleipaper_refine_326} L 0.951 1.012 25.463
{ cb  glu A  77   B45.23 20240918_microed_autoleipaper_refine_326} P 0.951 1.012 25.463 { cg  glu A  77   B44.88 20240918_microed_autoleipaper_refine_326} L 1.886 -0.068 25.985
{ cg  glu A  77   B44.88 20240918_microed_autoleipaper_refine_326} P 1.886 -0.068 25.985 { cd  glu A  77   B54.27 20240918_microed_autoleipaper_refine_326} L 1.336 -0.778 27.208
{ cd  glu A  77   B54.27 20240918_microed_autoleipaper_refine_326} P 1.336 -0.778 27.208 { oe1 glu A  77   B57.21 20240918_microed_autoleipaper_refine_326} L 0.097 -0.885 27.330
{ cd  glu A  77   B54.27 20240918_microed_autoleipaper_refine_326} P 1.336 -0.778 27.208 { oe2 glu A  77   B52.65 20240918_microed_autoleipaper_refine_326} L 2.145 -1.229 28.047
{ n   pro A  78   B29.36 20240918_microed_autoleipaper_refine_326} P 2.125 4.202 25.482 { cd  pro A  78   B32.57 20240918_microed_autoleipaper_refine_326} L 3.338 3.939 26.277
{ ca  pro A  78   B34.41 20240918_microed_autoleipaper_refine_326} P 2.241 5.404 24.645 { cb  pro A  78   B32.76 20240918_microed_autoleipaper_refine_326} L 3.492 6.108 25.190
{ cb  pro A  78   B32.76 20240918_microed_autoleipaper_refine_326} P 3.492 6.108 25.190 { cg  pro A  78   B34.63 20240918_microed_autoleipaper_refine_326} L 4.240 5.090 25.965
{ cg  pro A  78   B34.63 20240918_microed_autoleipaper_refine_326} P 4.240 5.090 25.965 { cd  pro A  78   B32.57 20240918_microed_autoleipaper_refine_326} L 3.338 3.939 26.277
{ ca  glu A  79   B33.33 20240918_microed_autoleipaper_refine_326} P 3.676 4.005 21.415 { cb  glu A  79   B42.96 20240918_microed_autoleipaper_refine_326} L 5.031 3.309 21.285
{ cb  glu A  79   B42.96 20240918_microed_autoleipaper_refine_326} P 5.031 3.309 21.285 { cg  glu A  79   B48.33 20240918_microed_autoleipaper_refine_326} L 6.210 4.264 21.174
{ cg  glu A  79   B48.33 20240918_microed_autoleipaper_refine_326} P 6.210 4.264 21.174 { cd  glu A  79   B51.95 20240918_microed_autoleipaper_refine_326} L 7.546 3.576 21.388
{ cd  glu A  79   B51.95 20240918_microed_autoleipaper_refine_326} P 7.546 3.576 21.388 { oe1 glu A  79   B49.57 20240918_microed_autoleipaper_refine_326} L 7.675 2.391 21.016
{ cd  glu A  79   B51.95 20240918_microed_autoleipaper_refine_326} P 7.546 3.576 21.388 { oe2 glu A  79   B58.08 20240918_microed_autoleipaper_refine_326} L 8.469 4.222 21.930
{ ca  leu A  80   B33.89 20240918_microed_autoleipaper_refine_326} P 1.137 2.803 18.865 { cb  leu A  80   B38.49 20240918_microed_autoleipaper_refine_326} L 0.341 3.693 17.912
{ cb  leu A  80   B38.49 20240918_microed_autoleipaper_refine_326} P 0.341 3.693 17.912 { cg  leu A  80   B43.07 20240918_microed_autoleipaper_refine_326} L -0.595 4.744 18.520
{ cg  leu A  80   B43.07 20240918_microed_autoleipaper_refine_326} P -0.595 4.744 18.520 { cd1 leu A  80   B35.76 20240918_microed_autoleipaper_refine_326} L -1.531 5.282 17.447
{ cg  leu A  80   B43.07 20240918_microed_autoleipaper_refine_326} P -0.595 4.744 18.520 { cd2 leu A  80   B37.07 20240918_microed_autoleipaper_refine_326} L -1.396 4.192 19.693
{ ca  met A  81   B25.59 20240918_microed_autoleipaper_refine_326} P 1.615 -0.281 16.683 { cb  met A  81   B24.96 20240918_microed_autoleipaper_refine_326} L 1.157 -1.616 17.274
{ cb  met A  81   B24.96 20240918_microed_autoleipaper_refine_326} P 1.157 -1.616 17.274 { cg  met A  81   B26.90 20240918_microed_autoleipaper_refine_326} L 2.057 -2.143 18.375
{ cg  met A  81   B26.90 20240918_microed_autoleipaper_refine_326} P 2.057 -2.143 18.375 { sd  met A  81   B31.63 20240918_microed_autoleipaper_refine_326} L 1.647 -3.830 18.864
{ sd  met A  81   B31.63 20240918_microed_autoleipaper_refine_326} P 1.647 -3.830 18.864 { ce  met A  81   B51.37 20240918_microed_autoleipaper_refine_326} L 2.313 -3.868 20.526
{ ca  asp A  82   B24.62 20240918_microed_autoleipaper_refine_326} P 1.801 -0.171 12.875 { cb  asp A  82   B31.16 20240918_microed_autoleipaper_refine_326} L 2.446 1.067 12.254
{ cb  asp A  82   B31.16 20240918_microed_autoleipaper_refine_326} P 2.446 1.067 12.254 { cg  asp A  82   B34.88 20240918_microed_autoleipaper_refine_326} L 2.001 1.301 10.823
{ cg  asp A  82   B34.88 20240918_microed_autoleipaper_refine_326} P 2.001 1.301 10.823 { od1 asp A  82   B31.49 20240918_microed_autoleipaper_refine_326} L 0.813 1.059 10.520
{ cg  asp A  82   B34.88 20240918_microed_autoleipaper_refine_326} P 2.001 1.301 10.823 { od2 asp A  82   B29.25 20240918_microed_autoleipaper_refine_326} L 2.839 1.728 10.000
{ ca  val A  83   B25.62 20240918_microed_autoleipaper_refine_326} P 1.734 -3.639 11.296 { cb  val A  83   B24.59 20240918_microed_autoleipaper_refine_326} L 0.953 -4.758 12.005
{ cb  val A  83   B24.59 20240918_microed_autoleipaper_refine_326} P 0.953 -4.758 12.005 { cg1 val A  83   B26.93 20240918_microed_autoleipaper_refine_326} L 1.445 -6.123 11.544
{ cb  val A  83   B24.59 20240918_microed_autoleipaper_refine_326} P 0.953 -4.758 12.005 { cg2 val A  83   B28.23 20240918_microed_autoleipaper_refine_326} L 1.075 -4.612 13.516
{ ca  his A  84   B25.56 20240918_microed_autoleipaper_refine_326} P 2.239 -4.260 7.570 { cb  his A  84   B28.01 20240918_microed_autoleipaper_refine_326} L 3.421 -3.631 6.833
{ cb  his A  84   B28.01 20240918_microed_autoleipaper_refine_326} P 3.421 -3.631 6.833 { cg  his A  84   B28.97 20240918_microed_autoleipaper_refine_326} L 3.594 -2.167 7.104
{ cg  his A  84   B28.97 20240918_microed_autoleipaper_refine_326} P 3.594 -2.167 7.104 { nd1 his A  84   B31.06 20240918_microed_autoleipaper_refine_326} L 3.859 -1.253 6.107
{ cg  his A  84   B28.97 20240918_microed_autoleipaper_refine_326} P 3.594 -2.167 7.104 { cd2 his A  84   B28.52 20240918_microed_autoleipaper_refine_326} L 3.545 -1.460 8.258
{ nd1 his A  84   B31.06 20240918_microed_autoleipaper_refine_326} P 3.859 -1.253 6.107 { ce1 his A  84   B31.98 20240918_microed_autoleipaper_refine_326} L 3.961 -0.046 6.634
{ cd2 his A  84   B28.52 20240918_microed_autoleipaper_refine_326} P 3.545 -1.460 8.258 { ne2 his A  84   B30.34 20240918_microed_autoleipaper_refine_326} L 3.775 -0.144 7.938
{ ce1 his A  84   B31.98 20240918_microed_autoleipaper_refine_326} P 3.961 -0.046 6.634 { ne2 his A  84   B30.34 20240918_microed_autoleipaper_refine_326} L 3.775 -0.144 7.938
{ ca  val A  85   B23.19 20240918_microed_autoleipaper_refine_326} P 0.701 -7.518 6.328 { cb  val A  85   B23.59 20240918_microed_autoleipaper_refine_326} L -0.803 -7.759 6.558
{ cb  val A  85   B23.59 20240918_microed_autoleipaper_refine_326} P -0.803 -7.759 6.558 { cg1 val A  85   B22.45 20240918_microed_autoleipaper_refine_326} L -1.099 -9.249 6.633
{ cb  val A  85   B23.59 20240918_microed_autoleipaper_refine_326} P -0.803 -7.759 6.558 { cg2 val A  85   B20.81 20240918_microed_autoleipaper_refine_326} L -1.267 -7.054 7.825
{ ca  phe A  86   B26.76 20240918_microed_autoleipaper_refine_326} P 2.027 -9.660 3.472 { cb  phe A  86   B28.17 20240918_microed_autoleipaper_refine_326} L 3.558 -9.760 3.405
{ cb  phe A  86   B28.17 20240918_microed_autoleipaper_refine_326} P 3.558 -9.760 3.405 { cg  phe A  86   B28.88 20240918_microed_autoleipaper_refine_326} L 4.268 -8.454 3.620
{ cg  phe A  86   B28.88 20240918_microed_autoleipaper_refine_326} P 4.268 -8.454 3.620 { cd1 phe A  86   B28.54 20240918_microed_autoleipaper_refine_326} L 4.581 -8.022 4.897
{ cg  phe A  86   B28.88 20240918_microed_autoleipaper_refine_326} P 4.268 -8.454 3.620 { cd2 phe A  86   B35.25 20240918_microed_autoleipaper_refine_326} L 4.638 -7.665 2.542
{ cd1 phe A  86   B28.54 20240918_microed_autoleipaper_refine_326} P 4.581 -8.022 4.897 { ce1 phe A  86   B31.60 20240918_microed_autoleipaper_refine_326} L 5.242 -6.822 5.098
{ cd2 phe A  86   B35.25 20240918_microed_autoleipaper_refine_326} P 4.638 -7.665 2.542 { ce2 phe A  86   B34.84 20240918_microed_autoleipaper_refine_326} L 5.300 -6.465 2.737
{ ce1 phe A  86   B31.60 20240918_microed_autoleipaper_refine_326} P 5.242 -6.822 5.098 { cz  phe A  86   B31.24 20240918_microed_autoleipaper_refine_326} L 5.602 -6.043 4.016
{ ce2 phe A  86   B34.84 20240918_microed_autoleipaper_refine_326} P 5.300 -6.465 2.737 { cz  phe A  86   B31.24 20240918_microed_autoleipaper_refine_326} L 5.602 -6.043 4.016
{ ca  cys A  87   B32.15 20240918_microed_autoleipaper_refine_326} P 1.062 -12.817 1.600 { cb  cys A  87   B31.44 20240918_microed_autoleipaper_refine_326} L -0.383 -12.776 1.089
{ cb  cys A  87   B31.44 20240918_microed_autoleipaper_refine_326} P -0.383 -12.776 1.089 { sg  cys A  87   B38.85 20240918_microed_autoleipaper_refine_326} L -1.622 -13.245 2.320
{ ca  thr A  88   B46.07 20240918_microed_autoleipaper_refine_326} P 2.764 -15.425 -0.561 { cb  thr A  88   B58.35 20240918_microed_autoleipaper_refine_326} L 4.240 -15.551 -0.164
{ cb  thr A  88   B58.35 20240918_microed_autoleipaper_refine_326} P 4.240 -15.551 -0.164 { og1 thr A  88   B52.65 20240918_microed_autoleipaper_refine_326} L 5.016 -15.927 -1.309
{ cb  thr A  88   B58.35 20240918_microed_autoleipaper_refine_326} P 4.240 -15.551 -0.164 { cg2 thr A  88   B46.03 20240918_microed_autoleipaper_refine_326} L 4.415 -16.600 0.925
{ ca  asp A  89   B55.64 20240918_microed_autoleipaper_refine_326} P 2.105 -18.813 -2.137 { cb  asp A  89   B67.56 20240918_microed_autoleipaper_refine_326} L 1.170 -18.823 -3.347
{ cb  asp A  89   B67.56 20240918_microed_autoleipaper_refine_326} P 1.170 -18.823 -3.347 { cg  asp A  89   B63.13 20240918_microed_autoleipaper_refine_326} L 0.107 -19.901 -3.252
{ cg  asp A  89   B63.13 20240918_microed_autoleipaper_refine_326} P 0.107 -19.901 -3.252 { od1 asp A  89   B55.02 20240918_microed_autoleipaper_refine_326} L 0.468 -21.097 -3.253
{ cg  asp A  89   B63.13 20240918_microed_autoleipaper_refine_326} P 0.107 -19.901 -3.252 { od2 asp A  89   B64.74 20240918_microed_autoleipaper_refine_326} L -1.090 -19.552 -3.180
{ ca  ser A  90   B57.48 20240918_microed_autoleipaper_refine_326} P 5.439 -20.048 -3.484 { cb  ser A  90   B66.01 20240918_microed_autoleipaper_refine_326} L 6.147 -19.528 -4.733
{ cb  ser A  90   B66.01 20240918_microed_autoleipaper_refine_326} P 6.147 -19.528 -4.733 { og  ser A  90   B74.80 20240918_microed_autoleipaper_refine_326} L 6.815 -20.578 -5.413
{ ca  ile A  91   B50.12 20240918_microed_autoleipaper_refine_326} P 7.902 -21.264 -0.846 { cb  ile A  91   B38.29 20240918_microed_autoleipaper_refine_326} L 7.156 -21.839 0.376
{ cb  ile A  91   B38.29 20240918_microed_autoleipaper_refine_326} P 7.156 -21.839 0.376 { cg1 ile A  91   B42.04 20240918_microed_autoleipaper_refine_326} L 6.097 -22.844 -0.084
{ cb  ile A  91   B38.29 20240918_microed_autoleipaper_refine_326} P 7.156 -21.839 0.376 { cg2 ile A  91   B39.94 20240918_microed_autoleipaper_refine_326} L 6.524 -20.715 1.181
{ cg1 ile A  91   B42.04 20240918_microed_autoleipaper_refine_326} P 6.097 -22.844 -0.084 { cd1 ile A  91   B50.43 20240918_microed_autoleipaper_refine_326} L 5.480 -23.646 1.039
{ ca  gln A  92   B44.61 20240918_microed_autoleipaper_refine_326} P 11.312 -22.933 -0.622 { cb  gln A  92   B52.57 20240918_microed_autoleipaper_refine_326} L 12.452 -22.035 -1.111
{ cb  gln A  92   B52.57 20240918_microed_autoleipaper_refine_326} P 12.452 -22.035 -1.111 { cg  gln A  92   B59.19 20240918_microed_autoleipaper_refine_326} L 12.098 -21.137 -2.295
{ cg  gln A  92   B59.19 20240918_microed_autoleipaper_refine_326} P 12.098 -21.137 -2.295 { cd  gln A  92   B63.12 20240918_microed_autoleipaper_refine_326} L 12.534 -21.719 -3.627
{ cd  gln A  92   B63.12 20240918_microed_autoleipaper_refine_326} P 12.534 -21.719 -3.627 { oe1 gln A  92   B56.26 20240918_microed_autoleipaper_refine_326} L 12.389 -22.917 -3.872
{ cd  gln A  92   B63.12 20240918_microed_autoleipaper_refine_326} P 12.534 -21.719 -3.627 { ne2 gln A  92   B63.53 20240918_microed_autoleipaper_refine_326} L 13.063 -20.869 -4.500
{ ca  thr A  94   B46.38 20240918_microed_autoleipaper_refine_326} P 9.940 -27.482 4.661 { cb  thr A  94   B50.94 20240918_microed_autoleipaper_refine_326} L 10.213 -28.971 4.919
{ cb  thr A  94   B50.94 20240918_microed_autoleipaper_refine_326} P 10.213 -28.971 4.919 { og1 thr A  94   B52.67 20240918_microed_autoleipaper_refine_326} L 10.377 -29.655 3.670
{ cb  thr A  94   B50.94 20240918_microed_autoleipaper_refine_326} P 10.213 -28.971 4.919 { cg2 thr A  94   B51.85 20240918_microed_autoleipaper_refine_326} L 9.063 -29.607 5.693
{ n   pro A  95   B35.15 20240918_microed_autoleipaper_refine_326} P 8.727 -26.406 6.519 { cd  pro A  95   B35.40 20240918_microed_autoleipaper_refine_326} L 7.388 -26.605 5.935
{ ca  pro A  95   B37.36 20240918_microed_autoleipaper_refine_326} P 8.672 -25.676 7.794 { cb  pro A  95   B30.09 20240918_microed_autoleipaper_refine_326} L 7.189 -25.299 7.924
{ cb  pro A  95   B30.09 20240918_microed_autoleipaper_refine_326} P 7.189 -25.299 7.924 { cg  pro A  95   B24.61 20240918_microed_autoleipaper_refine_326} L 6.463 -26.259 7.057
{ cg  pro A  95   B24.61 20240918_microed_autoleipaper_refine_326} P 6.463 -26.259 7.057 { cd  pro A  95   B35.40 20240918_microed_autoleipaper_refine_326} L 7.388 -26.605 5.935
{ ca  val A  96   B34.89 20240918_microed_autoleipaper_refine_326} P 10.765 -26.758 10.782 { cb  val A  96   B39.43 20240918_microed_autoleipaper_refine_326} L 12.310 -26.868 10.737
{ cb  val A  96   B39.43 20240918_microed_autoleipaper_refine_326} P 12.310 -26.868 10.737 { cg1 val A  96   B41.73 20240918_microed_autoleipaper_refine_326} L 12.953 -25.487 10.795
{ cb  val A  96   B39.43 20240918_microed_autoleipaper_refine_326} P 12.310 -26.868 10.737 { cg2 val A  96   B46.01 20240918_microed_autoleipaper_refine_326} L 12.830 -27.750 11.866
{ ca  glu A  97   B28.31 20240918_microed_autoleipaper_refine_326} P 10.001 -26.000 14.418 { cb  glu A  97   B31.10 20240918_microed_autoleipaper_refine_326} L 9.643 -27.033 15.486
{ cb  glu A  97   B31.10 20240918_microed_autoleipaper_refine_326} P 9.643 -27.033 15.486 { cg  glu A  97   B30.60 20240918_microed_autoleipaper_refine_326} L 8.923 -26.455 16.693
{ cg  glu A  97   B30.60 20240918_microed_autoleipaper_refine_326} P 8.923 -26.455 16.693 { cd  glu A  97   B45.00 20240918_microed_autoleipaper_refine_326} L 8.439 -27.526 17.654
{ cd  glu A  97   B45.00 20240918_microed_autoleipaper_refine_326} P 8.439 -27.526 17.654 { oe1 glu A  97   B39.71 20240918_microed_autoleipaper_refine_326} L 8.402 -28.709 17.258
{ cd  glu A  97   B45.00 20240918_microed_autoleipaper_refine_326} P 8.439 -27.526 17.654 { oe2 glu A  97   B47.46 20240918_microed_autoleipaper_refine_326} L 8.094 -27.185 18.805
{ ca  ser A  98   B30.03 20240918_microed_autoleipaper_refine_326} P 11.928 -23.265 16.227 { cb  ser A  98   B27.87 20240918_microed_autoleipaper_refine_326} L 11.873 -21.959 15.423
{ cb  ser A  98   B27.87 20240918_microed_autoleipaper_refine_326} P 11.873 -21.959 15.423 { og  ser A  98   B25.55 20240918_microed_autoleipaper_refine_326} L 10.765 -21.165 15.812
{ ca  asp A  99   B36.10 20240918_microed_autoleipaper_refine_326} P 12.254 -21.693 19.673 { cb  asp A  99   B41.91 20240918_microed_autoleipaper_refine_326} L 13.500 -20.950 20.163
{ cb  asp A  99   B41.91 20240918_microed_autoleipaper_refine_326} P 13.500 -20.950 20.163 { cg  asp A  99   B46.58 20240918_microed_autoleipaper_refine_326} L 14.684 -21.872 20.380
{ cg  asp A  99   B46.58 20240918_microed_autoleipaper_refine_326} P 14.684 -21.872 20.380 { od1 asp A  99   B49.27 20240918_microed_autoleipaper_refine_326} L 14.468 -23.080 20.612
{ cg  asp A  99   B46.58 20240918_microed_autoleipaper_refine_326} P 14.684 -21.872 20.380 { od2 asp A  99   B52.83 20240918_microed_autoleipaper_refine_326} L 15.833 -21.386 20.322
{ ca  glu A 100   B35.43 20240918_microed_autoleipaper_refine_326} P 9.396 -19.205 19.186 { cb  glu A 100   B38.95 20240918_microed_autoleipaper_refine_326} L 9.623 -17.869 18.468
{ cb  glu A 100   B38.95 20240918_microed_autoleipaper_refine_326} P 9.623 -17.869 18.468 { cg  glu A 100   B44.55 20240918_microed_autoleipaper_refine_326} L 11.023 -17.296 18.617
{ cg  glu A 100   B44.55 20240918_microed_autoleipaper_refine_326} P 11.023 -17.296 18.617 { cd  glu A 100   B46.13 20240918_microed_autoleipaper_refine_326} L 11.024 -15.780 18.704
{ cd  glu A 100   B46.13 20240918_microed_autoleipaper_refine_326} P 11.024 -15.780 18.704 { oe1 glu A 100   B38.81 20240918_microed_autoleipaper_refine_326} L 10.275 -15.230 19.540
{ cd  glu A 100   B46.13 20240918_microed_autoleipaper_refine_326} P 11.024 -15.780 18.704 { oe2 glu A 100   B52.35 20240918_microed_autoleipaper_refine_326} L 11.768 -15.137 17.933
{ ca  met A 101   B35.70 20240918_microed_autoleipaper_refine_326} P 6.820 -20.997 17.014 { cb  met A 101   B30.22 20240918_microed_autoleipaper_refine_326} L 6.525 -20.169 15.755
{ cb  met A 101   B30.22 20240918_microed_autoleipaper_refine_326} P 6.525 -20.169 15.755 { cg  met A 101   B37.52 20240918_microed_autoleipaper_refine_326} L 6.313 -18.691 16.029
{ cg  met A 101   B37.52 20240918_microed_autoleipaper_refine_326} P 6.313 -18.691 16.029 { sd  met A 101   B39.12 20240918_microed_autoleipaper_refine_326} L 4.620 -18.326 16.517
{ sd  met A 101   B39.12 20240918_microed_autoleipaper_refine_326} P 4.620 -18.326 16.517 { ce  met A 101   B31.38 20240918_microed_autoleipaper_refine_326} L 3.929 -17.804 14.949
{ ca  arg A 102   B29.89 20240918_microed_autoleipaper_refine_326} P 5.498 -24.433 16.048 { cb  arg A 102   B28.69 20240918_microed_autoleipaper_refine_326} L 4.996 -25.299 17.199
{ cb  arg A 102   B28.69 20240918_microed_autoleipaper_refine_326} P 4.996 -25.299 17.199 { cg  arg A 102   B31.15 20240918_microed_autoleipaper_refine_326} L 4.278 -26.576 16.769
{ cg  arg A 102   B31.15 20240918_microed_autoleipaper_refine_326} P 4.278 -26.576 16.769 { cd  arg A 102   B41.85 20240918_microed_autoleipaper_refine_326} L 4.089 -27.532 17.941
{ cd  arg A 102   B41.85 20240918_microed_autoleipaper_refine_326} P 4.089 -27.532 17.941 { ne  arg A 102   B39.42 20240918_microed_autoleipaper_refine_326} L 2.780 -27.379 18.567
{ ne  arg A 102   B39.42 20240918_microed_autoleipaper_refine_326} P 2.780 -27.379 18.567 { cz  arg A 102   B38.62 20240918_microed_autoleipaper_refine_326} L 1.673 -27.984 18.157
{ cz  arg A 102   B38.62 20240918_microed_autoleipaper_refine_326} P 1.673 -27.984 18.157 { nh1 arg A 102   B39.84 20240918_microed_autoleipaper_refine_326} L 1.674 -28.804 17.119
{ cz  arg A 102   B38.62 20240918_microed_autoleipaper_refine_326} P 1.673 -27.984 18.157 { nh2 arg A 102   B35.54 20240918_microed_autoleipaper_refine_326} L 0.534 -27.758 18.806
{ n   pro A 103   B29.43 20240918_microed_autoleipaper_refine_326} P 4.995 -24.494 13.641 { cd  pro A 103   B29.82 20240918_microed_autoleipaper_refine_326} L 6.416 -24.549 13.254
{ ca  pro A 103   B40.06 20240918_microed_autoleipaper_refine_326} P 4.090 -24.354 12.491 { cb  pro A 103   B42.34 20240918_microed_autoleipaper_refine_326} L 5.025 -24.192 11.287
{ cb  pro A 103   B42.34 20240918_microed_autoleipaper_refine_326} P 5.025 -24.192 11.287 { cg  pro A 103   B29.77 20240918_microed_autoleipaper_refine_326} L 6.399 -24.458 11.767
{ cg  pro A 103   B29.77 20240918_microed_autoleipaper_refine_326} P 6.399 -24.458 11.767 { cd  pro A 103   B29.82 20240918_microed_autoleipaper_refine_326} L 6.416 -24.549 13.254
{ ca  cys A 104   B36.19 20240918_microed_autoleipaper_refine_326} P 1.205 -26.424 11.130 { cb  cys A 104   B40.23 20240918_microed_autoleipaper_refine_326} L 0.346 -26.742 12.358
{ cb  cys A 104   B40.23 20240918_microed_autoleipaper_refine_326} P 0.346 -26.742 12.358 { sg  cys A 104   B44.06 20240918_microed_autoleipaper_refine_326} L -0.312 -28.422 12.375
{ ca  trp A 105   B30.69 20240918_microed_autoleipaper_refine_326} P -0.989 -26.586 8.014 { cb  trp A 105   B33.08 20240918_microed_autoleipaper_refine_326} L -0.657 -27.478 6.811
{ cb  trp A 105   B33.08 20240918_microed_autoleipaper_refine_326} P -0.657 -27.478 6.811 { cg  trp A 105   B32.26 20240918_microed_autoleipaper_refine_326} L 0.622 -27.139 6.087
{ cg  trp A 105   B32.26 20240918_microed_autoleipaper_refine_326} P 0.622 -27.139 6.087 { cd1 trp A 105   B33.72 20240918_microed_autoleipaper_refine_326} L 1.797 -27.832 6.135
{ cg  trp A 105   B32.26 20240918_microed_autoleipaper_refine_326} P 0.622 -27.139 6.087 { cd2 trp A 105   B38.37 20240918_microed_autoleipaper_refine_326} L 0.841 -26.043 5.187
{ cd1 trp A 105   B33.72 20240918_microed_autoleipaper_refine_326} P 1.797 -27.832 6.135 { ne1 trp A 105   B32.56 20240918_microed_autoleipaper_refine_326} L 2.737 -27.231 5.332
{ cd2 trp A 105   B38.37 20240918_microed_autoleipaper_refine_326} P 0.841 -26.043 5.187 { ce2 trp A 105   B30.37 20240918_microed_autoleipaper_refine_326} L 2.175 -26.131 4.738
{ cd2 trp A 105   B38.37 20240918_microed_autoleipaper_refine_326} P 0.841 -26.043 5.187 { ce3 trp A 105   B33.29 20240918_microed_autoleipaper_refine_326} L 0.042 -24.994 4.722
{ ne1 trp A 105   B32.56 20240918_microed_autoleipaper_refine_326} P 2.737 -27.231 5.332 { ce2 trp A 105   B30.37 20240918_microed_autoleipaper_refine_326} L 2.175 -26.131 4.738
{ ce2 trp A 105   B30.37 20240918_microed_autoleipaper_refine_326} P 2.175 -26.131 4.738 { cz2 trp A 105   B28.83 20240918_microed_autoleipaper_refine_326} L 2.727 -25.209 3.849
{ ce3 trp A 105   B33.29 20240918_microed_autoleipaper_refine_326} P 0.042 -24.994 4.722 { cz3 trp A 105   B26.60 20240918_microed_autoleipaper_refine_326} L 0.591 -24.081 3.840
{ cz2 trp A 105   B28.83 20240918_microed_autoleipaper_refine_326} P 2.727 -25.209 3.849 { ch2 trp A 105   B31.45 20240918_microed_autoleipaper_refine_326} L 1.920 -24.194 3.413
{ cz3 trp A 105   B26.60 20240918_microed_autoleipaper_refine_326} P 0.591 -24.081 3.840 { ch2 trp A 105   B31.45 20240918_microed_autoleipaper_refine_326} L 1.920 -24.194 3.413
{ ca  phe A 106   B34.53 20240918_microed_autoleipaper_refine_326} P -4.747 -25.943 8.171 { cb  phe A 106   B29.74 20240918_microed_autoleipaper_refine_326} L -5.328 -24.910 9.153
{ cb  phe A 106   B29.74 20240918_microed_autoleipaper_refine_326} P -5.328 -24.910 9.153 { cg  phe A 106   B29.78 20240918_microed_autoleipaper_refine_326} L -4.674 -24.906 10.502
{ cg  phe A 106   B29.78 20240918_microed_autoleipaper_refine_326} P -4.674 -24.906 10.502 { cd1 phe A 106   B40.64 20240918_microed_autoleipaper_refine_326} L -3.424 -24.339 10.681
{ cg  phe A 106   B29.78 20240918_microed_autoleipaper_refine_326} P -4.674 -24.906 10.502 { cd2 phe A 106   B31.22 20240918_microed_autoleipaper_refine_326} L -5.322 -25.448 11.598
{ cd1 phe A 106   B40.64 20240918_microed_autoleipaper_refine_326} P -3.424 -24.339 10.681 { ce1 phe A 106   B40.36 20240918_microed_autoleipaper_refine_326} L -2.825 -24.328 11.926
{ cd2 phe A 106   B31.22 20240918_microed_autoleipaper_refine_326} P -5.322 -25.448 11.598 { ce2 phe A 106   B35.29 20240918_microed_autoleipaper_refine_326} L -4.729 -25.440 12.846
{ ce1 phe A 106   B40.36 20240918_microed_autoleipaper_refine_326} P -2.825 -24.328 11.926 { cz  phe A 106   B35.29 20240918_microed_autoleipaper_refine_326} L -3.478 -24.879 13.011
{ ce2 phe A 106   B35.29 20240918_microed_autoleipaper_refine_326} P -4.729 -25.440 12.846 { cz  phe A 106   B35.29 20240918_microed_autoleipaper_refine_326} L -3.478 -24.879 13.011
{ ca  gln A 107   B47.76 20240918_microed_autoleipaper_refine_326} P -7.453 -25.924 5.529 { cb  gln A 107   B49.88 20240918_microed_autoleipaper_refine_326} L -8.456 -27.043 5.261
{ cb  gln A 107   B49.88 20240918_microed_autoleipaper_refine_326} P -8.456 -27.043 5.261 { cg  gln A 107   B59.18 20240918_microed_autoleipaper_refine_326} L -7.861 -28.261 4.575
{ cg  gln A 107   B59.18 20240918_microed_autoleipaper_refine_326} P -7.861 -28.261 4.575 { cd  gln A 107   B66.31 20240918_microed_autoleipaper_refine_326} L -8.202 -29.552 5.290
{ cd  gln A 107   B66.31 20240918_microed_autoleipaper_refine_326} P -8.202 -29.552 5.290 { oe1 gln A 107   B58.53 20240918_microed_autoleipaper_refine_326} L -7.637 -29.863 6.339
{ cd  gln A 107   B66.31 20240918_microed_autoleipaper_refine_326} P -8.202 -29.552 5.290 { ne2 gln A 107   B78.82 20240918_microed_autoleipaper_refine_326} L -9.137 -30.310 4.728
{ ca  leu A 108   B55.01 20240918_microed_autoleipaper_refine_326} P -9.414 -22.784 4.687 { cb  leu A 108   B43.33 20240918_microed_autoleipaper_refine_326} L -9.539 -22.224 3.268
{ cb  leu A 108   B43.33 20240918_microed_autoleipaper_refine_326} P -9.539 -22.224 3.268 { cg  leu A 108   B46.30 20240918_microed_autoleipaper_refine_326} L -8.328 -22.457 2.362
{ cg  leu A 108   B46.30 20240918_microed_autoleipaper_refine_326} P -8.328 -22.457 2.362 { cd1 leu A 108   B53.62 20240918_microed_autoleipaper_refine_326} L -8.544 -21.810 1.004
{ cg  leu A 108   B46.30 20240918_microed_autoleipaper_refine_326} P -8.328 -22.457 2.362 { cd2 leu A 108   B42.02 20240918_microed_autoleipaper_refine_326} L -7.050 -21.935 3.010
{ ca  asp A 109   B51.02 20240918_microed_autoleipaper_refine_326} P -12.448 -24.112 6.607 { cb  asp A 109   B55.83 20240918_microed_autoleipaper_refine_326} L -13.485 -24.924 5.828
{ cb  asp A 109   B55.83 20240918_microed_autoleipaper_refine_326} P -13.485 -24.924 5.828 { cg  asp A 109   B60.43 20240918_microed_autoleipaper_refine_326} L -13.183 -26.410 5.828
{ cg  asp A 109   B60.43 20240918_microed_autoleipaper_refine_326} P -13.183 -26.410 5.828 { od1 asp A 109   B59.67 20240918_microed_autoleipaper_refine_326} L -12.090 -26.798 5.362
{ cg  asp A 109   B60.43 20240918_microed_autoleipaper_refine_326} P -13.183 -26.410 5.828 { od2 asp A 109   B49.67 20240918_microed_autoleipaper_refine_326} L -14.039 -27.191 6.293
{ ca  gln A 110   B47.11 20240918_microed_autoleipaper_refine_326} P -10.563 -25.367 9.691 { cb  gln A 110   B54.85 20240918_microed_autoleipaper_refine_326} L -9.721 -26.628 9.480
{ cb  gln A 110   B54.85 20240918_microed_autoleipaper_refine_326} P -9.721 -26.628 9.480 { cg  gln A 110   B56.94 20240918_microed_autoleipaper_refine_326} L -10.222 -27.571 8.390
{ cg  gln A 110   B56.94 20240918_microed_autoleipaper_refine_326} P -10.222 -27.571 8.390 { cd  gln A 110   B61.36 20240918_microed_autoleipaper_refine_326} L -11.314 -28.504 8.873
{ cd  gln A 110   B61.36 20240918_microed_autoleipaper_refine_326} P -11.314 -28.504 8.873 { oe1 gln A 110   B61.79 20240918_microed_autoleipaper_refine_326} L -11.052 -29.649 9.242
{ cd  gln A 110   B61.36 20240918_microed_autoleipaper_refine_326} P -11.314 -28.504 8.873 { ne2 gln A 110   B64.84 20240918_microed_autoleipaper_refine_326} L -12.549 -28.019 8.867
{ ca  ile A 111   B31.32 20240918_microed_autoleipaper_refine_326} P -9.005 -22.129 10.998 { cb  ile A 111   B36.50 20240918_microed_autoleipaper_refine_326} L -9.096 -20.741 10.340
{ cb  ile A 111   B36.50 20240918_microed_autoleipaper_refine_326} P -9.096 -20.741 10.340 { cg1 ile A 111   B33.37 20240918_microed_autoleipaper_refine_326} L -8.309 -20.728 9.024
{ cb  ile A 111   B36.50 20240918_microed_autoleipaper_refine_326} P -9.096 -20.741 10.340 { cg2 ile A 111   B36.91 20240918_microed_autoleipaper_refine_326} L -8.574 -19.660 11.276
{ cg1 ile A 111   B33.37 20240918_microed_autoleipaper_refine_326} P -8.309 -20.728 9.024 { cd1 ile A 111   B39.09 20240918_microed_autoleipaper_refine_326} L -9.175 -20.848 7.786
{ n   pro A 112   B40.97 20240918_microed_autoleipaper_refine_326} P -8.569 -22.133 13.433 { cd  pro A 112   B31.46 20240918_microed_autoleipaper_refine_326} L -7.110 -22.284 13.288
{ ca  pro A 112   B37.72 20240918_microed_autoleipaper_refine_326} P -8.980 -22.196 14.849 { cb  pro A 112   B41.13 20240918_microed_autoleipaper_refine_326} L -7.786 -22.904 15.496
{ cb  pro A 112   B41.13 20240918_microed_autoleipaper_refine_326} P -7.786 -22.904 15.496 { cg  pro A 112   B31.64 20240918_microed_autoleipaper_refine_326} L -6.621 -22.403 14.712
{ cg  pro A 112   B31.64 20240918_microed_autoleipaper_refine_326} P -6.621 -22.403 14.712 { cd  pro A 112   B31.46 20240918_microed_autoleipaper_refine_326} L -7.110 -22.284 13.288
{ ca  phe A 113   B26.36 20240918_microed_autoleipaper_refine_326} P -10.533 -18.760 15.379 { cb  phe A 113   B26.15 20240918_microed_autoleipaper_refine_326} L -11.779 -18.227 14.671
{ cb  phe A 113   B26.15 20240918_microed_autoleipaper_refine_326} P -11.779 -18.227 14.671 { cg  phe A 113   B27.60 20240918_microed_autoleipaper_refine_326} L -11.545 -17.862 13.236
{ cg  phe A 113   B27.60 20240918_microed_autoleipaper_refine_326} P -11.545 -17.862 13.236 { cd1 phe A 113   B26.73 20240918_microed_autoleipaper_refine_326} L -10.793 -16.749 12.904
{ cg  phe A 113   B27.60 20240918_microed_autoleipaper_refine_326} P -11.545 -17.862 13.236 { cd2 phe A 113   B25.61 20240918_microed_autoleipaper_refine_326} L -12.074 -18.635 12.218
{ cd1 phe A 113   B26.73 20240918_microed_autoleipaper_refine_326} P -10.793 -16.749 12.904 { ce1 phe A 113   B21.43 20240918_microed_autoleipaper_refine_326} L -10.574 -16.412 11.584
{ cd2 phe A 113   B25.61 20240918_microed_autoleipaper_refine_326} P -12.074 -18.635 12.218 { ce2 phe A 113   B33.45 20240918_microed_autoleipaper_refine_326} L -11.858 -18.303 10.897
{ ce1 phe A 113   B21.43 20240918_microed_autoleipaper_refine_326} P -10.574 -16.412 11.584 { cz  phe A 113   B31.51 20240918_microed_autoleipaper_refine_326} L -11.107 -17.191 10.579
{ ce2 phe A 113   B33.45 20240918_microed_autoleipaper_refine_326} P -11.858 -18.303 10.897 { cz  phe A 113   B31.51 20240918_microed_autoleipaper_refine_326} L -11.107 -17.191 10.579
{ ca  lys A 114   B36.26 20240918_microed_autoleipaper_refine_326} P -11.201 -19.685 19.024 { cb  lys A 114   B46.93 20240918_microed_autoleipaper_refine_326} L -11.926 -20.946 19.496
{ cb  lys A 114   B46.93 20240918_microed_autoleipaper_refine_326} P -11.926 -20.946 19.496 { cg  lys A 114   B56.59 20240918_microed_autoleipaper_refine_326} L -13.177 -21.269 18.694
{ cg  lys A 114   B56.59 20240918_microed_autoleipaper_refine_326} P -13.177 -21.269 18.694 { cd  lys A 114   B76.98 20240918_microed_autoleipaper_refine_326} L -14.183 -22.061 19.520
{ cd  lys A 114   B76.98 20240918_microed_autoleipaper_refine_326} P -14.183 -22.061 19.520 { ce  lys A 114   B81.35 20240918_microed_autoleipaper_refine_326} L -14.910 -23.105 18.683
{ ce  lys A 114   B81.35 20240918_microed_autoleipaper_refine_326} P -14.910 -23.105 18.683 { nz  lys A 114   B77.66 20240918_microed_autoleipaper_refine_326} L -14.380 -24.476 18.921
{ ca  asp A 115   B36.34 20240918_microed_autoleipaper_refine_326} P -7.464 -19.737 19.864 { cb  asp A 115   B36.19 20240918_microed_autoleipaper_refine_326} L -6.796 -21.103 20.026
{ cb  asp A 115   B36.19 20240918_microed_autoleipaper_refine_326} P -6.796 -21.103 20.026 { cg  asp A 115   B44.65 20240918_microed_autoleipaper_refine_326} L -7.493 -21.974 21.052
{ cg  asp A 115   B44.65 20240918_microed_autoleipaper_refine_326} P -7.493 -21.974 21.052 { od1 asp A 115   B47.25 20240918_microed_autoleipaper_refine_326} L -8.557 -22.542 20.729
{ cg  asp A 115   B44.65 20240918_microed_autoleipaper_refine_326} P -7.493 -21.974 21.052 { od2 asp A 115   B43.02 20240918_microed_autoleipaper_refine_326} L -6.975 -22.093 22.182
{ ca  met A 116   B37.46 20240918_microed_autoleipaper_refine_326} P -6.389 -16.776 17.704 { cb  met A 116   B34.51 20240918_microed_autoleipaper_refine_326} L -6.831 -16.684 16.241
{ cb  met A 116   B34.51 20240918_microed_autoleipaper_refine_326} P -6.831 -16.684 16.241 { cg  met A 116   B28.63 20240918_microed_autoleipaper_refine_326} L -6.813 -17.990 15.485
{ cg  met A 116   B28.63 20240918_microed_autoleipaper_refine_326} P -6.813 -17.990 15.485 { sd  met A 116   B29.64 20240918_microed_autoleipaper_refine_326} L -6.824 -17.722 13.701
{ sd  met A 116   B29.64 20240918_microed_autoleipaper_refine_326} P -6.824 -17.722 13.701 { ce  met A 116   B50.03 20240918_microed_autoleipaper_refine_326} L -5.096 -17.364 13.400
{ ca  trp A 117   B32.71 20240918_microed_autoleipaper_refine_326} P -6.564 -13.037 18.333 { cb  trp A 117   B28.32 20240918_microed_autoleipaper_refine_326} L -5.588 -11.998 17.793
{ cb  trp A 117   B28.32 20240918_microed_autoleipaper_refine_326} P -5.588 -11.998 17.793 { cg  trp A 117   B33.53 20240918_microed_autoleipaper_refine_326} L -4.236 -12.072 18.438
{ cg  trp A 117   B33.53 20240918_microed_autoleipaper_refine_326} P -4.236 -12.072 18.438 { cd1 trp A 117   B30.89 20240918_microed_autoleipaper_refine_326} L -3.183 -12.848 18.049
{ cg  trp A 117   B33.53 20240918_microed_autoleipaper_refine_326} P -4.236 -12.072 18.438 { cd2 trp A 117   B39.83 20240918_microed_autoleipaper_refine_326} L -3.795 -11.347 19.592
{ cd1 trp A 117   B30.89 20240918_microed_autoleipaper_refine_326} P -3.183 -12.848 18.049 { ne1 trp A 117   B27.92 20240918_microed_autoleipaper_refine_326} L -2.114 -12.651 18.889
{ cd2 trp A 117   B39.83 20240918_microed_autoleipaper_refine_326} P -3.795 -11.347 19.592 { ce2 trp A 117   B42.74 20240918_microed_autoleipaper_refine_326} L -2.464 -11.733 19.845
{ cd2 trp A 117   B39.83 20240918_microed_autoleipaper_refine_326} P -3.795 -11.347 19.592 { ce3 trp A 117   B37.56 20240918_microed_autoleipaper_refine_326} L -4.397 -10.408 20.436
{ ne1 trp A 117   B27.92 20240918_microed_autoleipaper_refine_326} P -2.114 -12.651 18.889 { ce2 trp A 117   B42.74 20240918_microed_autoleipaper_refine_326} L -2.464 -11.733 19.845
{ ce2 trp A 117   B42.74 20240918_microed_autoleipaper_refine_326} P -2.464 -11.733 19.845 { cz2 trp A 117   B47.42 20240918_microed_autoleipaper_refine_326} L -1.724 -11.213 20.905
{ ce3 trp A 117   B37.56 20240918_microed_autoleipaper_refine_326} P -4.397 -10.408 20.436 { cz3 trp A 117   B42.85 20240918_microed_autoleipaper_refine_326} L -3.660 -9.892 21.488
{ cz2 trp A 117   B47.42 20240918_microed_autoleipaper_refine_326} P -1.724 -11.213 20.905 { ch2 trp A 117   B49.48 20240918_microed_autoleipaper_refine_326} L -2.338 -10.296 21.713
{ cz3 trp A 117   B42.85 20240918_microed_autoleipaper_refine_326} P -3.660 -9.892 21.488 { ch2 trp A 117   B49.48 20240918_microed_autoleipaper_refine_326} L -2.338 -10.296 21.713
{ n   pro A 118   B28.76 20240918_microed_autoleipaper_refine_326} P -8.692 -11.932 18.866 { cd  pro A 118   B25.27 20240918_microed_autoleipaper_refine_326} L -8.238 -11.336 20.133
{ ca  pro A 118   B31.25 20240918_microed_autoleipaper_refine_326} P -10.113 -11.644 18.605 { cb  pro A 118   B39.35 20240918_microed_autoleipaper_refine_326} L -10.557 -10.885 19.865
{ cb  pro A 118   B39.35 20240918_microed_autoleipaper_refine_326} P -10.557 -10.885 19.865 { cg  pro A 118   B41.92 20240918_microed_autoleipaper_refine_326} L -9.508 -11.178 20.894
{ cg  pro A 118   B41.92 20240918_microed_autoleipaper_refine_326} P -9.508 -11.178 20.894 { cd  pro A 118   B25.27 20240918_microed_autoleipaper_refine_326} L -8.238 -11.336 20.133
{ ca  asp A 119   B25.42 20240918_microed_autoleipaper_refine_326} P -9.558 -9.190 15.739 { cb  asp A 119   B24.37 20240918_microed_autoleipaper_refine_326} L -8.564 -8.026 15.739
{ cb  asp A 119   B24.37 20240918_microed_autoleipaper_refine_326} P -8.564 -8.026 15.739 { cg  asp A 119   B26.70 20240918_microed_autoleipaper_refine_326} L -7.138 -8.478 15.498
{ cg  asp A 119   B26.70 20240918_microed_autoleipaper_refine_326} P -7.138 -8.478 15.498 { od1 asp A 119   B31.20 20240918_microed_autoleipaper_refine_326} L -6.543 -9.088 16.411
{ cg  asp A 119   B26.70 20240918_microed_autoleipaper_refine_326} P -7.138 -8.478 15.498 { od2 asp A 119   B24.25 20240918_microed_autoleipaper_refine_326} L -6.611 -8.223 14.395
{ ca  asp A 120   B32.44 20240918_microed_autoleipaper_refine_326} P -8.447 -11.935 13.331 { cb  asp A 120   B36.93 20240918_microed_autoleipaper_refine_326} L -7.617 -13.173 13.681
{ cb  asp A 120   B36.93 20240918_microed_autoleipaper_refine_326} P -7.617 -13.173 13.681 { cg  asp A 120   B36.10 20240918_microed_autoleipaper_refine_326} L -6.137 -12.974 13.430
{ cg  asp A 120   B36.10 20240918_microed_autoleipaper_refine_326} P -6.137 -12.974 13.430 { od1 asp A 120   B37.76 20240918_microed_autoleipaper_refine_326} L -5.784 -12.413 12.373
{ cg  asp A 120   B36.10 20240918_microed_autoleipaper_refine_326} P -6.137 -12.974 13.430 { od2 asp A 120   B44.01 20240918_microed_autoleipaper_refine_326} L -5.324 -13.378 14.288
{ ca  ser A 121   B24.31 20240918_microed_autoleipaper_refine_326} P -12.134 -12.792 12.842 { cb  ser A 121   B25.92 20240918_microed_autoleipaper_refine_326} L -13.099 -13.202 13.957
{ cb  ser A 121   B25.92 20240918_microed_autoleipaper_refine_326} P -13.099 -13.202 13.957 { og  ser A 121   B36.34 20240918_microed_autoleipaper_refine_326} L -13.336 -14.599 13.937
{ ca  tyr A 122   B20.99 20240918_microed_autoleipaper_refine_326} P -12.951 -9.364 11.359 { cb  tyr A 122   B26.95 20240918_microed_autoleipaper_refine_326} L -12.909 -8.072 12.184
{ cb  tyr A 122   B26.95 20240918_microed_autoleipaper_refine_326} P -12.909 -8.072 12.184 { cg  tyr A 122   B27.20 20240918_microed_autoleipaper_refine_326} L -13.710 -8.129 13.464
{ cg  tyr A 122   B27.20 20240918_microed_autoleipaper_refine_326} P -13.710 -8.129 13.464 { cd1 tyr A 122   B30.82 20240918_microed_autoleipaper_refine_326} L -13.133 -8.573 14.646
{ cg  tyr A 122   B27.20 20240918_microed_autoleipaper_refine_326} P -13.710 -8.129 13.464 { cd2 tyr A 122   B24.06 20240918_microed_autoleipaper_refine_326} L -15.042 -7.737 13.492
{ cd1 tyr A 122   B30.82 20240918_microed_autoleipaper_refine_326} P -13.133 -8.573 14.646 { ce1 tyr A 122   B28.87 20240918_microed_autoleipaper_refine_326} L -13.858 -8.626 15.819
{ cd2 tyr A 122   B24.06 20240918_microed_autoleipaper_refine_326} P -15.042 -7.737 13.492 { ce2 tyr A 122   B23.79 20240918_microed_autoleipaper_refine_326} L -15.777 -7.789 14.662
{ ce1 tyr A 122   B28.87 20240918_microed_autoleipaper_refine_326} P -13.858 -8.626 15.819 { cz  tyr A 122   B29.15 20240918_microed_autoleipaper_refine_326} L -15.179 -8.235 15.823
{ ce2 tyr A 122   B23.79 20240918_microed_autoleipaper_refine_326} P -15.777 -7.789 14.662 { cz  tyr A 122   B29.15 20240918_microed_autoleipaper_refine_326} L -15.179 -8.235 15.823
{ cz  tyr A 122   B29.15 20240918_microed_autoleipaper_refine_326} P -15.179 -8.235 15.823 { oh  tyr A 122   B25.65 20240918_microed_autoleipaper_refine_326} L -15.898 -8.292 16.996
{ ca  trp A 123   B25.69 20240918_microed_autoleipaper_refine_326} P -10.250 -8.995 8.680 { cb  trp A 123   B22.09 20240918_microed_autoleipaper_refine_326} L -9.108 -8.021 9.002
{ cb  trp A 123   B22.09 20240918_microed_autoleipaper_refine_326} P -9.108 -8.021 9.002 { cg  trp A 123   B32.04 20240918_microed_autoleipaper_refine_326} L -8.014 -8.563 9.893
{ cg  trp A 123   B32.04 20240918_microed_autoleipaper_refine_326} P -8.014 -8.563 9.893 { cd1 trp A 123   B23.55 20240918_microed_autoleipaper_refine_326} L -7.896 -8.382 11.241
{ cg  trp A 123   B32.04 20240918_microed_autoleipaper_refine_326} P -8.014 -8.563 9.893 { cd2 trp A 123   B30.04 20240918_microed_autoleipaper_refine_326} L -6.875 -9.343 9.494
{ cd1 trp A 123   B23.55 20240918_microed_autoleipaper_refine_326} P -7.896 -8.382 11.241 { ne1 trp A 123   B23.53 20240918_microed_autoleipaper_refine_326} L -6.765 -9.008 11.707
{ cd2 trp A 123   B30.04 20240918_microed_autoleipaper_refine_326} P -6.875 -9.343 9.494 { ce2 trp A 123   B24.91 20240918_microed_autoleipaper_refine_326} L -6.121 -9.605 10.656
{ cd2 trp A 123   B30.04 20240918_microed_autoleipaper_refine_326} P -6.875 -9.343 9.494 { ce3 trp A 123   B29.51 20240918_microed_autoleipaper_refine_326} L -6.424 -9.848 8.271
{ ne1 trp A 123   B23.53 20240918_microed_autoleipaper_refine_326} P -6.765 -9.008 11.707 { ce2 trp A 123   B24.91 20240918_microed_autoleipaper_refine_326} L -6.121 -9.605 10.656
{ ce2 trp A 123   B24.91 20240918_microed_autoleipaper_refine_326} P -6.121 -9.605 10.656 { cz2 trp A 123   B35.76 20240918_microed_autoleipaper_refine_326} L -4.942 -10.350 10.629
{ ce3 trp A 123   B29.51 20240918_microed_autoleipaper_refine_326} P -6.424 -9.848 8.271 { cz3 trp A 123   B32.89 20240918_microed_autoleipaper_refine_326} L -5.254 -10.591 8.248
{ cz2 trp A 123   B35.76 20240918_microed_autoleipaper_refine_326} P -4.942 -10.350 10.629 { ch2 trp A 123   B29.86 20240918_microed_autoleipaper_refine_326} L -4.528 -10.834 9.420
{ cz3 trp A 123   B32.89 20240918_microed_autoleipaper_refine_326} P -5.254 -10.591 8.248 { ch2 trp A 123   B29.86 20240918_microed_autoleipaper_refine_326} L -4.528 -10.834 9.420
{ ca  phe A 124   B34.52 20240918_microed_autoleipaper_refine_326} P -9.484 -12.580 7.611 { cb  phe A 124   B29.87 20240918_microed_autoleipaper_refine_326} L -9.450 -13.824 8.497
{ cb  phe A 124   B29.87 20240918_microed_autoleipaper_refine_326} P -9.450 -13.824 8.497 { cg  phe A 124   B37.80 20240918_microed_autoleipaper_refine_326} L -8.147 -14.562 8.431
{ cg  phe A 124   B37.80 20240918_microed_autoleipaper_refine_326} P -8.147 -14.562 8.431 { cd1 phe A 124   B38.62 20240918_microed_autoleipaper_refine_326} L -7.049 -14.115 9.145
{ cg  phe A 124   B37.80 20240918_microed_autoleipaper_refine_326} P -8.147 -14.562 8.431 { cd2 phe A 124   B44.78 20240918_microed_autoleipaper_refine_326} L -8.012 -15.687 7.637
{ cd1 phe A 124   B38.62 20240918_microed_autoleipaper_refine_326} P -7.049 -14.115 9.145 { ce1 phe A 124   B43.76 20240918_microed_autoleipaper_refine_326} L -5.844 -14.785 9.080
{ cd2 phe A 124   B44.78 20240918_microed_autoleipaper_refine_326} P -8.012 -15.687 7.637 { ce2 phe A 124   B42.42 20240918_microed_autoleipaper_refine_326} L -6.810 -16.362 7.569
{ ce1 phe A 124   B43.76 20240918_microed_autoleipaper_refine_326} P -5.844 -14.785 9.080 { cz  phe A 124   B41.38 20240918_microed_autoleipaper_refine_326} L -5.725 -15.910 8.291
{ ce2 phe A 124   B42.42 20240918_microed_autoleipaper_refine_326} P -6.810 -16.362 7.569 { cz  phe A 124   B41.38 20240918_microed_autoleipaper_refine_326} L -5.725 -15.910 8.291
{ n   pro A 125   B28.29 20240918_microed_autoleipaper_refine_326} P -11.651 -12.793 6.434 { cd  pro A 125   B29.33 20240918_microed_autoleipaper_refine_326} L -12.509 -12.555 7.609
{ ca  pro A 125   B29.92 20240918_microed_autoleipaper_refine_326} P -12.441 -12.985 5.208 { cb  pro A 125   B35.51 20240918_microed_autoleipaper_refine_326} L -13.874 -12.667 5.658
{ cb  pro A 125   B35.51 20240918_microed_autoleipaper_refine_326} P -13.874 -12.667 5.658 { cg  pro A 125   B32.39 20240918_microed_autoleipaper_refine_326} L -13.879 -12.921 7.119
{ cg  pro A 125   B32.39 20240918_microed_autoleipaper_refine_326} P -13.879 -12.921 7.119 { cd  pro A 125   B29.33 20240918_microed_autoleipaper_refine_326} L -12.509 -12.555 7.609
{ ca  leu A 126   B43.02 20240918_microed_autoleipaper_refine_326} P -10.993 -10.009 3.328 { cb  leu A 126   B41.64 20240918_microed_autoleipaper_refine_326} L -10.714 -8.623 3.906
{ cb  leu A 126   B41.64 20240918_microed_autoleipaper_refine_326} P -10.714 -8.623 3.906 { cg  leu A 126   B47.63 20240918_microed_autoleipaper_refine_326} L -11.958 -7.866 4.375
{ cg  leu A 126   B47.63 20240918_microed_autoleipaper_refine_326} P -11.958 -7.866 4.375 { cd1 leu A 126   B29.76 20240918_microed_autoleipaper_refine_326} L -11.580 -6.592 5.103
{ cg  leu A 126   B47.63 20240918_microed_autoleipaper_refine_326} P -11.958 -7.866 4.375 { cd2 leu A 126   B53.54 20240918_microed_autoleipaper_refine_326} L -12.869 -7.552 3.199
{ ca  leu A 127   B37.05 20240918_microed_autoleipaper_refine_326} P -7.647 -11.789 2.943 { cb  leu A 127   B37.03 20240918_microed_autoleipaper_refine_326} L -6.750 -12.284 4.076
{ cb  leu A 127   B37.03 20240918_microed_autoleipaper_refine_326} P -6.750 -12.284 4.076 { cg  leu A 127   B33.21 20240918_microed_autoleipaper_refine_326} L -5.293 -12.544 3.695
{ cg  leu A 127   B33.21 20240918_microed_autoleipaper_refine_326} P -5.293 -12.544 3.695 { cd1 leu A 127   B37.98 20240918_microed_autoleipaper_refine_326} L -4.435 -11.333 4.021
{ cg  leu A 127   B33.21 20240918_microed_autoleipaper_refine_326} P -5.293 -12.544 3.695 { cd2 leu A 127   B32.60 20240918_microed_autoleipaper_refine_326} L -4.765 -13.789 4.395
{ ca  leu A 128   B42.80 20240918_microed_autoleipaper_refine_326} P -9.402 -14.875 1.547 { cb  leu A 128   B43.76 20240918_microed_autoleipaper_refine_326} L -10.139 -15.892 2.425
{ cb  leu A 128   B43.76 20240918_microed_autoleipaper_refine_326} P -10.139 -15.892 2.425 { cg  leu A 128   B42.40 20240918_microed_autoleipaper_refine_326} L -9.629 -16.064 3.860
{ cg  leu A 128   B42.40 20240918_microed_autoleipaper_refine_326} P -9.629 -16.064 3.860 { cd1 leu A 128   B40.61 20240918_microed_autoleipaper_refine_326} L -10.662 -16.785 4.713
{ cg  leu A 128   B42.40 20240918_microed_autoleipaper_refine_326} P -9.629 -16.064 3.860 { cd2 leu A 128   B50.23 20240918_microed_autoleipaper_refine_326} L -8.300 -16.802 3.884
{ ca  gln A 129   B53.10 20240918_microed_autoleipaper_refine_326} P -11.245 -12.750 -1.044 { cb  gln A 129   B52.97 20240918_microed_autoleipaper_refine_326} L -12.468 -11.905 -0.667
{ cb  gln A 129   B52.97 20240918_microed_autoleipaper_refine_326} P -12.468 -11.905 -0.667 { cg  gln A 129   B56.55 20240918_microed_autoleipaper_refine_326} L -13.536 -12.669 0.095
{ cg  gln A 129   B56.55 20240918_microed_autoleipaper_refine_326} P -13.536 -12.669 0.095 { cd  gln A 129   B58.29 20240918_microed_autoleipaper_refine_326} L -14.671 -11.776 0.554
{ cd  gln A 129   B58.29 20240918_microed_autoleipaper_refine_326} P -14.671 -11.776 0.554 { oe1 gln A 129   B57.61 20240918_microed_autoleipaper_refine_326} L -15.179 -10.957 -0.212
{ cd  gln A 129   B58.29 20240918_microed_autoleipaper_refine_326} P -14.671 -11.776 0.554 { ne2 gln A 129   B54.04 20240918_microed_autoleipaper_refine_326} L -15.070 -11.924 1.812
{ ca  lys A 130   B52.06 20240918_microed_autoleipaper_refine_326} P -8.042 -11.149 -2.424 { cb  lys A 130   B74.81 20240918_microed_autoleipaper_refine_326} L -7.979 -11.747 -3.836
{ cb  lys A 130   B74.81 20240918_microed_autoleipaper_refine_326} P -7.979 -11.747 -3.836 { cg  lys A 130   B81.29 20240918_microed_autoleipaper_refine_326} L -6.722 -12.570 -4.097
{ cg  lys A 130   B81.29 20240918_microed_autoleipaper_refine_326} P -6.722 -12.570 -4.097 { cd  lys A 130   B94.96 20240918_microed_autoleipaper_refine_326} L -6.851 -13.979 -3.534
{ cd  lys A 130   B94.96 20240918_microed_autoleipaper_refine_326} P -6.851 -13.979 -3.534 { ce  lys A 130   B93.42 20240918_microed_autoleipaper_refine_326} L -5.533 -14.738 -3.613
{ ce  lys A 130   B93.42 20240918_microed_autoleipaper_refine_326} P -5.533 -14.738 -3.613 { nz  lys A 130   B82.65 20240918_microed_autoleipaper_refine_326} L -5.062 -14.909 -5.016
{ ca  lys A 131   B28.40 20240918_microed_autoleipaper_refine_326} P -8.965 -7.623 -1.290 { cb  lys A 131   B40.64 20240918_microed_autoleipaper_refine_326} L -10.359 -7.256 -0.773
{ cb  lys A 131   B40.64 20240918_microed_autoleipaper_refine_326} P -10.359 -7.256 -0.773 { cg  lys A 131   B45.51 20240918_microed_autoleipaper_refine_326} L -11.501 -7.798 -1.619
{ cg  lys A 131   B45.51 20240918_microed_autoleipaper_refine_326} P -11.501 -7.798 -1.619 { cd  lys A 131   B53.40 20240918_microed_autoleipaper_refine_326} L -12.508 -6.713 -1.978
{ cd  lys A 131   B53.40 20240918_microed_autoleipaper_refine_326} P -12.508 -6.713 -1.978 { ce  lys A 131   B59.89 20240918_microed_autoleipaper_refine_326} L -12.120 -5.995 -3.263
{ ce  lys A 131   B59.89 20240918_microed_autoleipaper_refine_326} P -12.120 -5.995 -3.263 { nz  lys A 131   B53.39 20240918_microed_autoleipaper_refine_326} L -12.764 -4.657 -3.378
{ ca  lys A 132   B27.39 20240918_microed_autoleipaper_refine_326} P -6.830 -5.067 0.553 { cb  lys A 132   B28.97 20240918_microed_autoleipaper_refine_326} L -5.838 -4.249 -0.280
{ cb  lys A 132   B28.97 20240918_microed_autoleipaper_refine_326} P -5.838 -4.249 -0.280 { cg  lys A 132   B22.95 20240918_microed_autoleipaper_refine_326} L -5.176 -5.061 -1.386
{ cg  lys A 132   B22.95 20240918_microed_autoleipaper_refine_326} P -5.176 -5.061 -1.386 { cd  lys A 132   B33.13 20240918_microed_autoleipaper_refine_326} L -4.130 -4.257 -2.136
{ cd  lys A 132   B33.13 20240918_microed_autoleipaper_refine_326} P -4.130 -4.257 -2.136 { ce  lys A 132   B53.84 20240918_microed_autoleipaper_refine_326} L -3.329 -5.138 -3.084
{ ce  lys A 132   B53.84 20240918_microed_autoleipaper_refine_326} P -3.329 -5.138 -3.084 { nz  lys A 132   B56.12 20240918_microed_autoleipaper_refine_326} L -2.443 -4.344 -3.982
{ ca  phe A 133   B31.94 20240918_microed_autoleipaper_refine_326} P -7.708 -3.325 3.794 { cb  phe A 133   B28.58 20240918_microed_autoleipaper_refine_326} L -8.319 -4.421 4.678
{ cb  phe A 133   B28.58 20240918_microed_autoleipaper_refine_326} P -8.319 -4.421 4.678 { cg  phe A 133   B26.27 20240918_microed_autoleipaper_refine_326} L -7.326 -5.460 5.119
{ cg  phe A 133   B26.27 20240918_microed_autoleipaper_refine_326} P -7.326 -5.460 5.119 { cd1 phe A 133   B26.39 20240918_microed_autoleipaper_refine_326} L -6.984 -6.511 4.282
{ cg  phe A 133   B26.27 20240918_microed_autoleipaper_refine_326} P -7.326 -5.460 5.119 { cd2 phe A 133   B30.95 20240918_microed_autoleipaper_refine_326} L -6.731 -5.383 6.367
{ cd1 phe A 133   B26.39 20240918_microed_autoleipaper_refine_326} P -6.984 -6.511 4.282 { ce1 phe A 133   B31.92 20240918_microed_autoleipaper_refine_326} L -6.069 -7.466 4.683
{ cd2 phe A 133   B30.95 20240918_microed_autoleipaper_refine_326} P -6.731 -5.383 6.367 { ce2 phe A 133   B27.43 20240918_microed_autoleipaper_refine_326} L -5.815 -6.337 6.775
{ ce1 phe A 133   B31.92 20240918_microed_autoleipaper_refine_326} P -6.069 -7.466 4.683 { cz  phe A 133   B27.68 20240918_microed_autoleipaper_refine_326} L -5.484 -7.379 5.932
{ ce2 phe A 133   B27.43 20240918_microed_autoleipaper_refine_326} P -5.815 -6.337 6.775 { cz  phe A 133   B27.68 20240918_microed_autoleipaper_refine_326} L -5.484 -7.379 5.932
{ ca  his A 134   B29.35 20240918_microed_autoleipaper_refine_326} P -6.872 -0.740 6.435 { cb  his A 134   B33.00 20240918_microed_autoleipaper_refine_326} L -6.800 0.764 6.138
{ cb  his A 134   B33.00 20240918_microed_autoleipaper_refine_326} P -6.800 0.764 6.138 { cg  his A 134   B32.80 20240918_microed_autoleipaper_refine_326} L -5.758 1.141 5.131
{ cg  his A 134   B32.80 20240918_microed_autoleipaper_refine_326} P -5.758 1.141 5.131 { nd1 his A 134   B24.89 20240918_microed_autoleipaper_refine_326} L -5.829 2.300 4.389
{ cg  his A 134   B32.80 20240918_microed_autoleipaper_refine_326} P -5.758 1.141 5.131 { cd2 his A 134   B34.27 20240918_microed_autoleipaper_refine_326} L -4.620 0.517 4.745
{ nd1 his A 134   B24.89 20240918_microed_autoleipaper_refine_326} P -5.829 2.300 4.389 { ce1 his A 134   B36.67 20240918_microed_autoleipaper_refine_326} L -4.782 2.373 3.587
{ cd2 his A 134   B34.27 20240918_microed_autoleipaper_refine_326} P -4.620 0.517 4.745 { ne2 his A 134   B37.54 20240918_microed_autoleipaper_refine_326} L -4.032 1.304 3.784
{ ce1 his A 134   B36.67 20240918_microed_autoleipaper_refine_326} P -4.782 2.373 3.587 { ne2 his A 134   B37.54 20240918_microed_autoleipaper_refine_326} L -4.032 1.304 3.784
{ ca  tyr A 136   B17.78 20240918_microed_autoleipaper_refine_326} P -7.705 -0.194 13.548 { cb  tyr A 136   B20.35 20240918_microed_autoleipaper_refine_326} L -7.942 1.321 13.537
{ cb  tyr A 136   B20.35 20240918_microed_autoleipaper_refine_326} P -7.942 1.321 13.537 { cg  tyr A 136   B20.26 20240918_microed_autoleipaper_refine_326} L -8.024 1.931 14.919
{ cg  tyr A 136   B20.26 20240918_microed_autoleipaper_refine_326} P -8.024 1.931 14.919 { cd1 tyr A 136   B21.37 20240918_microed_autoleipaper_refine_326} L -6.880 2.132 15.679
{ cg  tyr A 136   B20.26 20240918_microed_autoleipaper_refine_326} P -8.024 1.931 14.919 { cd2 tyr A 136   B25.73 20240918_microed_autoleipaper_refine_326} L -9.244 2.301 15.465
{ cd1 tyr A 136   B21.37 20240918_microed_autoleipaper_refine_326} P -6.880 2.132 15.679 { ce1 tyr A 136   B24.74 20240918_microed_autoleipaper_refine_326} L -6.949 2.684 16.942
{ cd2 tyr A 136   B25.73 20240918_microed_autoleipaper_refine_326} P -9.244 2.301 15.465 { ce2 tyr A 136   B29.06 20240918_microed_autoleipaper_refine_326} L -9.323 2.856 16.728
{ ce1 tyr A 136   B24.74 20240918_microed_autoleipaper_refine_326} P -6.949 2.684 16.942 { cz  tyr A 136   B24.35 20240918_microed_autoleipaper_refine_326} L -8.173 3.044 17.462
{ ce2 tyr A 136   B29.06 20240918_microed_autoleipaper_refine_326} P -9.323 2.856 16.728 { cz  tyr A 136   B24.35 20240918_microed_autoleipaper_refine_326} L -8.173 3.044 17.462
{ cz  tyr A 136   B24.35 20240918_microed_autoleipaper_refine_326} P -8.173 3.044 17.462 { oh  tyr A 136   B27.96 20240918_microed_autoleipaper_refine_326} L -8.247 3.595 18.720
{ ca  phe A 137   B19.05 20240918_microed_autoleipaper_refine_326} P -8.474 -1.868 16.878 { cb  phe A 137   B18.89 20240918_microed_autoleipaper_refine_326} L -8.313 -3.397 16.851
{ cb  phe A 137   B18.89 20240918_microed_autoleipaper_refine_326} P -8.313 -3.397 16.851 { cg  phe A 137   B14.86 20240918_microed_autoleipaper_refine_326} L -8.946 -4.055 15.659
{ cg  phe A 137   B14.86 20240918_microed_autoleipaper_refine_326} P -8.946 -4.055 15.659 { cd1 phe A 137   B14.69 20240918_microed_autoleipaper_refine_326} L -8.263 -4.147 14.459
{ cg  phe A 137   B14.86 20240918_microed_autoleipaper_refine_326} P -8.946 -4.055 15.659 { cd2 phe A 137   B15.58 20240918_microed_autoleipaper_refine_326} L -10.222 -4.586 15.741
{ cd1 phe A 137   B14.69 20240918_microed_autoleipaper_refine_326} P -8.263 -4.147 14.459 { ce1 phe A 137   B23.47 20240918_microed_autoleipaper_refine_326} L -8.842 -4.752 13.360
{ cd2 phe A 137   B15.58 20240918_microed_autoleipaper_refine_326} P -10.222 -4.586 15.741 { ce2 phe A 137   B15.01 20240918_microed_autoleipaper_refine_326} L -10.809 -5.193 14.646
{ ce1 phe A 137   B23.47 20240918_microed_autoleipaper_refine_326} P -8.842 -4.752 13.360 { cz  phe A 137   B22.30 20240918_microed_autoleipaper_refine_326} L -10.118 -5.277 13.454
{ ce2 phe A 137   B15.01 20240918_microed_autoleipaper_refine_326} P -10.809 -5.193 14.646 { cz  phe A 137   B22.30 20240918_microed_autoleipaper_refine_326} L -10.118 -5.277 13.454
{ ca  lys A 138   B23.16 20240918_microed_autoleipaper_refine_326} P -8.320 -0.810 20.526 { cb  lys A 138   B34.55 20240918_microed_autoleipaper_refine_326} L -9.032 0.480 20.943
{ cb  lys A 138   B34.55 20240918_microed_autoleipaper_refine_326} P -9.032 0.480 20.943 { cg  lys A 138   B42.31 20240918_microed_autoleipaper_refine_326} L -8.639 0.996 22.318
{ cg  lys A 138   B42.31 20240918_microed_autoleipaper_refine_326} P -8.639 0.996 22.318 { cd  lys A 138   B45.12 20240918_microed_autoleipaper_refine_326} L -9.617 2.053 22.809
{ cd  lys A 138   B45.12 20240918_microed_autoleipaper_refine_326} P -9.617 2.053 22.809 { ce  lys A 138   B46.40 20240918_microed_autoleipaper_refine_326} L -9.004 2.927 23.894
{ ce  lys A 138   B46.40 20240918_microed_autoleipaper_refine_326} P -9.004 2.927 23.894 { nz  lys A 138   B42.73 20240918_microed_autoleipaper_refine_326} L -9.823 2.939 25.138
{ ca  phe A 139   B29.73 20240918_microed_autoleipaper_refine_326} P -7.768 -3.452 23.208 { cb  phe A 139   B30.78 20240918_microed_autoleipaper_refine_326} L -6.682 -4.486 22.883
{ cb  phe A 139   B30.78 20240918_microed_autoleipaper_refine_326} P -6.682 -4.486 22.883 { cg  phe A 139   B28.01 20240918_microed_autoleipaper_refine_326} L -7.066 -5.461 21.807
{ cg  phe A 139   B28.01 20240918_microed_autoleipaper_refine_326} P -7.066 -5.461 21.807 { cd1 phe A 139   B38.23 20240918_microed_autoleipaper_refine_326} L -7.220 -5.045 20.496
{ cg  phe A 139   B28.01 20240918_microed_autoleipaper_refine_326} P -7.066 -5.461 21.807 { cd2 phe A 139   B34.60 20240918_microed_autoleipaper_refine_326} L -7.266 -6.798 22.109
{ cd1 phe A 139   B38.23 20240918_microed_autoleipaper_refine_326} P -7.220 -5.045 20.496 { ce1 phe A 139   B39.37 20240918_microed_autoleipaper_refine_326} L -7.572 -5.946 19.505
{ cd2 phe A 139   B34.60 20240918_microed_autoleipaper_refine_326} P -7.266 -6.798 22.109 { ce2 phe A 139   B36.33 20240918_microed_autoleipaper_refine_326} L -7.619 -7.700 21.125
{ ce1 phe A 139   B39.37 20240918_microed_autoleipaper_refine_326} P -7.572 -5.946 19.505 { cz  phe A 139   B35.29 20240918_microed_autoleipaper_refine_326} L -7.771 -7.274 19.822
{ ce2 phe A 139   B36.33 20240918_microed_autoleipaper_refine_326} P -7.619 -7.700 21.125 { cz  phe A 139   B35.29 20240918_microed_autoleipaper_refine_326} L -7.771 -7.274 19.822
{ ca  gln A 140   B43.04 20240918_microed_autoleipaper_refine_326} P -8.375 -3.394 26.960 { cb  gln A 140   B49.17 20240918_microed_autoleipaper_refine_326} L -9.736 -3.279 27.641
{ cb  gln A 140   B49.17 20240918_microed_autoleipaper_refine_326} P -9.736 -3.279 27.641 { cg  gln A 140   B51.16 20240918_microed_autoleipaper_refine_326} L -9.695 -3.304 29.168
{ cg  gln A 140   B51.16 20240918_microed_autoleipaper_refine_326} P -9.695 -3.304 29.168 { cd  gln A 140   B56.00 20240918_microed_autoleipaper_refine_326} L -9.348 -1.956 29.769
{ cd  gln A 140   B56.00 20240918_microed_autoleipaper_refine_326} P -9.348 -1.956 29.769 { oe1 gln A 140   B55.78 20240918_microed_autoleipaper_refine_326} L -10.021 -0.957 29.514
{ cd  gln A 140   B56.00 20240918_microed_autoleipaper_refine_326} P -9.348 -1.956 29.769 { ne2 gln A 140   B60.35 20240918_microed_autoleipaper_refine_326} L -8.291 -1.920 30.573
{ ca  gln A 142   B54.09 20240918_microed_autoleipaper_refine_326} P -5.258 -8.603 25.702 { cb  gln A 142   B57.46 20240918_microed_autoleipaper_refine_326} L -4.062 -9.560 25.736
{ cb  gln A 142   B57.46 20240918_microed_autoleipaper_refine_326} P -4.062 -9.560 25.736 { cg  gln A 142   B69.54 20240918_microed_autoleipaper_refine_326} L -2.829 -9.082 26.506
{ cg  gln A 142   B69.54 20240918_microed_autoleipaper_refine_326} P -2.829 -9.082 26.506 { cd  gln A 142   B66.48 20240918_microed_autoleipaper_refine_326} L -1.819 -8.379 25.616
{ cd  gln A 142   B66.48 20240918_microed_autoleipaper_refine_326} P -1.819 -8.379 25.616 { oe1 gln A 142   B64.59 20240918_microed_autoleipaper_refine_326} L -1.432 -8.898 24.569
{ cd  gln A 142   B66.48 20240918_microed_autoleipaper_refine_326} P -1.819 -8.379 25.616 { ne2 gln A 142   B61.60 20240918_microed_autoleipaper_refine_326} L -1.383 -7.194 26.032
{ ca  asp A 143   B60.23 20240918_microed_autoleipaper_refine_326} P -8.798 -9.730 26.533 { cb  asp A 143   B65.35 20240918_microed_autoleipaper_refine_326} L -8.875 -10.065 28.028
{ cb  asp A 143   B65.35 20240918_microed_autoleipaper_refine_326} P -8.875 -10.065 28.028 { cg  asp A 143   B68.20 20240918_microed_autoleipaper_refine_326} L -8.374 -8.930 28.906
{ cg  asp A 143   B68.20 20240918_microed_autoleipaper_refine_326} P -8.374 -8.930 28.906 { od1 asp A 143   B76.31 20240918_microed_autoleipaper_refine_326} L -9.098 -7.922 29.051
{ cg  asp A 143   B68.20 20240918_microed_autoleipaper_refine_326} P -8.374 -8.930 28.906 { od2 asp A 143   B65.30 20240918_microed_autoleipaper_refine_326} L -7.255 -9.046 29.450
{ ca  thr A 144   B43.95 20240918_microed_autoleipaper_refine_326} P -11.282 -7.271 24.992 { cb  thr A 144   B45.05 20240918_microed_autoleipaper_refine_326} L -11.900 -6.511 26.174
{ cb  thr A 144   B45.05 20240918_microed_autoleipaper_refine_326} P -11.900 -6.511 26.174 { og1 thr A 144   B52.15 20240918_microed_autoleipaper_refine_326} L -11.804 -7.296 27.369
{ cb  thr A 144   B45.05 20240918_microed_autoleipaper_refine_326} P -11.900 -6.511 26.174 { cg2 thr A 144   B41.90 20240918_microed_autoleipaper_refine_326} L -13.362 -6.182 25.898
{ ca  ile A 145   B28.99 20240918_microed_autoleipaper_refine_326} P -12.034 -4.800 22.207 { cb  ile A 145   B20.57 20240918_microed_autoleipaper_refine_326} L -12.357 -5.332 20.794
{ cb  ile A 145   B20.57 20240918_microed_autoleipaper_refine_326} P -12.357 -5.332 20.794 { cg1 ile A 145   B36.63 20240918_microed_autoleipaper_refine_326} L -11.427 -6.499 20.447
{ cb  ile A 145   B20.57 20240918_microed_autoleipaper_refine_326} P -12.357 -5.332 20.794 { cg2 ile A 145   B29.01 20240918_microed_autoleipaper_refine_326} L -12.248 -4.208 19.761
{ cg1 ile A 145   B36.63 20240918_microed_autoleipaper_refine_326} P -11.427 -6.499 20.447 { cd1 ile A 145   B33.86 20240918_microed_autoleipaper_refine_326} L -11.232 -6.728 18.957
{ ca  leu A 146   B31.95 20240918_microed_autoleipaper_refine_326} P -13.470 -1.328 22.847 { cb  leu A 146   B38.13 20240918_microed_autoleipaper_refine_326} L -12.701 -0.389 23.786
{ cb  leu A 146   B38.13 20240918_microed_autoleipaper_refine_326} P -12.701 -0.389 23.786 { cg  leu A 146   B35.48 20240918_microed_autoleipaper_refine_326} L -11.766 -1.061 24.797
{ cg  leu A 146   B35.48 20240918_microed_autoleipaper_refine_326} P -11.766 -1.061 24.797 { cd1 leu A 146   B34.11 20240918_microed_autoleipaper_refine_326} L -10.967 -0.027 25.584
{ cg  leu A 146   B35.48 20240918_microed_autoleipaper_refine_326} P -11.766 -1.061 24.797 { cd2 leu A 146   B48.18 20240918_microed_autoleipaper_refine_326} L -12.543 -1.966 25.740
{ ca  asp A 147   B26.64 20240918_microed_autoleipaper_refine_326} P -13.520 0.302 19.390 { cb  asp A 147   B37.82 20240918_microed_autoleipaper_refine_326} L -13.237 1.810 19.449
{ cb  asp A 147   B37.82 20240918_microed_autoleipaper_refine_326} P -13.237 1.810 19.449 { cg  asp A 147   B32.22 20240918_microed_autoleipaper_refine_326} L -13.736 2.451 20.729
{ cg  asp A 147   B32.22 20240918_microed_autoleipaper_refine_326} P -13.736 2.451 20.729 { od1 asp A 147   B37.69 20240918_microed_autoleipaper_refine_326} L -14.963 2.445 20.959
{ cg  asp A 147   B32.22 20240918_microed_autoleipaper_refine_326} P -13.736 2.451 20.729 { od2 asp A 147   B30.41 20240918_microed_autoleipaper_refine_326} L -12.900 2.967 21.502
{ ca  tyr A 148   B19.59 20240918_microed_autoleipaper_refine_326} P -12.462 -0.538 15.850 { cb  tyr A 148   B19.28 20240918_microed_autoleipaper_refine_326} L -12.460 -2.068 15.754
{ cb  tyr A 148   B19.28 20240918_microed_autoleipaper_refine_326} P -12.460 -2.068 15.754 { cg  tyr A 148   B19.69 20240918_microed_autoleipaper_refine_326} L -13.722 -2.662 15.170
{ cg  tyr A 148   B19.69 20240918_microed_autoleipaper_refine_326} P -13.722 -2.662 15.170 { cd1 tyr A 148   B20.48 20240918_microed_autoleipaper_refine_326} L -14.802 -2.972 15.982
{ cg  tyr A 148   B19.69 20240918_microed_autoleipaper_refine_326} P -13.722 -2.662 15.170 { cd2 tyr A 148   B19.99 20240918_microed_autoleipaper_refine_326} L -13.826 -2.926 13.811
{ cd1 tyr A 148   B20.48 20240918_microed_autoleipaper_refine_326} P -14.802 -2.972 15.982 { ce1 tyr A 148   B22.37 20240918_microed_autoleipaper_refine_326} L -15.954 -3.519 15.458
{ cd2 tyr A 148   B19.99 20240918_microed_autoleipaper_refine_326} P -13.826 -2.926 13.811 { ce2 tyr A 148   B21.07 20240918_microed_autoleipaper_refine_326} L -14.974 -3.473 13.277
{ ce1 tyr A 148   B22.37 20240918_microed_autoleipaper_refine_326} P -15.954 -3.519 15.458 { cz  tyr A 148   B21.90 20240918_microed_autoleipaper_refine_326} L -16.035 -3.768 14.105
{ ce2 tyr A 148   B21.07 20240918_microed_autoleipaper_refine_326} P -14.974 -3.473 13.277 { cz  tyr A 148   B21.90 20240918_microed_autoleipaper_refine_326} L -16.035 -3.768 14.105
{ cz  tyr A 148   B21.90 20240918_microed_autoleipaper_refine_326} P -16.035 -3.768 14.105 { oh  tyr A 148   B23.39 20240918_microed_autoleipaper_refine_326} L -17.182 -4.314 13.576
{ ca  thr A 149   B22.86 20240918_microed_autoleipaper_refine_326} P -12.688 0.470 12.195 { cb  thr A 149   B28.03 20240918_microed_autoleipaper_refine_326} L -12.166 1.899 11.999
{ cb  thr A 149   B28.03 20240918_microed_autoleipaper_refine_326} P -12.166 1.899 11.999 { og1 thr A 149   B38.30 20240918_microed_autoleipaper_refine_326} L -12.237 2.610 13.241
{ cb  thr A 149   B28.03 20240918_microed_autoleipaper_refine_326} P -12.166 1.899 11.999 { cg2 thr A 149   B31.63 20240918_microed_autoleipaper_refine_326} L -12.985 2.638 10.947
{ ca  leu A 150   B23.59 20240918_microed_autoleipaper_refine_326} P -12.382 -1.337 8.872 { cb  leu A 150   B25.82 20240918_microed_autoleipaper_refine_326} L -12.894 -2.747 9.184
{ cb  leu A 150   B25.82 20240918_microed_autoleipaper_refine_326} P -12.894 -2.747 9.184 { cg  leu A 150   B27.96 20240918_microed_autoleipaper_refine_326} L -12.005 -3.918 8.763
{ cg  leu A 150   B27.96 20240918_microed_autoleipaper_refine_326} P -12.005 -3.918 8.763 { cd1 leu A 150   B34.75 20240918_microed_autoleipaper_refine_326} L -12.451 -5.204 9.447
{ cg  leu A 150   B27.96 20240918_microed_autoleipaper_refine_326} P -12.005 -3.918 8.763 { cd2 leu A 150   B31.26 20240918_microed_autoleipaper_refine_326} L -12.005 -4.095 7.257
{ ca  arg A 151   B27.40 20240918_microed_autoleipaper_refine_326} P -12.524 -0.464 5.170 { cb  arg A 151   B29.50 20240918_microed_autoleipaper_refine_326} L -12.548 1.061 5.001
{ cb  arg A 151   B29.50 20240918_microed_autoleipaper_refine_326} P -12.548 1.061 5.001 { cg  arg A 151   B35.38 20240918_microed_autoleipaper_refine_326} L -11.217 1.656 4.563
{ cg  arg A 151   B35.38 20240918_microed_autoleipaper_refine_326} P -11.217 1.656 4.563 { cd  arg A 151   B32.41 20240918_microed_autoleipaper_refine_326} L -11.179 3.167 4.741
{ cd  arg A 151   B32.41 20240918_microed_autoleipaper_refine_326} P -11.179 3.167 4.741 { ne  arg A 151   B35.67 20240918_microed_autoleipaper_refine_326} L -10.382 3.816 3.707
{ ne  arg A 151   B35.67 20240918_microed_autoleipaper_refine_326} P -10.382 3.816 3.707 { cz  arg A 151   B39.58 20240918_microed_autoleipaper_refine_326} L -10.730 3.891 2.430
{ cz  arg A 151   B39.58 20240918_microed_autoleipaper_refine_326} P -10.730 3.891 2.430 { nh1 arg A 151   B42.58 20240918_microed_autoleipaper_refine_326} L -11.864 3.371 1.991
{ cz  arg A 151   B39.58 20240918_microed_autoleipaper_refine_326} P -10.730 3.891 2.430 { nh2 arg A 151   B43.42 20240918_microed_autoleipaper_refine_326} L -9.919 4.503 1.571
{ ca  glu A 152   B32.66 20240918_microed_autoleipaper_refine_326} P -11.270 -1.748 1.840 { cb  glu A 152   B35.19 20240918_microed_autoleipaper_refine_326} L -12.094 -2.541 0.826
{ cb  glu A 152   B35.19 20240918_microed_autoleipaper_refine_326} P -12.094 -2.541 0.826 { cg  glu A 152   B39.60 20240918_microed_autoleipaper_refine_326} L -12.668 -3.841 1.371
{ cg  glu A 152   B39.60 20240918_microed_autoleipaper_refine_326} P -12.668 -3.841 1.371 { cd  glu A 152   B49.92 20240918_microed_autoleipaper_refine_326} L -14.115 -4.055 0.966
{ cd  glu A 152   B49.92 20240918_microed_autoleipaper_refine_326} P -14.115 -4.055 0.966 { oe1 glu A 152   B40.15 20240918_microed_autoleipaper_refine_326} L -14.398 -4.053 -0.251
{ cd  glu A 152   B49.92 20240918_microed_autoleipaper_refine_326} P -14.115 -4.055 0.966 { oe2 glu A 152   B45.47 20240918_microed_autoleipaper_refine_326} L -14.968 -4.226 1.862
{ ca  val A 153   B39.80 20240918_microed_autoleipaper_refine_326} P -8.744 0.243 -0.196 { cb  val A 153   B37.63 20240918_microed_autoleipaper_refine_326} L -7.527 0.624 0.674
{ cb  val A 153   B37.63 20240918_microed_autoleipaper_refine_326} P -7.527 0.624 0.674 { cg1 val A 153   B33.26 20240918_microed_autoleipaper_refine_326} L -7.951 0.831 2.119
{ cb  val A 153   B37.63 20240918_microed_autoleipaper_refine_326} P -7.527 0.624 0.674 { cg2 val A 153   B36.98 20240918_microed_autoleipaper_refine_326} L -6.449 -0.444 0.580
{ ca  asp A 154   B48.96 20240918_microed_autoleipaper_refine_326} P -7.260 0.499 -3.686 { cb  asp A 154   B54.55 20240918_microed_autoleipaper_refine_326} L -7.916 1.445 -4.699
{ cb  asp A 154   B54.55 20240918_microed_autoleipaper_refine_326} P -7.916 1.445 -4.699 { cg  asp A 154   B59.14 20240918_microed_autoleipaper_refine_326} L -9.102 0.816 -5.403
{ cg  asp A 154   B59.14 20240918_microed_autoleipaper_refine_326} P -9.102 0.816 -5.403 { od1 asp A 154   B55.25 20240918_microed_autoleipaper_refine_326} L -9.912 0.149 -4.725
{ cg  asp A 154   B59.14 20240918_microed_autoleipaper_refine_326} P -9.102 0.816 -5.403 { od2 asp A 154   B54.26 20240918_microed_autoleipaper_refine_326} L -9.224 0.987 -6.635
{ ca  thr A 155   B50.72 20240918_microed_autoleipaper_refine_326} P -3.653 1.130 -2.577 { cb  thr A 155   B69.38 20240918_microed_autoleipaper_refine_326} L -3.249 2.424 -3.290
{ cb  thr A 155   B69.38 20240918_microed_autoleipaper_refine_326} P -3.249 2.424 -3.290 { og1 thr A 155   B57.46 20240918_microed_autoleipaper_refine_326} L -3.292 2.224 -4.710
{ cb  thr A 155   B69.38 20240918_microed_autoleipaper_refine_326} P -3.249 2.424 -3.290 { cg2 thr A 155   B65.35 20240918_microed_autoleipaper_refine_326} L -1.841 2.858 -2.886
{ ca  val A 156   B54.87 20240918_microed_autoleipaper_refine_326} P -2.107 -0.018 0.707 { cb  val A 156   B48.66 20240918_microed_autoleipaper_refine_326} L -1.384 -1.355 0.978
{ cb  val A 156   B48.66 20240918_microed_autoleipaper_refine_326} P -1.384 -1.355 0.978 { cg1 val A 156   B47.12 20240918_microed_autoleipaper_refine_326} L -1.356 -1.647 2.472
{ cb  val A 156   B48.66 20240918_microed_autoleipaper_refine_326} P -1.384 -1.355 0.978 { cg2 val A 156   B35.18 20240918_microed_autoleipaper_refine_326} L -2.052 -2.498 0.227
@vectorlist {sc H} color= gray nobutton master= {sidechain} master= {H's}
{ cb  ala A   3   B54.88 20240918_microed_autoleipaper_refine_326} P 5.844 8.311 18.977 { hb1 ala A   3   B50.45 20240918_microed_autoleipaper_refine_326} L 6.537 7.836 18.492
{ cb  ala A   3   B54.88 20240918_microed_autoleipaper_refine_326} P 5.844 8.311 18.977 { hb2 ala A   3   B50.45 20240918_microed_autoleipaper_refine_326} L 6.092 9.243 19.081
{ cb  ala A   3   B54.88 20240918_microed_autoleipaper_refine_326} P 5.844 8.311 18.977 { hb3 ala A   3   B50.45 20240918_microed_autoleipaper_refine_326} L 5.713 7.905 19.848
{ cb  ser A   4   B29.44 20240918_microed_autoleipaper_refine_326} P 3.555 4.811 15.309 { hb2 ser A   4   B23.63 20240918_microed_autoleipaper_refine_326} L 2.625 4.977 15.530
{ cb  ser A   4   B29.44 20240918_microed_autoleipaper_refine_326} P 3.555 4.811 15.309 { hb3 ser A   4   B23.63 20240918_microed_autoleipaper_refine_326} L 3.895 5.523 14.746
{ og  ser A   4   B36.45 20240918_microed_autoleipaper_refine_326} P 3.647 3.585 14.606 { hg  ser A   4   B32.75 20240918_microed_autoleipaper_refine_326} L 3.196 3.625 13.898
{ cb  arg A   5   B28.40 20240918_microed_autoleipaper_refine_326} P 6.804 0.932 17.153 { hb2 arg A   5   B21.20 20240918_microed_autoleipaper_refine_326} L 6.466 1.445 17.904
{ cb  arg A   5   B28.40 20240918_microed_autoleipaper_refine_326} P 6.804 0.932 17.153 { hb3 arg A   5   B21.20 20240918_microed_autoleipaper_refine_326} L 6.381 0.059 17.132
{ cg  arg A   5   B47.65 20240918_microed_autoleipaper_refine_326} P 8.292 0.718 17.375 { hg2 arg A   5   B44.65 20240918_microed_autoleipaper_refine_326} L 8.764 0.845 16.537
{ cg  arg A   5   B47.65 20240918_microed_autoleipaper_refine_326} P 8.292 0.718 17.375 { hg3 arg A   5   B44.65 20240918_microed_autoleipaper_refine_326} L 8.614 1.350 18.036
{ cd  arg A   5   B54.88 20240918_microed_autoleipaper_refine_326} P 8.576 -0.689 17.876 { hd2 arg A   5   B53.61 20240918_microed_autoleipaper_refine_326} L 8.092 -0.835 18.704
{ cd  arg A   5   B54.88 20240918_microed_autoleipaper_refine_326} P 8.576 -0.689 17.876 { hd3 arg A   5   B53.61 20240918_microed_autoleipaper_refine_326} L 8.288 -1.330 17.207
{ ne  arg A   5   B70.69 20240918_microed_autoleipaper_refine_326} P 9.994 -0.907 18.134 { he  arg A   5   B71.90 20240918_microed_autoleipaper_refine_326} L 10.265 -0.859 18.949
{ nh1 arg A   5   B51.41 20240918_microed_autoleipaper_refine_326} P 10.565 -1.258 15.921 {hh11 arg A   5   B49.18 20240918_microed_autoleipaper_refine_326} L 'h' 9.748 -1.139 15.680
{ nh1 arg A   5   B51.41 20240918_microed_autoleipaper_refine_326} P 10.565 -1.258 15.921 {hh12 arg A   5   B49.18 20240918_microed_autoleipaper_refine_326} L 'h' 11.166 -1.432 15.331
{ nh2 arg A   5   B55.46 20240918_microed_autoleipaper_refine_326} P 12.165 -1.360 17.556 {hh21 arg A   5   B52.80 20240918_microed_autoleipaper_refine_326} L 'h' 12.391 -1.306 18.384
{ nh2 arg A   5   B55.46 20240918_microed_autoleipaper_refine_326} P 12.165 -1.360 17.556 {hh22 arg A   5   B52.80 20240918_microed_autoleipaper_refine_326} L 'h' 12.758 -1.533 16.958
{ cb  leu A   6   B21.67 20240918_microed_autoleipaper_refine_326} P 7.674 -0.385 11.749 { hb2 leu A   6   B17.13 20240918_microed_autoleipaper_refine_326} L 8.579 -0.550 12.056
{ cb  leu A   6   B21.67 20240918_microed_autoleipaper_refine_326} P 7.674 -0.385 11.749 { hb3 leu A   6   B17.13 20240918_microed_autoleipaper_refine_326} L 7.459 -0.980 11.014
{ cg  leu A   6   B27.44 20240918_microed_autoleipaper_refine_326} P 7.652 1.034 11.188 { hg  leu A   6   B23.46 20240918_microed_autoleipaper_refine_326} L 7.387 1.655 11.885
{ cd1 leu A   6   B34.67 20240918_microed_autoleipaper_refine_326} P 9.041 1.411 10.704 {hd11 leu A   6   B31.35 20240918_microed_autoleipaper_refine_326} L 'h' 9.000 2.277 10.268
{ cd1 leu A   6   B34.67 20240918_microed_autoleipaper_refine_326} P 9.041 1.411 10.704 {hd12 leu A   6   B31.35 20240918_microed_autoleipaper_refine_326} L 'h' 9.641 1.453 11.465
{ cd1 leu A   6   B34.67 20240918_microed_autoleipaper_refine_326} P 9.041 1.411 10.704 {hd13 leu A   6   B31.35 20240918_microed_autoleipaper_refine_326} L 'h' 9.350 0.739 10.076
{ cd2 leu A   6   B27.70 20240918_microed_autoleipaper_refine_326} P 6.636 1.153 10.064 {hd21 leu A   6   B24.02 20240918_microed_autoleipaper_refine_326} L 'h' 6.477 2.093 9.881
{ cd2 leu A   6   B27.70 20240918_microed_autoleipaper_refine_326} P 6.636 1.153 10.064 {hd22 leu A   6   B24.02 20240918_microed_autoleipaper_refine_326} L 'h' 6.989 0.717 9.273
{ cd2 leu A   6   B27.70 20240918_microed_autoleipaper_refine_326} P 6.636 1.153 10.064 {hd23 leu A   6   B24.02 20240918_microed_autoleipaper_refine_326} L 'h' 5.810 0.725 10.338
{ cb  tyr A   7   B22.73 20240918_microed_autoleipaper_refine_326} P 5.127 -5.015 13.902 { hb2 tyr A   7   B16.84 20240918_microed_autoleipaper_refine_326} L 4.208 -4.816 13.662
{ cb  tyr A   7   B22.73 20240918_microed_autoleipaper_refine_326} P 5.127 -5.015 13.902 { hb3 tyr A   7   B16.84 20240918_microed_autoleipaper_refine_326} L 5.257 -5.975 13.947
{ cd1 tyr A   7   B24.98 20240918_microed_autoleipaper_refine_326} P 4.934 -3.183 15.624 { hd1 tyr A   7   B19.36 20240918_microed_autoleipaper_refine_326} L 4.485 -2.670 14.992
{ cd2 tyr A   7   B34.81 20240918_microed_autoleipaper_refine_326} P 6.029 -5.203 16.251 { hd2 tyr A   7   B31.99 20240918_microed_autoleipaper_refine_326} L 6.326 -6.059 16.044
{ ce1 tyr A   7   B28.06 20240918_microed_autoleipaper_refine_326} P 5.156 -2.668 16.883 { he1 tyr A   7   B23.44 20240918_microed_autoleipaper_refine_326} L 4.865 -1.810 17.094
{ ce2 tyr A   7   B42.15 20240918_microed_autoleipaper_refine_326} P 6.251 -4.695 17.519 { he2 tyr A   7   B40.32 20240918_microed_autoleipaper_refine_326} L 6.695 -5.206 18.157
{ oh  tyr A   7   B37.56 20240918_microed_autoleipaper_refine_326} P 6.027 -2.913 19.086 { hh  tyr A   7   B34.03 20240918_microed_autoleipaper_refine_326} L 6.388 -3.492 19.575
{ cb  thr A   8   B33.85 20240918_microed_autoleipaper_refine_326} P 6.685 -7.483 9.353 { hb  thr A   8   B39.61 20240918_microed_autoleipaper_refine_326} L 6.433 -7.799 8.471
{ og1 thr A   8   B29.30 20240918_microed_autoleipaper_refine_326} P 7.339 -8.537 10.071 { hg1 thr A   8   B34.06 20240918_microed_autoleipaper_refine_326} L 8.049 -8.754 9.678
{ cg2 thr A   8   B33.15 20240918_microed_autoleipaper_refine_326} P 7.646 -6.315 9.183 {hg21 thr A   8   B38.31 20240918_microed_autoleipaper_refine_326} L 'h' 8.414 -6.592 8.660
{ cg2 thr A   8   B33.15 20240918_microed_autoleipaper_refine_326} P 7.646 -6.315 9.183 {hg22 thr A   8   B38.31 20240918_microed_autoleipaper_refine_326} L 'h' 7.201 -5.583 8.728
{ cg2 thr A   8   B33.15 20240918_microed_autoleipaper_refine_326} P 7.646 -6.315 9.183 {hg23 thr A   8   B38.31 20240918_microed_autoleipaper_refine_326} L 'h' 7.950 -6.007 10.051
{ cb  leu A   9   B25.82 20240918_microed_autoleipaper_refine_326} P 1.790 -9.773 10.035 { hb2 leu A   9   B22.94 20240918_microed_autoleipaper_refine_326} L 1.863 -9.125 10.753
{ cb  leu A   9   B25.82 20240918_microed_autoleipaper_refine_326} P 1.790 -9.773 10.035 { hb3 leu A   9   B22.94 20240918_microed_autoleipaper_refine_326} L 1.262 -9.407 9.309
{ cg  leu A   9   B34.84 20240918_microed_autoleipaper_refine_326} P 1.027 -10.980 10.588 { hg  leu A   9   B33.81 20240918_microed_autoleipaper_refine_326} L 1.664 -11.685 10.783
{ cd1 leu A   9   B34.00 20240918_microed_autoleipaper_refine_326} P 0.312 -10.620 11.879 {hd11 leu A   9   B32.94 20240918_microed_autoleipaper_refine_326} L 'h' -0.133 -11.409 12.224
{ cd1 leu A   9   B34.00 20240918_microed_autoleipaper_refine_326} P 0.312 -10.620 11.879 {hd12 leu A   9   B32.94 20240918_microed_autoleipaper_refine_326} L 'h' 0.964 -10.300 12.522
{ cd1 leu A   9   B34.00 20240918_microed_autoleipaper_refine_326} P 0.312 -10.620 11.879 {hd13 leu A   9   B32.94 20240918_microed_autoleipaper_refine_326} L 'h' -0.340 -9.925 11.696
{ cd2 leu A   9   B39.58 20240918_microed_autoleipaper_refine_326} P 0.036 -11.508 9.561 {hd21 leu A   9   B39.41 20240918_microed_autoleipaper_refine_326} L 'h' -0.291 -12.373 9.854
{ cd2 leu A   9   B39.58 20240918_microed_autoleipaper_refine_326} P 0.036 -11.508 9.561 {hd22 leu A   9   B39.41 20240918_microed_autoleipaper_refine_326} L 'h' -0.703 -10.884 9.485
{ cd2 leu A   9   B39.58 20240918_microed_autoleipaper_refine_326} P 0.036 -11.508 9.561 {hd23 leu A   9   B39.41 20240918_microed_autoleipaper_refine_326} L 'h' 0.484 -11.596 8.706
{ cb  val A  10   B29.90 20240918_microed_autoleipaper_refine_326} P 4.919 -13.179 6.531 { hb  val A  10   B29.46 20240918_microed_autoleipaper_refine_326} L 5.352 -13.441 7.358
{ cg1 val A  10   B40.41 20240918_microed_autoleipaper_refine_326} P 4.959 -14.372 5.591 {hg11 val A  10   B41.60 20240918_microed_autoleipaper_refine_326} L 'h' 5.846 -14.440 5.204
{ cg1 val A  10   B40.41 20240918_microed_autoleipaper_refine_326} P 4.959 -14.372 5.591 {hg12 val A  10   B41.60 20240918_microed_autoleipaper_refine_326} L 'h' 4.756 -15.177 6.094
{ cg1 val A  10   B40.41 20240918_microed_autoleipaper_refine_326} P 4.959 -14.372 5.591 {hg13 val A  10   B41.60 20240918_microed_autoleipaper_refine_326} L 'h' 4.301 -14.245 4.890
{ cg2 val A  10   B37.72 20240918_microed_autoleipaper_refine_326} P 5.683 -12.000 5.943 {hg21 val A  10   B38.68 20240918_microed_autoleipaper_refine_326} L 'h' 6.618 -12.241 5.858
{ cg2 val A  10   B37.72 20240918_microed_autoleipaper_refine_326} P 5.683 -12.000 5.943 {hg22 val A  10   B38.68 20240918_microed_autoleipaper_refine_326} L 'h' 5.315 -11.789 5.070
{ cg2 val A  10   B37.72 20240918_microed_autoleipaper_refine_326} P 5.683 -12.000 5.943 {hg23 val A  10   B38.68 20240918_microed_autoleipaper_refine_326} L 'h' 5.590 -11.237 6.534
{ cb  leu A  11   B33.33 20240918_microed_autoleipaper_refine_326} P -0.634 -14.783 5.983 { hb2 leu A  11   B35.04 20240918_microed_autoleipaper_refine_326} L -0.670 -13.928 5.526
{ cb  leu A  11   B33.33 20240918_microed_autoleipaper_refine_326} P -0.634 -14.783 5.983 { hb3 leu A  11   B35.04 20240918_microed_autoleipaper_refine_326} L -1.228 -15.416 5.549
{ cg  leu A  11   B35.69 20240918_microed_autoleipaper_refine_326} P -1.165 -14.562 7.400 { hg  leu A  11   B38.28 20240918_microed_autoleipaper_refine_326} L -0.415 -14.408 7.995
{ cd1 leu A  11   B47.90 20240918_microed_autoleipaper_refine_326} P -2.062 -13.333 7.455 {hd11 leu A  11   B53.22 20240918_microed_autoleipaper_refine_326} L 'h' -2.384 -13.216 8.362
{ cd1 leu A  11   B47.90 20240918_microed_autoleipaper_refine_326} P -2.062 -13.333 7.455 {hd12 leu A  11   B53.22 20240918_microed_autoleipaper_refine_326} L 'h' -1.549 -12.555 7.183
{ cd1 leu A  11   B47.90 20240918_microed_autoleipaper_refine_326} P -2.062 -13.333 7.455 {hd13 leu A  11   B53.22 20240918_microed_autoleipaper_refine_326} L 'h' -2.811 -13.461 6.852
{ cd2 leu A  11   B43.92 20240918_microed_autoleipaper_refine_326} P -1.909 -15.794 7.894 {hd21 leu A  11   B47.88 20240918_microed_autoleipaper_refine_326} L 'h' -2.234 -15.628 8.792
{ cd2 leu A  11   B43.92 20240918_microed_autoleipaper_refine_326} P -1.909 -15.794 7.894 {hd22 leu A  11   B47.88 20240918_microed_autoleipaper_refine_326} L 'h' -2.654 -15.972 7.300
{ cd2 leu A  11   B43.92 20240918_microed_autoleipaper_refine_326} P -1.909 -15.794 7.894 {hd23 leu A  11   B47.88 20240918_microed_autoleipaper_refine_326} L 'h' -1.301 -16.550 7.897
{ cb  val A  12   B51.39 20240918_microed_autoleipaper_refine_326} P 2.671 -19.345 3.860 { hb  val A  12   B48.86 20240918_microed_autoleipaper_refine_326} L 2.380 -19.849 4.635
{ cg1 val A  12   B43.84 20240918_microed_autoleipaper_refine_326} P 2.743 -20.297 2.673 {hg11 val A  12   B38.93 20240918_microed_autoleipaper_refine_326} L 'h' 3.417 -20.972 2.851
{ cg1 val A  12   B43.84 20240918_microed_autoleipaper_refine_326} P 2.743 -20.297 2.673 {hg12 val A  12   B38.93 20240918_microed_autoleipaper_refine_326} L 'h' 1.877 -20.717 2.552
{ cg1 val A  12   B43.84 20240918_microed_autoleipaper_refine_326} P 2.743 -20.297 2.673 {hg13 val A  12   B38.93 20240918_microed_autoleipaper_refine_326} L 'h' 2.981 -19.794 1.878
{ cg2 val A  12   B40.60 20240918_microed_autoleipaper_refine_326} P 4.044 -18.762 4.165 {hg21 val A  12   B36.14 20240918_microed_autoleipaper_refine_326} L 'h' 4.683 -19.486 4.249
{ cg2 val A  12   B40.60 20240918_microed_autoleipaper_refine_326} P 4.044 -18.762 4.165 {hg22 val A  12   B36.14 20240918_microed_autoleipaper_refine_326} L 'h' 4.305 -18.173 3.439
{ cg2 val A  12   B40.60 20240918_microed_autoleipaper_refine_326} P 4.044 -18.762 4.165 {hg23 val A  12   B36.14 20240918_microed_autoleipaper_refine_326} L 'h' 3.998 -18.262 4.995
{ cb  leu A  13   B25.74 20240918_microed_autoleipaper_refine_326} P -2.439 -17.834 1.735 { hb2 leu A  13   B25.17 20240918_microed_autoleipaper_refine_326} L -2.427 -17.426 2.615
{ cb  leu A  13   B25.74 20240918_microed_autoleipaper_refine_326} P -2.439 -17.834 1.735 { hb3 leu A  13   B25.17 20240918_microed_autoleipaper_refine_326} L -2.035 -17.237 1.086
{ cg  leu A  13   B25.96 20240918_microed_autoleipaper_refine_326} P -3.908 -17.984 1.340 { hg  leu A  13   B25.00 20240918_microed_autoleipaper_refine_326} L -3.967 -18.507 0.525
{ cd1 leu A  13   B35.82 20240918_microed_autoleipaper_refine_326} P -4.683 -18.718 2.420 {hd11 leu A  13   B36.91 20240918_microed_autoleipaper_refine_326} L 'h' -5.605 -18.819 2.134
{ cd1 leu A  13   B35.82 20240918_microed_autoleipaper_refine_326} P -4.683 -18.718 2.420 {hd12 leu A  13   B36.91 20240918_microed_autoleipaper_refine_326} L 'h' -4.282 -19.590 2.558
{ cd1 leu A  13   B35.82 20240918_microed_autoleipaper_refine_326} P -4.683 -18.718 2.420 {hd13 leu A  13   B36.91 20240918_microed_autoleipaper_refine_326} L 'h' -4.646 -18.203 3.240
{ cd2 leu A  13   B24.27 20240918_microed_autoleipaper_refine_326} P -4.520 -16.618 1.081 {hd21 leu A  13   B23.24 20240918_microed_autoleipaper_refine_326} L 'h' -5.484 -16.710 1.022
{ cd2 leu A  13   B24.27 20240918_microed_autoleipaper_refine_326} P -4.520 -16.618 1.081 {hd22 leu A  13   B23.24 20240918_microed_autoleipaper_refine_326} L 'h' -4.288 -16.025 1.812
{ cd2 leu A  13   B24.27 20240918_microed_autoleipaper_refine_326} P -4.520 -16.618 1.081 {hd23 leu A  13   B23.24 20240918_microed_autoleipaper_refine_326} L 'h' -4.170 -16.268 0.246
{ cb  gln A  14   B43.69 20240918_microed_autoleipaper_refine_326} P -1.336 -23.369 -0.340 { hb2 gln A  14   B39.44 20240918_microed_autoleipaper_refine_326} L -1.895 -23.847 0.292
{ cb  gln A  14   B43.69 20240918_microed_autoleipaper_refine_326} P -1.336 -23.369 -0.340 { hb3 gln A  14   B39.44 20240918_microed_autoleipaper_refine_326} L -1.275 -23.865 -1.171
{ cg  gln A  14   B43.64 20240918_microed_autoleipaper_refine_326} P 0.072 -23.284 0.255 { hg2 gln A  14   B39.91 20240918_microed_autoleipaper_refine_326} L 0.320 -22.350 0.344
{ cg  gln A  14   B43.64 20240918_microed_autoleipaper_refine_326} P 0.072 -23.284 0.255 { hg3 gln A  14   B39.91 20240918_microed_autoleipaper_refine_326} L 0.071 -23.711 1.126
{ ne2 gln A  14   B44.76 20240918_microed_autoleipaper_refine_326} P 2.270 -24.272 0.003 {he21 gln A  14   B40.58 20240918_microed_autoleipaper_refine_326} L 'h' 2.381 -24.080 0.834
{ ne2 gln A  14   B44.76 20240918_microed_autoleipaper_refine_326} P 2.270 -24.272 0.003 {he22 gln A  14   B40.58 20240918_microed_autoleipaper_refine_326} L 'h' 2.898 -24.660 -0.437
{ cb  pro A  15   B46.02 20240918_microed_autoleipaper_refine_326} P -5.002 -23.624 -3.955 { hb2 pro A  15   B41.67 20240918_microed_autoleipaper_refine_326} L -5.094 -24.574 -3.778
{ cb  pro A  15   B46.02 20240918_microed_autoleipaper_refine_326} P -5.002 -23.624 -3.955 { hb3 pro A  15   B41.67 20240918_microed_autoleipaper_refine_326} L -5.683 -23.336 -4.582
{ cg  pro A  15   B45.71 20240918_microed_autoleipaper_refine_326} P -3.638 -23.300 -4.455 { hg2 pro A  15   B41.44 20240918_microed_autoleipaper_refine_326} L -3.331 -23.998 -5.055
{ cg  pro A  15   B45.71 20240918_microed_autoleipaper_refine_326} P -3.638 -23.300 -4.455 { hg3 pro A  15   B41.44 20240918_microed_autoleipaper_refine_326} L -3.649 -22.447 -4.918
{ cd  pro A  15   B56.15 20240918_microed_autoleipaper_refine_326} P -2.780 -23.233 -3.221 { hd2 pro A  15   B55.09 20240918_microed_autoleipaper_refine_326} L -2.433 -24.109 -2.992
{ cd  pro A  15   B56.15 20240918_microed_autoleipaper_refine_326} P -2.780 -23.233 -3.221 { hd3 pro A  15   B55.09 20240918_microed_autoleipaper_refine_326} L -2.048 -22.608 -3.343
{ cb  gln A  16   B45.67 20240918_microed_autoleipaper_refine_326} P -6.443 -26.843 -0.459 { hb2 gln A  16   B38.85 20240918_microed_autoleipaper_refine_326} L -5.514 -27.123 -0.440
{ cb  gln A  16   B45.67 20240918_microed_autoleipaper_refine_326} P -6.443 -26.843 -0.459 { hb3 gln A  16   B38.85 20240918_microed_autoleipaper_refine_326} L -6.949 -27.330 0.210
{ cg  gln A  16   B49.42 20240918_microed_autoleipaper_refine_326} P -7.005 -27.218 -1.819 { hg2 gln A  16   B42.02 20240918_microed_autoleipaper_refine_326} L -7.602 -26.515 -2.120
{ cg  gln A  16   B49.42 20240918_microed_autoleipaper_refine_326} P -7.005 -27.218 -1.819 { hg3 gln A  16   B42.02 20240918_microed_autoleipaper_refine_326} L -6.273 -27.322 -2.447
{ ne2 gln A  16   B62.13 20240918_microed_autoleipaper_refine_326} P -7.615 -29.337 -2.819 {he21 gln A  16   B54.57 20240918_microed_autoleipaper_refine_326} L 'h' -7.083 -29.117 -3.458
{ ne2 gln A  16   B62.13 20240918_microed_autoleipaper_refine_326} P -7.615 -29.337 -2.819 {he22 gln A  16   B54.57 20240918_microed_autoleipaper_refine_326} L 'h' -8.035 -30.087 -2.848
{ cb  arg A  17   B37.72 20240918_microed_autoleipaper_refine_326} P -3.686 -25.794 3.320 { hb2 arg A  17   B30.77 20240918_microed_autoleipaper_refine_326} L -3.196 -25.658 4.145
{ cb  arg A  17   B37.72 20240918_microed_autoleipaper_refine_326} P -3.686 -25.794 3.320 { hb3 arg A  17   B30.77 20240918_microed_autoleipaper_refine_326} L -4.239 -26.588 3.389
{ cg  arg A  17   B39.60 20240918_microed_autoleipaper_refine_326} P -2.675 -26.027 2.213 { hg2 arg A  17   B32.58 20240918_microed_autoleipaper_refine_326} L -3.139 -26.309 1.409
{ cg  arg A  17   B39.60 20240918_microed_autoleipaper_refine_326} P -2.675 -26.027 2.213 { hg3 arg A  17   B32.58 20240918_microed_autoleipaper_refine_326} L -2.189 -25.205 2.044
{ cd  arg A  17   B37.03 20240918_microed_autoleipaper_refine_326} P -1.674 -27.105 2.589 { hd2 arg A  17   B28.98 20240918_microed_autoleipaper_refine_326} L -1.410 -26.987 3.515
{ cd  arg A  17   B37.03 20240918_microed_autoleipaper_refine_326} P -1.674 -27.105 2.589 { hd3 arg A  17   B28.98 20240918_microed_autoleipaper_refine_326} L -2.083 -27.976 2.469
{ ne  arg A  17   B32.46 20240918_microed_autoleipaper_refine_326} P -0.477 -27.043 1.761 { he  arg A  17   B23.35 20240918_microed_autoleipaper_refine_326} L -0.385 -26.367 1.238
{ nh1 arg A  17   B37.49 20240918_microed_autoleipaper_refine_326} P 0.414 -29.031 2.532 {hh11 arg A  17   B28.19 20240918_microed_autoleipaper_refine_326} L 'h' -0.262 -29.146 3.051
{ nh1 arg A  17   B37.49 20240918_microed_autoleipaper_refine_326} P 0.414 -29.031 2.532 {hh12 arg A  17   B28.19 20240918_microed_autoleipaper_refine_326} L 'h' 1.047 -29.614 2.515
{ nh2 arg A  17   B28.25 20240918_microed_autoleipaper_refine_326} P 1.533 -27.796 0.962 {hh21 arg A  17   B17.50 20240918_microed_autoleipaper_refine_326} L 'h' 1.586 -27.102 0.457
{ nh2 arg A  17   B28.25 20240918_microed_autoleipaper_refine_326} P 1.533 -27.796 0.962 {hh22 arg A  17   B17.50 20240918_microed_autoleipaper_refine_326} L 'h' 2.161 -28.383 0.952
{ cb  val A  18   B35.36 20240918_microed_autoleipaper_refine_326} P -3.825 -20.919 5.668 { hb  val A  18   B30.83 20240918_microed_autoleipaper_refine_326} L -4.424 -20.706 4.936
{ cg1 val A  18   B30.57 20240918_microed_autoleipaper_refine_326} P -4.658 -21.479 6.815 {hg11 val A  18   B24.93 20240918_microed_autoleipaper_refine_326} L 'h' -5.436 -20.915 6.946
{ cg1 val A  18   B30.57 20240918_microed_autoleipaper_refine_326} P -4.658 -21.479 6.815 {hg12 val A  18   B24.93 20240918_microed_autoleipaper_refine_326} L 'h' -4.937 -22.381 6.592
{ cg1 val A  18   B30.57 20240918_microed_autoleipaper_refine_326} P -4.658 -21.479 6.815 {hg13 val A  18   B24.93 20240918_microed_autoleipaper_refine_326} L 'h' -4.118 -21.491 7.621
{ cg2 val A  18   B40.03 20240918_microed_autoleipaper_refine_326} P -3.124 -19.639 6.092 {hg21 val A  18   B37.30 20240918_microed_autoleipaper_refine_326} L 'h' -3.792 -18.963 6.289
{ cg2 val A  18   B40.03 20240918_microed_autoleipaper_refine_326} P -3.124 -19.639 6.092 {hg22 val A  18   B37.30 20240918_microed_autoleipaper_refine_326} L 'h' -2.591 -19.817 6.883
{ cg2 val A  18   B40.03 20240918_microed_autoleipaper_refine_326} P -3.124 -19.639 6.092 {hg23 val A  18   B37.30 20240918_microed_autoleipaper_refine_326} L 'h' -2.552 -19.338 5.369
{ cb  leu A  19   B29.19 20240918_microed_autoleipaper_refine_326} P 1.699 -22.120 6.744 { hb2 leu A  19   B24.06 20240918_microed_autoleipaper_refine_326} L 1.701 -22.808 6.059
{ cb  leu A  19   B29.19 20240918_microed_autoleipaper_refine_326} P 1.699 -22.120 6.744 { hb3 leu A  19   B24.06 20240918_microed_autoleipaper_refine_326} L 1.857 -21.252 6.341
{ cg  leu A  19   B34.31 20240918_microed_autoleipaper_refine_326} P 2.886 -22.407 7.668 { hg  leu A  19   B30.17 20240918_microed_autoleipaper_refine_326} L 2.992 -21.655 8.272
{ cd1 leu A  19   B30.96 20240918_microed_autoleipaper_refine_326} P 2.642 -23.647 8.512 {hd11 leu A  19   B25.52 20240918_microed_autoleipaper_refine_326} L 'h' 3.453 -23.863 8.998
{ cd1 leu A  19   B30.96 20240918_microed_autoleipaper_refine_326} P 2.642 -23.647 8.512 {hd12 leu A  19   B25.52 20240918_microed_autoleipaper_refine_326} L 'h' 1.920 -23.468 9.135
{ cd1 leu A  19   B30.96 20240918_microed_autoleipaper_refine_326} P 2.642 -23.647 8.512 {hd13 leu A  19   B25.52 20240918_microed_autoleipaper_refine_326} L 'h' 2.400 -24.383 7.929
{ cd2 leu A  19   B28.67 20240918_microed_autoleipaper_refine_326} P 4.167 -22.561 6.861 {hd21 leu A  19   B23.06 20240918_microed_autoleipaper_refine_326} L 'h' 4.918 -22.635 7.471
{ cd2 leu A  19   B28.67 20240918_microed_autoleipaper_refine_326} P 4.167 -22.561 6.861 {hd22 leu A  19   B23.06 20240918_microed_autoleipaper_refine_326} L 'h' 4.103 -23.361 6.316
{ cd2 leu A  19   B28.67 20240918_microed_autoleipaper_refine_326} P 4.167 -22.561 6.861 {hd23 leu A  19   B23.06 20240918_microed_autoleipaper_refine_326} L 'h' 4.279 -21.782 6.293
{ cb  leu A  20   B38.89 20240918_microed_autoleipaper_refine_326} P -1.434 -20.800 11.613 { hb2 leu A  20   B33.40 20240918_microed_autoleipaper_refine_326} L -1.674 -21.728 11.765
{ cb  leu A  20   B38.89 20240918_microed_autoleipaper_refine_326} P -1.434 -20.800 11.613 { hb3 leu A  20   B33.40 20240918_microed_autoleipaper_refine_326} L -1.359 -20.334 12.460
{ cg  leu A  20   B33.78 20240918_microed_autoleipaper_refine_326} P -2.601 -20.159 10.856 { hg  leu A  20   B27.53 20240918_microed_autoleipaper_refine_326} L -2.649 -20.555 9.972
{ cd1 leu A  20   B30.80 20240918_microed_autoleipaper_refine_326} P -3.905 -20.425 11.590 {hd11 leu A  20   B23.68 20240918_microed_autoleipaper_refine_326} L 'h' -4.632 -20.003 11.105
{ cd1 leu A  20   B30.80 20240918_microed_autoleipaper_refine_326} P -3.905 -20.425 11.590 {hd12 leu A  20   B23.68 20240918_microed_autoleipaper_refine_326} L 'h' -4.051 -21.382 11.638
{ cd1 leu A  20   B30.80 20240918_microed_autoleipaper_refine_326} P -3.905 -20.425 11.590 {hd13 leu A  20   B23.68 20240918_microed_autoleipaper_refine_326} L 'h' -3.845 -20.054 12.484
{ cd2 leu A  20   B31.61 20240918_microed_autoleipaper_refine_326} P -2.396 -18.664 10.670 {hd21 leu A  20   B25.67 20240918_microed_autoleipaper_refine_326} L 'h' -3.119 -18.310 10.129
{ cd2 leu A  20   B31.61 20240918_microed_autoleipaper_refine_326} P -2.396 -18.664 10.670 {hd22 leu A  20   B25.67 20240918_microed_autoleipaper_refine_326} L 'h' -2.393 -18.235 11.540
{ cd2 leu A  20   B31.61 20240918_microed_autoleipaper_refine_326} P -2.396 -18.664 10.670 {hd23 leu A  20   B25.67 20240918_microed_autoleipaper_refine_326} L 'h' -1.546 -18.514 10.226
{ cb  met A  22   B33.28 20240918_microed_autoleipaper_refine_326} P 1.289 -23.004 18.318 { hb2 met A  22   B28.64 20240918_microed_autoleipaper_refine_326} L 0.391 -23.266 18.059
{ cb  met A  22   B33.28 20240918_microed_autoleipaper_refine_326} P 1.289 -23.004 18.318 { hb3 met A  22   B28.64 20240918_microed_autoleipaper_refine_326} L 1.933 -23.644 17.974
{ cg  met A  22   B31.19 20240918_microed_autoleipaper_refine_326} P 1.359 -23.062 19.848 { hg2 met A  22   B25.47 20240918_microed_autoleipaper_refine_326} L 1.339 -23.993 20.119
{ cg  met A  22   B31.19 20240918_microed_autoleipaper_refine_326} P 1.359 -23.062 19.848 { hg3 met A  22   B25.47 20240918_microed_autoleipaper_refine_326} L 2.191 -22.652 20.130
{ ce  met A  22   B40.92 20240918_microed_autoleipaper_refine_326} P -1.394 -22.538 19.673 { he1 met A  22   B37.65 20240918_microed_autoleipaper_refine_326} L -2.201 -22.262 20.135
{ ce  met A  22   B40.92 20240918_microed_autoleipaper_refine_326} P -1.394 -22.538 19.673 { he2 met A  22   B37.65 20240918_microed_autoleipaper_refine_326} L -1.295 -22.033 18.850
{ ce  met A  22   B40.92 20240918_microed_autoleipaper_refine_326} P -1.394 -22.538 19.673 { he3 met A  22   B37.65 20240918_microed_autoleipaper_refine_326} L -1.435 -23.487 19.476
{ cb  lys A  23   B37.15 20240918_microed_autoleipaper_refine_326} P 3.130 -17.782 20.146 { hb2 lys A  23   B34.06 20240918_microed_autoleipaper_refine_326} L 2.940 -17.327 19.311
{ cb  lys A  23   B37.15 20240918_microed_autoleipaper_refine_326} P 3.130 -17.782 20.146 { hb3 lys A  23   B34.06 20240918_microed_autoleipaper_refine_326} L 2.330 -17.822 20.692
{ cg  lys A  23   B42.72 20240918_microed_autoleipaper_refine_326} P 4.168 -16.963 20.898 { hg2 lys A  23   B40.54 20240918_microed_autoleipaper_refine_326} L 3.959 -16.973 21.845
{ cg  lys A  23   B42.72 20240918_microed_autoleipaper_refine_326} P 4.168 -16.963 20.898 { hg3 lys A  23   B40.54 20240918_microed_autoleipaper_refine_326} L 5.048 -17.345 20.748
{ cd  lys A  23   B43.96 20240918_microed_autoleipaper_refine_326} P 4.189 -15.519 20.429 { hd2 lys A  23   B42.74 20240918_microed_autoleipaper_refine_326} L 3.284 -15.230 20.235
{ cd  lys A  23   B43.96 20240918_microed_autoleipaper_refine_326} P 4.189 -15.519 20.429 { hd3 lys A  23   B42.74 20240918_microed_autoleipaper_refine_326} L 4.574 -14.961 21.123
{ ce  lys A  23   B42.18 20240918_microed_autoleipaper_refine_326} P 5.023 -15.358 19.169 { he2 lys A  23   B41.00 20240918_microed_autoleipaper_refine_326} L 4.961 -16.168 18.639
{ ce  lys A  23   B42.18 20240918_microed_autoleipaper_refine_326} P 5.023 -15.358 19.169 { he3 lys A  23   B41.00 20240918_microed_autoleipaper_refine_326} L 4.690 -14.603 18.659
{ nz  lys A  23   B54.59 20240918_microed_autoleipaper_refine_326} P 6.458 -15.113 19.483 { hz1 lys A  23   B55.45 20240918_microed_autoleipaper_refine_326} L 6.919 -14.998 18.730
{ nz  lys A  23   B54.59 20240918_microed_autoleipaper_refine_326} P 6.458 -15.113 19.483 { hz2 lys A  23   B55.45 20240918_microed_autoleipaper_refine_326} L 6.540 -14.383 19.985
{ nz  lys A  23   B54.59 20240918_microed_autoleipaper_refine_326} P 6.458 -15.113 19.483 { hz3 lys A  23   B55.45 20240918_microed_autoleipaper_refine_326} L 6.796 -15.807 19.925
{ cb  lys A  24   B36.95 20240918_microed_autoleipaper_refine_326} P 7.035 -21.678 21.979 { hb2 lys A  24   B35.53 20240918_microed_autoleipaper_refine_326} L 7.728 -21.151 21.552
{ cb  lys A  24   B36.95 20240918_microed_autoleipaper_refine_326} P 7.035 -21.678 21.979 { hb3 lys A  24   B35.53 20240918_microed_autoleipaper_refine_326} L 7.395 -22.130 22.759
{ cg  lys A  24   B44.37 20240918_microed_autoleipaper_refine_326} P 6.590 -22.748 20.989 { hg2 lys A  24   B44.48 20240918_microed_autoleipaper_refine_326} L 6.206 -23.495 21.475
{ cg  lys A  24   B44.37 20240918_microed_autoleipaper_refine_326} P 6.590 -22.748 20.989 { hg3 lys A  24   B44.48 20240918_microed_autoleipaper_refine_326} L 5.930 -22.371 20.386
{ cd  lys A  24   B38.86 20240918_microed_autoleipaper_refine_326} P 7.754 -23.270 20.155 { hd2 lys A  24   B37.66 20240918_microed_autoleipaper_refine_326} L 7.409 -23.703 19.358
{ cd  lys A  24   B38.86 20240918_microed_autoleipaper_refine_326} P 7.754 -23.270 20.155 { hd3 lys A  24   B37.66 20240918_microed_autoleipaper_refine_326} L 8.328 -22.529 19.907
{ ce  lys A  24   B36.33 20240918_microed_autoleipaper_refine_326} P 8.588 -24.283 20.925 { he2 lys A  24   B33.34 20240918_microed_autoleipaper_refine_326} L 9.489 -23.939 21.032
{ ce  lys A  24   B36.33 20240918_microed_autoleipaper_refine_326} P 8.588 -24.283 20.925 { he3 lys A  24   B33.34 20240918_microed_autoleipaper_refine_326} L 8.185 -24.434 21.794
{ nz  lys A  24   B33.59 20240918_microed_autoleipaper_refine_326} P 8.671 -25.591 20.218 { hz1 lys A  24   B29.49 20240918_microed_autoleipaper_refine_326} L 9.070 -26.193 20.738
{ nz  lys A  24   B33.59 20240918_microed_autoleipaper_refine_326} P 8.671 -25.591 20.218 { hz2 lys A  24   B29.49 20240918_microed_autoleipaper_refine_326} L 7.854 -25.880 20.016
{ nz  lys A  24   B33.59 20240918_microed_autoleipaper_refine_326} P 8.671 -25.591 20.218 { hz3 lys A  24   B29.49 20240918_microed_autoleipaper_refine_326} L 9.140 -25.502 19.467
{ cb  arg A  25   B36.46 20240918_microed_autoleipaper_refine_326} P 8.669 -17.811 24.386 { hb2 arg A  25   B36.60 20240918_microed_autoleipaper_refine_326} L 8.962 -17.238 25.111
{ cb  arg A  25   B36.46 20240918_microed_autoleipaper_refine_326} P 8.669 -17.811 24.386 { hb3 arg A  25   B36.60 20240918_microed_autoleipaper_refine_326} L 8.794 -18.742 24.628
{ cg  arg A  25   B37.46 20240918_microed_autoleipaper_refine_326} P 9.571 -17.525 23.180 { hg2 arg A  25   B38.35 20240918_microed_autoleipaper_refine_326} L 9.542 -18.281 22.573
{ cg  arg A  25   B37.46 20240918_microed_autoleipaper_refine_326} P 9.571 -17.525 23.180 { hg3 arg A  25   B38.35 20240918_microed_autoleipaper_refine_326} L 9.259 -16.725 22.730
{ cd  arg A  25   B42.32 20240918_microed_autoleipaper_refine_326} P 11.024 -17.302 23.597 { hd2 arg A  25   B44.68 20240918_microed_autoleipaper_refine_326} L 11.411 -16.606 23.043
{ cd  arg A  25   B42.32 20240918_microed_autoleipaper_refine_326} P 11.024 -17.302 23.597 { hd3 arg A  25   B44.68 20240918_microed_autoleipaper_refine_326} L 11.051 -17.037 24.530
{ ne  arg A  25   B53.19 20240918_microed_autoleipaper_refine_326} P 11.835 -18.506 23.444 { he  arg A  25   B57.00 20240918_microed_autoleipaper_refine_326} L 11.639 -19.040 22.799
{ nh1 arg A  25   B48.20 20240918_microed_autoleipaper_refine_326} P 13.221 -18.079 25.249 {hh11 arg A  25   B49.22 20240918_microed_autoleipaper_refine_326} L 'h' 12.797 -17.350 25.417
{ nh1 arg A  25   B48.20 20240918_microed_autoleipaper_refine_326} P 13.221 -18.079 25.249 {hh12 arg A  25   B49.22 20240918_microed_autoleipaper_refine_326} L 'h' 13.884 -18.315 25.743
{ nh2 arg A  25   B58.15 20240918_microed_autoleipaper_refine_326} P 13.522 -19.961 23.982 {hh21 arg A  25   B61.17 20240918_microed_autoleipaper_refine_326} L 'h' 13.292 -20.462 23.322
{ nh2 arg A  25   B58.15 20240918_microed_autoleipaper_refine_326} P 13.522 -19.961 23.982 {hh22 arg A  25   B61.17 20240918_microed_autoleipaper_refine_326} L 'h' 14.183 -20.187 24.483
{ cb  phe A  27   B46.20 20240918_microed_autoleipaper_refine_326} P 4.085 -10.098 22.700 { hb2 phe A  27   B53.42 20240918_microed_autoleipaper_refine_326} L 4.563 -9.533 23.327
{ cb  phe A  27   B46.20 20240918_microed_autoleipaper_refine_326} P 4.085 -10.098 22.700 { hb3 phe A  27   B53.42 20240918_microed_autoleipaper_refine_326} L 4.616 -10.228 21.899
{ cd1 phe A  27   B50.16 20240918_microed_autoleipaper_refine_326} P 2.146 -8.585 23.214 { hd1 phe A  27   B57.38 20240918_microed_autoleipaper_refine_326} L 2.468 -8.504 24.082
{ cd2 phe A  27   B47.81 20240918_microed_autoleipaper_refine_326} P 2.337 -9.473 21.010 { hd2 phe A  27   B56.87 20240918_microed_autoleipaper_refine_326} L 2.789 -9.994 20.386
{ ce1 phe A  27   B51.37 20240918_microed_autoleipaper_refine_326} P 0.994 -7.915 22.847 { he1 phe A  27   B59.29 20240918_microed_autoleipaper_refine_326} L 0.542 -7.391 23.468
{ ce2 phe A  27   B56.86 20240918_microed_autoleipaper_refine_326} P 1.185 -8.806 20.638 { he2 phe A  27   B68.16 20240918_microed_autoleipaper_refine_326} L 0.863 -8.883 19.768
{ cz  phe A  27   B54.67 20240918_microed_autoleipaper_refine_326} P 0.513 -8.026 21.557 { hz  phe A  27   B65.26 20240918_microed_autoleipaper_refine_326} L -0.261 -7.575 21.308
{ cb  ala A  29   B34.91 20240918_microed_autoleipaper_refine_326} P 2.665 -16.910 24.765 { hb1 ala A  29   B38.89 20240918_microed_autoleipaper_refine_326} L 2.884 -17.851 24.853
{ cb  ala A  29   B34.91 20240918_microed_autoleipaper_refine_326} P 2.665 -16.910 24.765 { hb2 ala A  29   B38.89 20240918_microed_autoleipaper_refine_326} L 3.466 -16.402 24.563
{ cb  ala A  29   B34.91 20240918_microed_autoleipaper_refine_326} P 2.665 -16.910 24.765 { hb3 ala A  29   B38.89 20240918_microed_autoleipaper_refine_326} L 2.266 -16.585 25.587
{ cb  arg A  31   B35.07 20240918_microed_autoleipaper_refine_326} P -2.855 -16.815 20.006 { hb2 arg A  31   B35.01 20240918_microed_autoleipaper_refine_326} L -2.102 -16.280 20.301
{ cb  arg A  31   B35.07 20240918_microed_autoleipaper_refine_326} P -2.855 -16.815 20.006 { hb3 arg A  31   B35.01 20240918_microed_autoleipaper_refine_326} L -3.061 -16.615 19.080
{ cg  arg A  31   B39.22 20240918_microed_autoleipaper_refine_326} P -4.058 -16.389 20.834 { hg2 arg A  31   B39.77 20240918_microed_autoleipaper_refine_326} L -4.875 -16.712 20.422
{ cg  arg A  31   B39.22 20240918_microed_autoleipaper_refine_326} P -4.058 -16.389 20.834 { hg3 arg A  31   B39.77 20240918_microed_autoleipaper_refine_326} L -3.980 -16.739 21.736
{ cd  arg A  31   B37.74 20240918_microed_autoleipaper_refine_326} P -4.100 -14.867 20.895 { hd2 arg A  31   B38.55 20240918_microed_autoleipaper_refine_326} L -3.346 -14.557 21.421
{ cd  arg A  31   B37.74 20240918_microed_autoleipaper_refine_326} P -4.100 -14.867 20.895 { hd3 arg A  31   B38.55 20240918_microed_autoleipaper_refine_326} L -4.039 -14.519 19.991
{ ne  arg A  31   B42.95 20240918_microed_autoleipaper_refine_326} P -5.310 -14.318 21.497 { he  arg A  31   B44.64 20240918_microed_autoleipaper_refine_326} L -6.014 -14.272 21.004
{ nh1 arg A  31   B46.75 20240918_microed_autoleipaper_refine_326} P -4.408 -14.019 23.608 {hh11 arg A  31   B48.27 20240918_microed_autoleipaper_refine_326} L 'h' -3.675 -14.394 23.361
{ nh1 arg A  31   B46.75 20240918_microed_autoleipaper_refine_326} P -4.408 -14.019 23.608 {hh12 arg A  31   B48.27 20240918_microed_autoleipaper_refine_326} L 'h' -4.494 -13.731 24.414
{ nh2 arg A  31   B43.57 20240918_microed_autoleipaper_refine_326} P -6.531 -13.298 23.146 {hh21 arg A  31   B43.51 20240918_microed_autoleipaper_refine_326} L 'h' -7.185 -13.203 22.595
{ nh2 arg A  31   B43.57 20240918_microed_autoleipaper_refine_326} P -6.531 -13.298 23.146 {hh22 arg A  31   B43.51 20240918_microed_autoleipaper_refine_326} L 'h' -6.605 -13.014 23.954
{ cb  trp A  32   B32.83 20240918_microed_autoleipaper_refine_326} P -2.855 -20.273 15.685 { hb2 trp A  32   B32.04 20240918_microed_autoleipaper_refine_326} L -3.735 -19.888 15.547
{ cb  trp A  32   B32.83 20240918_microed_autoleipaper_refine_326} P -2.855 -20.273 15.685 { hb3 trp A  32   B32.04 20240918_microed_autoleipaper_refine_326} L -2.428 -20.439 14.830
{ cd1 trp A  32   B30.59 20240918_microed_autoleipaper_refine_326} P -3.971 -21.907 17.312 { hd1 trp A  32   B27.88 20240918_microed_autoleipaper_refine_326} L -4.601 -21.314 17.653
{ ne1 trp A  32   B29.89 20240918_microed_autoleipaper_refine_326} P -3.842 -23.221 17.691 { he1 trp A  32   B26.08 20240918_microed_autoleipaper_refine_326} L -4.326 -23.621 18.279
{ ce3 trp A  32   B35.00 20240918_microed_autoleipaper_refine_326} P -1.220 -23.125 15.293 { he3 trp A  32   B33.09 20240918_microed_autoleipaper_refine_326} L -0.853 -22.490 14.722
{ cz2 trp A  32   B36.08 20240918_microed_autoleipaper_refine_326} P -2.312 -25.088 17.017 { hz2 trp A  32   B32.49 20240918_microed_autoleipaper_refine_326} L -2.673 -25.731 17.585
{ cz3 trp A  32   B31.71 20240918_microed_autoleipaper_refine_326} P -0.719 -24.416 15.330 { hz3 trp A  32   B28.26 20240918_microed_autoleipaper_refine_326} L -0.008 -24.646 14.777
{ ch2 trp A  32   B35.08 20240918_microed_autoleipaper_refine_326} P -1.266 -25.381 16.186 { hh2 trp A  32   B31.37 20240918_microed_autoleipaper_refine_326} L -0.909 -26.240 16.190
{ cb  asn A  33   B31.74 20240918_microed_autoleipaper_refine_326} P -0.301 -15.358 15.115 { hb2 asn A  33   B32.04 20240918_microed_autoleipaper_refine_326} L -0.637 -15.518 16.011
{ cb  asn A  33   B31.74 20240918_microed_autoleipaper_refine_326} P -0.301 -15.358 15.115 { hb3 asn A  33   B32.04 20240918_microed_autoleipaper_refine_326} L 0.668 -15.345 15.122
{ nd2 asn A  33   B35.43 20240918_microed_autoleipaper_refine_326} P -0.293 -12.948 15.325 {hd21 asn A  33   B37.08 20240918_microed_autoleipaper_refine_326} L 'h' 0.270 -13.069 15.964
{ nd2 asn A  33   B35.43 20240918_microed_autoleipaper_refine_326} P -0.293 -12.948 15.325 {hd22 asn A  33   B37.08 20240918_microed_autoleipaper_refine_326} L 'h' -0.536 -12.152 15.110
{ cb  phe A  35   B36.19 20240918_microed_autoleipaper_refine_326} P 5.951 -15.906 10.516 { hb2 phe A  35   B34.69 20240918_microed_autoleipaper_refine_326} L 5.932 -15.625 9.588
{ cb  phe A  35   B36.19 20240918_microed_autoleipaper_refine_326} P 5.951 -15.906 10.516 { hb3 phe A  35   B34.69 20240918_microed_autoleipaper_refine_326} L 6.848 -15.810 10.873
{ cd1 phe A  35   B38.83 20240918_microed_autoleipaper_refine_326} P 6.055 -18.172 11.588 { hd1 phe A  35   B37.08 20240918_microed_autoleipaper_refine_326} L 6.597 -17.807 12.250
{ cd2 phe A  35   B40.97 20240918_microed_autoleipaper_refine_326} P 4.783 -17.926 9.589 { hd2 phe A  35   B39.96 20240918_microed_autoleipaper_refine_326} L 4.462 -17.395 8.896
{ ce1 phe A  35   B37.18 20240918_microed_autoleipaper_refine_326} P 5.722 -19.511 11.640 { he1 phe A  35   B34.62 20240918_microed_autoleipaper_refine_326} L 6.041 -20.043 12.333
{ ce2 phe A  35   B32.47 20240918_microed_autoleipaper_refine_326} P 4.447 -19.266 9.635 { he2 phe A  35   B29.27 20240918_microed_autoleipaper_refine_326} L 3.904 -19.633 8.975
{ cz  phe A  35   B34.47 20240918_microed_autoleipaper_refine_326} P 4.917 -20.060 10.662 { hz  phe A  35   B31.28 20240918_microed_autoleipaper_refine_326} L 4.692 -20.961 10.696
{ cb  lys A  38   B42.19 20240918_microed_autoleipaper_refine_326} P 10.559 -5.537 16.240 { hb2 lys A  38   B39.43 20240918_microed_autoleipaper_refine_326} L 11.094 -6.281 16.559
{ cb  lys A  38   B42.19 20240918_microed_autoleipaper_refine_326} P 10.559 -5.537 16.240 { hb3 lys A  38   B39.43 20240918_microed_autoleipaper_refine_326} L 11.132 -4.783 16.029
{ cg  lys A  38   B50.09 20240918_microed_autoleipaper_refine_326} P 9.644 -5.111 17.379 { hg2 lys A  38   B48.94 20240918_microed_autoleipaper_refine_326} L 9.107 -4.354 17.097
{ cg  lys A  38   B50.09 20240918_microed_autoleipaper_refine_326} P 9.644 -5.111 17.379 { hg3 lys A  38   B48.94 20240918_microed_autoleipaper_refine_326} L 9.068 -5.852 17.626
{ cd  lys A  38   B57.84 20240918_microed_autoleipaper_refine_326} P 10.458 -4.701 18.601 { hd2 lys A  38   B57.38 20240918_microed_autoleipaper_refine_326} L 11.210 -5.305 18.701
{ cd  lys A  38   B57.84 20240918_microed_autoleipaper_refine_326} P 10.458 -4.701 18.601 { hd3 lys A  38   B57.38 20240918_microed_autoleipaper_refine_326} L 10.775 -3.792 18.482
{ ce  lys A  38   B68.77 20240918_microed_autoleipaper_refine_326} P 9.636 -4.752 19.881 { he2 lys A  38   B70.39 20240918_microed_autoleipaper_refine_326} L 9.149 -3.919 19.982
{ ce  lys A  38   B68.77 20240918_microed_autoleipaper_refine_326} P 9.636 -4.752 19.881 { he3 lys A  38   B70.39 20240918_microed_autoleipaper_refine_326} L 9.016 -5.496 19.835
{ nz  lys A  38   B79.36 20240918_microed_autoleipaper_refine_326} P 10.499 -4.937 21.082 { hz1 lys A  38   B82.18 20240918_microed_autoleipaper_refine_326} L 10.014 -4.843 21.823
{ nz  lys A  38   B79.36 20240918_microed_autoleipaper_refine_326} P 10.499 -4.937 21.082 { hz2 lys A  38   B82.18 20240918_microed_autoleipaper_refine_326} L 10.860 -5.750 21.075
{ nz  lys A  38   B79.36 20240918_microed_autoleipaper_refine_326} P 10.499 -4.937 21.082 { hz3 lys A  38   B82.18 20240918_microed_autoleipaper_refine_326} L 11.151 -4.331 21.085
{ cb  val A  39   B33.21 20240918_microed_autoleipaper_refine_326} P 11.003 -3.129 11.333 { hb  val A  39   B31.81 20240918_microed_autoleipaper_refine_326} L 10.642 -2.370 11.818
{ cg1 val A  39   B27.08 20240918_microed_autoleipaper_refine_326} P 11.934 -2.602 10.252 {hg11 val A  39   B22.51 20240918_microed_autoleipaper_refine_326} L 'h' 11.409 -2.370 9.470
{ cg1 val A  39   B27.08 20240918_microed_autoleipaper_refine_326} P 11.934 -2.602 10.252 {hg12 val A  39   B22.51 20240918_microed_autoleipaper_refine_326} L 'h' 12.394 -1.816 10.587
{ cg1 val A  39   B27.08 20240918_microed_autoleipaper_refine_326} P 11.934 -2.602 10.252 {hg13 val A  39   B22.51 20240918_microed_autoleipaper_refine_326} L 'h' 12.578 -3.291 10.026
{ cg2 val A  39   B28.93 20240918_microed_autoleipaper_refine_326} P 9.842 -3.892 10.713 {hg21 val A  39   B27.41 20240918_microed_autoleipaper_refine_326} L 'h' 9.109 -3.278 10.554
{ cg2 val A  39   B28.93 20240918_microed_autoleipaper_refine_326} P 9.842 -3.892 10.713 {hg22 val A  39   B27.41 20240918_microed_autoleipaper_refine_326} L 'h' 10.133 -4.284 9.875
{ cg2 val A  39   B28.93 20240918_microed_autoleipaper_refine_326} P 9.842 -3.892 10.713 {hg23 val A  39   B27.41 20240918_microed_autoleipaper_refine_326} L 'h' 9.561 -4.591 11.324
{ cb  gln A  40   B29.00 20240918_microed_autoleipaper_refine_326} P 16.497 -4.198 12.867 { hb2 gln A  40   B24.60 20240918_microed_autoleipaper_refine_326} L 16.739 -4.343 11.939
{ cb  gln A  40   B29.00 20240918_microed_autoleipaper_refine_326} P 16.497 -4.198 12.867 { hb3 gln A  40   B24.60 20240918_microed_autoleipaper_refine_326} L 17.269 -3.890 13.367
{ cg  gln A  40   B33.05 20240918_microed_autoleipaper_refine_326} P 16.084 -5.541 13.446 { hg2 gln A  40   B30.00 20240918_microed_autoleipaper_refine_326} L 15.135 -5.674 13.293
{ cg  gln A  40   B33.05 20240918_microed_autoleipaper_refine_326} P 16.084 -5.541 13.446 { hg3 gln A  40   B30.00 20240918_microed_autoleipaper_refine_326} L 16.591 -6.244 13.011
{ ne2 gln A  40   B46.26 20240918_microed_autoleipaper_refine_326} P 17.235 -6.530 15.329 {he21 gln A  40   B44.93 20240918_microed_autoleipaper_refine_326} L 'h' 17.639 -7.017 14.747
{ ne2 gln A  40   B46.26 20240918_microed_autoleipaper_refine_326} P 17.235 -6.530 15.329 {he22 gln A  40   B44.93 20240918_microed_autoleipaper_refine_326} L 'h' 17.414 -6.622 16.165
{ cb  glu A  41   B35.35 20240918_microed_autoleipaper_refine_326} P 18.337 0.715 12.981 { hb2 glu A  41   B28.34 20240918_microed_autoleipaper_refine_326} L 19.258 0.423 13.071
{ cb  glu A  41   B35.35 20240918_microed_autoleipaper_refine_326} P 18.337 0.715 12.981 { hb3 glu A  41   B28.34 20240918_microed_autoleipaper_refine_326} L 18.308 1.630 12.661
{ cg  glu A  41   B44.86 20240918_microed_autoleipaper_refine_326} P 17.712 0.694 14.367 { hg2 glu A  41   B40.04 20240918_microed_autoleipaper_refine_326} L 16.746 0.678 14.279
{ cg  glu A  41   B44.86 20240918_microed_autoleipaper_refine_326} P 17.712 0.694 14.367 { hg3 glu A  41   B40.04 20240918_microed_autoleipaper_refine_326} L 18.015 -0.097 14.840
{ cb  glu A  43   B35.43 20240918_microed_autoleipaper_refine_326} P 16.716 -4.278 7.269 { hb2 glu A  43   B32.54 20240918_microed_autoleipaper_refine_326} L 16.344 -4.830 6.564
{ cb  glu A  43   B35.43 20240918_microed_autoleipaper_refine_326} P 16.716 -4.278 7.269 { hb3 glu A  43   B32.54 20240918_microed_autoleipaper_refine_326} L 17.591 -4.609 7.523
{ cg  glu A  43   B29.57 20240918_microed_autoleipaper_refine_326} P 15.805 -4.406 8.482 { hg2 glu A  43   B26.29 20240918_microed_autoleipaper_refine_326} L 16.137 -3.831 9.189
{ cg  glu A  43   B29.57 20240918_microed_autoleipaper_refine_326} P 15.805 -4.406 8.482 { hg3 glu A  43   B26.29 20240918_microed_autoleipaper_refine_326} L 14.906 -4.139 8.232
{ cb  thr A  44   B38.89 20240918_microed_autoleipaper_refine_326} P 13.534 -2.328 3.263 { hb  thr A  44   B35.54 20240918_microed_autoleipaper_refine_326} L 12.675 -1.970 2.989
{ og1 thr A  44   B31.53 20240918_microed_autoleipaper_refine_326} P 13.566 -3.737 2.998 { hg1 thr A  44   B27.07 20240918_microed_autoleipaper_refine_326} L 13.275 -3.890 2.225
{ cg2 thr A  44   B33.50 20240918_microed_autoleipaper_refine_326} P 14.616 -1.630 2.451 {hg21 thr A  44   B27.86 20240918_microed_autoleipaper_refine_326} L 'h' 14.424 -1.713 1.504
{ cg2 thr A  44   B33.50 20240918_microed_autoleipaper_refine_326} P 14.616 -1.630 2.451 {hg22 thr A  44   B27.86 20240918_microed_autoleipaper_refine_326} L 'h' 14.651 -0.689 2.685
{ cg2 thr A  44   B33.50 20240918_microed_autoleipaper_refine_326} P 14.616 -1.630 2.451 {hg23 thr A  44   B27.86 20240918_microed_autoleipaper_refine_326} L 'h' 15.479 -2.032 2.634
{ cb  ile A  45   B40.16 20240918_microed_autoleipaper_refine_326} P 8.992 -2.251 5.731 { hb  ile A  45   B37.28 20240918_microed_autoleipaper_refine_326} L 9.188 -1.348 6.026
{ cg1 ile A  45   B38.44 20240918_microed_autoleipaper_refine_326} P 7.855 -2.806 6.590 {hg12 ile A  45   B36.06 20240918_microed_autoleipaper_refine_326} L 'h' 7.018 -2.416 6.292
{ cg1 ile A  45   B38.44 20240918_microed_autoleipaper_refine_326} P 7.855 -2.806 6.590 {hg13 ile A  45   B36.06 20240918_microed_autoleipaper_refine_326} L 'h' 7.826 -3.770 6.487
{ cg2 ile A  45   B57.08 20240918_microed_autoleipaper_refine_326} P 8.577 -2.201 4.266 {hg21 ile A  45   B57.24 20240918_microed_autoleipaper_refine_326} L 'h' 7.916 -1.502 4.148
{ cg2 ile A  45   B57.08 20240918_microed_autoleipaper_refine_326} P 8.577 -2.201 4.266 {hg22 ile A  45   B57.24 20240918_microed_autoleipaper_refine_326} L 'h' 9.358 -2.013 3.723
{ cg2 ile A  45   B57.08 20240918_microed_autoleipaper_refine_326} P 8.577 -2.201 4.266 {hg23 ile A  45   B57.24 20240918_microed_autoleipaper_refine_326} L 'h' 8.199 -3.059 4.015
{ cd1 ile A  45   B45.51 20240918_microed_autoleipaper_refine_326} P 8.007 -2.503 8.060 {hd11 ile A  45   B44.73 20240918_microed_autoleipaper_refine_326} L 'h' 7.266 -2.902 8.543
{ cd1 ile A  45   B45.51 20240918_microed_autoleipaper_refine_326} P 8.007 -2.503 8.060 {hd12 ile A  45   B44.73 20240918_microed_autoleipaper_refine_326} L 'h' 8.845 -2.876 8.374
{ cd1 ile A  45   B45.51 20240918_microed_autoleipaper_refine_326} P 8.007 -2.503 8.060 {hd13 ile A  45   B44.73 20240918_microed_autoleipaper_refine_326} L 'h' 8.005 -1.542 8.186
{ cb  glu A  46   B40.93 20240918_microed_autoleipaper_refine_326} P 10.217 -5.910 1.939 { hb2 glu A  46   B42.22 20240918_microed_autoleipaper_refine_326} L 9.807 -5.074 1.668
{ cb  glu A  46   B40.93 20240918_microed_autoleipaper_refine_326} P 10.217 -5.910 1.939 { hb3 glu A  46   B42.22 20240918_microed_autoleipaper_refine_326} L 11.148 -5.927 1.667
{ cg  glu A  46   B43.00 20240918_microed_autoleipaper_refine_326} P 9.501 -7.035 1.207 { hg2 glu A  46   B44.82 20240918_microed_autoleipaper_refine_326} L 9.392 -7.785 1.811
{ cg  glu A  46   B43.00 20240918_microed_autoleipaper_refine_326} P 9.501 -7.035 1.207 { hg3 glu A  46   B44.82 20240918_microed_autoleipaper_refine_326} L 8.634 -6.717 0.911
{ cb  asp A  47   B34.99 20240918_microed_autoleipaper_refine_326} P 14.917 -6.756 4.153 { hb2 asp A  47   B32.04 20240918_microed_autoleipaper_refine_326} L 14.911 -5.958 4.705
{ cb  asp A  47   B34.99 20240918_microed_autoleipaper_refine_326} P 14.917 -6.756 4.153 { hb3 asp A  47   B32.04 20240918_microed_autoleipaper_refine_326} L 15.626 -7.352 4.439
{ cb  ala A  49   B33.62 20240918_microed_autoleipaper_refine_326} P 8.505 -9.489 6.056 { hb1 ala A  49   B32.35 20240918_microed_autoleipaper_refine_326} L 7.864 -10.216 6.072
{ cb  ala A  49   B33.62 20240918_microed_autoleipaper_refine_326} P 8.505 -9.489 6.056 { hb2 ala A  49   B32.35 20240918_microed_autoleipaper_refine_326} L 8.072 -8.660 6.313
{ cb  ala A  49   B33.62 20240918_microed_autoleipaper_refine_326} P 8.505 -9.489 6.056 { hb3 ala A  49   B32.35 20240918_microed_autoleipaper_refine_326} L 8.884 -9.402 5.167
{ cb  arg A  50   B26.59 20240918_microed_autoleipaper_refine_326} P 12.728 -12.075 4.053 { hb2 arg A  50   B23.43 20240918_microed_autoleipaper_refine_326} L 13.497 -11.519 4.254
{ cb  arg A  50   B26.59 20240918_microed_autoleipaper_refine_326} P 12.728 -12.075 4.053 { hb3 arg A  50   B23.43 20240918_microed_autoleipaper_refine_326} L 13.019 -12.938 3.720
{ cg  arg A  50   B30.52 20240918_microed_autoleipaper_refine_326} P 11.948 -11.391 2.932 { hg2 arg A  50   B28.09 20240918_microed_autoleipaper_refine_326} L 11.427 -12.055 2.454
{ cg  arg A  50   B30.52 20240918_microed_autoleipaper_refine_326} P 11.948 -11.391 2.932 { hg3 arg A  50   B28.09 20240918_microed_autoleipaper_refine_326} L 11.361 -10.720 3.314
{ cd  arg A  50   B29.69 20240918_microed_autoleipaper_refine_326} P 12.876 -10.704 1.936 { hd2 arg A  50   B26.29 20240918_microed_autoleipaper_refine_326} L 12.460 -9.885 1.625
{ cd  arg A  50   B29.69 20240918_microed_autoleipaper_refine_326} P 12.876 -10.704 1.936 { hd3 arg A  50   B26.29 20240918_microed_autoleipaper_refine_326} L 13.719 -10.503 2.373
{ ne  arg A  50   B40.45 20240918_microed_autoleipaper_refine_326} P 13.156 -11.541 0.774 { he  arg A  50   B38.56 20240918_microed_autoleipaper_refine_326} L 13.842 -12.058 0.810
{ nh1 arg A  50   B41.79 20240918_microed_autoleipaper_refine_326} P 11.351 -10.802 -0.470 {hh11 arg A  50   B40.24 20240918_microed_autoleipaper_refine_326} L 'h' 11.111 -10.278 0.168
{ nh1 arg A  50   B41.79 20240918_microed_autoleipaper_refine_326} P 11.351 -10.802 -0.470 {hh12 arg A  50   B40.24 20240918_microed_autoleipaper_refine_326} L 'h' 10.893 -10.832 -1.198
{ nh2 arg A  50   B59.38 20240918_microed_autoleipaper_refine_326} P 12.784 -12.366 -1.330 {hh21 arg A  50   B60.28 20240918_microed_autoleipaper_refine_326} L 'h' 13.480 -12.865 -1.252
{ nh2 arg A  50   B59.38 20240918_microed_autoleipaper_refine_326} P 12.784 -12.366 -1.330 {hh22 arg A  50   B60.28 20240918_microed_autoleipaper_refine_326} L 'h' 12.318 -12.389 -2.053
{ cb  arg A  51   B32.50 20240918_microed_autoleipaper_refine_326} P 14.953 -10.934 8.931 { hb2 arg A  51   B30.68 20240918_microed_autoleipaper_refine_326} L 15.183 -10.308 8.226
{ cb  arg A  51   B32.50 20240918_microed_autoleipaper_refine_326} P 14.953 -10.934 8.931 { hb3 arg A  51   B30.68 20240918_microed_autoleipaper_refine_326} L 14.296 -10.539 9.524
{ cg  arg A  51   B30.16 20240918_microed_autoleipaper_refine_326} P 16.210 -11.198 9.743 { hg2 arg A  51   B27.20 20240918_microed_autoleipaper_refine_326} L 16.089 -12.004 10.269
{ cg  arg A  51   B30.16 20240918_microed_autoleipaper_refine_326} P 16.210 -11.198 9.743 { hg3 arg A  51   B27.20 20240918_microed_autoleipaper_refine_326} L 16.965 -11.304 9.143
{ cd  arg A  51   B37.47 20240918_microed_autoleipaper_refine_326} P 16.513 -10.049 10.693 { hd2 arg A  51   B35.78 20240918_microed_autoleipaper_refine_326} L 17.469 -10.013 10.854
{ cd  arg A  51   B37.47 20240918_microed_autoleipaper_refine_326} P 16.513 -10.049 10.693 { hd3 arg A  51   B35.78 20240918_microed_autoleipaper_refine_326} L 16.212 -9.218 10.294
{ ne  arg A  51   B46.47 20240918_microed_autoleipaper_refine_326} P 15.840 -10.207 11.978 { he  arg A  51   B46.93 20240918_microed_autoleipaper_refine_326} L 16.152 -10.798 12.520
{ nh1 arg A  51   B41.82 20240918_microed_autoleipaper_refine_326} P 14.227 -8.585 11.608 {hh11 arg A  51   B42.20 20240918_microed_autoleipaper_refine_326} L 'h' 14.551 -8.423 10.828
{ nh1 arg A  51   B41.82 20240918_microed_autoleipaper_refine_326} P 14.227 -8.585 11.608 {hh12 arg A  51   B42.20 20240918_microed_autoleipaper_refine_326} L 'h' 13.542 -8.147 11.888
{ nh2 arg A  51   B48.32 20240918_microed_autoleipaper_refine_326} P 14.266 -9.747 13.580 {hh21 arg A  51   B49.86 20240918_microed_autoleipaper_refine_326} L 'h' 14.618 -10.345 14.088
{ nh2 arg A  51   B48.32 20240918_microed_autoleipaper_refine_326} P 14.266 -9.747 13.580 {hh22 arg A  51   B49.86 20240918_microed_autoleipaper_refine_326} L 'h' 13.581 -9.303 13.849
{ cb  glu A  52   B28.45 20240918_microed_autoleipaper_refine_326} P 10.530 -12.316 11.221 { hb2 glu A  52   B24.45 20240918_microed_autoleipaper_refine_326} L 9.967 -12.037 10.481
{ cb  glu A  52   B28.45 20240918_microed_autoleipaper_refine_326} P 10.530 -12.316 11.221 { hb3 glu A  52   B24.45 20240918_microed_autoleipaper_refine_326} L 9.998 -12.781 11.885
{ cg  glu A  52   B31.40 20240918_microed_autoleipaper_refine_326} P 11.098 -11.063 11.871 { hg2 glu A  52   B27.83 20240918_microed_autoleipaper_refine_326} L 11.879 -10.775 11.374
{ cg  glu A  52   B31.40 20240918_microed_autoleipaper_refine_326} P 11.098 -11.063 11.871 { hg3 glu A  52   B27.83 20240918_microed_autoleipaper_refine_326} L 10.422 -10.367 11.861
{ cb  leu A  53   B29.10 20240918_microed_autoleipaper_refine_326} P 9.567 -15.880 7.097 { hb2 leu A  53   B26.34 20240918_microed_autoleipaper_refine_326} L 9.077 -15.045 7.034
{ cb  leu A  53   B29.10 20240918_microed_autoleipaper_refine_326} P 9.567 -15.880 7.097 { hb3 leu A  53   B26.34 20240918_microed_autoleipaper_refine_326} L 10.309 -15.877 6.472
{ cg  leu A  53   B31.49 20240918_microed_autoleipaper_refine_326} P 8.620 -17.015 6.700 { hg  leu A  53   B29.11 20240918_microed_autoleipaper_refine_326} L 8.984 -17.851 7.031
{ cd1 leu A  53   B35.20 20240918_microed_autoleipaper_refine_326} P 7.247 -16.816 7.331 {hd11 leu A  53   B34.10 20240918_microed_autoleipaper_refine_326} L 'h' 6.633 -17.472 6.966
{ cd1 leu A  53   B35.20 20240918_microed_autoleipaper_refine_326} P 7.247 -16.816 7.331 {hd12 leu A  53   B34.10 20240918_microed_autoleipaper_refine_326} L 'h' 7.321 -16.931 8.292
{ cd1 leu A  53   B35.20 20240918_microed_autoleipaper_refine_326} P 7.247 -16.816 7.331 {hd13 leu A  53   B34.10 20240918_microed_autoleipaper_refine_326} L 'h' 6.933 -15.921 7.129
{ cd2 leu A  53   B38.56 20240918_microed_autoleipaper_refine_326} P 8.508 -17.134 5.190 {hd21 leu A  53   B37.24 20240918_microed_autoleipaper_refine_326} L 'h' 7.908 -17.865 4.975
{ cd2 leu A  53   B38.56 20240918_microed_autoleipaper_refine_326} P 8.508 -17.134 5.190 {hd22 leu A  53   B37.24 20240918_microed_autoleipaper_refine_326} L 'h' 8.157 -16.303 4.833
{ cd2 leu A  53   B38.56 20240918_microed_autoleipaper_refine_326} P 8.508 -17.134 5.190 {hd23 leu A  53   B37.24 20240918_microed_autoleipaper_refine_326} L 'h' 9.387 -17.308 4.821
{ cb  gln A  54   B33.68 20240918_microed_autoleipaper_refine_326} P 14.589 -17.451 7.195 { hb2 gln A  54   B29.69 20240918_microed_autoleipaper_refine_326} L 14.456 -17.696 6.266
{ cb  gln A  54   B33.68 20240918_microed_autoleipaper_refine_326} P 14.589 -17.451 7.195 { hb3 gln A  54   B29.69 20240918_microed_autoleipaper_refine_326} L 14.664 -16.488 7.277
{ cg  gln A  54   B34.79 20240918_microed_autoleipaper_refine_326} P 15.909 -18.061 7.651 { hg2 gln A  54   B30.25 20240918_microed_autoleipaper_refine_326} L 16.208 -17.602 8.452
{ cg  gln A  54   B34.79 20240918_microed_autoleipaper_refine_326} P 15.909 -18.061 7.651 { hg3 gln A  54   B30.25 20240918_microed_autoleipaper_refine_326} L 15.774 -19.002 7.839
{ ne2 gln A  54   B57.49 20240918_microed_autoleipaper_refine_326} P 17.147 -18.975 5.785 {he21 gln A  54   B56.28 20240918_microed_autoleipaper_refine_326} L 'h' 16.633 -19.660 5.860
{ ne2 gln A  54   B57.49 20240918_microed_autoleipaper_refine_326} P 17.147 -18.975 5.785 {he22 gln A  54   B56.28 20240918_microed_autoleipaper_refine_326} L 'h' 17.754 -18.957 5.175
{ cb  glu A  55   B31.39 20240918_microed_autoleipaper_refine_326} P 14.175 -16.030 12.397 { hb2 glu A  55   B25.70 20240918_microed_autoleipaper_refine_326} L 14.412 -15.368 11.728
{ cb  glu A  55   B31.39 20240918_microed_autoleipaper_refine_326} P 14.175 -16.030 12.397 { hb3 glu A  55   B25.70 20240918_microed_autoleipaper_refine_326} L 13.317 -15.811 12.791
{ cg  glu A  55   B48.71 20240918_microed_autoleipaper_refine_326} P 15.215 -15.958 13.498 { hg2 glu A  55   B47.09 20240918_microed_autoleipaper_refine_326} L 15.236 -16.804 13.971
{ cg  glu A  55   B48.71 20240918_microed_autoleipaper_refine_326} P 15.215 -15.958 13.498 { hg3 glu A  55   B47.09 20240918_microed_autoleipaper_refine_326} L 16.083 -15.776 13.104
{ cb  glu A  56   B33.99 20240918_microed_autoleipaper_refine_326} P 9.611 -17.829 13.358 { hb2 glu A  56   B31.55 20240918_microed_autoleipaper_refine_326} L 9.178 -17.625 12.514
{ cb  glu A  56   B33.99 20240918_microed_autoleipaper_refine_326} P 9.611 -17.829 13.358 { hb3 glu A  56   B31.55 20240918_microed_autoleipaper_refine_326} L 8.985 -18.271 13.953
{ cg  glu A  56   B32.33 20240918_microed_autoleipaper_refine_326} P 10.017 -16.510 14.005 { hg2 glu A  56   B29.68 20240918_microed_autoleipaper_refine_326} L 10.404 -16.692 14.875
{ cg  glu A  56   B32.33 20240918_microed_autoleipaper_refine_326} P 10.017 -16.510 14.005 { hg3 glu A  56   B29.68 20240918_microed_autoleipaper_refine_326} L 10.667 -16.068 13.438
{ cb  ser A  57   B31.19 20240918_microed_autoleipaper_refine_326} P 8.717 -21.123 9.658 { hb2 ser A  57   B31.03 20240918_microed_autoleipaper_refine_326} L 8.243 -21.953 9.492
{ cb  ser A  57   B31.19 20240918_microed_autoleipaper_refine_326} P 8.717 -21.123 9.658 { hb3 ser A  57   B31.03 20240918_microed_autoleipaper_refine_326} L 8.158 -20.519 10.172
{ og  ser A  57   B36.78 20240918_microed_autoleipaper_refine_326} P 9.031 -20.517 8.417 { hg  ser A  57   B37.86 20240918_microed_autoleipaper_refine_326} L 9.525 -19.849 8.540
{ cb  leu A  59   B39.69 20240918_microed_autoleipaper_refine_326} P 9.802 -20.924 4.841 { hb2 leu A  59   B51.76 20240918_microed_autoleipaper_refine_326} L 9.498 -20.052 5.139
{ cb  leu A  59   B39.69 20240918_microed_autoleipaper_refine_326} P 9.802 -20.924 4.841 { hb3 leu A  59   B51.76 20240918_microed_autoleipaper_refine_326} L 9.625 -21.030 3.893
{ cg  leu A  59   B39.59 20240918_microed_autoleipaper_refine_326} P 8.940 -21.958 5.564 { hg  leu A  59   B51.56 20240918_microed_autoleipaper_refine_326} L 9.242 -22.043 6.482
{ cd1 leu A  59   B34.43 20240918_microed_autoleipaper_refine_326} P 7.485 -21.507 5.580 {hd11 leu A  59   B45.92 20240918_microed_autoleipaper_refine_326} L 'h' 6.969 -22.123 6.124
{ cd1 leu A  59   B34.43 20240918_microed_autoleipaper_refine_326} P 7.485 -21.507 5.580 {hd12 leu A  59   B45.92 20240918_microed_autoleipaper_refine_326} L 'h' 7.436 -20.613 5.955
{ cd1 leu A  59   B34.43 20240918_microed_autoleipaper_refine_326} P 7.485 -21.507 5.580 {hd13 leu A  59   B45.92 20240918_microed_autoleipaper_refine_326} L 'h' 7.145 -21.503 4.672
{ cd2 leu A  59   B33.20 20240918_microed_autoleipaper_refine_326} P 9.074 -23.321 4.905 {hd21 leu A  59   B42.99 20240918_microed_autoleipaper_refine_326} L 'h' 8.578 -23.973 5.424
{ cd2 leu A  59   B33.20 20240918_microed_autoleipaper_refine_326} P 9.074 -23.321 4.905 {hd22 leu A  59   B42.99 20240918_microed_autoleipaper_refine_326} L 'h' 8.716 -23.273 4.005
{ cd2 leu A  59   B33.20 20240918_microed_autoleipaper_refine_326} P 9.074 -23.321 4.905 {hd23 leu A  59   B42.99 20240918_microed_autoleipaper_refine_326} L 'h' 10.012 -23.566 4.875
{ cb  thr A  60   B36.03 20240918_microed_autoleipaper_refine_326} P 14.195 -18.755 1.837 { hb  thr A  60   B41.74 20240918_microed_autoleipaper_refine_326} L 14.564 -17.877 1.652
{ og1 thr A  60   B38.43 20240918_microed_autoleipaper_refine_326} P 14.050 -19.476 0.607 { hg1 thr A  60   B43.92 20240918_microed_autoleipaper_refine_326} L 14.779 -19.480 0.189
{ cg2 thr A  60   B41.73 20240918_microed_autoleipaper_refine_326} P 15.166 -19.490 2.752 {hg21 thr A  60   B49.55 20240918_microed_autoleipaper_refine_326} L 'h' 16.066 -19.433 2.394
{ cg2 thr A  60   B41.73 20240918_microed_autoleipaper_refine_326} P 15.166 -19.490 2.752 {hg22 thr A  60   B49.55 20240918_microed_autoleipaper_refine_326} L 'h' 15.154 -19.093 3.637
{ cg2 thr A  60   B41.73 20240918_microed_autoleipaper_refine_326} P 15.166 -19.490 2.752 {hg23 thr A  60   B49.55 20240918_microed_autoleipaper_refine_326} L 'h' 14.913 -20.424 2.822
{ cb  val A  61   B41.94 20240918_microed_autoleipaper_refine_326} P 9.481 -15.831 0.836 { hb  val A  61   B49.59 20240918_microed_autoleipaper_refine_326} L 9.903 -15.001 1.111
{ cg1 val A  61   B56.85 20240918_microed_autoleipaper_refine_326} P 8.346 -15.493 -0.118 {hg11 val A  61   B67.37 20240918_microed_autoleipaper_refine_326} L 'h' 7.615 -15.105 0.387
{ cg1 val A  61   B56.85 20240918_microed_autoleipaper_refine_326} P 8.346 -15.493 -0.118 {hg12 val A  61   B67.37 20240918_microed_autoleipaper_refine_326} L 'h' 8.667 -14.858 -0.778
{ cg1 val A  61   B56.85 20240918_microed_autoleipaper_refine_326} P 8.346 -15.493 -0.118 {hg13 val A  61   B67.37 20240918_microed_autoleipaper_refine_326} L 'h' 8.051 -16.306 -0.557
{ cg2 val A  61   B37.36 20240918_microed_autoleipaper_refine_326} P 8.944 -16.526 2.077 {hg21 val A  61   B44.64 20240918_microed_autoleipaper_refine_326} L 'h' 8.357 -15.916 2.551
{ cg2 val A  61   B37.36 20240918_microed_autoleipaper_refine_326} P 8.944 -16.526 2.077 {hg22 val A  61   B44.64 20240918_microed_autoleipaper_refine_326} L 'h' 8.453 -17.317 1.808
{ cg2 val A  61   B37.36 20240918_microed_autoleipaper_refine_326} P 8.944 -16.526 2.077 {hg23 val A  61   B44.64 20240918_microed_autoleipaper_refine_326} L 'h' 9.689 -16.776 2.646
{ cb  asp A  62   B66.69 20240918_microed_autoleipaper_refine_326} P 10.608 -16.391 -4.627 { hb2 asp A  62   B85.61 20240918_microed_autoleipaper_refine_326} L 11.028 -17.248 -4.455
{ cb  asp A  62   B66.69 20240918_microed_autoleipaper_refine_326} P 10.608 -16.391 -4.627 { hb3 asp A  62   B85.61 20240918_microed_autoleipaper_refine_326} L 9.651 -16.505 -4.729
{ cb  ala A  63   B63.58 20240918_microed_autoleipaper_refine_326} P 7.332 -13.013 -5.012 { hb1 ala A  63   B68.37 20240918_microed_autoleipaper_refine_326} L 6.841 -12.197 -5.198
{ cb  ala A  63   B63.58 20240918_microed_autoleipaper_refine_326} P 7.332 -13.013 -5.012 { hb2 ala A  63   B68.37 20240918_microed_autoleipaper_refine_326} L 7.966 -13.187 -5.725
{ cb  ala A  63   B63.58 20240918_microed_autoleipaper_refine_326} P 7.332 -13.013 -5.012 { hb3 ala A  63   B68.37 20240918_microed_autoleipaper_refine_326} L 6.716 -13.758 -4.928
{ cb  leu A  64   B39.09 20240918_microed_autoleipaper_refine_326} P 7.011 -10.369 0.236 { hb2 leu A  64   B36.16 20240918_microed_autoleipaper_refine_326} L 7.805 -9.913 -0.084
{ cb  leu A  64   B39.09 20240918_microed_autoleipaper_refine_326} P 7.011 -10.369 0.236 { hb3 leu A  64   B36.16 20240918_microed_autoleipaper_refine_326} L 6.427 -9.740 0.689
{ cg  leu A  64   B32.42 20240918_microed_autoleipaper_refine_326} P 7.481 -11.371 1.298 { hg  leu A  64   B28.57 20240918_microed_autoleipaper_refine_326} L 8.281 -11.804 0.959
{ cd1 leu A  64   B35.15 20240918_microed_autoleipaper_refine_326} P 7.804 -10.642 2.594 {hd11 leu A  64   B32.37 20240918_microed_autoleipaper_refine_326} L 'h' 7.979 -11.296 3.289
{ cd1 leu A  64   B35.15 20240918_microed_autoleipaper_refine_326} P 7.804 -10.642 2.594 {hd12 leu A  64   B32.37 20240918_microed_autoleipaper_refine_326} L 'h' 8.588 -10.088 2.458
{ cd1 leu A  64   B35.15 20240918_microed_autoleipaper_refine_326} P 7.804 -10.642 2.594 {hd13 leu A  64   B32.37 20240918_microed_autoleipaper_refine_326} L 'h' 7.047 -10.089 2.843
{ cd2 leu A  64   B49.16 20240918_microed_autoleipaper_refine_326} P 6.463 -12.472 1.559 {hd21 leu A  64   B48.96 20240918_microed_autoleipaper_refine_326} L 'h' 5.590 -12.071 1.689
{ cd2 leu A  64   B49.16 20240918_microed_autoleipaper_refine_326} P 6.463 -12.472 1.559 {hd22 leu A  64   B48.96 20240918_microed_autoleipaper_refine_326} L 'h' 6.442 -13.071 0.796
{ cd2 leu A  64   B49.16 20240918_microed_autoleipaper_refine_326} P 6.463 -12.472 1.559 {hd23 leu A  64   B48.96 20240918_microed_autoleipaper_refine_326} L 'h' 6.724 -12.961 2.355
{ cb  his A  65   B32.87 20240918_microed_autoleipaper_refine_326} P 1.993 -9.602 -2.350 { hb2 his A  65   B23.35 20240918_microed_autoleipaper_refine_326} L 1.667 -10.339 -1.811
{ cb  his A  65   B32.87 20240918_microed_autoleipaper_refine_326} P 1.993 -9.602 -2.350 { hb3 his A  65   B23.35 20240918_microed_autoleipaper_refine_326} L 1.271 -8.981 -2.534
{ cd2 his A  65   B40.32 20240918_microed_autoleipaper_refine_326} P 2.871 -9.554 -4.794 { hd2 his A  65   B31.13 20240918_microed_autoleipaper_refine_326} L 2.937 -8.637 -4.936
{ ce1 his A  65   B50.43 20240918_microed_autoleipaper_refine_326} P 2.957 -11.718 -5.137 { he1 his A  65   B43.43 20240918_microed_autoleipaper_refine_326} L 3.087 -12.546 -5.541
{ ne2 his A  65   B49.28 20240918_microed_autoleipaper_refine_326} P 3.178 -10.543 -5.697 { he2 his A  65   B41.60 20240918_microed_autoleipaper_refine_326} L 3.466 -10.417 -6.497
{ cb  lys A  66   B37.63 20240918_microed_autoleipaper_refine_326} P 1.722 -4.594 0.197 { hb2 lys A  66   B34.45 20240918_microed_autoleipaper_refine_326} L 1.549 -4.342 -0.724
{ cb  lys A  66   B37.63 20240918_microed_autoleipaper_refine_326} P 1.722 -4.594 0.197 { hb3 lys A  66   B34.45 20240918_microed_autoleipaper_refine_326} L 1.159 -4.076 0.794
{ cg  lys A  66   B43.07 20240918_microed_autoleipaper_refine_326} P 3.169 -4.240 0.506 { hg2 lys A  66   B40.87 20240918_microed_autoleipaper_refine_326} L 3.281 -4.153 1.466
{ cg  lys A  66   B43.07 20240918_microed_autoleipaper_refine_326} P 3.169 -4.240 0.506 { hg3 lys A  66   B40.87 20240918_microed_autoleipaper_refine_326} L 3.751 -4.936 0.165
{ cd  lys A  66   B55.78 20240918_microed_autoleipaper_refine_326} P 3.567 -2.922 -0.143 { hd2 lys A  66   B55.32 20240918_microed_autoleipaper_refine_326} L 4.060 -3.102 -0.959
{ cd  lys A  66   B55.78 20240918_microed_autoleipaper_refine_326} P 3.567 -2.922 -0.143 { hd3 lys A  66   B55.32 20240918_microed_autoleipaper_refine_326} L 2.768 -2.409 -0.345
{ ce  lys A  66   B65.32 20240918_microed_autoleipaper_refine_326} P 4.447 -2.091 0.772 { he2 lys A  66   B66.86 20240918_microed_autoleipaper_refine_326} L 5.138 -2.657 1.150
{ ce  lys A  66   B65.32 20240918_microed_autoleipaper_refine_326} P 4.447 -2.091 0.772 { he3 lys A  66   B66.86 20240918_microed_autoleipaper_refine_326} L 4.850 -1.372 0.260
{ nz  lys A  66   B56.35 20240918_microed_autoleipaper_refine_326} P 3.679 -1.487 1.893 { hz1 lys A  66   B56.67 20240918_microed_autoleipaper_refine_326} L 4.196 -0.924 2.348
{ nz  lys A  66   B56.35 20240918_microed_autoleipaper_refine_326} P 3.679 -1.487 1.893 { hz2 lys A  66   B56.67 20240918_microed_autoleipaper_refine_326} L 2.976 -1.042 1.576
{ nz  lys A  66   B56.35 20240918_microed_autoleipaper_refine_326} P 3.679 -1.487 1.893 { hz3 lys A  66   B56.67 20240918_microed_autoleipaper_refine_326} L 3.392 -2.125 2.444
{ cb  val A  67   B22.62 20240918_microed_autoleipaper_refine_326} P -2.498 -8.194 1.488 { hb  val A  67   B12.26 20240918_microed_autoleipaper_refine_326} L -3.450 -8.352 1.393
{ cg1 val A  67   B30.10 20240918_microed_autoleipaper_refine_326} P -1.788 -8.954 0.376 {hg11 val A  67   B21.46 20240918_microed_autoleipaper_refine_326} L 'h' -2.073 -9.881 0.394
{ cg1 val A  67   B30.10 20240918_microed_autoleipaper_refine_326} P -1.788 -8.954 0.376 {hg12 val A  67   B21.46 20240918_microed_autoleipaper_refine_326} L 'h' -2.018 -8.554 -0.477
{ cg1 val A  67   B30.10 20240918_microed_autoleipaper_refine_326} P -1.788 -8.954 0.376 {hg13 val A  67   B21.46 20240918_microed_autoleipaper_refine_326} L 'h' -0.830 -8.900 0.519
{ cg2 val A  67   B24.40 20240918_microed_autoleipaper_refine_326} P -2.077 -8.711 2.861 {hg21 val A  67   B15.93 20240918_microed_autoleipaper_refine_326} L 'h' -2.059 -9.681 2.842
{ cg2 val A  67   B24.40 20240918_microed_autoleipaper_refine_326} P -2.077 -8.711 2.861 {hg22 val A  67   B15.93 20240918_microed_autoleipaper_refine_326} L 'h' -1.194 -8.368 3.071
{ cg2 val A  67   B24.40 20240918_microed_autoleipaper_refine_326} P -2.077 -8.711 2.861 {hg23 val A  67   B15.93 20240918_microed_autoleipaper_refine_326} L 'h' -2.717 -8.405 3.523
{ cb  gln A  69   B25.47 20240918_microed_autoleipaper_refine_326} P -1.784 -1.167 6.883 { hb2 gln A  69   B22.26 20240918_microed_autoleipaper_refine_326} L -1.048 -1.314 6.269
{ cb  gln A  69   B25.47 20240918_microed_autoleipaper_refine_326} P -1.784 -1.167 6.883 { hb3 gln A  69   B22.26 20240918_microed_autoleipaper_refine_326} L -2.536 -0.773 6.413
{ cg  gln A  69   B32.23 20240918_microed_autoleipaper_refine_326} P -1.320 -0.169 7.936 { hg2 gln A  69   B30.30 20240918_microed_autoleipaper_refine_326} L -2.087 0.330 8.256
{ cg  gln A  69   B32.23 20240918_microed_autoleipaper_refine_326} P -1.320 -0.169 7.936 { hg3 gln A  69   B30.30 20240918_microed_autoleipaper_refine_326} L -0.910 -0.654 8.670
{ ne2 gln A  69   B45.80 20240918_microed_autoleipaper_refine_326} P 0.033 1.816 8.227 {he21 gln A  69   B45.72 20240918_microed_autoleipaper_refine_326} L 'h' -0.322 1.866 9.009
{ ne2 gln A  69   B45.80 20240918_microed_autoleipaper_refine_326} P 0.033 1.816 8.227 {he22 gln A  69   B45.72 20240918_microed_autoleipaper_refine_326} L 'h' 0.606 2.406 7.976
{ cb  ile A  70   B30.36 20240918_microed_autoleipaper_refine_326} P -4.033 -4.010 11.638 { hb  ile A  70   B28.25 20240918_microed_autoleipaper_refine_326} L -3.250 -4.340 12.107
{ cg1 ile A  70   B26.26 20240918_microed_autoleipaper_refine_326} P -4.426 -5.041 10.574 {hg12 ile A  70   B23.36 20240918_microed_autoleipaper_refine_326} L 'h' -5.370 -4.941 10.373
{ cg1 ile A  70   B26.26 20240918_microed_autoleipaper_refine_326} P -4.426 -5.041 10.574 {hg13 ile A  70   B23.36 20240918_microed_autoleipaper_refine_326} L 'h' -3.898 -4.885 9.775
{ cg2 ile A  70   B30.82 20240918_microed_autoleipaper_refine_326} P -5.186 -3.830 12.622 {hg21 ile A  70   B28.80 20240918_microed_autoleipaper_refine_326} L 'h' -5.407 -4.690 13.010
{ cg2 ile A  70   B30.82 20240918_microed_autoleipaper_refine_326} P -5.186 -3.830 12.622 {hg22 ile A  70   B28.80 20240918_microed_autoleipaper_refine_326} L 'h' -4.913 -3.213 13.319
{ cg2 ile A  70   B30.82 20240918_microed_autoleipaper_refine_326} P -5.186 -3.830 12.622 {hg23 ile A  70   B28.80 20240918_microed_autoleipaper_refine_326} L 'h' -5.953 -3.474 12.147
{ cd1 ile A  70   B30.74 20240918_microed_autoleipaper_refine_326} P -4.193 -6.475 11.016 {hd11 ile A  70   B28.89 20240918_microed_autoleipaper_refine_326} L 'h' -4.798 -7.057 10.531
{ cd1 ile A  70   B30.74 20240918_microed_autoleipaper_refine_326} P -4.193 -6.475 11.016 {hd12 ile A  70   B28.89 20240918_microed_autoleipaper_refine_326} L 'h' -3.274 -6.719 10.824
{ cd1 ile A  70   B30.74 20240918_microed_autoleipaper_refine_326} P -4.193 -6.475 11.016 {hd13 ile A  70   B28.89 20240918_microed_autoleipaper_refine_326} L 'h' -4.361 -6.543 11.969
{ cb  val A  71   B32.54 20240918_microed_autoleipaper_refine_326} P -3.275 1.293 13.541 { hb  val A  71   B32.67 20240918_microed_autoleipaper_refine_326} L -4.225 1.455 13.425
{ cg1 val A  71   B24.82 20240918_microed_autoleipaper_refine_326} P -2.790 2.160 14.692 {hg11 val A  71   B22.97 20240918_microed_autoleipaper_refine_326} L 'h' -2.640 3.062 14.367
{ cg1 val A  71   B24.82 20240918_microed_autoleipaper_refine_326} P -2.790 2.160 14.692 {hg12 val A  71   B22.97 20240918_microed_autoleipaper_refine_326} L 'h' -3.465 2.168 15.389
{ cg1 val A  71   B24.82 20240918_microed_autoleipaper_refine_326} P -2.790 2.160 14.692 {hg13 val A  71   B22.97 20240918_microed_autoleipaper_refine_326} L 'h' -1.962 1.792 15.038
{ cg2 val A  71   B30.96 20240918_microed_autoleipaper_refine_326} P -2.567 1.668 12.249 {hg21 val A  71   B30.55 20240918_microed_autoleipaper_refine_326} L 'h' -2.733 2.604 12.057
{ cg2 val A  71   B30.96 20240918_microed_autoleipaper_refine_326} P -2.567 1.668 12.249 {hg22 val A  71   B30.55 20240918_microed_autoleipaper_refine_326} L 'h' -1.615 1.516 12.356
{ cg2 val A  71   B30.96 20240918_microed_autoleipaper_refine_326} P -2.567 1.668 12.249 {hg23 val A  71   B30.55 20240918_microed_autoleipaper_refine_326} L 'h' -2.911 1.116 11.529
{ cb  phe A  72   B28.17 20240918_microed_autoleipaper_refine_326} P -2.654 -2.649 17.873 { hb2 phe A  72   B24.45 20240918_microed_autoleipaper_refine_326} L -1.691 -2.541 17.842
{ cb  phe A  72   B28.17 20240918_microed_autoleipaper_refine_326} P -2.654 -2.649 17.873 { hb3 phe A  72   B24.45 20240918_microed_autoleipaper_refine_326} L -2.933 -2.887 18.771
{ cd1 phe A  72   B23.20 20240918_microed_autoleipaper_refine_326} P -4.198 -4.486 17.148 { hd1 phe A  72   B18.98 20240918_microed_autoleipaper_refine_326} L -4.771 -4.248 17.841
{ cd2 phe A  72   B25.48 20240918_microed_autoleipaper_refine_326} P -2.177 -4.155 15.927 { hd2 phe A  72   B21.82 20240918_microed_autoleipaper_refine_326} L -1.380 -3.693 15.793
{ ce1 phe A  72   B25.73 20240918_microed_autoleipaper_refine_326} P -4.536 -5.533 16.312 { he1 phe A  72   B22.28 20240918_microed_autoleipaper_refine_326} L -5.332 -5.995 16.444
{ ce2 phe A  72   B31.17 20240918_microed_autoleipaper_refine_326} P -2.508 -5.201 15.088 { he2 phe A  72   B28.91 20240918_microed_autoleipaper_refine_326} L -1.937 -5.441 14.395
{ cz  phe A  72   B20.98 20240918_microed_autoleipaper_refine_326} P -3.690 -5.891 15.280 { hz  phe A  72   B16.75 20240918_microed_autoleipaper_refine_326} L -3.916 -6.595 14.716
{ cb  glu A  73   B38.17 20240918_microed_autoleipaper_refine_326} P -4.677 2.078 20.432 { hb2 glu A  73   B38.86 20240918_microed_autoleipaper_refine_326} L -4.485 2.497 19.578
{ cb  glu A  73   B38.17 20240918_microed_autoleipaper_refine_326} P -4.677 2.078 20.432 { hb3 glu A  73   B38.86 20240918_microed_autoleipaper_refine_326} L -5.603 1.787 20.458
{ cg  glu A  73   B41.25 20240918_microed_autoleipaper_refine_326} P -4.491 3.133 21.519 { hg2 glu A  73   B41.72 20240918_microed_autoleipaper_refine_326} L -4.141 2.706 22.317
{ cg  glu A  73   B41.25 20240918_microed_autoleipaper_refine_326} P -4.491 3.133 21.519 { hg3 glu A  73   B41.72 20240918_microed_autoleipaper_refine_326} L -3.868 3.806 21.203
{ cb  phe A  74   B35.87 20240918_microed_autoleipaper_refine_326} P -2.122 -2.103 24.050 { hb2 phe A  74   B31.71 20240918_microed_autoleipaper_refine_326} L -1.301 -1.766 23.658
{ cb  phe A  74   B35.87 20240918_microed_autoleipaper_refine_326} P -2.122 -2.103 24.050 { hb3 phe A  74   B31.71 20240918_microed_autoleipaper_refine_326} L -2.007 -2.225 25.006
{ cd1 phe A  74   B37.14 20240918_microed_autoleipaper_refine_326} P -3.148 -4.396 24.133 { hd1 phe A  74   B34.91 20240918_microed_autoleipaper_refine_326} L -3.477 -4.193 24.979
{ cd2 phe A  74   B35.78 20240918_microed_autoleipaper_refine_326} P -1.926 -3.774 22.182 { hd2 phe A  74   B34.09 20240918_microed_autoleipaper_refine_326} L -1.426 -3.151 21.707
{ ce1 phe A  74   B37.30 20240918_microed_autoleipaper_refine_326} P -3.410 -5.636 23.576 { he1 phe A  74   B35.51 20240918_microed_autoleipaper_refine_326} L -3.911 -6.261 24.049
{ ce2 phe A  74   B38.76 20240918_microed_autoleipaper_refine_326} P -2.186 -5.014 21.622 { he2 phe A  74   B38.09 20240918_microed_autoleipaper_refine_326} L -1.861 -5.219 20.776
{ cz  phe A  74   B42.34 20240918_microed_autoleipaper_refine_326} P -2.929 -5.944 22.320 { hz  phe A  74   B42.17 20240918_microed_autoleipaper_refine_326} L -3.105 -6.777 21.945
{ cb  val A  75   B39.08 20240918_microed_autoleipaper_refine_326} P -5.869 0.893 27.384 { hb  val A  75   B34.74 20240918_microed_autoleipaper_refine_326} L -5.945 0.000 27.755
{ cg1 val A  75   B38.68 20240918_microed_autoleipaper_refine_326} P -5.998 1.885 28.528 {hg11 val A  75   B33.16 20240918_microed_autoleipaper_refine_326} L 'h' -6.939 2.021 28.724
{ cg1 val A  75   B38.68 20240918_microed_autoleipaper_refine_326} P -5.998 1.885 28.528 {hg12 val A  75   B33.16 20240918_microed_autoleipaper_refine_326} L 'h' -5.547 1.528 29.309
{ cg1 val A  75   B38.68 20240918_microed_autoleipaper_refine_326} P -5.998 1.885 28.528 {hg13 val A  75   B33.16 20240918_microed_autoleipaper_refine_326} L 'h' -5.591 2.725 28.266
{ cg2 val A  75   B28.54 20240918_microed_autoleipaper_refine_326} P -6.991 1.079 26.371 {hg21 val A  75   B22.75 20240918_microed_autoleipaper_refine_326} L 'h' -7.841 0.913 26.808
{ cg2 val A  75   B28.54 20240918_microed_autoleipaper_refine_326} P -6.991 1.079 26.371 {hg22 val A  75   B22.75 20240918_microed_autoleipaper_refine_326} L 'h' -6.965 1.988 26.034
{ cg2 val A  75   B28.54 20240918_microed_autoleipaper_refine_326} P -6.991 1.079 26.371 {hg23 val A  75   B22.75 20240918_microed_autoleipaper_refine_326} L 'h' -6.866 0.452 25.642
{ cb  glu A  77   B45.23 20240918_microed_autoleipaper_refine_326} P 0.951 1.012 25.463 { hb2 glu A  77   B48.53 20240918_microed_autoleipaper_refine_326} L 0.065 0.624 25.392
{ cb  glu A  77   B45.23 20240918_microed_autoleipaper_refine_326} P 0.951 1.012 25.463 { hb3 glu A  77   B48.53 20240918_microed_autoleipaper_refine_326} L 1.269 1.278 24.586
{ cg  glu A  77   B44.88 20240918_microed_autoleipaper_refine_326} P 1.886 -0.068 25.985 { hg2 glu A  77   B47.87 20240918_microed_autoleipaper_refine_326} L 2.023 -0.730 25.289
{ cg  glu A  77   B44.88 20240918_microed_autoleipaper_refine_326} P 1.886 -0.068 25.985 { hg3 glu A  77   B47.87 20240918_microed_autoleipaper_refine_326} L 2.733 0.338 26.228
{ cb  pro A  78   B32.76 20240918_microed_autoleipaper_refine_326} P 3.492 6.108 25.190 { hb2 pro A  78   B31.18 20240918_microed_autoleipaper_refine_326} L 4.027 6.437 24.451
{ cb  pro A  78   B32.76 20240918_microed_autoleipaper_refine_326} P 3.492 6.108 25.190 { hb3 pro A  78   B31.18 20240918_microed_autoleipaper_refine_326} L 3.226 6.846 25.761
{ cg  pro A  78   B34.63 20240918_microed_autoleipaper_refine_326} P 4.240 5.090 25.965 { hg2 pro A  78   B33.22 20240918_microed_autoleipaper_refine_326} L 4.993 4.786 25.435
{ cg  pro A  78   B34.63 20240918_microed_autoleipaper_refine_326} P 4.240 5.090 25.965 { hg3 pro A  78   B33.22 20240918_microed_autoleipaper_refine_326} L 4.556 5.495 26.788
{ cd  pro A  78   B32.57 20240918_microed_autoleipaper_refine_326} P 3.338 3.939 26.277 { hd2 pro A  78   B31.48 20240918_microed_autoleipaper_refine_326} L 3.747 3.101 26.009
{ cd  pro A  78   B32.57 20240918_microed_autoleipaper_refine_326} P 3.338 3.939 26.277 { hd3 pro A  78   B31.48 20240918_microed_autoleipaper_refine_326} L 3.127 3.916 27.224
{ cb  glu A  79   B42.96 20240918_microed_autoleipaper_refine_326} P 5.031 3.309 21.285 { hb2 glu A  79   B44.78 20240918_microed_autoleipaper_refine_326} L 5.172 2.754 22.068
{ cb  glu A  79   B42.96 20240918_microed_autoleipaper_refine_326} P 5.031 3.309 21.285 { hb3 glu A  79   B44.78 20240918_microed_autoleipaper_refine_326} L 5.021 2.758 20.486
{ cg  glu A  79   B48.33 20240918_microed_autoleipaper_refine_326} P 6.210 4.264 21.174 { hg2 glu A  79   B50.30 20240918_microed_autoleipaper_refine_326} L 6.215 4.660 20.288
{ cg  glu A  79   B48.33 20240918_microed_autoleipaper_refine_326} P 6.210 4.264 21.174 { hg3 glu A  79   B50.30 20240918_microed_autoleipaper_refine_326} L 6.119 4.958 21.846
{ cb  leu A  80   B38.49 20240918_microed_autoleipaper_refine_326} P 0.341 3.693 17.912 { hb2 leu A  80   B39.15 20240918_microed_autoleipaper_refine_326} L 0.975 4.174 17.358
{ cb  leu A  80   B38.49 20240918_microed_autoleipaper_refine_326} P 0.341 3.693 17.912 { hb3 leu A  80   B39.15 20240918_microed_autoleipaper_refine_326} L -0.210 3.116 17.361
{ cg  leu A  80   B43.07 20240918_microed_autoleipaper_refine_326} P -0.595 4.744 18.520 { hg  leu A  80   B44.17 20240918_microed_autoleipaper_refine_326} L -0.053 5.469 18.868
{ cd1 leu A  80   B35.76 20240918_microed_autoleipaper_refine_326} P -1.531 5.282 17.447 {hd11 leu A  80   B35.54 20240918_microed_autoleipaper_refine_326} L 'h' -2.125 5.937 17.846
{ cd1 leu A  80   B35.76 20240918_microed_autoleipaper_refine_326} P -1.531 5.282 17.447 {hd12 leu A  80   B35.54 20240918_microed_autoleipaper_refine_326} L 'h' -1.004 5.697 16.747
{ cd1 leu A  80   B35.76 20240918_microed_autoleipaper_refine_326} P -1.531 5.282 17.447 {hd13 leu A  80   B35.54 20240918_microed_autoleipaper_refine_326} L 'h' -2.048 4.547 17.080
{ cd2 leu A  80   B37.07 20240918_microed_autoleipaper_refine_326} P -1.396 4.192 19.693 {hd21 leu A  80   B37.06 20240918_microed_autoleipaper_refine_326} L 'h' -2.007 4.876 20.008
{ cd2 leu A  80   B37.07 20240918_microed_autoleipaper_refine_326} P -1.396 4.192 19.693 {hd22 leu A  80   B37.06 20240918_microed_autoleipaper_refine_326} L 'h' -1.894 3.414 19.397
{ cd2 leu A  80   B37.07 20240918_microed_autoleipaper_refine_326} P -1.396 4.192 19.693 {hd23 leu A  80   B37.06 20240918_microed_autoleipaper_refine_326} L 'h' -0.784 3.943 20.404
{ cb  met A  81   B24.96 20240918_microed_autoleipaper_refine_326} P 1.157 -1.616 17.274 { hb2 met A  81   B24.41 20240918_microed_autoleipaper_refine_326} L 0.269 -1.502 17.647
{ cb  met A  81   B24.96 20240918_microed_autoleipaper_refine_326} P 1.157 -1.616 17.274 { hb3 met A  81   B24.41 20240918_microed_autoleipaper_refine_326} L 1.137 -2.279 16.566
{ cg  met A  81   B26.90 20240918_microed_autoleipaper_refine_326} P 2.057 -2.143 18.375 { hg2 met A  81   B26.38 20240918_microed_autoleipaper_refine_326} L 2.975 -2.136 18.064
{ cg  met A  81   B26.90 20240918_microed_autoleipaper_refine_326} P 2.057 -2.143 18.375 { hg3 met A  81   B26.38 20240918_microed_autoleipaper_refine_326} L 1.966 -1.575 19.156
{ ce  met A  81   B51.37 20240918_microed_autoleipaper_refine_326} P 2.313 -3.868 20.526 { he1 met A  81   B56.56 20240918_microed_autoleipaper_refine_326} L 2.140 -4.739 20.916
{ ce  met A  81   B51.37 20240918_microed_autoleipaper_refine_326} P 2.313 -3.868 20.526 { he2 met A  81   B56.56 20240918_microed_autoleipaper_refine_326} L 3.269 -3.706 20.488
{ ce  met A  81   B51.37 20240918_microed_autoleipaper_refine_326} P 2.313 -3.868 20.526 { he3 met A  81   B56.56 20240918_microed_autoleipaper_refine_326} L 1.882 -3.177 21.055
{ cb  asp A  82   B31.16 20240918_microed_autoleipaper_refine_326} P 2.446 1.067 12.254 { hb2 asp A  82   B33.89 20240918_microed_autoleipaper_refine_326} L 2.200 1.847 12.776
{ cb  asp A  82   B31.16 20240918_microed_autoleipaper_refine_326} P 2.446 1.067 12.254 { hb3 asp A  82   B33.89 20240918_microed_autoleipaper_refine_326} L 3.409 0.957 12.256
{ cb  val A  83   B24.59 20240918_microed_autoleipaper_refine_326} P 0.953 -4.758 12.005 { hb  val A  83   B24.21 20240918_microed_autoleipaper_refine_326} L 0.013 -4.688 11.773
{ cg1 val A  83   B26.93 20240918_microed_autoleipaper_refine_326} P 1.445 -6.123 11.544 {hg11 val A  83   B28.40 20240918_microed_autoleipaper_refine_326} L 'h' 1.012 -6.810 12.074
{ cg1 val A  83   B26.93 20240918_microed_autoleipaper_refine_326} P 1.445 -6.123 11.544 {hg12 val A  83   B28.40 20240918_microed_autoleipaper_refine_326} L 'h' 1.223 -6.239 10.607
{ cg1 val A  83   B26.93 20240918_microed_autoleipaper_refine_326} P 1.445 -6.123 11.544 {hg13 val A  83   B28.40 20240918_microed_autoleipaper_refine_326} L 'h' 2.406 -6.169 11.664
{ cg2 val A  83   B28.23 20240918_microed_autoleipaper_refine_326} P 1.075 -4.612 13.516 {hg21 val A  83   B29.80 20240918_microed_autoleipaper_refine_326} L 'h' 1.025 -5.491 13.923
{ cg2 val A  83   B28.23 20240918_microed_autoleipaper_refine_326} P 1.075 -4.612 13.516 {hg22 val A  83   B29.80 20240918_microed_autoleipaper_refine_326} L 'h' 1.927 -4.199 13.725
{ cg2 val A  83   B28.23 20240918_microed_autoleipaper_refine_326} P 1.075 -4.612 13.516 {hg23 val A  83   B29.80 20240918_microed_autoleipaper_refine_326} L 'h' 0.349 -4.055 13.839
{ cb  his A  84   B28.01 20240918_microed_autoleipaper_refine_326} P 3.421 -3.631 6.833 { hb2 his A  84   B29.19 20240918_microed_autoleipaper_refine_326} L 4.235 -4.081 7.109
[truncated: 3,597,376 more chars]
