# Supplementary material for: AutoLEI: An XDS-based pipeline with graphical user interface for automated real-time and offline batch 3D ED/microED data processing
Source: IUCrJ. 2026 Jan 1;13(Pt 1):105–15. doi: 10.1107/S2052252525010784 (PMC12809502; doi:10.1107/S2052252525010784)
Supplement: Supplementary file 7 [file m-13-00105-sup7.zip › structure files/PDB/apo-hMTH1/20240918_microed_autoleipaper_refine_326.log]

# Date 2025-02-05 Time 12:53:23 W. Europe Standard Time +0100 (1738756403.93 s)
#phil __OFF__

Command line arguments: "F:\phenix\20240918_lysozyme_microed_autoleipaper\.phenix\project_data/refine_326.eff" "--overwrite"

COMPUTERNAME = MMKLWANG
PROCESSOR_ARCHITECTURE = AMD64
USERNAME = lewa3335
PID = 6784

-------------------------------------------------------------------------------
  PHENIX: Python-based Hierarchical ENvironment for Integrated Xtallography
  Version: 1.20.1
  Release tag: 4487
  Platform: intel-windows-x86_64
  User: lewa3335
-------------------------------------------------------------------------------

              phenix.refine: Macromolecular Structure Refinement

-------------------------------------------------------------------------------

Phenix developers include:
  Paul Adams, Pavel Afonine, Gabor Bunkoczi, Tom Burnley, Vincent Chen, 
  Youval Dar, Ian Davis, Eli Draizen, Nathaniel Echols, Richard Gildea, 
  Piet Gros, Ralf Grosse-Kunstleve, Jeffrey Headd, Bradley Hintze, Li-Wei Hung, 
  Tom Ioerger, Dorothee Liebschner, Airlie McCoy, Erik McKee, Nigel Moriarty, 
  Robert Oeffner, Billy Poon, Randy Read, Jane Richardson, David Richardson, 
  Jim Sacchettini, Nicholas Sauter, Oleg Sobolev, Laurent Storoni, 
  Tom Terwilliger, Christopher Williams, Peter Zwart
Phenix home page:
  http://www.phenix-online.org/
-------------------------------------------------------------------------------

-------------------------------------------------------------------------------
Phenix components are copyrighted by:
  - Lawrence Berkeley National Laboratory
  - Los Alamos National Laboratory
  - University of Cambridge
  - Duke University
  - Texas Agricultural Experiment Station &
    Texas Engineering Experiment Station
-------------------------------------------------------------------------------

-------------------------------------------------------------------------------
Major third-party components of Phenix include:
    Python, wxWidgets, wxPython, Boost, SCons, Clipper,
    CCP4 Monomer Library, CCP4 I/O libraries, PyCifRW, FFTPACK, L-BFGS,
    MUSCLE, KSDSSP, PULCHRA, ANTLRv3
  Enter phenix.acknowledgments for details.
-------------------------------------------------------------------------------

Processing inputs. This may take a minute or two.

Working crystal symmetry after inspecting all inputs:
  Unit cell: (61.66, 69.71, 80.87, 90, 90, 90)
  Space group: P 21 21 21 (No. 19)


     ----------Scaling input intensities via French-Wilson Method----------    

Trying 60 bins...
Number of bins = 60
** Calculating bin mean intensity values for each intensity **
** Total # rejected intensities: 155 **
** Summary or rejected intensities **
-----------------------------------------------------------------
Miller Index  :  Intensity  :  Sigma  :  Bin Mean Intensity
(-7, -2, -19)    -443200.000      195700.000    87904.890
(2, 2, 23)    -195800.000      118500.000    50273.102
(4, 2, 24)    -189200.000      115200.000    37099.219
(-3, -16, -16)    -75730.875      101166.500    30394.410
(12, 1, 20)    -189500.000      105000.000    30172.439
(-5, -5, -24)    -97000.000      93700.000    29442.818
(14, 1, 18)    34294.230      140545.000    27423.970
(4, 17, 16)    -129020.359      45142.250    28498.925
(2, 17, 17)    -128400.000      92970.000    24932.905
(10, 13, 17)    -107700.000      73120.000    24321.763
(10, 6, 22)    -82060.000      53790.000    21297.877
(-7, -6, -24)    -90490.000      56580.000    22835.293
(9, 20, 6)    -89887.555      34393.688    24589.092
(-17, -1, -15)    -68487.094      29937.684    16831.042
(-14, -4, -19)    -115000.000      68120.000    19963.099
(13, 5, 20)    -27560.000      62100.000    16106.166
(-6, -10, -23)    -62150.000      46280.000    16534.127
(14, 1, 20)    -78390.000      45610.000    19114.299
(-14, -1, -20)    -82780.000      58270.000    19114.299
(-14, -8, -18)    -33055.961      61936.000    15361.540
(14, 3, 20)    -53010.000      51630.000    15761.570
(-14, -3, -20)    -88780.000      68760.000    15761.570
(13, 12, 16)    -97082.648      49879.332    17836.388
(-13, -3, -21)    582.300      70830.000    15736.870
(12, 3, 22)    -60120.000      61090.000    15739.333
(-9, -5, -24)    -87630.000      59010.000    15704.109
(7, 8, 24)    -26760.000      64880.000    15186.724
(3, 9, 25)    -71490.000      49020.000    15807.799
(-3, -9, -25)    -149800.000      56730.000    15807.799
(-15, -3, -19)    -49970.000      57150.000    16602.251
(-12, -4, -22)    -126800.000      64250.000    16559.293
(-11, -7, -22)    -151000.000      67220.000    16748.570
(-6, -7, -25)    -103200.000      53800.000    16486.257
(-4, -18, -17)    -98679.680      51862.590    16425.282
(12, 5, 22)    -54890.000      51710.000    16236.168
(7, 17, 17)    -50123.770      49283.020    16455.366
(-7, -17, -17)    61184.043      93945.000    16455.366
(-5, -18, -17)    -70429.484      54619.484    16876.600
(-5, -12, -23)    -68381.727      26221.850    16327.915
(-4, -11, -24)    -72040.000      51090.000    16466.122
(2, 10, 25)    -92190.000      46830.000    16489.607
(-13, -6, -21)    -65230.000      53690.000    17054.823
(-7, -7, -25)    -132600.000      62500.000    18615.587
(-6, -17, -18)    52713.102      107750.000    18527.373
(-5, -9, -25)    -97050.000      49750.000    18068.414
(-14, -3, -21)    -19650.000      57540.000    14352.640
(-10, -8, -23)    -66190.000      55160.000    15009.680
(-9, -7, -24)    -25710.000      59660.000    16694.279
(-8, -21, -9)    -63156.242      37920.332    15633.069
(5, 21, 12)    -15380.548      68095.000    16941.677
(3, 22, 11)    23198.203      66815.000    14860.170
(1, 11, 25)    -391.987      78710.000    14499.806
(16, 11, 14)    27157.158      59025.000    11389.480
(14, 4, 21)    -54360.000      53280.000    11155.511
(-13, -9, -20)    -36363.461      50069.500    11139.134
(13, 4, 22)    -27390.000      57230.000    12838.076
(-13, -4, -22)    -21150.000      57260.000    12838.076
(12, 4, 23)    -43740.000      49550.000    11861.616
(-12, -4, -23)    -5243.000      49060.000    11861.616
(9, 21, 8)    -89804.945      39970.191    12545.749
(8, 19, 14)    -10185.738      94760.000    14002.944
(-8, -9, -24)    -70550.000      45510.000    13339.935
(-7, -8, -25)    -62980.000      46880.000    13240.126
(6, 21, 12)    -54975.492      33020.398    11279.437
(-6, -20, -14)    33848.000      78575.000    12832.470
(4, 22, 11)    -17650.000      49920.000    11052.106
(-4, -22, -11)    -9510.000      48430.000    11052.106
(1, 22, 12)    36044.703      64125.000    12419.731
(-19, -8, -10)    -31343.955      30033.500    8708.939
(17, 6, 16)    9947.413      55425.000    10236.445
(-17, -6, -16)    -31791.748      47780.000    10236.445
(-17, -4, -17)    -26625.207      54701.500    8770.341
(16, 16, 4)    -44108.184      26158.041    10569.660
(16, 2, 19)    -6830.000      54110.000    8668.118
(16, 1, 19)    -76580.000      56050.000    9688.051
(-16, -1, -19)    -40970.000      52920.000    9688.051
(15, 12, 15)    -34080.000      61980.000    8566.157
(-15, -12, -15)    19350.000      45620.000    8566.157
(15, 11, 16)    -37880.000      24990.000    8571.343
(15, 4, 20)    -1653.000      39910.000    8871.845
(-15, -4, -20)    -18050.000      48600.000    8871.845
(14, 17, 9)    6382.960      46085.031    8706.948
(14, 16, 11)    -8397.675      38375.000    9701.147
(13, 17, 11)    837.902      43195.000    10687.137
(12, 17, 13)    30460.350      47995.000    8544.898
(-12, -17, -13)    7110.388      37675.000    8544.898
(11, 7, 23)    -35300.000      49350.000    9505.111
(-11, -7, -23)    -73190.000      57310.000    9505.111
(-11, -4, -24)    -159100.000      62240.000    8548.199
(-10, -19, -12)    -59964.668      32968.848    10100.748
(-10, -18, -14)    -21167.170      49490.000    9033.640
(9, 18, 15)    -27136.088      40365.000    10818.542
(9, 10, 23)    -42450.000      45160.000    9587.271
(9, 8, 24)    -28240.000      59320.000    10289.676
(8, 7, 25)    -59950.000      48330.000    10498.373
(-8, -7, -25)    -47750.000      51550.000    10498.373
(5, 21, 13)    -22305.684      34915.000    8529.770
(-5, -10, -25)    -95960.000      48910.000    9746.431
(5, 8, 26)    -79030.000      47670.000    8514.042
(-5, -8, -26)    -63940.000      56210.000    8514.042
(3, 9, 26)    -35820.000      40230.000    10762.037
(-3, -9, -26)    -62040.000      50650.000    10762.037
(2, 22, 12)    -27470.000      63040.000    9906.825
(-2, -22, -12)    -20243.928      64805.000    9906.825
(18, 1, 16)    8400.774      46351.309    9548.760
(-16, -3, -19)    -54500.000      44990.000    9415.925
(14, 5, 21)    -13050.000      37480.000    9230.500
(-14, -5, -21)    10890.000      57110.000    9230.500
(-13, -19, -6)    -4957.559      42882.945    9313.415
(-12, -19, -9)    8702.956      49525.461    9533.837
(12, 5, 23)    -28330.000      49530.000    9069.859
(-12, -5, -23)    -85170.000      49190.000    9069.859
(-11, -19, -11)    -23901.436      32974.203    9581.920
(11, 18, 13)    18134.070      46210.000    9383.892
(-11, -11, -21)    -9596.893      47440.000    9251.141
(-11, -5, -24)    -51330.000      62120.000    12653.350
(10, 21, 7)    -53040.695      37411.293    9531.431
(-10, -21, -7)    -43448.043      30691.082    9531.431
(10, 20, 10)    -29150.008      32357.621    9069.082
(9, 21, 9)    -46097.867      39640.914    9456.102
(8, 22, 7)    -34059.273      26848.262    9082.708
(-8, -20, -13)    -57190.930      30380.539    12249.360
(7, 22, 9)    -18021.643      67890.000    11422.997
(7, 9, 25)    -37440.000      46270.000    13215.928
(-7, -9, -25)    -45540.000      43700.000    13215.928
(6, 22, 10)    -6714.620      36001.773    9396.799
(-6, -22, -10)    -38428.457      97715.000    9396.799
(5, 22, 11)    7399.000      50640.000    10013.502
(-5, -22, -11)    27650.000      51530.000    10013.502
(4, 11, 25)    -13020.000      39350.000    10000.833
(4, 9, 26)    -49910.000      51030.000    9312.141
(-4, -9, -26)    -13760.000      45140.000    9312.141
(-3, -22, -12)    -76990.000      56720.000    9126.161
(1, 10, 26)    -57470.000      37340.000    9286.480
(16, 15, 9)    -117400.000      45530.000    19599.014
(8, 8, 25)    -138000.000      59970.000    16403.880
(18, 10, 12)    -40910.000      33570.000    12065.619
(14, 18, 8)    -43150.000      50100.000    12124.953
(-13, -20, -1)    -20429.387      87770.000    15633.071
(11, 19, 12)    -37080.000      40070.000    12161.139
(-8, -23, -4)    -68290.000      42260.000    12163.340
(20, 3, 12)    34289.035      58415.000    12443.975
(-17, -16, -1)    -17565.572      56295.000    12376.073
(13, 19, 8)    13810.000      54030.000    12279.380
(11, 20, 10)    -26840.000      42760.000    12481.116
(-11, -20, -10)    -56550.000      54290.000    12481.116
(10, 22, 4)    -36470.000      43980.000    12226.220
(-19, -9, -11)    -44330.000      37720.000    12554.056
(18, 2, 17)    -64990.000      31940.000    12565.719
(-16, -6, -19)    -63640.000      27750.000    12535.116
(12, 20, 8)    -49170.000      46020.000    12538.631
(-12, -20, -8)    -45020.000      44280.000    12538.631
(10, 20, 12)    -39450.000      46350.000    12597.014
(10, 19, 14)    -48950.000      38510.000    12597.014
(-10, -19, -14)    -91910.000      37970.000    12597.014
-----------------------------------------------------------------
Input data summary:
  Miller array info: F:\phenix\20240918_lysozyme_microed_autoleipaper\Refine_321\20240918_microed_autoleipaper_refine_data.mtz:I-obs(+),SIGI-obs(+),I-obs(-),SIGI-obs(-),systematic_absences_eliminated
  Observation type: xray.intensity
  Type of data: double, size=17476
  Type of sigmas: double, size=17476
  Number of Miller indices: 17476
  Anomalous flag: True
  Unit cell: (61.66, 69.71, 80.87, 90, 90, 90)
  Space group: P 21 21 21 (No. 19)
  Systematic absences: 0
  Centric reflections: 1225
  Resolution range: 23.128 2.50097
  Completeness in resolution range: 0.752076
  Completeness with d_max=infinity: 0.751171
  Anomalous completeness in resolution range: 0.75161
  Bijvoet pairs: 8055
  Lone Bijvoet mates: 141
  Mean anomalous difference: 0.1793
  Wavelength: 1.0000

Data used summary:
  Miller array info: F:\phenix\20240918_lysozyme_microed_autoleipaper\Refine_321\20240918_microed_autoleipaper_refine_data.mtz:I-obs(+),SIGI-obs(+),I-obs(-),SIGI-obs(-),systematic_absences_eliminated
  Observation type: xray.amplitude
  Type of data: double, size=15521
  Type of sigmas: double, size=15521
  Number of Miller indices: 15521
  Anomalous flag: True
  Unit cell: (61.66, 69.71, 80.87, 90, 90, 90)
  Space group: P 21 21 21 (No. 19)
  Systematic absences: 0
  Centric reflections: 1109
  Resolution range: 23.128 2.76014
  Completeness in resolution range: 0.897116
  Completeness with d_max=infinity: 0.895666
  Anomalous completeness in resolution range: 0.899659
  Bijvoet pairs: 7119
  Lone Bijvoet mates: 174
  Mean anomalous difference: 0.1361
  Wavelength: 1.0000

Free-R flags summary:
  Miller array info: F:\phenix\20240918_lysozyme_microed_autoleipaper\Refine_321\20240918_microed_autoleipaper_refine_data.mtz:R-free-flags(+),R-free-flags(-)
  Observation type: None
  Type of data: bool, size=15521
  Type of sigmas: None
  Number of Miller indices: 15521
  Anomalous flag: True
  Unit cell: (61.66, 69.71, 80.87, 90, 90, 90)
  Space group: P 21 21 21 (No. 19)
  Systematic absences: 0
  Centric reflections: 1109
  Resolution range: 23.128 2.76014
  Completeness in resolution range: 0.897116
  Completeness with d_max=infinity: 0.895666
  Bijvoet pairs: 7119
  Lone Bijvoet mates: 174
  Wavelength: 1.0000
  Test (R-free) flag value: 1
  Number of work/free reflections by resolution:
                                           work  free  %free
    bin  1: 23.1288 -  5.9165 [1629/1730]  1545    84   5.2%
    bin  2:  5.9165 -  4.7091 [1649/1726]  1565    84   5.1%
    bin  3:  4.7091 -  4.1177 [1638/1713]  1554    84   5.1%
    bin  4:  4.1177 -  3.7429 [1675/1748]  1590    85   5.1%
    bin  5:  3.7429 -  3.4756 [1644/1718]  1567    77   4.7%
    bin  6:  3.4756 -  3.2713 [1663/1730]  1579    84   5.1%
    bin  7:  3.2713 -  3.1079 [1619/1731]  1540    79   4.9%
    bin  8:  3.1079 -  2.9729 [1469/1735]  1397    72   4.9%
    bin  9:  2.9729 -  2.8586 [1402/1736]  1331    71   5.1%
    bin 10:  2.8586 -  2.7601 [1133/1734]  1074    59   5.2%
                                  overall 14742   779   5.0%

  Symmetric amino acids flipped
    Residue "A GLU   41": "OE1" <-> "OE2"
    Residue "A GLU   43": "OE1" <-> "OE2"
    Residue "A PHE   74": "CD1" <-> "CD2" "CE1" <-> "CE2" "HD1" <-> "HD2" "HE1" <-> "HE2"
    Residue "A PHE   86": "CD1" <-> "CD2" "CE1" <-> "CE2" "HD1" <-> "HD2" "HE1" <-> "HE2"
    Residue "A GLU   97": "OE1" <-> "OE2"
    Residue "A GLU  100": "OE1" <-> "OE2"
    Residue "A ASP  143": "OD1" <-> "OD2"
    Residue "A ASP  147": "OD1" <-> "OD2"
    Residue "B TYR    7": "CD1" <-> "CD2" "CE1" <-> "CE2" "HD1" <-> "HD2" "HE1" <-> "HE2"
    Residue "B PHE   27": "CD1" <-> "CD2" "CE1" <-> "CE2" "HD1" <-> "HD2" "HE1" <-> "HE2"
    Residue "B GLU   43": "OE1" <-> "OE2"
    Residue "B GLU   73": "OE1" <-> "OE2"
    Residue "B GLU   77": "OE1" <-> "OE2"
    Residue "B ASP   99": "OD1" <-> "OD2"
    Residue "B GLU  100": "OE1" <-> "OE2"
    Residue "B PHE  106": "CD1" <-> "CD2" "CE1" <-> "CE2" "HD1" <-> "HD2" "HE1" <-> "HE2"
    Residue "B ASP  120": "OD1" <-> "OD2"
    Residue "B PHE  124": "CD1" <-> "CD2" "CE1" <-> "CE2" "HD1" <-> "HD2" "HE1" <-> "HE2"
  Time to flip residues: 0.00s

  Monomer Library directory:
    "e:\phenix\phenix-installer-1.20.1-4487-intel-windows-x86_64\modules\chem_data\mon_lib"
  Total number of atoms: 5005
  Number of models: 1
  Model: ""
    Number of chains: 5
    Chain: "A"
      Number of atoms: 2473
      Number of conformers: 1
      Conformer: ""
        Number of residues, atoms: 154, 2473
          Classifications: {'peptide': 154}
          Modifications used: {'COO': 1}
          Link IDs: {'PTRANS': 7, 'TRANS': 146}
    Chain: "B"
      Number of atoms: 2480
      Number of conformers: 1
      Conformer: ""
        Number of residues, atoms: 155, 2480
          Classifications: {'peptide': 155}
          Modifications used: {'COO': 1}
          Link IDs: {'PTRANS': 7, 'TRANS': 147}
    Chain: "C"
      Number of atoms: 2
      Number of conformers: 1
      Conformer: ""
        Number of residues, atoms: 2, 2
          Unusual residues: {' NA': 2}
          Classifications: {'undetermined': 2}
          Link IDs: {None: 1}
    Chain: "D"
      Number of atoms: 30
      Number of conformers: 1
      Conformer: ""
        Number of residues, atoms: 6, 30
          Unusual residues: {'SO4': 6}
          Classifications: {'undetermined': 6}
          Link IDs: {None: 5}
    Chain: "E"
      Number of atoms: 20
      Number of conformers: 1
      Conformer: ""
        Number of residues, atoms: 20, 20
          Classifications: {'water': 20}
          Link IDs: {None: 19}
  Time building chain proxies: 0.53, per 1000 atoms: 0.11
  Number of scatterers: 5005
  At special positions: 0
  Unit cell: (61.66, 69.71, 80.87, 90, 90, 90)
  Space group: P 21 21 21 (No. 19)
  Number of sites at special positions: 0
  Number of scattering types: 6
    Type Number    sf(0)
     S      18     16.00
     Na      2     11.00
     O     509      8.00
     N     419      7.00
     C    1616      6.00
     H    2441      1.00
    sf(0) = scattering factor at diffraction angle 0.

  Number of disulfides: simple=0, symmetry=0

  Automatic linking
    Parameters for automatic linking
      Linking & cutoffs
        Metal                : Auto  - 3.50
        Amino acid           : False - 1.90
        Carbohydrate         : True  - 1.99
        Ligands              : True  - 1.99
        Small molecules      : False - 1.98
        Amino acid - RNA/DNA : False
      
  Number of custom bonds: simple=0, symmetry=0
  Time building additional restraints: 0.61
  Conformation dependent library (CDL) restraints added in 97.0 milliseconds
  
  Adding C-beta torsion restraints...
  Number of C-beta restraints generated:  556

  Time building geometry restraints manager: 0.73 seconds

  NOTE: a complete listing of the restraints can be obtained by requesting
        output of .geo file.

  Histogram of bond lengths:
        0.84 -     1.04: 2437
        1.04 -     1.25: 355
        1.25 -     1.45: 862
        1.45 -     1.66: 1367
        1.66 -     1.86: 20
  Bond restraints: 5041
  Sorted by residual:
  bond pdb=" N   THR A 144 "
       pdb=" CA  THR A 144 "
    ideal  model  delta    sigma   weight residual
    1.456  1.526 -0.070 1.16e-02 7.43e+03 3.61e+01
  bond pdb=" N   LYS B 131 "
       pdb=" CA  LYS B 131 "
    ideal  model  delta    sigma   weight residual
    1.454  1.528 -0.074 1.27e-02 6.20e+03 3.40e+01
  bond pdb=" CA  LYS B 130 "
       pdb=" C   LYS B 130 "
    ideal  model  delta    sigma   weight residual
    1.529  1.594 -0.065 1.26e-02 6.30e+03 2.68e+01
  bond pdb=" C   ASP A 143 "
       pdb=" N   THR A 144 "
    ideal  model  delta    sigma   weight residual
    1.330  1.373 -0.043 1.26e-02 6.30e+03 1.16e+01
  bond pdb=" C   THR A 144 "
       pdb=" N   ILE A 145 "
    ideal  model  delta    sigma   weight residual
    1.331  1.375 -0.044 1.32e-02 5.74e+03 1.10e+01
  ... (remaining 5036 not shown)

  Histogram of bond angle deviations from ideal:
       93.01 -   101.31: 9
      101.31 -   109.60: 3540
      109.60 -   117.89: 3078
      117.89 -   126.18: 2404
      126.18 -   134.48: 63
  Bond angle restraints: 9094
  Sorted by residual:
  angle pdb=" CA  ASP A 143 "
        pdb=" CB  ASP A 143 "
        pdb=" CG  ASP A 143 "
      ideal   model   delta    sigma   weight residual
     112.60  122.83  -10.23 1.00e+00 1.00e+00 1.05e+02
  angle pdb=" C   LYS B 130 "
        pdb=" CA  LYS B 130 "
        pdb=" CB  LYS B 130 "
      ideal   model   delta    sigma   weight residual
     112.09  124.87  -12.78 1.54e+00 4.22e-01 6.89e+01
  angle pdb=" N   LYS B 130 "
        pdb=" CA  LYS B 130 "
        pdb=" C   LYS B 130 "
      ideal   model   delta    sigma   weight residual
     111.24  100.12   11.12 1.38e+00 5.25e-01 6.49e+01
  angle pdb=" N   GLN A 142 "
        pdb=" CA  GLN A 142 "
        pdb=" C   GLN A 142 "
      ideal   model   delta    sigma   weight residual
     112.59  104.66    7.93 1.22e+00 6.72e-01 4.22e+01
  angle pdb=" CA  LYS B 130 "
        pdb=" C   LYS B 130 "
        pdb=" N   LYS B 131 "
      ideal   model   delta    sigma   weight residual
     114.92  123.67   -8.75 1.43e+00 4.89e-01 3.75e+01
  ... (remaining 9089 not shown)

  Histogram of dihedral angle deviations from ideal:
        0.00 -    17.90: 1652
       17.90 -    35.80: 242
       35.80 -    53.70: 71
       53.70 -    71.59: 22
       71.59 -    89.49: 10
  Dihedral angle restraints: 1997
    sinusoidal: 918
      harmonic: 1079
  Sorted by residual:
  dihedral pdb=" CD  ARG A  31 "
           pdb=" NE  ARG A  31 "
           pdb=" CZ  ARG A  31 "
           pdb=" NH1 ARG A  31 "
      ideal   model   delta sinusoidal    sigma   weight residual
       0.00  -45.70   45.70     1      1.00e+01 1.00e-02 2.90e+01
  dihedral pdb=" CA  ILE B 111 "
           pdb=" C   ILE B 111 "
           pdb=" N   PRO B 112 "
           pdb=" CA  PRO B 112 "
      ideal   model   delta  harmonic     sigma   weight residual
    -180.00 -161.10  -18.90     0      5.00e+00 4.00e-02 1.43e+01
  dihedral pdb=" CA  GLN B 142 "
           pdb=" C   GLN B 142 "
           pdb=" N   ASP B 143 "
           pdb=" CA  ASP B 143 "
      ideal   model   delta  harmonic     sigma   weight residual
    -180.00 -161.17  -18.83     0      5.00e+00 4.00e-02 1.42e+01
  ... (remaining 1994 not shown)

  Histogram of chiral volume deviations from ideal:
       0.000 -    0.051: 181
       0.051 -    0.101: 110
       0.101 -    0.151: 57
       0.151 -    0.202: 10
       0.202 -    0.252: 4
  Chirality restraints: 362
  Sorted by residual:
  chirality pdb=" CA  VAL B  67 "
            pdb=" N   VAL B  67 "
            pdb=" C   VAL B  67 "
            pdb=" CB  VAL B  67 "
    both_signs  ideal   model   delta    sigma   weight residual
      False      2.44    2.69   -0.25 2.00e-01 2.50e+01 1.59e+00
  chirality pdb=" CA  VAL A  75 "
            pdb=" N   VAL A  75 "
            pdb=" C   VAL A  75 "
            pdb=" CB  VAL A  75 "
    both_signs  ideal   model   delta    sigma   weight residual
      False      2.44    2.64   -0.20 2.00e-01 2.50e+01 1.02e+00
  chirality pdb=" CA  HIS A 134 "
            pdb=" N   HIS A 134 "
            pdb=" C   HIS A 134 "
            pdb=" CB  HIS A 134 "
    both_signs  ideal   model   delta    sigma   weight residual
      False      2.51    2.71   -0.20 2.00e-01 2.50e+01 1.02e+00
  ... (remaining 359 not shown)

  Planarity restraints: 748
  Sorted by residual:
                                 delta    sigma   weight rms_deltas residual
  plane pdb=" CG  GLN A 110 "   -0.096 2.00e-02 2.50e+03   4.38e-01 2.88e+03
        pdb=" CD  GLN A 110 "    0.009 2.00e-02 2.50e+03
        pdb=" OE1 GLN A 110 "    0.092 2.00e-02 2.50e+03
        pdb=" NE2 GLN A 110 "    0.001 2.00e-02 2.50e+03
        pdb="HE21 GLN A 110 "    0.751 2.00e-02 2.50e+03
        pdb="HE22 GLN A 110 "   -0.757 2.00e-02 2.50e+03
                                 delta    sigma   weight rms_deltas residual
  plane pdb=" CG  GLN A 142 "    0.256 2.00e-02 2.50e+03   3.27e-01 1.60e+03
        pdb=" CD  GLN A 142 "   -0.020 2.00e-02 2.50e+03
        pdb=" OE1 GLN A 142 "   -0.242 2.00e-02 2.50e+03
        pdb=" NE2 GLN A 142 "   -0.002 2.00e-02 2.50e+03
        pdb="HE21 GLN A 142 "   -0.504 2.00e-02 2.50e+03
        pdb="HE22 GLN A 142 "    0.512 2.00e-02 2.50e+03
                                 delta    sigma   weight rms_deltas residual
  plane pdb=" CG  GLN A 107 "   -0.250 2.00e-02 2.50e+03   3.14e-01 1.48e+03
        pdb=" CD  GLN A 107 "    0.011 2.00e-02 2.50e+03
        pdb=" OE1 GLN A 107 "    0.242 2.00e-02 2.50e+03
        pdb=" NE2 GLN A 107 "   -0.000 2.00e-02 2.50e+03
        pdb="HE21 GLN A 107 "    0.484 2.00e-02 2.50e+03
        pdb="HE22 GLN A 107 "   -0.487 2.00e-02 2.50e+03
  ... (remaining 745 not shown)

  Histogram of nonbonded interaction distances:
        1.52 -     2.14: 148
        2.14 -     2.75: 8743
        2.75 -     3.37: 13162
        3.37 -     3.98: 17858
        3.98 -     4.60: 27487
  Nonbonded interactions: 67398
  Sorted by model distance:
  nonbonded pdb=" HB2 GLN A  69 "
            pdb="HE21 GLN A  69 "
     model   vdw
     1.522 2.270
  nonbonded pdb=" HD2 LYS A  66 "
            pdb=" O4  SO4 D   7 "
     model   vdw
     1.578 2.620
  nonbonded pdb=" H   LYS B  66 "
            pdb=" HD2 LYS B  66 "
     model   vdw
     1.590 2.270
  nonbonded pdb=" H   ASP A  89 "
            pdb=" O3  SO4 D   8 "
     model   vdw
     1.681 1.850
  nonbonded pdb=" O   GLU A  46 "
            pdb=" H   ALA A  49 "
     model   vdw
     1.716 1.850
  ... (remaining 67393 not shown)

  NOTE: a complete listing of the restraints can be obtained by requesting
        output of .geo file.

============================== Scattering factors =============================


                ----------X-ray scattering dictionary----------                

Number of scattering types: 6
  Type Number    sf(0)   Gaussians
   S      18      5.16       5
   Na      2      4.78       5
   C    1616      2.51       5
   N     419      2.21       5
   O     509      1.98       5
   H    2441      0.53       5
  sf(0) = scattering factor at diffraction angle 0.

=========================== Regularize ADP if needed ==========================


========================== Anomalous scatterer groups =========================

All atoms refined with f_prime=0 and f_double_prime=0.

====================== Modifying start model if requested =====================

*******************************************************************************
Automatic adjustment:
  hydrogens.refine=riding
*******************************************************************************

n_use            =  5005
n_use_u_iso      =  5005
n_use_u_aniso    =  0
n_grad_site      =  0
n_grad_u_iso     =  0
n_grad_u_aniso   =  0
n_grad_occupancy =  0
n_grad_fp        =  0
n_grad_fdp       =  0
total number of scatterers =  5005

================== Extract refinement strategy and selections =================

Refinement flags and selection counts:
  individual_sites       =  True (5005 atoms)
  torsion_angles         = False (0 atoms)
  rigid_body             = False (0 atoms in 0 groups)
  individual_adp         = False (iso = 0 aniso = 0)
  group_adp              =  True (2564 atoms in 337 groups)
  tls                    =  True (2512 atoms in 2 groups)
  occupancies            =  True (0 atoms)
  group_anomalous        = False

============================ Non-default parameters ===========================

A complete record of all parameters was written to the .eff file above.
Below are only the non-defaults.

#phil __ON__
refinement {
  crystal_symmetry {
    unit_cell = 61.66 69.71 80.87 90 90 90
    space_group = "P 21 21 21"
  }
  input {
    pdb {
      file_name = "F:\\phenix\\20240918_lysozyme_microed_autoleipaper\\Refine_322\\20240918_microed_autoleipaper_refine_322-coot-0.pdb"
    }
    xray_data {
      file_name = "F:\\phenix\\20240918_lysozyme_microed_autoleipaper\\Refine_321\\20240918_microed_autoleipaper_refine_data.mtz"
      labels = "I-obs(+),SIGI-obs(+),I-obs(-),SIGI-obs(-)"
      high_resolution = 2.76
      r_free_flags {
        file_name = "F:\\phenix\\20240918_lysozyme_microed_autoleipaper\\Refine_321\\20240918_microed_autoleipaper_refine_data.mtz"
        label = "R-free-flags(+),R-free-flags(-)"
        test_flag_value = 1
        fraction = 0.05
      }
    }
  }
  output {
    prefix = "20240918_microed_autoleipaper_refine"
    serial = 326
    serial_format = "%d"
    job_title = "20250205_apo-hMTH1_2.76A_groupB"
    write_def_file = False
  }
  electron_density_maps {
    map_coefficients {
      map_type = "2mFo-DFc"
      mtz_label_amplitudes = "2FOFCWT"
      mtz_label_phases = "PH2FOFCWT"
      fill_missing_f_obs = True
    }
    map_coefficients {
      map_type = "2mFo-DFc"
      mtz_label_amplitudes = "2FOFCWT_no_fill"
      mtz_label_phases = "PH2FOFCWT_no_fill"
    }
    map_coefficients {
      map_type = "mFo-DFc"
      mtz_label_amplitudes = "FOFCWT"
      mtz_label_phases = "PHFOFCWT"
    }
    map_coefficients {
      map_type = "anomalous"
      mtz_label_amplitudes = "ANOM"
      mtz_label_phases = "PHANOM"
    }
  }
  refine {
    strategy = *individual_sites *individual_sites_real_space rigid_body \
               individual_adp *group_adp *tls *occupancies group_anomalous
    adp {
      tls = (chain 'A' and resid 3 through 156)
      tls = (chain 'B' and resid 2 through 156)
    }
  }
  main {
    number_of_macro_cycles = 10
    scattering_table = wk1995 it1992 n_gaussian *electron neutron
    nproc = Auto
  }
  hydrogens {
    refine = individual *riding Auto
  }
  target_weights {
    optimize_xyz_weight = True
    optimize_adp_weight = True
  }
  gui {
    base_output_dir = "F:\\phenix\\20240918_lysozyme_microed_autoleipaper"
    tmp_dir = "F:\\phenix\\20240918_lysozyme_microed_autoleipaper\\.phenix\\tmp"
    notify_email = "lei.wang@mmk.su.se"
  }
}
#phil __OFF__


================================== Hydrogens ==================================

Total:
  count: 2441
  occupancy sum: 2441.00 (% of total atoms  48.77)
Rotatable:
  count: 596
  occupancy sum: 596.00 (% of total atoms  11.91)

   ----------structure factors based statistics (before refinement)----------  


                         ----------X-ray data----------                        

|--(resolution: 2.76 - 23.13 A, n_refl.=15521 (all), 5.02  % free)------------|
|                                                                             |
| r_work= 0.3079 r_free= 0.3736 coordinate error (max.-lik. estimate): 0.35 A |
|                                                                             |
| normalized target function (ml) (work): 5.768619                            |
| target function (ml) not normalized (work): 85040.974132                    |
| target function (ml) not normalized (free): 4549.340776                     |
|-----------------------------------------------------------------------------|

|-----------------------------------------------------------------------------|
| Bin     Resolution   Compl.  No. Refl.    R-factors          Targets        |
|number     range              work test   work   test        work        test|
|  1:   23.13 -    5.00 0.95   2592  142 0.3370 0.3880      6.2957        6.32|
|  2:    5.00 -    3.98 0.96   2615  138 0.2618 0.3407      6.4117      6.4043|
|  3:    3.98 -    3.48 0.96   2614  134 0.2947 0.3760      5.7931      6.0052|
|  4:    3.48 -    3.16 0.96   2626  138 0.3437 0.3763      5.6595      5.6792|
|  5:    3.16 -    2.93 0.85   2336  119 0.3098 0.3941      5.1603      5.2478|
|  6:    2.93 -    2.76 0.71   1959  108 0.3573 0.4201      5.0518      5.1406|
|-----------------------------------------------------------------------------|

|-----------------------------------------------------------------------------|
|R-free likelihood based estimates for figures of merit, absolute phase error,|
|and distribution parameters alpha and beta (Acta Cryst. (1995). A51, 880-887)|
|                                                                             |
| Bin     Resolution      No. Refl.   FOM  Phase Scale    Alpha        Beta   |
|  #        range        work  test        error factor                       |
|  1:   23.13 -    5.00  2592   142  0.59  44.18   0.78     1.25      76546.95|
|  2:    5.00 -    3.98  2615   138  0.57  46.88   1.23     1.25      76546.95|
|  3:    3.98 -    3.48  2614   134  0.63  41.70   1.29     1.79      34094.10|
|  4:    3.48 -    3.16  2626   138  0.47  54.89   1.33     1.79      34094.10|
|  5:    3.16 -    2.93  2336   119  0.73  34.08   1.20     1.84       7922.66|
|  6:    2.93 -    2.76  1959   108  0.61  43.76   1.27     1.84       7922.66|
|alpha:            min =        1.25 max =            1.84 mean =         1.61|
|beta:             min =     7922.66 max =        76546.95 mean =     41463.91|
|figures of merit: min =        0.00 max =            1.00 mean =         0.60|
|phase err.(work): min =        0.00 max =           89.89 mean =        44.47|
|phase err.(test): min =        0.00 max =           88.49 mean =        45.45|
|-----------------------------------------------------------------------------|

        ----------Initial model statistics (before refinement)----------       


  Geometry Restraints Library: GeoStd + Monomer Library + CDL v1.2
  Deviations from Ideal Values - rmsd. rmsZ for bonds and angles.
    Bond      :  0.016   0.108   2600  Z= 0.749
    Angle     :  1.660  15.922   3517  Z= 0.968
    Chirality :  0.076   0.252    362
    Planarity :  0.020   0.345    455
    Dihedral  : 21.073  89.493    953
    Min Nonbonded Distance : 2.039
  
  Molprobity Statistics.
    All-atom Clashscore : 6.22
    Ramachandran Plot:
      Outliers :  0.00 %
      Allowed  :  7.21 %
      Favored  : 92.79 %
    Rotamer Outliers :  5.93 %
    Cbeta Deviations :  0.72 %
    Peptide Plane:
      Cis-proline     : 0.00 %
      Cis-general     : 0.00 %
      Twisted Proline : 0.00 %
      Twisted General : 0.00 %
  
  Rama-Z (Ramachandran plot Z-score):
  Interpretation: bad |Rama-Z| > 3; suspicious 2 < |Rama-Z| < 3; good |Rama-Z| < 2.
  Scores for whole/helix/sheet/loop are scaled independently;
  therefore, the values are not related in a simple manner.
    whole: -4.08 (0.39), residues: 305
    helix: -3.75 (0.48), residues: 47
    sheet: -1.55 (0.51), residues: 101
    loop : -3.22 (0.35), residues: 157

                min    max   mean <Bi,j>   iso aniso
   Overall:   11.58  99.63  38.60   5.38  2564  2512
   Protein:   14.93  99.63  38.61   5.40  2512  2512
   Water:     11.58  33.15  24.18    N/A    20     0
   Other:     26.20  61.79  46.90    N/A    32     0
   Chain  A:  14.93  91.50  36.67    N/A  1254  1254
   Chain  C:  26.20  37.33  31.77    N/A     2     0
   Chain  B:  16.72  99.63  40.54    N/A  1258  1258
   Chain  E:  11.58  33.15  24.18    N/A    20     0
   Chain  D:  30.00  61.79  47.91    N/A    30     0
   Histogram:
       Values      Number of atoms
    11.58 - 20.38        42
    20.38 - 29.19       496
    29.19 - 37.99       904
    37.99 - 46.80       547
    46.80 - 55.60       339
    55.60 - 64.41       147
    64.41 - 73.22        63
    73.22 - 82.02        19
    82.02 - 90.83         5
    90.83 - 99.63         2

|-Occupancies statistics------------------------------------------------------|
| occupancies: max = 1.00   min = 1.00   number of occupancies < 0.1 = 0      |
|-----------------------------------------------------------------------------|

=================== Write initial parameters into .eff file ===================


*********************** REFINEMENT MACRO_CYCLE 1 OF 10 ************************

|--(resolution: 2.76 - 23.13 A, n_refl.=15521 (all), 5.02  % free)------------|
|                                                                             |
| r_work= 0.3079 r_free= 0.3736 coordinate error (max.-lik. estimate): 0.35 A |
|                                                                             |
| normalized target function (ml) (work): 5.768619                            |
| target function (ml) not normalized (work): 85040.974132                    |
| target function (ml) not normalized (free): 4549.340776                     |
|-----------------------------------------------------------------------------|

=========================== Bulk-solvent and scaling ==========================


============================= updating all scales =============================

                   start: r(all,work,free)=0.3112 0.3079 0.3736 n_refl.: 15521
       re-set all scales: r(all,work,free)=0.3112 0.3079 0.3736 n_refl.: 15521
         remove outliers: r(all,work,free)=0.3118 0.3086 0.3736 n_refl.: 15514
 overall B=0.00 to atoms: r(all,work,free)=0.3118 0.3086 0.3736 n_refl.: 15514
bulk-solvent and scaling: r(all,work,free)=0.2096 0.2067 0.2653 n_refl.: 15514
         remove outliers: r(all,work,free)=0.2096 0.2067 0.2653 n_refl.: 15514

 ======================== Statistics in resolution bins ======================== 

Total model structure factor:
  F_model = k_total * (F_calc + k_mask * F_mask)

    k_total = k_isotropic * k_anisotropic
   Resolution    Compl Nwork Nfree R_work    <Fobs>  <Fmodel> kiso   kani kmask
 23.128-13.292   80.00    94     6 0.2757   286.896   245.430 1.068 1.009 0.120
 13.275-11.127   91.07    98     4 0.1536   259.515   256.967 1.126 0.987 0.120
 11.107-9.328    95.11   165    10 0.1522   234.527   232.512 1.232 0.990 0.120
  9.299-7.825    95.41   275    16 0.2184   161.881   154.524 1.152 0.987 0.120
  7.814-6.553    95.41   493    27 0.2138   149.605   141.916 0.977 0.986 0.112
  6.550-5.492    95.77   817    43 0.2095   160.161   151.077 0.953 0.985 0.110
  5.488-4.603    95.26  1391    75 0.1505   222.486   218.908 0.994 0.985 0.110
  4.602-3.858    95.87  2359   126 0.1695   184.950   179.725 1.007 0.980 0.050
  3.858-3.234    95.87  4038   209 0.2227   114.431   107.418 1.039 0.976 0.010
  3.232-2.760    80.22  5005   263 0.2839    68.701    61.376 0.973 0.984 0.000

  Approximation of k_total with k_overall*exp(-b_overall*s**2/4)
    k_overall=0.9978   b_overall=0.8977  

============================ Set refinement target ============================

  using refinement target ls_wunit_k1 


================================== NQH flips ==================================

r_work=0.2067 r_free=0.2653
Analyzing N/Q/H residues for possible flip corrections...

Flipped N/Q/H residues before XYZ refinement:
A  69 GLN

Total number of N/Q/H flips: 1

r_work=0.2066 r_free=0.2651

========================= Local real-space refinement =========================

Before:
  r_work=0.2066 r_free=0.2651
  64 residues out of total 270 non-(ALA, GLY, PRO) need fitting.
    rotamer outliers: 16
    poor density    : 48
  time to evaluate  : 0.547 
  outliers start: 16
  outliers final: 6
  residues processed: 59
  average time/residue: 0.5225
  time to fit residues: 32.1330
After:
  r_work=0.2078 r_free=0.2736

==================== Compute data/restraints target weights ===================

|-----------------------------------------------------------------------------|
| XYZ refinement: T = Eexperimental * wxc * wxc_scale + Echem * wc            |
| wxc = 23.173183             wxc_scale = 0.500            wc = 1.000         |
|                                                                             |
| ADP refinement: T = Eexperimental * wxu * wxu_scale + Eadp  * wu            |
| wxu = 1.000000              wxu_scale = 1.000            wu = 0.000         |
|-----------------------------------------------------------------------------|


====================== XYZ individual (reciprocal space) ======================

    R-FACTORS           RMSD     CLASH  RAMA  ROTA CBET WEIGHT    TARGETS
 work  free  delta  bonds  angl                                  data   restr
20.78 27.36   6.58  0.016   1.7    8.0   0.0   2.2    0   none  0.048  0.1435
21.20 26.91   5.71  0.006   0.9    6.4   0.0   4.8    0  0.125  0.050  0.0329
21.16 26.92   5.76  0.006   0.9    6.4   0.0   4.8    0  0.250  0.049  0.0330
21.09 26.92   5.83  0.006   0.9    6.4   0.0   4.8    0  0.500  0.049  0.0331
21.03 26.95   5.91  0.006   0.9    6.6   0.3   4.8    0  0.750  0.049  0.0334
20.97 26.94   5.97  0.006   0.9    6.6   0.3   4.4    0  1.000  0.049  0.0336
20.97 26.94   5.97  0.006   0.9    6.4   0.3   4.4    0  1.000  0.049  0.0337
20.73 26.95   6.21  0.006   1.0    6.4   0.3   4.4    0  2.000  0.047  0.0348
20.50 26.99   6.49  0.007   1.0    7.0   0.3   4.8    0  3.000  0.046  0.0367
20.27 27.08   6.81  0.008   1.0    7.2   0.3   5.2    0  4.000  0.045  0.0399
20.06 27.05   7.00  0.009   1.1    6.8   0.3   5.2    0  5.000  0.044  0.0437
19.81 27.10   7.28  0.011   1.1    6.4   0.3   7.0    0  6.000  0.043  0.0478
19.66 27.14   7.48  0.012   1.2    7.0   0.3   7.0    0  7.000  0.042  0.0515
19.50 27.21   7.71  0.013   1.2    7.2   0.3   7.8    0  8.000  0.042  0.0557
19.41 27.27   7.86  0.014   1.3    8.0   0.3   7.8    0  9.000  0.041  0.0608
19.23 27.27   8.04  0.015   1.3    8.0   0.3   8.1    0 10.000  0.041  0.0658
19.05 27.43   8.37  0.017   1.4    8.4   0.3   8.1    0 11.587  0.040  0.0744
Best XYZ weight:    0.125
Updating mask...
Accepted refinement result:
21.20 26.91   5.71  0.017   1.4    8.4   0.3   8.1    0  0.125  0.050  0.0329

Legend:
  - first line corresponds to starting state (before refinement)
  - R-factors reported in percent
  - delta is Rfree-Rwork in percent
  - CLASH is all-atom Molprobity clashscore
  - ROTA is percent of side-chain rotamer outliers
  - RAMA is percent of Ramachandran plot outliers
  - CBET is number of Cbeta deviations
  - WEIGHT is relative weight between X-ray (or neutron) target and restraints
  - TARGETS: the values of X-ray (or neutron) and restraints target functions

===================== Post-minimization rotamer correction ====================

Before:
  r_work=0.2120 r_free=0.2691
  49 residues out of total 270 non-(ALA, GLY, PRO) need fitting.
    rotamer outliers: 13
    poor density    : 36
  time to evaluate  : 0.124 
  outliers start: 13
  outliers final: 11
  residues processed: 2
  average time/residue: 0.4740
  time to fit residues: 1.0850
After:
  r_work=0.2120 r_free=0.2691

====================== ADP refinement (reciprocal space) ======================


                       ----------TLS refinement----------                      

|-group b-factor refinement (macro cycle = 0; iterations = 0)-----------------|
| r_work = 0.2120 r_free = 0.2691 target = 0.049646 restraints weight = None  |
|-----------------------------------------------------------------------------|
|-group b-factor refinement (macro cycle = 1; iterations = 26)----------------|
| r_work = 0.2119 r_free = 0.2691 target = 0.049607 restraints weight = None  |
|-----------------------------------------------------------------------------|

|-Information about rigid groups----------------------------------------------|
| Total number of atoms = 5005    Number of rigid groups = 2                  |
| group: start point:                        end point:                       |
|               x      B  atom  residue  <>        x      B  atom  residue    |
|     1:    3.348  36.14   N   ALA    3  <>   -0.176  68.80   OXT VAL  156    |
|     2:  -31.264  42.19   N   GLY    2  <>  -28.911  66.36   OXT VAL  156    |
|-----------------------------------------------------------------------------|

|-TLS refinement: start model-------------------------------------------------|
| target_work(ls_wunit_k1) = 0.0496068  r_work = 0.2119  r_free = 0.2691      |
|-----------------------------------------------------------------------------|
|-TLS refinement: start model-------------------------------------------------|
| iso = 2564    aniso = 2512    pos. def. = 2564    non-pos. def. = 0         |
| Total B(isotropic equivalent): min = 11.58    max = 98.44    mean = 37.83   |
| Isotropic B only:              min = 5.00     max = 87.91    mean = 27.99   |
| - - - - - - - - - - - - - - - - - - - - - - - - - - - - - - - - - - - - - - |
|                     Distribution of isotropic B-factors:                    |
|            Isotropic                |             Total                     |
|      5.000 -   13.291:     153      |       11.580 -   20.266:      53      |
|     13.291 -   21.582:     680      |       20.266 -   28.951:     527      |
|     21.582 -   29.873:     806      |       28.951 -   37.637:     902      |
|     29.873 -   38.164:     451      |       37.637 -   46.323:     524      |
|     38.164 -   46.455:     276      |       46.323 -   55.008:     326      |
|     46.455 -   54.746:     126      |       55.008 -   63.694:     146      |
|     54.746 -   63.037:      51      |       63.694 -   72.380:      63      |
|     63.037 -   71.328:      15      |       72.380 -   81.065:      16      |
|     71.328 -   79.619:       3      |       81.065 -   89.751:       5      |
|     79.619 -   87.910:       3      |       89.751 -   98.437:       2      |
|-----------------------------------------------------------------------------|
|-TLS refinement: start parameters--------------------------------------------|
|TLS group number 1:                                                          |
|               Origin (x,y,z) =    0.0415  -11.4671   10.9396                |
|T11=  0.1212 T22=  0.1212 T33=  0.1212 T12= -0.0000 T13= -0.0000 T23= -0.0000|
|L11=  0.0000 L22=  0.0000 L33=  0.0000 L12=  0.0000 L13= -0.0000 L23= -0.0000|
|S11=  0.0000 S22=  0.0000 S33= -0.0000 S12= -0.0000 S13=  0.0000 S21= -0.0000|
|S23= -0.0000 S31= -0.0000 S32=  0.0000                                       |
|TLS group number 2:                                                          |
|               Origin (x,y,z) =  -29.3633   11.6539    8.7318                |
|T11=  0.1333 T22=  0.1333 T33=  0.1333 T12=  0.0000 T13= -0.0000 T23=  0.0000|
|L11=  0.0000 L22=  0.0000 L33=  0.0000 L12=  0.0000 L13=  0.0000 L23=  0.0000|
|S11= -0.0000 S22=  0.0000 S33= -0.0000 S12= -0.0000 S13=  0.0000 S21=  0.0000|
|S23=  0.0000 S31=  0.0000 S32=  0.0000                                       |
|-----------------------------------------------------------------------------|

|-TLS refinement: after macrocycle 1------------------------------------------|
| iso = 2564    aniso = 2512    pos. def. = 2564    non-pos. def. = 0         |
| Total B(isotropic equivalent): min = 11.58    max = 105.69   mean = 38.52   |
| Isotropic B only:              min = 5.00     max = 87.91    mean = 27.99   |
| - - - - - - - - - - - - - - - - - - - - - - - - - - - - - - - - - - - - - - |
|                     Distribution of isotropic B-factors:                    |
|            Isotropic                |             Total                     |
|      5.000 -   13.291:     153      |       11.580 -   20.991:      97      |
|     13.291 -   21.582:     680      |       20.991 -   30.403:     653      |
|     21.582 -   29.873:     806      |       30.403 -   39.814:     826      |
|     29.873 -   38.164:     451      |       39.814 -   49.225:     474      |
|     38.164 -   46.455:     276      |       49.225 -   58.637:     309      |
|     46.455 -   54.746:     126      |       58.637 -   68.048:     146      |
|     54.746 -   63.037:      51      |       68.048 -   77.459:      39      |
|     63.037 -   71.328:      15      |       77.459 -   86.871:      16      |
|     71.328 -   79.619:       3      |       86.871 -   96.282:       3      |
|     79.619 -   87.910:       3      |       96.282 -  105.693:       1      |
|-----------------------------------------------------------------------------|
|-TLS refinement: after macrocycle 1------------------------------------------|
|TLS group number 1:                                                          |
|               Origin (x,y,z) =    0.0415  -11.4671   10.9396                |
|T11=  0.1065 T22=  0.0884 T33=  0.1105 T12=  0.0081 T13= -0.0333 T23=  0.0151|
|L11=  0.9617 L22=  0.4712 L33=  0.5037 L12= -0.2336 L13= -0.3989 L23= -0.2097|
|S11= -0.0127 S22= -0.0475 S33= -0.0000 S12= -0.0216 S13= -0.0565 S21=  0.0557|
|S23=  0.0808 S31=  0.0138 S32=  0.0419                                       |
|TLS group number 2:                                                          |
|               Origin (x,y,z) =  -29.3633   11.6539    8.7318                |
|T11=  0.1091 T22=  0.1403 T33=  0.0638 T12=  0.0051 T13=  0.0522 T23=  0.0156|
|L11=  1.4532 L22=  0.8884 L33=  0.0745 L12=  0.2037 L13=  1.4704 L23=  0.0376|
|S11= -0.0004 S22= -0.0627 S33= -0.0000 S12=  0.0161 S13=  0.1322 S21= -0.0370|
|S23=  0.0037 S31=  0.0568 S32=  0.0198                                       |
|-----------------------------------------------------------------------------|
|-TLS refinement: after macrocycle 1------------------------------------------|
| target_work(ls_wunit_k1) = 0.048933  r_work = 0.2106  r_free = 0.2696       |
|-----------------------------------------------------------------------------|

|-TLS refinement: after macrocycle 2------------------------------------------|
| iso = 2564    aniso = 2512    pos. def. = 2564    non-pos. def. = 0         |
| Total B(isotropic equivalent): min = 11.58    max = 105.94   mean = 38.51   |
| Isotropic B only:              min = 5.00     max = 87.91    mean = 27.99   |
| - - - - - - - - - - - - - - - - - - - - - - - - - - - - - - - - - - - - - - |
|                     Distribution of isotropic B-factors:                    |
|            Isotropic                |             Total                     |
|      5.000 -   13.291:     153      |       11.580 -   21.016:      99      |
|     13.291 -   21.582:     680      |       21.016 -   30.451:     651      |
|     21.582 -   29.873:     806      |       30.451 -   39.887:     835      |
|     29.873 -   38.164:     451      |       39.887 -   49.323:     469      |
|     38.164 -   46.455:     276      |       49.323 -   58.759:     304      |
|     46.455 -   54.746:     126      |       58.759 -   68.194:     146      |
|     54.746 -   63.037:      51      |       68.194 -   77.630:      40      |
|     63.037 -   71.328:      15      |       77.630 -   87.066:      16      |
|     71.328 -   79.619:       3      |       87.066 -   96.501:       3      |
|     79.619 -   87.910:       3      |       96.501 -  105.937:       1      |
|-----------------------------------------------------------------------------|
|-TLS refinement: after macrocycle 2------------------------------------------|
|TLS group number 1:                                                          |
|               Origin (x,y,z) =    0.0415  -11.4671   10.9396                |
|T11=  0.1066 T22=  0.0897 T33=  0.1013 T12=  0.0082 T13= -0.0295 T23=  0.0158|
|L11=  0.9645 L22=  0.4733 L33=  0.4998 L12= -0.2361 L13= -0.3954 L23= -0.2012|
|S11= -0.0266 S22= -0.0496 S33= -0.0000 S12= -0.0159 S13= -0.0561 S21=  0.0523|
|S23=  0.0670 S31=  0.0149 S32=  0.0265                                       |
|TLS group number 2:                                                          |
|               Origin (x,y,z) =  -29.3633   11.6539    8.7318                |
|T11=  0.1074 T22=  0.1358 T33=  0.0761 T12=  0.0048 T13=  0.0488 T23=  0.0122|
|L11=  1.4630 L22=  0.8935 L33=  0.0762 L12=  0.1985 L13=  1.4620 L23=  0.0341|
|S11=  0.0039 S22= -0.0753 S33= -0.0000 S12=  0.0285 S13=  0.1285 S21= -0.0287|
|S23=  0.0037 S31=  0.0525 S32=  0.0122                                       |
|-----------------------------------------------------------------------------|
|-TLS refinement: after macrocycle 2------------------------------------------|
| target_work(ls_wunit_k1) = 0.0489158  r_work = 0.2106  r_free = 0.2695      |
|-----------------------------------------------------------------------------|
|-TLS refinement: final values------------------------------------------------|
|TLS group number 1:                                                          |
|               Origin (x,y,z) =    0.0415  -11.4671   10.9396                |
|T11=  0.1066 T22=  0.0897 T33=  0.1013 T12=  0.0082 T13= -0.0295 T23=  0.0158|
|L11=  0.9645 L22=  0.4733 L33=  0.4998 L12= -0.2361 L13= -0.3954 L23= -0.2012|
|S11= -0.0266 S22= -0.0496 S33= -0.0000 S12= -0.0159 S13= -0.0561 S21=  0.0523|
|S23=  0.0670 S31=  0.0149 S32=  0.0265                                       |
|TLS group number 2:                                                          |
|               Origin (x,y,z) =  -29.3633   11.6539    8.7318                |
|T11=  0.1074 T22=  0.1358 T33=  0.0761 T12=  0.0048 T13=  0.0488 T23=  0.0122|
|L11=  1.4630 L22=  0.8935 L33=  0.0762 L12=  0.1985 L13=  1.4620 L23=  0.0341|
|S11=  0.0039 S22= -0.0753 S33= -0.0000 S12=  0.0285 S13=  0.1285 S21= -0.0287|
|S23=  0.0037 S31=  0.0525 S32=  0.0122                                       |
|-----------------------------------------------------------------------------|

               ----------group isotropic ADP refinement----------              

|-group b-factor refinement (macro cycle = 0; iterations = 0)-----------------|
| r_work = 0.2106 r_free = 0.2695 target = 0.048916 restraints weight = None  |
|-----------------------------------------------------------------------------|
|-group b-factor refinement (macro cycle = 1; iterations = 27)----------------|
| r_work = 0.2073 r_free = 0.2702 target = 0.047576 restraints weight = 8032.486|
|-----------------------------------------------------------------------------|
|-group b-factor refinement (macro cycle = 2; iterations = 25)----------------|
| r_work = 0.2069 r_free = 0.2705 target = 0.047392 restraints weight = 8974.768|
|-----------------------------------------------------------------------------|
|-group b-factor refinement (macro cycle = 3; iterations = 24)----------------|
| r_work = 0.2069 r_free = 0.2704 target = 0.047389 restraints weight = 9129.701|
|-----------------------------------------------------------------------------|

                min    max   mean <Bi,j>   iso aniso
   Overall:    7.43 103.28  39.96   5.47  2564  2512
   Protein:   15.24 103.28  39.85   5.49  2512  2512
   Water:      7.43  38.26  24.41    N/A    20     0
   Other:     31.05  68.00  58.39    N/A    32     0
   Chain  A:  15.24  92.81  38.46    N/A  1254  1254
   Chain  C:  31.05  38.22  34.63    N/A     2     0
   Chain  B:  17.57 103.28  41.23    N/A  1258  1258
   Chain  E:   7.43  38.26  24.41    N/A    20     0
   Chain  D:  49.84  68.00  59.98    N/A    30     0
   Histogram:
       Values      Number of atoms
     7.43 - 17.01         7
    17.01 - 26.60       260
    26.60 - 36.18       884
    36.18 - 45.77       717
    45.77 - 55.35       382
    55.35 - 64.94       207
    64.94 - 74.52        80
    74.52 - 84.11        20
    84.11 - 93.69         6
    93.69 - 103.28        1


*********************** REFINEMENT MACRO_CYCLE 2 OF 10 ************************

|--(resolution: 2.76 - 23.13 A, n_refl.=15514 (all), 5.02  % free)------------|
|                                                                             |
| r_work= 0.2069 r_free= 0.2704 coordinate error (max.-lik. estimate): 0.43 A |
|                                                                             |
| normalized target function (ls_wunit_k1) (work): 0.047389                   |
| target function (ls_wunit_k1) not normalized (work): 698.281835             |
| target function (ls_wunit_k1) not normalized (free): 64.554559              |
|-----------------------------------------------------------------------------|

=========================== Bulk-solvent and scaling ==========================


============================= updating all scales =============================

                   start: r(all,work,free)=0.2100 0.2069 0.2704 n_refl.: 15514
       re-set all scales: r(all,work,free)=0.3151 0.3116 0.3801 n_refl.: 15514
         remove outliers: r(all,work,free)=0.3151 0.3116 0.3801 n_refl.: 15514
overall B=-0.04 to atoms: r(all,work,free)=0.3149 0.3115 0.3800 n_refl.: 15514
bulk-solvent and scaling: r(all,work,free)=0.2101 0.2069 0.2711 n_refl.: 15514
         remove outliers: r(all,work,free)=0.2101 0.2069 0.2711 n_refl.: 15514

 ======================== Statistics in resolution bins ======================== 

Total model structure factor:
  F_model = k_total * (F_calc + k_mask * F_mask)

    k_total = k_isotropic * k_anisotropic
   Resolution    Compl Nwork Nfree R_work    <Fobs>  <Fmodel> kiso   kani kmask
 23.128-13.292   80.00    94     6 0.2720   218.857   187.660 1.095 1.005 0.120
 13.275-11.127   91.07    98     4 0.1559   197.969   195.286 1.175 0.982 0.120
 11.107-9.328    95.11   165    10 0.1531   178.907   177.996 1.268 0.986 0.120
  9.299-7.825    95.41   275    16 0.2236   123.490   117.575 1.177 0.983 0.120
  7.814-6.553    95.41   493    27 0.2236   114.125   107.861 0.997 0.982 0.110
  6.550-5.492    95.77   817    43 0.2084   122.178   115.482 0.975 0.983 0.107
  5.488-4.603    95.26  1391    75 0.1485   169.722   167.233 1.014 0.983 0.100
  4.602-3.858    95.87  2359   126 0.1643   141.088   137.276 1.042 0.980 0.050
  3.858-3.234    95.87  4038   209 0.2236    87.293    82.169 1.084 0.979 0.005
  3.232-2.760    80.22  5005   263 0.2899    52.408    46.834 1.007 0.991 0.000

  Approximation of k_total with k_overall*exp(-b_overall*s**2/4)
    k_overall=1.0149   b_overall=-0.1170 

============================ Set refinement target ============================

  using refinement target ls_wunit_k1 


============================ Update CDL restraints ============================


================================== NQH flips ==================================

r_work=0.2069 r_free=0.2711
Analyzing N/Q/H residues for possible flip corrections...

No N/Q/H corrections needed this macrocycle
r_work=0.2069 r_free=0.2711

========================= Local real-space refinement =========================

Before:
  r_work=0.2069 r_free=0.2711
  48 residues out of total 270 non-(ALA, GLY, PRO) need fitting.
    rotamer outliers: 11
    poor density    : 37
  time to evaluate  : 0.548 
  outliers start: 11
  outliers final: 8
  residues processed: 47
  average time/residue: 0.4382
  time to fit residues: 21.6640
After:
  r_work=0.2079 r_free=0.2709

==================== Compute data/restraints target weights ===================

|-----------------------------------------------------------------------------|
| XYZ refinement: T = Eexperimental * wxc * wxc_scale + Echem * wc            |
| wxc = 23.347417             wxc_scale = 0.500            wc = 1.000         |
|                                                                             |
| ADP refinement: T = Eexperimental * wxu * wxu_scale + Eadp  * wu            |
| wxu = 1.000000              wxu_scale = 1.000            wu = 0.000         |
|-----------------------------------------------------------------------------|


====================== XYZ individual (reciprocal space) ======================

    R-FACTORS           RMSD     CLASH  RAMA  ROTA CBET WEIGHT    TARGETS
 work  free  delta  bonds  angl                                  data   restr
20.79 27.09   6.29  0.008   0.9    6.8   0.0   3.0    0   none  0.048  0.0400
20.93 27.06   6.13  0.004   0.8    5.8   0.0   3.3    0  0.125  0.048  0.0251
20.87 27.05   6.18  0.004   0.8    5.8   0.3   3.3    0  0.250  0.048  0.0253
20.77 27.05   6.27  0.004   0.8    6.0   0.3   3.3    0  0.500  0.047  0.0256
20.68 27.04   6.35  0.004   0.8    6.0   0.3   3.3    0  0.750  0.047  0.0257
20.60 27.04   6.44  0.004   0.8    6.0   0.3   3.3    0  1.000  0.047  0.0263
20.60 27.06   6.46  0.004   0.8    6.0   0.3   3.3    0  1.000  0.047  0.0263
20.25 27.02   6.77  0.006   0.8    6.2   0.3   3.3    0  2.000  0.045  0.0280
19.87 27.01   7.14  0.007   0.9    5.8   0.3   3.7    0  3.000  0.043  0.0324
19.65 27.06   7.41  0.009   0.9    6.2   0.3   3.7    0  4.000  0.042  0.0362
19.42 27.08   7.65  0.010   1.0    7.0   0.3   4.8    0  5.000  0.041  0.0412
19.32 27.01   7.69  0.011   1.1    7.6   0.3   4.8    0  6.000  0.041  0.0445
19.17 27.05   7.88  0.012   1.1    7.4   0.3   4.8    0  7.000  0.040  0.0491
19.04 27.12   8.08  0.013   1.2    8.0   0.3   5.2    0  8.000  0.040  0.0534
18.89 27.18   8.29  0.014   1.2    7.6   0.3   5.9    0  9.000  0.039  0.0589
18.79 27.17   8.39  0.015   1.3    7.8   0.3   6.3    0 10.000  0.039  0.0646
18.63 27.27   8.64  0.017   1.4    8.0   0.3   6.3    0 11.674  0.038  0.0742
Best XYZ weight:    0.125
Updating mask...
Accepted refinement result:
20.93 27.06   6.13  0.017   1.4    8.0   0.3   6.3    0  0.125  0.048  0.0251

Legend:
  - first line corresponds to starting state (before refinement)
  - R-factors reported in percent
  - delta is Rfree-Rwork in percent
  - CLASH is all-atom Molprobity clashscore
  - ROTA is percent of side-chain rotamer outliers
  - RAMA is percent of Ramachandran plot outliers
  - CBET is number of Cbeta deviations
  - WEIGHT is relative weight between X-ray (or neutron) target and restraints
  - TARGETS: the values of X-ray (or neutron) and restraints target functions

===================== Post-minimization rotamer correction ====================

Before:
  r_work=0.2093 r_free=0.2706
  45 residues out of total 270 non-(ALA, GLY, PRO) need fitting.
    rotamer outliers: 9
    poor density    : 36
  time to evaluate  : 0.124 
  outliers start: 9
  outliers final: 6
  residues processed: 3
  average time/residue: 0.1960
  time to fit residues: 0.7500
After:
  r_work=0.2093 r_free=0.2706

====================== ADP refinement (reciprocal space) ======================


                       ----------TLS refinement----------                      

|-group b-factor refinement (macro cycle = 0; iterations = 0)-----------------|
| r_work = 0.2093 r_free = 0.2706 target = 0.048137 restraints weight = None  |
|-----------------------------------------------------------------------------|
|-group b-factor refinement (macro cycle = 1; iterations = 26)----------------|
| r_work = 0.2093 r_free = 0.2706 target = 0.048126 restraints weight = None  |
|-----------------------------------------------------------------------------|

|-Information about rigid groups----------------------------------------------|
| Total number of atoms = 5005    Number of rigid groups = 2                  |
| group: start point:                        end point:                       |
|               x      B  atom  residue  <>        x      B  atom  residue    |
|     1:    3.364  40.73   N   ALA    3  <>   -0.161  71.57   OXT VAL  156    |
|     2:  -31.268  44.61   N   GLY    2  <>  -28.915  66.72   OXT VAL  156    |
|-----------------------------------------------------------------------------|

|-TLS refinement: start model-------------------------------------------------|
| target_work(ls_wunit_k1) = 0.0481261  r_work = 0.2093  r_free = 0.2706      |
|-----------------------------------------------------------------------------|
|-TLS refinement: start model-------------------------------------------------|
| iso = 2564    aniso = 2512    pos. def. = 2564    non-pos. def. = 0         |
| Total B(isotropic equivalent): min = 7.39     max = 102.78   mean = 39.51   |
| Isotropic B only:              min = 0.00     max = 77.24    mean = 22.62   |
| - - - - - - - - - - - - - - - - - - - - - - - - - - - - - - - - - - - - - - |
|                     Distribution of isotropic B-factors:                    |
|            Isotropic                |             Total                     |
|      0.000 -    7.724:     124      |        7.390 -   16.929:       8      |
|      7.724 -   15.447:     597      |       16.929 -   26.468:     274      |
|     15.447 -   23.171:     856      |       26.468 -   36.008:     901      |
|     23.171 -   30.894:     475      |       36.008 -   45.547:     699      |
|     30.894 -   38.618:     271      |       45.547 -   55.086:     374      |
|     38.618 -   46.342:     126      |       55.086 -   64.625:     198      |
|     46.342 -   54.065:      64      |       64.625 -   74.164:      83      |
|     54.065 -   61.789:      24      |       74.164 -   83.704:      21      |
|     61.789 -   69.512:      24      |       83.704 -   93.243:       5      |
|     69.512 -   77.236:       3      |       93.243 -  102.782:       1      |
|-----------------------------------------------------------------------------|
|-TLS refinement: start parameters--------------------------------------------|
|TLS group number 1:                                                          |
|               Origin (x,y,z) =    0.0353  -11.4708   10.9395                |
|T11=  0.1765 T22=  0.1594 T33=  0.1713 T12=  0.0079 T13= -0.0288 T23=  0.0150|
|L11=  0.9498 L22=  0.4777 L33=  0.4904 L12= -0.2364 L13= -0.3854 L23= -0.1910|
|S11= -0.0265 S22= -0.0465 S33= -0.0032 S12= -0.0157 S13= -0.0562 S21=  0.0513|
|S23=  0.0663 S31=  0.0141 S32=  0.0255                                       |
|TLS group number 2:                                                          |
|               Origin (x,y,z) =  -29.3656   11.6571    8.7329                |
|T11=  0.2054 T22=  0.2312 T33=  0.1776 T12=  0.0051 T13=  0.0445 T23=  0.0107|
|L11=  1.5442 L22=  0.8335 L33=  0.6223 L12=  0.1703 L13=  0.9782 L23=  0.0616|
|S11=  0.0044 S22= -0.0666 S33= -0.0091 S12=  0.0266 S13=  0.1199 S21= -0.0280|
|S23=  0.0021 S31=  0.0472 S32=  0.0110                                       |
|-----------------------------------------------------------------------------|

|-TLS refinement: after macrocycle 1------------------------------------------|
| iso = 2564    aniso = 2512    pos. def. = 2564    non-pos. def. = 0         |
| Total B(isotropic equivalent): min = 7.39     max = 105.06   mean = 39.86   |
| Isotropic B only:              min = 0.00     max = 77.24    mean = 22.62   |
| - - - - - - - - - - - - - - - - - - - - - - - - - - - - - - - - - - - - - - |
|                     Distribution of isotropic B-factors:                    |
|            Isotropic                |             Total                     |
|      0.000 -    7.724:     124      |        7.390 -   17.156:      11      |
|      7.724 -   15.447:     597      |       17.156 -   26.923:     317      |
|     15.447 -   23.171:     856      |       26.923 -   36.689:     888      |
|     23.171 -   30.894:     475      |       36.689 -   46.456:     676      |
|     30.894 -   38.618:     271      |       46.456 -   56.222:     365      |
|     38.618 -   46.342:     126      |       56.222 -   65.989:     208      |
|     46.342 -   54.065:      64      |       65.989 -   75.756:      71      |
|     54.065 -   61.789:      24      |       75.756 -   85.522:      20      |
|     61.789 -   69.512:      24      |       85.522 -   95.289:       7      |
|     69.512 -   77.236:       3      |       95.289 -  105.055:       1      |
|-----------------------------------------------------------------------------|
|-TLS refinement: after macrocycle 1------------------------------------------|
|TLS group number 1:                                                          |
|               Origin (x,y,z) =    0.0353  -11.4708   10.9395                |
|T11=  0.1720 T22=  0.1531 T33=  0.1500 T12=  0.0092 T13= -0.0256 T23=  0.0263|
|L11=  1.3514 L22=  0.7941 L33=  0.6440 L12= -0.2791 L13= -0.3821 L23=  0.0402|
|S11= -0.0183 S22= -0.0586 S33= -0.0032 S12=  0.0060 S13= -0.0416 S21=  0.0663|
|S23=  0.0108 S31=  0.0253 S32=  0.0108                                       |
|TLS group number 2:                                                          |
|               Origin (x,y,z) =  -29.3656   11.6571    8.7329                |
|T11=  0.1931 T22=  0.2146 T33=  0.1611 T12= -0.0004 T13=  0.0570 T23=  0.0116|
|L11=  2.0996 L22=  1.2765 L33=  0.3108 L12=  0.0728 L13=  1.7671 L23=  0.0568|
|S11=  0.0026 S22= -0.0779 S33= -0.0091 S12=  0.0317 S13=  0.1460 S21= -0.0528|
|S23= -0.0330 S31=  0.0183 S32=  0.0015                                       |
|-----------------------------------------------------------------------------|
|-TLS refinement: after macrocycle 1------------------------------------------|
| target_work(ls_wunit_k1) = 0.0479339  r_work = 0.2090  r_free = 0.2705      |
|-----------------------------------------------------------------------------|

|-TLS refinement: after macrocycle 2------------------------------------------|
| iso = 2564    aniso = 2512    pos. def. = 2564    non-pos. def. = 0         |
| Total B(isotropic equivalent): min = 7.39     max = 105.06   mean = 39.87   |
| Isotropic B only:              min = 0.00     max = 77.24    mean = 22.62   |
| - - - - - - - - - - - - - - - - - - - - - - - - - - - - - - - - - - - - - - |
|                     Distribution of isotropic B-factors:                    |
|            Isotropic                |             Total                     |
|      0.000 -    7.724:     124      |        7.390 -   17.157:      12      |
|      7.724 -   15.447:     597      |       17.157 -   26.925:     322      |
|     15.447 -   23.171:     856      |       26.925 -   36.692:     876      |
|     23.171 -   30.894:     475      |       36.692 -   46.460:     675      |
|     30.894 -   38.618:     271      |       46.460 -   56.227:     369      |
|     38.618 -   46.342:     126      |       56.227 -   65.995:     211      |
|     46.342 -   54.065:      64      |       65.995 -   75.762:      72      |
|     54.065 -   61.789:      24      |       75.762 -   85.529:      19      |
|     61.789 -   69.512:      24      |       85.529 -   95.297:       7      |
|     69.512 -   77.236:       3      |       95.297 -  105.064:       1      |
|-----------------------------------------------------------------------------|
|-TLS refinement: after macrocycle 2------------------------------------------|
|TLS group number 1:                                                          |
|               Origin (x,y,z) =    0.0353  -11.4708   10.9395                |
|T11=  0.1713 T22=  0.1530 T33=  0.1497 T12=  0.0113 T13= -0.0258 T23=  0.0258|
|L11=  1.3596 L22=  0.8013 L33=  0.6437 L12= -0.2827 L13= -0.3837 L23=  0.0371|
|S11= -0.0133 S22= -0.0662 S33= -0.0032 S12=  0.0047 S13= -0.0573 S21=  0.0645|
|S23=  0.0220 S31=  0.0322 S32=  0.0156                                       |
|TLS group number 2:                                                          |
|               Origin (x,y,z) =  -29.3656   11.6571    8.7329                |
|T11=  0.1929 T22=  0.2155 T33=  0.1604 T12= -0.0007 T13=  0.0564 T23=  0.0125|
|L11=  2.1150 L22=  1.2857 L33=  0.3125 L12=  0.0689 L13=  1.7616 L23=  0.0554|
|S11=  0.0036 S22= -0.0831 S33= -0.0091 S12=  0.0727 S13=  0.1623 S21= -0.0277|
|S23= -0.0329 S31=  0.0158 S32=  0.0083                                       |
|-----------------------------------------------------------------------------|
|-TLS refinement: after macrocycle 2------------------------------------------|
| target_work(ls_wunit_k1) = 0.0479218  r_work = 0.2090  r_free = 0.2707      |
|-----------------------------------------------------------------------------|
|-TLS refinement: final values------------------------------------------------|
|TLS group number 1:                                                          |
|               Origin (x,y,z) =    0.0353  -11.4708   10.9395                |
|T11=  0.1713 T22=  0.1530 T33=  0.1497 T12=  0.0113 T13= -0.0258 T23=  0.0258|
|L11=  1.3596 L22=  0.8013 L33=  0.6437 L12= -0.2827 L13= -0.3837 L23=  0.0371|
|S11= -0.0133 S22= -0.0662 S33= -0.0032 S12=  0.0047 S13= -0.0573 S21=  0.0645|
|S23=  0.0220 S31=  0.0322 S32=  0.0156                                       |
|TLS group number 2:                                                          |
|               Origin (x,y,z) =  -29.3656   11.6571    8.7329                |
|T11=  0.1929 T22=  0.2155 T33=  0.1604 T12= -0.0007 T13=  0.0564 T23=  0.0125|
|L11=  2.1150 L22=  1.2857 L33=  0.3125 L12=  0.0689 L13=  1.7616 L23=  0.0554|
|S11=  0.0036 S22= -0.0831 S33= -0.0091 S12=  0.0727 S13=  0.1623 S21= -0.0277|
|S23= -0.0329 S31=  0.0158 S32=  0.0083                                       |
|-----------------------------------------------------------------------------|

               ----------group isotropic ADP refinement----------              

|-group b-factor refinement (macro cycle = 0; iterations = 0)-----------------|
| r_work = 0.2090 r_free = 0.2707 target = 0.047922 restraints weight = None  |
|-----------------------------------------------------------------------------|
|-group b-factor refinement (macro cycle = 1; iterations = 24)----------------|
| r_work = 0.2090 r_free = 0.2708 target = 0.047911 restraints weight = 9186.578|
|-----------------------------------------------------------------------------|
|-group b-factor refinement (macro cycle = 2; iterations = 22)----------------|
| r_work = 0.2090 r_free = 0.2708 target = 0.047910 restraints weight = 9157.326|
|-----------------------------------------------------------------------------|
|-group b-factor refinement (macro cycle = 3; iterations = 22)----------------|
| r_work = 0.2090 r_free = 0.2708 target = 0.047910 restraints weight = 9157.316|
|-----------------------------------------------------------------------------|

                min    max   mean <Bi,j>   iso aniso
   Overall:    7.30 104.96  39.96   5.50  2564  2512
   Protein:   14.27 104.96  39.84   5.53  2512  2512
   Water:      7.30  38.49  24.42    N/A    20     0
   Other:     31.13  68.20  58.51    N/A    32     0
   Chain  A:  14.27  92.64  38.29    N/A  1254  1254
   Chain  C:  31.13  38.16  34.64    N/A     2     0
   Chain  B:  16.56 104.96  41.39    N/A  1258  1258
   Chain  E:   7.30  38.49  24.42    N/A    20     0
   Chain  D:  50.00  68.20  60.10    N/A    30     0
   Histogram:
       Values      Number of atoms
     7.30 - 17.07        11
    17.07 - 26.83       309
    26.83 - 36.60       882
    36.60 - 46.36       678
    46.36 - 56.13       372
    56.13 - 65.89       206
    65.89 - 75.66        78
    75.66 - 85.42        20
    85.42 - 95.19         7
    95.19 - 104.96        1


*********************** REFINEMENT MACRO_CYCLE 3 OF 10 ************************

|--(resolution: 2.76 - 23.13 A, n_refl.=15514 (all), 5.02  % free)------------|
|                                                                             |
| r_work= 0.2090 r_free= 0.2708 coordinate error (max.-lik. estimate): 0.44 A |
|                                                                             |
| normalized target function (ls_wunit_k1) (work): 0.047910                   |
| target function (ls_wunit_k1) not normalized (work): 705.958942             |
| target function (ls_wunit_k1) not normalized (free): 64.462847              |
|-----------------------------------------------------------------------------|

=========================== Bulk-solvent and scaling ==========================


============================= updating all scales =============================

                   start: r(all,work,free)=0.2120 0.2090 0.2708 n_refl.: 15514
       re-set all scales: r(all,work,free)=0.3139 0.3105 0.3772 n_refl.: 15514
         remove outliers: r(all,work,free)=0.3139 0.3105 0.3772 n_refl.: 15514
 overall B=0.03 to atoms: r(all,work,free)=0.3140 0.3106 0.3773 n_refl.: 15514
bulk-solvent and scaling: r(all,work,free)=0.2119 0.2088 0.2716 n_refl.: 15514
         remove outliers: r(all,work,free)=0.2119 0.2088 0.2716 n_refl.: 15514

 ======================== Statistics in resolution bins ======================== 

Total model structure factor:
  F_model = k_total * (F_calc + k_mask * F_mask)

    k_total = k_isotropic * k_anisotropic
   Resolution    Compl Nwork Nfree R_work    <Fobs>  <Fmodel> kiso   kani kmask
 23.128-13.292   80.00    94     6 0.2702   218.857   185.357 1.010 1.012 0.116
 13.275-11.127   91.07    98     4 0.1578   197.969   195.358 1.162 0.988 0.120
 11.107-9.328    95.11   165    10 0.1613   178.907   177.781 1.255 0.991 0.120
  9.299-7.825    95.41   275    16 0.2329   123.490   117.370 1.170 0.988 0.120
  7.814-6.553    95.41   493    27 0.2294   114.125   107.612 0.994 0.987 0.110
  6.550-5.492    95.77   817    43 0.2087   122.178   115.462 0.968 0.986 0.105
  5.488-4.603    95.26  1391    75 0.1496   169.722   167.188 1.015 0.985 0.100
  4.602-3.858    95.87  2359   126 0.1648   141.088   137.225 1.043 0.980 0.050
  3.858-3.234    95.87  4038   209 0.2250    87.293    82.207 1.087 0.975 0.005
  3.232-2.760    80.22  5005   263 0.2934    52.408    46.717 1.009 0.982 0.000

  Approximation of k_total with k_overall*exp(-b_overall*s**2/4)
    k_overall=1.0149   b_overall=0.0430  

============================ Set refinement target ============================

  using refinement target ml 


============================ Update CDL restraints ============================


================================== NQH flips ==================================

r_work=0.2088 r_free=0.2716
Analyzing N/Q/H residues for possible flip corrections...

No N/Q/H corrections needed this macrocycle
r_work=0.2088 r_free=0.2716

========================= Local real-space refinement =========================

Before:
  r_work=0.2088 r_free=0.2716
  43 residues out of total 270 non-(ALA, GLY, PRO) need fitting.
    rotamer outliers: 6
    poor density    : 37
  time to evaluate  : 0.569 
  outliers start: 6
  outliers final: 6
  residues processed: 43
  average time/residue: 0.4601
  time to fit residues: 20.7840
After:
  r_work=0.2087 r_free=0.2716

==================== Compute data/restraints target weights ===================

|-----------------------------------------------------------------------------|
| XYZ refinement: T = Eexperimental * wxc * wxc_scale + Echem * wc            |
| wxc = 5.919378              wxc_scale = 0.500            wc = 1.000         |
|                                                                             |
| ADP refinement: T = Eexperimental * wxu * wxu_scale + Eadp  * wu            |
| wxu = 1.000000              wxu_scale = 1.000            wu = 0.000         |
|-----------------------------------------------------------------------------|


====================== XYZ individual (reciprocal space) ======================

    R-FACTORS           RMSD     CLASH  RAMA  ROTA CBET WEIGHT    TARGETS
 work  free  delta  bonds  angl                                  data   restr
20.87 27.16   6.28  0.004   0.8    6.2   0.0   2.2    0   none  4.600  0.0260
20.93 27.07   6.14  0.003   0.7    4.8   0.0   3.0    0  0.125  4.599  0.0213
20.77 27.03   6.27  0.003   0.7    4.8   0.3   3.0    0  0.250  4.594  0.0220
20.43 26.99   6.57  0.005   0.8    5.2   0.3   3.0    0  0.500  4.585  0.0242
20.02 27.04   7.02  0.007   0.9    5.4   0.3   3.7    0  1.000  4.575  0.0304
19.46 27.05   7.59  0.012   1.1    6.0   0.3   4.8    0  2.000  4.560  0.0483
19.06 27.07   8.01  0.016   1.3    7.4   0.3   6.3    0  3.000  4.550  0.0683
18.86 27.09   8.23  0.018   1.5    8.0   0.3   6.7    0  4.000  4.545  0.0826
18.60 27.22   8.63  0.022   1.7    9.0   0.3   7.4    0  5.000  4.539  0.1064
18.54 27.20   8.66  0.022   1.7    8.0   0.3   7.4    0  6.000  4.538  0.1081
18.27 27.33   9.06  0.027   1.9    8.8   0.3   7.8    0  7.000  4.533  0.1494
18.11 27.28   9.17  0.030   2.1    9.0   0.3   8.1    0  8.000  4.528  0.1724
18.02 27.30   9.28  0.031   2.2    9.2   0.3   8.1    0  9.000  4.527  0.1917
17.90 27.43   9.52  0.032   2.3    9.4   0.3   8.1    0 10.000  4.527  0.2030
19.05 27.10   8.05  0.017   1.4    7.8   0.3   6.7    0  2.960  4.548  0.0721
Best XYZ weight:    0.125
Updating mask...
Accepted refinement result:
20.93 27.07   6.14  0.017   1.4    7.8   0.3   6.7    0  0.125  4.599  0.0213

Legend:
  - first line corresponds to starting state (before refinement)
  - R-factors reported in percent
  - delta is Rfree-Rwork in percent
  - CLASH is all-atom Molprobity clashscore
  - ROTA is percent of side-chain rotamer outliers
  - RAMA is percent of Ramachandran plot outliers
  - CBET is number of Cbeta deviations
  - WEIGHT is relative weight between X-ray (or neutron) target and restraints
  - TARGETS: the values of X-ray (or neutron) and restraints target functions

===================== Post-minimization rotamer correction ====================

Before:
  r_work=0.2093 r_free=0.2707
  43 residues out of total 270 non-(ALA, GLY, PRO) need fitting.
    rotamer outliers: 8
    poor density    : 35
  time to evaluate  : 0.123 
  outliers start: 8
  outliers final: 7
  residues processed: 1
  average time/residue: 0.4680
  time to fit residues: 0.5840
After:
  r_work=0.2093 r_free=0.2707

====================== ADP refinement (reciprocal space) ======================


                       ----------TLS refinement----------                      

|-group b-factor refinement (macro cycle = 0; iterations = 0)-----------------|
| r_work = 0.2093 r_free = 0.2707 target = 4.598851 restraints weight = None  |
|-----------------------------------------------------------------------------|
|-group b-factor refinement (macro cycle = 1; iterations = 26)----------------|
| r_work = 0.2094 r_free = 0.2706 target = 4.599004 restraints weight = None  |
|-----------------------------------------------------------------------------|

|-Information about rigid groups----------------------------------------------|
| Total number of atoms = 5005    Number of rigid groups = 2                  |
| group: start point:                        end point:                       |
|               x      B  atom  residue  <>        x      B  atom  residue    |
|     1:    3.382  40.48   N   ALA    3  <>   -0.151  71.85   OXT VAL  156    |
|     2:  -31.296  45.57   N   GLY    2  <>  -28.928  66.64   OXT VAL  156    |
|-----------------------------------------------------------------------------|

|-TLS refinement: start model-------------------------------------------------|
| target_work(ls_wunit_k1) = 0.0481653  r_work = 0.2094  r_free = 0.2706      |
|-----------------------------------------------------------------------------|
|-TLS refinement: start model-------------------------------------------------|
| iso = 2564    aniso = 2512    pos. def. = 2564    non-pos. def. = 0         |
| Total B(isotropic equivalent): min = 7.33     max = 104.63   mean = 39.46   |
| Isotropic B only:              min = 0.00     max = 76.80    mean = 22.21   |
| - - - - - - - - - - - - - - - - - - - - - - - - - - - - - - - - - - - - - - |
|                     Distribution of isotropic B-factors:                    |
|            Isotropic                |             Total                     |
|      0.000 -    7.680:     134      |        7.328 -   17.058:      11      |
|      7.680 -   15.361:     628      |       17.058 -   26.789:     341      |
|     15.361 -   23.041:     839      |       26.789 -   36.519:     899      |
|     23.041 -   30.721:     460      |       36.519 -   46.249:     642      |
|     30.721 -   38.402:     267      |       46.249 -   55.980:     368      |
|     38.402 -   46.082:     123      |       55.980 -   65.710:     200      |
|     46.082 -   53.762:      62      |       65.710 -   75.440:      75      |
|     53.762 -   61.443:      25      |       75.440 -   85.171:      21      |
|     61.443 -   69.123:      23      |       85.171 -   94.901:       6      |
|     69.123 -   76.803:       3      |       94.901 -  104.632:       1      |
|-----------------------------------------------------------------------------|
|-TLS refinement: start parameters--------------------------------------------|
|TLS group number 1:                                                          |
|               Origin (x,y,z) =    0.0343  -11.4722   10.9405                |
|T11=  0.1713 T22=  0.1530 T33=  0.1497 T12=  0.0113 T13= -0.0258 T23=  0.0258|
|L11=  1.3599 L22=  0.8011 L33=  0.6441 L12= -0.2827 L13= -0.3840 L23=  0.0372|
|S11= -0.0133 S22= -0.0662 S33= -0.0032 S12=  0.0047 S13= -0.0573 S21=  0.0645|
|S23=  0.0220 S31=  0.0322 S32=  0.0156                                       |
|TLS group number 2:                                                          |
|               Origin (x,y,z) =  -29.3655   11.6564    8.7322                |
|T11=  0.1934 T22=  0.2160 T33=  0.1615 T12= -0.0004 T13=  0.0556 T23=  0.0121|
|L11=  2.2900 L22=  1.2783 L33=  0.8564 L12=  0.0780 L13=  1.4004 L23=  0.0550|
|S11=  0.0036 S22= -0.0819 S33= -0.0104 S12=  0.0710 S13=  0.1614 S21= -0.0280|
|S23= -0.0326 S31=  0.0157 S32=  0.0075                                       |
|-----------------------------------------------------------------------------|

|-TLS refinement: after macrocycle 1------------------------------------------|
| iso = 2564    aniso = 2512    pos. def. = 2564    non-pos. def. = 0         |
| Total B(isotropic equivalent): min = 7.33     max = 104.55   mean = 39.51   |
| Isotropic B only:              min = 0.00     max = 76.80    mean = 22.21   |
| - - - - - - - - - - - - - - - - - - - - - - - - - - - - - - - - - - - - - - |
|                     Distribution of isotropic B-factors:                    |
|            Isotropic                |             Total                     |
|      0.000 -    7.680:     134      |        7.328 -   17.050:      14      |
|      7.680 -   15.361:     628      |       17.050 -   26.772:     342      |
|     15.361 -   23.041:     839      |       26.772 -   36.495:     878      |
|     23.041 -   30.721:     460      |       36.495 -   46.217:     652      |
|     30.721 -   38.402:     267      |       46.217 -   55.939:     376      |
|     38.402 -   46.082:     123      |       55.939 -   65.661:     197      |
|     46.082 -   53.762:      62      |       65.661 -   75.383:      80      |
|     53.762 -   61.443:      25      |       75.383 -   85.106:      18      |
|     61.443 -   69.123:      23      |       85.106 -   94.828:       6      |
|     69.123 -   76.803:       3      |       94.828 -  104.550:       1      |
|-----------------------------------------------------------------------------|
|-TLS refinement: after macrocycle 1------------------------------------------|
|TLS group number 1:                                                          |
|               Origin (x,y,z) =    0.0343  -11.4722   10.9405                |
|T11=  0.1702 T22=  0.1573 T33=  0.1539 T12=  0.0116 T13= -0.0253 T23=  0.0265|
|L11=  1.3621 L22=  0.8035 L33=  0.6433 L12= -0.2855 L13= -0.3828 L23=  0.0367|
|S11= -0.0062 S22= -0.0610 S33= -0.0032 S12=  0.0084 S13= -0.0648 S21=  0.0543|
|S23=  0.0168 S31=  0.0317 S32=  0.0168                                       |
|TLS group number 2:                                                          |
|               Origin (x,y,z) =  -29.3655   11.6564    8.7322                |
|T11=  0.1831 T22=  0.1930 T33=  0.1554 T12= -0.0052 T13=  0.0507 T23=  0.0121|
|L11=  2.2924 L22=  1.2801 L33=  0.8467 L12=  0.0758 L13=  1.4100 L23=  0.0517|
|S11=  0.0091 S22= -0.0819 S33= -0.0104 S12=  0.0853 S13=  0.1622 S21= -0.0352|
|S23= -0.0287 S31=  0.0154 S32=  0.0133                                       |
|-----------------------------------------------------------------------------|
|-TLS refinement: after macrocycle 1------------------------------------------|
| target_work(ls_wunit_k1) = 0.0481873  r_work = 0.2095  r_free = 0.2699      |
|-----------------------------------------------------------------------------|

|-TLS refinement: after macrocycle 2------------------------------------------|
| iso = 2564    aniso = 2512    pos. def. = 2564    non-pos. def. = 0         |
| Total B(isotropic equivalent): min = 7.33     max = 104.60   mean = 39.56   |
| Isotropic B only:              min = 0.00     max = 76.80    mean = 22.21   |
| - - - - - - - - - - - - - - - - - - - - - - - - - - - - - - - - - - - - - - |
|                     Distribution of isotropic B-factors:                    |
|            Isotropic                |             Total                     |
|      0.000 -    7.680:     134      |        7.328 -   17.055:      14      |
|      7.680 -   15.361:     628      |       17.055 -   26.781:     337      |
|     15.361 -   23.041:     839      |       26.781 -   36.508:     877      |
|     23.041 -   30.721:     460      |       36.508 -   46.235:     656      |
|     30.721 -   38.402:     267      |       46.235 -   55.962:     375      |
|     38.402 -   46.082:     123      |       55.962 -   65.688:     199      |
|     46.082 -   53.762:      62      |       65.688 -   75.415:      81      |
|     53.762 -   61.443:      25      |       75.415 -   85.142:      18      |
|     61.443 -   69.123:      23      |       85.142 -   94.869:       6      |
|     69.123 -   76.803:       3      |       94.869 -  104.595:       1      |
|-----------------------------------------------------------------------------|
|-TLS refinement: after macrocycle 2------------------------------------------|
|TLS group number 1:                                                          |
|               Origin (x,y,z) =    0.0343  -11.4722   10.9405                |
|T11=  0.1718 T22=  0.1575 T33=  0.1542 T12=  0.0115 T13= -0.0252 T23=  0.0264|
|L11=  1.3623 L22=  0.8038 L33=  0.6433 L12= -0.2857 L13= -0.3827 L23=  0.0367|
|S11= -0.0064 S22= -0.0614 S33= -0.0032 S12=  0.0081 S13= -0.0650 S21=  0.0542|
|S23=  0.0166 S31=  0.0315 S32=  0.0165                                       |
|TLS group number 2:                                                          |
|               Origin (x,y,z) =  -29.3655   11.6564    8.7322                |
|T11=  0.1831 T22=  0.1943 T33=  0.1560 T12= -0.0054 T13=  0.0509 T23=  0.0123|
|L11=  2.2927 L22=  1.2803 L33=  0.8458 L12=  0.0756 L13=  1.4108 L23=  0.0514|
|S11=  0.0091 S22= -0.0820 S33= -0.0104 S12=  0.0855 S13=  0.1621 S21= -0.0350|
|S23= -0.0284 S31=  0.0156 S32=  0.0137                                       |
|-----------------------------------------------------------------------------|
|-TLS refinement: after macrocycle 2------------------------------------------|
| target_work(ls_wunit_k1) = 0.0481849  r_work = 0.2095  r_free = 0.2699      |
|-----------------------------------------------------------------------------|
|-TLS refinement: final values------------------------------------------------|
|TLS group number 1:                                                          |
|               Origin (x,y,z) =    0.0343  -11.4722   10.9405                |
|T11=  0.1718 T22=  0.1575 T33=  0.1542 T12=  0.0115 T13= -0.0252 T23=  0.0264|
|L11=  1.3623 L22=  0.8038 L33=  0.6433 L12= -0.2857 L13= -0.3827 L23=  0.0367|
|S11= -0.0064 S22= -0.0614 S33= -0.0032 S12=  0.0081 S13= -0.0650 S21=  0.0542|
|S23=  0.0166 S31=  0.0315 S32=  0.0165                                       |
|TLS group number 2:                                                          |
|               Origin (x,y,z) =  -29.3655   11.6564    8.7322                |
|T11=  0.1831 T22=  0.1943 T33=  0.1560 T12= -0.0054 T13=  0.0509 T23=  0.0123|
|L11=  2.2927 L22=  1.2803 L33=  0.8458 L12=  0.0756 L13=  1.4108 L23=  0.0514|
|S11=  0.0091 S22= -0.0820 S33= -0.0104 S12=  0.0855 S13=  0.1621 S21= -0.0350|
|S23= -0.0284 S31=  0.0156 S32=  0.0137                                       |
|-----------------------------------------------------------------------------|

               ----------group isotropic ADP refinement----------              

|-group b-factor refinement (macro cycle = 0; iterations = 0)-----------------|
| r_work = 0.2095 r_free = 0.2699 target = 4.598481 restraints weight = None  |
|-----------------------------------------------------------------------------|
|-group b-factor refinement (macro cycle = 1; iterations = 27)----------------|
| r_work = 0.2101 r_free = 0.2687 target = 4.596481 restraints weight = 2055.995|
|-----------------------------------------------------------------------------|
|-group b-factor refinement (macro cycle = 2; iterations = 22)----------------|
| r_work = 0.2101 r_free = 0.2687 target = 4.596460 restraints weight = 2069.429|
|-----------------------------------------------------------------------------|
|-group b-factor refinement (macro cycle = 3; iterations = 22)----------------|
| r_work = 0.2101 r_free = 0.2687 target = 4.596460 restraints weight = 2069.037|
|-----------------------------------------------------------------------------|

                min    max   mean <Bi,j>   iso aniso
   Overall:    7.38 104.12  39.40   5.50  2564  2512
   Protein:   14.31 104.12  39.27   5.53  2512  2512
   Water:      7.38  39.36  24.77    N/A    20     0
   Other:     31.38  70.21  58.99    N/A    32     0
   Chain  A:  14.31  93.59  37.61    N/A  1254  1254
   Chain  C:  31.38  38.60  34.99    N/A     2     0
   Chain  B:  15.80 104.12  40.92    N/A  1258  1258
   Chain  E:   7.38  39.36  24.77    N/A    20     0
   Chain  D:  49.77  70.21  60.59    N/A    30     0
   Histogram:
       Values      Number of atoms
     7.38 - 17.05        12
    17.05 - 26.73       342
    26.73 - 36.40       901
    36.40 - 46.08       622
    46.08 - 55.75       382
    55.75 - 65.43       200
    65.43 - 75.10        80
    75.10 - 84.77        18
    84.77 - 94.45         6
    94.45 - 104.12        1


*********************** REFINEMENT MACRO_CYCLE 4 OF 10 ************************

|--(resolution: 2.76 - 23.13 A, n_refl.=15514 (all), 5.02  % free)------------|
|                                                                             |
| r_work= 0.2101 r_free= 0.2687 coordinate error (max.-lik. estimate): 0.44 A |
|                                                                             |
| normalized target function (ml) (work): 4.596460                            |
| target function (ml) not normalized (work): 67728.841478                    |
| target function (ml) not normalized (free): 3693.216325                     |
|-----------------------------------------------------------------------------|

=========================== Bulk-solvent and scaling ==========================


============================= updating all scales =============================

                   start: r(all,work,free)=0.2130 0.2101 0.2687 n_refl.: 15514
       re-set all scales: r(all,work,free)=0.3124 0.3092 0.3750 n_refl.: 15514
         remove outliers: r(all,work,free)=0.3124 0.3092 0.3750 n_refl.: 15514
 overall B=0.00 to atoms: r(all,work,free)=0.3124 0.3092 0.3750 n_refl.: 15514
bulk-solvent and scaling: r(all,work,free)=0.2128 0.2099 0.2681 n_refl.: 15514
         remove outliers: r(all,work,free)=0.2128 0.2099 0.2681 n_refl.: 15514

 ======================== Statistics in resolution bins ======================== 

Total model structure factor:
  F_model = k_total * (F_calc + k_mask * F_mask)

    k_total = k_isotropic * k_anisotropic
   Resolution    Compl Nwork Nfree R_work    <Fobs>  <Fmodel> kiso   kani kmask
 23.128-13.292   80.00    94     6 0.2740   218.857   184.674 0.991 1.006 0.116
 13.275-11.127   91.07    98     4 0.1606   197.969   195.398 1.139 0.983 0.120
 11.107-9.328    95.11   165    10 0.1620   178.907   177.584 1.233 0.986 0.120
  9.299-7.825    95.41   275    16 0.2385   123.490   117.323 1.154 0.984 0.120
  7.814-6.553    95.41   493    27 0.2335   114.125   107.123 0.959 0.983 0.107
  6.550-5.492    95.77   817    43 0.2098   122.178   115.501 0.944 0.983 0.103
  5.488-4.603    95.26  1391    75 0.1509   169.722   166.960 0.992 0.984 0.100
  4.602-3.858    95.87  2359   126 0.1654   141.088   137.164 1.016 0.981 0.058
  3.858-3.234    95.87  4038   209 0.2251    87.293    82.085 1.050 0.979 0.004
  3.232-2.760    80.22  5005   263 0.2947    52.408    46.636 0.969 0.990 0.000

  Approximation of k_total with k_overall*exp(-b_overall*s**2/4)
    k_overall=0.9911   b_overall=0.3331  

============================ Set refinement target ============================

  using refinement target ml 


============================ Update CDL restraints ============================


================================== NQH flips ==================================

r_work=0.2099 r_free=0.2681
Analyzing N/Q/H residues for possible flip corrections...

No N/Q/H corrections needed this macrocycle
r_work=0.2099 r_free=0.2681

========================= Local real-space refinement =========================

Before:
  r_work=0.2099 r_free=0.2681
  40 residues out of total 270 non-(ALA, GLY, PRO) need fitting.
    rotamer outliers: 7
    poor density    : 33
  time to evaluate  : 0.541 
  outliers start: 7
  outliers final: 5
  residues processed: 39
  average time/residue: 0.4904
  time to fit residues: 20.0280
After:
  r_work=0.2099 r_free=0.2673

==================== Compute data/restraints target weights ===================

|-----------------------------------------------------------------------------|
| XYZ refinement: T = Eexperimental * wxc * wxc_scale + Echem * wc            |
| wxc = 6.079041              wxc_scale = 0.500            wc = 1.000         |
|                                                                             |
| ADP refinement: T = Eexperimental * wxu * wxu_scale + Eadp  * wu            |
| wxu = 1.000000              wxu_scale = 1.000            wu = 0.000         |
|-----------------------------------------------------------------------------|


====================== XYZ individual (reciprocal space) ======================

    R-FACTORS           RMSD     CLASH  RAMA  ROTA CBET WEIGHT    TARGETS
 work  free  delta  bonds  angl                                  data   restr
20.99 26.73   5.73  0.003   0.7    5.0   0.0   1.9    0   none  4.595  0.0216
21.00 26.69   5.69  0.003   0.6    4.2   0.3   1.9    0  0.125  4.594  0.0191
20.81 26.69   5.88  0.003   0.7    4.6   0.3   1.9    0  0.250  4.589  0.0199
20.44 26.66   6.22  0.005   0.7    5.4   0.3   2.6    0  0.500  4.580  0.0230
20.03 26.63   6.60  0.008   0.8    5.6   0.3   3.3    0  1.000  4.568  0.0294
19.44 26.69   7.25  0.013   1.1    6.0   0.3   5.9    0  2.000  4.552  0.0485
19.19 26.81   7.62  0.015   1.3    7.4   0.3   6.7    0  3.000  4.547  0.0617
19.01 26.87   7.86  0.018   1.4    7.6   0.3   6.7    0  4.000  4.542  0.0756
18.61 27.02   8.41  0.023   1.7    8.6   0.3   7.4    0  5.000  4.532  0.1108
18.42 27.14   8.72  0.026   1.9    9.4   0.3   7.8    0  6.000  4.529  0.1345
18.25 27.25   9.00  0.028   2.0    9.6   0.3   7.4    0  7.000  4.526  0.1603
18.14 27.27   9.13  0.030   2.1    9.6   0.3   7.0    0  8.000  4.523  0.1692
18.00 27.33   9.33  0.032   2.2    9.8   0.3   8.1    0  9.000  4.521  0.1976
17.85 27.44   9.58  0.035   2.4   10.4   0.3   8.1    0 10.000  4.518  0.2311
19.13 26.92   7.78  0.016   1.3    7.0   0.3   6.3    0  3.040  4.545  0.0684
Best XYZ weight:    0.125
Updating mask...
Accepted refinement result:
21.00 26.69   5.69  0.016   1.3    7.0   0.3   6.3    0  0.125  4.594  0.0191

Legend:
  - first line corresponds to starting state (before refinement)
  - R-factors reported in percent
  - delta is Rfree-Rwork in percent
  - CLASH is all-atom Molprobity clashscore
  - ROTA is percent of side-chain rotamer outliers
  - RAMA is percent of Ramachandran plot outliers
  - CBET is number of Cbeta deviations
  - WEIGHT is relative weight between X-ray (or neutron) target and restraints
  - TARGETS: the values of X-ray (or neutron) and restraints target functions

===================== Post-minimization rotamer correction ====================

Before:
  r_work=0.2100 r_free=0.2669
  40 residues out of total 270 non-(ALA, GLY, PRO) need fitting.
    rotamer outliers: 5
    poor density    : 35
  time to evaluate  : 0.122 
  outliers start: 5
  outliers final: 4
  residues processed: 1
  average time/residue: 0.0430
  time to fit residues: 0.1590
After:
  r_work=0.2100 r_free=0.2669

====================== ADP refinement (reciprocal space) ======================


                       ----------TLS refinement----------                      

|-group b-factor refinement (macro cycle = 0; iterations = 0)-----------------|
| r_work = 0.2100 r_free = 0.2669 target = 4.593985 restraints weight = None  |
|-----------------------------------------------------------------------------|
|-group b-factor refinement (macro cycle = 1; iterations = 26)----------------|
| r_work = 0.2100 r_free = 0.2668 target = 4.594034 restraints weight = None  |
|-----------------------------------------------------------------------------|

|-Information about rigid groups----------------------------------------------|
| Total number of atoms = 5005    Number of rigid groups = 2                  |
| group: start point:                        end point:                       |
|               x      B  atom  residue  <>        x      B  atom  residue    |
|     1:    3.401  39.90   N   ALA    3  <>   -0.148  69.16   OXT VAL  156    |
|     2:  -31.303  47.28   N   GLY    2  <>  -28.937  67.64   OXT VAL  156    |
|-----------------------------------------------------------------------------|

|-TLS refinement: start model-------------------------------------------------|
| target_work(ls_wunit_k1) = 0.0485778  r_work = 0.2100  r_free = 0.2668      |
|-----------------------------------------------------------------------------|
|-TLS refinement: start model-------------------------------------------------|
| iso = 2564    aniso = 2512    pos. def. = 2564    non-pos. def. = 0         |
| Total B(isotropic equivalent): min = 7.38     max = 103.80   mean = 39.01   |
| Isotropic B only:              min = 0.00     max = 76.00    mean = 21.66   |
| - - - - - - - - - - - - - - - - - - - - - - - - - - - - - - - - - - - - - - |
|                     Distribution of isotropic B-factors:                    |
|            Isotropic                |             Total                     |
|      0.000 -    7.600:     126      |        7.379 -   17.021:      12      |
|      7.600 -   15.201:     694      |       17.021 -   26.663:     362      |
|     15.201 -   22.801:     816      |       26.663 -   36.305:     903      |
|     22.801 -   30.402:     427      |       36.305 -   45.946:     614      |
|     30.402 -   38.002:     270      |       45.946 -   55.588:     371      |
|     38.002 -   45.603:     126      |       55.588 -   65.230:     198      |
|     45.603 -   53.203:      57      |       65.230 -   74.872:      79      |
|     53.203 -   60.804:      22      |       74.872 -   84.514:      18      |
|     60.804 -   68.404:      13      |       84.514 -   94.155:       6      |
|     68.404 -   76.005:      13      |       94.155 -  103.797:       1      |
|-----------------------------------------------------------------------------|
|-TLS refinement: start parameters--------------------------------------------|
|TLS group number 1:                                                          |
|               Origin (x,y,z) =    0.0340  -11.4731   10.9407                |
|T11=  0.1718 T22=  0.1574 T33=  0.1542 T12=  0.0115 T13= -0.0252 T23=  0.0264|
|L11=  1.3626 L22=  0.8038 L33=  0.6434 L12= -0.2857 L13= -0.3827 L23=  0.0367|
|S11= -0.0064 S22= -0.0614 S33= -0.0032 S12=  0.0080 S13= -0.0650 S21=  0.0542|
|S23=  0.0166 S31=  0.0314 S32=  0.0165                                       |
|TLS group number 2:                                                          |
|               Origin (x,y,z) =  -29.3650   11.6565    8.7334                |
|T11=  0.1838 T22=  0.1950 T33=  0.1572 T12= -0.0049 T13=  0.0501 T23=  0.0118|
|L11=  2.2610 L22=  1.2711 L33=  0.8427 L12=  0.0853 L13=  1.3803 L23=  0.0553|
|S11=  0.0092 S22= -0.0806 S33= -0.0119 S12=  0.0834 S13=  0.1610 S21= -0.0354|
|S23= -0.0279 S31=  0.0154 S32=  0.0126                                       |
|-----------------------------------------------------------------------------|

|-TLS refinement: after macrocycle 1------------------------------------------|
| iso = 2564    aniso = 2512    pos. def. = 2564    non-pos. def. = 0         |
| Total B(isotropic equivalent): min = 7.38     max = 103.22   mean = 39.03   |
| Isotropic B only:              min = 0.00     max = 76.00    mean = 21.66   |
| - - - - - - - - - - - - - - - - - - - - - - - - - - - - - - - - - - - - - - |
|                     Distribution of isotropic B-factors:                    |
|            Isotropic                |             Total                     |
|      0.000 -    7.601:     126      |        7.379 -   16.963:      12      |
|      7.601 -   15.201:     694      |       16.963 -   26.547:     354      |
|     15.201 -   22.802:     816      |       26.547 -   36.131:     890      |
|     22.802 -   30.402:     427      |       36.131 -   45.715:     622      |
|     30.402 -   38.003:     270      |       45.715 -   55.298:     383      |
|     38.003 -   45.603:     126      |       55.298 -   64.882:     196      |
|     45.603 -   53.203:      57      |       64.882 -   74.466:      82      |
|     53.203 -   60.804:      22      |       74.466 -   84.050:      18      |
|     60.804 -   68.404:      13      |       84.050 -   93.634:       6      |
|     68.404 -   76.005:      13      |       93.634 -  103.218:       1      |
|-----------------------------------------------------------------------------|
|-TLS refinement: after macrocycle 1------------------------------------------|
|TLS group number 1:                                                          |
|               Origin (x,y,z) =    0.0340  -11.4731   10.9407                |
|T11=  0.1760 T22=  0.1594 T33=  0.1559 T12=  0.0108 T13= -0.0241 T23=  0.0302|
|L11=  1.3650 L22=  0.8064 L33=  0.6436 L12= -0.2879 L13= -0.3811 L23=  0.0407|
|S11= -0.0038 S22= -0.0622 S33= -0.0032 S12=  0.0188 S13= -0.0774 S21=  0.0417|
|S23=  0.0076 S31=  0.0391 S32=  0.0329                                       |
|TLS group number 2:                                                          |
|               Origin (x,y,z) =  -29.3650   11.6565    8.7334                |
|T11=  0.1790 T22=  0.1936 T33=  0.1557 T12= -0.0065 T13=  0.0534 T23=  0.0143|
|L11=  2.2676 L22=  1.2787 L33=  0.8370 L12=  0.0821 L13=  1.3848 L23=  0.0543|
|S11=  0.0075 S22= -0.0773 S33= -0.0119 S12=  0.0917 S13=  0.1591 S21= -0.0313|
|S23= -0.0259 S31=  0.0227 S32=  0.0286                                       |
|-----------------------------------------------------------------------------|
|-TLS refinement: after macrocycle 1------------------------------------------|
| target_work(ls_wunit_k1) = 0.0485675  r_work = 0.2100  r_free = 0.2671      |
|-----------------------------------------------------------------------------|

|-TLS refinement: after macrocycle 2------------------------------------------|
| iso = 2564    aniso = 2512    pos. def. = 2564    non-pos. def. = 0         |
| Total B(isotropic equivalent): min = 7.38     max = 103.25   mean = 39.05   |
| Isotropic B only:              min = 0.00     max = 76.00    mean = 21.66   |
| - - - - - - - - - - - - - - - - - - - - - - - - - - - - - - - - - - - - - - |
|                     Distribution of isotropic B-factors:                    |
|            Isotropic                |             Total                     |
|      0.000 -    7.601:     126      |        7.379 -   16.966:      12      |
|      7.601 -   15.201:     694      |       16.966 -   26.554:     355      |
|     15.201 -   22.802:     816      |       26.554 -   36.141:     889      |
|     22.802 -   30.402:     427      |       36.141 -   45.728:     622      |
|     30.402 -   38.003:     270      |       45.728 -   55.316:     383      |
|     38.003 -   45.603:     126      |       55.316 -   64.903:     196      |
|     45.603 -   53.203:      57      |       64.903 -   74.491:      82      |
|     53.203 -   60.804:      22      |       74.491 -   84.078:      18      |
|     60.804 -   68.404:      13      |       84.078 -   93.665:       6      |
|     68.404 -   76.005:      13      |       93.665 -  103.253:       1      |
|-----------------------------------------------------------------------------|
|-TLS refinement: after macrocycle 2------------------------------------------|
|TLS group number 1:                                                          |
|               Origin (x,y,z) =    0.0340  -11.4731   10.9407                |
|T11=  0.1769 T22=  0.1586 T33=  0.1558 T12=  0.0116 T13= -0.0243 T23=  0.0296|
|L11=  1.3654 L22=  0.8069 L33=  0.6437 L12= -0.2882 L13= -0.3807 L23=  0.0412|
|S11= -0.0038 S22= -0.0625 S33= -0.0032 S12=  0.0178 S13= -0.0777 S21=  0.0421|
|S23=  0.0075 S31=  0.0381 S32=  0.0316                                       |
|TLS group number 2:                                                          |
|               Origin (x,y,z) =  -29.3650   11.6565    8.7334                |
|T11=  0.1803 T22=  0.1928 T33=  0.1563 T12= -0.0066 T13=  0.0531 T23=  0.0139|
|L11=  2.2687 L22=  1.2799 L33=  0.8361 L12=  0.0815 L13=  1.3855 L23=  0.0542|
|S11=  0.0075 S22= -0.0776 S33= -0.0119 S12=  0.0928 S13=  0.1590 S21= -0.0312|
|S23= -0.0251 S31=  0.0225 S32=  0.0287                                       |
|-----------------------------------------------------------------------------|
|-TLS refinement: after macrocycle 2------------------------------------------|
| target_work(ls_wunit_k1) = 0.0485664  r_work = 0.2100  r_free = 0.2671      |
|-----------------------------------------------------------------------------|
|-TLS refinement: final values------------------------------------------------|
|TLS group number 1:                                                          |
|               Origin (x,y,z) =    0.0340  -11.4731   10.9407                |
|T11=  0.1769 T22=  0.1586 T33=  0.1558 T12=  0.0116 T13= -0.0243 T23=  0.0296|
|L11=  1.3654 L22=  0.8069 L33=  0.6437 L12= -0.2882 L13= -0.3807 L23=  0.0412|
|S11= -0.0038 S22= -0.0625 S33= -0.0032 S12=  0.0178 S13= -0.0777 S21=  0.0421|
|S23=  0.0075 S31=  0.0381 S32=  0.0316                                       |
|TLS group number 2:                                                          |
|               Origin (x,y,z) =  -29.3650   11.6565    8.7334                |
|T11=  0.1803 T22=  0.1928 T33=  0.1563 T12= -0.0066 T13=  0.0531 T23=  0.0139|
|L11=  2.2687 L22=  1.2799 L33=  0.8361 L12=  0.0815 L13=  1.3855 L23=  0.0542|
|S11=  0.0075 S22= -0.0776 S33= -0.0119 S12=  0.0928 S13=  0.1590 S21= -0.0312|
|S23= -0.0251 S31=  0.0225 S32=  0.0287                                       |
|-----------------------------------------------------------------------------|

               ----------group isotropic ADP refinement----------              

|-group b-factor refinement (macro cycle = 0; iterations = 0)-----------------|
| r_work = 0.2100 r_free = 0.2671 target = 4.594410 restraints weight = None  |
|-----------------------------------------------------------------------------|
|-group b-factor refinement (macro cycle = 1; iterations = 28)----------------|
| r_work = 0.2099 r_free = 0.2670 target = 4.594168 restraints weight = 2063.188|
|-----------------------------------------------------------------------------|
|-group b-factor refinement (macro cycle = 2; iterations = 18)----------------|
| r_work = 0.2099 r_free = 0.2670 target = 4.594171 restraints weight = 2055.207|
|-----------------------------------------------------------------------------|
|-group b-factor refinement (macro cycle = 3; iterations = 22)----------------|
| r_work = 0.2099 r_free = 0.2670 target = 4.594171 restraints weight = 2055.216|
|-----------------------------------------------------------------------------|

                min    max   mean <Bi,j>   iso aniso
   Overall:    7.35 103.14  39.09   5.50  2564  2512
   Protein:   14.27 103.14  38.94   5.52  2512  2512
   Water:      7.35  39.67  24.85    N/A    20     0
   Other:     31.50  71.60  59.13    N/A    32     0
   Chain  A:  14.27  93.81  37.36    N/A  1254  1254
   Chain  C:  31.50  38.72  35.11    N/A     2     0
   Chain  B:  15.68 103.14  40.52    N/A  1258  1258
   Chain  E:   7.35  39.67  24.85    N/A    20     0
   Chain  D:  49.60  71.60  60.73    N/A    30     0
   Histogram:
       Values      Number of atoms
     7.35 - 16.93        11
    16.93 - 26.51       347
    26.51 - 36.09       889
    36.09 - 45.67       633
    45.67 - 55.24       379
    55.24 - 64.82       196
    64.82 - 74.40        84
    74.40 - 83.98        19
    83.98 - 93.56         4
    93.56 - 103.14        2


*********************** REFINEMENT MACRO_CYCLE 5 OF 10 ************************

|--(resolution: 2.76 - 23.13 A, n_refl.=15514 (all), 5.02  % free)------------|
|                                                                             |
| r_work= 0.2099 r_free= 0.2670 coordinate error (max.-lik. estimate): 0.43 A |
|                                                                             |
| normalized target function (ml) (work): 4.594171                            |
| target function (ml) not normalized (work): 67695.113993                    |
| target function (ml) not normalized (free): 3691.247677                     |
|-----------------------------------------------------------------------------|

=========================== Bulk-solvent and scaling ==========================


============================= updating all scales =============================

                   start: r(all,work,free)=0.2128 0.2099 0.2670 n_refl.: 15514
       re-set all scales: r(all,work,free)=0.3113 0.3081 0.3725 n_refl.: 15514
         remove outliers: r(all,work,free)=0.3113 0.3081 0.3725 n_refl.: 15514
 overall B=0.03 to atoms: r(all,work,free)=0.3114 0.3082 0.3726 n_refl.: 15514
bulk-solvent and scaling: r(all,work,free)=0.2127 0.2099 0.2670 n_refl.: 15514
         remove outliers: r(all,work,free)=0.2127 0.2099 0.2670 n_refl.: 15514

 ======================== Statistics in resolution bins ======================== 

Total model structure factor:
  F_model = k_total * (F_calc + k_mask * F_mask)

    k_total = k_isotropic * k_anisotropic
   Resolution    Compl Nwork Nfree R_work    <Fobs>  <Fmodel> kiso   kani kmask
 23.128-13.292   80.00    94     6 0.2760   218.857   184.743 0.993 1.006 0.112
 13.275-11.127   91.07    98     4 0.1614   197.969   195.465 1.121 0.983 0.113
 11.107-9.328    95.11   165    10 0.1606   178.907   177.484 1.218 0.986 0.112
  9.299-7.825    95.41   275    16 0.2391   123.490   118.019 1.139 0.984 0.110
  7.814-6.553    95.41   493    27 0.2344   114.125   106.995 0.994 0.983 0.107
  6.550-5.492    95.77   817    43 0.2097   122.178   115.477 0.976 0.983 0.103
  5.488-4.603    95.26  1391    75 0.1508   169.722   166.984 1.026 0.984 0.100
  4.602-3.858    95.87  2359   126 0.1657   141.088   137.141 1.050 0.981 0.057
  3.858-3.234    95.87  4038   209 0.2247    87.293    82.132 1.081 0.979 0.010
  3.232-2.760    80.22  5005   263 0.2948    52.408    46.648 0.999 0.989 0.000

  Approximation of k_total with k_overall*exp(-b_overall*s**2/4)
    k_overall=1.0149   b_overall=0.0527  

============================ Set refinement target ============================

  using refinement target ml 


============================ Update CDL restraints ============================


================================== NQH flips ==================================

r_work=0.2099 r_free=0.2670
Analyzing N/Q/H residues for possible flip corrections...

No N/Q/H corrections needed this macrocycle
r_work=0.2099 r_free=0.2670

========================= Local real-space refinement =========================

Before:
  r_work=0.2099 r_free=0.2670
  39 residues out of total 270 non-(ALA, GLY, PRO) need fitting.
    rotamer outliers: 4
    poor density    : 35
  time to evaluate  : 0.541 
  outliers start: 4
  outliers final: 4
  residues processed: 39
  average time/residue: 0.4872
  time to fit residues: 19.9010
After:
  r_work=0.2099 r_free=0.2677

==================== Compute data/restraints target weights ===================

|-----------------------------------------------------------------------------|
| XYZ refinement: T = Eexperimental * wxc * wxc_scale + Echem * wc            |
| wxc = 5.794725              wxc_scale = 0.500            wc = 1.000         |
|                                                                             |
| ADP refinement: T = Eexperimental * wxu * wxu_scale + Eadp  * wu            |
| wxu = 1.000000              wxu_scale = 1.000            wu = 0.000         |
|-----------------------------------------------------------------------------|


====================== XYZ individual (reciprocal space) ======================

    R-FACTORS           RMSD     CLASH  RAMA  ROTA CBET WEIGHT    TARGETS
 work  free  delta  bonds  angl                                  data   restr
20.99 26.77   5.78  0.003   0.6    4.2   0.3   1.5    0   none  4.595  0.0194
21.00 26.78   5.78  0.002   0.6    3.2   0.3   2.6    0  0.125  4.596  0.0176
20.81 26.74   5.92  0.003   0.6    3.4   0.3   3.0    0  0.250  4.590  0.0184
20.43 26.67   6.24  0.005   0.7    4.4   0.3   3.7    0  0.500  4.580  0.0212
19.97 26.64   6.67  0.008   0.8    5.0   0.3   3.7    0  1.000  4.566  0.0285
19.45 26.67   7.22  0.012   1.1    5.4   0.3   5.2    0  2.000  4.552  0.0448
19.11 26.77   7.65  0.016   1.3    6.6   0.3   7.4    0  3.000  4.545  0.0640
18.84 26.87   8.03  0.020   1.5    7.8   0.3   7.8    0  4.000  4.538  0.0856
18.60 26.98   8.38  0.023   1.7    8.4   0.3   7.8    0  5.000  4.533  0.1084
18.38 27.15   8.77  0.026   1.9    9.0   0.3   7.0    0  6.000  4.529  0.1340
18.21 27.29   9.08  0.028   2.0    9.0   0.3   7.4    0  7.000  4.527  0.1559
18.14 27.24   9.10  0.029   2.1    9.2   0.3   7.4    0  8.000  4.525  0.1667
18.00 27.30   9.30  0.032   2.2    9.6   0.3   8.1    0  9.000  4.523  0.1914
17.82 27.44   9.63  0.035   2.4   10.2   0.3   9.3    0 10.000  4.521  0.2250
19.11 26.85   7.74  0.017   1.3    6.6   0.3   6.7    0  2.897  4.544  0.0664
Best XYZ weight:    0.125
Updating mask...
Accepted refinement result:
21.00 26.78   5.78  0.017   1.3    6.6   0.3   6.7    0  0.125  4.596  0.0176

Legend:
  - first line corresponds to starting state (before refinement)
  - R-factors reported in percent
  - delta is Rfree-Rwork in percent
  - CLASH is all-atom Molprobity clashscore
  - ROTA is percent of side-chain rotamer outliers
  - RAMA is percent of Ramachandran plot outliers
  - CBET is number of Cbeta deviations
  - WEIGHT is relative weight between X-ray (or neutron) target and restraints
  - TARGETS: the values of X-ray (or neutron) and restraints target functions

===================== Post-minimization rotamer correction ====================

Before:
  r_work=0.2100 r_free=0.2678
  40 residues out of total 270 non-(ALA, GLY, PRO) need fitting.
    rotamer outliers: 7
    poor density    : 33
  time to evaluate  : 0.122 
  outliers start: 7
  outliers final: 6
  residues processed: 1
  average time/residue: 0.0440
  time to fit residues: 0.1590
After:
  r_work=0.2100 r_free=0.2678

====================== ADP refinement (reciprocal space) ======================


                       ----------TLS refinement----------                      

|-group b-factor refinement (macro cycle = 0; iterations = 0)-----------------|
| r_work = 0.2100 r_free = 0.2678 target = 4.595693 restraints weight = None  |
|-----------------------------------------------------------------------------|
|-group b-factor refinement (macro cycle = 1; iterations = 20)----------------|
| r_work = 0.2100 r_free = 0.2677 target = 4.595946 restraints weight = None  |
|-----------------------------------------------------------------------------|

|-Information about rigid groups----------------------------------------------|
| Total number of atoms = 5005    Number of rigid groups = 2                  |
| group: start point:                        end point:                       |
|               x      B  atom  residue  <>        x      B  atom  residue    |
|     1:    3.422  39.31   N   ALA    3  <>   -0.144  68.57   OXT VAL  156    |
|     2:  -31.326  47.39   N   GLY    2  <>  -28.948  67.78   OXT VAL  156    |
|-----------------------------------------------------------------------------|

|-TLS refinement: start model-------------------------------------------------|
| target_work(ls_wunit_k1) = 0.0486721  r_work = 0.2100  r_free = 0.2677      |
|-----------------------------------------------------------------------------|
|-TLS refinement: start model-------------------------------------------------|
| iso = 2564    aniso = 2512    pos. def. = 2564    non-pos. def. = 0         |
| Total B(isotropic equivalent): min = 7.38     max = 103.05   mean = 38.84   |
| Isotropic B only:              min = 0.00     max = 75.50    mean = 21.17   |
| - - - - - - - - - - - - - - - - - - - - - - - - - - - - - - - - - - - - - - |
|                     Distribution of isotropic B-factors:                    |
|            Isotropic                |             Total                     |
|      0.000 -    7.550:     150      |        7.384 -   16.950:      12      |
|      7.550 -   15.100:     719      |       16.950 -   26.516:     360      |
|     15.100 -   22.650:     795      |       26.516 -   36.083:     903      |
|     22.650 -   30.201:     416      |       36.083 -   45.649:     613      |
|     30.201 -   37.751:     261      |       45.649 -   55.215:     377      |
|     37.751 -   45.301:     119      |       55.215 -   64.782:     192      |
|     45.301 -   52.851:      57      |       64.782 -   74.348:      82      |
|     52.851 -   60.401:      22      |       74.348 -   83.914:      19      |
|     60.401 -   67.951:      12      |       83.914 -   93.480:       5      |
|     67.951 -   75.501:      13      |       93.480 -  103.047:       1      |
|-----------------------------------------------------------------------------|
|-TLS refinement: start parameters--------------------------------------------|
|TLS group number 1:                                                          |
|               Origin (x,y,z) =    0.0336  -11.4733   10.9411                |
|T11=  0.1806 T22=  0.1623 T33=  0.1595 T12=  0.0116 T13= -0.0243 T23=  0.0295|
|L11=  1.3657 L22=  0.8069 L33=  0.6437 L12= -0.2882 L13= -0.3808 L23=  0.0412|
|S11= -0.0038 S22= -0.0625 S33= -0.0032 S12=  0.0178 S13= -0.0777 S21=  0.0421|
|S23=  0.0075 S31=  0.0381 S32=  0.0316                                       |
|TLS group number 2:                                                          |
|               Origin (x,y,z) =  -29.3649   11.6569    8.7342                |
|T11=  0.1848 T22=  0.1973 T33=  0.1613 T12= -0.0061 T13=  0.0522 T23=  0.0133|
|L11=  2.2318 L22=  1.2699 L33=  0.8240 L12=  0.0922 L13=  1.3561 L23=  0.0585|
|S11=  0.0075 S22= -0.0760 S33= -0.0136 S12=  0.0902 S13=  0.1578 S21= -0.0316|
|S23= -0.0246 S31=  0.0224 S32=  0.0273                                       |
|-----------------------------------------------------------------------------|

|-TLS refinement: after macrocycle 1------------------------------------------|
| iso = 2564    aniso = 2512    pos. def. = 2564    non-pos. def. = 0         |
| Total B(isotropic equivalent): min = 7.38     max = 104.22   mean = 39.19   |
| Isotropic B only:              min = 0.00     max = 75.50    mean = 21.17   |
| - - - - - - - - - - - - - - - - - - - - - - - - - - - - - - - - - - - - - - |
|                     Distribution of isotropic B-factors:                    |
|            Isotropic                |             Total                     |
|      0.000 -    7.550:     150      |        7.384 -   17.068:      14      |
|      7.550 -   15.100:     719      |       17.068 -   26.752:     368      |
|     15.100 -   22.650:     795      |       26.752 -   36.436:     895      |
|     22.650 -   30.201:     416      |       36.436 -   46.120:     608      |
|     30.201 -   37.751:     261      |       46.120 -   55.804:     376      |
|     37.751 -   45.301:     119      |       55.804 -   65.488:     193      |
|     45.301 -   52.851:      57      |       65.488 -   75.172:      82      |
|     52.851 -   60.401:      22      |       75.172 -   84.856:      21      |
|     60.401 -   67.951:      12      |       84.856 -   94.540:       6      |
|     67.951 -   75.501:      13      |       94.540 -  104.224:       1      |
|-----------------------------------------------------------------------------|
|-TLS refinement: after macrocycle 1------------------------------------------|
|TLS group number 1:                                                          |
|               Origin (x,y,z) =    0.0336  -11.4733   10.9411                |
|T11=  0.1811 T22=  0.1634 T33=  0.1588 T12=  0.0117 T13= -0.0210 T23=  0.0353|
|L11=  1.5482 L22=  1.0172 L33=  0.6471 L12= -0.3713 L13= -0.2512 L23=  0.1951|
|S11= -0.0019 S22= -0.0558 S33= -0.0032 S12=  0.0312 S13= -0.0607 S21=  0.0477|
|S23=  0.0189 S31=  0.0498 S32=  0.0510                                       |
|TLS group number 2:                                                          |
|               Origin (x,y,z) =  -29.3649   11.6569    8.7342                |
|T11=  0.1809 T22=  0.1982 T33=  0.1411 T12= -0.0087 T13=  0.0602 T23=  0.0115|
|L11=  2.7542 L22=  1.7759 L33=  0.4881 L12= -0.1017 L13=  1.6581 L23=  0.0559|
|S11=  0.0092 S22= -0.0813 S33= -0.0136 S12=  0.0947 S13=  0.1965 S21= -0.0374|
|S23= -0.0114 S31=  0.0328 S32=  0.0358                                       |
|-----------------------------------------------------------------------------|
|-TLS refinement: after macrocycle 1------------------------------------------|
| target_work(ls_wunit_k1) = 0.0486098  r_work = 0.2100  r_free = 0.2678      |
|-----------------------------------------------------------------------------|

|-TLS refinement: after macrocycle 2------------------------------------------|
| iso = 2564    aniso = 2512    pos. def. = 2564    non-pos. def. = 0         |
| Total B(isotropic equivalent): min = 7.38     max = 104.22   mean = 39.19   |
| Isotropic B only:              min = 0.00     max = 75.50    mean = 21.17   |
| - - - - - - - - - - - - - - - - - - - - - - - - - - - - - - - - - - - - - - |
|                     Distribution of isotropic B-factors:                    |
|            Isotropic                |             Total                     |
|      0.000 -    7.550:     150      |        7.384 -   17.068:      14      |
|      7.550 -   15.100:     719      |       17.068 -   26.752:     368      |
|     15.100 -   22.650:     795      |       26.752 -   36.436:     895      |
|     22.650 -   30.201:     416      |       36.436 -   46.120:     608      |
|     30.201 -   37.751:     261      |       46.120 -   55.804:     376      |
|     37.751 -   45.301:     119      |       55.804 -   65.488:     193      |
|     45.301 -   52.851:      57      |       65.488 -   75.172:      82      |
|     52.851 -   60.401:      22      |       75.172 -   84.856:      21      |
|     60.401 -   67.951:      12      |       84.856 -   94.540:       6      |
|     67.951 -   75.501:      13      |       94.540 -  104.224:       1      |
|-----------------------------------------------------------------------------|
|-TLS refinement: after macrocycle 2------------------------------------------|
|TLS group number 1:                                                          |
|               Origin (x,y,z) =    0.0336  -11.4733   10.9411                |
|T11=  0.1811 T22=  0.1634 T33=  0.1588 T12=  0.0117 T13= -0.0210 T23=  0.0353|
|L11=  1.5482 L22=  1.0172 L33=  0.6471 L12= -0.3713 L13= -0.2512 L23=  0.1951|
|S11= -0.0019 S22= -0.0558 S33= -0.0032 S12=  0.0312 S13= -0.0607 S21=  0.0477|
|S23=  0.0189 S31=  0.0498 S32=  0.0510                                       |
|TLS group number 2:                                                          |
|               Origin (x,y,z) =  -29.3649   11.6569    8.7342                |
|T11=  0.1809 T22=  0.1982 T33=  0.1411 T12= -0.0087 T13=  0.0602 T23=  0.0115|
|L11=  2.7542 L22=  1.7759 L33=  0.4881 L12= -0.1017 L13=  1.6581 L23=  0.0559|
|S11=  0.0092 S22= -0.0813 S33= -0.0136 S12=  0.0947 S13=  0.1965 S21= -0.0374|
|S23= -0.0114 S31=  0.0328 S32=  0.0358                                       |
|-----------------------------------------------------------------------------|
|-TLS refinement: after macrocycle 2------------------------------------------|
| target_work(ls_wunit_k1) = 0.0486098  r_work = 0.2100  r_free = 0.2678      |
|-----------------------------------------------------------------------------|
|-TLS refinement: final values------------------------------------------------|
|TLS group number 1:                                                          |
|               Origin (x,y,z) =    0.0336  -11.4733   10.9411                |
|T11=  0.1811 T22=  0.1634 T33=  0.1588 T12=  0.0117 T13= -0.0210 T23=  0.0353|
|L11=  1.5482 L22=  1.0172 L33=  0.6471 L12= -0.3713 L13= -0.2512 L23=  0.1951|
|S11= -0.0019 S22= -0.0558 S33= -0.0032 S12=  0.0312 S13= -0.0607 S21=  0.0477|
|S23=  0.0189 S31=  0.0498 S32=  0.0510                                       |
|TLS group number 2:                                                          |
|               Origin (x,y,z) =  -29.3649   11.6569    8.7342                |
|T11=  0.1809 T22=  0.1982 T33=  0.1411 T12= -0.0087 T13=  0.0602 T23=  0.0115|
|L11=  2.7542 L22=  1.7759 L33=  0.4881 L12= -0.1017 L13=  1.6581 L23=  0.0559|
|S11=  0.0092 S22= -0.0813 S33= -0.0136 S12=  0.0947 S13=  0.1965 S21= -0.0374|
|S23= -0.0114 S31=  0.0328 S32=  0.0358                                       |
|-----------------------------------------------------------------------------|

               ----------group isotropic ADP refinement----------              

|-group b-factor refinement (macro cycle = 0; iterations = 0)-----------------|
| r_work = 0.2100 r_free = 0.2678 target = 4.595868 restraints weight = None  |
|-----------------------------------------------------------------------------|
|-group b-factor refinement (macro cycle = 1; iterations = 26)----------------|
| r_work = 0.2099 r_free = 0.2678 target = 4.595670 restraints weight = 2084.852|
|-----------------------------------------------------------------------------|
|-group b-factor refinement (macro cycle = 2; iterations = 22)----------------|
| r_work = 0.2099 r_free = 0.2678 target = 4.595670 restraints weight = 2077.843|
|-----------------------------------------------------------------------------|
|-group b-factor refinement (macro cycle = 3; iterations = 22)----------------|
| r_work = 0.2099 r_free = 0.2678 target = 4.595670 restraints weight = 2077.861|
|-----------------------------------------------------------------------------|

                min    max   mean <Bi,j>   iso aniso
   Overall:    7.36 104.24  39.27   5.52  2564  2512
   Protein:   14.22 104.24  39.13   5.55  2512  2512
   Water:      7.36  39.87  24.91    N/A    20     0
   Other:     31.58  72.15  59.23    N/A    32     0
   Chain  A:  14.22  94.17  37.48    N/A  1254  1254
   Chain  C:  31.58  38.83  35.21    N/A     2     0
   Chain  B:  15.56 104.24  40.77    N/A  1258  1258
   Chain  E:   7.36  39.87  24.91    N/A    20     0
   Chain  D:  49.65  72.15  60.83    N/A    30     0
   Histogram:
       Values      Number of atoms
     7.36 - 17.04        12
    17.04 - 26.73       361
    26.73 - 36.42       899
    36.42 - 46.11       612
    46.11 - 55.80       376
    55.80 - 65.49       194
    65.49 - 75.18        82
    75.18 - 84.87        21
    84.87 - 94.56         6
    94.56 - 104.24        1


*********************** REFINEMENT MACRO_CYCLE 6 OF 10 ************************

|--(resolution: 2.76 - 23.13 A, n_refl.=15514 (all), 5.02  % free)------------|
|                                                                             |
| r_work= 0.2099 r_free= 0.2678 coordinate error (max.-lik. estimate): 0.42 A |
|                                                                             |
| normalized target function (ml) (work): 4.595670                            |
| target function (ml) not normalized (work): 67717.201792                    |
| target function (ml) not normalized (free): 3691.997374                     |
|-----------------------------------------------------------------------------|

=========================== Bulk-solvent and scaling ==========================


============================= updating all scales =============================

                   start: r(all,work,free)=0.2128 0.2099 0.2678 n_refl.: 15514
       re-set all scales: r(all,work,free)=0.3109 0.3077 0.3719 n_refl.: 15514
         remove outliers: r(all,work,free)=0.3109 0.3077 0.3719 n_refl.: 15514
 overall B=0.18 to atoms: r(all,work,free)=0.3116 0.3084 0.3726 n_refl.: 15514
bulk-solvent and scaling: r(all,work,free)=0.2127 0.2099 0.2674 n_refl.: 15514
         remove outliers: r(all,work,free)=0.2127 0.2099 0.2674 n_refl.: 15514

 ======================== Statistics in resolution bins ======================== 

Total model structure factor:
  F_model = k_total * (F_calc + k_mask * F_mask)

    k_total = k_isotropic * k_anisotropic
   Resolution    Compl Nwork Nfree R_work    <Fobs>  <Fmodel> kiso   kani kmask
 23.128-13.292   80.00    94     6 0.2767   218.857   186.835 1.110 1.006 0.120
 13.275-11.127   91.07    98     4 0.1587   197.969   194.881 1.152 0.983 0.118
 11.107-9.328    95.11   165    10 0.1592   178.907   177.700 1.220 0.986 0.113
  9.299-7.825    95.41   275    16 0.2392   123.490   117.898 1.132 0.983 0.110
  7.814-6.553    95.41   493    27 0.2326   114.125   107.089 0.986 0.983 0.106
  6.550-5.492    95.77   817    43 0.2089   122.178   115.447 0.971 0.983 0.103
  5.488-4.603    95.26  1391    75 0.1501   169.722   166.981 1.020 0.984 0.100
  4.602-3.858    95.87  2359   126 0.1659   141.088   137.134 1.044 0.981 0.057
  3.858-3.234    95.87  4038   209 0.2251    87.293    82.127 1.075 0.980 0.010
  3.232-2.760    80.22  5005   263 0.2951    52.408    46.649 0.993 0.991 0.000

  Approximation of k_total with k_overall*exp(-b_overall*s**2/4)
    k_overall=1.0149   b_overall=0.2794  

============================ Set refinement target ============================

  using refinement target ml 


============================ Update CDL restraints ============================


================================== NQH flips ==================================

r_work=0.2099 r_free=0.2674
Analyzing N/Q/H residues for possible flip corrections...

Flipped N/Q/H residues before XYZ refinement:
A 142 GLN

Total number of N/Q/H flips: 1

r_work=0.2101 r_free=0.2679

========================= Local real-space refinement =========================

Before:
  r_work=0.2101 r_free=0.2679
  42 residues out of total 270 non-(ALA, GLY, PRO) need fitting.
    rotamer outliers: 7
    poor density    : 35
  time to evaluate  : 0.545 
   revert: symmetry clash
  outliers start: 7
  outliers final: 5
  residues processed: 41
  average time/residue: 0.4877
  time to fit residues: 20.9390
After:
  r_work=0.2103 r_free=0.2688

==================== Compute data/restraints target weights ===================

|-----------------------------------------------------------------------------|
| XYZ refinement: T = Eexperimental * wxc * wxc_scale + Echem * wc            |
| wxc = 5.884853              wxc_scale = 0.500            wc = 1.000         |
|                                                                             |
| ADP refinement: T = Eexperimental * wxu * wxu_scale + Eadp  * wu            |
| wxu = 1.000000              wxu_scale = 1.000            wu = 0.000         |
|-----------------------------------------------------------------------------|


====================== XYZ individual (reciprocal space) ======================

    R-FACTORS           RMSD     CLASH  RAMA  ROTA CBET WEIGHT    TARGETS
 work  free  delta  bonds  angl                                  data   restr
21.03 26.88   5.85  0.003   0.6    3.6   0.3   1.9    0   none  4.598  0.0181
21.02 26.84   5.81  0.002   0.6    3.2   0.3   3.0    0  0.125  4.597  0.0167
20.85 26.78   5.93  0.003   0.6    3.6   0.3   3.0    0  0.250  4.592  0.0174
20.47 26.77   6.29  0.005   0.7    4.4   0.3   3.3    0  0.500  4.582  0.0202
20.00 26.75   6.76  0.008   0.8    5.4   0.3   3.3    0  1.000  4.568  0.0280
19.48 26.77   7.29  0.012   1.1    5.2   0.3   4.4    0  2.000  4.554  0.0446
19.14 26.84   7.70  0.016   1.3    6.0   0.3   6.3    0  3.000  4.546  0.0632
18.90 26.92   8.02  0.019   1.4    7.8   0.3   7.0    0  4.000  4.541  0.0806
18.63 27.11   8.48  0.023   1.7    8.4   0.3   7.0    0  5.000  4.536  0.1064
18.48 27.17   8.69  0.025   1.8    8.4   0.3   7.4    0  6.000  4.533  0.1227
18.31 27.26   8.95  0.028   1.9    8.6   0.3   7.8    0  7.000  4.530  0.1491
18.14 27.33   9.19  0.031   2.1    8.8   0.3   8.9    0  8.000  4.528  0.1771
18.00 27.48   9.48  0.033   2.3    9.2   0.3  10.0    0  9.000  4.526  0.2029
17.89 27.53   9.64  0.035   2.4   10.0   0.3  10.0    0 10.000  4.525  0.2256
19.12 27.00   7.87  0.017   1.3    6.6   0.3   6.7    0  2.942  4.547  0.0671
Best XYZ weight:    0.125
Updating mask...
Accepted refinement result:
21.02 26.84   5.81  0.017   1.3    6.6   0.3   6.7    0  0.125  4.597  0.0167

Legend:
  - first line corresponds to starting state (before refinement)
  - R-factors reported in percent
  - delta is Rfree-Rwork in percent
  - CLASH is all-atom Molprobity clashscore
  - ROTA is percent of side-chain rotamer outliers
  - RAMA is percent of Ramachandran plot outliers
  - CBET is number of Cbeta deviations
  - WEIGHT is relative weight between X-ray (or neutron) target and restraints
  - TARGETS: the values of X-ray (or neutron) and restraints target functions

===================== Post-minimization rotamer correction ====================

Before:
  r_work=0.2102 r_free=0.2684
  47 residues out of total 270 non-(ALA, GLY, PRO) need fitting.
    rotamer outliers: 8
    poor density    : 39
  time to evaluate  : 0.122 
  outliers start: 8
  outliers final: 5
  residues processed: 3
  average time/residue: 0.1840
  time to fit residues: 0.7090
After:
  r_work=0.2102 r_free=0.2684

====================== ADP refinement (reciprocal space) ======================


                       ----------TLS refinement----------                      

|-group b-factor refinement (macro cycle = 0; iterations = 0)-----------------|
| r_work = 0.2102 r_free = 0.2684 target = 4.597473 restraints weight = None  |
|-----------------------------------------------------------------------------|
|-group b-factor refinement (macro cycle = 1; iterations = 28)----------------|
| r_work = 0.2102 r_free = 0.2683 target = 4.597631 restraints weight = None  |
|-----------------------------------------------------------------------------|

|-Information about rigid groups----------------------------------------------|
| Total number of atoms = 5005    Number of rigid groups = 2                  |
| group: start point:                        end point:                       |
|               x      B  atom  residue  <>        x      B  atom  residue    |
|     1:    3.440  39.81   N   ALA    3  <>   -0.144  69.37   OXT VAL  156    |
|     2:  -31.333  48.55   N   GLY    2  <>  -28.956  67.83   OXT VAL  156    |
|-----------------------------------------------------------------------------|

|-TLS refinement: start model-------------------------------------------------|
| target_work(ls_wunit_k1) = 0.0487397  r_work = 0.2102  r_free = 0.2683      |
|-----------------------------------------------------------------------------|
|-TLS refinement: start model-------------------------------------------------|
| iso = 2564    aniso = 2512    pos. def. = 2564    non-pos. def. = 0         |
| Total B(isotropic equivalent): min = 7.54     max = 104.48   mean = 39.34   |
| Isotropic B only:              min = 0.00     max = 75.41    mean = 21.04   |
| - - - - - - - - - - - - - - - - - - - - - - - - - - - - - - - - - - - - - - |
|                     Distribution of isotropic B-factors:                    |
|            Isotropic                |             Total                     |
|      0.000 -    7.541:     153      |        7.539 -   17.234:      12      |
|      7.541 -   15.081:     719      |       17.234 -   26.928:     372      |
|     15.081 -   22.622:     800      |       26.928 -   36.623:     897      |
|     22.622 -   30.163:     416      |       36.623 -   46.317:     610      |
|     30.163 -   37.703:     255      |       46.317 -   56.012:     369      |
|     37.703 -   45.244:     119      |       56.012 -   65.706:     194      |
|     45.244 -   52.785:      56      |       65.706 -   75.401:      82      |
|     52.785 -   60.325:      21      |       75.401 -   85.096:      21      |
|     60.325 -   67.866:      12      |       85.096 -   94.790:       6      |
|     67.866 -   75.406:      13      |       94.790 -  104.485:       1      |
|-----------------------------------------------------------------------------|
|-TLS refinement: start parameters--------------------------------------------|
|TLS group number 1:                                                          |
|               Origin (x,y,z) =    0.0328  -11.4732   10.9405                |
|T11=  0.1832 T22=  0.1655 T33=  0.1609 T12=  0.0117 T13= -0.0210 T23=  0.0353|
|L11=  1.5484 L22=  1.0173 L33=  0.6468 L12= -0.3713 L13= -0.2513 L23=  0.1951|
|S11= -0.0019 S22= -0.0558 S33= -0.0032 S12=  0.0311 S13= -0.0606 S21=  0.0477|
|S23=  0.0189 S31=  0.0498 S32=  0.0509                                       |
|TLS group number 2:                                                          |
|               Origin (x,y,z) =  -29.3644   11.6570    8.7337                |
|T11=  0.1882 T22=  0.2046 T33=  0.1502 T12= -0.0077 T13=  0.0576 T23=  0.0101|
|L11=  2.7351 L22=  1.7426 L33=  0.7535 L12= -0.0701 L13=  1.4315 L23=  0.0495|
|S11=  0.0080 S22= -0.0766 S33= -0.0171 S12=  0.0900 S13=  0.1928 S21= -0.0381|
|S23= -0.0101 S31=  0.0319 S32=  0.0331                                       |
|-----------------------------------------------------------------------------|

|-TLS refinement: after macrocycle 1------------------------------------------|
| iso = 2564    aniso = 2512    pos. def. = 2564    non-pos. def. = 0         |
| Total B(isotropic equivalent): min = 7.54     max = 104.20   mean = 39.33   |
| Isotropic B only:              min = 0.00     max = 75.41    mean = 21.04   |
| - - - - - - - - - - - - - - - - - - - - - - - - - - - - - - - - - - - - - - |
|                     Distribution of isotropic B-factors:                    |
|            Isotropic                |             Total                     |
|      0.000 -    7.541:     153      |        7.539 -   17.206:      12      |
|      7.541 -   15.081:     719      |       17.206 -   26.872:     364      |
|     15.081 -   22.622:     800      |       26.872 -   36.538:     896      |
|     22.622 -   30.163:     416      |       36.538 -   46.205:     611      |
|     30.163 -   37.703:     255      |       46.205 -   55.871:     378      |
|     37.703 -   45.244:     119      |       55.871 -   65.538:     193      |
|     45.244 -   52.785:      56      |       65.538 -   75.204:      84      |
|     52.785 -   60.325:      21      |       75.204 -   84.871:      20      |
|     60.325 -   67.866:      12      |       84.871 -   94.537:       5      |
|     67.866 -   75.406:      13      |       94.537 -  104.204:       1      |
|-----------------------------------------------------------------------------|
|-TLS refinement: after macrocycle 1------------------------------------------|
|TLS group number 1:                                                          |
|               Origin (x,y,z) =    0.0328  -11.4732   10.9405                |
|T11=  0.1877 T22=  0.1671 T33=  0.1642 T12=  0.0126 T13= -0.0195 T23=  0.0363|
|L11=  1.5486 L22=  1.0175 L33=  0.6470 L12= -0.3714 L13= -0.2515 L23=  0.1950|
|S11= -0.0020 S22= -0.0557 S33= -0.0032 S12=  0.0312 S13= -0.0611 S21=  0.0474|
|S23=  0.0183 S31=  0.0495 S32=  0.0503                                       |
|TLS group number 2:                                                          |
|               Origin (x,y,z) =  -29.3644   11.6570    8.7337                |
|T11=  0.1778 T22=  0.1920 T33=  0.1457 T12= -0.0124 T13=  0.0559 T23=  0.0122|
|L11=  2.7350 L22=  1.7425 L33=  0.7527 L12= -0.0699 L13=  1.4323 L23=  0.0491|
|S11=  0.0084 S22= -0.0780 S33= -0.0171 S12=  0.0923 S13=  0.1925 S21= -0.0379|
|S23= -0.0106 S31=  0.0307 S32=  0.0331                                       |
|-----------------------------------------------------------------------------|
|-TLS refinement: after macrocycle 1------------------------------------------|
| target_work(ls_wunit_k1) = 0.0487476  r_work = 0.2102  r_free = 0.2682      |
|-----------------------------------------------------------------------------|

|-TLS refinement: after macrocycle 2------------------------------------------|
| iso = 2564    aniso = 2512    pos. def. = 2564    non-pos. def. = 0         |
| Total B(isotropic equivalent): min = 7.54     max = 104.10   mean = 39.15   |
| Isotropic B only:              min = 0.00     max = 75.41    mean = 21.04   |
| - - - - - - - - - - - - - - - - - - - - - - - - - - - - - - - - - - - - - - |
|                     Distribution of isotropic B-factors:                    |
|            Isotropic                |             Total                     |
|      0.000 -    7.541:     153      |        7.539 -   17.195:      13      |
|      7.541 -   15.081:     719      |       17.195 -   26.851:     374      |
|     15.081 -   22.622:     800      |       26.851 -   36.506:     894      |
|     22.622 -   30.163:     416      |       36.506 -   46.162:     608      |
|     30.163 -   37.703:     255      |       46.162 -   55.818:     375      |
|     37.703 -   45.244:     119      |       55.818 -   65.473:     190      |
|     45.244 -   52.785:      56      |       65.473 -   75.129:      84      |
|     52.785 -   60.325:      21      |       75.129 -   84.785:      20      |
|     60.325 -   67.866:      12      |       84.785 -   94.441:       5      |
|     67.866 -   75.406:      13      |       94.441 -  104.096:       1      |
|-----------------------------------------------------------------------------|
|-TLS refinement: after macrocycle 2------------------------------------------|
|TLS group number 1:                                                          |
|               Origin (x,y,z) =    0.0328  -11.4732   10.9405                |
|T11=  0.1819 T22=  0.1640 T33=  0.1625 T12=  0.0124 T13= -0.0180 T23=  0.0376|
|L11=  1.5486 L22=  1.0177 L33=  0.6468 L12= -0.3716 L13= -0.2519 L23=  0.1950|
|S11= -0.0021 S22= -0.0556 S33= -0.0032 S12=  0.0311 S13= -0.0613 S21=  0.0467|
|S23=  0.0176 S31=  0.0494 S32=  0.0485                                       |
|TLS group number 2:                                                          |
|               Origin (x,y,z) =  -29.3644   11.6570    8.7337                |
|T11=  0.1785 T22=  0.1905 T33=  0.1431 T12= -0.0110 T13=  0.0543 T23=  0.0124|
|L11=  2.7354 L22=  1.7426 L33=  0.7522 L12= -0.0698 L13=  1.4332 L23=  0.0488|
|S11=  0.0093 S22= -0.0791 S33= -0.0171 S12=  0.0953 S13=  0.1920 S21= -0.0368|
|S23= -0.0115 S31=  0.0296 S32=  0.0332                                       |
|-----------------------------------------------------------------------------|
|-TLS refinement: after macrocycle 2------------------------------------------|
| target_work(ls_wunit_k1) = 0.0487432  r_work = 0.2102  r_free = 0.2682      |
|-----------------------------------------------------------------------------|
|-TLS refinement: final values------------------------------------------------|
|TLS group number 1:                                                          |
|               Origin (x,y,z) =    0.0328  -11.4732   10.9405                |
|T11=  0.1819 T22=  0.1640 T33=  0.1625 T12=  0.0124 T13= -0.0180 T23=  0.0376|
|L11=  1.5486 L22=  1.0177 L33=  0.6468 L12= -0.3716 L13= -0.2519 L23=  0.1950|
|S11= -0.0021 S22= -0.0556 S33= -0.0032 S12=  0.0311 S13= -0.0613 S21=  0.0467|
|S23=  0.0176 S31=  0.0494 S32=  0.0485                                       |
|TLS group number 2:                                                          |
|               Origin (x,y,z) =  -29.3644   11.6570    8.7337                |
|T11=  0.1785 T22=  0.1905 T33=  0.1431 T12= -0.0110 T13=  0.0543 T23=  0.0124|
|L11=  2.7354 L22=  1.7426 L33=  0.7522 L12= -0.0698 L13=  1.4332 L23=  0.0488|
|S11=  0.0093 S22= -0.0791 S33= -0.0171 S12=  0.0953 S13=  0.1920 S21= -0.0368|
|S23= -0.0115 S31=  0.0296 S32=  0.0332                                       |
|-----------------------------------------------------------------------------|

               ----------group isotropic ADP refinement----------              

|-group b-factor refinement (macro cycle = 0; iterations = 0)-----------------|
| r_work = 0.2102 r_free = 0.2682 target = 4.597501 restraints weight = None  |
|-----------------------------------------------------------------------------|
|-group b-factor refinement (macro cycle = 1; iterations = 19)----------------|
| r_work = 0.2102 r_free = 0.2679 target = 4.597159 restraints weight = 2101.278|
|-----------------------------------------------------------------------------|
|-group b-factor refinement (macro cycle = 2; iterations = 22)----------------|
| r_work = 0.2102 r_free = 0.2679 target = 4.597159 restraints weight = 2083.901|
|-----------------------------------------------------------------------------|
|-group b-factor refinement (macro cycle = 3; iterations = 22)----------------|
| r_work = 0.2102 r_free = 0.2679 target = 4.597159 restraints weight = 2083.903|
|-----------------------------------------------------------------------------|

                min    max   mean <Bi,j>   iso aniso
   Overall:    7.13 104.08  39.45   5.53  2564  2512
   Protein:   14.49 104.08  39.30   5.55  2512  2512
   Water:      7.13  40.54  25.11    N/A    20     0
   Other:     31.59  74.21  59.60    N/A    32     0
   Chain  A:  14.49  94.90  37.63    N/A  1254  1254
   Chain  C:  31.59  39.15  35.37    N/A     2     0
   Chain  B:  15.90 104.08  40.97    N/A  1258  1258
   Chain  E:   7.13  40.54  25.11    N/A    20     0
   Chain  D:  49.81  74.21  61.22    N/A    30     0
   Histogram:
       Values      Number of atoms
     7.13 - 16.82        12
    16.82 - 26.52       332
    26.52 - 36.21       893
    36.21 - 45.91       640
    45.91 - 55.60       378
    55.60 - 65.30       200
    65.30 - 75.00        83
    75.00 - 84.69        20
    84.69 - 94.39         4
    94.39 - 104.08        2


*********************** REFINEMENT MACRO_CYCLE 7 OF 10 ************************

|--(resolution: 2.76 - 23.13 A, n_refl.=15514 (all), 5.02  % free)------------|
|                                                                             |
| r_work= 0.2102 r_free= 0.2679 coordinate error (max.-lik. estimate): 0.43 A |
|                                                                             |
| normalized target function (ml) (work): 4.597159                            |
| target function (ml) not normalized (work): 67739.135550                    |
| target function (ml) not normalized (free): 3692.931177                     |
|-----------------------------------------------------------------------------|

=========================== Bulk-solvent and scaling ==========================


============================= updating all scales =============================

                   start: r(all,work,free)=0.2130 0.2102 0.2679 n_refl.: 15514
       re-set all scales: r(all,work,free)=0.3121 0.3090 0.3732 n_refl.: 15514
         remove outliers: r(all,work,free)=0.3121 0.3090 0.3732 n_refl.: 15514
 overall B=0.00 to atoms: r(all,work,free)=0.3121 0.3090 0.3732 n_refl.: 15514
bulk-solvent and scaling: r(all,work,free)=0.2129 0.2101 0.2679 n_refl.: 15514
         remove outliers: r(all,work,free)=0.2129 0.2101 0.2679 n_refl.: 15514

 ======================== Statistics in resolution bins ======================== 

Total model structure factor:
  F_model = k_total * (F_calc + k_mask * F_mask)

    k_total = k_isotropic * k_anisotropic
   Resolution    Compl Nwork Nfree R_work    <Fobs>  <Fmodel> kiso   kani kmask
 23.128-13.292   80.00    94     6 0.2772   218.857   186.083 1.081 1.010 0.120
 13.275-11.127   91.07    98     4 0.1600   197.969   194.701 1.108 0.987 0.117
 11.107-9.328    95.11   165    10 0.1602   178.907   176.917 1.187 0.990 0.113
  9.299-7.825    95.41   275    16 0.2415   123.490   118.090 1.107 0.987 0.110
  7.814-6.553    95.41   493    27 0.2335   114.125   107.088 0.950 0.986 0.103
  6.550-5.492    95.77   817    43 0.2092   122.178   115.454 0.941 0.985 0.100
  5.488-4.603    95.26  1391    75 0.1500   169.722   167.050 1.000 0.985 0.100
  4.602-3.858    95.87  2359   126 0.1660   141.088   137.120 1.026 0.980 0.058
  3.858-3.234    95.87  4038   209 0.2252    87.293    82.108 1.060 0.976 0.010
  3.232-2.760    80.22  5005   263 0.2956    52.408    46.617 0.982 0.984 0.000

  Approximation of k_total with k_overall*exp(-b_overall*s**2/4)
    k_overall=0.9911   b_overall=0.0394  

============================ Set refinement target ============================

  using refinement target ml 


============================ Update CDL restraints ============================


================================== NQH flips ==================================

r_work=0.2101 r_free=0.2679
Analyzing N/Q/H residues for possible flip corrections...

No N/Q/H corrections needed this macrocycle
r_work=0.2101 r_free=0.2679

========================= Local real-space refinement =========================

Before:
  r_work=0.2101 r_free=0.2679
  42 residues out of total 270 non-(ALA, GLY, PRO) need fitting.
    rotamer outliers: 5
    poor density    : 37
  time to evaluate  : 0.541 
  outliers start: 5
  outliers final: 4
  residues processed: 42
  average time/residue: 0.4849
  time to fit residues: 21.3250
After:
  r_work=0.2106 r_free=0.2685

==================== Compute data/restraints target weights ===================

|-----------------------------------------------------------------------------|
| XYZ refinement: T = Eexperimental * wxc * wxc_scale + Echem * wc            |
| wxc = 5.857050              wxc_scale = 0.500            wc = 1.000         |
|                                                                             |
| ADP refinement: T = Eexperimental * wxu * wxu_scale + Eadp  * wu            |
| wxu = 1.000000              wxu_scale = 1.000            wu = 0.000         |
|-----------------------------------------------------------------------------|


====================== XYZ individual (reciprocal space) ======================

    R-FACTORS           RMSD     CLASH  RAMA  ROTA CBET WEIGHT    TARGETS
 work  free  delta  bonds  angl                                  data   restr
21.06 26.85   5.80  0.002   0.6    3.4   0.3   1.5    0   none  4.598  0.0169
21.05 26.78   5.73  0.002   0.6    2.8   0.3   2.2    0  0.125  4.596  0.0157
20.83 26.70   5.87  0.003   0.6    3.0   0.3   2.2    0  0.250  4.590  0.0165
20.49 26.67   6.18  0.004   0.7    4.2   0.3   2.6    0  0.500  4.580  0.0193
20.00 26.60   6.61  0.008   0.8    4.8   0.3   3.3    0  1.000  4.565  0.0275
19.50 26.67   7.17  0.012   1.0    5.2   0.3   4.4    0  2.000  4.553  0.0430
19.18 26.75   7.56  0.015   1.2    5.8   0.3   6.3    0  3.000  4.545  0.0591
18.93 26.83   7.90  0.019   1.4    7.2   0.3   6.7    0  4.000  4.539  0.0791
18.64 27.11   8.47  0.023   1.7    8.2   0.3   7.4    0  5.000  4.534  0.1069
18.47 27.14   8.67  0.025   1.8    8.2   0.3   7.4    0  6.000  4.531  0.1267
18.35 27.20   8.85  0.027   1.9    7.8   0.3   7.4    0  7.000  4.529  0.1431
18.20 27.31   9.11  0.030   2.1    8.4   0.3   8.1    0  8.000  4.527  0.1702
18.09 27.29   9.20  0.032   2.2    8.4   0.3   8.9    0  9.000  4.523  0.1927
17.86 27.48   9.62  0.034   2.4    9.2   0.3   9.3    0 10.000  4.521  0.2272
19.19 26.82   7.63  0.016   1.3    6.2   0.3   6.3    0  2.929  4.546  0.0620
Best XYZ weight:    0.125
Updating mask...
Accepted refinement result:
21.05 26.78   5.73  0.016   1.3    6.2   0.3   6.3    0  0.125  4.596  0.0157

Legend:
  - first line corresponds to starting state (before refinement)
  - R-factors reported in percent
  - delta is Rfree-Rwork in percent
  - CLASH is all-atom Molprobity clashscore
  - ROTA is percent of side-chain rotamer outliers
  - RAMA is percent of Ramachandran plot outliers
  - CBET is number of Cbeta deviations
  - WEIGHT is relative weight between X-ray (or neutron) target and restraints
  - TARGETS: the values of X-ray (or neutron) and restraints target functions

===================== Post-minimization rotamer correction ====================

Before:
  r_work=0.2105 r_free=0.2678
  42 residues out of total 270 non-(ALA, GLY, PRO) need fitting.
    rotamer outliers: 6
    poor density    : 36
  time to evaluate  : 0.126 
  outliers start: 6
  outliers final: 5
  residues processed: 1
  average time/residue: 0.0440
  time to fit residues: 0.1590
After:
  r_work=0.2105 r_free=0.2678

====================== ADP refinement (reciprocal space) ======================


                       ----------TLS refinement----------                      

|-group b-factor refinement (macro cycle = 0; iterations = 0)-----------------|
| r_work = 0.2105 r_free = 0.2678 target = 4.595974 restraints weight = None  |
|-----------------------------------------------------------------------------|
|-group b-factor refinement (macro cycle = 1; iterations = 25)----------------|
| r_work = 0.2105 r_free = 0.2678 target = 4.596054 restraints weight = None  |
|-----------------------------------------------------------------------------|

|-Information about rigid groups----------------------------------------------|
| Total number of atoms = 5005    Number of rigid groups = 2                  |
| group: start point:                        end point:                       |
|               x      B  atom  residue  <>        x      B  atom  residue    |
|     1:    3.459  39.50   N   ALA    3  <>   -0.143  68.59   OXT VAL  156    |
|     2:  -31.353  48.38   N   GLY    2  <>  -28.967  68.64   OXT VAL  156    |
|-----------------------------------------------------------------------------|

|-TLS refinement: start model-------------------------------------------------|
| target_work(ls_wunit_k1) = 0.0488463  r_work = 0.2105  r_free = 0.2678      |
|-----------------------------------------------------------------------------|
|-TLS refinement: start model-------------------------------------------------|
| iso = 2564    aniso = 2512    pos. def. = 2564    non-pos. def. = 0         |
| Total B(isotropic equivalent): min = 7.13     max = 103.96   mean = 39.28   |
| Isotropic B only:              min = 0.00     max = 75.83    mean = 20.81   |
| - - - - - - - - - - - - - - - - - - - - - - - - - - - - - - - - - - - - - - |
|                     Distribution of isotropic B-factors:                    |
|            Isotropic                |             Total                     |
|      0.000 -    7.583:     159      |        7.126 -   16.810:      12      |
|      7.583 -   15.166:     744      |       16.810 -   26.493:     338      |
|     15.166 -   22.749:     791      |       26.493 -   36.177:     899      |
|     22.749 -   30.331:     424      |       36.177 -   45.861:     632      |
|     30.331 -   37.914:     238      |       45.861 -   55.544:     380      |
|     37.914 -   45.497:     116      |       55.544 -   65.228:     195      |
|     45.497 -   53.080:      46      |       65.228 -   74.911:      82      |
|     53.080 -   60.663:      22      |       74.911 -   84.595:      20      |
|     60.663 -   68.246:      11      |       84.595 -   94.279:       4      |
|     68.246 -   75.828:      13      |       94.279 -  103.962:       2      |
|-----------------------------------------------------------------------------|
|-TLS refinement: start parameters--------------------------------------------|
|TLS group number 1:                                                          |
|               Origin (x,y,z) =    0.0306  -11.4746   10.9420                |
|T11=  0.1842 T22=  0.1663 T33=  0.1647 T12=  0.0124 T13= -0.0180 T23=  0.0376|
|L11=  1.5472 L22=  1.0171 L33=  0.6466 L12= -0.3707 L13= -0.2515 L23=  0.1950|
|S11= -0.0021 S22= -0.0556 S33= -0.0032 S12=  0.0311 S13= -0.0612 S21=  0.0467|
|S23=  0.0175 S31=  0.0494 S32=  0.0485                                       |
|TLS group number 2:                                                          |
|               Origin (x,y,z) =  -29.3643   11.6574    8.7339                |
|T11=  0.1870 T22=  0.1985 T33=  0.1530 T12= -0.0100 T13=  0.0522 T23=  0.0112|
|L11=  2.6530 L22=  1.7152 L33=  0.7282 L12= -0.0478 L13=  1.3743 L23=  0.0558|
|S11=  0.0085 S22= -0.0752 S33= -0.0203 S12=  0.0911 S13=  0.1887 S21= -0.0374|
|S23= -0.0101 S31=  0.0289 S32=  0.0310                                       |
|-----------------------------------------------------------------------------|

|-TLS refinement: after macrocycle 1------------------------------------------|
| iso = 2564    aniso = 2512    pos. def. = 2564    non-pos. def. = 0         |
| Total B(isotropic equivalent): min = 7.13     max = 103.44   mean = 39.27   |
| Isotropic B only:              min = 0.00     max = 75.83    mean = 20.81   |
| - - - - - - - - - - - - - - - - - - - - - - - - - - - - - - - - - - - - - - |
|                     Distribution of isotropic B-factors:                    |
|            Isotropic                |             Total                     |
|      0.000 -    7.583:     159      |        7.126 -   16.757:      12      |
|      7.583 -   15.166:     744      |       16.757 -   26.388:     329      |
|     15.166 -   22.749:     791      |       26.388 -   36.019:     889      |
|     22.749 -   30.331:     424      |       36.019 -   45.650:     643      |
|     30.331 -   37.914:     238      |       45.650 -   55.281:     378      |
|     37.914 -   45.497:     116      |       55.281 -   64.912:     200      |
|     45.497 -   53.080:      46      |       64.912 -   74.543:      85      |
|     53.080 -   60.663:      22      |       74.543 -   84.174:      21      |
|     60.663 -   68.246:      11      |       84.174 -   93.805:       5      |
|     68.246 -   75.828:      13      |       93.805 -  103.436:       2      |
|-----------------------------------------------------------------------------|
|-TLS refinement: after macrocycle 1------------------------------------------|
|TLS group number 1:                                                          |
|               Origin (x,y,z) =    0.0306  -11.4746   10.9420                |
|T11=  0.1871 T22=  0.1675 T33=  0.1638 T12=  0.0127 T13= -0.0176 T23=  0.0381|
|L11=  1.5493 L22=  1.0217 L33=  0.6503 L12= -0.3729 L13= -0.2556 L23=  0.1938|
|S11=  0.0052 S22= -0.0515 S33= -0.0032 S12=  0.0381 S13= -0.0641 S21=  0.0253|
|S23= -0.0053 S31=  0.0643 S32=  0.0473                                       |
|TLS group number 2:                                                          |
|               Origin (x,y,z) =  -29.3643   11.6574    8.7339                |
|T11=  0.1840 T22=  0.1951 T33=  0.1547 T12= -0.0094 T13=  0.0536 T23=  0.0116|
|L11=  2.6618 L22=  1.7223 L33=  0.7223 L12= -0.0451 L13=  1.3833 L23=  0.0521|
|S11=  0.0126 S22= -0.0920 S33= -0.0203 S12=  0.1105 S13=  0.1788 S21= -0.0261|
|S23= -0.0151 S31=  0.0183 S32=  0.0402                                       |
|-----------------------------------------------------------------------------|
|-TLS refinement: after macrocycle 1------------------------------------------|
| target_work(ls_wunit_k1) = 0.048834  r_work = 0.2105  r_free = 0.2679       |
|-----------------------------------------------------------------------------|

|-TLS refinement: after macrocycle 2------------------------------------------|
| iso = 2564    aniso = 2512    pos. def. = 2564    non-pos. def. = 0         |
| Total B(isotropic equivalent): min = 7.13     max = 103.44   mean = 39.27   |
| Isotropic B only:              min = 0.00     max = 75.83    mean = 20.81   |
| - - - - - - - - - - - - - - - - - - - - - - - - - - - - - - - - - - - - - - |
|                     Distribution of isotropic B-factors:                    |
|            Isotropic                |             Total                     |
|      0.000 -    7.583:     159      |        7.126 -   16.757:      12      |
|      7.583 -   15.166:     744      |       16.757 -   26.388:     329      |
|     15.166 -   22.749:     791      |       26.388 -   36.019:     889      |
|     22.749 -   30.331:     424      |       36.019 -   45.650:     643      |
|     30.331 -   37.914:     238      |       45.650 -   55.281:     378      |
|     37.914 -   45.497:     116      |       55.281 -   64.912:     200      |
|     45.497 -   53.080:      46      |       64.912 -   74.543:      85      |
|     53.080 -   60.663:      22      |       74.543 -   84.174:      21      |
|     60.663 -   68.246:      11      |       84.174 -   93.805:       5      |
|     68.246 -   75.828:      13      |       93.805 -  103.436:       2      |
|-----------------------------------------------------------------------------|
|-TLS refinement: after macrocycle 2------------------------------------------|
|TLS group number 1:                                                          |
|               Origin (x,y,z) =    0.0306  -11.4746   10.9420                |
|T11=  0.1871 T22=  0.1675 T33=  0.1638 T12=  0.0127 T13= -0.0176 T23=  0.0381|
|L11=  1.5493 L22=  1.0217 L33=  0.6503 L12= -0.3729 L13= -0.2556 L23=  0.1938|
|S11=  0.0052 S22= -0.0515 S33= -0.0032 S12=  0.0381 S13= -0.0641 S21=  0.0253|
|S23= -0.0053 S31=  0.0643 S32=  0.0473                                       |
|TLS group number 2:                                                          |
|               Origin (x,y,z) =  -29.3643   11.6574    8.7339                |
|T11=  0.1840 T22=  0.1951 T33=  0.1547 T12= -0.0094 T13=  0.0536 T23=  0.0116|
|L11=  2.6618 L22=  1.7223 L33=  0.7223 L12= -0.0451 L13=  1.3833 L23=  0.0521|
|S11=  0.0126 S22= -0.0920 S33= -0.0203 S12=  0.1105 S13=  0.1788 S21= -0.0261|
|S23= -0.0151 S31=  0.0183 S32=  0.0402                                       |
|-----------------------------------------------------------------------------|
|-TLS refinement: after macrocycle 2------------------------------------------|
| target_work(ls_wunit_k1) = 0.048834  r_work = 0.2105  r_free = 0.2679       |
|-----------------------------------------------------------------------------|
|-TLS refinement: final values------------------------------------------------|
|TLS group number 1:                                                          |
|               Origin (x,y,z) =    0.0306  -11.4746   10.9420                |
|T11=  0.1871 T22=  0.1675 T33=  0.1638 T12=  0.0127 T13= -0.0176 T23=  0.0381|
|L11=  1.5493 L22=  1.0217 L33=  0.6503 L12= -0.3729 L13= -0.2556 L23=  0.1938|
|S11=  0.0052 S22= -0.0515 S33= -0.0032 S12=  0.0381 S13= -0.0641 S21=  0.0253|
|S23= -0.0053 S31=  0.0643 S32=  0.0473                                       |
|TLS group number 2:                                                          |
|               Origin (x,y,z) =  -29.3643   11.6574    8.7339                |
|T11=  0.1840 T22=  0.1951 T33=  0.1547 T12= -0.0094 T13=  0.0536 T23=  0.0116|
|L11=  2.6618 L22=  1.7223 L33=  0.7223 L12= -0.0451 L13=  1.3833 L23=  0.0521|
|S11=  0.0126 S22= -0.0920 S33= -0.0203 S12=  0.1105 S13=  0.1788 S21= -0.0261|
|S23= -0.0151 S31=  0.0183 S32=  0.0402                                       |
|-----------------------------------------------------------------------------|

               ----------group isotropic ADP refinement----------              

|-group b-factor refinement (macro cycle = 0; iterations = 0)-----------------|
| r_work = 0.2105 r_free = 0.2679 target = 4.595583 restraints weight = None  |
|-----------------------------------------------------------------------------|
|-group b-factor refinement (macro cycle = 1; iterations = 27)----------------|
| r_work = 0.2105 r_free = 0.2677 target = 4.595465 restraints weight = 2065.641|
|-----------------------------------------------------------------------------|
|-group b-factor refinement (macro cycle = 2; iterations = 20)----------------|
| r_work = 0.2105 r_free = 0.2677 target = 4.595456 restraints weight = 2056.297|
|-----------------------------------------------------------------------------|
|-group b-factor refinement (macro cycle = 3; iterations = 22)----------------|
| r_work = 0.2105 r_free = 0.2677 target = 4.595456 restraints weight = 2055.841|
|-----------------------------------------------------------------------------|

                min    max   mean <Bi,j>   iso aniso
   Overall:    6.76 104.67  39.59   5.52  2564  2512
   Protein:   14.48 104.67  39.45   5.55  2512  2512
   Water:      6.76  41.19  25.23    N/A    20     0
   Other:     31.38  76.98  59.94    N/A    32     0
   Chain  A:  14.48  95.89  37.72    N/A  1254  1254
   Chain  C:  31.38  39.58  35.48    N/A     2     0
   Chain  B:  16.01 104.67  41.16    N/A  1258  1258
   Chain  E:   6.76  41.19  25.23    N/A    20     0
   Chain  D:  49.83  76.98  61.58    N/A    30     0
   Histogram:
       Values      Number of atoms
     6.76 - 16.55        11
    16.55 - 26.34       306
    26.34 - 36.13       887
    36.13 - 45.93       663
    45.93 - 55.72       396
    55.72 - 65.51       193
    65.51 - 75.30        75
    75.30 - 85.09        27
    85.09 - 94.88         4
    94.88 - 104.67        2


*********************** REFINEMENT MACRO_CYCLE 8 OF 10 ************************

|--(resolution: 2.76 - 23.13 A, n_refl.=15514 (all), 5.02  % free)------------|
|                                                                             |
| r_work= 0.2105 r_free= 0.2677 coordinate error (max.-lik. estimate): 0.42 A |
|                                                                             |
| normalized target function (ml) (work): 4.595456                            |
| target function (ml) not normalized (work): 67714.045190                    |
| target function (ml) not normalized (free): 3691.317495                     |
|-----------------------------------------------------------------------------|

=========================== Bulk-solvent and scaling ==========================


============================= updating all scales =============================

                   start: r(all,work,free)=0.2133 0.2105 0.2677 n_refl.: 15514
       re-set all scales: r(all,work,free)=0.3128 0.3097 0.3733 n_refl.: 15514
         remove outliers: r(all,work,free)=0.3128 0.3097 0.3733 n_refl.: 15514
 overall B=0.00 to atoms: r(all,work,free)=0.3128 0.3097 0.3733 n_refl.: 15514
bulk-solvent and scaling: r(all,work,free)=0.2132 0.2104 0.2673 n_refl.: 15514
         remove outliers: r(all,work,free)=0.2132 0.2104 0.2673 n_refl.: 15514

 ======================== Statistics in resolution bins ======================== 

Total model structure factor:
  F_model = k_total * (F_calc + k_mask * F_mask)

    k_total = k_isotropic * k_anisotropic
   Resolution    Compl Nwork Nfree R_work    <Fobs>  <Fmodel> kiso   kani kmask
 23.128-13.292   80.00    94     6 0.2752   218.857   186.164 1.067 1.019 0.120
 13.275-11.127   91.07    98     4 0.1598   197.969   194.242 1.112 0.995 0.118
 11.107-9.328    95.11   165    10 0.1623   178.907   176.826 1.175 0.998 0.113
  9.299-7.825    95.41   275    16 0.2422   123.490   117.954 1.099 0.994 0.110
  7.814-6.553    95.41   493    27 0.2302   114.125   107.388 0.954 0.992 0.107
  6.550-5.492    95.77   817    43 0.2103   122.178   115.376 0.935 0.991 0.100
  5.488-4.603    95.26  1391    75 0.1506   169.722   167.049 0.996 0.989 0.100
  4.602-3.858    95.87  2359   126 0.1666   141.088   137.122 1.021 0.982 0.050
  3.858-3.234    95.87  4038   209 0.2258    87.293    82.093 1.061 0.975 0.011
  3.232-2.760    80.22  5005   263 0.2953    52.408    46.628 0.990 0.978 0.000

  Approximation of k_total with k_overall*exp(-b_overall*s**2/4)
    k_overall=0.9911   b_overall=0.0198  

============================ Set refinement target ============================

  using refinement target ml 


============================ Update CDL restraints ============================


================================== NQH flips ==================================

r_work=0.2104 r_free=0.2673
Analyzing N/Q/H residues for possible flip corrections...

No N/Q/H corrections needed this macrocycle
r_work=0.2104 r_free=0.2673

========================= Local real-space refinement =========================

Before:
  r_work=0.2104 r_free=0.2673
  41 residues out of total 270 non-(ALA, GLY, PRO) need fitting.
    rotamer outliers: 5
    poor density    : 36
  time to evaluate  : 0.538 
  outliers start: 5
  outliers final: 3
  residues processed: 41
  average time/residue: 0.5142
  time to fit residues: 22.0200
After:
  r_work=0.2104 r_free=0.2674

==================== Compute data/restraints target weights ===================

|-----------------------------------------------------------------------------|
| XYZ refinement: T = Eexperimental * wxc * wxc_scale + Echem * wc            |
| wxc = 5.972462              wxc_scale = 0.500            wc = 1.000         |
|                                                                             |
| ADP refinement: T = Eexperimental * wxu * wxu_scale + Eadp  * wu            |
| wxu = 1.000000              wxu_scale = 1.000            wu = 0.000         |
|-----------------------------------------------------------------------------|


====================== XYZ individual (reciprocal space) ======================

    R-FACTORS           RMSD     CLASH  RAMA  ROTA CBET WEIGHT    TARGETS
 work  free  delta  bonds  angl                                  data   restr
21.04 26.74   5.70  0.002   0.6    3.2   0.3   1.1    0   none  4.596  0.0161
21.03 26.74   5.70  0.002   0.6    3.2   0.3   1.9    0  0.125  4.595  0.0150
20.82 26.70   5.88  0.003   0.6    3.2   0.3   2.2    0  0.250  4.589  0.0158
20.46 26.64   6.18  0.005   0.6    3.8   0.3   2.6    0  0.500  4.579  0.0187
20.01 26.58   6.57  0.007   0.8    4.8   0.3   3.3    0  1.000  4.566  0.0257
19.43 26.66   7.22  0.012   1.1    5.4   0.3   5.2    0  2.000  4.552  0.0441
19.12 26.77   7.65  0.015   1.3    6.8   0.3   5.9    0  3.000  4.544  0.0606
18.87 26.83   7.96  0.020   1.5    7.0   0.3   7.0    0  4.000  4.538  0.0827
18.64 26.98   8.34  0.023   1.6    8.0   0.3   7.4    0  5.000  4.533  0.1054
18.43 27.12   8.69  0.025   1.8    8.4   0.3   7.8    0  6.000  4.530  0.1265
18.32 27.14   8.82  0.027   1.9    8.0   0.3   7.8    0  7.000  4.528  0.1429
18.17 27.27   9.10  0.030   2.1    8.0   0.3   8.1    0  8.000  4.526  0.1696
18.01 27.26   9.25  0.033   2.2    9.2   0.3  10.0    0  9.000  4.522  0.1980
17.86 27.43   9.57  0.034   2.4    9.2   0.3  10.0    0 10.000  4.523  0.2229
19.10 26.82   7.73  0.016   1.3    6.8   0.3   5.9    0  2.986  4.543  0.0650
Best XYZ weight:    0.125
Updating mask...
Accepted refinement result:
21.03 26.74   5.70  0.016   1.3    6.8   0.3   5.9    0  0.125  4.595  0.0150

Legend:
  - first line corresponds to starting state (before refinement)
  - R-factors reported in percent
  - delta is Rfree-Rwork in percent
  - CLASH is all-atom Molprobity clashscore
  - ROTA is percent of side-chain rotamer outliers
  - RAMA is percent of Ramachandran plot outliers
  - CBET is number of Cbeta deviations
  - WEIGHT is relative weight between X-ray (or neutron) target and restraints
  - TARGETS: the values of X-ray (or neutron) and restraints target functions

===================== Post-minimization rotamer correction ====================

Before:
  r_work=0.2103 r_free=0.2674
  41 residues out of total 270 non-(ALA, GLY, PRO) need fitting.
    rotamer outliers: 5
    poor density    : 36
  time to evaluate  : 0.121 
  outliers start: 5
  outliers final: 4
  residues processed: 1
  average time/residue: 0.0440
  time to fit residues: 0.1600
After:
  r_work=0.2103 r_free=0.2674

====================== ADP refinement (reciprocal space) ======================


                       ----------TLS refinement----------                      

|-group b-factor refinement (macro cycle = 0; iterations = 0)-----------------|
| r_work = 0.2103 r_free = 0.2674 target = 4.595228 restraints weight = None  |
|-----------------------------------------------------------------------------|
|-group b-factor refinement (macro cycle = 1; iterations = 26)----------------|
| r_work = 0.2103 r_free = 0.2673 target = 4.595272 restraints weight = None  |
|-----------------------------------------------------------------------------|

|-Information about rigid groups----------------------------------------------|
| Total number of atoms = 5005    Number of rigid groups = 2                  |
| group: start point:                        end point:                       |
|               x      B  atom  residue  <>        x      B  atom  residue    |
|     1:    3.476  40.24   N   ALA    3  <>   -0.146  68.23   OXT VAL  156    |
|     2:  -31.358  48.03   N   GLY    2  <>  -28.974  69.98   OXT VAL  156    |
|-----------------------------------------------------------------------------|

|-TLS refinement: start model-------------------------------------------------|
| target_work(ls_wunit_k1) = 0.0487488  r_work = 0.2103  r_free = 0.2673      |
|-----------------------------------------------------------------------------|
|-TLS refinement: start model-------------------------------------------------|
| iso = 2564    aniso = 2512    pos. def. = 2564    non-pos. def. = 0         |
| Total B(isotropic equivalent): min = 6.76     max = 104.66   mean = 39.52   |
| Isotropic B only:              min = 0.00     max = 76.98    mean = 20.67   |
| - - - - - - - - - - - - - - - - - - - - - - - - - - - - - - - - - - - - - - |
|                     Distribution of isotropic B-factors:                    |
|            Isotropic                |             Total                     |
|      0.000 -    7.698:     175      |        6.761 -   16.551:      11      |
|      7.698 -   15.396:     765      |       16.551 -   26.340:     308      |
|     15.396 -   23.094:     796      |       26.340 -   36.130:     899      |
|     23.094 -   30.792:     406      |       36.130 -   45.920:     652      |
|     30.792 -   38.490:     236      |       45.920 -   55.709:     394      |
|     38.490 -   46.188:     103      |       55.709 -   65.499:     194      |
|     46.188 -   53.886:      40      |       65.499 -   75.289:      73      |
|     53.886 -   61.584:      21      |       75.289 -   85.078:      27      |
|     61.584 -   69.282:      14      |       85.078 -   94.868:       4      |
|     69.282 -   76.980:       8      |       94.868 -  104.658:       2      |
|-----------------------------------------------------------------------------|
|-TLS refinement: start parameters--------------------------------------------|
|TLS group number 1:                                                          |
|               Origin (x,y,z) =    0.0327  -11.4754   10.9410                |
|T11=  0.1928 T22=  0.1733 T33=  0.1696 T12=  0.0127 T13= -0.0176 T23=  0.0381|
|L11=  1.5494 L22=  1.0213 L33=  0.6505 L12= -0.3732 L13= -0.2555 L23=  0.1936|
|S11=  0.0051 S22= -0.0515 S33= -0.0032 S12=  0.0380 S13= -0.0642 S21=  0.0253|
|S23= -0.0053 S31=  0.0643 S32=  0.0473                                       |
|TLS group number 2:                                                          |
|               Origin (x,y,z) =  -29.3649   11.6571    8.7346                |
|T11=  0.1898 T22=  0.2007 T33=  0.1613 T12= -0.0086 T13=  0.0522 T23=  0.0107|
|L11=  2.6031 L22=  1.7030 L33=  0.7041 L12= -0.0261 L13=  1.3412 L23=  0.0591|
|S11=  0.0122 S22= -0.0891 S33= -0.0228 S12=  0.1068 S13=  0.1766 S21= -0.0266|
|S23= -0.0140 S31=  0.0179 S32=  0.0382                                       |
|-----------------------------------------------------------------------------|

|-TLS refinement: after macrocycle 1------------------------------------------|
| iso = 2564    aniso = 2512    pos. def. = 2564    non-pos. def. = 0         |
| Total B(isotropic equivalent): min = 6.76     max = 104.27   mean = 39.41   |
| Isotropic B only:              min = 0.00     max = 76.98    mean = 20.67   |
| - - - - - - - - - - - - - - - - - - - - - - - - - - - - - - - - - - - - - - |
|                     Distribution of isotropic B-factors:                    |
|            Isotropic                |             Total                     |
|      0.000 -    7.698:     175      |        6.761 -   16.512:      11      |
|      7.698 -   15.396:     765      |       16.512 -   26.264:     312      |
|     15.396 -   23.094:     796      |       26.264 -   36.015:     887      |
|     23.094 -   30.792:     406      |       36.015 -   45.766:     660      |
|     30.792 -   38.490:     236      |       45.766 -   55.518:     395      |
|     38.490 -   46.188:     103      |       55.518 -   65.269:     191      |
|     46.188 -   53.886:      40      |       65.269 -   75.021:      75      |
|     53.886 -   61.584:      21      |       75.021 -   84.772:      27      |
|     61.584 -   69.282:      14      |       84.772 -   94.523:       4      |
|     69.282 -   76.980:       8      |       94.523 -  104.275:       2      |
|-----------------------------------------------------------------------------|
|-TLS refinement: after macrocycle 1------------------------------------------|
|TLS group number 1:                                                          |
|               Origin (x,y,z) =    0.0327  -11.4754   10.9410                |
|T11=  0.1928 T22=  0.1720 T33=  0.1708 T12=  0.0158 T13= -0.0168 T23=  0.0397|
|L11=  1.5496 L22=  1.0217 L33=  0.6506 L12= -0.3731 L13= -0.2559 L23=  0.1937|
|S11=  0.0043 S22= -0.0521 S33= -0.0032 S12=  0.0408 S13= -0.0640 S21=  0.0234|
|S23= -0.0070 S31=  0.0637 S32=  0.0491                                       |
|TLS group number 2:                                                          |
|               Origin (x,y,z) =  -29.3649   11.6571    8.7346                |
|T11=  0.1859 T22=  0.1972 T33=  0.1597 T12= -0.0108 T13=  0.0523 T23=  0.0121|
|L11=  2.6040 L22=  1.7037 L33=  0.7034 L12= -0.0259 L13=  1.3419 L23=  0.0587|
|S11=  0.0139 S22= -0.0887 S33= -0.0228 S12=  0.1070 S13=  0.1762 S21= -0.0261|
|S23= -0.0145 S31=  0.0176 S32=  0.0397                                       |
|-----------------------------------------------------------------------------|
|-TLS refinement: after macrocycle 1------------------------------------------|
| target_work(ls_wunit_k1) = 0.0487424  r_work = 0.2103  r_free = 0.2676      |
|-----------------------------------------------------------------------------|

|-TLS refinement: after macrocycle 2------------------------------------------|
| iso = 2564    aniso = 2512    pos. def. = 2564    non-pos. def. = 0         |
| Total B(isotropic equivalent): min = 6.76     max = 104.27   mean = 39.41   |
| Isotropic B only:              min = 0.00     max = 76.98    mean = 20.67   |
| - - - - - - - - - - - - - - - - - - - - - - - - - - - - - - - - - - - - - - |
|                     Distribution of isotropic B-factors:                    |
|            Isotropic                |             Total                     |
|      0.000 -    7.698:     175      |        6.761 -   16.512:      11      |
|      7.698 -   15.396:     765      |       16.512 -   26.263:     312      |
|     15.396 -   23.094:     796      |       26.263 -   36.014:     888      |
|     23.094 -   30.792:     406      |       36.014 -   45.766:     658      |
|     30.792 -   38.490:     236      |       45.766 -   55.517:     395      |
|     38.490 -   46.188:     103      |       55.517 -   65.268:     192      |
|     46.188 -   53.886:      40      |       65.268 -   75.019:      75      |
|     53.886 -   61.584:      21      |       75.019 -   84.770:      27      |
|     61.584 -   69.282:      14      |       84.770 -   94.522:       4      |
|     69.282 -   76.980:       8      |       94.522 -  104.273:       2      |
|-----------------------------------------------------------------------------|
|-TLS refinement: after macrocycle 2------------------------------------------|
|TLS group number 1:                                                          |
|               Origin (x,y,z) =    0.0327  -11.4754   10.9410                |
|T11=  0.1927 T22=  0.1721 T33=  0.1708 T12=  0.0156 T13= -0.0168 T23=  0.0397|
|L11=  1.5496 L22=  1.0218 L33=  0.6507 L12= -0.3731 L13= -0.2560 L23=  0.1937|
|S11=  0.0042 S22= -0.0521 S33= -0.0032 S12=  0.0411 S13= -0.0639 S21=  0.0231|
|S23= -0.0072 S31=  0.0636 S32=  0.0493                                       |
|TLS group number 2:                                                          |
|               Origin (x,y,z) =  -29.3649   11.6571    8.7346                |
|T11=  0.1861 T22=  0.1973 T33=  0.1595 T12= -0.0106 T13=  0.0523 T23=  0.0121|
|L11=  2.6041 L22=  1.7038 L33=  0.7033 L12= -0.0259 L13=  1.3421 L23=  0.0586|
|S11=  0.0142 S22= -0.0886 S33= -0.0228 S12=  0.1070 S13=  0.1762 S21= -0.0259|
|S23= -0.0146 S31=  0.0175 S32=  0.0399                                       |
|-----------------------------------------------------------------------------|
|-TLS refinement: after macrocycle 2------------------------------------------|
| target_work(ls_wunit_k1) = 0.0487422  r_work = 0.2103  r_free = 0.2676      |
|-----------------------------------------------------------------------------|
|-TLS refinement: final values------------------------------------------------|
|TLS group number 1:                                                          |
|               Origin (x,y,z) =    0.0327  -11.4754   10.9410                |
|T11=  0.1927 T22=  0.1721 T33=  0.1708 T12=  0.0156 T13= -0.0168 T23=  0.0397|
|L11=  1.5496 L22=  1.0218 L33=  0.6507 L12= -0.3731 L13= -0.2560 L23=  0.1937|
|S11=  0.0042 S22= -0.0521 S33= -0.0032 S12=  0.0411 S13= -0.0639 S21=  0.0231|
|S23= -0.0072 S31=  0.0636 S32=  0.0493                                       |
|TLS group number 2:                                                          |
|               Origin (x,y,z) =  -29.3649   11.6571    8.7346                |
|T11=  0.1861 T22=  0.1973 T33=  0.1595 T12= -0.0106 T13=  0.0523 T23=  0.0121|
|L11=  2.6041 L22=  1.7038 L33=  0.7033 L12= -0.0259 L13=  1.3421 L23=  0.0586|
|S11=  0.0142 S22= -0.0886 S33= -0.0228 S12=  0.1070 S13=  0.1762 S21= -0.0259|
|S23= -0.0146 S31=  0.0175 S32=  0.0399                                       |
|-----------------------------------------------------------------------------|

               ----------group isotropic ADP refinement----------              

|-group b-factor refinement (macro cycle = 0; iterations = 0)-----------------|
| r_work = 0.2103 r_free = 0.2676 target = 4.595517 restraints weight = None  |
|-----------------------------------------------------------------------------|
|-group b-factor refinement (macro cycle = 1; iterations = 31)----------------|
| r_work = 0.2103 r_free = 0.2676 target = 4.595450 restraints weight = 2073.937|
|-----------------------------------------------------------------------------|
|-group b-factor refinement (macro cycle = 2; iterations = 15)----------------|
| r_work = 0.2103 r_free = 0.2676 target = 4.595450 restraints weight = 2052.765|
|-----------------------------------------------------------------------------|
|-group b-factor refinement (macro cycle = 3; iterations = 22)----------------|
| r_work = 0.2103 r_free = 0.2676 target = 4.595450 restraints weight = 2052.774|
|-----------------------------------------------------------------------------|

                min    max   mean <Bi,j>   iso aniso
   Overall:    7.22 104.55  39.79   5.52  2564  2512
   Protein:   14.80 104.55  39.64   5.55  2512  2512
   Water:      7.22  42.10  25.83    N/A    20     0
   Other:     31.07  77.76  60.41    N/A    32     0
   Chain  A:  14.80  95.76  37.93    N/A  1254  1254
   Chain  C:  31.07  40.12  35.59    N/A     2     0
   Chain  B:  16.07 104.55  41.35    N/A  1258  1258
   Chain  E:   7.22  42.10  25.83    N/A    20     0
   Chain  D:  50.40  77.76  62.06    N/A    30     0
   Histogram:
       Values      Number of atoms
     7.22 - 16.95        11
    16.95 - 26.68       318
    26.68 - 36.42       887
    36.42 - 46.15       653
    46.15 - 55.88       390
    55.88 - 65.62       196
    65.62 - 75.35        76
    75.35 - 85.08        27
    85.08 - 94.82         4
    94.82 - 104.55        2


*********************** REFINEMENT MACRO_CYCLE 9 OF 10 ************************

|--(resolution: 2.76 - 23.13 A, n_refl.=15514 (all), 5.02  % free)------------|
|                                                                             |
| r_work= 0.2103 r_free= 0.2676 coordinate error (max.-lik. estimate): 0.42 A |
|                                                                             |
| normalized target function (ml) (work): 4.595450                            |
| target function (ml) not normalized (work): 67713.953026                    |
| target function (ml) not normalized (free): 3692.847324                     |
|-----------------------------------------------------------------------------|

=========================== Bulk-solvent and scaling ==========================


============================= updating all scales =============================

                   start: r(all,work,free)=0.2131 0.2103 0.2676 n_refl.: 15514
       re-set all scales: r(all,work,free)=0.3133 0.3102 0.3742 n_refl.: 15514
         remove outliers: r(all,work,free)=0.3133 0.3102 0.3742 n_refl.: 15514
overall B=-0.54 to atoms: r(all,work,free)=0.3112 0.3080 0.3720 n_refl.: 15514
bulk-solvent and scaling: r(all,work,free)=0.2132 0.2104 0.2676 n_refl.: 15514
         remove outliers: r(all,work,free)=0.2132 0.2104 0.2676 n_refl.: 15514

 ======================== Statistics in resolution bins ======================== 

Total model structure factor:
  F_model = k_total * (F_calc + k_mask * F_mask)

    k_total = k_isotropic * k_anisotropic
   Resolution    Compl Nwork Nfree R_work    <Fobs>  <Fmodel> kiso   kani kmask
 23.128-13.292   80.00    94     6 0.2739   218.857   186.910 1.094 1.005 0.120
 13.275-11.127   91.07    98     4 0.1612   197.969   194.135 1.136 0.982 0.118
 11.107-9.328    95.11   165    10 0.1612   178.907   176.904 1.199 0.985 0.113
  9.299-7.825    95.41   275    16 0.2434   123.490   117.734 1.113 0.983 0.110
  7.814-6.553    95.41   493    27 0.2308   114.125   107.333 0.941 0.982 0.100
  6.550-5.492    95.77   817    43 0.2094   122.178   115.370 0.946 0.983 0.100
  5.488-4.603    95.26  1391    75 0.1506   169.722   166.981 1.002 0.984 0.101
  4.602-3.858    95.87  2359   126 0.1663   141.088   137.098 1.022 0.981 0.050
  3.858-3.234    95.87  4038   209 0.2254    87.293    82.121 1.054 0.980 0.011
  3.232-2.760    80.22  5005   263 0.2961    52.408    46.628 0.973 0.991 0.000

  Approximation of k_total with k_overall*exp(-b_overall*s**2/4)
    k_overall=0.9911   b_overall=0.1188  

============================ Set refinement target ============================

  using refinement target ml 


============================ Update CDL restraints ============================


================================== NQH flips ==================================

r_work=0.2104 r_free=0.2676
Analyzing N/Q/H residues for possible flip corrections...

No N/Q/H corrections needed this macrocycle
r_work=0.2104 r_free=0.2676

========================= Local real-space refinement =========================

Before:
  r_work=0.2104 r_free=0.2676
  39 residues out of total 270 non-(ALA, GLY, PRO) need fitting.
    rotamer outliers: 4
    poor density    : 35
  time to evaluate  : 0.542 
  outliers start: 4
  outliers final: 3
  residues processed: 39
  average time/residue: 0.4869
  time to fit residues: 19.8890
After:
  r_work=0.2104 r_free=0.2680

==================== Compute data/restraints target weights ===================

|-----------------------------------------------------------------------------|
| XYZ refinement: T = Eexperimental * wxc * wxc_scale + Echem * wc            |
| wxc = 5.892766              wxc_scale = 0.500            wc = 1.000         |
|                                                                             |
| ADP refinement: T = Eexperimental * wxu * wxu_scale + Eadp  * wu            |
| wxu = 1.000000              wxu_scale = 1.000            wu = 0.000         |
|-----------------------------------------------------------------------------|


====================== XYZ individual (reciprocal space) ======================

    R-FACTORS           RMSD     CLASH  RAMA  ROTA CBET WEIGHT    TARGETS
 work  free  delta  bonds  angl                                  data   restr
21.04 26.80   5.76  0.002   0.6    3.6   0.3   1.1    0   none  4.597  0.0152
21.03 26.77   5.74  0.002   0.5    3.0   0.3   1.5    0  0.125  4.596  0.0144
20.83 26.73   5.90  0.003   0.6    3.0   0.3   1.5    0  0.250  4.590  0.0152
20.47 26.74   6.27  0.005   0.6    3.2   0.3   2.2    0  0.500  4.581  0.0181
19.96 26.68   6.73  0.008   0.8    4.4   0.3   3.0    0  1.000  4.566  0.0265
19.51 26.75   7.24  0.012   1.0    5.2   0.3   4.1    0  2.000  4.554  0.0426
19.18 26.78   7.60  0.016   1.2    6.4   0.3   6.3    0  3.000  4.545  0.0597
18.96 26.89   7.93  0.018   1.4    7.0   0.3   6.3    0  4.000  4.540  0.0761
18.68 27.02   8.34  0.022   1.6    7.4   0.3   7.4    0  5.000  4.534  0.1023
18.55 27.14   8.59  0.024   1.7    7.6   0.3   7.4    0  6.000  4.533  0.1201
18.30 27.27   8.97  0.028   2.0    8.2   0.3   7.8    0  7.000  4.528  0.1533
18.16 27.40   9.24  0.030   2.1    8.2   0.3   9.3    0  8.000  4.527  0.1770
18.05 27.27   9.21  0.033   2.2    8.8   0.3  10.0    0  9.000  4.522  0.1980
17.91 27.41   9.50  0.034   2.4    9.8   0.3  10.7    0 10.000  4.523  0.2215
19.19 26.88   7.68  0.016   1.3    6.6   0.3   5.6    0  2.946  4.546  0.0625
Best XYZ weight:    0.125
Updating mask...
Accepted refinement result:
21.03 26.77   5.74  0.016   1.3    6.6   0.3   5.6    0  0.125  4.596  0.0144

Legend:
  - first line corresponds to starting state (before refinement)
  - R-factors reported in percent
  - delta is Rfree-Rwork in percent
  - CLASH is all-atom Molprobity clashscore
  - ROTA is percent of side-chain rotamer outliers
  - RAMA is percent of Ramachandran plot outliers
  - CBET is number of Cbeta deviations
  - WEIGHT is relative weight between X-ray (or neutron) target and restraints
  - TARGETS: the values of X-ray (or neutron) and restraints target functions

===================== Post-minimization rotamer correction ====================

Before:
  r_work=0.2103 r_free=0.2677
  41 residues out of total 270 non-(ALA, GLY, PRO) need fitting.
    rotamer outliers: 4
    poor density    : 37
  time to evaluate  : 0.121 
  outliers start: 4
  outliers final: 3
  residues processed: 1
  average time/residue: 0.0440
  time to fit residues: 0.1620
After:
  r_work=0.2103 r_free=0.2677

====================== ADP refinement (reciprocal space) ======================


                       ----------TLS refinement----------                      

|-group b-factor refinement (macro cycle = 0; iterations = 0)-----------------|
| r_work = 0.2103 r_free = 0.2677 target = 4.596358 restraints weight = None  |
|-----------------------------------------------------------------------------|
|-group b-factor refinement (macro cycle = 1; iterations = 26)----------------|
| r_work = 0.2103 r_free = 0.2677 target = 4.596535 restraints weight = None  |
|-----------------------------------------------------------------------------|

|-Information about rigid groups----------------------------------------------|
| Total number of atoms = 5005    Number of rigid groups = 2                  |
| group: start point:                        end point:                       |
|               x      B  atom  residue  <>        x      B  atom  residue    |
|     1:    3.489  39.46   N   ALA    3  <>   -0.148  67.99   OXT VAL  156    |
|     2:  -31.372  48.34   N   GLY    2  <>  -28.982  69.13   OXT VAL  156    |
|-----------------------------------------------------------------------------|

|-TLS refinement: start model-------------------------------------------------|
| target_work(ls_wunit_k1) = 0.0487632  r_work = 0.2103  r_free = 0.2677      |
|-----------------------------------------------------------------------------|
|-TLS refinement: start model-------------------------------------------------|
| iso = 2564    aniso = 2512    pos. def. = 2564    non-pos. def. = 0         |
| Total B(isotropic equivalent): min = 6.68     max = 103.93   mean = 39.10   |
| Isotropic B only:              min = 0.00     max = 77.22    mean = 20.36   |
| - - - - - - - - - - - - - - - - - - - - - - - - - - - - - - - - - - - - - - |
|                     Distribution of isotropic B-factors:                    |
|            Isotropic                |             Total                     |
|      0.000 -    7.722:     194      |        6.678 -   16.403:      12      |
|      7.722 -   15.444:     789      |       16.403 -   26.127:     324      |
|     15.444 -   23.166:     775      |       26.127 -   35.852:     893      |
|     23.166 -   30.888:     404      |       35.852 -   45.577:     644      |
|     30.888 -   38.610:     225      |       45.577 -   55.302:     390      |
|     38.610 -   46.332:      95      |       55.302 -   65.027:     194      |
|     46.332 -   54.054:      41      |       65.027 -   74.752:      74      |
|     54.054 -   61.776:      20      |       74.752 -   84.477:      27      |
|     61.776 -   69.498:      13      |       84.477 -   94.202:       4      |
|     69.498 -   77.220:       8      |       94.202 -  103.927:       2      |
|-----------------------------------------------------------------------------|
|-TLS refinement: start parameters--------------------------------------------|
|TLS group number 1:                                                          |
|               Origin (x,y,z) =    0.0324  -11.4757   10.9409                |
|T11=  0.1927 T22=  0.1721 T33=  0.1708 T12=  0.0156 T13= -0.0168 T23=  0.0396|
|L11=  1.5497 L22=  1.0217 L33=  0.6507 L12= -0.3731 L13= -0.2560 L23=  0.1937|
|S11=  0.0042 S22= -0.0521 S33= -0.0032 S12=  0.0411 S13= -0.0639 S21=  0.0231|
|S23= -0.0072 S31=  0.0636 S32=  0.0493                                       |
|TLS group number 2:                                                          |
|               Origin (x,y,z) =  -29.3648   11.6573    8.7351                |
|T11=  0.1870 T22=  0.1982 T33=  0.1611 T12= -0.0100 T13=  0.0512 T23=  0.0113|
|L11=  2.5556 L22=  1.6884 L33=  0.6884 L12= -0.0096 L13=  1.3080 L23=  0.0648|
|S11=  0.0140 S22= -0.0863 S33= -0.0249 S12=  0.1039 S13=  0.1743 S21= -0.0264|
|S23= -0.0136 S31=  0.0172 S32=  0.0383                                       |
|-----------------------------------------------------------------------------|

|-TLS refinement: after macrocycle 1------------------------------------------|
| iso = 2564    aniso = 2512    pos. def. = 2564    non-pos. def. = 0         |
| Total B(isotropic equivalent): min = 6.68     max = 103.44   mean = 39.03   |
| Isotropic B only:              min = 0.00     max = 77.22    mean = 20.36   |
| - - - - - - - - - - - - - - - - - - - - - - - - - - - - - - - - - - - - - - |
|                     Distribution of isotropic B-factors:                    |
|            Isotropic                |             Total                     |
|      0.000 -    7.722:     194      |        6.678 -   16.354:      12      |
|      7.722 -   15.444:     789      |       16.354 -   26.030:     320      |
|     15.444 -   23.166:     775      |       26.030 -   35.706:     891      |
|     23.166 -   30.888:     404      |       35.706 -   45.382:     648      |
|     30.888 -   38.610:     225      |       45.382 -   55.059:     390      |
|     38.610 -   46.332:      95      |       55.059 -   64.735:     194      |
|     46.332 -   54.054:      41      |       64.735 -   74.411:      76      |
|     54.054 -   61.776:      20      |       74.411 -   84.087:      26      |
|     61.776 -   69.498:      13      |       84.087 -   93.763:       4      |
|     69.498 -   77.220:       8      |       93.763 -  103.440:       3      |
|-----------------------------------------------------------------------------|
|-TLS refinement: after macrocycle 1------------------------------------------|
|TLS group number 1:                                                          |
|               Origin (x,y,z) =    0.0324  -11.4757   10.9409                |
|T11=  0.1928 T22=  0.1714 T33=  0.1760 T12=  0.0176 T13= -0.0171 T23=  0.0398|
|L11=  1.5514 L22=  1.0253 L33=  0.6520 L12= -0.3728 L13= -0.2589 L23=  0.1941|
|S11=  0.0067 S22= -0.0542 S33= -0.0032 S12=  0.0516 S13= -0.0635 S21=  0.0085|
|S23= -0.0156 S31=  0.0619 S32=  0.0448                                       |
|TLS group number 2:                                                          |
|               Origin (x,y,z) =  -29.3648   11.6573    8.7351                |
|T11=  0.1863 T22=  0.1942 T33=  0.1552 T12= -0.0121 T13=  0.0514 T23=  0.0116|
|L11=  2.5651 L22=  1.6951 L33=  0.6833 L12= -0.0091 L13=  1.3155 L23=  0.0616|
|S11=  0.0220 S22= -0.0884 S33= -0.0249 S12=  0.1047 S13=  0.1686 S21= -0.0249|
|S23= -0.0165 S31=  0.0117 S32=  0.0472                                       |
|-----------------------------------------------------------------------------|
|-TLS refinement: after macrocycle 1------------------------------------------|
| target_work(ls_wunit_k1) = 0.0487562  r_work = 0.2103  r_free = 0.2680      |
|-----------------------------------------------------------------------------|

|-TLS refinement: after macrocycle 2------------------------------------------|
| iso = 2564    aniso = 2512    pos. def. = 2564    non-pos. def. = 0         |
| Total B(isotropic equivalent): min = 6.68     max = 103.44   mean = 39.03   |
| Isotropic B only:              min = 0.00     max = 77.22    mean = 20.36   |
| - - - - - - - - - - - - - - - - - - - - - - - - - - - - - - - - - - - - - - |
|                     Distribution of isotropic B-factors:                    |
|            Isotropic                |             Total                     |
|      0.000 -    7.722:     194      |        6.678 -   16.354:      12      |
|      7.722 -   15.444:     789      |       16.354 -   26.030:     320      |
|     15.444 -   23.166:     775      |       26.030 -   35.706:     891      |
|     23.166 -   30.888:     404      |       35.706 -   45.383:     648      |
|     30.888 -   38.610:     225      |       45.383 -   55.059:     390      |
|     38.610 -   46.332:      95      |       55.059 -   64.735:     194      |
|     46.332 -   54.054:      41      |       64.735 -   74.411:      76      |
|     54.054 -   61.776:      20      |       74.411 -   84.087:      26      |
|     61.776 -   69.498:      13      |       84.087 -   93.764:       4      |
|     69.498 -   77.220:       8      |       93.764 -  103.440:       3      |
|-----------------------------------------------------------------------------|
|-TLS refinement: after macrocycle 2------------------------------------------|
|TLS group number 1:                                                          |
|               Origin (x,y,z) =    0.0324  -11.4757   10.9409                |
|T11=  0.1928 T22=  0.1714 T33=  0.1760 T12=  0.0176 T13= -0.0171 T23=  0.0398|
|L11=  1.5514 L22=  1.0253 L33=  0.6520 L12= -0.3728 L13= -0.2589 L23=  0.1941|
|S11=  0.0067 S22= -0.0542 S33= -0.0032 S12=  0.0516 S13= -0.0635 S21=  0.0085|
|S23= -0.0156 S31=  0.0619 S32=  0.0448                                       |
|TLS group number 2:                                                          |
|               Origin (x,y,z) =  -29.3648   11.6573    8.7351                |
|T11=  0.1863 T22=  0.1942 T33=  0.1552 T12= -0.0121 T13=  0.0514 T23=  0.0116|
|L11=  2.5651 L22=  1.6951 L33=  0.6833 L12= -0.0091 L13=  1.3155 L23=  0.0616|
|S11=  0.0220 S22= -0.0884 S33= -0.0249 S12=  0.1047 S13=  0.1686 S21= -0.0249|
|S23= -0.0165 S31=  0.0117 S32=  0.0472                                       |
|-----------------------------------------------------------------------------|
|-TLS refinement: after macrocycle 2------------------------------------------|
| target_work(ls_wunit_k1) = 0.0487562  r_work = 0.2103  r_free = 0.2680      |
|-----------------------------------------------------------------------------|
|-TLS refinement: final values------------------------------------------------|
|TLS group number 1:                                                          |
|               Origin (x,y,z) =    0.0324  -11.4757   10.9409                |
|T11=  0.1928 T22=  0.1714 T33=  0.1760 T12=  0.0176 T13= -0.0171 T23=  0.0398|
|L11=  1.5514 L22=  1.0253 L33=  0.6520 L12= -0.3728 L13= -0.2589 L23=  0.1941|
|S11=  0.0067 S22= -0.0542 S33= -0.0032 S12=  0.0516 S13= -0.0635 S21=  0.0085|
|S23= -0.0156 S31=  0.0619 S32=  0.0448                                       |
|TLS group number 2:                                                          |
|               Origin (x,y,z) =  -29.3648   11.6573    8.7351                |
|T11=  0.1863 T22=  0.1942 T33=  0.1552 T12= -0.0121 T13=  0.0514 T23=  0.0116|
|L11=  2.5651 L22=  1.6951 L33=  0.6833 L12= -0.0091 L13=  1.3155 L23=  0.0616|
|S11=  0.0220 S22= -0.0884 S33= -0.0249 S12=  0.1047 S13=  0.1686 S21= -0.0249|
|S23= -0.0165 S31=  0.0117 S32=  0.0472                                       |
|-----------------------------------------------------------------------------|

               ----------group isotropic ADP refinement----------              

|-group b-factor refinement (macro cycle = 0; iterations = 0)-----------------|
| r_work = 0.2103 r_free = 0.2680 target = 4.596522 restraints weight = None  |
|-----------------------------------------------------------------------------|
|-group b-factor refinement (macro cycle = 1; iterations = 21)----------------|
| r_work = 0.2103 r_free = 0.2680 target = 4.596523 restraints weight = 2104.849|
|-----------------------------------------------------------------------------|
|-group b-factor refinement (macro cycle = 2; iterations = 22)----------------|
| r_work = 0.2103 r_free = 0.2680 target = 4.596523 restraints weight = 2104.857|
|-----------------------------------------------------------------------------|
|-group b-factor refinement (macro cycle = 3; iterations = 22)----------------|
| r_work = 0.2103 r_free = 0.2680 target = 4.596523 restraints weight = 2104.857|
|-----------------------------------------------------------------------------|

                min    max   mean <Bi,j>   iso aniso
   Overall:    6.68 103.44  39.03   5.52  2564  2512
   Protein:   14.34 103.44  38.88   5.55  2512  2512
   Water:      6.68  41.56  25.29    N/A    20     0
   Other:     30.52  77.22  59.87    N/A    32     0
   Chain  A:  14.34  95.44  37.29    N/A  1254  1254
   Chain  C:  30.52  39.58  35.05    N/A     2     0
   Chain  B:  15.55 103.44  40.46    N/A  1258  1258
   Chain  E:   6.68  41.56  25.29    N/A    20     0
   Chain  D:  49.86  77.22  61.52    N/A    30     0
   Histogram:
       Values      Number of atoms
     6.68 - 16.35        12
    16.35 - 26.03       320
    26.03 - 35.71       891
    35.71 - 45.38       648
    45.38 - 55.06       390
    55.06 - 64.73       194
    64.73 - 74.41        76
    74.41 - 84.09        26
    84.09 - 93.76         4
    93.76 - 103.44        3


********************** REFINEMENT MACRO_CYCLE 10 OF 10 ************************

|--(resolution: 2.76 - 23.13 A, n_refl.=15514 (all), 5.02  % free)------------|
|                                                                             |
| r_work= 0.2103 r_free= 0.2680 coordinate error (max.-lik. estimate): 0.43 A |
|                                                                             |
| normalized target function (ml) (work): 4.596523                            |
| target function (ml) not normalized (work): 67729.770040                    |
| target function (ml) not normalized (free): 3693.440002                     |
|-----------------------------------------------------------------------------|

=========================== Bulk-solvent and scaling ==========================


============================= updating all scales =============================

                   start: r(all,work,free)=0.2131 0.2103 0.2680 n_refl.: 15514
       re-set all scales: r(all,work,free)=0.3104 0.3072 0.3715 n_refl.: 15514
         remove outliers: r(all,work,free)=0.3104 0.3072 0.3715 n_refl.: 15514
 overall B=0.00 to atoms: r(all,work,free)=0.3104 0.3072 0.3715 n_refl.: 15514
bulk-solvent and scaling: r(all,work,free)=0.2131 0.2102 0.2681 n_refl.: 15514
         remove outliers: r(all,work,free)=0.2131 0.2102 0.2681 n_refl.: 15514

 ======================== Statistics in resolution bins ======================== 

Total model structure factor:
  F_model = k_total * (F_calc + k_mask * F_mask)

    k_total = k_isotropic * k_anisotropic
   Resolution    Compl Nwork Nfree R_work    <Fobs>  <Fmodel> kiso   kani kmask
 23.128-13.292   80.00    94     6 0.2743   218.857   186.555 1.087 1.014 0.120
 13.275-11.127   91.07    98     4 0.1604   197.969   194.064 1.128 0.991 0.118
 11.107-9.328    95.11   165    10 0.1619   178.907   176.150 1.211 0.994 0.117
  9.299-7.825    95.41   275    16 0.2420   123.490   117.721 1.106 0.991 0.110
  7.814-6.553    95.41   493    27 0.2294   114.125   107.420 0.950 0.989 0.103
  6.550-5.492    95.77   817    43 0.2096   122.178   115.358 0.942 0.989 0.100
  5.488-4.603    95.26  1391    75 0.1501   169.722   167.073 1.000 0.988 0.100
  4.602-3.858    95.87  2359   126 0.1661   141.088   137.125 1.022 0.982 0.050
  3.858-3.234    95.87  4038   209 0.2253    87.293    82.079 1.057 0.978 0.010
  3.232-2.760    80.22  5005   263 0.2963    52.408    46.612 0.979 0.984 0.000

  Approximation of k_total with k_overall*exp(-b_overall*s**2/4)
    k_overall=0.9978   b_overall=0.4241  

============================ Set refinement target ============================

  using refinement target ml 


============================ Update CDL restraints ============================


============================= Setup riding H model ============================

  Before: r_work=0.2102 r_free=0.2681
  After: r_work=0.2102 r_free=0.2682

================================== NQH flips ==================================

r_work=0.2102 r_free=0.2682
Analyzing N/Q/H residues for possible flip corrections...

No N/Q/H corrections needed this macrocycle
r_work=0.2102 r_free=0.2682

========================= Local real-space refinement =========================

Before:
  r_work=0.2102 r_free=0.2682
  39 residues out of total 270 non-(ALA, GLY, PRO) need fitting.
    rotamer outliers: 3
    poor density    : 36
  time to evaluate  : 0.121 
  outliers start: 3
  outliers final: 3
  residues processed: 39
  average time/residue: 0.4867
  time to fit residues: 19.8870
After:
  r_work=0.2104 r_free=0.2685

==================== Compute data/restraints target weights ===================

|-----------------------------------------------------------------------------|
| XYZ refinement: T = Eexperimental * wxc * wxc_scale + Echem * wc            |
| wxc = 6.174581              wxc_scale = 0.500            wc = 1.000         |
|                                                                             |
| ADP refinement: T = Eexperimental * wxu * wxu_scale + Eadp  * wu            |
| wxu = 1.000000              wxu_scale = 1.000            wu = 0.000         |
|-----------------------------------------------------------------------------|


====================== XYZ individual (reciprocal space) ======================

    R-FACTORS           RMSD     CLASH  RAMA  ROTA CBET WEIGHT    TARGETS
 work  free  delta  bonds  angl                                  data   restr
21.04 26.85   5.81  0.002   0.6    3.2   0.3   1.1    0   none  4.597  0.0154
21.04 26.84   5.80  0.002   0.5    3.2   0.3   1.1    0  0.125  4.597  0.0154
21.04 26.84   5.80  0.002   0.5    3.2   0.3   1.1    0  0.250  4.597  0.0154
20.98 26.85   5.87  0.003   0.6    3.4   0.3   1.5    0  0.500  4.596  0.0161
20.57 26.79   6.22  0.008   0.7    4.0   0.3   3.7    0  1.000  4.584  0.0244
19.79 26.59   6.80  0.015   1.2    4.8   0.3   5.6    0  2.000  4.559  0.0566
19.15 26.69   7.54  0.019   1.8    8.2   0.3   8.1    0  3.000  4.541  0.1069
19.20 26.92   7.72  0.015   1.7    8.6   0.3   7.4    0  4.000  4.546  0.0889
18.96 26.95   8.00  0.020   1.9    9.6   0.3   7.8    0  5.000  4.539  0.1179
18.88 26.99   8.11  0.020   1.9   10.2   0.3   7.8    0  6.000  4.537  0.1276
18.65 27.31   8.66  0.025   2.6   13.4   1.0  10.4    0  7.000  4.533  0.2068
18.54 27.36   8.82  0.028   2.8   14.2   1.0  11.1    0  8.000  4.531  0.2437
18.46 27.43   8.97  0.029   2.7   12.8   1.0  10.4    0  9.000  4.530  0.2294
18.29 27.53   9.24  0.033   3.2   14.8   1.0  11.1    0 10.000  4.527  0.3156
19.40 27.03   7.63  0.014   1.5    9.4   0.3   6.7    0  3.087  4.550  0.0756
Best XYZ weight:    0.125
Updating mask...
Accepted refinement result:
21.04 26.84   5.80  0.014   1.5    9.4   0.3   6.7    0  0.125  4.597  0.0154

Legend:
  - first line corresponds to starting state (before refinement)
  - R-factors reported in percent
  - delta is Rfree-Rwork in percent
  - CLASH is all-atom Molprobity clashscore
  - ROTA is percent of side-chain rotamer outliers
  - RAMA is percent of Ramachandran plot outliers
  - CBET is number of Cbeta deviations
  - WEIGHT is relative weight between X-ray (or neutron) target and restraints
  - TARGETS: the values of X-ray (or neutron) and restraints target functions

===================== Post-minimization rotamer correction ====================

Before:
  r_work=0.2104 r_free=0.2684
  39 residues out of total 270 non-(ALA, GLY, PRO) need fitting.
    rotamer outliers: 3
    poor density    : 36
  time to evaluate  : 0.122 
  outliers start: 3
  outliers final: 3
  residues processed: 0
  time to fit residues: 0.0950
After:
  r_work=0.2104 r_free=0.2684

====================== ADP refinement (reciprocal space) ======================


                       ----------TLS refinement----------                      

|-group b-factor refinement (macro cycle = 0; iterations = 0)-----------------|
| r_work = 0.2104 r_free = 0.2684 target = 4.597136 restraints weight = None  |
|-----------------------------------------------------------------------------|
|-group b-factor refinement (macro cycle = 1; iterations = 28)----------------|
| r_work = 0.2105 r_free = 0.2683 target = 4.597329 restraints weight = None  |
|-----------------------------------------------------------------------------|

|-Information about rigid groups----------------------------------------------|
| Total number of atoms = 5005    Number of rigid groups = 2                  |
| group: start point:                        end point:                       |
|               x      B  atom  residue  <>        x      B  atom  residue    |
|     1:    3.489  39.21   N   ALA    3  <>   -0.148  68.14   OXT VAL  156    |
|     2:  -31.372  48.03   N   GLY    2  <>  -28.982  68.87   OXT VAL  156    |
|-----------------------------------------------------------------------------|

|-TLS refinement: start model-------------------------------------------------|
| target_work(ls_wunit_k1) = 0.0488323  r_work = 0.2105  r_free = 0.2683      |
|-----------------------------------------------------------------------------|
|-TLS refinement: start model-------------------------------------------------|
| iso = 2564    aniso = 2512    pos. def. = 2564    non-pos. def. = 0         |
| Total B(isotropic equivalent): min = 6.68     max = 103.47   mean = 38.92   |
| Isotropic B only:              min = 0.00     max = 77.22    mean = 20.23   |
| - - - - - - - - - - - - - - - - - - - - - - - - - - - - - - - - - - - - - - |
|                     Distribution of isotropic B-factors:                    |
|            Isotropic                |             Total                     |
|      0.000 -    7.722:     205      |        6.678 -   16.357:      12      |
|      7.722 -   15.444:     805      |       16.357 -   26.036:     329      |
|     15.444 -   23.166:     756      |       26.036 -   35.715:     896      |
|     23.166 -   30.888:     397      |       35.715 -   45.394:     635      |
|     30.888 -   38.610:     226      |       45.394 -   55.073:     390      |
|     38.610 -   46.332:      94      |       55.073 -   64.752:     195      |
|     46.332 -   54.054:      40      |       64.752 -   74.431:      74      |
|     54.054 -   61.776:      21      |       74.431 -   84.110:      26      |
|     61.776 -   69.498:      12      |       84.110 -   93.789:       5      |
|     69.498 -   77.220:       8      |       93.789 -  103.468:       2      |
|-----------------------------------------------------------------------------|
|-TLS refinement: start parameters--------------------------------------------|
|TLS group number 1:                                                          |
|               Origin (x,y,z) =    0.0321  -11.4756   10.9408                |
|T11=  0.1928 T22=  0.1714 T33=  0.1760 T12=  0.0176 T13= -0.0171 T23=  0.0398|
|L11=  1.5509 L22=  1.0249 L33=  0.6519 L12= -0.3727 L13= -0.2588 L23=  0.1938|
|S11=  0.0067 S22= -0.0542 S33= -0.0032 S12=  0.0516 S13= -0.0635 S21=  0.0085|
|S23= -0.0156 S31=  0.0619 S32=  0.0448                                       |
|TLS group number 2:                                                          |
|               Origin (x,y,z) =  -29.3644   11.6569    8.7354                |
|T11=  0.1876 T22=  0.1954 T33=  0.1572 T12= -0.0114 T13=  0.0503 T23=  0.0108|
|L11=  2.5176 L22=  1.6803 L33=  0.6689 L12=  0.0064 L13=  1.2820 L23=  0.0673|
|S11=  0.0218 S22= -0.0862 S33= -0.0269 S12=  0.1016 S13=  0.1668 S21= -0.0253|
|S23= -0.0155 S31=  0.0113 S32=  0.0456                                       |
|-----------------------------------------------------------------------------|

|-TLS refinement: after macrocycle 1------------------------------------------|
| iso = 2564    aniso = 2512    pos. def. = 2564    non-pos. def. = 0         |
| Total B(isotropic equivalent): min = 6.68     max = 103.38   mean = 38.92   |
| Isotropic B only:              min = 0.00     max = 77.22    mean = 20.23   |
| - - - - - - - - - - - - - - - - - - - - - - - - - - - - - - - - - - - - - - |
|                     Distribution of isotropic B-factors:                    |
|            Isotropic                |             Total                     |
|      0.000 -    7.722:     205      |        6.678 -   16.348:      11      |
|      7.722 -   15.444:     805      |       16.348 -   26.018:     329      |
|     15.444 -   23.166:     756      |       26.018 -   35.688:     897      |
|     23.166 -   30.888:     397      |       35.688 -   45.358:     634      |
|     30.888 -   38.610:     226      |       45.358 -   55.028:     392      |
|     38.610 -   46.332:      94      |       55.028 -   64.698:     193      |
|     46.332 -   54.054:      40      |       64.698 -   74.368:      75      |
|     54.054 -   61.776:      21      |       74.368 -   84.038:      26      |
|     61.776 -   69.498:      12      |       84.038 -   93.708:       5      |
|     69.498 -   77.220:       8      |       93.708 -  103.378:       2      |
|-----------------------------------------------------------------------------|
|-TLS refinement: after macrocycle 1------------------------------------------|
|TLS group number 1:                                                          |
|               Origin (x,y,z) =    0.0321  -11.4756   10.9408                |
|T11=  0.1928 T22=  0.1714 T33=  0.1760 T12=  0.0176 T13= -0.0171 T23=  0.0398|
|L11=  1.5509 L22=  1.0249 L33=  0.6519 L12= -0.3727 L13= -0.2588 L23=  0.1938|
|S11=  0.0067 S22= -0.0542 S33= -0.0032 S12=  0.0516 S13= -0.0635 S21=  0.0085|
|S23= -0.0156 S31=  0.0619 S32=  0.0448                                       |
|TLS group number 2:                                                          |
|               Origin (x,y,z) =  -29.3644   11.6569    8.7354                |
|T11=  0.1876 T22=  0.1954 T33=  0.1572 T12= -0.0114 T13=  0.0503 T23=  0.0108|
|L11=  2.5176 L22=  1.6803 L33=  0.6689 L12=  0.0064 L13=  1.2820 L23=  0.0673|
|S11=  0.0218 S22= -0.0862 S33= -0.0269 S12=  0.1016 S13=  0.1668 S21= -0.0253|
|S23= -0.0155 S31=  0.0113 S32=  0.0456                                       |
|-----------------------------------------------------------------------------|
|-TLS refinement: after macrocycle 1------------------------------------------|
| target_work(ls_wunit_k1) = 0.0488331  r_work = 0.2104  r_free = 0.2684      |
|-----------------------------------------------------------------------------|

|-TLS refinement: after macrocycle 2------------------------------------------|
| iso = 2564    aniso = 2512    pos. def. = 2564    non-pos. def. = 0         |
| Total B(isotropic equivalent): min = 6.68     max = 103.38   mean = 38.92   |
| Isotropic B only:              min = 0.00     max = 77.22    mean = 20.23   |
| - - - - - - - - - - - - - - - - - - - - - - - - - - - - - - - - - - - - - - |
|                     Distribution of isotropic B-factors:                    |
|            Isotropic                |             Total                     |
|      0.000 -    7.722:     205      |        6.678 -   16.348:      11      |
|      7.722 -   15.444:     805      |       16.348 -   26.018:     329      |
|     15.444 -   23.166:     756      |       26.018 -   35.688:     897      |
|     23.166 -   30.888:     397      |       35.688 -   45.358:     634      |
|     30.888 -   38.610:     226      |       45.358 -   55.028:     392      |
|     38.610 -   46.332:      94      |       55.028 -   64.698:     193      |
|     46.332 -   54.054:      40      |       64.698 -   74.368:      75      |
|     54.054 -   61.776:      21      |       74.368 -   84.038:      26      |
|     61.776 -   69.498:      12      |       84.038 -   93.708:       5      |
|     69.498 -   77.220:       8      |       93.708 -  103.378:       2      |
|-----------------------------------------------------------------------------|
|-TLS refinement: after macrocycle 2------------------------------------------|
|TLS group number 1:                                                          |
|               Origin (x,y,z) =    0.0321  -11.4756   10.9408                |
|T11=  0.1928 T22=  0.1714 T33=  0.1760 T12=  0.0176 T13= -0.0171 T23=  0.0398|
|L11=  1.5509 L22=  1.0249 L33=  0.6519 L12= -0.3727 L13= -0.2588 L23=  0.1938|
|S11=  0.0067 S22= -0.0542 S33= -0.0032 S12=  0.0516 S13= -0.0635 S21=  0.0085|
|S23= -0.0156 S31=  0.0619 S32=  0.0448                                       |
|TLS group number 2:                                                          |
|               Origin (x,y,z) =  -29.3644   11.6569    8.7354                |
|T11=  0.1876 T22=  0.1954 T33=  0.1572 T12= -0.0114 T13=  0.0503 T23=  0.0108|
|L11=  2.5176 L22=  1.6803 L33=  0.6689 L12=  0.0064 L13=  1.2820 L23=  0.0673|
|S11=  0.0218 S22= -0.0862 S33= -0.0269 S12=  0.1016 S13=  0.1668 S21= -0.0253|
|S23= -0.0155 S31=  0.0113 S32=  0.0456                                       |
|-----------------------------------------------------------------------------|
|-TLS refinement: after macrocycle 2------------------------------------------|
| target_work(ls_wunit_k1) = 0.0488331  r_work = 0.2104  r_free = 0.2684      |
|-----------------------------------------------------------------------------|
|-TLS refinement: final values------------------------------------------------|
|TLS group number 1:                                                          |
|               Origin (x,y,z) =    0.0321  -11.4756   10.9408                |
|T11=  0.1928 T22=  0.1714 T33=  0.1760 T12=  0.0176 T13= -0.0171 T23=  0.0398|
|L11=  1.5509 L22=  1.0249 L33=  0.6519 L12= -0.3727 L13= -0.2588 L23=  0.1938|
|S11=  0.0067 S22= -0.0542 S33= -0.0032 S12=  0.0516 S13= -0.0635 S21=  0.0085|
|S23= -0.0156 S31=  0.0619 S32=  0.0448                                       |
|TLS group number 2:                                                          |
|               Origin (x,y,z) =  -29.3644   11.6569    8.7354                |
|T11=  0.1876 T22=  0.1954 T33=  0.1572 T12= -0.0114 T13=  0.0503 T23=  0.0108|
|L11=  2.5176 L22=  1.6803 L33=  0.6689 L12=  0.0064 L13=  1.2820 L23=  0.0673|
|S11=  0.0218 S22= -0.0862 S33= -0.0269 S12=  0.1016 S13=  0.1668 S21= -0.0253|
|S23= -0.0155 S31=  0.0113 S32=  0.0456                                       |
|-----------------------------------------------------------------------------|

               ----------group isotropic ADP refinement----------              

|-group b-factor refinement (macro cycle = 0; iterations = 0)-----------------|
| r_work = 0.2104 r_free = 0.2684 target = 4.597356 restraints weight = None  |
|-----------------------------------------------------------------------------|
|-group b-factor refinement (macro cycle = 1; iterations = 38)----------------|
| r_work = 0.2105 r_free = 0.2683 target = 4.597293 restraints weight = 2109.461|
|-----------------------------------------------------------------------------|
|-group b-factor refinement (macro cycle = 2; iterations = 22)----------------|
| r_work = 0.2105 r_free = 0.2683 target = 4.597293 restraints weight = 2085.869|
|-----------------------------------------------------------------------------|
|-group b-factor refinement (macro cycle = 3; iterations = 22)----------------|
| r_work = 0.2105 r_free = 0.2683 target = 4.597293 restraints weight = 2085.870|
|-----------------------------------------------------------------------------|

                min    max   mean <Bi,j>   iso aniso
   Overall:    6.76 103.81  39.27   5.52  2564  2512
   Protein:   14.94 103.81  39.11   5.54  2512  2512
   Water:      6.76  41.53  25.54    N/A    20     0
   Other:     29.83  77.21  59.75    N/A    32     0
   Chain  A:  14.94  95.22  37.42    N/A  1254  1254
   Chain  C:  29.83  39.50  34.66    N/A     2     0
   Chain  B:  15.81 103.81  40.80    N/A  1258  1258
   Chain  E:   6.76  41.53  25.54    N/A    20     0
   Chain  D:  49.89  77.21  61.42    N/A    30     0
   Histogram:
       Values      Number of atoms
     6.76 - 16.46        12
    16.46 - 26.17       312
    26.17 - 35.87       888
    35.87 - 45.58       657
    45.58 - 55.28       391
    55.28 - 64.99       195
    64.99 - 74.70        76
    74.70 - 84.40        26
    84.40 - 94.11         5
    94.11 - 103.81        2


                         ----------X-ray data----------                        

|--(resolution: 2.76 - 23.13 A, n_refl.=15514 (all), 5.02  % free)------------|
|                                                                             |
| r_work= 0.2105 r_free= 0.2683 coordinate error (max.-lik. estimate): 0.42 A |
|                                                                             |
| normalized target function (ml) (work): 4.597293                            |
| target function (ml) not normalized (work): 67741.109580                    |
| target function (ml) not normalized (free): 3694.198321                     |
|-----------------------------------------------------------------------------|

|-----------------------------------------------------------------------------|
| Bin     Resolution   Compl.  No. Refl.    R-factors          Targets        |
|number     range              work test   work   test        work        test|
|  1:   23.13 -    5.00 0.95   2591  142 0.1958 0.2348      4.9382      5.0161|
|  2:    5.00 -    3.98 0.96   2611  138 0.1587 0.2267      4.8652      5.0879|
|  3:    3.98 -    3.48 0.96   2613  134 0.2028 0.2854      4.6538      4.9582|
|  4:    3.48 -    3.16 0.96   2626  138 0.2569 0.2848      4.5319      4.5916|
|  5:    3.16 -    2.93 0.85   2336  119 0.2805 0.3459       4.278      4.3729|
|  6:    2.93 -    2.76 0.71   1958  108 0.3283 0.3894      4.1822      4.2719|
|-----------------------------------------------------------------------------|

|-----------------------------------------------------------------------------|
|R-free likelihood based estimates for figures of merit, absolute phase error,|
|and distribution parameters alpha and beta (Acta Cryst. (1995). A51, 880-887)|
|                                                                             |
| Bin     Resolution      No. Refl.   FOM  Phase Scale    Alpha        Beta   |
|  #        range        work  test        error factor                       |
|  1:   23.13 -    5.00  2591   142  0.86  21.13   0.99     0.93       3597.33|
|  2:    5.00 -    3.98  2611   138  0.88  19.21   1.00     0.93       3597.33|
|  3:    3.98 -    3.48  2613   134  0.84  24.08   1.01     0.89       2439.37|
|  4:    3.48 -    3.16  2626   138  0.73  33.59   1.00     0.89       2439.37|
|  5:    3.16 -    2.93  2336   119  0.72  35.38   1.01     0.80       1397.00|
|  6:    2.93 -    2.76  1958   108  0.62  43.02   0.96     0.80       1397.00|
|alpha:            min =        0.80 max =            0.93 mean =         0.88|
|beta:             min =     1397.00 max =         3597.33 mean =      2544.41|
|figures of merit: min =        0.00 max =            1.00 mean =         0.78|
|phase err.(work): min =        0.00 max =           89.80 mean =        28.70|
|phase err.(test): min =        0.00 max =           87.71 mean =        29.07|
|-----------------------------------------------------------------------------|

==================================== Final ====================================


============================= updating all scales =============================

                   start: r(all,work,free)=0.2133 0.2105 0.2683 n_refl.: 15514
       re-set all scales: r(all,work,free)=0.3115 0.3083 0.3727 n_refl.: 15514
         remove outliers: r(all,work,free)=0.3115 0.3083 0.3727 n_refl.: 15514
overall B=-0.25 to atoms: r(all,work,free)=0.3105 0.3073 0.3716 n_refl.: 15514
bulk-solvent and scaling: r(all,work,free)=0.2135 0.2107 0.2682 n_refl.: 15514
         remove outliers: r(all,work,free)=0.2135 0.2107 0.2682 n_refl.: 15514

 ======================== Statistics in resolution bins ======================== 

Total model structure factor:
  F_model = k_total * (F_calc + k_mask * F_mask)

    k_total = k_isotropic * k_anisotropic
   Resolution    Compl Nwork Nfree R_work    <Fobs>  <Fmodel> kiso   kani kmask
 23.128-13.292   80.00    94     6 0.2739   218.857   187.870 1.098 1.010 0.120
 13.275-11.127   91.07    98     4 0.1631   197.969   197.214 1.167 0.987 0.120
 11.107-9.328    95.11   165    10 0.1632   178.907   177.503 1.247 0.990 0.120
  9.299-7.825    95.41   275    16 0.2429   123.490   117.238 1.161 0.987 0.120
  7.814-6.553    95.41   493    27 0.2297   114.125   105.977 0.924 0.987 0.100
  6.550-5.492    95.77   817    43 0.2096   122.178   113.937 0.932 0.987 0.100
  5.488-4.603    95.26  1391    75 0.1505   169.722   167.785 1.004 0.987 0.100
  4.602-3.858    95.87  2359   126 0.1663   141.088   137.055 1.019 0.983 0.050
  3.858-3.234    95.87  4038   209 0.2262    87.293    81.546 1.044 0.981 0.010
  3.232-2.760    80.22  5005   263 0.2967    52.408    47.107 0.981 0.990 0.000

  Approximation of k_total with k_overall*exp(-b_overall*s**2/4)
    k_overall=0.9911   b_overall=0.0558  

================= overall refinement statistics: step by step =================

****************** REFINEMENT STATISTICS STEP BY STEP ******************
leading digit, like 1_, means number of macro-cycle                     
0    : statistics at the very beginning when nothing is done yet        
1_bss: bulk solvent correction and/or (anisotropic) scaling             
1_xyz: refinement of coordinates                                        
1_gbr: group B-factor refinement                                        
1_occ: refinement of occupancies                                        
------------------------------------------------------------------------
 stage r-work r-free bonds angles b_min b_max b_ave n_water shift
       0    : 0.3079 0.3736 0.016  1.660  11.6  99.6  38.6  20      0.000
       1_bss: 0.2067 0.2653 0.016  1.660  11.6  99.6  38.6  20      0.000
 1_settarget: 0.2067 0.2653 0.016  1.660  11.6  99.6  38.6  20      0.000
       1_nqh: 0.2066 0.2651 0.016  1.660  11.6  99.6  38.6  20      0.002
   1_realsrl: 0.2078 0.2736 0.016  1.660  11.6  99.6  38.6  20      0.045
    1_weight: 0.2078 0.2736 0.016  1.660  11.6  99.6  38.6  20      0.045
    1_xyzrec: 0.2120 0.2691 0.006  0.927  11.6  99.6  38.6  20      0.084
  1_realsrl2: 0.2120 0.2691 0.006  0.927  11.6  99.6  38.6  20      0.084
       1_adp: 0.2069 0.2704 0.006  0.927   7.4 103.3  40.0  20      0.084
       2_bss: 0.2069 0.2711 0.006  0.927   7.4 103.2  39.9  20      0.084
 2_settarget: 0.2069 0.2711 0.006  0.927   7.4 103.2  39.9  20      0.084
 2_updatecdl: 0.2069 0.2711 0.006  0.936   7.4 103.2  39.9  20      0.084
       2_nqh: 0.2069 0.2711 0.006  0.936   7.4 103.2  39.9  20      0.084
   2_realsrl: 0.2079 0.2709 0.008  0.949   7.4 103.2  39.9  20      0.098
    2_weight: 0.2079 0.2709 0.008  0.949   7.4 103.2  39.9  20      0.098
    2_xyzrec: 0.2093 0.2706 0.004  0.773   7.4 103.2  39.9  20      0.111
  2_realsrl2: 0.2093 0.2706 0.004  0.773   7.4 103.2  39.9  20      0.112
       2_adp: 0.2090 0.2708 0.004  0.773   7.3 105.0  40.0  20      0.112
       3_bss: 0.2088 0.2716 0.004  0.773   7.3 105.0  40.0  20      0.112
 3_settarget: 0.2088 0.2716 0.004  0.773   7.3 105.0  40.0  20      0.112
 3_updatecdl: 0.2088 0.2716 0.004  0.784   7.3 105.0  40.0  20      0.112
       3_nqh: 0.2088 0.2716 0.004  0.784   7.3 105.0  40.0  20      0.112
   3_realsrl: 0.2087 0.2716 0.004  0.784   7.3 105.0  40.0  20      0.120
    3_weight: 0.2087 0.2716 0.004  0.784   7.3 105.0  40.0  20      0.120
    3_xyzrec: 0.2093 0.2707 0.003  0.698   7.3 105.0  40.0  20      0.131
  3_realsrl2: 0.2093 0.2707 0.003  0.698   7.3 105.0  40.0  20      0.131
       3_adp: 0.2101 0.2687 0.003  0.698   7.4 104.1  39.4  20      0.131
       4_bss: 0.2099 0.2681 0.003  0.698   7.4 104.1  39.4  20      0.131
 4_settarget: 0.2099 0.2681 0.003  0.698   7.4 104.1  39.4  20      0.131
 4_updatecdl: 0.2099 0.2681 0.003  0.700   7.4 104.1  39.4  20      0.131
       4_nqh: 0.2099 0.2681 0.003  0.700   7.4 104.1  39.4  20      0.131
   4_realsrl: 0.2099 0.2673 0.003  0.700   7.4 104.1  39.4  20      0.128
    4_weight: 0.2099 0.2673 0.003  0.700   7.4 104.1  39.4  20      0.128
    4_xyzrec: 0.2100 0.2669 0.003  0.648   7.4 104.1  39.4  20      0.135
  4_realsrl2: 0.2100 0.2669 0.003  0.648   7.4 104.1  39.4  20      0.134
       4_adp: 0.2099 0.2670 0.003  0.648   7.3 103.1  39.1  20      0.134
       5_bss: 0.2099 0.2670 0.003  0.648   7.4 103.2  39.1  20      0.134
 5_settarget: 0.2099 0.2670 0.003  0.648   7.4 103.2  39.1  20      0.134
 5_updatecdl: 0.2099 0.2670 0.003  0.650   7.4 103.2  39.1  20      0.134
       5_nqh: 0.2099 0.2670 0.003  0.650   7.4 103.2  39.1  20      0.134
   5_realsrl: 0.2099 0.2677 0.003  0.650   7.4 103.2  39.1  20      0.138
    5_weight: 0.2099 0.2677 0.003  0.650   7.4 103.2  39.1  20      0.138
    5_xyzrec: 0.2100 0.2678 0.002  0.609   7.4 103.2  39.1  20      0.146
  5_realsrl2: 0.2100 0.2678 0.002  0.609   7.4 103.2  39.1  20      0.146
       5_adp: 0.2099 0.2678 0.002  0.609   7.4 104.2  39.3  20      0.146
       6_bss: 0.2099 0.2674 0.002  0.609   7.5 104.4  39.4  20      0.146
 6_settarget: 0.2099 0.2674 0.002  0.609   7.5 104.4  39.4  20      0.146
 6_updatecdl: 0.2099 0.2674 0.003  0.617   7.5 104.4  39.4  20      0.146
       6_nqh: 0.2101 0.2679 0.003  0.617   7.5 104.4  39.4  20      0.145
   6_realsrl: 0.2103 0.2688 0.003  0.617   7.5 104.4  39.4  20      0.149
    6_weight: 0.2103 0.2688 0.003  0.617   7.5 104.4  39.4  20      0.149
    6_xyzrec: 0.2102 0.2684 0.002  0.585   7.5 104.4  39.4  20      0.154
  6_realsrl2: 0.2102 0.2684 0.002  0.585   7.5 104.4  39.4  20      0.154
       6_adp: 0.2102 0.2679 0.002  0.585   7.1 104.1  39.4  20      0.154
       7_bss: 0.2101 0.2679 0.002  0.585   7.1 104.1  39.4  20      0.154
 7_settarget: 0.2101 0.2679 0.002  0.585   7.1 104.1  39.4  20      0.154
 7_updatecdl: 0.2101 0.2679 0.002  0.590   7.1 104.1  39.4  20      0.154
       7_nqh: 0.2101 0.2679 0.002  0.590   7.1 104.1  39.4  20      0.154
   7_realsrl: 0.2106 0.2685 0.002  0.590   7.1 104.1  39.4  20      0.159
    7_weight: 0.2106 0.2685 0.002  0.590   7.1 104.1  39.4  20      0.159
    7_xyzrec: 0.2105 0.2678 0.002  0.567   7.1 104.1  39.4  20      0.165
  7_realsrl2: 0.2105 0.2678 0.002  0.567   7.1 104.1  39.4  20      0.165
       7_adp: 0.2105 0.2677 0.002  0.567   6.8 104.7  39.6  20      0.165
       8_bss: 0.2104 0.2673 0.002  0.567   6.8 104.7  39.6  20      0.165
 8_settarget: 0.2104 0.2673 0.002  0.567   6.8 104.7  39.6  20      0.165
 8_updatecdl: 0.2104 0.2673 0.002  0.578   6.8 104.7  39.6  20      0.165
       8_nqh: 0.2104 0.2673 0.002  0.578   6.8 104.7  39.6  20      0.165
   8_realsrl: 0.2104 0.2674 0.002  0.578   6.8 104.7  39.6  20      0.160
    8_weight: 0.2104 0.2674 0.002  0.578   6.8 104.7  39.6  20      0.160
    8_xyzrec: 0.2103 0.2674 0.002  0.551   6.8 104.7  39.6  20      0.164
  8_realsrl2: 0.2103 0.2674 0.002  0.551   6.8 104.7  39.6  20      0.164
       8_adp: 0.2103 0.2676 0.002  0.551   7.2 104.5  39.8  20      0.164
       9_bss: 0.2104 0.2676 0.002  0.551   6.7 104.0  39.3  20      0.164
 9_settarget: 0.2104 0.2676 0.002  0.551   6.7 104.0  39.3  20      0.164
 9_updatecdl: 0.2104 0.2676 0.002  0.564   6.7 104.0  39.3  20      0.164
       9_nqh: 0.2104 0.2676 0.002  0.564   6.7 104.0  39.3  20      0.164
   9_realsrl: 0.2104 0.2680 0.002  0.564   6.7 104.0  39.3  20      0.170
    9_weight: 0.2104 0.2680 0.002  0.564   6.7 104.0  39.3  20      0.170
    9_xyzrec: 0.2103 0.2677 0.002  0.544   6.7 104.0  39.3  20      0.174
  9_realsrl2: 0.2103 0.2677 0.002  0.544   6.7 104.0  39.3  20      0.174
       9_adp: 0.2103 0.2680 0.002  0.544   6.7 103.4  39.0  20      0.174
      10_bss: 0.2102 0.2681 0.002  0.544   6.7 103.4  39.0  20      0.174
10_settarget: 0.2102 0.2681 0.002  0.544   6.7 103.4  39.0  20      0.174
10_updatecdl: 0.2102 0.2681 0.002  0.551   6.7 103.4  39.0  20      0.174
    10_setrh: 0.2102 0.2682 0.002  0.551   6.7 103.4  39.0  20      0.174
      10_nqh: 0.2102 0.2682 0.002  0.551   6.7 103.4  39.0  20      0.174
  10_realsrl: 0.2104 0.2685 0.002  0.551   6.7 103.4  39.0  20      0.173
   10_weight: 0.2104 0.2685 0.002  0.551   6.7 103.4  39.0  20      0.173
   10_xyzrec: 0.2104 0.2684 0.002  0.549   6.7 103.4  39.0  20      0.173
 10_realsrl2: 0.2104 0.2684 0.002  0.549   6.7 103.4  39.0  20      0.173
      10_adp: 0.2105 0.2683 0.002  0.549   6.8 103.8  39.3  20      0.173
         end: 0.2107 0.2682 0.002  0.549   6.5 103.6  39.0  20      0.173
------------------------------------------------------------------------

============================== Exporting results ==============================


Writing refined structure to CIF file:
  F:\phenix\20240918_lysozyme_microed_autoleipaper\Refine_326\20240918_microed_autoleipaper_refine_326.cif
Timing summary:
  Prepare for refinement (initialize)           : 7.1250
  Write initial files (write_before_run_outputs): 2.3906
  Refinement macro-cycles (run)                 : 1800.2656
  Write final files (write_after_run_outputs)   : 7.9531
  Total                                         : 1817.7344
Total CPU time: 30.33 minutes

=========================== phenix.refine: finished ===========================

# Date 2025-02-05 Time 13:27:05 W. Europe Standard Time +0100 (1738758425.27 s)

Start R-work = 0.2067, R-free = 0.2653
Final R-work = 0.2107, R-free = 0.2682
wall clock time: 2021.34 s

  Symmetric amino acids flipped
    Residue "A GLU   73": "OE1" <-> "OE2"
    Residue "A GLU   77": "OE1" <-> "OE2"
    Residue "A GLU   97": "OE1" <-> "OE2"
    Residue "A ASP  143": "OD1" <-> "OD2"
    Residue "A ASP  147": "OD1" <-> "OD2"
    Residue "B TYR    7": "CD1" <-> "CD2" "CE1" <-> "CE2" "HD1" <-> "HD2" "HE1" <-> "HE2"
    Residue "B PHE   27": "CD1" <-> "CD2" "CE1" <-> "CE2" "HD1" <-> "HD2" "HE1" <-> "HE2"
    Residue "B GLU   55": "OE1" <-> "OE2"
    Residue "B GLU   79": "OE1" <-> "OE2"
    Residue "B PHE   86": "CD1" <-> "CD2" "CE1" <-> "CE2" "HD1" <-> "HD2" "HE1" <-> "HE2"
    Residue "B ASP  147": "OD1" <-> "OD2"
    Residue "B ASP  154": "OD1" <-> "OD2"
  Time to flip residues: 0.00s

  Monomer Library directory:
    "e:\phenix\phenix-installer-1.20.1-4487-intel-windows-x86_64\modules\chem_data\mon_lib"
  Total number of atoms: 5005
  Number of models: 1
  Model: ""
    Number of chains: 5
    Chain: "A"
      Number of atoms: 2473
      Number of conformers: 1
      Conformer: ""
        Number of residues, atoms: 154, 2473
          Classifications: {'peptide': 154}
          Modifications used: {'COO': 1}
          Link IDs: {'PTRANS': 7, 'TRANS': 146}
    Chain: "B"
      Number of atoms: 2480
      Number of conformers: 1
      Conformer: ""
        Number of residues, atoms: 155, 2480
          Classifications: {'peptide': 155}
          Modifications used: {'COO': 1}
          Link IDs: {'PTRANS': 7, 'TRANS': 147}
    Chain: "C"
      Number of atoms: 2
      Number of conformers: 1
      Conformer: ""
        Number of residues, atoms: 2, 2
          Unusual residues: {' NA': 2}
          Classifications: {'undetermined': 2}
          Link IDs: {None: 1}
    Chain: "D"
      Number of atoms: 30
      Number of conformers: 1
      Conformer: ""
        Number of residues, atoms: 6, 30
          Unusual residues: {'SO4': 6}
          Classifications: {'undetermined': 6}
          Link IDs: {None: 5}
    Chain: "E"
      Number of atoms: 20
      Number of conformers: 1
      Conformer: ""
        Number of residues, atoms: 20, 20
          Classifications: {'water': 20}
          Link IDs: {None: 19}
  Time building chain proxies: 0.52, per 1000 atoms: 0.10
  Number of scatterers: 5005
  At special positions: 0
  Unit cell: (61.66, 69.71, 80.87, 90, 90, 90)
  Space group: P 21 21 21 (No. 19)
  Number of sites at special positions: 0
  Number of scattering types: 6
    Type Number    sf(0)
     S      18     16.00
     Na      2     11.00
     O     509      8.00
     N     419      7.00
     C    1616      6.00
     H    2441      1.00
    sf(0) = scattering factor at diffraction angle 0.

  Number of disulfides: simple=0, symmetry=0
  Custom bonds:
    Warning: Ignoring bond with distance_ideal = None:
      atom_selection_1 = None
      atom_selection_2 = None
    Total number of added/changed bonds: 0
  Custom angles:
    Warning: Ignoring angle with angle_ideal = None:
      atom_selection_1 = None
      atom_selection_2 = None
      atom_selection_3 = None
    Total number of new custom angles: 0
    Total number of changed angles: 0
  Custom dihedrals:
    Warning: Ignoring dihedral with angle_ideal = None:
      atom_selection_1 = None
      atom_selection_2 = None
      atom_selection_3 = None
      atom_selection_4 = None
    Total number of custom dihedrals: 0
  Custom planarities:
    Warning: Ignoring planarity with with sigma <= 0:
      atom_selection = None
None
    Total number of custom planarities: 0
  Custom parallelities:
Warning: Ignoring parallelity with empty atom selection.
    Total number of custom parallelities: 0
  Custom bonds:
    Warning: Ignoring bond with distance_ideal = None:
      atom_selection_1 = None
      atom_selection_2 = None
    Total number of added/changed bonds: 0
  Custom angles:
    Warning: Ignoring angle with angle_ideal = None:
      atom_selection_1 = None
      atom_selection_2 = None
      atom_selection_3 = None
    Total number of new custom angles: 0
    Total number of changed angles: 0
  Custom dihedrals:
    Warning: Ignoring dihedral with angle_ideal = None:
      atom_selection_1 = None
      atom_selection_2 = None
      atom_selection_3 = None
      atom_selection_4 = None
    Total number of custom dihedrals: 0
  Custom planarities:
    Warning: Ignoring planarity with with sigma <= 0:
      atom_selection = None
None
    Total number of custom planarities: 0
  Custom parallelities:
Warning: Ignoring parallelity with empty atom selection.
    Total number of custom parallelities: 0

  Automatic linking
    Parameters for automatic linking
      Linking & cutoffs
        Metal                : Auto  - 3.50
        Amino acid           : False - 1.90
        Carbohydrate         : True  - 1.99
        Ligands              : True  - 1.99
        Small molecules      : False - 1.98
        Amino acid - RNA/DNA : False
      
  Number of custom bonds: simple=0, symmetry=0
  Time building additional restraints: 0.50
  Conformation dependent library (CDL) restraints added in 65.0 milliseconds
  
  Adding C-beta torsion restraints...
  Number of C-beta restraints generated:  556

  Time building geometry restraints manager: 0.61 seconds

  NOTE: a complete listing of the restraints can be obtained by requesting
        output of .geo file.

  Histogram of bond lengths:
        0.84 -     1.03: 2437
        1.03 -     1.23: 4
        1.23 -     1.42: 1110
        1.42 -     1.62: 1470
        1.62 -     1.81: 20
  Bond restraints: 5041
  Sorted by residual:
  bond pdb=" CB  LYS B 130 "
       pdb=" CG  LYS B 130 "
    ideal  model  delta    sigma   weight residual
    1.520  1.541 -0.021 3.00e-02 1.11e+03 4.91e-01
  bond pdb=" CG  LYS B 130 "
       pdb=" CD  LYS B 130 "
    ideal  model  delta    sigma   weight residual
    1.520  1.537 -0.017 3.00e-02 1.11e+03 3.05e-01
  bond pdb=" CA  ASP B  99 "
       pdb=" CB  ASP B  99 "
    ideal  model  delta    sigma   weight residual
    1.529  1.537 -0.008 1.58e-02 4.01e+03 2.40e-01
  bond pdb=" CB  TRP A 123 "
       pdb=" CG  TRP A 123 "
    ideal  model  delta    sigma   weight residual
    1.498  1.511 -0.013 3.10e-02 1.04e+03 1.83e-01
  bond pdb=" C   PRO A 103 "
       pdb=" N   CYS A 104 "
    ideal  model  delta    sigma   weight residual
    1.330  1.335 -0.005 1.23e-02 6.61e+03 1.81e-01
  ... (remaining 5036 not shown)

  Histogram of bond angle deviations from ideal:
      100.03 -   106.83: 103
      106.83 -   113.63: 5847
      113.63 -   120.43: 1653
      120.43 -   127.22: 1458
      127.22 -   134.02: 33
  Bond angle restraints: 9094
  Sorted by residual:
  angle pdb=" N   ASP B 143 "
        pdb=" CA  ASP B 143 "
        pdb=" C   ASP B 143 "
      ideal   model   delta    sigma   weight residual
     110.80  115.43   -4.63 2.13e+00 2.20e-01 4.73e+00
  angle pdb=" N   GLY A  68 "
        pdb=" CA  GLY A  68 "
        pdb=" C   GLY A  68 "
      ideal   model   delta    sigma   weight residual
     110.55  113.49   -2.94 1.64e+00 3.72e-01 3.22e+00
  angle pdb=" C   VAL A  67 "
        pdb=" N   GLY A  68 "
        pdb=" CA  GLY A  68 "
      ideal   model   delta    sigma   weight residual
     120.84  117.43    3.41 1.91e+00 2.74e-01 3.18e+00
  angle pdb=" N   VAL A  67 "
        pdb=" CA  VAL A  67 "
        pdb=" C   VAL A  67 "
      ideal   model   delta    sigma   weight residual
     109.34  112.85   -3.51 2.08e+00 2.31e-01 2.84e+00
  angle pdb=" N   PHE A 133 "
        pdb=" CA  PHE A 133 "
        pdb=" C   PHE A 133 "
      ideal   model   delta    sigma   weight residual
     108.99  111.48   -2.49 1.57e+00 4.06e-01 2.51e+00
  ... (remaining 9089 not shown)

  Histogram of dihedral angle deviations from ideal:
        0.00 -    17.43: 1690
       17.43 -    34.86: 206
       34.86 -    52.28: 71
       52.28 -    69.71: 23
       69.71 -    87.14: 7
  Dihedral angle restraints: 1997
    sinusoidal: 918
      harmonic: 1079
  Sorted by residual:
  dihedral pdb=" N   GLN B 107 "
           pdb=" CA  GLN B 107 "
           pdb=" CB  GLN B 107 "
           pdb=" CG  GLN B 107 "
      ideal   model   delta sinusoidal    sigma   weight residual
    -180.00 -120.21  -59.79     3      1.50e+01 4.44e-03 9.48e+00
  dihedral pdb=" CA  GLN A  14 "
           pdb=" CB  GLN A  14 "
           pdb=" CG  GLN A  14 "
           pdb=" CD  GLN A  14 "
      ideal   model   delta sinusoidal    sigma   weight residual
    -180.00 -120.27  -59.73     3      1.50e+01 4.44e-03 9.48e+00
  dihedral pdb=" CA  PHE A 133 "
           pdb=" C   PHE A 133 "
           pdb=" N   HIS A 134 "
           pdb=" CA  HIS A 134 "
      ideal   model   delta  harmonic     sigma   weight residual
     180.00  164.61   15.39     0      5.00e+00 4.00e-02 9.48e+00
  ... (remaining 1994 not shown)

  Histogram of chiral volume deviations from ideal:
       0.000 -    0.028: 196
       0.028 -    0.056: 112
       0.056 -    0.084: 21
       0.084 -    0.112: 27
       0.112 -    0.140: 6
  Chirality restraints: 362
  Sorted by residual:
  chirality pdb=" CA  ILE B 111 "
            pdb=" N   ILE B 111 "
            pdb=" C   ILE B 111 "
            pdb=" CB  ILE B 111 "
    both_signs  ideal   model   delta    sigma   weight residual
      False      2.43    2.57   -0.14 2.00e-01 2.50e+01 4.90e-01
  chirality pdb=" CA  ILE A 111 "
            pdb=" N   ILE A 111 "
            pdb=" C   ILE A 111 "
            pdb=" CB  ILE A 111 "
    both_signs  ideal   model   delta    sigma   weight residual
      False      2.43    2.57   -0.14 2.00e-01 2.50e+01 4.79e-01
  chirality pdb=" CA  ILE A 145 "
            pdb=" N   ILE A 145 "
            pdb=" C   ILE A 145 "
            pdb=" CB  ILE A 145 "
    both_signs  ideal   model   delta    sigma   weight residual
      False      2.43    2.56   -0.13 2.00e-01 2.50e+01 4.17e-01
  ... (remaining 359 not shown)

  Planarity restraints: 748
  Sorted by residual:
                                 delta    sigma   weight rms_deltas residual
  plane pdb=" C   GLU B  77 "    0.024 5.00e-02 4.00e+02   3.65e-02 2.14e+00
        pdb=" N   PRO B  78 "   -0.063 5.00e-02 4.00e+02
        pdb=" CA  PRO B  78 "    0.019 5.00e-02 4.00e+02
        pdb=" CD  PRO B  78 "    0.020 5.00e-02 4.00e+02
                                 delta    sigma   weight rms_deltas residual
  plane pdb=" CD  ARG A  31 "    0.113 9.50e-02 1.11e+02   3.77e-02 1.53e+00
        pdb=" NE  ARG A  31 "   -0.005 2.00e-02 2.50e+03
        pdb=" CZ  ARG A  31 "   -0.004 2.00e-02 2.50e+03
        pdb=" NH1 ARG A  31 "   -0.001 2.00e-02 2.50e+03
        pdb=" NH2 ARG A  31 "    0.000 2.00e-02 2.50e+03
        pdb="HH11 ARG A  31 "    0.000 2.00e-02 2.50e+03
        pdb="HH12 ARG A  31 "    0.001 2.00e-02 2.50e+03
        pdb="HH21 ARG A  31 "    0.002 2.00e-02 2.50e+03
        pdb="HH22 ARG A  31 "    0.002 2.00e-02 2.50e+03
                                 delta    sigma   weight rms_deltas residual
  plane pdb=" C   PHE B 124 "    0.018 5.00e-02 4.00e+02   2.67e-02 1.14e+00
        pdb=" N   PRO B 125 "   -0.046 5.00e-02 4.00e+02
        pdb=" CA  PRO B 125 "    0.014 5.00e-02 4.00e+02
        pdb=" CD  PRO B 125 "    0.015 5.00e-02 4.00e+02
  ... (remaining 745 not shown)

  Histogram of nonbonded interaction distances:
        1.75 -     2.32: 1357
        2.32 -     2.89: 10784
        2.89 -     3.46: 11811
        3.46 -     4.03: 17672
        4.03 -     4.60: 25493
  Nonbonded interactions: 67117
  Sorted by model distance:
  nonbonded pdb=" H   ASP A  89 "
            pdb=" O3  SO4 D   8 "
     model   vdw
     1.755 1.850
  nonbonded pdb=" O   GLN B 107 "
            pdb=" H   GLN B 110 "
     model   vdw
     1.758 1.850
  nonbonded pdb=" HZ2 LYS A  24 "
            pdb=" OE2 GLU A  97 "
     model   vdw
     1.797 1.850
  nonbonded pdb=" H   LYS A  24 "
            pdb=" O   GLU A 100 "
     model   vdw
     1.805 1.850
  nonbonded pdb=" H   SER A  90 "
            pdb=" O3  SO4 D   8 "
     model   vdw
     1.813 1.850
  ... (remaining 67112 not shown)

  NOTE: a complete listing of the restraints can be obtained by requesting
        output of .geo file.
