# Supplementary material for: AutoLEI: An XDS-based pipeline with graphical user interface for automated real-time and offline batch 3D ED/microED data processing
Source: IUCrJ. 2026 Jan 1;13(Pt 1):105–15. doi: 10.1107/S2052252525010784 (PMC12809502; doi:10.1107/S2052252525010784)
Supplement: Supplementary file 7 [file m-13-00105-sup7.zip › structure files/PDB/apo-hMTH1/20240918_microed_autoleipaper_refine_326_info.txt]

phenix.refine summary

Directory: F:\phenix\20240918_lysozyme_microed_autoleipaper\Refine_326
Version: 1.20.1-4487
Parameter file: F:\phenix\20240918_lysozyme_microed_autoleipaper\Refine_326\20240918_microed_autoleipaper_refine_326.eff


                    start         final
  ---------------------------------------
  R-work:           0.2067        0.2107
  R-free:           0.2653        0.2682
  RMS(angles):      1.66           0.55
  RMS(bonds):       0.016          0.002


REFERENCE:

Afonine PV, Grosse-Kunstleve RW, Echols N, Headd JJ, Moriarty NW, Mustyakimov
M, Terwilliger TC, Urzhumtsev A, Zwart PH, Adams PD. (2012) Towards automated
crystallographic structure refinement with phenix.refine. Acta Crystallogr D
Biol Crystallogr 68:352-67.


============================== Experimental data ==============================

  Resolution range           =  23.128 - 2.760 (2.859 - 2.760)
  Number of reflections      =     8397 (629)
     after outlier rejection =     8397 (629)
  Completeness               =  89.68% (68.59%)
  R-work                     =   0.2107 (0.3499)
  R-free                     =   0.2682 (0.4095)
  By resolution bin:
   BIN  RESOLUTION RANGE  COMPL.    NWORK NFREE   RWORK  RFREE  CCWORK CCFREE
     1   23.13 -    5.92    0.94     1544    84  0.2195 0.2355   0.909  0.876
     2    5.91 -    4.71    0.95     1564    84  0.1617 0.2353   0.942  0.871
     3    4.71 -    4.12    0.95     1551    84  0.1530 0.2179   0.943  0.882
     4    4.12 -    3.74    0.96     1589    85  0.1878 0.2464   0.902  0.890
     5    3.74 -    3.48    0.96     1567    77  0.2155 0.3217   0.856  0.681
     6    3.48 -    3.27    0.96     1579    84  0.2401 0.2528   0.820  0.749
     7    3.27 -    3.11    0.94     1540    79  0.2811 0.3110   0.748  0.501
     8    3.11 -    2.97    0.85     1397    72  0.2813 0.3775   0.730  0.557
     9    2.97 -    2.86    0.81     1331    71  0.3011 0.3730   0.638  0.434
    10    2.86 -    2.76    0.65     1073    59  0.3499 0.4095   0.535  0.035

              ----------Residues with poor real-space CC----------             

  atom                   b_iso   occ  2Fo-Fc  Fmodel     CC
   A 143  ASP            61.74  1.00    1.30    2.15  0.762
   D   7  SO4            76.96  1.00    1.02    1.80  0.761
   D   8  SO4            68.46  1.00    1.06    1.62  0.794
  9 residues (including water) with CC(Fc,2mFo-DFc) < 0.8

                 ----------Suspicious water molecules----------                

  Waters in poor density:
  atom                   b_iso   occ  2Fo-Fc   Fo-Fc    Anom     CC
   E   6    O            34.07  1.00    0.83    1.99   -0.53  0.555
   E  12    O            29.88  1.00    0.89    1.31    1.51  0.705
   E  16    O            30.88  1.00    0.94    1.81    0.19  0.753
   E  18    O            26.08  1.00    1.61    2.22   -1.51  0.750
   E  20    O            41.28  1.00    0.99    2.65   -0.31  0.867
   E  22    O            34.72  1.00    1.24    2.32    0.61  0.748

  Possibly mislabeled atoms:
  atom                   b_iso   occ  2Fo-Fc   Fo-Fc    Anom     CC
   E   1    O             6.50  1.00    2.57    3.15   -0.39  0.919
   E   2    O            15.04  1.00    1.88    3.21   -0.89  0.895
   E  17    O            31.14  1.00    1.83    3.23   -1.15  0.850

  Poorly ordered waters:     6
  Mislabeled waters:         3

=============================== Model properties ==============================

   Number of:
     all atoms      : 5005
     H or D atoms   : 2441
     chains         : 5
     a.a. residues  : 309
     nucleotides    : 0
     water          : 20
     other (ligands): 8
   Ligands: NA:2,SO4:6

============================= Geometry restraints =============================


                        ----------Bond lengths----------                       

  All restrained atoms within 4.0 sigma of ideal values.

  Min. delta:    0.000 (Z=  0.000)
  Max. delta:    0.021 (Z=  0.701)
  Mean delta:    0.002 (Z=  0.088)

                        ----------Bond angles----------                        

  All restrained atoms within 4.0 sigma of ideal values.

  Min. delta:    0.000 (Z=  0.000)
  Max. delta:    4.632 (Z=  2.175)
  Mean delta:    0.549 (Z=  0.280)

                      ----------Dihedral angles----------                      

  All restrained atoms within 4.0 sigma of ideal values.

  Min. delta:    0.007
  Max. delta:   87.138
  Mean delta:   20.145

                       ----------Chiral volumes----------                      

  All restrained atoms within 4.0 sigma of ideal values.

  Min. delta:    0.000
  Max. delta:    0.140
  Mean delta:    0.044

                       ----------Planar groups----------                       

  All restrained atoms within 4.0 sigma of ideal values.

  Min. delta:    0.000
  Max. delta:    0.049
  Mean delta:    0.004

============================= Hydrogen validation =============================


                ----------H/D atoms in the input model----------               

  Total number of hydrogen atoms : 2441
  Total number of deuterium atoms: 0
  Number of H atoms (protein)    : 2441
  Number of D atoms (protein)    : 0
  Number of H atoms (water)      : 0
  Number of D atoms (water)      : 0
  Number of H atoms (other)      : 0
  Number of D atoms (other)      : 0

                      ----------Water molecules----------                      

  Number of water                            : 20
  Number of water with 0 H (or D)            : 20
  Number of water with 1 H (or D)            : 0
  Number of water with 2 H (or D)            : 0
  Number of water in alternative conformation: 0
  Number of water without oxygen atom        : 0

                    ----------MISSING H or D atoms----------                   

  ALA A   3  conformer  : H 
  HIS A  65  conformer  : HD1 
  HIS A  84  conformer  : HD1 
  HIS A 134  conformer  : HD1 
  GLY B   2  conformer  : H 
  HIS B  65  conformer  : HD1 
  HIS B  84  conformer  : HD1 
  HIS B 134  conformer  : HE2 

============================ Molprobity validation ============================


  Geometry Restraints Library: GeoStd + Monomer Library + CDL v1.2
  Deviations from Ideal Values - rmsd. rmsZ for bonds and angles.
    Bond      :  0.001   0.021   5041  Z= 0.063
    Angle     :  0.545   4.632   9094  Z= 0.225
    Chirality :  0.044   0.140    362
    Planarity :  0.003   0.038    748
    Dihedral  : 17.058  87.138   1441
    Min Nonbonded Distance : 1.755
  
  Molprobity Statistics.
    All-atom Clashscore : 2.01
    Ramachandran Plot:
      Outliers :  0.33 %
      Allowed  :  4.59 %
      Favored  : 95.08 %
    Rotamer Outliers :  1.11 %
    Cbeta Deviations :  0.00 %
    Peptide Plane:
      Cis-proline     : 0.00 %
      Cis-general     : 0.00 %
      Twisted Proline : 0.00 %
      Twisted General : 0.00 %
  
  Rama-Z (Ramachandran plot Z-score):
  Interpretation: bad |Rama-Z| > 3; suspicious 2 < |Rama-Z| < 3; good |Rama-Z| < 2.
  Scores for whole/helix/sheet/loop are scaled independently;
  therefore, the values are not related in a simple manner.
    whole: -4.06 (0.39), residues: 305
    helix: -3.55 (0.47), residues: 48
    sheet: -1.92 (0.49), residues: 107
    loop : -2.98 (0.37), residues: 150

                     ----------Asn/Gln/His flips----------                     

  No backwards Asn/Gln/His sidechains found.

=================================== Summary ===================================

  Ramachandran outliers =   0.33 %
                favored =  95.08 %
  Rotamer outliers      =   1.11 %
  C-beta deviations     =     0
  Clashscore            =   2.01
  RMS(bonds)            =   0.0015
  RMS(angles)           =   0.54
  MolProbity score      =   1.35
  Resolution            =   2.76
  R-work                =   0.2107
  R-free                =   0.2682
