# Supplementary material for: AutoLEI: An XDS-based pipeline with graphical user interface for automated real-time and offline batch 3D ED/microED data processing
Source: IUCrJ. 2026 Jan 1;13(Pt 1):105–15. doi: 10.1107/S2052252525010784 (PMC12809502; doi:10.1107/S2052252525010784)
Supplement: Supplementary file 7 [file m-13-00105-sup7.zip › structure files/PDB/lysozyme/20240918_microed_autoleipaper_refine_289.cif]

data_20240918_microed_autoleipaper_refine
_cell.volume                      23770.601
_cell.length_a                    26.390
_cell.length_b                    30.980
_cell.length_c                    33.260
_cell.angle_beta                  108.660
_cell.angle_gamma                 111.940
_cell.angle_alpha                 88.320
_space_group.name_H-M_alt         'P 1'
_space_group.name_Hall            ' P 1'
_space_group.IT_number            1
_space_group.crystal_system       triclinic
_symmetry.Int_Tables_number       1
_symmetry.space_group_name_H-M    'P 1'
_symmetry.space_group_name_Hall   ' P 1'
_reflns.B_iso_Wilson_estimate     8.20
_refine.ls_percent_reflns_R_free  4.98
_refine.pdbx_overall_phase_error  25.7521
_refine.solvent_model_details     'FLAT BULK SOLVENT MODEL'
_refine.pdbx_ls_cross_valid_method 'FREE R-VALUE'
_refine.pdbx_refine_id            'X-RAY DIFFRACTION'
_refine.ls_R_factor_obs           0.2057
_refine.B_iso_mean                9.68
_refine.ls_number_reflns_R_free   3326
_refine.ls_percent_reflns_obs     89.40
_refine.ls_R_factor_R_work        0.2042
_refine.pdbx_solvent_shrinkage_radii 0.9000
_refine.ls_d_res_high             1.10
_refine.ls_number_reflns_obs      66779
_refine.pdbx_ls_sigma_F           1.96
_refine.ls_number_reflns_R_work   63453
_refine.ls_d_res_low              10.53
_refine.pdbx_stereochemistry_target_values 'GeoStd + Monomer Library + CDL v1.2'
_refine.ls_R_factor_R_free        0.2345
_refine.overall_SU_ML             0.1632
_refine.pdbx_solvent_vdw_probe_radii 1.1000
_exptl.method                     'X-RAY DIFFRACTION'
loop_
  _space_group_symop.id
  _space_group_symop.operation_xyz
   1 x,y,z

loop_
  _software.pdbx_ordinal
  _software.name
  _software.version
  _software.type
  _software.contact_author
  _software.contact_author_email
  _software.location
  _software.classification
  _software.citation_id
  _software.language
   1 phenix.refine 1.20.1_4487 program 'Paul D. Adams' pdadams@lbl.gov https://www.phenix-online.org/ refinement phenix.refine Python/C++
   2 Phenix 1.20.1_4487 program 'Paul D. Adams' pdadams@lbl.gov https://www.phenix-online.org/ refinement phenix Python/C++

loop_
  _citation.id
  _citation.title
  _citation.journal_abbrev
  _citation.journal_volume
  _citation.page_first
  _citation.page_last
  _citation.year
  _citation.journal_id_ASTM
  _citation.journal_id_ISSN
  _citation.journal_id_CSD
   phenix.refine 'Towards automated crystallographic structure refinement with phenix.refine.' 'Acta Crystallogr., Sect. D: Biol. Crystallogr.' 68 352 67 2012 ABCRE6 0907-4449 0766
   phenix 'Macromolecular structure determination using X-rays, neutrons and electrons: recent developments in Phenix' 'Acta Crystallogr., Sect. D: Biol. Crystallogr.' 75 861 877 2019 ABCRE6 0907-4449 0766

loop_
  _refine_ls_restr.pdbx_refine_id
  _refine_ls_restr.type
  _refine_ls_restr.number
  _refine_ls_restr.dev_ideal
  _refine_ls_restr.weight
  _refine_ls_restr.pdbx_restraint_function
   'X-RAY DIFFRACTION' f_bond_d 1020 0.0229 ? ?
   'X-RAY DIFFRACTION' f_angle_d 1374 1.4840 ? ?
   'X-RAY DIFFRACTION' f_chiral_restr 141 0.1106 ? ?
   'X-RAY DIFFRACTION' f_plane_restr 184 0.0166 ? ?
   'X-RAY DIFFRACTION' f_dihedral_angle_d 140 6.4922 ? ?

loop_
  _refine_ls_shell.pdbx_refine_id
  _refine_ls_shell.d_res_high
  _refine_ls_shell.d_res_low
  _refine_ls_shell.number_reflns_R_work
  _refine_ls_shell.R_factor_R_work
  _refine_ls_shell.percent_reflns_obs
  _refine_ls_shell.R_factor_R_free
  _refine_ls_shell.number_reflns_R_free
   'X-RAY DIFFRACTION' 3.15 10.53 2763 0.1281 93.33 0.1369 147
   'X-RAY DIFFRACTION' 2.51 3.15 2804 0.1525 95.41 0.2190 148
   'X-RAY DIFFRACTION' 2.19 2.51 2827 0.1539 95.72 0.1967 148
   'X-RAY DIFFRACTION' 2.00 2.19 2866 0.1666 95.41 0.2135 151
   'X-RAY DIFFRACTION' 1.85 2.00 2822 0.1699 96.81 0.2056 148
   'X-RAY DIFFRACTION' 1.74 1.85 2865 0.2056 96.45 0.2289 150
   'X-RAY DIFFRACTION' 1.66 1.74 2877 0.2146 97.30 0.2438 151
   'X-RAY DIFFRACTION' 1.59 1.66 2869 0.2323 96.89 0.2577 154
   'X-RAY DIFFRACTION' 1.52 1.59 2845 0.2370 96.18 0.2921 148
   'X-RAY DIFFRACTION' 1.47 1.52 2838 0.2508 96.57 0.2896 148
   'X-RAY DIFFRACTION' 1.43 1.47 2832 0.2589 94.31 0.3038 150
   'X-RAY DIFFRACTION' 1.39 1.43 2784 0.2695 94.73 0.2448 147
   'X-RAY DIFFRACTION' 1.35 1.39 2740 0.2779 93.21 0.2611 144
   'X-RAY DIFFRACTION' 1.32 1.35 2618 0.2706 89.33 0.2866 137
   'X-RAY DIFFRACTION' 1.29 1.32 2574 0.2787 87.10 0.2696 133
   'X-RAY DIFFRACTION' 1.26 1.29 2685 0.2823 90.17 0.2884 141
   'X-RAY DIFFRACTION' 1.23 1.26 2598 0.2883 86.68 0.3808 136
   'X-RAY DIFFRACTION' 1.21 1.23 2460 0.2920 82.85 0.3122 130
   'X-RAY DIFFRACTION' 1.19 1.21 2323 0.3087 80.57 0.3496 120
   'X-RAY DIFFRACTION' 1.17 1.19 2430 0.3077 80.14 0.3210 125
   'X-RAY DIFFRACTION' 1.15 1.17 2253 0.3033 78.77 0.3112 121
   'X-RAY DIFFRACTION' 1.13 1.15 2380 0.3018 77.53 0.3638 121
   'X-RAY DIFFRACTION' 1.12 1.13 2203 0.3010 75.65 0.3243 112
   'X-RAY DIFFRACTION' 1.10 1.12 2197 0.3172 75.00 0.3127 116

loop_
  _struct_asym.id
   A
   B
   C
   D
   E
   F
   G
   H

loop_
  _struct_conn.id
  _struct_conn.conn_type_id
  _struct_conn.ptnr1_auth_comp_id
  _struct_conn.ptnr1_auth_asym_id
  _struct_conn.ptnr1_auth_seq_id
  _struct_conn.ptnr1_auth_atom_id
  _struct_conn.ptnr1_label_comp_id
  _struct_conn.ptnr1_label_asym_id
  _struct_conn.ptnr1_label_seq_id
  _struct_conn.ptnr1_label_atom_id
  _struct_conn.ptnr1_role
  _struct_conn.ptnr2_auth_comp_id
  _struct_conn.ptnr2_auth_asym_id
  _struct_conn.ptnr2_auth_seq_id
  _struct_conn.ptnr2_auth_atom_id
  _struct_conn.ptnr2_label_comp_id
  _struct_conn.ptnr2_label_asym_id
  _struct_conn.ptnr2_label_seq_id
  _struct_conn.ptnr2_label_atom_id
  _struct_conn.ptnr2_role
  _struct_conn.details
   C00001 disulf CYS A 6 SG CYS A 6 SG . CYS A 127 SG CYS A 127 SG . 'Comput. Cryst. Newsl. (2015), 6, 13-13.'
   C00002 disulf CYS A 30 SG CYS A 30 SG . CYS A 115 SG CYS A 115 SG . 'Comput. Cryst. Newsl. (2015), 6, 13-13.'
   C00003 disulf CYS A 64 SG CYS A 64 SG . CYS A 80 SG CYS A 80 SG . 'Comput. Cryst. Newsl. (2015), 6, 13-13.'
   C00004 disulf CYS A 76 SG CYS A 76 SG . CYS A 94 SG CYS A 94 SG . 'Comput. Cryst. Newsl. (2015), 6, 13-13.'

loop_
  _atom_type.symbol
  _atom_type.scat_dispersion_real
  _atom_type.scat_dispersion_imag
  _atom_type.scat_Cromer_Mann_a1
  _atom_type.scat_Cromer_Mann_a2
  _atom_type.scat_Cromer_Mann_a3
  _atom_type.scat_Cromer_Mann_a4
  _atom_type.scat_Cromer_Mann_a5
  _atom_type.scat_Cromer_Mann_b1
  _atom_type.scat_Cromer_Mann_b2
  _atom_type.scat_Cromer_Mann_b3
  _atom_type.scat_Cromer_Mann_b4
  _atom_type.scat_Cromer_Mann_b5
  _atom_type.scat_Cromer_Mann_c
  _atom_type.scat_source
  _atom_type.scat_dispersion_source
   H . . 0.03490 0.12010 0.19700 0.05730 0.11950 0.53470 3.58670 12.34710 18.95250 38.62690 0.0 
;
5-Gaussian fit: Grosse-Kunstleve RW, Sauter NK, Adams PD:
Newsletter of the IUCr Commission on Crystallographic Computing 2004, 3, 22-31.
;
 .
   C . . 0.08930 0.25630 0.75700 1.04870 0.35750 0.24650 1.71000 6.40940 18.61130 50.25230 0.0 
;
5-Gaussian fit: Grosse-Kunstleve RW, Sauter NK, Adams PD:
Newsletter of the IUCr Commission on Crystallographic Computing 2004, 3, 22-31.
;
 .
   S . . 0.24970 0.56280 1.38990 2.18650 0.77150 0.26810 1.67110 7.02670 19.53770 50.38880 0.0 
;
5-Gaussian fit: Grosse-Kunstleve RW, Sauter NK, Adams PD:
Newsletter of the IUCr Commission on Crystallographic Computing 2004, 3, 22-31.
;
 .
   O . . 0.09740 0.29210 0.69100 0.69900 0.20390 0.20670 1.38150 4.69430 12.71050 32.47260 0.0 
;
5-Gaussian fit: Grosse-Kunstleve RW, Sauter NK, Adams PD:
Newsletter of the IUCr Commission on Crystallographic Computing 2004, 3, 22-31.
;
 .
   N . . 0.10220 0.32190 0.79820 0.81970 0.17150 0.24510 1.74810 6.19250 17.38940 48.14310 0.0 
;
5-Gaussian fit: Grosse-Kunstleve RW, Sauter NK, Adams PD:
Newsletter of the IUCr Commission on Crystallographic Computing 2004, 3, 22-31.
;
 .

loop_
  _chem_comp.id
   ALA
   ARG
   ASN
   ASP
   CYS
   GLN
   GLU
   GLY
   HIS
   HOH
   ILE
   LEU
   LYS
   MET
   NO3
   PHE
   PRO
   SER
   THR
   TRP
   TYR
   VAL

loop_
  _atom_site.group_PDB
  _atom_site.id
  _atom_site.label_atom_id
  _atom_site.label_alt_id
  _atom_site.label_comp_id
  _atom_site.auth_asym_id
  _atom_site.auth_seq_id
  _atom_site.pdbx_PDB_ins_code
  _atom_site.Cartn_x
  _atom_site.Cartn_y
  _atom_site.Cartn_z
  _atom_site.occupancy
  _atom_site.B_iso_or_equiv
  _atom_site.type_symbol
  _atom_site.pdbx_formal_charge
  _atom_site.label_asym_id
  _atom_site.label_entity_id
  _atom_site.label_seq_id
  _atom_site.pdbx_PDB_model_num
   ATOM 1 N . LYS A 1 ? 4.82673 -19.79174 -3.95827 1.000 7.83153 N ? A ? 1 1
   ATOM 2 CA . LYS A 1 ? 4.63297 -18.76436 -4.98250 1.000 6.79266 C ? A ? 1 1
   ATOM 3 C . LYS A 1 ? 5.30769 -17.50902 -4.57659 1.000 6.10505 C ? A ? 1 1
   ATOM 4 O . LYS A 1 ? 5.16752 -17.05064 -3.44673 1.000 7.35997 O ? A ? 1 1
   ATOM 5 CB . LYS A 1 ? 3.16933 -18.52352 -5.20715 1.000 10.70959 C ? A ? 1 1
   ATOM 6 CG . LYS A 1 ? 2.87415 -17.35773 -6.14120 1.000 8.02015 C ? A ? 1 1
   ATOM 7 CD . LYS A 1 ? 1.44439 -17.35653 -6.54519 1.000 10.21232 C ? A ? 1 1
   ATOM 8 CE . LYS A 1 ? 1.09148 -16.16027 -7.35702 1.000 10.67269 C ? A ? 1 1
   ATOM 9 NZ . LYS A 1 ? 1.42723 -16.28254 -8.78174 1.000 20.71564 N ? A ? 1 1
   ATOM 10 H1 . LYS A 1 ? 4.34027 -20.50877 -4.16158 1.000 9.39908 H ? A ? 1 1
   ATOM 11 H2 . LYS A 1 ? 5.68701 -20.01710 -3.92317 1.000 9.39908 H ? A ? 1 1
   ATOM 12 H3 . LYS A 1 ? 4.57073 -19.47408 -3.16729 1.000 9.39908 H ? A ? 1 1
   ATOM 13 HA . LYS A 1 ? 5.01513 -19.05987 -5.82365 1.000 8.15244 H ? A ? 1 1
   ATOM 14 HB2 . LYS A 1 ? 2.77856 -19.32120 -5.59691 1.000 12.85275 H ? A ? 1 1
   ATOM 15 HB3 . LYS A 1 ? 2.75047 -18.33203 -4.35346 1.000 12.85275 H ? A ? 1 1
   ATOM 16 HG2 . LYS A 1 ? 3.06690 -16.52216 -5.68781 1.000 9.62542 H ? A ? 1 1
   ATOM 17 HG3 . LYS A 1 ? 3.41977 -17.43562 -6.93941 1.000 9.62542 H ? A ? 1 1
   ATOM 18 HD2 . LYS A 1 ? 1.26281 -18.14697 -7.07728 1.000 12.25602 H ? A ? 1 1
   ATOM 19 HD3 . LYS A 1 ? 0.88852 -17.35682 -5.75026 1.000 12.25602 H ? A ? 1 1
   ATOM 20 HE2 . LYS A 1 ? 0.13522 -16.01110 -7.29200 1.000 12.80848 H ? A ? 1 1
   ATOM 21 HE3 . LYS A 1 ? 1.57143 -15.39366 -7.00653 1.000 12.80848 H ? A ? 1 1
   ATOM 22 HZ1 . LYS A 1 ? 1.15619 -15.55787 -9.22163 1.000 24.86001 H ? A ? 1 1
   ATOM 23 HZ2 . LYS A 1 ? 2.30755 -16.36812 -8.88076 1.000 24.86001 H ? A ? 1 1
   ATOM 24 HZ3 . LYS A 1 ? 1.02668 -16.99763 -9.12859 1.000 24.86001 H ? A ? 1 1
   ATOM 25 N . VAL A 2 ? 6.03076 -16.90798 -5.48991 1.000 6.41229 N ? A ? 2 1
   ATOM 26 CA . VAL A 2 ? 6.63544 -15.61088 -5.23226 1.000 6.84285 C ? A ? 2 1
   ATOM 27 C . VAL A 2 ? 5.82818 -14.66115 -6.06378 1.000 5.30039 C ? A ? 2 1
   ATOM 28 O . VAL A 2 ? 5.84624 -14.73893 -7.29259 1.000 7.08819 O ? A ? 2 1
   ATOM 29 CB . VAL A 2 ? 8.13156 -15.52613 -5.53282 1.000 8.47348 C ? A ? 2 1
   ATOM 30 CG1 . VAL A 2 ? 8.63055 -14.15578 -5.17432 1.000 7.74219 C ? A ? 2 1
   ATOM 31 CG2 . VAL A 2 ? 8.86409 -16.64151 -4.78296 1.000 7.94984 C ? A ? 2 1
   ATOM 32 H . VAL A 2 ? 6.18996 -17.22772 -6.27223 1.000 7.69600 H ? A ? 2 1
   ATOM 33 HA . VAL A 2 ? 6.56704 -15.39440 -4.28921 1.000 8.21266 H ? A ? 2 1
   ATOM 34 HB . VAL A 2 ? 8.30969 -15.65656 -6.47735 1.000 10.16942 H ? A ? 2 1
   ATOM 35 HG11 . VAL A 2 ? 9.54615 -14.06290 -5.48083 1.000 9.29187 H ? A ? 2 1
   ATOM 36 HG12 . VAL A 2 ? 8.06873 -13.49249 -5.60479 1.000 9.29187 H ? A ? 2 1
   ATOM 37 HG13 . VAL A 2 ? 8.59156 -14.04746 -4.21117 1.000 9.29187 H ? A ? 2 1
   ATOM 38 HG21 . VAL A 2 ? 9.81147 -16.43494 -4.75656 1.000 9.54105 H ? A ? 2 1
   ATOM 39 HG22 . VAL A 2 ? 8.51280 -16.69899 -3.88064 1.000 9.54105 H ? A ? 2 1
   ATOM 40 HG23 . VAL A 2 ? 8.72140 -17.48096 -5.24757 1.000 9.54105 H ? A ? 2 1
   ATOM 41 N . PHE A 3 ? 5.09122 -13.82219 -5.42228 1.000 4.78998 N ? A ? 3 1
   ATOM 42 CA . PHE A 3 ? 4.26166 -12.90262 -6.15370 1.000 5.39298 C ? A ? 3 1
   ATOM 43 C . PHE A 3 ? 5.09993 -11.79646 -6.73871 1.000 5.07057 C ? A ? 3 1
   ATOM 44 O . PHE A 3 ? 6.19680 -11.44927 -6.24063 1.000 5.06948 O ? A ? 3 1
   ATOM 45 CB . PHE A 3 ? 3.30395 -12.23901 -5.18273 1.000 6.09037 C ? A ? 3 1
   ATOM 46 CG . PHE A 3 ? 2.07350 -12.98293 -4.98173 1.000 6.52659 C ? A ? 3 1
   ATOM 47 CD1 . PHE A 3 ? 2.01453 -13.99613 -4.06906 1.000 5.83251 C ? A ? 3 1
   ATOM 48 CD2 . PHE A 3 ? 0.95562 -12.69933 -5.70465 1.000 5.29145 C ? A ? 3 1
   ATOM 49 CE1 . PHE A 3 ? 0.87203 -14.64933 -3.85938 1.000 6.52501 C ? A ? 3 1
   ATOM 50 CE2 . PHE A 3 ? -0.19968 -13.36976 -5.50740 1.000 4.40181 C ? A ? 3 1
   ATOM 51 CZ . PHE A 3 ? -0.23313 -14.36672 -4.55398 1.000 5.55362 C ? A ? 3 1
   ATOM 52 H . PHE A 3 ? 5.04551 -13.75624 -4.56603 1.000 5.74922 H ? A ? 3 1
   ATOM 53 HA . PHE A 3 ? 3.79181 -13.37740 -6.85707 1.000 6.47282 H ? A ? 3 1
   ATOM 54 HB2 . PHE A 3 ? 3.74215 -12.15171 -4.32177 1.000 7.30969 H ? A ? 3 1
   ATOM 55 HB3 . PHE A 3 ? 3.06847 -11.36268 -5.52551 1.000 7.30969 H ? A ? 3 1
   ATOM 56 HD1 . PHE A 3 ? 2.77631 -14.23209 -3.59062 1.000 7.00025 H ? A ? 3 1
   ATOM 57 HD2 . PHE A 3 ? 0.98828 -12.02909 -6.34855 1.000 6.35099 H ? A ? 3 1
   ATOM 58 HE1 . PHE A 3 ? 0.84361 -15.31812 -3.21377 1.000 7.83126 H ? A ? 3 1
   ATOM 59 HE2 . PHE A 3 ? -0.95818 -13.16362 -6.00449 1.000 5.28341 H ? A ? 3 1
   ATOM 60 HZ . PHE A 3 ? -1.01911 -14.83817 -4.39631 1.000 6.66559 H ? A ? 3 1
   ATOM 61 N . GLY A 4 ? 4.54183 -11.18834 -7.75587 1.000 5.26175 N ? A ? 4 1
   ATOM 62 CA . GLY A 4 ? 4.97266 -9.87772 -8.12374 1.000 5.47231 C ? A ? 4 1
   ATOM 63 C . GLY A 4 ? 4.16078 -8.87813 -7.37112 1.000 5.64774 C ? A ? 4 1
   ATOM 64 O . GLY A 4 ? 3.07540 -9.13743 -6.91676 1.000 4.87348 O ? A ? 4 1
   ATOM 65 H . GLY A 4 ? 3.91440 -11.51602 -8.24430 1.000 6.31535 H ? A ? 4 1
   ATOM 66 HA2 . GLY A 4 ? 5.91042 -9.75972 -7.90562 1.000 6.56801 H ? A ? 4 1
   ATOM 67 HA3 . GLY A 4 ? 4.85012 -9.73969 -9.07602 1.000 6.56801 H ? A ? 4 1
   ATOM 68 N . ARG A 5 ? 4.69618 -7.68416 -7.26393 1.000 5.99441 N ? A ? 5 1
   ATOM 69 CA . ARG A 5 ? 4.05456 -6.70596 -6.43748 1.000 6.82630 C ? A ? 5 1
   ATOM 70 C . ARG A 5 ? 2.68513 -6.39447 -6.94041 1.000 5.44016 C ? A ? 5 1
   ATOM 71 O . ARG A 5 ? 1.76010 -6.25381 -6.15443 1.000 4.73393 O ? A ? 5 1
   ATOM 72 CB . ARG A 5 ? 4.87719 -5.42154 -6.32189 1.000 9.82963 C ? A ? 5 1
   ATOM 73 CG . ARG A 5 ? 5.12843 -4.65165 -7.57173 1.000 7.29010 C ? A ? 5 1
   ATOM 74 CD . ARG A 5 ? 6.09039 -3.53839 -7.19243 1.000 10.64578 C ? A ? 5 1
   ATOM 75 NE . ARG A 5 ? 6.34927 -2.68222 -8.31192 1.000 10.29756 N ? A ? 5 1
   ATOM 76 CZ . ARG A 5 ? 5.51664 -1.74728 -8.71486 1.000 8.86972 C ? A ? 5 1
   ATOM 77 NH1 . ARG A 5 ? 4.37826 -1.52802 -8.10436 1.000 10.01575 N ? A ? 5 1
   ATOM 78 NH2 . ARG A 5 ? 5.83871 -1.00282 -9.76239 1.000 10.87512 N ? A ? 5 1
   ATOM 79 H . ARG A 5 ? 5.41715 -7.42331 -7.65351 1.000 7.19454 H ? A ? 5 1
   ATOM 80 HA . ARG A 5 ? 3.98939 -7.07951 -5.54467 1.000 8.19281 H ? A ? 5 1
   ATOM 81 HB2 . ARG A 5 ? 4.41306 -4.82497 -5.71395 1.000 11.79681 H ? A ? 5 1
   ATOM 82 HB3 . ARG A 5 ? 5.74527 -5.65623 -5.95821 1.000 11.79681 H ? A ? 5 1
   ATOM 83 HG2 . ARG A 5 ? 5.53327 -5.21842 -8.24685 1.000 8.74936 H ? A ? 5 1
   ATOM 84 HG3 . ARG A 5 ? 4.30321 -4.27029 -7.91007 1.000 8.74936 H ? A ? 5 1
   ATOM 85 HD2 . ARG A 5 ? 5.70326 -3.00519 -6.48058 1.000 12.77619 H ? A ? 5 1
   ATOM 86 HD3 . ARG A 5 ? 6.93093 -3.92345 -6.89897 1.000 12.77619 H ? A ? 5 1
   ATOM 87 HE . ARG A 5 ? 7.08672 -2.78496 -8.74228 1.000 12.35832 H ? A ? 5 1
   ATOM 88 HH11 . ARG A 5 ? 4.15868 -2.00157 -7.42088 1.000 12.02014 H ? A ? 5 1
   ATOM 89 HH12 . ARG A 5 ? 3.85063 -0.91056 -8.38712 1.000 12.02014 H ? A ? 5 1
   ATOM 90 HH21 . ARG A 5 ? 6.58453 -1.13385 -10.17004 1.000 13.05139 H ? A ? 5 1
   ATOM 91 HH22 . ARG A 5 ? 5.30195 -0.38855 -10.03472 1.000 13.05139 H ? A ? 5 1
   ATOM 92 N . CYS A 6 ? 2.53998 -6.24405 -8.25006 1.000 5.96830 N ? A ? 6 1
   ATOM 93 CA . CYS A 6 ? 1.25028 -5.87657 -8.73748 1.000 5.59740 C ? A ? 6 1
   ATOM 94 C . CYS A 6 ? 0.26562 -6.99338 -8.62859 1.000 5.39188 C ? A ? 6 1
   ATOM 95 O . CYS A 6 ? -0.91970 -6.77176 -8.35818 1.000 6.11333 O ? A ? 6 1
   ATOM 96 CB . CYS A 6 ? 1.33163 -5.47926 -10.18299 1.000 6.27819 C ? A ? 6 1
   ATOM 97 SG . CYS A 6 ? 2.26159 -3.97522 -10.37600 1.000 7.19445 S ? A ? 6 1
   ATOM 98 H . CYS A 6 ? 3.15491 -6.34759 -8.84229 1.000 7.16320 H ? A ? 6 1
   ATOM 99 HA . CYS A 6 ? 0.94576 -5.12455 -8.20586 1.000 6.71813 H ? A ? 6 1
   ATOM 100 HB2 . CYS A 6 ? 1.77283 -6.18132 -10.68633 1.000 7.53508 H ? A ? 6 1
   ATOM 101 HB3 . CYS A 6 ? 0.43694 -5.33513 -10.52892 1.000 7.53508 H ? A ? 6 1
   ATOM 102 N . GLU A 7 ? 0.75863 -8.19537 -8.79930 1.000 5.34908 N ? A ? 7 1
   ATOM 103 CA . GLU A 7 ? -0.09956 -9.36069 -8.64555 1.000 5.62859 C ? A ? 7 1
   ATOM 104 C . GLU A 7 ? -0.55881 -9.47529 -7.23067 1.000 4.73861 C ? A ? 7 1
   ATOM 105 O . GLU A 7 ? -1.71061 -9.74611 -6.96900 1.000 4.64335 O ? A ? 7 1
   ATOM 106 CB . GLU A 7 ? 0.66484 -10.58033 -9.11350 1.000 5.76786 C ? A ? 7 1
   ATOM 107 CG . GLU A 7 ? 0.88365 -10.65936 -10.57962 1.000 6.34127 C ? A ? 7 1
   ATOM 108 CD . GLU A 7 ? 2.03299 -9.80879 -11.11621 1.000 7.13235 C ? A ? 7 1
   ATOM 109 OE1 . GLU A 7 ? 2.76355 -9.14513 -10.37429 1.000 7.64559 O ? A ? 7 1
   ATOM 110 OE2 . GLU A 7 ? 2.18667 -9.82067 -12.36035 1.000 10.18913 O ? A ? 7 1
   ATOM 111 H . GLU A 7 ? 1.57564 -8.37118 -9.00226 1.000 6.42014 H ? A ? 7 1
   ATOM 112 HA . GLU A 7 ? -0.89643 -9.29093 -9.19422 1.000 6.75555 H ? A ? 7 1
   ATOM 113 HB2 . GLU A 7 ? 1.53704 -10.57745 -8.68904 1.000 6.92267 H ? A ? 7 1
   ATOM 114 HB3 . GLU A 7 ? 0.17036 -11.37219 -8.85017 1.000 6.92267 H ? A ? 7 1
   ATOM 115 HG2 . GLU A 7 ? 1.07438 -11.58177 -10.81130 1.000 7.61077 H ? A ? 7 1
   ATOM 116 HG3 . GLU A 7 ? 0.07414 -10.36572 -11.02613 1.000 7.61077 H ? A ? 7 1
   ATOM 117 N . LEU A 8 ? 0.35674 -9.28549 -6.31409 1.000 4.47301 N ? A ? 8 1
   ATOM 118 CA . LEU A 8 ? 0.01206 -9.33859 -4.93135 1.000 4.71321 C ? A ? 8 1
   ATOM 119 C . LEU A 8 ? -0.90342 -8.22840 -4.59983 1.000 4.08724 C ? A ? 8 1
   ATOM 120 O . LEU A 8 ? -1.91202 -8.41891 -3.91995 1.000 4.49260 O ? A ? 8 1
   ATOM 121 CB . LEU A 8 ? 1.22981 -9.24101 -4.12332 1.000 4.89864 C ? A ? 8 1
   ATOM 122 CG . LEU A 8 ? 0.93030 -9.40420 -2.65506 1.000 5.05271 C ? A ? 8 1
   ATOM 123 CD1 . LEU A 8 ? 0.23303 -10.71165 -2.37383 1.000 4.41545 C ? A ? 8 1
   ATOM 124 CD2 . LEU A 8 ? 2.21469 -9.34979 -1.86695 1.000 5.16957 C ? A ? 8 1
   ATOM 125 H . LEU A 8 ? 1.18659 -9.12395 -6.47173 1.000 5.36885 H ? A ? 8 1
   ATOM 126 HA . LEU A 8 ? -0.42356 -10.18166 -4.73040 1.000 5.65710 H ? A ? 8 1
   ATOM 127 HB2 . LEU A 8 ? 1.84779 -9.93959 -4.38976 1.000 5.87961 H ? A ? 8 1
   ATOM 128 HB3 . LEU A 8 ? 1.63509 -8.37019 -4.25873 1.000 5.87961 H ? A ? 8 1
   ATOM 129 HG . LEU A 8 ? 0.34119 -8.68407 -2.38070 1.000 6.06450 H ? A ? 8 1
   ATOM 130 HD11 . LEU A 8 ? 0.21285 -10.85901 -1.41530 1.000 5.29978 H ? A ? 8 1
   ATOM 131 HD12 . LEU A 8 ? -0.67170 -10.66811 -2.72092 1.000 5.29978 H ? A ? 8 1
   ATOM 132 HD13 . LEU A 8 ? 0.71994 -11.42914 -2.80861 1.000 5.29978 H ? A ? 8 1
   ATOM 133 HD21 . LEU A 8 ? 2.02404 -9.55348 -0.93794 1.000 6.20472 H ? A ? 8 1
   ATOM 134 HD22 . LEU A 8 ? 2.83473 -10.00246 -2.22817 1.000 6.20472 H ? A ? 8 1
   ATOM 135 HD23 . LEU A 8 ? 2.59229 -8.45926 -1.93959 1.000 6.20472 H ? A ? 8 1
   ATOM 136 N . ALA A 9 ? -0.61937 -7.05568 -5.12166 1.000 4.32983 N ? A ? 9 1
   ATOM 137 CA . ALA A 9 ? -1.48300 -5.93971 -4.86723 1.000 4.30967 C ? A ? 9 1
   ATOM 138 C . ALA A 9 ? -2.88538 -6.28134 -5.27360 1.000 4.41183 C ? A ? 9 1
   ATOM 139 O . ALA A 9 ? -3.84303 -6.02025 -4.55042 1.000 4.33794 O ? A ? 9 1
   ATOM 140 CB . ALA A 9 ? -1.03800 -4.71327 -5.63015 1.000 4.60299 C ? A ? 9 1
   ATOM 141 H . ALA A 9 ? 0.06036 -6.88550 -5.62027 1.000 5.19704 H ? A ? 9 1
   ATOM 142 HA . ALA A 9 ? -1.44098 -5.73434 -3.92016 1.000 5.17285 H ? A ? 9 1
   ATOM 143 HB1 . ALA A 9 ? -1.61468 -3.96926 -5.39609 1.000 5.52484 H ? A ? 9 1
   ATOM 144 HB2 . ALA A 9 ? -0.12044 -4.50846 -5.39132 1.000 5.52484 H ? A ? 9 1
   ATOM 145 HB3 . ALA A 9 ? -1.09994 -4.89330 -6.58129 1.000 5.52484 H ? A ? 9 1
   ATOM 146 N . ALA A 10 ? -3.01427 -6.80485 -6.47160 1.000 4.75367 N ? A ? 10 1
   ATOM 147 CA . ALA A 10 ? -4.31635 -7.15468 -6.95514 1.000 4.94589 C ? A ? 10 1
   ATOM 148 C . ALA A 10 ? -4.97268 -8.18599 -6.10042 1.000 4.69606 C ? A ? 10 1
   ATOM 149 O . ALA A 10 ? -6.17385 -8.11995 -5.85733 1.000 4.79564 O ? A ? 10 1
   ATOM 150 CB . ALA A 10 ? -4.24123 -7.64688 -8.40188 1.000 5.36903 C ? A ? 10 1
   ATOM 151 H . ALA A 10 ? -2.36788 -6.96458 -7.01590 1.000 5.70565 H ? A ? 10 1
   ATOM 152 HA . ALA A 10 ? -4.86206 -6.35304 -6.93331 1.000 5.93631 H ? A ? 10 1
   ATOM 153 HB1 . ALA A 10 ? -5.14145 -7.78596 -8.73529 1.000 6.44408 H ? A ? 10 1
   ATOM 154 HB2 . ALA A 10 ? -3.78886 -6.97837 -8.93981 1.000 6.44408 H ? A ? 10 1
   ATOM 155 HB3 . ALA A 10 ? -3.74686 -8.48108 -8.42638 1.000 6.44408 H ? A ? 10 1
   ATOM 156 N . ALA A 11 ? -4.21681 -9.16139 -5.69090 1.000 4.44892 N ? A ? 11 1
   ATOM 157 CA . ALA A 11 ? -4.79473 -10.19733 -4.84879 1.000 4.46353 C ? A ? 11 1
   ATOM 158 C . ALA A 11 ? -5.19005 -9.61979 -3.51053 1.000 5.68108 C ? A ? 11 1
   ATOM 159 O . ALA A 11 ? -6.22095 -9.94562 -2.95282 1.000 4.26387 O ? A ? 11 1
   ATOM 160 CB . ALA A 11 ? -3.80333 -11.31092 -4.66429 1.000 6.11180 C ? A ? 11 1
   ATOM 161 H . ALA A 11 ? -3.38220 -9.25747 -5.87473 1.000 5.33994 H ? A ? 11 1
   ATOM 162 HA . ALA A 11 ? -5.58398 -10.56418 -5.27704 1.000 5.35748 H ? A ? 11 1
   ATOM 163 HB1 . ALA A 11 ? -4.21393 -12.01549 -4.13904 1.000 7.33541 H ? A ? 11 1
   ATOM 164 HB2 . ALA A 11 ? -3.54768 -11.65362 -5.53498 1.000 7.33541 H ? A ? 11 1
   ATOM 165 HB3 . ALA A 11 ? -3.02318 -10.96592 -4.20251 1.000 7.33541 H ? A ? 11 1
   ATOM 166 N . MET A 12 ? -4.29723 -8.82652 -2.95056 1.000 3.87707 N ? A ? 12 1
   ATOM 167 CA . MET A 12 ? -4.66377 -8.22012 -1.70130 1.000 3.62287 C ? A ? 12 1
   ATOM 168 C . MET A 12 ? -5.88956 -7.34045 -1.83784 1.000 4.26872 C ? A ? 12 1
   ATOM 169 O . MET A 12 ? -6.72780 -7.30450 -0.93017 1.000 4.35109 O ? A ? 12 1
   ATOM 170 CB . MET A 12 ? -3.46781 -7.47450 -1.20194 1.000 3.44832 C ? A ? 12 1
   ATOM 171 CG . MET A 12 ? -2.41194 -8.35557 -0.72238 1.000 3.24866 C ? A ? 12 1
   ATOM 172 SD . MET A 12 ? -1.09850 -7.43126 -0.03358 1.000 3.26615 S ? A ? 12 1
   ATOM 173 CE . MET A 12 ? -0.37516 -8.65862 1.02472 1.000 4.59375 C ? A ? 12 1
   ATOM 174 H . MET A 12 ? -3.51752 -8.63677 -3.25981 1.000 4.65373 H ? A ? 12 1
   ATOM 175 HA . MET A 12 ? -4.89804 -8.89660 -1.04678 1.000 4.34869 H ? A ? 12 1
   ATOM 176 HB2 . MET A 12 ? -3.10597 -6.93841 -1.92484 1.000 4.13923 H ? A ? 12 1
   ATOM 177 HB3 . MET A 12 ? -3.73751 -6.90175 -0.46702 1.000 4.13923 H ? A ? 12 1
   ATOM 178 HG2 . MET A 12 ? -2.76727 -8.94375 -0.03777 1.000 3.89964 H ? A ? 12 1
   ATOM 179 HG3 . MET A 12 ? -2.06597 -8.87871 -1.46233 1.000 3.89964 H ? A ? 12 1
   ATOM 180 HE1 . MET A 12 ? 0.41862 -8.28819 1.44136 1.000 5.51375 H ? A ? 12 1
   ATOM 181 HE2 . MET A 12 ? -1.01982 -8.90857 1.70505 1.000 5.51375 H ? A ? 12 1
   ATOM 182 HE3 . MET A 12 ? -0.13815 -9.43430 0.49271 1.000 5.51375 H ? A ? 12 1
   ATOM 183 N . LYS A 13 ? -5.97307 -6.63907 -2.92815 1.000 5.98377 N ? A ? 13 1
   ATOM 184 CA . LYS A 13 ? -7.09991 -5.77887 -3.14781 1.000 4.99107 C ? A ? 13 1
   ATOM 185 C . LYS A 13 ? -8.36404 -6.59035 -3.27090 1.000 5.85326 C ? A ? 13 1
   ATOM 186 O . LYS A 13 ? -9.39814 -6.22320 -2.70154 1.000 6.45050 O ? A ? 13 1
   ATOM 187 CB . LYS A 13 ? -6.90791 -4.89882 -4.35480 1.000 8.22097 C ? A ? 13 1
   ATOM 188 CG . LYS A 13 ? -7.81134 -3.69741 -4.46313 1.000 10.30144 C ? A ? 13 1
   ATOM 189 CD . LYS A 13 ? -7.41922 -2.82755 -5.63896 1.000 15.07871 C ? A ? 13 1
   ATOM 190 CE . LYS A 13 ? -8.42920 -1.69611 -5.89801 1.000 42.35825 C ? A ? 13 1
   ATOM 191 NZ . LYS A 13 ? -8.50066 -0.73733 -4.75290 1.000 48.60631 N ? A ? 13 1
   ATOM 192 H . LYS A 13 ? -5.39138 -6.63974 -3.56159 1.000 7.18177 H ? A ? 13 1
   ATOM 193 HA . LYS A 13 ? -7.17858 -5.18194 -2.38729 1.000 5.99053 H ? A ? 13 1
   ATOM 194 HB2 . LYS A 13 ? -5.99594 -4.56852 -4.34435 1.000 9.86641 H ? A ? 13 1
   ATOM 195 HB3 . LYS A 13 ? -7.05632 -5.43827 -5.14718 1.000 9.86641 H ? A ? 13 1
   ATOM 196 HG2 . LYS A 13 ? -8.72669 -3.99185 -4.59095 1.000 12.36297 H ? A ? 13 1
   ATOM 197 HG3 . LYS A 13 ? -7.74322 -3.16777 -3.65335 1.000 12.36297 H ? A ? 13 1
   ATOM 198 HD2 . LYS A 13 ? -6.55518 -2.42417 -5.46113 1.000 18.09569 H ? A ? 13 1
   ATOM 199 HD3 . LYS A 13 ? -7.37120 -3.37613 -6.43749 1.000 18.09569 H ? A ? 13 1
   ATOM 200 HE2 . LYS A 13 ? -8.16095 -1.20356 -6.68942 1.000 50.83115 H ? A ? 13 1
   ATOM 201 HE3 . LYS A 13 ? -9.31094 -2.07876 -6.02840 1.000 50.83115 H ? A ? 13 1
   ATOM 202 HZ1 . LYS A 13 ? -9.08896 -0.09369 -4.93106 1.000 58.32882 H ? A ? 13 1
   ATOM 203 HZ2 . LYS A 13 ? -8.75417 -1.16392 -4.01408 1.000 58.32882 H ? A ? 13 1
   ATOM 204 HZ3 . LYS A 13 ? -7.70251 -0.36880 -4.61419 1.000 58.32882 H ? A ? 13 1
   ATOM 205 N . ARG A 14 ? -8.28067 -7.71987 -3.95883 1.000 5.61531 N ? A ? 14 1
   ATOM 206 CA . ARG A 14 ? -9.49732 -8.50613 -4.06924 1.000 5.90463 C ? A ? 14 1
   ATOM 207 C . ARG A 14 ? -9.94715 -9.02489 -2.72877 1.000 6.96262 C ? A ? 14 1
   ATOM 208 O . ARG A 14 ? -11.11533 -9.31055 -2.53922 1.000 11.78619 O ? A ? 14 1
   ATOM 209 CB . ARG A 14 ? -9.20610 -9.70048 -4.96337 1.000 7.05601 C ? A ? 14 1
   ATOM 210 CG . ARG A 14 ? -9.20347 -9.42694 -6.42966 1.000 10.96628 C ? A ? 14 1
   ATOM 211 CD . ARG A 14 ? -9.18276 -10.69347 -7.24073 1.000 12.26853 C ? A ? 14 1
   ATOM 212 NE . ARG A 14 ? -7.92750 -11.40706 -7.11103 1.000 15.72612 N ? A ? 14 1
   ATOM 213 CZ . ARG A 14 ? -6.85115 -11.13453 -7.83599 1.000 12.63424 C ? A ? 14 1
   ATOM 214 NH1 . ARG A 14 ? -6.85203 -10.15048 -8.71124 1.000 15.02500 N ? A ? 14 1
   ATOM 215 NH2 . ARG A 14 ? -5.75208 -11.86007 -7.64532 1.000 14.02651 N ? A ? 14 1
   ATOM 216 H . ARG A 14 ? -7.57894 -8.03250 -4.34541 1.000 6.73962 H ? A ? 14 1
   ATOM 217 HA . ARG A 14 ? -10.20228 -7.95521 -4.44397 1.000 7.08680 H ? A ? 14 1
   ATOM 218 HB2 . ARG A 14 ? -8.32917 -10.04560 -4.73363 1.000 8.46845 H ? A ? 14 1
   ATOM 219 HB3 . ARG A 14 ? -9.88226 -10.37605 -4.79807 1.000 8.46845 H ? A ? 14 1
   ATOM 220 HG2 . ARG A 14 ? -10.00385 -8.93123 -6.66327 1.000 13.16079 H ? A ? 14 1
   ATOM 221 HG3 . ARG A 14 ? -8.41486 -8.90966 -6.65639 1.000 13.16079 H ? A ? 14 1
   ATOM 222 HD2 . ARG A 14 ? -9.89507 -11.27766 -6.93703 1.000 14.72348 H ? A ? 14 1
   ATOM 223 HD3 . ARG A 14 ? -9.31011 -10.47405 -8.17697 1.000 14.72348 H ? A ? 14 1
   ATOM 224 HE . ARG A 14 ? -7.87826 -12.04151 -6.53254 1.000 18.87258 H ? A ? 14 1
   ATOM 225 HH11 . ARG A 14 ? -7.55855 -9.67236 -8.81999 1.000 18.03124 H ? A ? 14 1
   ATOM 226 HH12 . ARG A 14 ? -6.14608 -9.98600 -9.17403 1.000 18.03124 H ? A ? 14 1
   ATOM 227 HH21 . ARG A 14 ? -5.74944 -12.49122 -7.06116 1.000 16.83306 H ? A ? 14 1
   ATOM 228 HH22 . ARG A 14 ? -5.04440 -11.69783 -8.10626 1.000 16.83306 H ? A ? 14 1
   ATOM 229 N . HIS A 15 ? -9.01046 -9.15505 -1.82433 1.000 6.78909 N ? A ? 15 1
   ATOM 230 CA . HIS A 15 ? -9.28753 -9.63933 -0.49355 1.000 8.69198 C ? A ? 15 1
   ATOM 231 C . HIS A 15 ? -9.59243 -8.51549 0.45080 1.000 6.30573 C ? A ? 15 1
   ATOM 232 O . HIS A 15 ? -9.61785 -8.74797 1.66428 1.000 12.47365 O ? A ? 15 1
   ATOM 233 CB . HIS A 15 ? -8.08846 -10.35366 0.06304 1.000 10.16100 C ? A ? 15 1
   ATOM 234 CG . HIS A 15 ? -7.91454 -11.71794 -0.44354 1.000 10.76140 C ? A ? 15 1
   ATOM 235 ND1 . HIS A 15 ? -7.31921 -12.01030 -1.64003 1.000 9.05456 N ? A ? 15 1
   ATOM 236 CD2 . HIS A 15 ? -8.24077 -12.89881 0.10709 1.000 9.05644 C ? A ? 15 1
   ATOM 237 CE1 . HIS A 15 ? -7.32948 -13.31434 -1.83864 1.000 12.31438 C ? A ? 15 1
   ATOM 238 NE2 . HIS A 15 ? -7.87732 -13.87081 -0.78242 1.000 11.80877 N ? A ? 15 1
   ATOM 239 H . HIS A 15 ? -8.18259 -8.96472 -1.95856 1.000 8.14815 H ? A ? 15 1
   ATOM 240 HA . HIS A 15 ? -10.03554 -10.25440 -0.54895 1.000 10.43162 H ? A ? 15 1
   ATOM 241 HB2 . HIS A 15 ? -7.29227 -9.85010 -0.16810 1.000 12.19444 H ? A ? 15 1
   ATOM 242 HB3 . HIS A 15 ? -8.17895 -10.40702 1.02733 1.000 12.19444 H ? A ? 15 1
   ATOM 243 HD1 . HIS A 15 ? -6.98775 -11.43048 -2.18183 1.000 10.86671 H ? A ? 15 1
   ATOM 244 HD2 . HIS A 15 ? -8.63894 -13.03030 0.93720 1.000 10.86897 H ? A ? 15 1
   ATOM 245 HE1 . HIS A 15 ? -7.00755 -13.75868 -2.58952 1.000 14.77850 H ? A ? 15 1
   ATOM 246 HE2 . HIS A 15 ? -7.98986 -14.71573 -0.66829 1.000 14.17177 H ? A ? 15 1
   ATOM 247 N . GLY A 16 ? -9.69713 -7.31379 -0.03560 1.000 5.36309 N ? A ? 16 1
   ATOM 248 CA . GLY A 16 ? -10.23314 -6.28468 0.76437 1.000 6.76010 C ? A ? 16 1
   ATOM 249 C . GLY A 16 ? -9.22473 -5.55758 1.56864 1.000 6.98551 C ? A ? 16 1
   ATOM 250 O . GLY A 16 ? -9.59847 -4.82367 2.44277 1.000 5.82166 O ? A ? 16 1
   ATOM 251 H . GLY A 16 ? -9.46165 -7.07840 -0.82853 1.000 6.43695 H ? A ? 16 1
   ATOM 252 HA2 . GLY A 16 ? -10.67895 -5.64168 0.19104 1.000 8.11336 H ? A ? 16 1
   ATOM 253 HA3 . GLY A 16 ? -10.88289 -6.66771 1.37431 1.000 8.11336 H ? A ? 16 1
   ATOM 254 N . LEU A 17 ? -7.95470 -5.75943 1.33317 1.000 6.61450 N ? A ? 17 1
   ATOM 255 CA . LEU A 17 ? -6.97847 -5.13068 2.17033 1.000 6.23579 C ? A ? 17 1
   ATOM 256 C . LEU A 17 ? -6.79215 -3.66738 1.90147 1.000 4.37092 C ? A ? 17 1
   ATOM 257 O . LEU A 17 ? -6.28158 -2.97578 2.78961 1.000 4.92420 O ? A ? 17 1
   ATOM 258 CB . LEU A 17 ? -5.65347 -5.81990 2.05646 1.000 4.52957 C ? A ? 17 1
   ATOM 259 CG . LEU A 17 ? -5.57540 -7.08583 2.85443 1.000 5.77807 C ? A ? 17 1
   ATOM 260 CD1 . LEU A 17 ? -4.17443 -7.66754 2.69292 1.000 4.03544 C ? A ? 17 1
   ATOM 261 CD2 . LEU A 17 ? -5.85609 -6.90879 4.32557 1.000 5.73043 C ? A ? 17 1
   ATOM 262 H . LEU A 17 ? -7.63800 -6.25042 0.70211 1.000 7.93865 H ? A ? 17 1
   ATOM 263 HA . LEU A 17 ? -7.29138 -5.22155 3.08396 1.000 7.48419 H ? A ? 17 1
   ATOM 264 HB2 . LEU A 17 ? -5.49531 -6.04283 1.12577 1.000 5.43673 H ? A ? 17 1
   ATOM 265 HB3 . LEU A 17 ? -4.96053 -5.22138 2.37663 1.000 5.43673 H ? A ? 17 1
   ATOM 266 HG . LEU A 17 ? -6.26292 -7.68218 2.51889 1.000 6.93492 H ? A ? 17 1
   ATOM 267 HD11 . LEU A 17 ? -4.12200 -8.50470 3.18006 1.000 4.84377 H ? A ? 17 1
   ATOM 268 HD12 . LEU A 17 ? -4.00324 -7.82183 1.75070 1.000 4.84377 H ? A ? 17 1
   ATOM 269 HD13 . LEU A 17 ? -3.52799 -7.03735 3.04770 1.000 4.84377 H ? A ? 17 1
   ATOM 270 HD21 . LEU A 17 ? -5.57807 -7.70869 4.79862 1.000 6.87776 H ? A ? 17 1
   ATOM 271 HD22 . LEU A 17 ? -5.35944 -6.14211 4.65181 1.000 6.87776 H ? A ? 17 1
   ATOM 272 HD23 . LEU A 17 ? -6.80712 -6.76436 4.45047 1.000 6.87776 H ? A ? 17 1
   ATOM 273 N . ASP A 18 ? -7.18633 -3.17173 0.75334 1.000 6.19197 N ? A ? 18 1
   ATOM 274 CA . ASP A 18 ? -6.98033 -1.76673 0.56270 1.000 5.35138 C ? A ? 18 1
   ATOM 275 C . ASP A 18 ? -7.83844 -1.01228 1.54953 1.000 5.95828 C ? A ? 18 1
   ATOM 276 O . ASP A 18 ? -9.07829 -1.11726 1.49947 1.000 5.18657 O ? A ? 18 1
   ATOM 277 CB . ASP A 18 ? -7.38554 -1.35374 -0.83871 1.000 7.36526 C ? A ? 18 1
   ATOM 278 CG . ASP A 18 ? -7.10017 0.12707 -1.09949 1.000 9.69062 C ? A ? 18 1
   ATOM 279 OD1 . ASP A 18 ? -6.14559 0.64957 -0.51376 1.000 6.92706 O ? A ? 18 1
   ATOM 280 OD2 . ASP A 18 ? -7.84591 0.74135 -1.89320 1.000 14.38149 O ? A ? 18 1
   ATOM 281 H . ASP A 18 ? -7.55401 -3.60551 0.10817 1.000 7.43161 H ? A ? 18 1
   ATOM 282 HA . ASP A 18 ? -6.04135 -1.56256 0.69514 1.000 6.42290 H ? A ? 18 1
   ATOM 283 HB2 . ASP A 18 ? -6.88548 -1.87791 -1.48376 1.000 8.83955 H ? A ? 18 1
   ATOM 284 HB3 . ASP A 18 ? -8.33668 -1.50500 -0.95426 1.000 8.83955 H ? A ? 18 1
   ATOM 285 N . ASN A 19 ? -7.19115 -0.24638 2.39422 1.000 4.99787 N ? A ? 19 1
   ATOM 286 CA . ASN A 19 ? -7.83913 0.56035 3.37991 1.000 5.25960 C ? A ? 19 1
   ATOM 287 C . ASN A 19 ? -8.44282 -0.26135 4.46984 1.000 5.13307 C ? A ? 19 1
   ATOM 288 O . ASN A 19 ? -9.29669 0.21470 5.20876 1.000 5.45339 O ? A ? 19 1
   ATOM 289 CB . ASN A 19 ? -8.92270 1.46231 2.77528 1.000 5.99287 C ? A ? 19 1
   ATOM 290 CG . ASN A 19 ? -9.25397 2.61256 3.67243 1.000 6.41079 C ? A ? 19 1
   ATOM 291 OD1 . ASN A 19 ? -8.37944 3.11753 4.36303 1.000 6.22024 O ? A ? 19 1
   ATOM 292 ND2 . ASN A 19 ? -10.49519 3.00150 3.69840 1.000 9.62824 N ? A ? 19 1
   ATOM 293 H . ASN A 19 ? -6.33402 -0.17836 2.41150 1.000 5.99868 H ? A ? 19 1
   ATOM 294 HA . ASN A 19 ? -7.16184 1.13607 3.76813 1.000 6.31277 H ? A ? 19 1
   ATOM 295 HB2 . ASN A 19 ? -8.60744 1.81767 1.92957 1.000 7.19269 H ? A ? 19 1
   ATOM 296 HB3 . ASN A 19 ? -9.73010 0.94291 2.63657 1.000 7.19269 H ? A ? 19 1
   ATOM 297 HD21 . ASN A 19 ? -10.72926 3.65931 4.20049 1.000 11.55513 H ? A ? 19 1
   ATOM 298 HD22 . ASN A 19 ? -11.08160 2.60080 3.21347 1.000 11.55513 H ? A ? 19 1
   ATOM 299 N . TYR A 20 ? -8.00169 -1.46672 4.62480 1.000 4.94848 N ? A ? 20 1
   ATOM 300 CA . TYR A 20 ? -8.50949 -2.25267 5.71611 1.000 6.34803 C ? A ? 20 1
   ATOM 301 C . TYR A 20 ? -7.94024 -1.63946 6.97361 1.000 4.89381 C ? A ? 20 1
   ATOM 302 O . TYR A 20 ? -6.72773 -1.52262 7.12953 1.000 4.76723 O ? A ? 20 1
   ATOM 303 CB . TYR A 20 ? -8.05094 -3.67651 5.56333 1.000 5.37641 C ? A ? 20 1
   ATOM 304 CG . TYR A 20 ? -8.48567 -4.49512 6.72510 1.000 5.26760 C ? A ? 20 1
   ATOM 305 CD1 . TYR A 20 ? -9.75892 -5.02530 6.78315 1.000 8.51190 C ? A ? 20 1
   ATOM 306 CD2 . TYR A 20 ? -7.64141 -4.66290 7.83987 1.000 7.12258 C ? A ? 20 1
   ATOM 307 CE1 . TYR A 20 ? -10.14363 -5.73090 7.86609 1.000 11.55372 C ? A ? 20 1
   ATOM 308 CE2 . TYR A 20 ? -8.06664 -5.36955 8.90774 1.000 8.91771 C ? A ? 20 1
   ATOM 309 CZ . TYR A 20 ? -9.30415 -5.85756 8.90698 1.000 9.16587 C ? A ? 20 1
   ATOM 310 OH . TYR A 20 ? -9.74599 -6.57800 9.97073 1.000 10.91766 O ? A ? 20 1
   ATOM 311 H . TYR A 20 ? -7.41861 -1.85383 4.12504 1.000 5.93942 H ? A ? 20 1
   ATOM 312 HA . TYR A 20 ? -9.47900 -2.25943 5.74630 1.000 7.61888 H ? A ? 20 1
   ATOM 313 HB2 . TYR A 20 ? -8.43485 -4.05551 4.75718 1.000 6.45294 H ? A ? 20 1
   ATOM 314 HB3 . TYR A 20 ? -7.08257 -3.70110 5.51292 1.000 6.45294 H ? A ? 20 1
   ATOM 315 HD1 . TYR A 20 ? -10.35013 -4.89616 6.07696 1.000 10.21552 H ? A ? 20 1
   ATOM 316 HD2 . TYR A 20 ? -6.79092 -4.28665 7.83993 1.000 8.54834 H ? A ? 20 1
   ATOM 317 HE1 . TYR A 20 ? -10.98458 -6.12717 7.89205 1.000 13.86571 H ? A ? 20 1
   ATOM 318 HE2 . TYR A 20 ? -7.50305 -5.51329 9.63341 1.000 10.70250 H ? A ? 20 1
   ATOM 319 HH . TYR A 20 ? -9.14415 -6.62663 10.55470 1.000 13.10243 H ? A ? 20 1
   ATOM 320 N . ARG A 21 ? -8.83626 -1.21159 7.84435 1.000 5.49257 N ? A ? 21 1
   ATOM 321 CA . ARG A 21 ? -8.51989 -0.52733 9.07077 1.000 5.53878 C ? A ? 21 1
   ATOM 322 C . ARG A 21 ? -7.60043 0.65533 8.81445 1.000 5.60835 C ? A ? 21 1
   ATOM 323 O . ARG A 21 ? -6.77434 1.03978 9.63108 1.000 6.67604 O ? A ? 21 1
   ATOM 324 CB . ARG A 21 ? -7.99353 -1.49114 10.10346 1.000 7.46000 C ? A ? 21 1
   ATOM 325 CG . ARG A 21 ? -9.03677 -2.50359 10.49222 1.000 8.11462 C ? A ? 21 1
   ATOM 326 CD . ARG A 21 ? -10.17859 -1.82906 11.24570 1.000 11.96235 C ? A ? 21 1
   ATOM 327 NE . ARG A 21 ? -9.66962 -1.08533 12.39437 1.000 12.29190 N ? A ? 21 1
   ATOM 328 CZ . ARG A 21 ? -9.34027 -1.63562 13.54122 1.000 16.02210 C ? A ? 21 1
   ATOM 329 NH1 . ARG A 21 ? -9.54417 -2.92764 13.76925 1.000 17.71574 N ? A ? 21 1
   ATOM 330 NH2 . ARG A 21 ? -8.78237 -0.87850 14.48556 1.000 15.45609 N ? A ? 21 1
   ATOM 331 H . ARG A 21 ? -9.68330 -1.31408 7.73656 1.000 6.59233 H ? A ? 21 1
   ATOM 332 HA . ARG A 21 ? -9.32673 -0.14745 9.45233 1.000 6.64778 H ? A ? 21 1
   ATOM 333 HB2 . ARG A 21 ? -7.22839 -1.96407 9.74041 1.000 8.95324 H ? A ? 21 1
   ATOM 334 HB3 . ARG A 21 ? -7.73318 -0.99941 10.89801 1.000 8.95324 H ? A ? 21 1
   ATOM 335 HG2 . ARG A 21 ? -9.39704 -2.92218 9.69479 1.000 9.73879 H ? A ? 21 1
   ATOM 336 HG3 . ARG A 21 ? -8.63968 -3.17498 11.06880 1.000 9.73879 H ? A ? 21 1
   ATOM 337 HD2 . ARG A 21 ? -10.63569 -1.20997 10.65521 1.000 14.35607 H ? A ? 21 1
   ATOM 338 HD3 . ARG A 21 ? -10.79923 -2.50280 11.56474 1.000 14.35607 H ? A ? 21 1
   ATOM 339 HE . ARG A 21 ? -9.57973 -0.23369 12.31542 1.000 14.75152 H ? A ? 21 1
   ATOM 340 HH11 . ARG A 21 ? -9.89803 -3.42115 13.16029 1.000 21.26014 H ? A ? 21 1
   ATOM 341 HH12 . ARG A 21 ? -9.32239 -3.27098 14.52590 1.000 21.26014 H ? A ? 21 1
   ATOM 342 HH21 . ARG A 21 ? -8.64278 -0.04253 14.33973 1.000 18.54855 H ? A ? 21 1
   ATOM 343 HH22 . ARG A 21 ? -8.56195 -1.22593 15.24076 1.000 18.54855 H ? A ? 21 1
   ATOM 344 N . GLY A 22 ? -7.77128 1.26972 7.65660 1.000 5.87262 N ? A ? 22 1
   ATOM 345 CA . GLY A 22 ? -7.09102 2.47554 7.31800 1.000 6.29729 C ? A ? 22 1
   ATOM 346 C . GLY A 22 ? -5.71228 2.29594 6.77144 1.000 5.77061 C ? A ? 22 1
   ATOM 347 O . GLY A 22 ? -4.97247 3.26009 6.69862 1.000 6.40042 O ? A ? 22 1
   ATOM 348 H . GLY A 22 ? -8.29692 0.98849 7.03675 1.000 7.04839 H ? A ? 22 1
   ATOM 349 HA2 . GLY A 22 ? -7.61295 2.94814 6.65081 1.000 7.55800 H ? A ? 22 1
   ATOM 350 HA3 . GLY A 22 ? -7.02286 3.02604 8.11375 1.000 7.55800 H ? A ? 22 1
   ATOM 351 N . TYR A 23 ? -5.36330 1.10856 6.44937 1.000 5.14699 N ? A ? 23 1
   ATOM 352 CA . TYR A 23 ? -4.09283 0.79420 5.85791 1.000 5.15633 C ? A ? 23 1
   ATOM 353 C . TYR A 23 ? -4.27161 0.56402 4.37207 1.000 4.74913 C ? A ? 23 1
   ATOM 354 O . TYR A 23 ? -4.87608 -0.41170 3.94181 1.000 4.50405 O ? A ? 23 1
   ATOM 355 CB . TYR A 23 ? -3.47134 -0.42276 6.47799 1.000 5.49306 C ? A ? 23 1
   ATOM 356 CG . TYR A 23 ? -3.06011 -0.16136 7.87514 1.000 5.60946 C ? A ? 23 1
   ATOM 357 CD1 . TYR A 23 ? -1.92010 0.55309 8.13107 1.000 6.49537 C ? A ? 23 1
   ATOM 358 CD2 . TYR A 23 ? -3.80942 -0.59969 8.93422 1.000 6.55897 C ? A ? 23 1
   ATOM 359 CE1 . TYR A 23 ? -1.51200 0.81955 9.44919 1.000 6.86515 C ? A ? 23 1
   ATOM 360 CE2 . TYR A 23 ? -3.42673 -0.32692 10.24460 1.000 8.80933 C ? A ? 23 1
   ATOM 361 CZ . TYR A 23 ? -2.29287 0.35283 10.48589 1.000 9.19559 C ? A ? 23 1
   ATOM 362 OH . TYR A 23 ? -1.87082 0.59140 11.77558 1.000 12.97230 O ? A ? 23 1
   ATOM 363 H . TYR A 23 ? -5.86331 0.41834 6.56415 1.000 6.17763 H ? A ? 23 1
   ATOM 364 HA . TYR A 23 ? -3.51030 1.55668 5.99996 1.000 6.18884 H ? A ? 23 1
   ATOM 365 HB2 . TYR A 23 ? -4.11543 -1.14805 6.47835 1.000 6.59291 H ? A ? 23 1
   ATOM 366 HB3 . TYR A 23 ? -2.68553 -0.67715 5.96938 1.000 6.59291 H ? A ? 23 1
   ATOM 367 HD1 . TYR A 23 ? -1.40780 0.86696 7.42119 1.000 7.79569 H ? A ? 23 1
   ATOM 368 HD2 . TYR A 23 ? -4.58556 -1.08690 8.77570 1.000 7.87200 H ? A ? 23 1
   ATOM 369 HE1 . TYR A 23 ? -0.73355 1.29939 9.61850 1.000 8.23943 H ? A ? 23 1
   ATOM 370 HE2 . TYR A 23 ? -3.95580 -0.61512 10.95307 1.000 10.57244 H ? A ? 23 1
   ATOM 371 HH . TYR A 23 ? -1.05215 0.77944 11.77981 1.000 15.56800 H ? A ? 23 1
   ATOM 372 N . SER A 24 ? -3.68771 1.45069 3.62170 1.000 4.95947 N ? A ? 24 1
   ATOM 373 CA . SER A 24 ? -3.82135 1.39781 2.21067 1.000 5.38356 C ? A ? 24 1
   ATOM 374 C . SER A 24 ? -3.13820 0.15429 1.68846 1.000 5.24384 C ? A ? 24 1
   ATOM 375 O . SER A 24 ? -2.26890 -0.41271 2.28017 1.000 5.75828 O ? A ? 24 1
   ATOM 376 CB . SER A 24 ? -3.14240 2.63115 1.61867 1.000 6.29691 C ? A ? 24 1
   ATOM 377 OG . SER A 24 ? -1.76061 2.52111 1.84794 1.000 7.65457 O ? A ? 24 1
   ATOM 378 H . SER A 24 ? -3.20362 2.09922 3.91267 1.000 5.95260 H ? A ? 24 1
   ATOM 379 HA . SER A 24 ? -4.75409 1.37775 1.94516 1.000 6.46151 H ? A ? 24 1
   ATOM 380 HB2 . SER A 24 ? -3.31299 2.67160 0.66464 1.000 7.55753 H ? A ? 24 1
   ATOM 381 HB3 . SER A 24 ? -3.48255 3.43024 2.05069 1.000 7.55753 H ? A ? 24 1
   ATOM 382 HG . SER A 24 ? -1.41358 3.28523 1.88373 1.000 9.18673 H ? A ? 24 1
   ATOM 383 N . LEU A 25 ? -3.58079 -0.22941 0.49868 1.000 4.86958 N ? A ? 25 1
   ATOM 384 CA . LEU A 25 ? -3.06132 -1.40689 -0.12642 1.000 4.34967 C ? A ? 25 1
   ATOM 385 C . LEU A 25 ? -1.55779 -1.44313 -0.11437 1.000 4.34269 C ? A ? 25 1
   ATOM 386 O . LEU A 25 ? -0.96823 -2.47997 0.12380 1.000 5.43641 O ? A ? 25 1
   ATOM 387 CB . LEU A 25 ? -3.56723 -1.38525 -1.55033 1.000 4.51673 C ? A ? 25 1
   ATOM 388 CG . LEU A 25 ? -3.34275 -2.68722 -2.26170 1.000 4.45091 C ? A ? 25 1
   ATOM 389 CD1 . LEU A 25 ? -3.89377 -3.90356 -1.61278 1.000 5.35248 C ? A ? 25 1
   ATOM 390 CD2 . LEU A 25 ? -3.88303 -2.58580 -3.67806 1.000 5.10280 C ? A ? 25 1
   ATOM 391 H . LEU A 25 ? -4.18171 0.18232 0.04155 1.000 5.84474 H ? A ? 25 1
   ATOM 392 HA . LEU A 25 ? -3.36011 -2.20003 0.34534 1.000 5.22085 H ? A ? 25 1
   ATOM 393 HB2 . LEU A 25 ? -4.52038 -1.20533 -1.54398 1.000 5.42132 H ? A ? 25 1
   ATOM 394 HB3 . LEU A 25 ? -3.10155 -0.68954 -2.04026 1.000 5.42132 H ? A ? 25 1
   ATOM 395 HG . LEU A 25 ? -2.38244 -2.82285 -2.24392 1.000 5.34233 H ? A ? 25 1
   ATOM 396 HD11 . LEU A 25 ? -3.74480 -4.66624 -2.19332 1.000 6.42422 H ? A ? 25 1
   ATOM 397 HD12 . LEU A 25 ? -3.44348 -4.04052 -0.76462 1.000 6.42422 H ? A ? 25 1
   ATOM 398 HD13 . LEU A 25 ? -4.84467 -3.78011 -1.46630 1.000 6.42422 H ? A ? 25 1
   ATOM 399 HD21 . LEU A 25 ? -3.76450 -3.43947 -4.12315 1.000 6.12461 H ? A ? 25 1
   ATOM 400 HD22 . LEU A 25 ? -4.82568 -2.36012 -3.64107 1.000 6.12461 H ? A ? 25 1
   ATOM 401 HD23 . LEU A 25 ? -3.39581 -1.89458 -4.15317 1.000 6.12461 H ? A ? 25 1
   ATOM 402 N . GLY A 26 ? -0.92376 -0.33531 -0.47521 1.000 4.56418 N ? A ? 26 1
   ATOM 403 CA . GLY A 26 ? 0.50243 -0.31740 -0.54006 1.000 4.61932 C ? A ? 26 1
   ATOM 404 C . GLY A 26 ? 1.16724 -0.74316 0.72379 1.000 4.42999 C ? A ? 26 1
   ATOM 405 O . GLY A 26 ? 2.19528 -1.33817 0.69611 1.000 4.36951 O ? A ? 26 1
   ATOM 406 H . GLY A 26 ? -1.30440 0.40720 -0.68348 1.000 5.47826 H ? A ? 26 1
   ATOM 407 HA2 . GLY A 26 ? 0.79342 -0.91379 -1.24755 1.000 5.54442 H ? A ? 26 1
   ATOM 408 HA3 . GLY A 26 ? 0.79745 0.58358 -0.74524 1.000 5.54442 H ? A ? 26 1
   ATOM 409 N . ASN A 27 ? 0.55149 -0.44644 1.83409 1.000 4.39304 N ? A ? 27 1
   ATOM 410 CA . ASN A 27 ? 1.13279 -0.84693 3.09285 1.000 4.27190 C ? A ? 27 1
   ATOM 411 C . ASN A 27 ? 1.21441 -2.33653 3.15403 1.000 3.93346 C ? A ? 27 1
   ATOM 412 O . ASN A 27 ? 2.18735 -2.86418 3.62955 1.000 4.36879 O ? A ? 27 1
   ATOM 413 CB . ASN A 27 ? 0.31031 -0.36474 4.25782 1.000 4.38903 C ? A ? 27 1
   ATOM 414 CG . ASN A 27 ? 0.56235 1.03320 4.56502 1.000 5.08087 C ? A ? 27 1
   ATOM 415 OD1 . ASN A 27 ? 1.62922 1.32873 5.06629 1.000 5.97353 O ? A ? 27 1
   ATOM 416 ND2 . ASN A 27 ? -0.36242 1.94291 4.21909 1.000 8.66424 N ? A ? 27 1
   ATOM 417 H . ASN A 27 ? -0.19333 -0.02046 1.89220 1.000 5.27289 H ? A ? 27 1
   ATOM 418 HA . ASN A 27 ? 2.01355 -0.44660 3.16283 1.000 5.12753 H ? A ? 27 1
   ATOM 419 HB2 . ASN A 27 ? -0.63103 -0.46284 4.04533 1.000 5.26808 H ? A ? 27 1
   ATOM 420 HB3 . ASN A 27 ? 0.52995 -0.89125 5.04233 1.000 5.26808 H ? A ? 27 1
   ATOM 421 HD21 . ASN A 27 ? -1.08472 1.69326 3.82468 1.000 10.39833 H ? A ? 27 1
   ATOM 422 HD22 . ASN A 27 ? -0.23250 2.77529 4.39190 1.000 10.39833 H ? A ? 27 1
   ATOM 423 N . TRP A 28 ? 0.13131 -3.01114 2.75676 1.000 3.68273 N ? A ? 28 1
   ATOM 424 CA . TRP A 28 ? 0.09834 -4.43237 2.84335 1.000 3.43616 C ? A ? 28 1
   ATOM 425 C . TRP A 28 ? 1.07412 -5.06429 1.87140 1.000 3.67451 C ? A ? 28 1
   ATOM 426 O . TRP A 28 ? 1.76902 -6.02902 2.20700 1.000 3.87966 O ? A ? 28 1
   ATOM 427 CB . TRP A 28 ? -1.31432 -4.90535 2.52755 1.000 3.58472 C ? A ? 28 1
   ATOM 428 CG . TRP A 28 ? -2.25432 -4.38078 3.47608 1.000 3.43429 C ? A ? 28 1
   ATOM 429 CD1 . TRP A 28 ? -3.08287 -3.31445 3.30648 1.000 4.25364 C ? A ? 28 1
   ATOM 430 CD2 . TRP A 28 ? -2.45189 -4.85374 4.76155 1.000 3.52266 C ? A ? 28 1
   ATOM 431 NE1 . TRP A 28 ? -3.82908 -3.11701 4.41432 1.000 6.66088 N ? A ? 28 1
   ATOM 432 CE2 . TRP A 28 ? -3.42257 -4.01298 5.36025 1.000 5.09316 C ? A ? 28 1
   ATOM 433 CE3 . TRP A 28 ? -1.87101 -5.86463 5.52177 1.000 5.65169 C ? A ? 28 1
   ATOM 434 CZ2 . TRP A 28 ? -3.86680 -4.20514 6.65808 1.000 8.31871 C ? A ? 28 1
   ATOM 435 CZ3 . TRP A 28 ? -2.33671 -6.05735 6.79967 1.000 7.99418 C ? A ? 28 1
   ATOM 436 CH2 . TRP A 28 ? -3.31624 -5.22520 7.35552 1.000 10.66740 C ? A ? 28 1
   ATOM 437 H . TRP A 28 ? -0.58313 -2.65379 2.43819 1.000 4.42052 H ? A ? 28 1
   ATOM 438 HA . TRP A 28 ? 0.34293 -4.70673 3.74102 1.000 4.12464 H ? A ? 28 1
   ATOM 439 HB2 . TRP A 28 ? -1.56684 -4.59951 1.64234 1.000 4.30290 H ? A ? 28 1
   ATOM 440 HB3 . TRP A 28 ? -1.34649 -5.87407 2.56558 1.000 4.30290 H ? A ? 28 1
   ATOM 441 HD1 . TRP A 28 ? -3.12861 -2.79516 2.53632 1.000 5.10562 H ? A ? 28 1
   ATOM 442 HE1 . TRP A 28 ? -4.45084 -2.53020 4.50747 1.000 7.99430 H ? A ? 28 1
   ATOM 443 HE3 . TRP A 28 ? -1.18875 -6.39321 5.17532 1.000 6.78327 H ? A ? 28 1
   ATOM 444 HZ2 . TRP A 28 ? -4.51628 -3.65595 7.03420 1.000 9.98370 H ? A ? 28 1
   ATOM 445 HZ3 . TRP A 28 ? -1.99346 -6.75678 7.30749 1.000 9.59426 H ? A ? 28 1
   ATOM 446 HH2 . TRP A 28 ? -3.59628 -5.37817 8.22907 1.000 12.80212 H ? A ? 28 1
   ATOM 447 N . VAL A 29 ? 1.16101 -4.48993 0.67712 1.000 3.64871 N ? A ? 29 1
   ATOM 448 CA . VAL A 29 ? 2.08996 -5.01019 -0.29087 1.000 3.70163 C ? A ? 29 1
   ATOM 449 C . VAL A 29 ? 3.48829 -4.79747 0.19444 1.000 3.85437 C ? A ? 29 1
   ATOM 450 O . VAL A 29 ? 4.32535 -5.68779 0.13506 1.000 3.79815 O ? A ? 29 1
   ATOM 451 CB . VAL A 29 ? 1.83212 -4.37055 -1.64514 1.000 3.98320 C ? A ? 29 1
   ATOM 452 CG1 . VAL A 29 ? 2.89937 -4.84359 -2.61930 1.000 4.81049 C ? A ? 29 1
   ATOM 453 CG2 . VAL A 29 ? 0.43842 -4.62944 -2.09634 1.000 3.90392 C ? A ? 29 1
   ATOM 454 H . VAL A 29 ? 0.69966 -3.81276 0.41594 1.000 4.37970 H ? A ? 29 1
   ATOM 455 HA . VAL A 29 ? 1.95889 -5.96553 -0.39590 1.000 4.44320 H ? A ? 29 1
   ATOM 456 HB . VAL A 29 ? 1.90030 -3.40423 -1.59538 1.000 4.78108 H ? A ? 29 1
   ATOM 457 HG11 . VAL A 29 ? 2.72514 -4.45603 -3.49128 1.000 5.77384 H ? A ? 29 1
   ATOM 458 HG12 . VAL A 29 ? 3.76898 -4.55802 -2.29817 1.000 5.77384 H ? A ? 29 1
   ATOM 459 HG13 . VAL A 29 ? 2.86900 -5.81149 -2.67547 1.000 5.77384 H ? A ? 29 1
   ATOM 460 HG21 . VAL A 29 ? 0.31206 -4.23511 -2.97352 1.000 4.68595 H ? A ? 29 1
   ATOM 461 HG22 . VAL A 29 ? 0.29358 -5.58755 -2.14041 1.000 4.68595 H ? A ? 29 1
   ATOM 462 HG23 . VAL A 29 ? -0.17798 -4.23053 -1.46244 1.000 4.68595 H ? A ? 29 1
   ATOM 463 N . CYS A 30 ? 3.73308 -3.62475 0.74775 1.000 4.47354 N ? A ? 30 1
   ATOM 464 CA . CYS A 30 ? 5.01292 -3.34784 1.31669 1.000 4.27540 C ? A ? 30 1
   ATOM 465 C . CYS A 30 ? 5.34391 -4.28380 2.44625 1.000 4.08328 C ? A ? 30 1
   ATOM 466 O . CYS A 30 ? 6.45784 -4.78174 2.53704 1.000 4.17970 O ? A ? 30 1
   ATOM 467 CB . CYS A 30 ? 5.02100 -1.89349 1.77228 1.000 4.64960 C ? A ? 30 1
   ATOM 468 SG . CYS A 30 ? 6.59296 -1.38790 2.35912 1.000 5.68095 S ? A ? 30 1
   ATOM 469 H . CYS A 30 ? 3.16886 -2.97799 0.80213 1.000 5.36950 H ? A ? 30 1
   ATOM 470 HA . CYS A 30 ? 5.70671 -3.47560 0.65093 1.000 5.13173 H ? A ? 30 1
   ATOM 471 HB2 . CYS A 30 ? 4.78079 -1.32530 1.02371 1.000 5.58076 H ? A ? 30 1
   ATOM 472 HB3 . CYS A 30 ? 4.37992 -1.78296 2.49179 1.000 5.58076 H ? A ? 30 1
   ATOM 473 N . ALA A 31 ? 4.38175 -4.53331 3.30359 1.000 4.13395 N ? A ? 31 1
   ATOM 474 CA . ALA A 31 ? 4.63588 -5.44047 4.38489 1.000 4.86975 C ? A ? 31 1
   ATOM 475 C . ALA A 31 ? 5.03466 -6.78734 3.84795 1.000 5.18205 C ? A ? 31 1
   ATOM 476 O . ALA A 31 ? 5.99353 -7.39541 4.30607 1.000 5.24327 O ? A ? 31 1
   ATOM 477 CB . ALA A 31 ? 3.42002 -5.54851 5.29368 1.000 5.40310 C ? A ? 31 1
   ATOM 478 H . ALA A 31 ? 3.59082 -4.19645 3.27998 1.000 4.96199 H ? A ? 31 1
   ATOM 479 HA . ALA A 31 ? 5.36202 -5.09681 4.92851 1.000 5.84494 H ? A ? 31 1
   ATOM 480 HB1 . ALA A 31 ? 3.62384 -6.15451 6.02314 1.000 6.48497 H ? A ? 31 1
   ATOM 481 HB2 . ALA A 31 ? 3.20820 -4.66900 5.64367 1.000 6.48497 H ? A ? 31 1
   ATOM 482 HB3 . ALA A 31 ? 2.67109 -5.88928 4.78000 1.000 6.48497 H ? A ? 31 1
   ATOM 483 N . ALA A 32 ? 4.31481 -7.25813 2.85703 1.000 4.97543 N ? A ? 32 1
   ATOM 484 CA . ALA A 32 ? 4.66242 -8.54851 2.28275 1.000 3.50225 C ? A ? 32 1
   ATOM 485 C . ALA A 32 ? 6.05366 -8.50863 1.68359 1.000 3.87792 C ? A ? 32 1
   ATOM 486 O . ALA A 32 ? 6.84395 -9.44668 1.78528 1.000 4.42671 O ? A ? 32 1
   ATOM 487 CB . ALA A 32 ? 3.65449 -8.88548 1.21701 1.000 4.10562 C ? A ? 32 1
   ATOM 488 H . ALA A 32 ? 3.63624 -6.86643 2.50248 1.000 5.97176 H ? A ? 32 1
   ATOM 489 HA . ALA A 32 ? 4.64450 -9.23299 2.96981 1.000 4.20395 H ? A ? 32 1
   ATOM 490 HB1 . ALA A 32 ? 3.96309 -9.66223 0.72475 1.000 4.92799 H ? A ? 32 1
   ATOM 491 HB2 . ALA A 32 ? 2.80208 -9.07790 1.63804 1.000 4.92799 H ? A ? 32 1
   ATOM 492 HB3 . ALA A 32 ? 3.56383 -8.12842 0.61739 1.000 4.92799 H ? A ? 32 1
   ATOM 493 N . LYS A 33 ? 6.36076 -7.42255 1.00740 1.000 4.02268 N ? A ? 33 1
   ATOM 494 CA . LYS A 33 ? 7.63199 -7.34295 0.34090 1.000 6.11916 C ? A ? 33 1
   ATOM 495 C . LYS A 33 ? 8.71785 -7.54794 1.35370 1.000 4.89437 C ? A ? 33 1
   ATOM 496 O . LYS A 33 ? 9.63279 -8.32930 1.14983 1.000 6.25198 O ? A ? 33 1
   ATOM 497 CB . LYS A 33 ? 7.75042 -5.99143 -0.29373 1.000 5.67503 C ? A ? 33 1
   ATOM 498 CG . LYS A 33 ? 9.16165 -5.63028 -0.66697 1.000 6.88298 C ? A ? 33 1
   ATOM 499 CD . LYS A 33 ? 9.72789 -6.56695 -1.76496 1.000 8.14016 C ? A ? 33 1
   ATOM 500 CE . LYS A 33 ? 11.18193 -6.19585 -2.07067 1.000 10.34282 C ? A ? 33 1
   ATOM 501 NZ . LYS A 33 ? 11.86223 -7.17126 -2.93571 1.000 11.85498 N ? A ? 33 1
   ATOM 502 H . LYS A 33 ? 5.85736 -6.73053 0.92193 1.000 4.82847 H ? A ? 33 1
   ATOM 503 HA . LYS A 33 ? 7.71110 -8.01563 -0.35347 1.000 7.34423 H ? A ? 33 1
   ATOM 504 HB2 . LYS A 33 ? 7.21531 -5.97702 -1.10264 1.000 6.81128 H ? A ? 33 1
   ATOM 505 HB3 . LYS A 33 ? 7.42682 -5.32281 0.33007 1.000 6.81128 H ? A ? 33 1
   ATOM 506 HG2 . LYS A 33 ? 9.18026 -4.72126 -1.00496 1.000 8.26082 H ? A ? 33 1
   ATOM 507 HG3 . LYS A 33 ? 9.72854 -5.70455 0.11662 1.000 8.26082 H ? A ? 33 1
   ATOM 508 HD2 . LYS A 33 ? 9.69949 -7.48636 -1.45709 1.000 9.76943 H ? A ? 33 1
   ATOM 509 HD3 . LYS A 33 ? 9.20535 -6.47262 -2.57672 1.000 9.76943 H ? A ? 33 1
   ATOM 510 HE2 . LYS A 33 ? 11.19891 -5.33671 -2.52066 1.000 12.41263 H ? A ? 33 1
   ATOM 511 HE3 . LYS A 33 ? 11.67473 -6.14342 -1.23683 1.000 12.41263 H ? A ? 33 1
   ATOM 512 HZ1 . LYS A 33 ? 11.48549 -7.97257 -2.84593 1.000 14.22722 H ? A ? 33 1
   ATOM 513 HZ2 . LYS A 33 ? 11.80205 -6.91751 -3.78665 1.000 14.22722 H ? A ? 33 1
   ATOM 514 HZ3 . LYS A 33 ? 12.72163 -7.22942 -2.71174 1.000 14.22722 H ? A ? 33 1
   ATOM 515 N . PHE A 34 ? 8.62365 -6.85074 2.45608 1.000 6.29450 N ? A ? 34 1
   ATOM 516 CA . PHE A 34 ? 9.72685 -6.85805 3.38081 1.000 5.04690 C ? A ? 34 1
   ATOM 517 C . PHE A 34 ? 9.59316 -7.93265 4.41600 1.000 5.43590 C ? A ? 34 1
   ATOM 518 O . PHE A 34 ? 10.57901 -8.25217 5.04950 1.000 5.68514 O ? A ? 34 1
   ATOM 519 CB . PHE A 34 ? 9.90548 -5.48913 3.99034 1.000 7.28731 C ? A ? 34 1
   ATOM 520 CG . PHE A 34 ? 10.36939 -4.51759 3.00697 1.000 5.67070 C ? A ? 34 1
   ATOM 521 CD1 . PHE A 34 ? 11.60436 -4.65183 2.50348 1.000 6.57190 C ? A ? 34 1
   ATOM 522 CD2 . PHE A 34 ? 9.55720 -3.54640 2.53916 1.000 7.14481 C ? A ? 34 1
   ATOM 523 CE1 . PHE A 34 ? 12.06890 -3.77856 1.60020 1.000 7.04439 C ? A ? 34 1
   ATOM 524 CE2 . PHE A 34 ? 10.00198 -2.66093 1.64128 1.000 9.32766 C ? A ? 34 1
   ATOM 525 CZ . PHE A 34 ? 11.28456 -2.77615 1.15834 1.000 7.99165 C ? A ? 34 1
   ATOM 526 H . PHE A 34 ? 7.94619 -6.37454 2.68821 1.000 7.55465 H ? A ? 34 1
   ATOM 527 HA . PHE A 34 ? 10.55762 -7.03770 2.91344 1.000 6.05753 H ? A ? 34 1
   ATOM 528 HB2 . PHE A 34 ? 9.05561 -5.18302 4.34377 1.000 8.74602 H ? A ? 34 1
   ATOM 529 HB3 . PHE A 34 ? 10.56219 -5.53933 4.70246 1.000 8.74602 H ? A ? 34 1
   ATOM 530 HD1 . PHE A 34 ? 12.14276 -5.35659 2.78338 1.000 7.88752 H ? A ? 34 1
   ATOM 531 HD2 . PHE A 34 ? 8.68025 -3.49255 2.84406 1.000 8.57502 H ? A ? 34 1
   ATOM 532 HE1 . PHE A 34 ? 12.93656 -3.86456 1.27667 1.000 8.45451 H ? A ? 34 1
   ATOM 533 HE2 . PHE A 34 ? 9.44926 -1.97368 1.34617 1.000 11.19444 H ? A ? 34 1
   ATOM 534 HZ . PHE A 34 ? 11.60725 -2.16815 0.53296 1.000 9.59123 H ? A ? 34 1
   ATOM 535 N . GLU A 35 ? 8.42534 -8.48605 4.57419 1.000 5.76788 N ? A ? 35 1
   ATOM 536 CA . GLU A 35 ? 8.30183 -9.63903 5.43835 1.000 4.93107 C ? A ? 35 1
   ATOM 537 C . GLU A 35 ? 8.79263 -10.88256 4.74542 1.000 5.63901 C ? A ? 35 1
   ATOM 538 O . GLU A 35 ? 9.52844 -11.66140 5.32876 1.000 6.08754 O ? A ? 35 1
   ATOM 539 CB . GLU A 35 ? 6.87097 -9.84443 5.82821 1.000 5.71557 C ? A ? 35 1
   ATOM 540 CG . GLU A 35 ? 6.38683 -8.92493 6.89527 1.000 5.45859 C ? A ? 35 1
   ATOM 541 CD . GLU A 35 ? 7.11644 -9.03767 8.21816 1.000 6.46104 C ? A ? 35 1
   ATOM 542 OE1 . GLU A 35 ? 7.85776 -10.01025 8.38538 1.000 7.84672 O ? A ? 35 1
   ATOM 543 OE2 . GLU A 35 ? 6.99470 -8.13977 9.06458 1.000 12.08235 O ? A ? 35 1
   ATOM 544 H . GLU A 35 ? 7.69541 -8.22412 4.20244 1.000 6.92270 H ? A ? 35 1
   ATOM 545 HA . GLU A 35 ? 8.82589 -9.48017 6.23898 1.000 5.91853 H ? A ? 35 1
   ATOM 546 HB2 . GLU A 35 ? 6.31417 -9.70556 5.04616 1.000 6.85993 H ? A ? 35 1
   ATOM 547 HB3 . GLU A 35 ? 6.76606 -10.75232 6.15319 1.000 6.85993 H ? A ? 35 1
   ATOM 548 HG2 . GLU A 35 ? 6.48951 -8.01195 6.58410 1.000 6.55156 H ? A ? 35 1
   ATOM 549 HG3 . GLU A 35 ? 5.45054 -9.11490 7.06312 1.000 6.55156 H ? A ? 35 1
   ATOM 550 N . SER A 36 ? 8.44227 -11.07711 3.50180 1.000 4.72680 N ? A ? 36 1
   ATOM 551 CA . SER A 36 ? 8.63891 -12.33534 2.88141 1.000 5.03649 C ? A ? 36 1
   ATOM 552 C . SER A 36 ? 9.21928 -12.23521 1.51427 1.000 5.51605 C ? A ? 36 1
   ATOM 553 O . SER A 36 ? 9.38161 -13.26091 0.87447 1.000 6.26067 O ? A ? 36 1
   ATOM 554 CB . SER A 36 ? 7.33224 -13.07268 2.72319 1.000 5.50118 C ? A ? 36 1
   ATOM 555 OG . SER A 36 ? 6.53981 -12.41982 1.80397 1.000 4.22682 O ? A ? 36 1
   ATOM 556 H . SER A 36 ? 8.08382 -10.48101 2.99605 1.000 5.67340 H ? A ? 36 1
   ATOM 557 HA . SER A 36 ? 9.23050 -12.84419 3.45760 1.000 6.04503 H ? A ? 36 1
   ATOM 558 HB2 . SER A 36 ? 7.50864 -13.97409 2.41135 1.000 6.60266 H ? A ? 36 1
   ATOM 559 HB3 . SER A 36 ? 6.87466 -13.10095 3.57801 1.000 6.60266 H ? A ? 36 1
   ATOM 560 HG . SER A 36 ? 5.83346 -12.15275 2.17186 1.000 5.07343 H ? A ? 36 1
   ATOM 561 N . ASN A 37 ? 9.43226 -11.02114 1.04093 1.000 4.57551 N ? A ? 37 1
   ATOM 562 CA . ASN A 37 ? 9.81248 -10.82449 -0.32697 1.000 5.70843 C ? A ? 37 1
   ATOM 563 C . ASN A 37 ? 8.82152 -11.48023 -1.24633 1.000 5.27859 C ? A ? 37 1
   ATOM 564 O . ASN A 37 ? 9.16936 -12.07731 -2.23709 1.000 5.65337 O ? A ? 37 1
   ATOM 565 CB . ASN A 37 ? 11.21568 -11.32942 -0.59682 1.000 10.04967 C ? A ? 37 1
   ATOM 566 CG . ASN A 37 ? 11.86134 -10.58017 -1.70203 1.000 12.89535 C ? A ? 37 1
   ATOM 567 OD1 . ASN A 37 ? 11.31395 -9.62367 -2.22568 1.000 13.72741 O ? A ? 37 1
   ATOM 568 ND2 . ASN A 37 ? 13.05115 -11.02846 -2.09511 1.000 25.37537 N ? A ? 37 1
   ATOM 569 H . ASN A 37 ? 9.36063 -10.29772 1.50043 1.000 5.49185 H ? A ? 37 1
   ATOM 570 HA . ASN A 37 ? 9.81067 -9.87163 -0.50850 1.000 6.85137 H ? A ? 37 1
   ATOM 571 HB2 . ASN A 37 ? 11.75508 -11.21983 0.20190 1.000 12.06085 H ? A ? 37 1
   ATOM 572 HB3 . ASN A 37 ? 11.17716 -12.26630 -0.84515 1.000 12.06085 H ? A ? 37 1
   ATOM 573 HD21 . ASN A 37 ? 13.40015 -11.71472 -1.71190 1.000 30.45169 H ? A ? 37 1
   ATOM 574 HD22 . ASN A 37 ? 13.47101 -10.63191 -2.73234 1.000 30.45169 H ? A ? 37 1
   ATOM 575 N . PHE A 38 ? 7.58441 -11.38919 -0.89613 1.000 5.03812 N ? A ? 38 1
   ATOM 576 CA . PHE A 38 ? 6.44693 -11.84374 -1.66540 1.000 4.76627 C ? A ? 38 1
   ATOM 577 C . PHE A 38 ? 6.38355 -13.34973 -1.79731 1.000 4.70917 C ? A ? 38 1
   ATOM 578 O . PHE A 38 ? 5.63805 -13.85399 -2.57225 1.000 5.18214 O ? A ? 38 1
   ATOM 579 CB . PHE A 38 ? 6.37749 -11.24875 -3.04084 1.000 5.80556 C ? A ? 38 1
   ATOM 580 CG . PHE A 38 ? 6.30535 -9.77998 -3.07564 1.000 4.53217 C ? A ? 38 1
   ATOM 581 CD1 . PHE A 38 ? 5.51947 -9.06300 -2.16579 1.000 4.74821 C ? A ? 38 1
   ATOM 582 CD2 . PHE A 38 ? 6.96672 -9.09222 -4.07681 1.000 6.11945 C ? A ? 38 1
   ATOM 583 CE1 . PHE A 38 ? 5.38804 -7.69013 -2.29262 1.000 4.70380 C ? A ? 38 1
   ATOM 584 CE2 . PHE A 38 ? 6.84976 -7.74866 -4.15220 1.000 7.38469 C ? A ? 38 1
   ATOM 585 CZ . PHE A 38 ? 6.09991 -7.04292 -3.26150 1.000 4.70273 C ? A ? 38 1
   ATOM 586 H . PHE A 38 ? 7.34104 -11.03729 -0.15012 1.000 6.04699 H ? A ? 38 1
   ATOM 587 HA . PHE A 38 ? 5.66769 -11.54007 -1.17400 1.000 5.72077 H ? A ? 38 1
   ATOM 588 HB2 . PHE A 38 ? 7.17167 -11.51324 -3.53097 1.000 6.96791 H ? A ? 38 1
   ATOM 589 HB3 . PHE A 38 ? 5.58506 -11.59005 -3.48410 1.000 6.96791 H ? A ? 38 1
   ATOM 590 HD1 . PHE A 38 ? 5.08496 -9.50919 -1.47513 1.000 5.69910 H ? A ? 38 1
   ATOM 591 HD2 . PHE A 38 ? 7.48867 -9.55187 -4.69422 1.000 7.34458 H ? A ? 38 1
   ATOM 592 HE1 . PHE A 38 ? 4.82313 -7.21596 -1.72610 1.000 5.64580 H ? A ? 38 1
   ATOM 593 HE2 . PHE A 38 ? 7.29347 -7.29332 -4.83094 1.000 8.86288 H ? A ? 38 1
   ATOM 594 HZ . PHE A 38 ? 6.07242 -6.11477 -3.31330 1.000 5.64452 H ? A ? 38 1
   ATOM 595 N . ASN A 39 ? 7.10917 -14.05118 -0.97265 1.000 5.91411 N ? A ? 39 1
   ATOM 596 CA . ASN A 39 ? 7.17103 -15.48202 -1.08477 1.000 5.24823 C ? A ? 39 1
   ATOM 597 C . ASN A 39 ? 6.17205 -16.10932 -0.15110 1.000 4.08065 C ? A ? 39 1
   ATOM 598 O . ASN A 39 ? 6.28626 -16.00964 1.05751 1.000 3.93821 O ? A ? 39 1
   ATOM 599 CB . ASN A 39 ? 8.57142 -15.93247 -0.71520 1.000 7.11479 C ? A ? 39 1
   ATOM 600 CG . ASN A 39 ? 8.69033 -17.39470 -0.68439 1.000 7.32571 C ? A ? 39 1
   ATOM 601 OD1 . ASN A 39 ? 7.79433 -18.10413 -1.11422 1.000 6.13500 O ? A ? 39 1
   ATOM 602 ND2 . ASN A 39 ? 9.82494 -17.88252 -0.14244 1.000 17.20493 N ? A ? 39 1
   ATOM 603 H . ASN A 39 ? 7.57978 -13.72050 -0.33329 1.000 7.09817 H ? A ? 39 1
   ATOM 604 HA . ASN A 39 ? 6.94556 -15.74939 -1.98952 1.000 6.29912 H ? A ? 39 1
   ATOM 605 HB2 . ASN A 39 ? 9.19942 -15.59135 -1.37106 1.000 8.53899 H ? A ? 39 1
   ATOM 606 HB3 . ASN A 39 ? 8.79374 -15.59196 0.16544 1.000 8.53899 H ? A ? 39 1
   ATOM 607 HD21 . ASN A 39 ? 10.42401 -17.34379 0.15836 1.000 20.64716 H ? A ? 39 1
   ATOM 608 HD22 . ASN A 39 ? 9.94935 -18.73229 -0.09768 1.000 20.64716 H ? A ? 39 1
   ATOM 609 N . THR A 40 ? 5.15689 -16.72309 -0.73145 1.000 5.07169 N ? A ? 40 1
   ATOM 610 CA . THR A 40 ? 4.13821 -17.34663 0.07404 1.000 3.94066 C ? A ? 40 1
   ATOM 611 C . THR A 40 ? 4.65991 -18.44786 0.93944 1.000 4.47975 C ? A ? 40 1
   ATOM 612 O . THR A 40 ? 3.95085 -18.82162 1.88837 1.000 5.07650 O ? A ? 40 1
   ATOM 613 CB . THR A 40 ? 2.99136 -17.91094 -0.74430 1.000 5.64207 C ? A ? 40 1
   ATOM 614 OG1 . THR A 40 ? 3.49166 -18.91132 -1.62221 1.000 6.54208 O ? A ? 40 1
   ATOM 615 CG2 . THR A 40 ? 2.35847 -16.80567 -1.53709 1.000 7.21999 C ? A ? 40 1
   ATOM 616 H . THR A 40 ? 5.03927 -16.78990 -1.58075 1.000 6.08727 H ? A ? 40 1
   ATOM 617 HA . THR A 40 ? 3.78541 -16.63157 0.62642 1.000 4.73004 H ? A ? 40 1
   ATOM 618 HB . THR A 40 ? 2.31884 -18.30585 -0.16754 1.000 6.77173 H ? A ? 40 1
   ATOM 619 HG1 . THR A 40 ? 3.73210 -19.58539 -1.18241 1.000 7.85174 H ? A ? 40 1
   ATOM 620 HG21 . THR A 40 ? 1.57217 -17.13670 -1.99867 1.000 8.66523 H ? A ? 40 1
   ATOM 621 HG22 . THR A 40 ? 2.09569 -16.08232 -0.94666 1.000 8.66523 H ? A ? 40 1
   ATOM 622 HG23 . THR A 40 ? 2.98767 -16.46475 -2.19190 1.000 8.66523 H ? A ? 40 1
   ATOM 623 N . GLN A 41 ? 5.79235 -18.99519 0.63247 1.000 4.19431 N ? A ? 41 1
   ATOM 624 CA . GLN A 41 ? 6.30293 -20.12316 1.34812 1.000 4.53934 C ? A ? 41 1
   ATOM 625 C . GLN A 41 ? 7.27518 -19.70954 2.41705 1.000 6.28982 C ? A ? 41 1
   ATOM 626 O . GLN A 41 ? 7.82302 -20.58479 3.08145 1.000 6.15429 O ? A ? 41 1
   ATOM 627 CB . GLN A 41 ? 7.01773 -21.05547 0.41289 1.000 5.61861 C ? A ? 41 1
   ATOM 628 CG . GLN A 41 ? 6.04458 -21.86639 -0.37298 1.000 7.52221 C ? A ? 41 1
   ATOM 629 CD . GLN A 41 ? 6.69102 -22.80133 -1.28231 1.000 9.19793 C ? A ? 41 1
   ATOM 630 OE1 . GLN A 41 ? 6.35562 -23.98923 -1.30201 1.000 13.51093 O ? A ? 41 1
   ATOM 631 NE2 . GLN A 41 ? 7.68066 -22.33882 -2.02770 1.000 9.09422 N ? A ? 41 1
   ATOM 632 H . GLN A 41 ? 6.30191 -18.72554 -0.00569 1.000 5.03441 H ? A ? 41 1
   ATOM 633 HA . GLN A 41 ? 5.55725 -20.59816 1.74716 1.000 5.44845 H ? A ? 41 1
   ATOM 634 HB2 . GLN A 41 ? 7.56005 -20.54045 -0.20480 1.000 6.74358 H ? A ? 41 1
   ATOM 635 HB3 . GLN A 41 ? 7.57959 -21.65834 0.92452 1.000 6.74358 H ? A ? 41 1
   ATOM 636 HG2 . GLN A 41 ? 5.49251 -22.37747 0.23933 1.000 9.02790 H ? A ? 41 1
   ATOM 637 HG3 . GLN A 41 ? 5.49040 -21.27023 -0.90060 1.000 9.02790 H ? A ? 41 1
   ATOM 638 HE21 . GLN A 41 ? 7.91856 -21.51488 -1.96349 1.000 10.91430 H ? A ? 41 1
   ATOM 639 HE22 . GLN A 41 ? 8.08632 -22.86199 -2.57664 1.000 10.91430 H ? A ? 41 1
   ATOM 640 N . ALA A 42 ? 7.53136 -18.41384 2.55433 1.000 5.84917 N ? A ? 42 1
   ATOM 641 CA . ALA A 42 ? 8.54087 -17.98265 3.47245 1.000 7.30705 C ? A ? 42 1
   ATOM 642 C . ALA A 42 ? 8.24036 -18.46916 4.86536 1.000 5.37461 C ? A ? 42 1
   ATOM 643 O . ALA A 42 ? 7.10591 -18.45671 5.33313 1.000 4.73926 O ? A ? 42 1
   ATOM 644 CB . ALA A 42 ? 8.57705 -16.47586 3.47623 1.000 7.53532 C ? A ? 42 1
   ATOM 645 H . ALA A 42 ? 7.13323 -17.78222 2.12755 1.000 7.02025 H ? A ? 42 1
   ATOM 646 HA . ALA A 42 ? 9.40279 -18.33731 3.20373 1.000 8.76970 H ? A ? 42 1
   ATOM 647 HB1 . ALA A 42 ? 9.29270 -16.17861 4.05965 1.000 9.04363 H ? A ? 42 1
   ATOM 648 HB2 . ALA A 42 ? 8.73505 -16.16149 2.57229 1.000 9.04363 H ? A ? 42 1
   ATOM 649 HB3 . ALA A 42 ? 7.72612 -16.14034 3.79912 1.000 9.04363 H ? A ? 42 1
   ATOM 650 N . THR A 43 ? 9.27210 -18.94180 5.50980 1.000 7.11641 N ? A ? 43 1
   ATOM 651 CA . THR A 43 ? 9.21639 -19.25625 6.90252 1.000 8.26407 C ? A ? 43 1
   ATOM 652 C . THR A 43 ? 10.44626 -18.64176 7.54646 1.000 7.17027 C ? A ? 43 1
   ATOM 653 O . THR A 43 ? 11.53649 -18.55821 6.96374 1.000 10.77238 O ? A ? 43 1
   ATOM 654 CB . THR A 43 ? 9.23458 -20.79228 7.15628 1.000 8.39790 C ? A ? 43 1
   ATOM 655 OG1 . THR A 43 ? 10.38117 -21.36985 6.52944 1.000 10.72465 O ? A ? 43 1
   ATOM 656 CG2 . THR A 43 ? 7.96301 -21.44731 6.63896 1.000 12.05668 C ? A ? 43 1
   ATOM 657 H . THR A 43 ? 10.03795 -19.09275 5.14883 1.000 8.54093 H ? A ? 43 1
   ATOM 658 HA . THR A 43 ? 8.40463 -18.90134 7.29748 1.000 9.91813 H ? A ? 43 1
   ATOM 659 HB . THR A 43 ? 9.27926 -20.96086 8.11047 1.000 10.07872 H ? A ? 43 1
   ATOM 660 HG1 . THR A 43 ? 10.49564 -22.15440 6.80690 1.000 12.87082 H ? A ? 43 1
   ATOM 661 HG21 . THR A 43 ? 7.95281 -22.38717 6.87866 1.000 14.46926 H ? A ? 43 1
   ATOM 662 HG22 . THR A 43 ? 7.18588 -21.01515 7.02651 1.000 14.46926 H ? A ? 43 1
   ATOM 663 HG23 . THR A 43 ? 7.91832 -21.36823 5.67323 1.000 14.46926 H ? A ? 43 1
   ATOM 664 N . ASN A 44 ? 10.28567 -18.23461 8.78119 1.000 6.02114 N ? A ? 44 1
   ATOM 665 CA . ASN A 44 ? 11.41578 -17.83809 9.57456 1.000 7.32033 C ? A ? 44 1
   ATOM 666 C . ASN A 44 ? 11.22516 -18.52521 10.90071 1.000 5.95970 C ? A ? 44 1
   ATOM 667 O . ASN A 44 ? 10.29075 -18.19790 11.63432 1.000 6.02219 O ? A ? 44 1
   ATOM 668 CB . ASN A 44 ? 11.49783 -16.32593 9.72952 1.000 6.88211 C ? A ? 44 1
   ATOM 669 CG . ASN A 44 ? 12.72773 -15.91213 10.48657 1.000 10.54405 C ? A ? 44 1
   ATOM 670 OD1 . ASN A 44 ? 12.62406 -15.51187 11.65609 1.000 20.30819 O ? A ? 44 1
   ATOM 671 ND2 . ASN A 44 ? 13.90276 -16.03982 9.87017 1.000 25.67636 N ? A ? 44 1
   ATOM 672 H . ASN A 44 ? 9.52700 -18.17958 9.18243 1.000 7.22662 H ? A ? 44 1
   ATOM 673 HA . ASN A 44 ? 12.25009 -18.11771 9.16635 1.000 8.78564 H ? A ? 44 1
   ATOM 674 HB2 . ASN A 44 ? 11.52811 -15.91512 8.85133 1.000 8.25977 H ? A ? 44 1
   ATOM 675 HB3 . ASN A 44 ? 10.72016 -16.01116 10.21640 1.000 8.25977 H ? A ? 44 1
   ATOM 676 HD21 . ASN A 44 ? 13.93642 -16.34954 9.06859 1.000 30.81287 H ? A ? 44 1
   ATOM 677 HD22 . ASN A 44 ? 14.62717 -15.81249 10.27409 1.000 30.81287 H ? A ? 44 1
   ATOM 678 N . ARG A 45 ? 12.09717 -19.46155 11.18193 1.000 6.50397 N ? A ? 45 1
   ATOM 679 CA . ARG A 45 ? 12.00721 -20.25926 12.36383 1.000 6.97325 C ? A ? 45 1
   ATOM 680 C . ARG A 45 ? 12.82122 -19.57248 13.42303 1.000 7.13767 C ? A ? 45 1
   ATOM 681 O . ARG A 45 ? 14.00693 -19.36116 13.26166 1.000 8.36284 O ? A ? 45 1
   ATOM 682 CB . ARG A 45 ? 12.48937 -21.67209 12.09109 1.000 7.60945 C ? A ? 45 1
   ATOM 683 CG . ARG A 45 ? 11.69506 -22.32813 10.95318 1.000 14.68052 C ? A ? 45 1
   ATOM 684 CD . ARG A 45 ? 11.78540 -23.83608 10.89141 1.000 19.66628 C ? A ? 45 1
   ATOM 685 NE . ARG A 45 ? 10.85191 -24.35583 9.89150 1.000 16.67901 N ? A ? 45 1
   ATOM 686 CZ . ARG A 45 ? 9.54385 -24.53339 10.11473 1.000 15.23393 C ? A ? 45 1
   ATOM 687 NH1 . ARG A 45 ? 9.00689 -24.35100 11.31342 1.000 20.40515 N ? A ? 45 1
   ATOM 688 NH2 . ARG A 45 ? 8.76157 -24.87892 9.09795 1.000 16.62679 N ? A ? 45 1
   ATOM 689 H . ARG A 45 ? 12.77062 -19.65641 10.68384 1.000 7.80600 H ? A ? 45 1
   ATOM 690 HA . ARG A 45 ? 11.08900 -20.32513 12.66954 1.000 8.36914 H ? A ? 45 1
   ATOM 691 HB2 . ARG A 45 ? 13.42499 -21.64777 11.83625 1.000 9.13259 H ? A ? 45 1
   ATOM 692 HB3 . ARG A 45 ? 12.37729 -22.20898 12.89114 1.000 9.13259 H ? A ? 45 1
   ATOM 693 HG2 . ARG A 45 ? 10.75868 -22.09877 11.06030 1.000 17.61787 H ? A ? 45 1
   ATOM 694 HG3 . ARG A 45 ? 12.02649 -21.98385 10.10906 1.000 17.61787 H ? A ? 45 1
   ATOM 695 HD2 . ARG A 45 ? 12.68535 -24.09918 10.64289 1.000 23.60079 H ? A ? 45 1
   ATOM 696 HD3 . ARG A 45 ? 11.55646 -24.21238 11.75564 1.000 23.60079 H ? A ? 45 1
   ATOM 697 HE . ARG A 45 ? 11.16155 -24.55904 9.11534 1.000 20.01606 H ? A ? 45 1
   ATOM 698 HH11 . ARG A 45 ? 9.50215 -24.11183 11.97457 1.000 24.48742 H ? A ? 45 1
   ATOM 699 HH12 . ARG A 45 ? 8.16340 -24.47188 11.42966 1.000 24.48742 H ? A ? 45 1
   ATOM 700 HH21 . ARG A 45 ? 9.09765 -24.98460 8.31342 1.000 19.95340 H ? A ? 45 1
   ATOM 701 HH22 . ARG A 45 ? 7.91913 -24.99689 9.22432 1.000 19.95340 H ? A ? 45 1
   ATOM 702 N . ASN A 46 ? 12.13526 -19.09757 14.43913 1.000 8.98945 N ? A ? 46 1
   ATOM 703 CA . ASN A 46 ? 12.78973 -18.24898 15.41060 1.000 8.06222 C ? A ? 46 1
   ATOM 704 C . ASN A 46 ? 13.35676 -19.06272 16.53734 1.000 7.86840 C ? A ? 46 1
   ATOM 705 O . ASN A 46 ? 12.93757 -20.18293 16.80730 1.000 7.75457 O ? A ? 46 1
   ATOM 706 CB . ASN A 46 ? 11.80910 -17.23102 15.94478 1.000 9.05755 C ? A ? 46 1
   ATOM 707 CG . ASN A 46 ? 11.24174 -16.41112 14.84784 1.000 8.68373 C ? A ? 46 1
   ATOM 708 OD1 . ASN A 46 ? 11.97187 -15.90019 14.01965 1.000 14.58229 O ? A ? 46 1
   ATOM 709 ND2 . ASN A 46 ? 9.94418 -16.32221 14.79625 1.000 12.47502 N ? A ? 46 1
   ATOM 710 H . ASN A 46 ? 11.30178 -19.24947 14.58686 1.000 10.78858 H ? A ? 46 1
   ATOM 711 HA . ASN A 46 ? 13.52608 -17.77935 14.98853 1.000 9.67591 H ? A ? 46 1
   ATOM 712 HB2 . ASN A 46 ? 11.08140 -17.68888 16.39391 1.000 10.87030 H ? A ? 46 1
   ATOM 713 HB3 . ASN A 46 ? 12.26333 -16.64064 16.56609 1.000 10.87030 H ? A ? 46 1
   ATOM 714 HD21 . ASN A 46 ? 9.46176 -16.72824 15.38108 1.000 14.97127 H ? A ? 46 1
   ATOM 715 HD22 . ASN A 46 ? 9.56928 -15.85745 14.17735 1.000 14.97127 H ? A ? 46 1
   ATOM 716 N . THR A 47 ? 14.28244 -18.44871 17.26727 1.000 10.11507 N ? A ? 47 1
   ATOM 717 CA . THR A 47 ? 14.88102 -19.14438 18.37923 1.000 9.14707 C ? A ? 47 1
   ATOM 718 C . THR A 47 ? 13.98401 -19.20409 19.57902 1.000 9.49123 C ? A ? 47 1
   ATOM 719 O . THR A 47 ? 14.23895 -20.00635 20.46585 1.000 12.23717 O ? A ? 47 1
   ATOM 720 CB . THR A 47 ? 16.18972 -18.49421 18.80183 1.000 9.75449 C ? A ? 47 1
   ATOM 721 OG1 . THR A 47 ? 15.94330 -17.18029 19.23130 1.000 9.67022 O ? A ? 47 1
   ATOM 722 CG2 . THR A 47 ? 17.15434 -18.44528 17.65261 1.000 10.46134 C ? A ? 47 1
   ATOM 723 H . THR A 47 ? 14.56853 -17.64849 17.13533 1.000 12.13933 H ? A ? 47 1
   ATOM 724 HA . THR A 47 ? 15.07813 -20.04597 18.08060 1.000 10.97772 H ? A ? 47 1
   ATOM 725 HB . THR A 47 ? 16.58435 -19.01286 19.52028 1.000 11.70663 H ? A ? 47 1
   ATOM 726 HG1 . THR A 47 ? 15.98094 -16.65287 18.57860 1.000 11.60551 H ? A ? 47 1
   ATOM 727 HG21 . THR A 47 ? 17.99432 -18.05513 17.94091 1.000 12.55485 H ? A ? 47 1
   ATOM 728 HG22 . THR A 47 ? 17.32091 -19.34145 17.32090 1.000 12.55485 H ? A ? 47 1
   ATOM 729 HG23 . THR A 47 ? 16.78731 -17.90682 16.93410 1.000 12.55485 H ? A ? 47 1
   ATOM 730 N . ASP A 48 ? 12.89743 -18.42893 19.58231 1.000 10.25608 N ? A ? 48 1
   ATOM 731 CA . ASP A 48 ? 11.95248 -18.41942 20.68101 1.000 13.60839 C ? A ? 48 1
   ATOM 732 C . ASP A 48 ? 10.92527 -19.51531 20.56764 1.000 12.89595 C ? A ? 48 1
   ATOM 733 O . ASP A 48 ? 9.95416 -19.51811 21.33968 1.000 16.42318 O ? A ? 48 1
   ATOM 734 CB . ASP A 48 ? 11.27842 -17.06845 20.78301 1.000 14.94260 C ? A ? 48 1
   ATOM 735 CG . ASP A 48 ? 10.39347 -16.76479 19.60961 1.000 11.95337 C ? A ? 48 1
   ATOM 736 OD1 . ASP A 48 ? 10.31449 -17.57586 18.65508 1.000 10.04213 O ? A ? 48 1
   ATOM 737 OD2 . ASP A 48 ? 9.73033 -15.70723 19.60015 1.000 18.20836 O ? A ? 48 1
   ATOM 738 H . ASP A 48 ? 12.68854 -17.89220 18.94365 1.000 12.30854 H ? A ? 48 1
   ATOM 739 HA . ASP A 48 ? 12.43693 -18.55761 21.50994 1.000 16.33131 H ? A ? 48 1
   ATOM 740 HB2 . ASP A 48 ? 10.73076 -17.04908 21.58338 1.000 17.93236 H ? A ? 48 1
   ATOM 741 HB3 . ASP A 48 ? 11.95933 -16.37922 20.83018 1.000 17.93236 H ? A ? 48 1
   ATOM 742 N . GLY A 49 ? 11.12565 -20.45049 19.63938 1.000 12.95696 N ? A ? 49 1
   ATOM 743 CA . GLY A 49 ? 10.22605 -21.55424 19.44587 1.000 9.48414 C ? A ? 49 1
   ATOM 744 C . GLY A 49 ? 9.09830 -21.24183 18.52420 1.000 8.03370 C ? A ? 49 1
   ATOM 745 O . GLY A 49 ? 8.36276 -22.16291 18.14115 1.000 9.79639 O ? A ? 49 1
   ATOM 746 H . GLY A 49 ? 11.79675 -20.45645 19.10161 1.000 15.54959 H ? A ? 49 1
   ATOM 747 HA2 . GLY A 49 ? 10.71923 -22.30369 19.07707 1.000 11.38221 H ? A ? 49 1
   ATOM 748 HA3 . GLY A 49 ? 9.85316 -21.81278 20.30319 1.000 11.38221 H ? A ? 49 1
   ATOM 749 N . SER A 50 ? 8.99201 -20.00615 18.11930 1.000 6.72611 N ? A ? 50 1
   ATOM 750 CA . SER A 50 ? 7.94913 -19.67846 17.17489 1.000 6.06518 C ? A ? 50 1
   ATOM 751 C . SER A 50 ? 8.53901 -19.62263 15.80331 1.000 6.08320 C ? A ? 50 1
   ATOM 752 O . SER A 50 ? 9.75244 -19.58994 15.60100 1.000 6.80301 O ? A ? 50 1
   ATOM 753 CB . SER A 50 ? 7.35712 -18.32915 17.52480 1.000 5.95134 C ? A ? 50 1
   ATOM 754 OG . SER A 50 ? 8.29103 -17.32355 17.13072 1.000 7.44374 O ? A ? 50 1
   ATOM 755 H . SER A 50 ? 9.49532 -19.35435 18.36716 1.000 8.07257 H ? A ? 50 1
   ATOM 756 HA . SER A 50 ? 7.24693 -20.34719 17.19962 1.000 7.27946 H ? A ? 50 1
   ATOM 757 HB2 . SER A 50 ? 6.52163 -18.20475 17.04796 1.000 7.14285 H ? A ? 50 1
   ATOM 758 HB3 . SER A 50 ? 7.20419 -18.27697 18.48125 1.000 7.14285 H ? A ? 50 1
   ATOM 759 HG . SER A 50 ? 8.67443 -17.00646 17.80752 1.000 8.93374 H ? A ? 50 1
   ATOM 760 N . THR A 51 ? 7.65851 -19.55597 14.86442 1.000 5.56292 N ? A ? 51 1
   ATOM 761 CA . THR A 51 ? 8.02772 -19.40813 13.49320 1.000 5.59719 C ? A ? 51 1
   ATOM 762 C . THR A 51 ? 7.07904 -18.42169 12.83687 1.000 4.66570 C ? A ? 51 1
   ATOM 763 O . THR A 51 ? 5.92533 -18.29552 13.22113 1.000 4.41727 O ? A ? 51 1
   ATOM 764 CB . THR A 51 ? 7.91806 -20.73166 12.79569 1.000 7.26447 C ? A ? 51 1
   ATOM 765 OG1 . THR A 51 ? 8.79148 -21.65141 13.42117 1.000 8.34205 O ? A ? 51 1
   ATOM 766 CG2 . THR A 51 ? 8.21934 -20.68014 11.29141 1.000 9.31165 C ? A ? 51 1
   ATOM 767 H . THR A 51 ? 6.80937 -19.59489 14.99503 1.000 6.67674 H ? A ? 51 1
   ATOM 768 HA . THR A 51 ? 8.93218 -19.06670 13.41396 1.000 6.71788 H ? A ? 51 1
   ATOM 769 HB . THR A 51 ? 6.99474 -21.02127 12.86283 1.000 8.71861 H ? A ? 51 1
   ATOM 770 HG1 . THR A 51 ? 8.87340 -22.33887 12.94548 1.000 10.01170 H ? A ? 51 1
   ATOM 771 HG21 . THR A 51 ? 8.24817 -21.57897 10.92786 1.000 11.17523 H ? A ? 51 1
   ATOM 772 HG22 . THR A 51 ? 7.52920 -20.17670 10.83189 1.000 11.17523 H ? A ? 51 1
   ATOM 773 HG23 . THR A 51 ? 9.07598 -20.25135 11.13912 1.000 11.17523 H ? A ? 51 1
   ATOM 774 N . ASP A 52 ? 7.63053 -17.70290 11.87528 1.000 4.91941 N ? A ? 52 1
   ATOM 775 CA . ASP A 52 ? 6.91139 -16.73246 11.12110 1.000 4.99604 C ? A ? 52 1
   ATOM 776 C . ASP A 52 ? 6.57626 -17.37019 9.80794 1.000 4.12955 C ? A ? 52 1
   ATOM 777 O . ASP A 52 ? 7.43398 -17.98324 9.19562 1.000 6.64728 O ? A ? 52 1
   ATOM 778 CB . ASP A 52 ? 7.73104 -15.48795 10.85871 1.000 7.52974 C ? A ? 52 1
   ATOM 779 CG . ASP A 52 ? 8.24428 -14.85306 12.10846 1.000 9.46883 C ? A ? 52 1
   ATOM 780 OD1 . ASP A 52 ? 7.53935 -14.84615 13.12722 1.000 11.87716 O ? A ? 52 1
   ATOM 781 OD2 . ASP A 52 ? 9.39514 -14.39384 12.07533 1.000 13.01479 O ? A ? 52 1
   ATOM 782 H . ASP A 52 ? 8.45528 -17.77217 11.64164 1.000 5.90454 H ? A ? 52 1
   ATOM 783 HA . ASP A 52 ? 6.11577 -16.46147 11.60531 1.000 5.99649 H ? A ? 52 1
   ATOM 784 HB2 . ASP A 52 ? 8.49405 -15.72344 10.30801 1.000 9.03693 H ? A ? 52 1
   ATOM 785 HB3 . ASP A 52 ? 7.17786 -14.83751 10.39847 1.000 9.03693 H ? A ? 52 1
   ATOM 786 N . TYR A 53 ? 5.31877 -17.33164 9.43911 1.000 3.64932 N ? A ? 53 1
   ATOM 787 CA . TYR A 53 ? 4.86193 -18.07682 8.29525 1.000 3.87447 C ? A ? 53 1
   ATOM 788 C . TYR A 53 ? 4.30222 -17.18356 7.21123 1.000 4.64895 C ? A ? 53 1
   ATOM 789 O . TYR A 53 ? 3.47974 -16.33628 7.46003 1.000 4.48816 O ? A ? 53 1
   ATOM 790 CB . TYR A 53 ? 3.76344 -19.02103 8.69956 1.000 4.70674 C ? A ? 53 1
   ATOM 791 CG . TYR A 53 ? 4.23401 -20.14265 9.49535 1.000 4.03710 C ? A ? 53 1
   ATOM 792 CD1 . TYR A 53 ? 4.34240 -20.00709 10.84629 1.000 4.47192 C ? A ? 53 1
   ATOM 793 CD2 . TYR A 53 ? 4.61609 -21.30018 8.93456 1.000 5.74536 C ? A ? 53 1
   ATOM 794 CE1 . TYR A 53 ? 4.79376 -21.07157 11.60978 1.000 6.32623 C ? A ? 53 1
   ATOM 795 CE2 . TYR A 53 ? 5.09915 -22.35984 9.65601 1.000 5.36292 C ? A ? 53 1
   ATOM 796 CZ . TYR A 53 ? 5.13897 -22.22575 11.00951 1.000 5.67005 C ? A ? 53 1
   ATOM 797 OH . TYR A 53 ? 5.56840 -23.32008 11.67515 1.000 5.54640 O ? A ? 53 1
   ATOM 798 H . TYR A 53 ? 4.70745 -16.87763 9.83882 1.000 4.38042 H ? A ? 53 1
   ATOM 799 HA . TYR A 53 ? 5.62698 -18.54828 7.93011 1.000 4.65061 H ? A ? 53 1
   ATOM 800 HB2 . TYR A 53 ? 3.11008 -18.53491 9.22654 1.000 5.64934 H ? A ? 53 1
   ATOM 801 HB3 . TYR A 53 ? 3.34586 -19.37731 7.89981 1.000 5.64934 H ? A ? 53 1
   ATOM 802 HD1 . TYR A 53 ? 4.11436 -19.20325 11.25461 1.000 5.36755 H ? A ? 53 1
   ATOM 803 HD2 . TYR A 53 ? 4.54975 -21.38736 8.01103 1.000 6.89568 H ? A ? 53 1
   ATOM 804 HE1 . TYR A 53 ? 4.85797 -20.98885 12.53386 1.000 7.59272 H ? A ? 53 1
   ATOM 805 HE2 . TYR A 53 ? 5.38795 -23.13875 9.23794 1.000 6.43675 H ? A ? 53 1
   ATOM 806 HH . TYR A 53 ? 5.43098 -23.22775 12.49868 1.000 6.65693 H ? A ? 53 1
   ATOM 807 N . GLY A 54 ? 4.69810 -17.48773 6.02987 1.000 4.18295 N ? A ? 54 1
   ATOM 808 CA . GLY A 54 ? 4.03649 -17.02914 4.87618 1.000 3.85610 C ? A ? 54 1
   ATOM 809 C . GLY A 54 ? 4.35544 -15.62010 4.47400 1.000 3.28833 C ? A ? 54 1
   ATOM 810 O . GLY A 54 ? 5.32849 -14.99242 4.91047 1.000 3.24309 O ? A ? 54 1
   ATOM 811 H . GLY A 54 ? 5.38108 -17.98273 5.86218 1.000 5.02079 H ? A ? 54 1
   ATOM 812 HA2 . GLY A 54 ? 4.27227 -17.60681 4.13348 1.000 4.62856 H ? A ? 54 1
   ATOM 813 HA3 . GLY A 54 ? 3.07960 -17.08208 5.02603 1.000 4.62856 H ? A ? 54 1
   ATOM 814 N . ILE A 55 ? 3.54204 -15.17155 3.52445 1.000 4.69335 N ? A ? 55 1
   ATOM 815 CA . ILE A 55 ? 3.85673 -13.95398 2.83132 1.000 4.47250 C ? A ? 55 1
   ATOM 816 C . ILE A 55 ? 3.83645 -12.76827 3.74673 1.000 4.45843 C ? A ? 55 1
   ATOM 817 O . ILE A 55 ? 4.55352 -11.81102 3.49333 1.000 4.96885 O ? A ? 55 1
   ATOM 818 CB . ILE A 55 ? 2.89375 -13.86761 1.67497 1.000 6.00626 C ? A ? 55 1
   ATOM 819 CG1 . ILE A 55 ? 3.34917 -12.76582 0.74350 1.000 7.05921 C ? A ? 55 1
   ATOM 820 CG2 . ILE A 55 ? 1.47818 -13.67698 2.13901 1.000 7.86958 C ? A ? 55 1
   ATOM 821 CD1 . ILE A 55 ? 2.96280 -12.88123 -0.60810 1.000 8.01589 C ? A ? 55 1
   ATOM 822 H . ILE A 55 ? 2.81448 -15.55540 3.27359 1.000 5.63327 H ? A ? 55 1
   ATOM 823 HA . ILE A 55 ? 4.76079 -13.95324 2.47977 1.000 5.36825 H ? A ? 55 1
   ATOM 824 HB . ILE A 55 ? 2.89938 -14.70847 1.19142 1.000 7.20875 H ? A ? 55 1
   ATOM 825 HG12 . ILE A 55 ? 2.98874 -11.92694 1.07103 1.000 8.47230 H ? A ? 55 1
   ATOM 826 HG13 . ILE A 55 ? 4.31867 -12.73941 0.76023 1.000 8.47230 H ? A ? 55 1
   ATOM 827 HG21 . ILE A 55 ? 0.88658 -13.71285 1.37114 1.000 9.44474 H ? A ? 55 1
   ATOM 828 HG22 . ILE A 55 ? 1.25268 -14.38401 2.76363 1.000 9.44474 H ? A ? 55 1
   ATOM 829 HG23 . ILE A 55 ? 1.40230 -12.81381 2.57500 1.000 9.44474 H ? A ? 55 1
   ATOM 830 HD11 . ILE A 55 ? 3.21490 -12.07147 -1.07887 1.000 9.62031 H ? A ? 55 1
   ATOM 831 HD12 . ILE A 55 ? 3.41235 -13.64577 -1.00088 1.000 9.62031 H ? A ? 55 1
   ATOM 832 HD13 . ILE A 55 ? 2.00161 -13.00398 -0.65240 1.000 9.62031 H ? A ? 55 1
   ATOM 833 N . LEU A 56 ? 3.14003 -12.85380 4.84574 1.000 3.47801 N ? A ? 56 1
   ATOM 834 CA . LEU A 56 ? 3.14223 -11.81438 5.81642 1.000 4.52213 C ? A ? 56 1
   ATOM 835 C . LEU A 56 ? 3.80917 -12.23809 7.09671 1.000 3.19469 C ? A ? 56 1
   ATOM 836 O . LEU A 56 ? 3.69979 -11.53995 8.08541 1.000 4.59637 O ? A ? 56 1
   ATOM 837 CB . LEU A 56 ? 1.72922 -11.33451 6.08241 1.000 3.51859 C ? A ? 56 1
   ATOM 838 CG . LEU A 56 ? 1.20750 -10.47763 4.94717 1.000 6.87192 C ? A ? 56 1
   ATOM 839 CD1 . LEU A 56 ? -0.24588 -10.27393 5.17579 1.000 8.00237 C ? A ? 56 1
   ATOM 840 CD2 . LEU A 56 ? 1.99394 -9.17112 4.86425 1.000 8.61459 C ? A ? 56 1
   ATOM 841 H . LEU A 56 ? 2.64537 -13.52602 5.05314 1.000 4.17486 H ? A ? 56 1
   ATOM 842 HA . LEU A 56 ? 3.63747 -11.05893 5.46295 1.000 5.42780 H ? A ? 56 1
   ATOM 843 HB2 . LEU A 56 ? 1.14426 -12.10212 6.17988 1.000 4.22355 H ? A ? 56 1
   ATOM 844 HB3 . LEU A 56 ? 1.71947 -10.80467 6.89486 1.000 4.22355 H ? A ? 56 1
   ATOM 845 HG . LEU A 56 ? 1.32421 -10.90260 4.08306 1.000 8.24755 H ? A ? 56 1
   ATOM 846 HD11 . LEU A 56 ? -0.64394 -9.90767 4.37062 1.000 9.60409 H ? A ? 56 1
   ATOM 847 HD12 . LEU A 56 ? -0.65483 -11.12748 5.38819 1.000 9.60409 H ? A ? 56 1
   ATOM 848 HD13 . LEU A 56 ? -0.36592 -9.65671 5.91439 1.000 9.60409 H ? A ? 56 1
   ATOM 849 HD21 . LEU A 56 ? 1.43130 -8.48857 4.46618 1.000 10.33876 H ? A ? 56 1
   ATOM 850 HD22 . LEU A 56 ? 2.25637 -8.90317 5.75881 1.000 10.33876 H ? A ? 56 1
   ATOM 851 HD23 . LEU A 56 ? 2.78201 -9.31113 4.31632 1.000 10.33876 H ? A ? 56 1
   ATOM 852 N . GLN A 57 ? 4.53458 -13.36941 7.07898 1.000 3.11250 N ? A ? 57 1
   ATOM 853 CA . GLN A 57 ? 5.36117 -13.76854 8.18805 1.000 3.48426 C ? A ? 57 1
   ATOM 854 C . GLN A 57 ? 4.66151 -13.66483 9.51757 1.000 3.48410 C ? A ? 57 1
   ATOM 855 O . GLN A 57 ? 5.17416 -13.10424 10.45085 1.000 5.72920 O ? A ? 57 1
   ATOM 856 CB . GLN A 57 ? 6.64252 -13.00864 8.22149 1.000 4.76215 C ? A ? 57 1
   ATOM 857 CG . GLN A 57 ? 7.50205 -13.34754 7.08907 1.000 6.35803 C ? A ? 57 1
   ATOM 858 CD . GLN A 57 ? 8.10264 -14.69356 7.23255 1.000 5.49496 C ? A ? 57 1
   ATOM 859 OE1 . GLN A 57 ? 9.12222 -14.84917 7.84452 1.000 7.91079 O ? A ? 57 1
   ATOM 860 NE2 . GLN A 57 ? 7.48230 -15.67211 6.63426 1.000 4.87097 N ? A ? 57 1
   ATOM 861 H . GLN A 57 ? 4.55302 -13.91896 6.41773 1.000 3.73625 H ? A ? 57 1
   ATOM 862 HA . GLN A 57 ? 5.55765 -14.70786 8.04676 1.000 4.18236 H ? A ? 57 1
   ATOM 863 HB2 . GLN A 57 ? 6.45159 -12.05830 8.18548 1.000 5.71582 H ? A ? 57 1
   ATOM 864 HB3 . GLN A 57 ? 7.11860 -13.22061 9.03961 1.000 5.71582 H ? A ? 57 1
   ATOM 865 HG2 . GLN A 57 ? 6.97588 -13.33555 6.27427 1.000 7.63087 H ? A ? 57 1
   ATOM 866 HG3 . GLN A 57 ? 8.22124 -12.69940 7.02913 1.000 7.63087 H ? A ? 57 1
   ATOM 867 HE21 . GLN A 57 ? 6.76459 -15.51651 6.18674 1.000 5.84640 H ? A ? 57 1
   ATOM 868 HE22 . GLN A 57 ? 7.79089 -16.47309 6.68720 1.000 5.84640 H ? A ? 57 1
   ATOM 869 N . ILE A 58 ? 3.52279 -14.27265 9.55358 1.000 3.87358 N ? A ? 58 1
   ATOM 870 CA . ILE A 58 ? 2.70698 -14.27897 10.72608 1.000 3.34117 C ? A ? 58 1
   ATOM 871 C . ILE A 58 ? 3.25020 -15.28611 11.71271 1.000 4.33944 C ? A ? 58 1
   ATOM 872 O . ILE A 58 ? 3.57154 -16.38790 11.35355 1.000 4.41167 O ? A ? 58 1
   ATOM 873 CB . ILE A 58 ? 1.26917 -14.53969 10.34108 1.000 3.89637 C ? A ? 58 1
   ATOM 874 CG1 . ILE A 58 ? 0.76457 -13.31835 9.60114 1.000 3.90702 C ? A ? 58 1
   ATOM 875 CG2 . ILE A 58 ? 0.37676 -14.86715 11.53773 1.000 3.19940 C ? A ? 58 1
   ATOM 876 CD1 . ILE A 58 ? -0.49159 -13.58613 8.91067 1.000 5.89022 C ? A ? 58 1
   ATOM 877 H . ILE A 58 ? 3.18422 -14.70505 8.89176 1.000 4.64954 H ? A ? 58 1
   ATOM 878 HA . ILE A 58 ? 2.74554 -13.41700 11.16926 1.000 4.01064 H ? A ? 58 1
   ATOM 879 HB . ILE A 58 ? 1.23687 -15.32670 9.77498 1.000 4.67688 H ? A ? 58 1
   ATOM 880 HG12 . ILE A 58 ? 0.61650 -12.59912 10.23493 1.000 4.68966 H ? A ? 58 1
   ATOM 881 HG13 . ILE A 58 ? 1.42321 -13.04922 8.94186 1.000 4.68966 H ? A ? 58 1
   ATOM 882 HG21 . ILE A 58 ? -0.50606 -15.10877 11.21656 1.000 3.84052 H ? A ? 58 1
   ATOM 883 HG22 . ILE A 58 ? 0.76500 -15.60889 12.02761 1.000 3.84052 H ? A ? 58 1
   ATOM 884 HG23 . ILE A 58 ? 0.31811 -14.08677 12.11086 1.000 3.84052 H ? A ? 58 1
   ATOM 885 HD11 . ILE A 58 ? -0.54006 -13.03107 8.11665 1.000 7.06950 H ? A ? 58 1
   ATOM 886 HD12 . ILE A 58 ? -0.52153 -14.52312 8.66158 1.000 7.06950 H ? A ? 58 1
   ATOM 887 HD13 . ILE A 58 ? -1.22930 -13.37816 9.50517 1.000 7.06950 H ? A ? 58 1
   ATOM 888 N . ASN A 59 ? 3.32310 -14.87014 12.93449 1.000 4.58307 N ? A ? 59 1
   ATOM 889 CA . ASN A 59 ? 3.98601 -15.61919 13.94134 1.000 5.08632 C ? A ? 59 1
   ATOM 890 C . ASN A 59 ? 3.10406 -16.63683 14.65667 1.000 4.81661 C ? A ? 59 1
   ATOM 891 O . ASN A 59 ? 1.91403 -16.44105 14.87685 1.000 6.30956 O ? A ? 59 1
   ATOM 892 CB . ASN A 59 ? 4.60238 -14.65889 14.93016 1.000 4.75879 C ? A ? 59 1
   ATOM 893 CG . ASN A 59 ? 5.48551 -15.34386 15.89565 1.000 5.80573 C ? A ? 59 1
   ATOM 894 OD1 . ASN A 59 ? 5.05913 -15.65966 16.98475 1.000 7.78254 O ? A ? 59 1
   ATOM 895 ND2 . ASN A 59 ? 6.74737 -15.57967 15.52862 1.000 7.65382 N ? A ? 59 1
   ATOM 896 H . ASN A 59 ? 2.98440 -14.13100 13.21474 1.000 5.50093 H ? A ? 59 1
   ATOM 897 HA . ASN A 59 ? 4.67001 -16.15896 13.51509 1.000 6.10483 H ? A ? 59 1
   ATOM 898 HB2 . ASN A 59 ? 5.13091 -14.00269 14.44959 1.000 5.71179 H ? A ? 59 1
   ATOM 899 HB3 . ASN A 59 ? 3.89632 -14.21673 15.42702 1.000 5.71179 H ? A ? 59 1
   ATOM 900 HD21 . ASN A 59 ? 7.28541 -15.97679 16.06937 1.000 9.18583 H ? A ? 59 1
   ATOM 901 HD22 . ASN A 59 ? 7.02212 -15.33445 14.75146 1.000 9.18583 H ? A ? 59 1
   ATOM 902 N . SER A 60 ? 3.70584 -17.77702 14.93190 1.000 4.43772 N ? A ? 60 1
   ATOM 903 CA . SER A 60 ? 3.03779 -18.94266 15.44008 1.000 5.60482 C ? A ? 60 1
   ATOM 904 C . SER A 60 ? 2.76834 -18.88355 16.92353 1.000 5.77821 C ? A ? 60 1
   ATOM 905 O . SER A 60 ? 2.10657 -19.76759 17.47139 1.000 5.25477 O ? A ? 60 1
   ATOM 906 CB . SER A 60 ? 3.84012 -20.20171 15.18712 1.000 5.50608 C ? A ? 60 1
   ATOM 907 OG . SER A 60 ? 5.11021 -20.09541 15.79281 1.000 5.08592 O ? A ? 60 1
   ATOM 908 H . SER A 60 ? 4.54977 -17.90333 14.82502 1.000 5.32651 H ? A ? 60 1
   ATOM 909 HA . SER A 60 ? 2.19843 -19.00483 14.95789 1.000 6.72703 H ? A ? 60 1
   ATOM 910 HB2 . SER A 60 ? 3.36931 -20.96120 15.56450 1.000 6.60854 H ? A ? 60 1
   ATOM 911 HB3 . SER A 60 ? 3.95169 -20.32218 14.23112 1.000 6.60854 H ? A ? 60 1
   ATOM 912 HG . SER A 60 ? 5.20608 -20.70066 16.36733 1.000 6.10435 H ? A ? 60 1
   ATOM 913 N . ARG A 61 ? 3.30217 -17.89679 17.64361 1.000 5.19487 N ? A ? 61 1
   ATOM 914 CA . ARG A 61 ? 2.98496 -17.81087 19.04871 1.000 5.55075 C ? A ? 61 1
   ATOM 915 C . ARG A 61 ? 1.54671 -17.39047 19.21969 1.000 5.42398 C ? A ? 61 1
   ATOM 916 O . ARG A 61 ? 0.74368 -18.10997 19.82351 1.000 6.70205 O ? A ? 61 1
   ATOM 917 CB . ARG A 61 ? 3.93098 -16.89463 19.75013 1.000 7.21069 C ? A ? 61 1
   ATOM 918 CG . ARG A 61 ? 3.78473 -17.06890 21.25143 1.000 9.75515 C ? A ? 61 1
   ATOM 919 CD . ARG A 61 ? 4.67536 -16.10912 21.99219 1.000 9.34797 C ? A ? 61 1
   ATOM 920 NE . ARG A 61 ? 6.04591 -16.29321 21.59156 1.000 13.00221 N ? A ? 61 1
   ATOM 921 CZ . ARG A 61 ? 6.82417 -17.28107 22.00052 1.000 24.89506 C ? A ? 61 1
   ATOM 922 NH1 . ARG A 61 ? 6.43098 -18.14149 22.93183 1.000 19.25682 N ? A ? 61 1
   ATOM 923 NH2 . ARG A 61 ? 8.03637 -17.40923 21.46472 1.000 19.20411 N ? A ? 61 1
   ATOM 924 H . ARG A 61 ? 3.83209 -17.28926 17.34413 1.000 6.23509 H ? A ? 61 1
   ATOM 925 HA . ARG A 61 ? 3.09861 -18.67967 19.46485 1.000 6.66214 H ? A ? 61 1
   ATOM 926 HB2 . ARG A 61 ? 4.84275 -17.10733 19.49651 1.000 8.65407 H ? A ? 61 1
   ATOM 927 HB3 . ARG A 61 ? 3.72852 -15.97446 19.51947 1.000 8.65407 H ? A ? 61 1
   ATOM 928 HG2 . ARG A 61 ? 2.86558 -16.89675 21.50918 1.000 11.70742 H ? A ? 61 1
   ATOM 929 HG3 . ARG A 61 ? 4.03468 -17.97309 21.49813 1.000 11.70742 H ? A ? 61 1
   ATOM 930 HD2 . ARG A 61 ? 4.41234 -15.19766 21.78976 1.000 11.21881 H ? A ? 61 1
   ATOM 931 HD3 . ARG A 61 ? 4.60632 -16.27022 22.94622 1.000 11.21881 H ? A ? 61 1
   ATOM 932 HE . ARG A 61 ? 6.38283 -15.71924 21.04691 1.000 15.60389 H ? A ? 61 1
   ATOM 933 HH11 . ARG A 61 ? 5.65122 -18.06484 23.28636 1.000 23.10942 H ? A ? 61 1
   ATOM 934 HH12 . ARG A 61 ? 6.95603 -18.77555 23.18062 1.000 23.10942 H ? A ? 61 1
   ATOM 935 HH21 . ARG A 61 ? 8.30144 -16.85471 20.86319 1.000 23.04618 H ? A ? 61 1
   ATOM 936 HH22 . ARG A 61 ? 8.55423 -18.04653 21.72020 1.000 23.04618 H ? A ? 61 1
   ATOM 937 N . TRP A 62 ? 1.18301 -16.26198 18.66872 1.000 5.08343 N ? A ? 62 1
   ATOM 938 CA . TRP A 62 ? -0.15476 -15.82080 18.89590 1.000 5.16679 C ? A ? 62 1
   ATOM 939 C . TRP A 62 ? -1.11701 -16.17008 17.80851 1.000 4.76719 C ? A ? 62 1
   ATOM 940 O . TRP A 62 ? -2.27785 -16.32941 18.07735 1.000 4.81970 O ? A ? 62 1
   ATOM 941 CB . TRP A 62 ? -0.18425 -14.31807 19.00770 1.000 7.14475 C ? A ? 62 1
   ATOM 942 CG . TRP A 62 ? 0.34786 -13.83208 20.29019 1.000 6.49401 C ? A ? 62 1
   ATOM 943 CD1 . TRP A 62 ? 1.03877 -14.50590 21.24103 1.000 7.46515 C ? A ? 62 1
   ATOM 944 CD2 . TRP A 62 ? 0.23764 -12.49406 20.75549 1.000 10.07499 C ? A ? 62 1
   ATOM 945 NE1 . TRP A 62 ? 1.38676 -13.67522 22.24821 1.000 10.26842 N ? A ? 62 1
   ATOM 946 CE2 . TRP A 62 ? 0.90413 -12.42419 21.97075 1.000 10.34236 C ? A ? 62 1
   ATOM 947 CE3 . TRP A 62 ? -0.37677 -11.36285 20.24867 1.000 9.69710 C ? A ? 62 1
   ATOM 948 CZ2 . TRP A 62 ? 0.96975 -11.23664 22.71024 1.000 11.37318 C ? A ? 62 1
   ATOM 949 CZ3 . TRP A 62 ? -0.28152 -10.19129 20.96584 1.000 11.26457 C ? A ? 62 1
   ATOM 950 CH2 . TRP A 62 ? 0.36984 -10.14194 22.16517 1.000 12.44578 C ? A ? 62 1
   ATOM 951 H . TRP A 62 ? 1.67713 -15.75661 18.17877 1.000 6.10136 H ? A ? 62 1
   ATOM 952 HA . TRP A 62 ? -0.45361 -16.23366 19.72121 1.000 6.20140 H ? A ? 62 1
   ATOM 953 HB2 . TRP A 62 ? 0.35403 -13.93786 18.29594 1.000 8.57495 H ? A ? 62 1
   ATOM 954 HB3 . TRP A 62 ? -1.10179 -14.01349 18.92862 1.000 8.57495 H ? A ? 62 1
   ATOM 955 HD1 . TRP A 62 ? 1.24445 -15.41218 21.20549 1.000 8.95942 H ? A ? 62 1
   ATOM 956 HE1 . TRP A 62 ? 1.83657 -13.89557 22.94730 1.000 12.32335 H ? A ? 62 1
   ATOM 957 HE3 . TRP A 62 ? -0.84225 -11.39295 19.44411 1.000 11.63777 H ? A ? 62 1
   ATOM 958 HZ2 . TRP A 62 ? 1.40166 -11.19740 23.53292 1.000 13.64906 H ? A ? 62 1
   ATOM 959 HZ3 . TRP A 62 ? -0.66904 -9.41707 20.62626 1.000 13.51873 H ? A ? 62 1
   ATOM 960 HH2 . TRP A 62 ? 0.40496 -9.33428 22.62490 1.000 14.93619 H ? A ? 62 1
   ATOM 961 N . TRP A 63 ? -0.66103 -16.32264 16.59122 1.000 4.38130 N ? A ? 63 1
   ATOM 962 CA . TRP A 63 ? -1.59723 -16.17406 15.49230 1.000 4.82220 C ? A ? 63 1
   ATOM 963 C . TRP A 63 ? -2.04247 -17.43978 14.82957 1.000 4.23300 C ? A ? 63 1
   ATOM 964 O . TRP A 63 ? -3.19607 -17.59685 14.47104 1.000 4.71368 O ? A ? 63 1
   ATOM 965 CB . TRP A 63 ? -1.03615 -15.23774 14.43855 1.000 5.79127 C ? A ? 63 1
   ATOM 966 CG . TRP A 63 ? -0.77069 -13.91586 15.10861 1.000 5.45140 C ? A ? 63 1
   ATOM 967 CD1 . TRP A 63 ? 0.39838 -13.38685 15.39215 1.000 5.59499 C ? A ? 63 1
   ATOM 968 CD2 . TRP A 63 ? -1.75603 -13.06991 15.65611 1.000 4.98002 C ? A ? 63 1
   ATOM 969 NE1 . TRP A 63 ? 0.24082 -12.21412 16.05511 1.000 6.75481 N ? A ? 63 1
   ATOM 970 CE2 . TRP A 63 ? -1.09831 -11.99942 16.20975 1.000 6.73256 C ? A ? 63 1
   ATOM 971 CE3 . TRP A 63 ? -3.13966 -13.07651 15.68849 1.000 4.27739 C ? A ? 63 1
   ATOM 972 CZ2 . TRP A 63 ? -1.76807 -10.98532 16.86721 1.000 6.54585 C ? A ? 63 1
   ATOM 973 CZ3 . TRP A 63 ? -3.79744 -12.07255 16.28925 1.000 6.64960 C ? A ? 63 1
   ATOM 974 CH2 . TRP A 63 ? -3.11531 -11.03463 16.86113 1.000 7.87116 C ? A ? 63 1
   ATOM 975 H . TRP A 63 ? 0.15200 -16.50508 16.37838 1.000 5.25880 H ? A ? 63 1
   ATOM 976 HA . TRP A 63 ? -2.39734 -15.77981 15.87347 1.000 5.78789 H ? A ? 63 1
   ATOM 977 HB2 . TRP A 63 ? -0.20626 -15.59129 14.08193 1.000 6.95077 H ? A ? 63 1
   ATOM 978 HB3 . TRP A 63 ? -1.67864 -15.11343 13.72255 1.000 6.95077 H ? A ? 63 1
   ATOM 979 HD1 . TRP A 63 ? 1.21887 -13.76380 15.16941 1.000 6.71523 H ? A ? 63 1
   ATOM 980 HE1 . TRP A 63 ? 0.87184 -11.69803 16.32908 1.000 8.10702 H ? A ? 63 1
   ATOM 981 HE3 . TRP A 63 ? -3.61214 -13.77437 15.29522 1.000 5.13411 H ? A ? 63 1
   ATOM 982 HZ2 . TRP A 63 ? -1.30951 -10.29872 17.29524 1.000 7.85627 H ? A ? 63 1
   ATOM 983 HZ3 . TRP A 63 ? -4.72698 -12.08297 16.31684 1.000 7.98076 H ? A ? 63 1
   ATOM 984 HH2 . TRP A 63 ? -3.59442 -10.34293 17.25722 1.000 9.44664 H ? A ? 63 1
   ATOM 985 N . CYS A 64 ? -1.12018 -18.37119 14.65652 1.000 6.64808 N ? A ? 64 1
   ATOM 986 CA . CYS A 64 ? -1.45629 -19.60448 14.03505 1.000 5.41329 C ? A ? 64 1
   ATOM 987 C . CYS A 64 ? -0.83994 -20.71115 14.85250 1.000 4.70000 C ? A ? 64 1
   ATOM 988 O . CYS A 64 ? 0.14560 -20.50976 15.56397 1.000 6.49325 O ? A ? 64 1
   ATOM 989 CB . CYS A 64 ? -0.99930 -19.65302 12.59225 1.000 5.75292 C ? A ? 64 1
   ATOM 990 SG . CYS A 64 ? 0.77038 -19.51087 12.39440 1.000 5.40502 S ? A ? 64 1
   ATOM 991 H . CYS A 64 ? -0.29734 -18.29808 14.89563 1.000 7.97895 H ? A ? 64 1
   ATOM 992 HA . CYS A 64 ? -2.41773 -19.73259 14.02374 1.000 6.49720 H ? A ? 64 1
   ATOM 993 HB2 . CYS A 64 ? -1.27369 -20.49964 12.20646 1.000 6.90475 H ? A ? 64 1
   ATOM 994 HB3 . CYS A 64 ? -1.41144 -18.91943 12.10966 1.000 6.90475 H ? A ? 64 1
   ATOM 995 N . ASN A 65 ? -1.35538 -21.90995 14.62606 1.000 6.40653 N ? A ? 65 1
   ATOM 996 CA . ASN A 65 ? -0.90057 -23.03841 15.34679 1.000 6.40593 C ? A ? 65 1
   ATOM 997 C . ASN A 65 ? 0.01223 -23.87141 14.48822 1.000 6.56383 C ? A ? 65 1
   ATOM 998 O . ASN A 65 ? -0.41601 -24.40241 13.47293 1.000 6.19147 O ? A ? 65 1
   ATOM 999 CB . ASN A 65 ? -2.06791 -23.86521 15.78436 1.000 8.99865 C ? A ? 65 1
   ATOM 1000 CG . ASN A 65 ? -1.65619 -25.05578 16.56196 1.000 11.10076 C ? A ? 65 1
   ATOM 1001 OD1 . ASN A 65 ? -0.59445 -25.06579 17.13108 1.000 14.74928 O ? A ? 65 1
   ATOM 1002 ND2 . ASN A 65 ? -2.48705 -26.08815 16.57166 1.000 25.13851 N ? A ? 65 1
   ATOM 1003 H . ASN A 65 ? -1.97347 -22.07518 14.05138 1.000 7.68908 H ? A ? 65 1
   ATOM 1004 HA . ASN A 65 ? -0.39556 -22.73759 16.11840 1.000 7.68836 H ? A ? 65 1
   ATOM 1005 HB2 . ASN A 65 ? -2.64740 -23.32513 16.34420 1.000 10.79963 H ? A ? 65 1
   ATOM 1006 HB3 . ASN A 65 ? -2.55274 -24.16951 15.00126 1.000 10.79963 H ? A ? 65 1
   ATOM 1007 HD21 . ASN A 65 ? -3.22861 -26.04739 16.13805 1.000 30.16746 H ? A ? 65 1
   ATOM 1008 HD22 . ASN A 65 ? -2.28467 -26.79887 17.01157 1.000 30.16746 H ? A ? 65 1
   ATOM 1009 N . ASP A 66 ? 1.24603 -23.99341 14.93657 1.000 6.62202 N ? A ? 66 1
   ATOM 1010 CA . ASP A 66 ? 2.14930 -24.91012 14.26971 1.000 7.92752 C ? A ? 66 1
   ATOM 1011 C . ASP A 66 ? 2.45381 -26.06170 15.15620 1.000 7.96355 C ? A ? 66 1
   ATOM 1012 O . ASP A 66 ? 3.32615 -26.87229 14.83260 1.000 11.00757 O ? A ? 66 1
   ATOM 1013 CB . ASP A 66 ? 3.40320 -24.23575 13.74618 1.000 7.29125 C ? A ? 66 1
   ATOM 1014 CG . ASP A 66 ? 4.30915 -23.80004 14.77677 1.000 6.78684 C ? A ? 66 1
   ATOM 1015 OD1 . ASP A 66 ? 4.07528 -24.03378 15.94665 1.000 7.85510 O ? A ? 66 1
   ATOM 1016 OD2 . ASP A 66 ? 5.32791 -23.17316 14.41177 1.000 5.97634 O ? A ? 66 1
   ATOM 1017 H . ASP A 66 ? 1.57509 -23.56761 15.60740 1.000 7.94767 H ? A ? 66 1
   ATOM 1018 HA . ASP A 66 ? 1.72511 -25.23970 13.46204 1.000 9.51427 H ? A ? 66 1
   ATOM 1019 HB2 . ASP A 66 ? 3.88048 -24.86265 13.18041 1.000 8.75074 H ? A ? 66 1
   ATOM 1020 HB3 . ASP A 66 ? 3.14488 -23.45494 13.23189 1.000 8.75074 H ? A ? 66 1
   ATOM 1021 N . GLY A 67 ? 1.77960 -26.13648 16.30310 1.000 9.07599 N ? A ? 67 1
   ATOM 1022 CA . GLY A 67 ? 1.91582 -27.24266 17.21812 1.000 10.45672 C ? A ? 67 1
   ATOM 1023 C . GLY A 67 ? 3.19217 -27.26360 17.99292 1.000 14.72669 C ? A ? 67 1
   ATOM 1024 O . GLY A 67 ? 3.28395 -28.01336 18.97024 1.000 23.40232 O ? A ? 67 1
   ATOM 1025 H . GLY A 67 ? 1.22431 -25.53732 16.57194 1.000 10.89244 H ? A ? 67 1
   ATOM 1026 HA2 . GLY A 67 ? 1.18412 -27.21126 17.85415 1.000 12.54931 H ? A ? 67 1
   ATOM 1027 HA3 . GLY A 67 ? 1.86157 -28.07017 16.71494 1.000 12.54931 H ? A ? 67 1
   ATOM 1028 N . ARG A 68 ? 4.17670 -26.48966 17.62965 1.000 12.34338 N ? A ? 68 1
   ATOM 1029 CA . ARG A 68 ? 5.47060 -26.53746 18.26181 1.000 10.95588 C ? A ? 68 1
   ATOM 1030 C . ARG A 68 ? 5.81920 -25.27147 19.00292 1.000 11.46800 C ? A ? 68 1
   ATOM 1031 O . ARG A 68 ? 6.94716 -25.15041 19.50385 1.000 13.82208 O ? A ? 68 1
   ATOM 1032 CB . ARG A 68 ? 6.54979 -26.80605 17.21550 1.000 17.81362 C ? A ? 68 1
   ATOM 1033 CG . ARG A 68 ? 6.91944 -28.28382 17.14165 1.000 32.94261 C ? A ? 68 1
   ATOM 1034 CD . ARG A 68 ? 7.94366 -28.54181 16.05325 1.000 32.73069 C ? A ? 68 1
   ATOM 1035 NE . ARG A 68 ? 7.84451 -27.50167 15.03782 1.000 26.06918 N ? A ? 68 1
   ATOM 1036 CZ . ARG A 68 ? 7.19859 -27.63465 13.89897 1.000 20.74518 C ? A ? 68 1
   ATOM 1037 NH1 . ARG A 68 ? 6.52950 -28.75201 13.60675 1.000 27.72940 N ? A ? 68 1
   ATOM 1038 NH2 . ARG A 68 ? 7.19636 -26.61925 13.04547 1.000 18.07054 N ? A ? 68 1
   ATOM 1039 H . ARG A 68 ? 4.12258 -25.90763 16.99885 1.000 14.81330 H ? A ? 68 1
   ATOM 1040 HA . ARG A 68 ? 5.47173 -27.26675 18.90136 1.000 13.14830 H ? A ? 68 1
   ATOM 1041 HB2 . ARG A 68 ? 6.22423 -26.53073 16.34423 1.000 21.37759 H ? A ? 68 1
   ATOM 1042 HB3 . ARG A 68 ? 7.34781 -26.30469 17.44509 1.000 21.37759 H ? A ? 68 1
   ATOM 1043 HG2 . ARG A 68 ? 6.12552 -28.80491 16.94403 1.000 39.53238 H ? A ? 68 1
   ATOM 1044 HG3 . ARG A 68 ? 7.29754 -28.56400 17.98984 1.000 39.53238 H ? A ? 68 1
   ATOM 1045 HD2 . ARG A 68 ? 8.83667 -28.52667 16.43167 1.000 39.27808 H ? A ? 68 1
   ATOM 1046 HD3 . ARG A 68 ? 7.77354 -29.40212 15.63873 1.000 39.27808 H ? A ? 68 1
   ATOM 1047 HE . ARG A 68 ? 8.23404 -26.75081 15.19301 1.000 31.28426 H ? A ? 68 1
   ATOM 1048 HH11 . ARG A 68 ? 6.51460 -29.40352 14.16792 1.000 33.27652 H ? A ? 68 1
   ATOM 1049 HH12 . ARG A 68 ? 6.11329 -28.82044 12.85729 1.000 33.27652 H ? A ? 68 1
   ATOM 1050 HH21 . ARG A 68 ? 7.61173 -25.89209 13.24119 1.000 21.68589 H ? A ? 68 1
   ATOM 1051 HH22 . ARG A 68 ? 6.77955 -26.68809 12.29638 1.000 21.68589 H ? A ? 68 1
   ATOM 1052 N . THR A 69 ? 4.91624 -24.31175 19.07284 1.000 9.66137 N ? A ? 69 1
   ATOM 1053 CA . THR A 69 ? 5.27764 -23.03784 19.63136 1.000 7.19867 C ? A ? 69 1
   ATOM 1054 C . THR A 69 ? 4.72806 -22.92513 21.01428 1.000 7.41182 C ? A ? 69 1
   ATOM 1055 O . THR A 69 ? 3.51959 -23.08035 21.20662 1.000 8.44480 O ? A ? 69 1
   ATOM 1056 CB . THR A 69 ? 4.74885 -21.92262 18.74523 1.000 7.65826 C ? A ? 69 1
   ATOM 1057 OG1 . THR A 69 ? 5.33737 -22.08707 17.47707 1.000 7.08676 O ? A ? 69 1
   ATOM 1058 CG2 . THR A 69 ? 5.16287 -20.59265 19.25686 1.000 7.86959 C ? A ? 69 1
   ATOM 1059 H . THR A 69 ? 4.10139 -24.37832 18.80602 1.000 11.59489 H ? A ? 69 1
   ATOM 1060 HA . THR A 69 ? 6.24265 -22.95791 19.68856 1.000 8.63965 H ? A ? 69 1
   ATOM 1061 HB . THR A 69 ? 3.77989 -21.95349 18.71269 1.000 9.19116 H ? A ? 69 1
   ATOM 1062 HG1 . THR A 69 ? 4.94149 -22.69473 17.05324 1.000 8.50536 H ? A ? 69 1
   ATOM 1063 HG21 . THR A 69 ? 4.78010 -19.89160 18.70648 1.000 9.44475 H ? A ? 69 1
   ATOM 1064 HG22 . THR A 69 ? 4.85658 -20.47846 20.17012 1.000 9.44475 H ? A ? 69 1
   ATOM 1065 HG23 . THR A 69 ? 6.12963 -20.51585 19.23714 1.000 9.44475 H ? A ? 69 1
   ATOM 1066 N . PRO A 70 ? 5.57507 -22.71218 21.99976 1.000 9.67620 N ? A ? 70 1
   ATOM 1067 CA . PRO A 70 ? 5.07362 -22.43929 23.34003 1.000 8.66213 C ? A ? 70 1
   ATOM 1068 C . PRO A 70 ? 4.17635 -21.22788 23.33601 1.000 8.40635 C ? A ? 70 1
   ATOM 1069 O . PRO A 70 ? 4.41852 -20.27874 22.59787 1.000 9.62610 O ? A ? 70 1
   ATOM 1070 CB . PRO A 70 ? 6.33898 -22.14011 24.13961 1.000 10.91909 C ? A ? 70 1
   ATOM 1071 CG . PRO A 70 ? 7.45138 -22.67492 23.34958 1.000 17.30674 C ? A ? 70 1
   ATOM 1072 CD . PRO A 70 ? 7.01406 -22.51247 21.92847 1.000 11.64734 C ? A ? 70 1
   ATOM 1073 HA . PRO A 70 ? 4.61519 -23.21581 23.69747 1.000 10.39580 H ? A ? 70 1
   ATOM 1074 HB2 . PRO A 70 ? 6.43110 -21.18175 24.25782 1.000 13.10415 H ? A ? 70 1
   ATOM 1075 HB3 . PRO A 70 ? 6.28977 -22.57777 25.00385 1.000 13.10415 H ? A ? 70 1
   ATOM 1076 HG2 . PRO A 70 ? 8.25885 -22.16715 23.52586 1.000 20.76933 H ? A ? 70 1
   ATOM 1077 HG3 . PRO A 70 ? 7.59355 -23.60979 23.56569 1.000 20.76933 H ? A ? 70 1
   ATOM 1078 HD2 . PRO A 70 ? 7.22397 -21.62365 21.60161 1.000 13.97805 H ? A ? 70 1
   ATOM 1079 HD3 . PRO A 70 ? 7.42818 -23.18111 21.36074 1.000 13.97805 H ? A ? 70 1
   ATOM 1080 N . GLY A 71 ? 3.14831 -21.25221 24.15174 1.000 11.39140 N ? A ? 71 1
   ATOM 1081 CA . GLY A 71 ? 2.34191 -20.06761 24.34991 1.000 15.94516 C ? A ? 71 1
   ATOM 1082 C . GLY A 71 ? 1.36840 -19.86153 23.23870 1.000 11.21562 C ? A ? 71 1
   ATOM 1083 O . GLY A 71 ? 0.85507 -18.75866 23.05753 1.000 10.17731 O ? A ? 71 1
   ATOM 1084 H . GLY A 71 ? 2.89476 -21.93913 24.60280 1.000 13.67092 H ? A ? 71 1
   ATOM 1085 HA2 . GLY A 71 ? 1.84806 -20.14981 25.18073 1.000 19.13544 H ? A ? 71 1
   ATOM 1086 HA3 . GLY A 71 ? 2.91953 -19.29006 24.40148 1.000 19.13544 H ? A ? 71 1
   ATOM 1087 N . SER A 72 ? 1.09028 -20.90669 22.48351 1.000 7.87410 N ? A ? 72 1
   ATOM 1088 CA . SER A 72 ? 0.25500 -20.75100 21.31921 1.000 8.55311 C ? A ? 72 1
   ATOM 1089 C . SER A 72 ? -1.11860 -20.24693 21.70184 1.000 6.75957 C ? A ? 72 1
   ATOM 1090 O . SER A 72 ? -1.80729 -20.83092 22.55628 1.000 7.30333 O ? A ? 72 1
   ATOM 1091 CB . SER A 72 ? 0.06781 -22.10102 20.63031 1.000 11.95758 C ? A ? 72 1
   ATOM 1092 OG . SER A 72 ? -0.84592 -21.96534 19.57619 1.000 10.65666 O ? A ? 72 1
   ATOM 1093 H . SER A 72 ? 1.37118 -21.70721 22.62441 1.000 9.45016 H ? A ? 72 1
   ATOM 1094 HA . SER A 72 ? 0.68452 -20.11899 20.72174 1.000 10.26497 H ? A ? 72 1
   ATOM 1095 HB2 . SER A 72 ? 0.92010 -22.40354 20.27962 1.000 14.35035 H ? A ? 72 1
   ATOM 1096 HB3 . SER A 72 ? -0.27427 -22.74387 21.27111 1.000 14.35035 H ? A ? 72 1
   ATOM 1097 HG . SER A 72 ? -1.52442 -22.43878 19.72140 1.000 12.78924 H ? A ? 72 1
   ATOM 1098 N . ARG A 73 ? -1.53555 -19.19344 21.02485 1.000 6.14692 N ? A ? 73 1
   ATOM 1099 CA . ARG A 73 ? -2.88316 -18.68562 21.16478 1.000 6.12700 C ? A ? 73 1
   ATOM 1100 C . ARG A 73 ? -3.72610 -18.94040 19.93813 1.000 5.78023 C ? A ? 73 1
   ATOM 1101 O . ARG A 73 ? -4.94733 -18.94475 20.02316 1.000 5.93267 O ? A ? 73 1
   ATOM 1102 CB . ARG A 73 ? -2.83781 -17.17318 21.33976 1.000 6.13378 C ? A ? 73 1
   ATOM 1103 CG . ARG A 73 ? -2.01307 -16.82942 22.50475 1.000 6.68263 C ? A ? 73 1
   ATOM 1104 CD . ARG A 73 ? -2.14392 -15.37281 22.81401 1.000 8.61476 C ? A ? 73 1
   ATOM 1105 NE . ARG A 73 ? -1.14620 -15.01969 23.79472 1.000 8.82839 N ? A ? 73 1
   ATOM 1106 CZ . ARG A 73 ? -1.11609 -13.83538 24.40093 1.000 10.86181 C ? A ? 73 1
   ATOM 1107 NH1 . ARG A 73 ? -1.86407 -12.84342 23.97393 1.000 14.08933 N ? A ? 73 1
   ATOM 1108 NH2 . ARG A 73 ? -0.26396 -13.64052 25.38906 1.000 17.40773 N ? A ? 73 1
   ATOM 1109 H . ARG A 73 ? -1.04940 -18.75018 20.47098 1.000 7.37755 H ? A ? 73 1
   ATOM 1110 HA . ARG A 73 ? -3.29694 -19.09476 21.94085 1.000 7.35364 H ? A ? 73 1
   ATOM 1111 HB2 . ARG A 73 ? -2.44926 -16.76460 20.55047 1.000 7.36178 H ? A ? 73 1
   ATOM 1112 HB3 . ARG A 73 ? -3.73537 -16.83373 21.48136 1.000 7.36178 H ? A ? 73 1
   ATOM 1113 HG2 . ARG A 73 ? -2.30825 -17.33865 23.27575 1.000 8.02040 H ? A ? 73 1
   ATOM 1114 HG3 . ARG A 73 ? -1.08203 -17.02450 22.31496 1.000 8.02040 H ? A ? 73 1
   ATOM 1115 HD2 . ARG A 73 ? -1.99897 -14.84840 22.01096 1.000 10.33896 H ? A ? 73 1
   ATOM 1116 HD3 . ARG A 73 ? -3.02445 -15.18799 23.17650 1.000 10.33896 H ? A ? 73 1
   ATOM 1117 HE . ARG A 73 ? -0.54450 -15.60012 23.99638 1.000 10.59531 H ? A ? 73 1
   ATOM 1118 HH11 . ARG A 73 ? -2.38062 -12.95547 23.29554 1.000 16.90844 H ? A ? 73 1
   ATOM 1119 HH12 . ARG A 73 ? -1.83718 -12.08199 24.37280 1.000 16.90844 H ? A ? 73 1
   ATOM 1120 HH21 . ARG A 73 ? 0.26290 -14.27463 25.63388 1.000 20.89052 H ? A ? 73 1
   ATOM 1121 HH22 . ARG A 73 ? -0.23534 -12.87939 25.78838 1.000 20.89052 H ? A ? 73 1
   ATOM 1122 N . ASN A 74 ? -3.10673 -19.23645 18.83684 1.000 5.37759 N ? A ? 74 1
   ATOM 1123 CA . ASN A 74 ? -3.79566 -19.49127 17.58966 1.000 5.10440 C ? A ? 74 1
   ATOM 1124 C . ASN A 74 ? -4.98211 -18.58715 17.38981 1.000 5.02477 C ? A ? 74 1
   ATOM 1125 O . ASN A 74 ? -6.11140 -19.02071 17.15577 1.000 5.15844 O ? A ? 74 1
   ATOM 1126 CB . ASN A 74 ? -4.20305 -20.93857 17.46735 1.000 5.29042 C ? A ? 74 1
   ATOM 1127 CG . ASN A 74 ? -4.63775 -21.26301 16.07822 1.000 5.26658 C ? A ? 74 1
   ATOM 1128 OD1 . ASN A 74 ? -4.42279 -20.48714 15.16080 1.000 4.90434 O ? A ? 74 1
   ATOM 1129 ND2 . ASN A 74 ? -5.27274 -22.40073 15.93019 1.000 8.69349 N ? A ? 74 1
   ATOM 1130 H . ASN A 74 ? -2.25152 -19.30097 18.77316 1.000 6.45436 H ? A ? 74 1
   ATOM 1131 HA . ASN A 74 ? -3.16436 -19.28740 16.88199 1.000 6.12653 H ? A ? 74 1
   ATOM 1132 HB2 . ASN A 74 ? -3.44865 -21.50529 17.69230 1.000 6.34975 H ? A ? 74 1
   ATOM 1133 HB3 . ASN A 74 ? -4.94276 -21.11656 18.06906 1.000 6.34975 H ? A ? 74 1
   ATOM 1134 HD21 . ASN A 74 ? -5.41411 -22.90609 16.61154 1.000 10.43343 H ? A ? 74 1
   ATOM 1135 HD22 . ASN A 74 ? -5.54781 -22.64153 15.15177 1.000 10.43343 H ? A ? 74 1
   ATOM 1136 N . LEU A 75 ? -4.72243 -17.29901 17.41869 1.000 4.86975 N ? A ? 75 1
   ATOM 1137 CA . LEU A 75 ? -5.82454 -16.38649 17.35680 1.000 4.90074 C ? A ? 75 1
   ATOM 1138 C . LEU A 75 ? -6.43916 -16.31714 15.96915 1.000 4.61970 C ? A ? 75 1
   ATOM 1139 O . LEU A 75 ? -7.60534 -15.96314 15.85497 1.000 4.77735 O ? A ? 75 1
   ATOM 1140 CB . LEU A 75 ? -5.39358 -14.99103 17.78841 1.000 4.93584 C ? A ? 75 1
   ATOM 1141 CG . LEU A 75 ? -4.87596 -14.98237 19.22132 1.000 5.45360 C ? A ? 75 1
   ATOM 1142 CD1 . LEU A 75 ? -4.46647 -13.58529 19.56700 1.000 6.69941 C ? A ? 75 1
   ATOM 1143 CD2 . LEU A 75 ? -5.96548 -15.49835 20.16693 1.000 6.32907 C ? A ? 75 1
   ATOM 1144 H . LEU A 75 ? -3.94090 -16.94412 17.47211 1.000 5.84494 H ? A ? 75 1
   ATOM 1145 HA . LEU A 75 ? -6.50337 -16.69380 17.97781 1.000 5.88214 H ? A ? 75 1
   ATOM 1146 HB2 . LEU A 75 ? -4.68354 -14.68104 17.20476 1.000 5.92425 H ? A ? 75 1
   ATOM 1147 HB3 . LEU A 75 ? -6.15357 -14.39074 17.73403 1.000 5.92425 H ? A ? 75 1
   ATOM 1148 HG . LEU A 75 ? -4.10682 -15.56482 19.32169 1.000 6.54556 H ? A ? 75 1
   ATOM 1149 HD11 . LEU A 75 ? -4.24239 -13.54605 20.50994 1.000 8.04054 H ? A ? 75 1
   ATOM 1150 HD12 . LEU A 75 ? -3.69429 -13.34127 19.03306 1.000 8.04054 H ? A ? 75 1
   ATOM 1151 HD13 . LEU A 75 ? -5.20348 -12.98399 19.37685 1.000 8.04054 H ? A ? 75 1
   ATOM 1152 HD21 . LEU A 75 ? -5.63222 -15.47105 21.07747 1.000 7.59613 H ? A ? 75 1
   ATOM 1153 HD22 . LEU A 75 ? -6.74911 -14.93265 20.08440 1.000 7.59613 H ? A ? 75 1
   ATOM 1154 HD23 . LEU A 75 ? -6.18881 -16.41039 19.92363 1.000 7.59613 H ? A ? 75 1
   ATOM 1155 N . CYS A 76 ? -5.74133 -16.72468 14.95631 1.000 4.28826 N ? A ? 76 1
   ATOM 1156 CA . CYS A 76 ? -6.34419 -16.78185 13.64412 1.000 4.21429 C ? A ? 76 1
   ATOM 1157 C . CYS A 76 ? -7.02529 -18.08738 13.40318 1.000 5.28980 C ? A ? 76 1
   ATOM 1158 O . CYS A 76 ? -7.66581 -18.26463 12.36752 1.000 6.07643 O ? A ? 76 1
   ATOM 1159 CB . CYS A 76 ? -5.30429 -16.59633 12.57228 1.000 4.66583 C ? A ? 76 1
   ATOM 1160 SG . CYS A 76 ? -4.71994 -14.95309 12.63484 1.000 4.40198 S ? A ? 76 1
   ATOM 1161 H . CYS A 76 ? -4.91929 -16.97472 14.99268 1.000 5.14716 H ? A ? 76 1
   ATOM 1162 HA . CYS A 76 ? -6.98609 -16.05820 13.57200 1.000 5.05840 H ? A ? 76 1
   ATOM 1163 HB2 . CYS A 76 ? -4.56228 -17.20268 12.72283 1.000 5.60024 H ? A ? 76 1
   ATOM 1164 HB3 . CYS A 76 ? -5.69539 -16.76079 11.69998 1.000 5.60024 H ? A ? 76 1
   ATOM 1165 N . ASN A 77 ? -6.93357 -18.98746 14.36030 1.000 5.03053 N ? A ? 77 1
   ATOM 1166 CA . ASN A 77 ? -7.61450 -20.24260 14.30851 1.000 4.97322 C ? A ? 77 1
   ATOM 1167 C . ASN A 77 ? -7.28176 -20.97753 13.03072 1.000 4.91759 C ? A ? 77 1
   ATOM 1168 O . ASN A 77 ? -8.16569 -21.45216 12.31398 1.000 6.07307 O ? A ? 77 1
   ATOM 1169 CB . ASN A 77 ? -9.11178 -20.12771 14.44359 1.000 5.44909 C ? A ? 77 1
   ATOM 1170 CG . ASN A 77 ? -9.73508 -21.41688 14.70293 1.000 7.77950 C ? A ? 77 1
   ATOM 1171 OD1 . ASN A 77 ? -9.11473 -22.31296 15.28381 1.000 6.95808 O ? A ? 77 1
   ATOM 1172 ND2 . ASN A 77 ? -10.96421 -21.55126 14.33226 1.000 8.63446 N ? A ? 77 1
   ATOM 1173 H . ASN A 77 ? -6.46349 -18.88240 15.07275 1.000 6.03789 H ? A ? 77 1
   ATOM 1174 HA . ASN A 77 ? -7.29892 -20.74810 15.07388 1.000 5.96911 H ? A ? 77 1
   ATOM 1175 HB2 . ASN A 77 ? -9.32108 -19.53541 15.18269 1.000 6.54016 H ? A ? 77 1
   ATOM 1176 HB3 . ASN A 77 ? -9.48032 -19.77289 13.61947 1.000 6.54016 H ? A ? 77 1
   ATOM 1177 HD21 . ASN A 77 ? -11.37438 -22.29544 14.46476 1.000 10.36259 H ? A ? 77 1
   ATOM 1178 HD22 . ASN A 77 ? -11.37293 -20.89662 13.95281 1.000 10.36259 H ? A ? 77 1
   ATOM 1179 N . ILE A 78 ? -5.99934 -21.11149 12.79434 1.000 5.66501 N ? A ? 78 1
   ATOM 1180 CA . ILE A 78 ? -5.56762 -21.79056 11.60032 1.000 5.05983 C ? A ? 78 1
   ATOM 1181 C . ILE A 78 ? -4.25529 -22.47030 11.95241 1.000 4.66398 C ? A ? 78 1
   ATOM 1182 O . ILE A 78 ? -3.43537 -21.97216 12.72398 1.000 6.63507 O ? A ? 78 1
   ATOM 1183 CB . ILE A 78 ? -5.39605 -20.85659 10.41100 1.000 6.90748 C ? A ? 78 1
   ATOM 1184 CG1 . ILE A 78 ? -4.45048 -19.73921 10.79233 1.000 7.38013 C ? A ? 78 1
   ATOM 1185 CG2 . ILE A 78 ? -6.72680 -20.43390 9.85945 1.000 11.96750 C ? A ? 78 1
   ATOM 1186 CD1 . ILE A 78 ? -4.03141 -18.91823 9.65121 1.000 12.39386 C ? A ? 78 1
   ATOM 1187 H . ILE A 78 ? -5.36902 -20.82200 13.30277 1.000 6.79926 H ? A ? 78 1
   ATOM 1188 HA . ILE A 78 ? -6.23648 -22.44233 11.33817 1.000 6.07304 H ? A ? 78 1
   ATOM 1189 HB . ILE A 78 ? -4.97565 -21.31465 9.66647 1.000 8.29022 H ? A ? 78 1
   ATOM 1190 HG12 . ILE A 78 ? -4.89290 -19.15822 11.43079 1.000 8.85741 H ? A ? 78 1
   ATOM 1191 HG13 . ILE A 78 ? -3.65428 -20.12441 11.19055 1.000 8.85741 H ? A ? 78 1
   ATOM 1192 HG21 . ILE A 78 ? -6.58235 -19.86966 9.08378 1.000 14.36224 H ? A ? 78 1
   ATOM 1193 HG22 . ILE A 78 ? -7.22854 -21.22406 9.60489 1.000 14.36224 H ? A ? 78 1
   ATOM 1194 HG23 . ILE A 78 ? -7.20931 -19.94122 10.54162 1.000 14.36224 H ? A ? 78 1
   ATOM 1195 HD11 . ILE A 78 ? -3.40792 -18.24252 9.96036 1.000 14.87387 H ? A ? 78 1
   ATOM 1196 HD12 . ILE A 78 ? -3.60276 -19.48750 8.99312 1.000 14.87387 H ? A ? 78 1
   ATOM 1197 HD13 . ILE A 78 ? -4.81289 -18.49444 9.26315 1.000 14.87387 H ? A ? 78 1
   ATOM 1198 N . PRO A 79 ? -3.99117 -23.58135 11.30379 1.000 5.38580 N ? A ? 79 1
   ATOM 1199 CA . PRO A 79 ? -2.64223 -24.09197 11.32112 1.000 5.48663 C ? A ? 79 1
   ATOM 1200 C . PRO A 79 ? -1.78475 -23.14795 10.54891 1.000 4.44496 C ? A ? 79 1
   ATOM 1201 O . PRO A 79 ? -2.17016 -22.63317 9.50712 1.000 5.74394 O ? A ? 79 1
   ATOM 1202 CB . PRO A 79 ? -2.79721 -25.43734 10.62730 1.000 7.28354 C ? A ? 79 1
   ATOM 1203 CG . PRO A 79 ? -3.92269 -25.29710 9.78483 1.000 9.39036 C ? A ? 79 1
   ATOM 1204 CD . PRO A 79 ? -4.86560 -24.38906 10.47132 1.000 6.14744 C ? A ? 79 1
   ATOM 1205 HA . PRO A 79 ? -2.28231 -24.23774 12.21000 1.000 6.58519 H ? A ? 79 1
   ATOM 1206 HB2 . PRO A 79 ? -2.00053 -25.63401 10.11007 1.000 8.74150 H ? A ? 79 1
   ATOM 1207 HB3 . PRO A 79 ? -2.94409 -26.13257 11.28759 1.000 8.74150 H ? A ? 79 1
   ATOM 1208 HG2 . PRO A 79 ? -3.64489 -24.91915 8.93579 1.000 11.26967 H ? A ? 79 1
   ATOM 1209 HG3 . PRO A 79 ? -4.33018 -26.16598 9.64374 1.000 11.26967 H ? A ? 79 1
   ATOM 1210 HD2 . PRO A 79 ? -5.34276 -23.83709 9.83214 1.000 7.37817 H ? A ? 79 1
   ATOM 1211 HD3 . PRO A 79 ? -5.49572 -24.88900 11.01345 1.000 7.37817 H ? A ? 79 1
   ATOM 1212 N . CYS A 80 ? -0.55044 -23.00243 11.01584 1.000 4.73072 N ? A ? 80 1
   ATOM 1213 CA . CYS A 80 ? 0.36593 -22.10535 10.37315 1.000 5.40935 C ? A ? 80 1
   ATOM 1214 C . CYS A 80 ? 0.61475 -22.54308 8.95741 1.000 5.61924 C ? A ? 80 1
   ATOM 1215 O . CYS A 80 ? 0.79582 -21.69659 8.09495 1.000 4.99441 O ? A ? 80 1
   ATOM 1216 CB . CYS A 80 ? 1.65442 -22.00484 11.13901 1.000 4.27359 C ? A ? 80 1
   ATOM 1217 SG . CYS A 80 ? 1.42277 -21.36396 12.72679 1.000 5.68287 S ? A ? 80 1
   ATOM 1218 H . CYS A 80 ? -0.23025 -23.41366 11.69992 1.000 5.67810 H ? A ? 80 1
   ATOM 1219 HA . CYS A 80 ? -0.01540 -21.21350 10.36378 1.000 6.49246 H ? A ? 80 1
   ATOM 1220 HB2 . CYS A 80 ? 2.04357 -22.88935 11.22339 1.000 5.12955 H ? A ? 80 1
   ATOM 1221 HB3 . CYS A 80 ? 2.26264 -21.41894 10.66185 1.000 5.12955 H ? A ? 80 1
   ATOM 1222 N . SER A 81 ? 0.51458 -23.83020 8.66039 1.000 4.55150 N ? A ? 81 1
   ATOM 1223 CA . SER A 81 ? 0.78782 -24.25449 7.31317 1.000 5.27059 C ? A ? 81 1
   ATOM 1224 C . SER A 81 ? -0.19204 -23.64379 6.34132 1.000 4.24769 C ? A ? 81 1
   ATOM 1225 O . SER A 81 ? 0.09610 -23.50625 5.17063 1.000 4.16424 O ? A ? 81 1
   ATOM 1226 CB . SER A 81 ? 0.76834 -25.75708 7.22194 1.000 7.57855 C ? A ? 81 1
   ATOM 1227 OG . SER A 81 ? -0.49568 -26.24321 7.52285 1.000 7.10484 O ? A ? 81 1
   ATOM 1228 H . SER A 81 ? 0.29601 -24.45501 9.20942 1.000 5.46304 H ? A ? 81 1
   ATOM 1229 HA . SER A 81 ? 1.67894 -23.96320 7.06428 1.000 6.32596 H ? A ? 81 1
   ATOM 1230 HB2 . SER A 81 ? 1.00458 -26.02354 6.31967 1.000 9.09550 H ? A ? 81 1
   ATOM 1231 HB3 . SER A 81 ? 1.40760 -26.12191 7.85372 1.000 9.09550 H ? A ? 81 1
   ATOM 1232 HG . SER A 81 ? -0.98364 -26.21724 6.83961 1.000 8.52705 H ? A ? 81 1
   ATOM 1233 N . ALA A 82 ? -1.39954 -23.32344 6.81195 1.000 4.46824 N ? A ? 82 1
   ATOM 1234 CA . ALA A 82 ? -2.34225 -22.62706 5.96624 1.000 5.45745 C ? A ? 82 1
   ATOM 1235 C . ALA A 82 ? -1.82569 -21.31174 5.49163 1.000 5.16615 C ? A ? 82 1
   ATOM 1236 O . ALA A 82 ? -2.21513 -20.86429 4.40610 1.000 6.08149 O ? A ? 82 1
   ATOM 1237 CB . ALA A 82 ? -3.61781 -22.39793 6.73035 1.000 7.31155 C ? A ? 82 1
   ATOM 1238 H . ALA A 82 ? -1.68398 -23.49872 7.60440 1.000 5.36313 H ? A ? 82 1
   ATOM 1239 HA . ALA A 82 ? -2.52332 -23.17803 5.18872 1.000 6.55018 H ? A ? 82 1
   ATOM 1240 HB1 . ALA A 82 ? -4.22954 -21.88682 6.17768 1.000 8.77511 H ? A ? 82 1
   ATOM 1241 HB2 . ALA A 82 ? -4.01127 -23.25622 6.95267 1.000 8.77511 H ? A ? 82 1
   ATOM 1242 HB3 . ALA A 82 ? -3.41586 -21.90647 7.54188 1.000 8.77511 H ? A ? 82 1
   ATOM 1243 N . LEU A 83 ? -0.90025 -20.75205 6.20350 1.000 4.99336 N ? A ? 83 1
   ATOM 1244 CA . LEU A 83 ? -0.30426 -19.48070 5.81715 1.000 4.76573 C ? A ? 83 1
   ATOM 1245 C . LEU A 83 ? 0.79108 -19.65120 4.81420 1.000 6.46575 C ? A ? 83 1
   ATOM 1246 O . LEU A 83 ? 1.40670 -18.66263 4.40239 1.000 7.33938 O ? A ? 83 1
   ATOM 1247 CB . LEU A 83 ? 0.24641 -18.78462 7.01912 1.000 3.81322 C ? A ? 83 1
   ATOM 1248 CG . LEU A 83 ? -0.78636 -18.51192 8.05078 1.000 6.89721 C ? A ? 83 1
   ATOM 1249 CD1 . LEU A 83 ? -0.13804 -17.84570 9.19918 1.000 9.40049 C ? A ? 83 1
   ATOM 1250 CD2 . LEU A 83 ? -1.88335 -17.65355 7.43060 1.000 16.30027 C ? A ? 83 1
   ATOM 1251 H . LEU A 83 ? -0.58269 -21.08167 6.93158 1.000 5.99328 H ? A ? 83 1
   ATOM 1252 HA . LEU A 83 ? -0.99502 -18.91852 5.43284 1.000 5.72012 H ? A ? 83 1
   ATOM 1253 HB2 . LEU A 83 ? 0.93149 -19.34248 7.41957 1.000 4.57710 H ? A ? 83 1
   ATOM 1254 HB3 . LEU A 83 ? 0.62814 -17.93632 6.74421 1.000 4.57710 H ? A ? 83 1
   ATOM 1255 HG . LEU A 83 ? -1.20101 -19.32614 8.37637 1.000 8.27790 H ? A ? 83 1
   ATOM 1256 HD11 . LEU A 83 ? -0.82361 -17.50048 9.79223 1.000 11.28183 H ? A ? 83 1
   ATOM 1257 HD12 . LEU A 83 ? 0.41181 -18.49156 9.66974 1.000 11.28183 H ? A ? 83 1
   ATOM 1258 HD13 . LEU A 83 ? 0.41339 -17.11787 8.87194 1.000 11.28183 H ? A ? 83 1
   ATOM 1259 HD21 . LEU A 83 ? -2.42350 -17.27069 8.13952 1.000 19.56156 H ? A ? 83 1
   ATOM 1260 HD22 . LEU A 83 ? -1.47361 -16.94632 6.90826 1.000 19.56156 H ? A ? 83 1
   ATOM 1261 HD23 . LEU A 83 ? -2.43458 -18.21027 6.85867 1.000 19.56156 H ? A ? 83 1
   ATOM 1262 N . LEU A 84 ? 1.03325 -20.85945 4.40117 1.000 4.75993 N ? A ? 84 1
   ATOM 1263 CA . LEU A 84 ? 2.08325 -21.09197 3.42658 1.000 5.21513 C ? A ? 84 1
   ATOM 1264 C . LEU A 84 ? 1.48687 -21.46407 2.10451 1.000 6.01197 C ? A ? 84 1
   ATOM 1265 O . LEU A 84 ? 2.17834 -21.97609 1.24372 1.000 7.75413 O ? A ? 84 1
   ATOM 1266 CB . LEU A 84 ? 3.01825 -22.15672 3.86690 1.000 5.23341 C ? A ? 84 1
   ATOM 1267 CG . LEU A 84 ? 3.72294 -21.90465 5.16824 1.000 5.56774 C ? A ? 84 1
   ATOM 1268 CD1 . LEU A 84 ? 4.59386 -22.96530 5.56459 1.000 5.96650 C ? A ? 84 1
   ATOM 1269 CD2 . LEU A 84 ? 4.47276 -20.59571 5.07222 1.000 4.32948 C ? A ? 84 1
   ATOM 1270 H . LEU A 84 ? 0.61264 -21.56288 4.66169 1.000 5.71316 H ? A ? 84 1
   ATOM 1271 HA . LEU A 84 ? 2.61291 -20.28396 3.34011 1.000 6.25940 H ? A ? 84 1
   ATOM 1272 HB2 . LEU A 84 ? 2.51585 -22.98062 3.96539 1.000 6.28133 H ? A ? 84 1
   ATOM 1273 HB3 . LEU A 84 ? 3.70003 -22.26337 3.18521 1.000 6.28133 H ? A ? 84 1
   ATOM 1274 HG . LEU A 84 ? 3.05409 -21.85576 5.86907 1.000 6.68253 H ? A ? 84 1
   ATOM 1275 HD11 . LEU A 84 ? 5.00605 -22.73548 6.41205 1.000 7.16105 H ? A ? 84 1
   ATOM 1276 HD12 . LEU A 84 ? 4.07641 -23.78034 5.65869 1.000 7.16105 H ? A ? 84 1
   ATOM 1277 HD13 . LEU A 84 ? 5.27673 -23.08352 4.88591 1.000 7.16105 H ? A ? 84 1
   ATOM 1278 HD21 . LEU A 84 ? 4.96314 -20.45147 5.89662 1.000 5.19661 H ? A ? 84 1
   ATOM 1279 HD22 . LEU A 84 ? 5.08874 -20.63876 4.32415 1.000 5.19661 H ? A ? 84 1
   ATOM 1280 HD23 . LEU A 84 ? 3.83637 -19.87649 4.93573 1.000 5.19661 H ? A ? 84 1
   ATOM 1281 N . SER A 85 ? 0.19349 -21.26822 1.95712 1.000 8.37546 N ? A ? 85 1
   ATOM 1282 CA . SER A 85 ? -0.49583 -21.55700 0.73055 1.000 7.55742 C ? A ? 85 1
   ATOM 1283 C . SER A 85 ? -0.04244 -20.61248 -0.36451 1.000 6.10462 C ? A ? 85 1
   ATOM 1284 O . SER A 85 ? 0.40071 -19.52055 -0.12654 1.000 6.37737 O ? A ? 85 1
   ATOM 1285 CB . SER A 85 ? -1.98185 -21.43034 0.96917 1.000 8.52190 C ? A ? 85 1
   ATOM 1286 OG . SER A 85 ? -2.27712 -20.13249 1.40199 1.000 9.01151 O ? A ? 85 1
   ATOM 1287 H . SER A 85 ? -0.32027 -20.95922 2.57370 1.000 10.05179 H ? A ? 85 1
   ATOM 1288 HA . SER A 85 ? -0.30476 -22.45863 0.42813 1.000 9.07015 H ? A ? 85 1
   ATOM 1289 HB2 . SER A 85 ? -2.45614 -21.60858 0.14202 1.000 10.22753 H ? A ? 85 1
   ATOM 1290 HB3 . SER A 85 ? -2.25286 -22.06538 1.65047 1.000 10.22753 H ? A ? 85 1
   ATOM 1291 HG . SER A 85 ? -2.70352 -20.16084 2.12516 1.000 10.81506 H ? A ? 85 1
   ATOM 1292 N . SER A 86 ? -0.24482 -21.02077 -1.59553 1.000 7.94468 N ? A ? 86 1
   ATOM 1293 CA . SER A 86 ? 0.07706 -20.11945 -2.66715 1.000 7.05567 C ? A ? 86 1
   ATOM 1294 C . SER A 86 ? -0.94141 -19.01629 -2.80083 1.000 8.01824 C ? A ? 86 1
   ATOM 1295 O . SER A 86 ? -0.59838 -17.94252 -3.28272 1.000 9.62030 O ? A ? 86 1
   ATOM 1296 CB . SER A 86 ? 0.22172 -20.93113 -3.94969 1.000 10.94681 C ? A ? 86 1
   ATOM 1297 OG . SER A 86 ? -1.01708 -21.52195 -4.23253 1.000 14.78015 O ? A ? 86 1
   ATOM 1298 H . SER A 86 ? -0.55651 -21.78794 -1.82770 1.000 9.53486 H ? A ? 86 1
   ATOM 1299 HA . SER A 86 ? 0.92345 -19.67787 -2.49529 1.000 8.46804 H ? A ? 86 1
   ATOM 1300 HB2 . SER A 86 ? 0.47884 -20.34603 -4.67937 1.000 13.13742 H ? A ? 86 1
   ATOM 1301 HB3 . SER A 86 ? 0.89209 -21.62117 -3.82576 1.000 13.13742 H ? A ? 86 1
   ATOM 1302 HG . SER A 86 ? -1.56582 -20.93526 -4.47803 1.000 17.73742 H ? A ? 86 1
   ATOM 1303 N . ASP A 87 ? -2.19739 -19.30059 -2.45672 1.000 9.49384 N ? A ? 87 1
   ATOM 1304 CA . ASP A 87 ? -3.22816 -18.28364 -2.38908 1.000 6.08716 C ? A ? 87 1
   ATOM 1305 C . ASP A 87 ? -3.08395 -17.59796 -1.04949 1.000 5.69904 C ? A ? 87 1
   ATOM 1306 O . ASP A 87 ? -2.73693 -18.22335 -0.05631 1.000 5.93255 O ? A ? 87 1
   ATOM 1307 CB . ASP A 87 ? -4.61065 -18.85919 -2.54285 1.000 8.95000 C ? A ? 87 1
   ATOM 1308 CG . ASP A 87 ? -5.00714 -19.67417 -1.39556 1.000 10.73520 C ? A ? 87 1
   ATOM 1309 OD1 . ASP A 87 ? -4.43362 -20.77541 -1.25168 1.000 8.22167 O ? A ? 87 1
   ATOM 1310 OD2 . ASP A 87 ? -5.86808 -19.20794 -0.61098 1.000 16.10158 O ? A ? 87 1
   ATOM 1311 H . ASP A 87 ? -2.47620 -20.08893 -2.25576 1.000 11.39386 H ? A ? 87 1
   ATOM 1312 HA . ASP A 87 ? -3.13516 -17.64774 -3.11564 1.000 7.30584 H ? A ? 87 1
   ATOM 1313 HB2 . ASP A 87 ? -5.24828 -18.13363 -2.63166 1.000 10.74125 H ? A ? 87 1
   ATOM 1314 HB3 . ASP A 87 ? -4.63448 -19.42045 -3.33363 1.000 10.74125 H ? A ? 87 1
   ATOM 1315 N . ILE A 88 ? -3.36566 -16.31263 -1.02244 1.000 5.25367 N ? A ? 88 1
   ATOM 1316 CA . ILE A 88 ? -3.00047 -15.53608 0.14276 1.000 4.65005 C ? A ? 88 1
   ATOM 1317 C . ILE A 88 ? -4.12332 -15.46018 1.13672 1.000 4.35585 C ? A ? 88 1
   ATOM 1318 O . ILE A 88 ? -3.96238 -14.80889 2.17125 1.000 4.03339 O ? A ? 88 1
   ATOM 1319 CB . ILE A 88 ? -2.52034 -14.13605 -0.26656 1.000 6.88177 C ? A ? 88 1
   ATOM 1320 CG1 . ILE A 88 ? -3.65077 -13.32929 -0.87091 1.000 4.27175 C ? A ? 88 1
   ATOM 1321 CG2 . ILE A 88 ? -1.39256 -14.28828 -1.20302 1.000 5.97647 C ? A ? 88 1
   ATOM 1322 CD1 . ILE A 88 ? -3.35567 -11.87179 -1.10456 1.000 7.95349 C ? A ? 88 1
   ATOM 1323 H . ILE A 88 ? -3.75842 -15.87603 -1.65070 1.000 6.30565 H ? A ? 88 1
   ATOM 1324 HA . ILE A 88 ? -2.25771 -15.97190 0.58915 1.000 5.58130 H ? A ? 88 1
   ATOM 1325 HB . ILE A 88 ? -2.22295 -13.64712 0.51665 1.000 8.25936 H ? A ? 88 1
   ATOM 1326 HG12 . ILE A 88 ? -3.87809 -13.71875 -1.72971 1.000 5.12734 H ? A ? 88 1
   ATOM 1327 HG13 . ILE A 88 ? -4.41298 -13.37690 -0.27285 1.000 5.12734 H ? A ? 88 1
   ATOM 1328 HG21 . ILE A 88 ? -0.95634 -13.42908 -1.31435 1.000 7.17301 H ? A ? 88 1
   ATOM 1329 HG22 . ILE A 88 ? -0.76541 -14.93307 -0.83993 1.000 7.17301 H ? A ? 88 1
   ATOM 1330 HG23 . ILE A 88 ? -1.73093 -14.60054 -2.05677 1.000 7.17301 H ? A ? 88 1
   ATOM 1331 HD11 . ILE A 88 ? -4.12294 -11.45856 -1.53051 1.000 9.54543 H ? A ? 88 1
   ATOM 1332 HD12 . ILE A 88 ? -3.18079 -11.44429 -0.25159 1.000 9.54543 H ? A ? 88 1
   ATOM 1333 HD13 . ILE A 88 ? -2.57755 -11.79520 -1.67863 1.000 9.54543 H ? A ? 88 1
   ATOM 1334 N . THR A 89 ? -5.26934 -16.06007 0.84632 1.000 5.61639 N ? A ? 89 1
   ATOM 1335 CA . THR A 89 ? -6.42611 -15.78842 1.66387 1.000 4.85300 C ? A ? 89 1
   ATOM 1336 C . THR A 89 ? -6.15590 -16.02330 3.13495 1.000 4.13327 C ? A ? 89 1
   ATOM 1337 O . THR A 89 ? -6.49115 -15.16560 3.95412 1.000 5.72501 O ? A ? 89 1
   ATOM 1338 CB . THR A 89 ? -7.56279 -16.64318 1.16932 1.000 7.40873 C ? A ? 89 1
   ATOM 1339 OG1 . THR A 89 ? -7.84754 -16.33103 -0.20575 1.000 8.71793 O ? A ? 89 1
   ATOM 1340 CG2 . THR A 89 ? -8.80199 -16.41317 1.98506 1.000 13.16121 C ? A ? 89 1
   ATOM 1341 H . THR A 89 ? -5.39432 -16.61194 0.19870 1.000 6.74092 H ? A ? 89 1
   ATOM 1342 HA . THR A 89 ? -6.67099 -14.85357 1.58028 1.000 5.82485 H ? A ? 89 1
   ATOM 1343 HB . THR A 89 ? -7.31004 -17.57634 1.24823 1.000 8.89172 H ? A ? 89 1
   ATOM 1344 HG1 . THR A 89 ? -7.29530 -16.71612 -0.70808 1.000 10.46277 H ? A ? 89 1
   ATOM 1345 HG21 . THR A 89 ? -9.56456 -16.83075 1.55494 1.000 15.79470 H ? A ? 89 1
   ATOM 1346 HG22 . THR A 89 ? -8.69203 -16.79443 2.87018 1.000 15.79470 H ? A ? 89 1
   ATOM 1347 HG23 . THR A 89 ? -8.97088 -15.46184 2.07083 1.000 15.79470 H ? A ? 89 1
   ATOM 1348 N . ALA A 90 ? -5.59009 -17.15720 3.50699 1.000 5.43234 N ? A ? 90 1
   ATOM 1349 CA . ALA A 90 ? -5.41412 -17.38382 4.93672 1.000 4.83728 C ? A ? 90 1
   ATOM 1350 C . ALA A 90 ? -4.53075 -16.33239 5.53955 1.000 4.81485 C ? A ? 90 1
   ATOM 1351 O . ALA A 90 ? -4.76014 -15.86602 6.65629 1.000 4.89854 O ? A ? 90 1
   ATOM 1352 CB . ALA A 90 ? -4.81078 -18.72902 5.21713 1.000 5.44242 C ? A ? 90 1
   ATOM 1353 H . ALA A 90 ? -5.31258 -17.78099 2.98405 1.000 6.52006 H ? A ? 90 1
   ATOM 1354 HA . ALA A 90 ? -6.29528 -17.35640 5.34132 1.000 5.80599 H ? A ? 90 1
   ATOM 1355 HB1 . ALA A 90 ? -4.76255 -18.85960 6.17709 1.000 6.53215 H ? A ? 90 1
   ATOM 1356 HB2 . ALA A 90 ? -5.36851 -19.41476 4.81763 1.000 6.53215 H ? A ? 90 1
   ATOM 1357 HB3 . ALA A 90 ? -3.92039 -18.76191 4.83368 1.000 6.53215 H ? A ? 90 1
   ATOM 1358 N . SER A 91 ? -3.51638 -15.92874 4.81804 1.000 4.95192 N ? A ? 91 1
   ATOM 1359 CA . SER A 91 ? -2.65495 -14.93505 5.37731 1.000 5.56408 C ? A ? 91 1
   ATOM 1360 C . SER A 91 ? -3.38303 -13.62231 5.46743 1.000 3.37893 C ? A ? 91 1
   ATOM 1361 O . SER A 91 ? -3.24656 -12.87744 6.43785 1.000 4.95400 O ? A ? 91 1
   ATOM 1362 CB . SER A 91 ? -1.42704 -14.76197 4.51733 1.000 4.81279 C ? A ? 91 1
   ATOM 1363 OG . SER A 91 ? -0.55677 -15.86254 4.65478 1.000 6.30681 O ? A ? 91 1
   ATOM 1364 H . SER A 91 ? -3.31437 -16.20645 4.02958 1.000 5.94355 H ? A ? 91 1
   ATOM 1365 HA . SER A 91 ? -2.37205 -15.22043 6.26016 1.000 6.67814 H ? A ? 91 1
   ATOM 1366 HB2 . SER A 91 ? -1.69962 -14.68938 3.58925 1.000 5.77659 H ? A ? 91 1
   ATOM 1367 HB3 . SER A 91 ? -0.96173 -13.95588 4.79046 1.000 5.77659 H ? A ? 91 1
   ATOM 1368 HG . SER A 91 ? -0.91243 -16.55202 4.33271 1.000 7.56942 H ? A ? 91 1
   ATOM 1369 N . VAL A 92 ? -4.16013 -13.29255 4.45604 1.000 3.91262 N ? A ? 92 1
   ATOM 1370 CA . VAL A 92 ? -4.91923 -12.06988 4.55742 1.000 3.42830 C ? A ? 92 1
   ATOM 1371 C . VAL A 92 ? -5.90442 -12.14853 5.69595 1.000 4.81391 C ? A ? 92 1
   ATOM 1372 O . VAL A 92 ? -6.08516 -11.21289 6.44501 1.000 4.00242 O ? A ? 92 1
   ATOM 1373 CB . VAL A 92 ? -5.63285 -11.79701 3.24459 1.000 3.75814 C ? A ? 92 1
   ATOM 1374 CG1 . VAL A 92 ? -6.57261 -10.62051 3.42488 1.000 6.51546 C ? A ? 92 1
   ATOM 1375 CG2 . VAL A 92 ? -4.62266 -11.49497 2.17459 1.000 5.69303 C ? A ? 92 1
   ATOM 1376 H . VAL A 92 ? -4.26081 -13.74193 3.72973 1.000 4.69639 H ? A ? 92 1
   ATOM 1377 HA . VAL A 92 ? -4.30572 -11.34140 4.74133 1.000 4.11521 H ? A ? 92 1
   ATOM 1378 HB . VAL A 92 ? -6.14630 -12.57431 2.97428 1.000 4.51101 H ? A ? 92 1
   ATOM 1379 HG11 . VAL A 92 ? -6.61356 -10.11906 2.59556 1.000 7.81980 H ? A ? 92 1
   ATOM 1380 HG12 . VAL A 92 ? -7.45449 -10.95303 3.65427 1.000 7.81980 H ? A ? 92 1
   ATOM 1381 HG13 . VAL A 92 ? -6.23686 -10.05446 4.13745 1.000 7.81980 H ? A ? 92 1
   ATOM 1382 HG21 . VAL A 92 ? -5.08505 -11.16873 1.38677 1.000 6.83288 H ? A ? 92 1
   ATOM 1383 HG22 . VAL A 92 ? -4.00884 -10.81880 2.50160 1.000 6.83288 H ? A ? 92 1
   ATOM 1384 HG23 . VAL A 92 ? -4.13697 -12.30688 1.96058 1.000 6.83288 H ? A ? 92 1
   ATOM 1385 N . ASN A 93 ? -6.62635 -13.23190 5.80542 1.000 5.11157 N ? A ? 93 1
   ATOM 1386 CA . ASN A 93 ? -7.60123 -13.28650 6.87718 1.000 5.31993 C ? A ? 93 1
   ATOM 1387 C . ASN A 93 ? -6.92505 -13.19178 8.23171 1.000 4.40414 C ? A ? 93 1
   ATOM 1388 O . ASN A 93 ? -7.44634 -12.58441 9.15707 1.000 5.25518 O ? A ? 93 1
   ATOM 1389 CB . ASN A 93 ? -8.39015 -14.57737 6.82390 1.000 9.77649 C ? A ? 93 1
   ATOM 1390 CG . ASN A 93 ? -9.24281 -14.65719 5.62368 1.000 13.17615 C ? A ? 93 1
   ATOM 1391 OD1 . ASN A 93 ? -9.60176 -13.64188 5.06673 1.000 13.27052 O ? A ? 93 1
   ATOM 1392 ND2 . ASN A 93 ? -9.62098 -15.86046 5.23874 1.000 15.00467 N ? A ? 93 1
   ATOM 1393 H . ASN A 93 ? -6.57960 -13.92459 5.29789 1.000 6.13512 H ? A ? 93 1
   ATOM 1394 HA . ASN A 93 ? -8.21104 -12.54142 6.75941 1.000 6.38517 H ? A ? 93 1
   ATOM 1395 HB2 . ASN A 93 ? -7.77440 -15.32670 6.80817 1.000 11.73303 H ? A ? 93 1
   ATOM 1396 HB3 . ASN A 93 ? -8.96170 -14.63398 7.60558 1.000 11.73303 H ? A ? 93 1
   ATOM 1397 HD21 . ASN A 93 ? -9.36969 -16.55276 5.68279 1.000 18.00685 H ? A ? 93 1
   ATOM 1398 HD22 . ASN A 93 ? -10.11889 -15.95287 4.54365 1.000 18.00685 H ? A ? 93 1
   ATOM 1399 N . CYS A 94 ? -5.76829 -13.77414 8.33937 1.000 4.41760 N ? A ? 94 1
   ATOM 1400 CA . CYS A 94 ? -5.10272 -13.74391 9.60560 1.000 4.83555 C ? A ? 94 1
   ATOM 1401 C . CYS A 94 ? -4.50161 -12.37604 9.83806 1.000 4.36375 C ? A ? 94 1
   ATOM 1402 O . CYS A 94 ? -4.60568 -11.83719 10.93456 1.000 5.29728 O ? A ? 94 1
   ATOM 1403 CB . CYS A 94 ? -4.03984 -14.83786 9.66689 1.000 4.18453 C ? A ? 94 1
   ATOM 1404 SG . CYS A 94 ? -3.30493 -14.91914 11.26186 1.000 4.73131 S ? A ? 94 1
   ATOM 1405 H . CYS A 94 ? -5.35354 -14.18601 7.70855 1.000 5.30237 H ? A ? 94 1
   ATOM 1406 HA . CYS A 94 ? -5.73281 -13.92829 10.31966 1.000 5.80390 H ? A ? 94 1
   ATOM 1407 HB2 . CYS A 94 ? -4.44932 -15.69558 9.47316 1.000 5.02269 H ? A ? 94 1
   ATOM 1408 HB3 . CYS A 94 ? -3.34471 -14.64787 9.01759 1.000 5.02269 H ? A ? 94 1
   ATOM 1409 N . ALA A 95 ? -3.99185 -11.74100 8.77068 1.000 4.17438 N ? A ? 95 1
   ATOM 1410 CA . ALA A 95 ? -3.53146 -10.37728 8.92004 1.000 3.66971 C ? A ? 95 1
   ATOM 1411 C . ALA A 95 ? -4.64705 -9.45388 9.36052 1.000 4.46390 C ? A ? 95 1
   ATOM 1412 O . ALA A 95 ? -4.44605 -8.61321 10.22502 1.000 3.96238 O ? A ? 95 1
   ATOM 1413 CB . ALA A 95 ? -2.93261 -9.89347 7.64629 1.000 4.16090 C ? A ? 95 1
   ATOM 1414 H . ALA A 95 ? -3.90947 -12.07524 7.98258 1.000 5.01050 H ? A ? 95 1
   ATOM 1415 HA . ALA A 95 ? -2.84410 -10.36229 9.60431 1.000 4.40490 H ? A ? 95 1
   ATOM 1416 HB1 . ALA A 95 ? -2.85104 -8.92758 7.68251 1.000 4.99432 H ? A ? 95 1
   ATOM 1417 HB2 . ALA A 95 ? -2.05672 -10.29550 7.53638 1.000 4.99432 H ? A ? 95 1
   ATOM 1418 HB3 . ALA A 95 ? -3.50887 -10.14935 6.90917 1.000 4.99432 H ? A ? 95 1
   ATOM 1419 N . LYS A 96 ? -5.81876 -9.64875 8.79118 1.000 5.39570 N ? A ? 96 1
   ATOM 1420 CA . LYS A 96 ? -6.94706 -8.85755 9.22599 1.000 6.20331 C ? A ? 96 1
   ATOM 1421 C . LYS A 96 ? -7.27515 -9.13012 10.69486 1.000 6.54162 C ? A ? 96 1
   ATOM 1422 O . LYS A 96 ? -7.60946 -8.22082 11.45113 1.000 6.26514 O ? A ? 96 1
   ATOM 1423 CB . LYS A 96 ? -8.14329 -9.16942 8.40373 1.000 6.22406 C ? A ? 96 1
   ATOM 1424 CG . LYS A 96 ? -8.03073 -8.68946 6.98038 1.000 7.23647 C ? A ? 96 1
   ATOM 1425 CD . LYS A 96 ? -9.21486 -9.20445 6.24819 1.000 7.05368 C ? A ? 96 1
   ATOM 1426 CE . LYS A 96 ? -9.31871 -8.56429 4.89080 1.000 9.81146 C ? A ? 96 1
   ATOM 1427 NZ . LYS A 96 ? -10.45134 -9.15602 4.12260 1.000 10.36679 N ? A ? 96 1
   ATOM 1428 H . LYS A 96 ? -5.98327 -10.21755 8.16748 1.000 6.47608 H ? A ? 96 1
   ATOM 1429 HA . LYS A 96 ? -6.72055 -7.92114 9.11318 1.000 7.44522 H ? A ? 96 1
   ATOM 1430 HB2 . LYS A 96 ? -8.26856 -10.13111 8.38482 1.000 7.47012 H ? A ? 96 1
   ATOM 1431 HB3 . LYS A 96 ? -8.91752 -8.74178 8.80199 1.000 7.47012 H ? A ? 96 1
   ATOM 1432 HG2 . LYS A 96 ? -8.02931 -7.71992 6.95029 1.000 8.68501 H ? A ? 96 1
   ATOM 1433 HG3 . LYS A 96 ? -7.22243 -9.03528 6.57056 1.000 8.68501 H ? A ? 96 1
   ATOM 1434 HD2 . LYS A 96 ? -9.13221 -10.16383 6.13128 1.000 8.46566 H ? A ? 96 1
   ATOM 1435 HD3 . LYS A 96 ? -10.02024 -8.99936 6.74840 1.000 8.46566 H ? A ? 96 1
   ATOM 1436 HE2 . LYS A 96 ? -9.47639 -7.61247 4.99118 1.000 11.77499 H ? A ? 96 1
   ATOM 1437 HE3 . LYS A 96 ? -8.49757 -8.71424 4.39669 1.000 11.77499 H ? A ? 96 1
   ATOM 1438 HZ1 . LYS A 96 ? -11.20714 -8.72783 4.31631 1.000 12.44139 H ? A ? 96 1
   ATOM 1439 HZ2 . LYS A 96 ? -10.29581 -9.08667 3.24905 1.000 12.44139 H ? A ? 96 1
   ATOM 1440 HZ3 . LYS A 96 ? -10.54477 -10.01599 4.33196 1.000 12.44139 H ? A ? 96 1
   ATOM 1441 N . LYS A 97 ? -7.16660 -10.38141 11.09337 1.000 5.95234 N ? A ? 97 1
   ATOM 1442 CA . LYS A 97 ? -7.39078 -10.73923 12.47265 1.000 5.92955 C ? A ? 97 1
   ATOM 1443 C . LYS A 97 ? -6.33842 -10.07764 13.33374 1.000 4.34084 C ? A ? 97 1
   ATOM 1444 O . LYS A 97 ? -6.64467 -9.63497 14.45339 1.000 7.37823 O ? A ? 97 1
   ATOM 1445 CB . LYS A 97 ? -7.25369 -12.23701 12.62646 1.000 6.89642 C ? A ? 97 1
   ATOM 1446 CG . LYS A 97 ? -7.53155 -12.70942 14.03815 1.000 6.38922 C ? A ? 97 1
   ATOM 1447 CD . LYS A 97 ? -8.89871 -12.29673 14.54280 1.000 11.26225 C ? A ? 97 1
   ATOM 1448 CE . LYS A 97 ? -9.30278 -13.00602 15.78857 1.000 15.87243 C ? A ? 97 1
   ATOM 1449 NZ . LYS A 97 ? -10.29882 -12.18607 16.53915 1.000 19.83083 N ? A ? 97 1
   ATOM 1450 H . LYS A 97 ? -6.96373 -11.04327 10.58309 1.000 7.14406 H ? A ? 97 1
   ATOM 1451 HA . LYS A 97 ? -8.28013 -10.46468 12.74576 1.000 7.11670 H ? A ? 97 1
   ATOM 1452 HB2 . LYS A 97 ? -7.88498 -12.67418 12.03379 1.000 8.27694 H ? A ? 97 1
   ATOM 1453 HB3 . LYS A 97 ? -6.34788 -12.49630 12.39587 1.000 8.27694 H ? A ? 97 1
   ATOM 1454 HG2 . LYS A 97 ? -7.48471 -13.67800 14.06163 1.000 7.66830 H ? A ? 97 1
   ATOM 1455 HG3 . LYS A 97 ? -6.86664 -12.33057 14.63419 1.000 7.66830 H ? A ? 97 1
   ATOM 1456 HD2 . LYS A 97 ? -8.89073 -11.34524 14.73124 1.000 13.51594 H ? A ? 97 1
   ATOM 1457 HD3 . LYS A 97 ? -9.55906 -12.49424 13.86028 1.000 13.51594 H ? A ? 97 1
   ATOM 1458 HE2 . LYS A 97 ? -9.70701 -13.85853 15.56336 1.000 19.04816 H ? A ? 97 1
   ATOM 1459 HE3 . LYS A 97 ? -8.52584 -13.14584 16.35224 1.000 19.04816 H ? A ? 97 1
   ATOM 1460 HZ1 . LYS A 97 ? -9.99847 -11.35363 16.63368 1.000 23.79824 H ? A ? 97 1
   ATOM 1461 HZ2 . LYS A 97 ? -11.07126 -12.16602 16.09752 1.000 23.79824 H ? A ? 97 1
   ATOM 1462 HZ3 . LYS A 97 ? -10.43614 -12.53689 17.34548 1.000 23.79824 H ? A ? 97 1
   ATOM 1463 N . ILE A 98 ? -5.11466 -10.03739 12.87103 1.000 4.75804 N ? A ? 98 1
   ATOM 1464 CA . ILE A 98 ? -4.07595 -9.38811 13.67442 1.000 4.41495 C ? A ? 98 1
   ATOM 1465 C . ILE A 98 ? -4.44389 -7.94054 13.93655 1.000 7.79747 C ? A ? 98 1
   ATOM 1466 O . ILE A 98 ? -4.29123 -7.41886 15.04520 1.000 7.68843 O ? A ? 98 1
   ATOM 1467 CB . ILE A 98 ? -2.72366 -9.52988 12.97559 1.000 6.03636 C ? A ? 98 1
   ATOM 1468 CG1 . ILE A 98 ? -2.31807 -10.98248 13.10321 1.000 4.67751 C ? A ? 98 1
   ATOM 1469 CG2 . ILE A 98 ? -1.70535 -8.58752 13.54408 1.000 6.11437 C ? A ? 98 1
   ATOM 1470 CD1 . ILE A 98 ? -1.27657 -11.38474 12.15114 1.000 6.47999 C ? A ? 98 1
   ATOM 1471 H . ILE A 98 ? -4.85317 -10.36428 12.11979 1.000 5.71089 H ? A ? 98 1
   ATOM 1472 HA . ILE A 98 ? -4.01248 -9.82646 14.53739 1.000 5.29918 H ? A ? 98 1
   ATOM 1473 HB . ILE A 98 ? -2.79040 -9.28753 12.03873 1.000 7.24487 H ? A ? 98 1
   ATOM 1474 HG12 . ILE A 98 ? -1.97714 -11.13467 13.99848 1.000 5.61425 H ? A ? 98 1
   ATOM 1475 HG13 . ILE A 98 ? -3.09623 -11.53966 12.94537 1.000 5.61425 H ? A ? 98 1
   ATOM 1476 HG21 . ILE A 98 ? -0.83838 -8.78942 13.15872 1.000 7.33849 H ? A ? 98 1
   ATOM 1477 HG22 . ILE A 98 ? -1.96057 -7.67753 13.32572 1.000 7.33849 H ? A ? 98 1
   ATOM 1478 HG23 . ILE A 98 ? -1.67367 -8.70017 14.50699 1.000 7.33849 H ? A ? 98 1
   ATOM 1479 HD11 . ILE A 98 ? -1.18165 -12.34976 12.17600 1.000 7.77723 H ? A ? 98 1
   ATOM 1480 HD12 . ILE A 98 ? -1.53596 -11.10070 11.26067 1.000 7.77723 H ? A ? 98 1
   ATOM 1481 HD13 . ILE A 98 ? -0.43961 -10.96347 12.40202 1.000 7.77723 H ? A ? 98 1
   ATOM 1482 N . VAL A 99 ? -4.83693 -7.24553 12.90140 1.000 7.01380 N ? A ? 99 1
   ATOM 1483 CA . VAL A 99 ? -5.27716 -5.87255 13.10824 1.000 7.34175 C ? A ? 99 1
   ATOM 1484 C . VAL A 99 ? -6.55021 -5.83413 13.93899 1.000 9.43455 C ? A ? 99 1
   ATOM 1485 O . VAL A 99 ? -6.69241 -5.00079 14.84139 1.000 11.45140 O ? A ? 99 1
   ATOM 1486 CB . VAL A 99 ? -5.47024 -5.22899 11.74086 1.000 12.59890 C ? A ? 99 1
   ATOM 1487 CG1 . VAL A 99 ? -5.96870 -3.83619 11.88014 1.000 12.98046 C ? A ? 99 1
   ATOM 1488 CG2 . VAL A 99 ? -4.19478 -5.19629 11.03044 1.000 7.27592 C ? A ? 99 1
   ATOM 1489 H . VAL A 99 ? -4.86171 -7.52676 12.08906 1.000 8.41780 H ? A ? 99 1
   ATOM 1490 HA . VAL A 99 ? -4.60480 -5.38004 13.60449 1.000 8.81134 H ? A ? 99 1
   ATOM 1491 HB . VAL A 99 ? -6.11919 -5.75014 11.24269 1.000 15.11992 H ? A ? 99 1
   ATOM 1492 HG11 . VAL A 99 ? -6.80102 -3.84697 12.37816 1.000 15.57780 H ? A ? 99 1
   ATOM 1493 HG12 . VAL A 99 ? -5.30629 -3.30964 12.35434 1.000 15.57780 H ? A ? 99 1
   ATOM 1494 HG13 . VAL A 99 ? -6.11661 -3.46388 10.99673 1.000 15.57780 H ? A ? 99 1
   ATOM 1495 HG21 . VAL A 99 ? -4.26504 -4.58153 10.28342 1.000 8.73235 H ? A ? 99 1
   ATOM 1496 HG22 . VAL A 99 ? -3.50140 -4.89842 11.63986 1.000 8.73235 H ? A ? 99 1
   ATOM 1497 HG23 . VAL A 99 ? -3.99043 -6.08770 10.70714 1.000 8.73235 H ? A ? 99 1
   ATOM 1498 N . SER A 100 ? -7.48426 -6.72050 13.66678 1.000 11.82004 N ? A ? 100 1
   ATOM 1499 CA . SER A 100 ? -8.73075 -6.69599 14.41268 1.000 10.65938 C ? A ? 100 1
   ATOM 1500 C . SER A 100 ? -8.52902 -6.95232 15.89509 1.000 9.40207 C ? A ? 100 1
   ATOM 1501 O . SER A 100 ? -9.33578 -6.51232 16.70391 1.000 12.46569 O ? A ? 100 1
   ATOM 1502 CB . SER A 100 ? -9.69378 -7.70460 13.83728 1.000 15.29290 C ? A ? 100 1
   ATOM 1503 OG . SER A 100 ? -10.07575 -7.27063 12.54766 1.000 20.45245 O ? A ? 100 1
   ATOM 1504 H . SER A 100 ? -7.42676 -7.33552 13.06841 1.000 14.18529 H ? A ? 100 1
   ATOM 1505 HA . SER A 100 ? -9.12729 -5.81539 14.32208 1.000 12.79250 H ? A ? 100 1
   ATOM 1506 HB2 . SER A 100 ? -9.25991 -8.56988 13.77435 1.000 18.35272 H ? A ? 100 1
   ATOM 1507 HB3 . SER A 100 ? -10.47766 -7.76704 14.40519 1.000 18.35272 H ? A ? 100 1
   ATOM 1508 HG . SER A 100 ? -10.66613 -7.78052 12.23609 1.000 24.54418 H ? A ? 100 1
   ATOM 1509 N . ASP A 101 ? -7.43054 -7.60189 16.26837 1.000 8.40351 N ? A ? 101 1
   ATOM 1510 CA . ASP A 101 ? -7.05901 -7.85901 17.63907 1.000 10.02994 C ? A ? 101 1
   ATOM 1511 C . ASP A 101 ? -6.23048 -6.74953 18.22269 1.000 14.45456 C ? A ? 101 1
   ATOM 1512 O . ASP A 101 ? -5.35569 -6.98306 19.07037 1.000 18.15469 O ? A ? 101 1
   ATOM 1513 CB . ASP A 101 ? -6.40005 -9.22341 17.77103 1.000 14.74088 C ? A ? 101 1
   ATOM 1514 CG . ASP A 101 ? -7.42983 -10.32540 17.95081 1.000 10.77108 C ? A ? 101 1
   ATOM 1515 OD1 . ASP A 101 ? -8.62735 -10.01244 18.06295 1.000 13.87896 O ? A ? 101 1
   ATOM 1516 OD2 . ASP A 101 ? -7.05909 -11.52540 17.99407 1.000 8.98644 O ? A ? 101 1
   ATOM 1517 H . ASP A 101 ? -6.85855 -7.91745 15.70905 1.000 10.08546 H ? A ? 101 1
   ATOM 1518 HA . ASP A 101 ? -7.86290 -7.90953 18.17953 1.000 12.03717 H ? A ? 101 1
   ATOM 1519 HB2 . ASP A 101 ? -5.88883 -9.41163 16.96846 1.000 17.69030 H ? A ? 101 1
   ATOM 1520 HB3 . ASP A 101 ? -5.81496 -9.22351 18.54471 1.000 17.69030 H ? A ? 101 1
   ATOM 1521 N . GLY A 102 ? -6.50301 -5.51580 17.80435 1.000 22.95589 N ? A ? 102 1
   ATOM 1522 CA . GLY A 102 ? -5.95500 -4.35067 18.45960 1.000 26.57006 C ? A ? 102 1
   ATOM 1523 C . GLY A 102 ? -4.58055 -3.95569 18.00463 1.000 15.86988 C ? A ? 102 1
   ATOM 1524 O . GLY A 102 ? -4.00582 -3.01988 18.57228 1.000 21.57816 O ? A ? 102 1
   ATOM 1525 H . GLY A 102 ? -7.00979 -5.33263 17.13411 1.000 27.54831 H ? A ? 102 1
   ATOM 1526 HA2 . GLY A 102 ? -6.54637 -3.59846 18.30036 1.000 31.88531 H ? A ? 102 1
   ATOM 1527 HA3 . GLY A 102 ? -5.91241 -4.52254 19.41330 1.000 31.88531 H ? A ? 102 1
   ATOM 1528 N . ASN A 103 ? -4.04731 -4.60177 16.97797 1.000 15.09279 N ? A ? 103 1
   ATOM 1529 CA . ASN A 103 ? -2.72952 -4.28438 16.47316 1.000 16.24178 C ? A ? 103 1
   ATOM 1530 C . ASN A 103 ? -2.88637 -3.34306 15.30477 1.000 14.35827 C ? A ? 103 1
   ATOM 1531 O . ASN A 103 ? -3.86350 -3.40589 14.56208 1.000 17.08521 O ? A ? 103 1
   ATOM 1532 CB . ASN A 103 ? -2.06445 -5.54587 15.94210 1.000 15.82306 C ? A ? 103 1
   ATOM 1533 CG . ASN A 103 ? -1.74238 -6.52037 17.03260 1.000 16.69085 C ? A ? 103 1
   ATOM 1534 OD1 . ASN A 103 ? -2.42904 -7.52612 17.19449 1.000 10.74889 O ? A ? 103 1
   ATOM 1535 ND2 . ASN A 103 ? -0.70840 -6.21155 17.82011 1.000 32.44158 N ? A ? 103 1
   ATOM 1536 H . ASN A 103 ? -4.43952 -5.23816 16.55279 1.000 18.11259 H ? A ? 103 1
   ATOM 1537 HA . ASN A 103 ? -2.18480 -3.88878 17.17150 1.000 19.49138 H ? A ? 103 1
   ATOM 1538 HB2 . ASN A 103 ? -2.66326 -5.98119 15.31535 1.000 18.98892 H ? A ? 103 1
   ATOM 1539 HB3 . ASN A 103 ? -1.23642 -5.30567 15.49760 1.000 18.98892 H ? A ? 103 1
   ATOM 1540 HD21 . ASN A 103 ? -0.26779 -5.48523 17.68622 1.000 38.93114 H ? A ? 103 1
   ATOM 1541 HD22 . ASN A 103 ? -0.48338 -6.73906 18.46097 1.000 38.93114 H ? A ? 103 1
   ATOM 1542 N . GLY A 104 ? -1.90546 -2.49616 15.12228 1.000 13.41437 N ? A ? 104 1
   ATOM 1543 CA . GLY A 104 ? -1.73387 -1.84161 13.85537 1.000 13.49735 C ? A ? 104 1
   ATOM 1544 C . GLY A 104 ? -0.90839 -2.71833 12.95634 1.000 8.88245 C ? A ? 104 1
   ATOM 1545 O . GLY A 104 ? -0.52540 -3.82446 13.30318 1.000 9.07508 O ? A ? 104 1
   ATOM 1546 H . GLY A 104 ? -1.32431 -2.28364 15.71952 1.000 16.09848 H ? A ? 104 1
   ATOM 1547 HA2 . GLY A 104 ? -2.59697 -1.68289 13.44214 1.000 16.19806 H ? A ? 104 1
   ATOM 1548 HA3 . GLY A 104 ? -1.28107 -0.99246 13.97708 1.000 16.19806 H ? A ? 104 1
   ATOM 1549 N . MET A 105 ? -0.53285 -2.14871 11.84461 1.000 8.47089 N ? A ? 105 1
   ATOM 1550 CA . MET A 105 ? 0.42248 -2.83228 11.02769 1.000 6.85940 C ? A ? 105 1
   ATOM 1551 C . MET A 105 ? 1.79800 -2.87003 11.64904 1.000 6.20797 C ? A ? 105 1
   ATOM 1552 O . MET A 105 ? 2.66402 -3.60994 11.18159 1.000 6.32492 O ? A ? 105 1
   ATOM 1553 CB . MET A 105 ? 0.43717 -2.15306 9.67839 1.000 7.46088 C ? A ? 105 1
   ATOM 1554 CG . MET A 105 ? -0.65925 -2.68813 8.87575 1.000 5.71899 C ? A ? 105 1
   ATOM 1555 SD . MET A 105 ? -0.44470 -2.33044 7.16907 1.000 6.70405 S ? A ? 105 1
   ATOM 1556 CE . MET A 105 ? 0.59501 -3.72640 6.76860 1.000 6.02617 C ? A ? 105 1
   ATOM 1557 H . MET A 105 ? -0.80860 -1.38919 11.55018 1.000 10.16631 H ? A ? 105 1
   ATOM 1558 HA . MET A 105 ? 0.16026 -3.75656 10.89410 1.000 8.23252 H ? A ? 105 1
   ATOM 1559 HB2 . MET A 105 ? 0.31427 -1.19704 9.78710 1.000 8.95430 H ? A ? 105 1
   ATOM 1560 HB3 . MET A 105 ? 1.27730 -2.33035 9.22710 1.000 8.95430 H ? A ? 105 1
   ATOM 1561 HG2 . MET A 105 ? -0.69492 -3.65149 8.98332 1.000 6.86403 H ? A ? 105 1
   ATOM 1562 HG3 . MET A 105 ? -1.49433 -2.29052 9.16806 1.000 6.86403 H ? A ? 105 1
   ATOM 1563 HE1 . MET A 105 ? 0.81009 -3.69904 5.82314 1.000 7.23265 H ? A ? 105 1
   ATOM 1564 HE2 . MET A 105 ? 1.40848 -3.67545 7.29449 1.000 7.23265 H ? A ? 105 1
   ATOM 1565 HE3 . MET A 105 ? 0.11796 -4.54519 6.97575 1.000 7.23265 H ? A ? 105 1
   ATOM 1566 N . ASN A 106 ? 2.00577 -2.14637 12.74644 1.000 11.13038 N ? A ? 106 1
   ATOM 1567 CA . ASN A 106 ? 3.29272 -2.28421 13.42469 1.000 12.33278 C ? A ? 106 1
   ATOM 1568 C . ASN A 106 ? 3.43733 -3.67005 14.05025 1.000 9.40913 C ? A ? 106 1
   ATOM 1569 O . ASN A 106 ? 4.54527 -4.02478 14.46096 1.000 12.98049 O ? A ? 106 1
   ATOM 1570 CB . ASN A 106 ? 3.49846 -1.14815 14.42576 1.000 27.35537 C ? A ? 106 1
   ATOM 1571 CG . ASN A 106 ? 2.56465 -1.23374 15.58044 1.000 26.95880 C ? A ? 106 1
   ATOM 1572 OD1 . ASN A 106 ? 2.95401 -1.62687 16.68936 1.000 41.86296 O ? A ? 106 1
   ATOM 1573 ND2 . ASN A 106 ? 1.31214 -0.84939 15.35463 1.000 42.53315 N ? A ? 106 1
   ATOM 1574 H . ASN A 106 ? 1.44706 -1.59680 13.10059 1.000 13.35771 H ? A ? 106 1
   ATOM 1575 HA . ASN A 106 ? 4.02383 -2.18310 12.79528 1.000 14.80058 H ? A ? 106 1
   ATOM 1576 HB2 . ASN A 106 ? 4.40526 -1.18693 14.76796 1.000 32.82768 H ? A ? 106 1
   ATOM 1577 HB3 . ASN A 106 ? 3.34843 -0.30033 13.97900 1.000 32.82768 H ? A ? 106 1
   ATOM 1578 HD21 . ASN A 106 ? 1.08187 -0.57090 14.57424 1.000 51.04103 H ? A ? 106 1
   ATOM 1579 HD22 . ASN A 106 ? 0.73219 -0.87926 15.98896 1.000 51.04103 H ? A ? 106 1
   ATOM 1580 N . ALA A 107 ? 2.39957 -4.49164 14.01491 1.000 8.94251 N ? A ? 107 1
   ATOM 1581 CA . ALA A 107 ? 2.57606 -5.88113 14.35726 1.000 9.16590 C ? A ? 107 1
   ATOM 1582 C . ALA A 107 ? 3.54595 -6.55158 13.43028 1.000 8.96848 C ? A ? 107 1
   ATOM 1583 O . ALA A 107 ? 4.13116 -7.57613 13.79443 1.000 9.00960 O ? A ? 107 1
   ATOM 1584 CB . ALA A 107 ? 1.26437 -6.63721 14.27427 1.000 10.21344 C ? A ? 107 1
   ATOM 1585 H . ALA A 107 ? 1.59764 -4.26839 13.79886 1.000 10.73225 H ? A ? 107 1
   ATOM 1586 HA . ALA A 107 ? 2.89748 -5.92155 15.27157 1.000 11.00033 H ? A ? 107 1
   ATOM 1587 HB1 . ALA A 107 ? 1.44516 -7.58914 14.31949 1.000 12.25737 H ? A ? 107 1
   ATOM 1588 HB2 . ALA A 107 ? 0.69954 -6.37214 15.01697 1.000 12.25737 H ? A ? 107 1
   ATOM 1589 HB3 . ALA A 107 ? 0.82884 -6.42277 13.43449 1.000 12.25737 H ? A ? 107 1
   ATOM 1590 N . TRP A 108 ? 3.73768 -6.02382 12.25004 1.000 6.08338 N ? A ? 108 1
   ATOM 1591 CA . TRP A 108 ? 4.68390 -6.56236 11.30974 1.000 6.58123 C ? A ? 108 1
   ATOM 1592 C . TRP A 108 ? 5.93640 -5.74141 11.41491 1.000 6.02617 C ? A ? 108 1
   ATOM 1593 O . TRP A 108 ? 5.96284 -4.58243 10.97594 1.000 7.02098 O ? A ? 108 1
   ATOM 1594 CB . TRP A 108 ? 4.14599 -6.49662 9.90440 1.000 6.50734 C ? A ? 108 1
   ATOM 1595 CG . TRP A 108 ? 3.17315 -7.54331 9.69097 1.000 5.28167 C ? A ? 108 1
   ATOM 1596 CD1 . TRP A 108 ? 3.45309 -8.80413 9.38510 1.000 4.93189 C ? A ? 108 1
   ATOM 1597 CD2 . TRP A 108 ? 1.78060 -7.43721 9.81953 1.000 5.29066 C ? A ? 108 1
   ATOM 1598 NE1 . TRP A 108 ? 2.28545 -9.51786 9.28036 1.000 5.62944 N ? A ? 108 1
   ATOM 1599 CE2 . TRP A 108 ? 1.23573 -8.70189 9.57071 1.000 5.78300 C ? A ? 108 1
   ATOM 1600 CE3 . TRP A 108 ? 0.93629 -6.40950 10.16710 1.000 4.66887 C ? A ? 108 1
   ATOM 1601 CZ2 . TRP A 108 ? -0.09031 -8.95180 9.58548 1.000 6.47592 C ? A ? 108 1
   ATOM 1602 CZ3 . TRP A 108 ? -0.38916 -6.64394 10.19882 1.000 5.24909 C ? A ? 108 1
   ATOM 1603 CH2 . TRP A 108 ? -0.91637 -7.90602 9.93736 1.000 6.00363 C ? A ? 108 1
   ATOM 1604 H . TRP A 108 ? 3.31857 -5.33093 11.96046 1.000 7.30130 H ? A ? 108 1
   ATOM 1605 HA . TRP A 108 ? 4.87014 -7.48867 11.52919 1.000 7.89872 H ? A ? 108 1
   ATOM 1606 HB2 . TRP A 108 ? 3.71623 -5.63903 9.76040 1.000 7.81006 H ? A ? 108 1
   ATOM 1607 HB3 . TRP A 108 ? 4.87232 -6.61402 9.27229 1.000 7.81006 H ? A ? 108 1
   ATOM 1608 HD1 . TRP A 108 ? 4.30739 -9.15009 9.26106 1.000 5.91951 H ? A ? 108 1
   ATOM 1609 HE1 . TRP A 108 ? 2.22655 -10.34849 9.06547 1.000 6.75657 H ? A ? 108 1
   ATOM 1610 HE3 . TRP A 108 ? 1.27409 -5.56864 10.37626 1.000 5.60389 H ? A ? 108 1
   ATOM 1611 HZ2 . TRP A 108 ? -0.43058 -9.78969 9.36858 1.000 7.77235 H ? A ? 108 1
   ATOM 1612 HZ3 . TRP A 108 ? -0.96790 -5.94450 10.40068 1.000 6.30015 H ? A ? 108 1
   ATOM 1613 HH2 . TRP A 108 ? -1.83382 -8.04450 10.00073 1.000 7.20560 H ? A ? 108 1
   ATOM 1614 N . VAL A 109 ? 6.95573 -6.29906 12.02583 1.000 6.84836 N ? A ? 109 1
   ATOM 1615 CA . VAL A 109 ? 8.20013 -5.58720 12.23328 1.000 8.85693 C ? A ? 109 1
   ATOM 1616 C . VAL A 109 ? 8.73784 -5.05285 10.90973 1.000 7.23086 C ? A ? 109 1
   ATOM 1617 O . VAL A 109 ? 9.28568 -3.96425 10.81662 1.000 7.88459 O ? A ? 109 1
   ATOM 1618 CB . VAL A 109 ? 9.23260 -6.48438 12.92903 1.000 14.02412 C ? A ? 109 1
   ATOM 1619 CG1 . VAL A 109 ? 9.63158 -7.62028 12.02854 1.000 20.45317 C ? A ? 109 1
   ATOM 1620 CG2 . VAL A 109 ? 10.43322 -5.63513 13.30218 1.000 18.10916 C ? A ? 109 1
   ATOM 1621 H . VAL A 109 ? 6.95717 -7.10102 12.33641 1.000 8.21927 H ? A ? 109 1
   ATOM 1622 HA . VAL A 109 ? 8.01972 -4.83325 12.81630 1.000 10.62957 H ? A ? 109 1
   ATOM 1623 HB . VAL A 109 ? 8.85579 -6.87462 13.73316 1.000 16.83019 H ? A ? 109 1
   ATOM 1624 HG11 . VAL A 109 ? 10.22219 -8.21647 12.51502 1.000 24.54505 H ? A ? 109 1
   ATOM 1625 HG12 . VAL A 109 ? 8.83445 -8.09824 11.75101 1.000 24.54505 H ? A ? 109 1
   ATOM 1626 HG13 . VAL A 109 ? 10.08954 -7.26194 11.25216 1.000 24.54505 H ? A ? 109 1
   ATOM 1627 HG21 . VAL A 109 ? 11.00026 -6.13843 13.90721 1.000 21.73224 H ? A ? 109 1
   ATOM 1628 HG22 . VAL A 109 ? 10.92504 -5.41218 12.49639 1.000 21.73224 H ? A ? 109 1
   ATOM 1629 HG23 . VAL A 109 ? 10.12407 -4.82447 13.73597 1.000 21.73224 H ? A ? 109 1
   ATOM 1630 N . ALA A 110 ? 8.53846 -5.81036 9.84126 1.000 6.77416 N ? A ? 110 1
   ATOM 1631 CA . ALA A 110 ? 9.07979 -5.37859 8.57370 1.000 8.87398 C ? A ? 110 1
   ATOM 1632 C . ALA A 110 ? 8.29419 -4.18464 8.06883 1.000 6.67463 C ? A ? 110 1
   ATOM 1633 O . ALA A 110 ? 8.86593 -3.32336 7.39459 1.000 9.21341 O ? A ? 110 1
   ATOM 1634 CB . ALA A 110 ? 9.03613 -6.48066 7.53022 1.000 9.05675 C ? A ? 110 1
   ATOM 1635 H . ALA A 110 ? 8.10673 -6.55402 9.82782 1.000 8.13024 H ? A ? 110 1
   ATOM 1636 HA . ALA A 110 ? 10.01412 -5.15065 8.70006 1.000 10.65002 H ? A ? 110 1
   ATOM 1637 HB1 . ALA A 110 ? 9.74606 -6.33369 6.88578 1.000 10.86935 H ? A ? 110 1
   ATOM 1638 HB2 . ALA A 110 ? 9.16011 -7.33657 7.96949 1.000 10.86935 H ? A ? 110 1
   ATOM 1639 HB3 . ALA A 110 ? 8.17498 -6.45940 7.08428 1.000 10.86935 H ? A ? 110 1
   ATOM 1640 N . TRP A 111 ? 6.99570 -4.12571 8.35119 1.000 8.19076 N ? A ? 111 1
   ATOM 1641 CA . TRP A 111 ? 6.25025 -2.95136 8.00139 1.000 6.12878 C ? A ? 111 1
   ATOM 1642 C . TRP A 111 ? 6.70143 -1.78699 8.81461 1.000 7.10015 C ? A ? 111 1
   ATOM 1643 O . TRP A 111 ? 6.87238 -0.68041 8.29695 1.000 9.10095 O ? A ? 111 1
   ATOM 1644 CB . TRP A 111 ? 4.77395 -3.14437 8.26179 1.000 5.27770 C ? A ? 111 1
   ATOM 1645 CG . TRP A 111 ? 4.00685 -1.96299 7.92030 1.000 9.25984 C ? A ? 111 1
   ATOM 1646 CD1 . TRP A 111 ? 3.50528 -1.63418 6.68172 1.000 6.20899 C ? A ? 111 1
   ATOM 1647 CD2 . TRP A 111 ? 3.64498 -0.92362 8.77823 1.000 8.23893 C ? A ? 111 1
   ATOM 1648 NE1 . TRP A 111 ? 2.86378 -0.44729 6.74534 1.000 6.18617 N ? A ? 111 1
   ATOM 1649 CE2 . TRP A 111 ? 2.92957 0.02439 8.02907 1.000 6.31032 C ? A ? 111 1
   ATOM 1650 CE3 . TRP A 111 ? 3.86654 -0.67298 10.11701 1.000 7.78792 C ? A ? 111 1
   ATOM 1651 CZ2 . TRP A 111 ? 2.42762 1.16301 8.58516 1.000 9.97484 C ? A ? 111 1
   ATOM 1652 CZ3 . TRP A 111 ? 3.36534 0.46245 10.66530 1.000 10.31291 C ? A ? 111 1
   ATOM 1653 CH2 . TRP A 111 ? 2.67186 1.38941 9.89698 1.000 11.55267 C ? A ? 111 1
   ATOM 1654 H . TRP A 111 ? 6.54205 -4.74589 8.73743 1.000 9.83016 H ? A ? 111 1
   ATOM 1655 HA . TRP A 111 ? 6.38713 -2.78848 7.05501 1.000 7.35578 H ? A ? 111 1
   ATOM 1656 HB2 . TRP A 111 ? 4.44897 -3.88371 7.72451 1.000 6.33448 H ? A ? 111 1
   ATOM 1657 HB3 . TRP A 111 ? 4.63789 -3.33356 9.20338 1.000 6.33448 H ? A ? 111 1
   ATOM 1658 HD1 . TRP A 111 ? 3.59477 -2.15234 5.91465 1.000 7.45203 H ? A ? 111 1
   ATOM 1659 HE1 . TRP A 111 ? 2.47693 -0.05213 6.08671 1.000 7.42465 H ? A ? 111 1
   ATOM 1660 HE3 . TRP A 111 ? 4.35203 -1.27320 10.63560 1.000 9.34674 H ? A ? 111 1
   ATOM 1661 HZ2 . TRP A 111 ? 1.93253 1.76581 8.07879 1.000 11.97105 H ? A ? 111 1
   ATOM 1662 HZ3 . TRP A 111 ? 3.48837 0.62335 11.57297 1.000 12.37673 H ? A ? 111 1
   ATOM 1663 HH2 . TRP A 111 ? 2.37113 2.17689 10.28983 1.000 13.86445 H ? A ? 111 1
   ATOM 1664 N . ARG A 112 ? 6.93782 -2.00652 10.09714 1.000 8.42479 N ? A ? 112 1
   ATOM 1665 CA . ARG A 112 ? 7.35431 -0.92770 10.95793 1.000 14.28003 C ? A ? 112 1
   ATOM 1666 C . ARG A 112 ? 8.66981 -0.39299 10.49506 1.000 9.10469 C ? A ? 112 1
   ATOM 1667 O . ARG A 112 ? 8.86884 0.82087 10.43707 1.000 12.80667 O ? A ? 112 1
   ATOM 1668 CB . ARG A 112 ? 7.52384 -1.42991 12.37092 1.000 14.53331 C ? A ? 112 1
   ATOM 1669 CG . ARG A 112 ? 7.66363 -0.31859 13.39367 1.000 25.75897 C ? A ? 112 1
   ATOM 1670 CD . ARG A 112 ? 7.55680 -0.84971 14.84285 1.000 28.92588 C ? A ? 112 1
   ATOM 1671 NE . ARG A 112 ? 8.01122 -2.23325 14.94059 1.000 31.05024 N ? A ? 112 1
   ATOM 1672 CZ . ARG A 112 ? 7.43340 -3.18254 15.66886 1.000 27.33891 C ? A ? 112 1
   ATOM 1673 NH1 . ARG A 112 ? 6.43435 -2.91495 16.49394 1.000 39.04148 N ? A ? 112 1
   ATOM 1674 NH2 . ARG A 112 ? 7.87835 -4.43247 15.57295 1.000 28.70738 N ? A ? 112 1
   ATOM 1675 H . ARG A 112 ? 6.86372 -2.76880 10.48834 1.000 10.11099 H ? A ? 112 1
   ATOM 1676 HA . ARG A 112 ? 6.67751 -0.23297 10.94390 1.000 17.13727 H ? A ? 112 1
   ATOM 1677 HB2 . ARG A 112 ? 6.74672 -1.95867 12.61052 1.000 17.44122 H ? A ? 112 1
   ATOM 1678 HB3 . ARG A 112 ? 8.32368 -1.97694 12.41483 1.000 17.44122 H ? A ? 112 1
   ATOM 1679 HG2 . ARG A 112 ? 8.53012 0.10473 13.28924 1.000 30.91201 H ? A ? 112 1
   ATOM 1680 HG3 . ARG A 112 ? 6.95769 0.33241 13.25676 1.000 30.91201 H ? A ? 112 1
   ATOM 1681 HD2 . ARG A 112 ? 8.10890 -0.30542 15.42580 1.000 34.71229 H ? A ? 112 1
   ATOM 1682 HD3 . ARG A 112 ? 6.63151 -0.81145 15.13142 1.000 34.71229 H ? A ? 112 1
   ATOM 1683 HE . ARG A 112 ? 8.71024 -2.45196 14.48988 1.000 37.26153 H ? A ? 112 1
   ATOM 1684 HH11 . ARG A 112 ? 6.14285 -2.10937 16.56924 1.000 46.85102 H ? A ? 112 1
   ATOM 1685 HH12 . ARG A 112 ? 6.07645 -3.54659 16.95495 1.000 46.85102 H ? A ? 112 1
   ATOM 1686 HH21 . ARG A 112 ? 8.53154 -4.61705 15.04485 1.000 34.45010 H ? A ? 112 1
   ATOM 1687 HH22 . ARG A 112 ? 7.51284 -5.05597 16.03903 1.000 34.45010 H ? A ? 112 1
   ATOM 1688 N . ASN A 113 ? 9.56404 -1.25693 10.11719 1.000 8.63429 N ? A ? 113 1
   ATOM 1689 CA . ASN A 113 ? 10.91234 -0.86558 9.82199 1.000 11.98442 C ? A ? 113 1
   ATOM 1690 C . ASN A 113 ? 11.04506 -0.38751 8.40654 1.000 7.72513 C ? A ? 113 1
   ATOM 1691 O . ASN A 113 ? 11.87935 0.47818 8.15319 1.000 9.32022 O ? A ? 113 1
   ATOM 1692 CB . ASN A 113 ? 11.84774 -2.03713 10.02837 1.000 11.86834 C ? A ? 113 1
   ATOM 1693 CG . ASN A 113 ? 12.09401 -2.31988 11.52012 1.000 15.15512 C ? A ? 113 1
   ATOM 1694 OD1 . ASN A 113 ? 11.68396 -1.54393 12.37460 1.000 19.97151 O ? A ? 113 1
   ATOM 1695 ND2 . ASN A 113 ? 12.75253 -3.42718 11.81808 1.000 26.68758 N ? A ? 113 1
   ATOM 1696 H . ASN A 113 ? 9.41627 -2.09856 10.02008 1.000 10.36239 H ? A ? 113 1
   ATOM 1697 HA . ASN A 113 ? 11.16932 -0.15153 10.42613 1.000 14.38255 H ? A ? 113 1
   ATOM 1698 HB2 . ASN A 113 ? 11.45819 -2.83084 9.62938 1.000 14.24325 H ? A ? 113 1
   ATOM 1699 HB3 . ASN A 113 ? 12.70150 -1.84125 9.61169 1.000 14.24325 H ? A ? 113 1
   ATOM 1700 HD21 . ASN A 113 ? 13.02102 -3.94995 11.19022 1.000 32.02634 H ? A ? 113 1
   ATOM 1701 HD22 . ASN A 113 ? 12.91232 -3.62455 12.63973 1.000 32.02634 H ? A ? 113 1
   ATOM 1702 N . ARG A 114 ? 10.29644 -0.93331 7.47184 1.000 9.96018 N ? A ? 114 1
   ATOM 1703 CA . ARG A 114 ? 10.56836 -0.69870 6.07746 1.000 9.13552 C ? A ? 114 1
   ATOM 1704 C . ARG A 114 ? 9.44591 -0.04449 5.31676 1.000 8.40176 C ? A ? 114 1
   ATOM 1705 O . ARG A 114 ? 9.64645 0.31366 4.18257 1.000 8.00747 O ? A ? 114 1
   ATOM 1706 CB . ARG A 114 ? 10.90094 -1.98049 5.30438 1.000 12.02649 C ? A ? 114 1
   ATOM 1707 CG . ARG A 114 ? 11.65784 -3.03424 5.98838 1.000 23.41945 C ? A ? 114 1
   ATOM 1708 CD . ARG A 114 ? 13.12372 -2.79230 6.03704 1.000 15.61593 C ? A ? 114 1
   ATOM 1709 NE . ARG A 114 ? 13.74135 -2.27434 4.82181 1.000 9.78555 N ? A ? 114 1
   ATOM 1710 CZ . ARG A 114 ? 14.50083 -2.97024 3.99115 1.000 8.46083 C ? A ? 114 1
   ATOM 1711 NH1 . ARG A 114 ? 14.56280 -4.27391 4.05299 1.000 8.62006 N ? A ? 114 1
   ATOM 1712 NH2 . ARG A 114 ? 15.25566 -2.31562 3.13879 1.000 10.96633 N ? A ? 114 1
   ATOM 1713 H . ARG A 114 ? 9.62246 -1.44552 7.62346 1.000 11.95347 H ? A ? 114 1
   ATOM 1714 HA . ARG A 114 ? 11.35120 -0.12597 6.07256 1.000 10.96387 H ? A ? 114 1
   ATOM 1715 HB2 . ARG A 114 ? 10.06246 -2.38041 5.02527 1.000 14.43304 H ? A ? 114 1
   ATOM 1716 HB3 . ARG A 114 ? 11.42260 -1.72692 4.52690 1.000 14.43304 H ? A ? 114 1
   ATOM 1717 HG2 . ARG A 114 ? 11.34055 -3.10251 6.90248 1.000 28.10458 H ? A ? 114 1
   ATOM 1718 HG3 . ARG A 114 ? 11.51354 -3.87331 5.52358 1.000 28.10458 H ? A ? 114 1
   ATOM 1719 HD2 . ARG A 114 ? 13.29958 -2.14817 6.74066 1.000 18.74036 H ? A ? 114 1
   ATOM 1720 HD3 . ARG A 114 ? 13.56137 -3.63369 6.24055 1.000 18.74036 H ? A ? 114 1
   ATOM 1721 HE . ARG A 114 ? 13.60032 -1.44818 4.62902 1.000 11.74390 H ? A ? 114 1
   ATOM 1722 HH11 . ARG A 114 ? 14.10359 -4.69872 4.64313 1.000 10.34532 H ? A ? 114 1
   ATOM 1723 HH12 . ARG A 114 ? 15.06279 -4.70718 3.50355 1.000 10.34532 H ? A ? 114 1
   ATOM 1724 HH21 . ARG A 114 ? 15.24816 -1.45570 3.13003 1.000 13.16084 H ? A ? 114 1
   ATOM 1725 HH22 . ARG A 114 ? 15.75745 -2.74688 2.58941 1.000 13.16084 H ? A ? 114 1
   ATOM 1726 N . CYS A 115 ? 8.28761 0.06742 5.88181 1.000 6.47191 N ? A ? 115 1
   ATOM 1727 CA . CYS A 115 ? 7.13343 0.54580 5.17631 1.000 7.54503 C ? A ? 115 1
   ATOM 1728 C . CYS A 115 ? 6.57659 1.75808 5.83317 1.000 6.65099 C ? A ? 115 1
   ATOM 1729 O . CYS A 115 ? 6.19330 2.69233 5.14761 1.000 7.18487 O ? A ? 115 1
   ATOM 1730 CB . CYS A 115 ? 6.05744 -0.51457 5.17857 1.000 5.33687 C ? A ? 115 1
   ATOM 1731 SG . CYS A 115 ? 6.63202 -1.98693 4.32351 1.000 5.57479 S ? A ? 115 1
   ATOM 1732 H . CYS A 115 ? 8.13237 -0.13332 6.70352 1.000 7.76753 H ? A ? 115 1
   ATOM 1733 HA . CYS A 115 ? 7.36827 0.74196 4.25583 1.000 9.05528 H ? A ? 115 1
   ATOM 1734 HB2 . CYS A 115 ? 5.83710 -0.75212 6.09285 1.000 6.40549 H ? A ? 115 1
   ATOM 1735 HB3 . CYS A 115 ? 5.26917 -0.17874 4.72388 1.000 6.40549 H ? A ? 115 1
   ATOM 1736 N . LYS A 116 ? 6.53978 1.75760 7.14031 1.000 6.61570 N ? A ? 116 1
   ATOM 1737 CA . LYS A 116 ? 6.04078 2.88864 7.85328 1.000 7.29840 C ? A ? 116 1
   ATOM 1738 C . LYS A 116 ? 6.86319 4.08849 7.46003 1.000 7.85754 C ? A ? 116 1
   ATOM 1739 O . LYS A 116 ? 8.09276 4.03196 7.43042 1.000 7.53898 O ? A ? 116 1
   ATOM 1740 CB . LYS A 116 ? 6.21146 2.61492 9.31891 1.000 8.66352 C ? A ? 116 1
   ATOM 1741 CG . LYS A 116 ? 5.66891 3.65662 10.16737 1.000 9.26695 C ? A ? 116 1
   ATOM 1742 CD . LYS A 116 ? 5.98119 3.25788 11.60399 1.000 9.44529 C ? A ? 116 1
   ATOM 1743 CE . LYS A 116 ? 5.60420 4.30130 12.53831 1.000 8.85430 C ? A ? 116 1
   ATOM 1744 NZ . LYS A 116 ? 5.89487 3.93718 13.92656 1.000 13.05055 N ? A ? 116 1
   ATOM 1745 H . LYS A 116 ? 6.80096 1.10730 7.63880 1.000 7.94008 H ? A ? 116 1
   ATOM 1746 HA . LYS A 116 ? 5.10528 3.05979 7.66238 1.000 8.75932 H ? A ? 116 1
   ATOM 1747 HB2 . LYS A 116 ? 5.75684 1.78642 9.53754 1.000 10.39747 H ? A ? 116 1
   ATOM 1748 HB3 . LYS A 116 ? 7.15826 2.53534 9.51421 1.000 10.39747 H ? A ? 116 1
   ATOM 1749 HG2 . LYS A 116 ? 6.08758 4.50872 9.96850 1.000 11.12159 H ? A ? 116 1
   ATOM 1750 HG3 . LYS A 116 ? 4.70832 3.72364 10.05041 1.000 11.12159 H ? A ? 116 1
   ATOM 1751 HD2 . LYS A 116 ? 5.48730 2.45394 11.82904 1.000 11.33559 H ? A ? 116 1
   ATOM 1752 HD3 . LYS A 116 ? 6.93374 3.09801 11.69339 1.000 11.33559 H ? A ? 116 1
   ATOM 1753 HE2 . LYS A 116 ? 6.09830 5.10931 12.32881 1.000 10.62641 H ? A ? 116 1
   ATOM 1754 HE3 . LYS A 116 ? 4.65129 4.46623 12.46311 1.000 10.62641 H ? A ? 116 1
   ATOM 1755 HZ1 . LYS A 116 ? 5.40740 4.43504 14.48028 1.000 15.66191 H ? A ? 116 1
   ATOM 1756 HZ2 . LYS A 116 ? 5.70124 3.07931 14.06317 1.000 15.66191 H ? A ? 116 1
   ATOM 1757 HZ3 . LYS A 116 ? 6.75723 4.07012 14.10195 1.000 15.66191 H ? A ? 116 1
   ATOM 1758 N . GLY A 117 ? 6.19964 5.16793 7.15520 1.000 9.20963 N ? A ? 117 1
   ATOM 1759 CA . GLY A 117 ? 6.92183 6.34409 6.81391 1.000 10.51889 C ? A ? 117 1
   ATOM 1760 C . GLY A 117 ? 7.50393 6.34631 5.43363 1.000 11.01162 C ? A ? 117 1
   ATOM 1761 O . GLY A 117 ? 8.24981 7.25865 5.09893 1.000 10.54203 O ? A ? 117 1
   ATOM 1762 H . GLY A 117 ? 5.34272 5.23915 7.14025 1.000 11.05280 H ? A ? 117 1
   ATOM 1763 HA2 . GLY A 117 ? 6.32598 7.10619 6.88511 1.000 12.62392 H ? A ? 117 1
   ATOM 1764 HA3 . GLY A 117 ? 7.65178 6.45406 7.44319 1.000 12.62392 H ? A ? 117 1
   ATOM 1765 N . THR A 118 ? 7.16787 5.38233 4.62839 1.000 8.14255 N ? A ? 118 1
   ATOM 1766 CA . THR A 118 ? 7.65374 5.38334 3.27581 1.000 9.35175 C ? A ? 118 1
   ATOM 1767 C . THR A 118 ? 6.49732 5.57278 2.30960 1.000 7.71530 C ? A ? 118 1
   ATOM 1768 O . THR A 118 ? 5.32365 5.58184 2.64772 1.000 8.13525 O ? A ? 118 1
   ATOM 1769 CB . THR A 118 ? 8.36210 4.06698 2.98569 1.000 8.94018 C ? A ? 118 1
   ATOM 1770 OG1 . THR A 118 ? 7.40309 3.06229 2.79068 1.000 6.82090 O ? A ? 118 1
   ATOM 1771 CG2 . THR A 118 ? 9.30601 3.73061 4.15763 1.000 13.27392 C ? A ? 118 1
   ATOM 1772 H . THR A 118 ? 6.66255 4.71869 4.83775 1.000 9.77230 H ? A ? 118 1
   ATOM 1773 HA . THR A 118 ? 8.27775 6.11535 3.15062 1.000 11.22335 H ? A ? 118 1
   ATOM 1774 HB . THR A 118 ? 8.90079 4.12337 2.18100 1.000 10.72946 H ? A ? 118 1
   ATOM 1775 HG1 . THR A 118 ? 7.07767 2.82854 3.52896 1.000 8.18633 H ? A ? 118 1
   ATOM 1776 HG21 . THR A 118 ? 10.03013 3.16416 3.84832 1.000 15.92995 H ? A ? 118 1
   ATOM 1777 HG22 . THR A 118 ? 9.67987 4.54589 4.52702 1.000 15.92995 H ? A ? 118 1
   ATOM 1778 HG23 . THR A 118 ? 8.81729 3.26466 4.85401 1.000 15.92995 H ? A ? 118 1
   ATOM 1779 N . ASP A 119 ? 6.87403 5.73422 1.07777 1.000 7.67764 N ? A ? 119 1
   ATOM 1780 CA . ASP A 119 ? 5.97705 5.87457 -0.04001 1.000 7.68019 C ? A ? 119 1
   ATOM 1781 C . ASP A 119 ? 5.52768 4.48529 -0.38814 1.000 7.54023 C ? A ? 119 1
   ATOM 1782 O . ASP A 119 ? 5.92948 3.86832 -1.35796 1.000 7.64360 O ? A ? 119 1
   ATOM 1783 CB . ASP A 119 ? 6.75676 6.52926 -1.16817 1.000 9.18188 C ? A ? 119 1
   ATOM 1784 CG . ASP A 119 ? 6.04718 6.46564 -2.49601 1.000 13.14534 C ? A ? 119 1
   ATOM 1785 OD1 . ASP A 119 ? 4.78947 6.30835 -2.51273 1.000 11.25518 O ? A ? 119 1
   ATOM 1786 OD2 . ASP A 119 ? 6.75626 6.52815 -3.53033 1.000 13.06290 O ? A ? 119 1
   ATOM 1787 H . ASP A 119 ? 7.69972 5.76914 0.83982 1.000 9.21441 H ? A ? 119 1
   ATOM 1788 HA . ASP A 119 ? 5.19503 6.41139 0.16285 1.000 9.21747 H ? A ? 119 1
   ATOM 1789 HB2 . ASP A 119 ? 6.89900 7.46384 -0.95085 1.000 11.01950 H ? A ? 119 1
   ATOM 1790 HB3 . ASP A 119 ? 7.60971 6.07744 -1.26421 1.000 11.01950 H ? A ? 119 1
   ATOM 1791 N . VAL A 120 ? 4.61913 3.98587 0.42602 1.000 8.37978 N ? A ? 120 1
   ATOM 1792 CA . VAL A 120 ? 4.18006 2.61752 0.21852 1.000 7.06637 C ? A ? 120 1
   ATOM 1793 C . VAL A 120 ? 3.39856 2.49434 -1.05176 1.000 8.33915 C ? A ? 120 1
   ATOM 1794 O . VAL A 120 ? 3.30312 1.38706 -1.60122 1.000 7.69483 O ? A ? 120 1
   ATOM 1795 CB . VAL A 120 ? 3.36819 2.07880 1.41097 1.000 7.15288 C ? A ? 120 1
   ATOM 1796 CG1 . VAL A 120 ? 4.25376 2.00635 2.61277 1.000 7.69006 C ? A ? 120 1
   ATOM 1797 CG2 . VAL A 120 ? 2.19187 2.97587 1.65511 1.000 9.11180 C ? A ? 120 1
   ATOM 1798 H . VAL A 120 ? 4.25232 4.40120 1.08370 1.000 10.05698 H ? A ? 120 1
   ATOM 1799 HA . VAL A 120 ? 4.97451 2.06463 0.15467 1.000 8.48089 H ? A ? 120 1
   ATOM 1800 HB . VAL A 120 ? 3.03342 1.18741 1.22591 1.000 8.58470 H ? A ? 120 1
   ATOM 1801 HG11 . VAL A 120 ? 3.74233 1.66196 3.36160 1.000 9.22931 H ? A ? 120 1
   ATOM 1802 HG12 . VAL A 120 ? 4.99853 1.41519 2.42108 1.000 9.22931 H ? A ? 120 1
   ATOM 1803 HG13 . VAL A 120 ? 4.58176 2.89597 2.81745 1.000 9.22931 H ? A ? 120 1
   ATOM 1804 HG21 . VAL A 120 ? 1.72959 2.67985 2.45484 1.000 10.93541 H ? A ? 120 1
   ATOM 1805 HG22 . VAL A 120 ? 2.50749 3.88547 1.77304 1.000 10.93541 H ? A ? 120 1
   ATOM 1806 HG23 . VAL A 120 ? 1.59526 2.92912 0.89172 1.000 10.93541 H ? A ? 120 1
   ATOM 1807 N . GLN A 121 ? 2.83982 3.58613 -1.54775 1.000 8.99898 N ? A ? 121 1
   ATOM 1808 CA . GLN A 121 ? 2.09160 3.46237 -2.76595 1.000 9.66591 C ? A ? 121 1
   ATOM 1809 C . GLN A 121 ? 3.00294 3.08412 -3.90886 1.000 8.32190 C ? A ? 121 1
   ATOM 1810 O . GLN A 121 ? 2.53062 2.56167 -4.91619 1.000 9.30026 O ? A ? 121 1
   ATOM 1811 CB . GLN A 121 ? 1.34520 4.73571 -3.03298 1.000 12.23971 C ? A ? 121 1
   ATOM 1812 CG . GLN A 121 ? 1.02913 4.97924 -4.45255 1.000 13.58209 C ? A ? 121 1
   ATOM 1813 CD . GLN A 121 ? 0.09260 6.14226 -4.64569 1.000 20.05440 C ? A ? 121 1
   ATOM 1814 OE1 . GLN A 121 ? -0.96816 6.20080 -4.03367 1.000 33.64814 O ? A ? 121 1
   ATOM 1815 NE2 . GLN A 121 ? 0.50217 7.11082 -5.48067 1.000 28.43258 N ? A ? 121 1
   ATOM 1816 H . GLN A 121 ? 2.88190 4.37433 -1.20632 1.000 10.80002 H ? A ? 121 1
   ATOM 1817 HA . GLN A 121 ? 1.41683 2.76961 -2.69068 1.000 11.60034 H ? A ? 121 1
   ATOM 1818 HB2 . GLN A 121 ? 0.50590 4.70840 -2.54747 1.000 14.68890 H ? A ? 121 1
   ATOM 1819 HB3 . GLN A 121 ? 1.88428 5.47976 -2.72205 1.000 14.68890 H ? A ? 121 1
   ATOM 1820 HG2 . GLN A 121 ? 1.85044 5.17196 -4.93131 1.000 16.29975 H ? A ? 121 1
   ATOM 1821 HG3 . GLN A 121 ? 0.60684 4.18851 -4.82313 1.000 16.29975 H ? A ? 121 1
   ATOM 1822 HE21 . GLN A 121 ? 1.26485 7.04640 -5.87281 1.000 34.12034 H ? A ? 121 1
   ATOM 1823 HE22 . GLN A 121 ? 0.00181 7.79558 -5.62331 1.000 34.12034 H ? A ? 121 1
   ATOM 1824 N . ALA A 122 ? 4.31187 3.27213 -3.73851 1.000 8.72409 N ? A ? 122 1
   ATOM 1825 CA . ALA A 122 ? 5.24324 2.77488 -4.72228 1.000 8.39836 C ? A ? 122 1
   ATOM 1826 C . ALA A 122 ? 5.04874 1.31105 -5.00389 1.000 8.80008 C ? A ? 122 1
   ATOM 1827 O . ALA A 122 ? 5.23528 0.85987 -6.11693 1.000 8.65993 O ? A ? 122 1
   ATOM 1828 CB . ALA A 122 ? 6.66639 3.00375 -4.24222 1.000 8.82991 C ? A ? 122 1
   ATOM 1829 H . ALA A 122 ? 4.67119 3.67824 -3.07100 1.000 10.47015 H ? A ? 122 1
   ATOM 1830 HA . ALA A 122 ? 5.10110 3.26396 -5.54780 1.000 10.07928 H ? A ? 122 1
   ATOM 1831 HB1 . ALA A 122 ? 7.28293 2.71938 -4.93497 1.000 10.59713 H ? A ? 122 1
   ATOM 1832 HB2 . ALA A 122 ? 6.78928 3.94800 -4.05730 1.000 10.59713 H ? A ? 122 1
   ATOM 1833 HB3 . ALA A 122 ? 6.81441 2.48661 -3.43503 1.000 10.59713 H ? A ? 122 1
   ATOM 1834 N . TRP A 123 ? 4.62538 0.55244 -4.00926 1.000 6.73354 N ? A ? 123 1
   ATOM 1835 CA . TRP A 123 ? 4.44980 -0.85956 -4.18914 1.000 6.62484 C ? A ? 123 1
   ATOM 1836 C . TRP A 123 ? 3.29766 -1.17642 -5.07494 1.000 7.86558 C ? A ? 123 1
   ATOM 1837 O . TRP A 123 ? 3.26211 -2.30339 -5.58741 1.000 12.93076 O ? A ? 123 1
   ATOM 1838 CB . TRP A 123 ? 4.26371 -1.50073 -2.82721 1.000 9.94978 C ? A ? 123 1
   ATOM 1839 CG . TRP A 123 ? 5.52529 -1.34687 -2.17594 1.000 8.73034 C ? A ? 123 1
   ATOM 1840 CD1 . TRP A 123 ? 5.83873 -0.46808 -1.18459 1.000 7.80227 C ? A ? 123 1
   ATOM 1841 CD2 . TRP A 123 ? 6.71696 -2.00744 -2.52739 1.000 9.85204 C ? A ? 123 1
   ATOM 1842 NE1 . TRP A 123 ? 7.15440 -0.54292 -0.90064 1.000 10.50160 N ? A ? 123 1
   ATOM 1843 CE2 . TRP A 123 ? 7.72421 -1.48376 -1.71695 1.000 9.76866 C ? A ? 123 1
   ATOM 1844 CE3 . TRP A 123 ? 7.04165 -2.99051 -3.48498 1.000 12.64990 C ? A ? 123 1
   ATOM 1845 CZ2 . TRP A 123 ? 9.03288 -1.92595 -1.78051 1.000 17.79211 C ? A ? 123 1
   ATOM 1846 CZ3 . TRP A 123 ? 8.35053 -3.41132 -3.56385 1.000 15.58291 C ? A ? 123 1
   ATOM 1847 CH2 . TRP A 123 ? 9.33378 -2.86599 -2.72423 1.000 17.71510 C ? A ? 123 1
   ATOM 1848 H . TRP A 123 ? 4.43420 0.83817 -3.22096 1.000 8.08149 H ? A ? 123 1
   ATOM 1849 HA . TRP A 123 ? 5.23947 -1.23952 -4.60502 1.000 7.95105 H ? A ? 123 1
   ATOM 1850 HB2 . TRP A 123 ? 3.57094 -1.04627 -2.32281 1.000 11.94098 H ? A ? 123 1
   ATOM 1851 HB3 . TRP A 123 ? 4.04684 -2.44210 -2.91491 1.000 11.94098 H ? A ? 123 1
   ATOM 1852 HD1 . TRP A 123 ? 5.23404 0.10036 -0.76492 1.000 9.36396 H ? A ? 123 1
   ATOM 1853 HE1 . TRP A 123 ? 7.56694 -0.07781 -0.30644 1.000 12.60317 H ? A ? 123 1
   ATOM 1854 HE3 . TRP A 123 ? 6.39065 -3.34440 -4.04699 1.000 15.18112 H ? A ? 123 1
   ATOM 1855 HZ2 . TRP A 123 ? 9.68285 -1.59596 -1.20299 1.000 21.35177 H ? A ? 123 1
   ATOM 1856 HZ3 . TRP A 123 ? 8.58587 -4.06544 -4.18162 1.000 18.70074 H ? A ? 123 1
   ATOM 1857 HH2 . TRP A 123 ? 10.21409 -3.15251 -2.81287 1.000 21.25936 H ? A ? 123 1
   ATOM 1858 N . ILE A 124 ? 2.34256 -0.27196 -5.25456 1.000 7.78017 N ? A ? 124 1
   ATOM 1859 CA . ILE A 124 ? 1.21358 -0.54223 -6.11856 1.000 7.40747 C ? A ? 124 1
   ATOM 1860 C . ILE A 124 ? 1.22297 0.34532 -7.31736 1.000 8.94592 C ? A ? 124 1
   ATOM 1861 O . ILE A 124 ? 0.33061 0.25373 -8.18238 1.000 8.38419 O ? A ? 124 1
   ATOM 1862 CB . ILE A 124 ? -0.13005 -0.39442 -5.39280 1.000 9.13086 C ? A ? 124 1
   ATOM 1863 CG1 . ILE A 124 ? -0.42412 1.04660 -5.02952 1.000 11.79237 C ? A ? 124 1
   ATOM 1864 CG2 . ILE A 124 ? -0.13576 -1.26304 -4.14935 1.000 8.28197 C ? A ? 124 1
   ATOM 1865 CD1 . ILE A 124 ? -1.84209 1.20033 -4.66311 1.000 11.74160 C ? A ? 124 1
   ATOM 1866 H . ILE A 124 ? 2.33116 0.50419 -4.88433 1.000 9.33744 H ? A ? 124 1
   ATOM 1867 HA . ILE A 124 ? 1.28276 -1.46573 -6.40711 1.000 8.89021 H ? A ? 124 1
   ATOM 1868 HB . ILE A 124 ? -0.82777 -0.68534 -6.00061 1.000 10.95828 H ? A ? 124 1
   ATOM 1869 HG12 . ILE A 124 ? 0.12280 1.30953 -4.27277 1.000 14.15209 H ? A ? 124 1
   ATOM 1870 HG13 . ILE A 124 ? -0.23567 1.61880 -5.78977 1.000 14.15209 H ? A ? 124 1
   ATOM 1871 HG21 . ILE A 124 ? -1.04822 -1.52687 -3.95262 1.000 9.93960 H ? A ? 124 1
   ATOM 1872 HG22 . ILE A 124 ? 0.40843 -2.04955 -4.31106 1.000 9.93960 H ? A ? 124 1
   ATOM 1873 HG23 . ILE A 124 ? 0.22895 -0.75523 -3.40772 1.000 9.93960 H ? A ? 124 1
   ATOM 1874 HD11 . ILE A 124 ? -2.04291 2.14445 -4.56717 1.000 14.09116 H ? A ? 124 1
   ATOM 1875 HD12 . ILE A 124 ? -2.39258 0.81445 -5.36236 1.000 14.09116 H ? A ? 124 1
   ATOM 1876 HD13 . ILE A 124 ? -2.00304 0.74100 -3.82406 1.000 14.09116 H ? A ? 124 1
   ATOM 1877 N . ARG A 125 ? 2.16396 1.22741 -7.37549 1.000 9.00187 N ? A ? 125 1
   ATOM 1878 CA . ARG A 125 ? 2.22079 2.20054 -8.43710 1.000 9.15203 C ? A ? 125 1
   ATOM 1879 C . ARG A 125 ? 2.52981 1.48515 -9.72866 1.000 10.26469 C ? A ? 125 1
   ATOM 1880 O . ARG A 125 ? 3.39386 0.61822 -9.78700 1.000 11.25041 O ? A ? 125 1
   ATOM 1881 CB . ARG A 125 ? 3.30556 3.21649 -8.10134 1.000 11.54521 C ? A ? 125 1
   ATOM 1882 CG . ARG A 125 ? 3.52005 4.30989 -9.14285 1.000 14.66249 C ? A ? 125 1
   ATOM 1883 CD . ARG A 125 ? 4.46352 5.38794 -8.62512 1.000 14.24100 C ? A ? 125 1
   ATOM 1884 NE . ARG A 125 ? 3.88331 5.99064 -7.44815 1.000 13.32409 N ? A ? 125 1
   ATOM 1885 CZ . ARG A 125 ? 4.48590 6.14282 -6.29107 1.000 12.81452 C ? A ? 125 1
   ATOM 1886 NH1 . ARG A 125 ? 5.75378 5.82919 -6.11966 1.000 12.49492 N ? A ? 125 1
   ATOM 1887 NH2 . ARG A 125 ? 3.80271 6.64675 -5.27434 1.000 17.02733 N ? A ? 125 1
   ATOM 1888 H . ARG A 125 ? 2.80302 1.29535 -6.80401 1.000 10.80348 H ? A ? 125 1
   ATOM 1889 HA . ARG A 125 ? 1.38223 2.67625 -8.54398 1.000 10.98368 H ? A ? 125 1
   ATOM 1890 HB2 . ARG A 125 ? 3.06837 3.65290 -7.26815 1.000 13.85549 H ? A ? 125 1
   ATOM 1891 HB3 . ARG A 125 ? 4.14654 2.74375 -8.00055 1.000 13.85549 H ? A ? 125 1
   ATOM 1892 HG2 . ARG A 125 ? 3.90851 3.92163 -9.94239 1.000 17.59623 H ? A ? 125 1
   ATOM 1893 HG3 . ARG A 125 ? 2.66907 4.72426 -9.35503 1.000 17.59623 H ? A ? 125 1
   ATOM 1894 HD2 . ARG A 125 ? 5.31842 4.99458 -8.38996 1.000 17.09044 H ? A ? 125 1
   ATOM 1895 HD3 . ARG A 125 ? 4.58787 6.07179 -9.30172 1.000 17.09044 H ? A ? 125 1
   ATOM 1896 HE . ARG A 125 ? 3.07380 6.27426 -7.51013 1.000 15.99016 H ? A ? 125 1
   ATOM 1897 HH11 . ARG A 125 ? 6.21152 5.51473 -6.77630 1.000 14.99515 H ? A ? 125 1
   ATOM 1898 HH12 . ARG A 125 ? 6.12377 5.93890 -5.35111 1.000 14.99515 H ? A ? 125 1
   ATOM 1899 HH21 . ARG A 125 ? 2.97824 6.86834 -5.37799 1.000 20.43404 H ? A ? 125 1
   ATOM 1900 HH22 . ARG A 125 ? 4.18361 6.75235 -4.51055 1.000 20.43404 H ? A ? 125 1
   ATOM 1901 N . GLY A 126 ? 1.78540 1.86046 -10.75429 1.000 11.71701 N ? A ? 126 1
   ATOM 1902 CA . GLY A 126 ? 2.01051 1.27826 -12.04130 1.000 12.69067 C ? A ? 126 1
   ATOM 1903 C . GLY A 126 ? 1.39595 -0.08127 -12.21202 1.000 12.99294 C ? A ? 126 1
   ATOM 1904 O . GLY A 126 ? 1.68302 -0.74778 -13.21308 1.000 16.20529 O ? A ? 126 1
   ATOM 1905 H . GLY A 126 ? 1.15424 2.44367 -10.72087 1.000 14.06165 H ? A ? 126 1
   ATOM 1906 HA2 . GLY A 126 ? 1.63809 1.86282 -12.71990 1.000 15.23004 H ? A ? 126 1
   ATOM 1907 HA3 . GLY A 126 ? 2.96612 1.19542 -12.18570 1.000 15.23004 H ? A ? 126 1
   ATOM 1908 N . CYS A 127 ? 0.55730 -0.51331 -11.26850 1.000 12.45720 N ? A ? 127 1
   ATOM 1909 CA . CYS A 127 ? -0.12453 -1.80330 -11.34019 1.000 14.89377 C ? A ? 127 1
   ATOM 1910 C . CYS A 127 ? -1.54161 -1.64554 -11.86101 1.000 25.01526 C ? A ? 127 1
   ATOM 1911 O . CYS A 127 ? -2.14899 -0.60033 -11.65964 1.000 24.27565 O ? A ? 127 1
   ATOM 1912 CB . CYS A 127 ? -0.20191 -2.42408 -9.94213 1.000 13.28119 C ? A ? 127 1
   ATOM 1913 SG . CYS A 127 ? 1.35714 -2.64547 -9.17014 1.000 8.39704 S ? A ? 127 1
   ATOM 1914 OXT . CYS A 127 ? -2.13913 -2.56021 -12.44793 1.000 21.90298 O ? A ? 127 1
   ATOM 1915 H . CYS A 127 ? 0.36270 -0.06595 -10.56026 1.000 14.94988 H ? A ? 127 1
   ATOM 1916 HA . CYS A 127 ? 0.37126 -2.38508 -11.93738 1.000 17.87376 H ? A ? 127 1
   ATOM 1917 HB2 . CYS A 127 ? -0.73259 -1.84410 -9.37388 1.000 15.93867 H ? A ? 127 1
   ATOM 1918 HB3 . CYS A 127 ? -0.62262 -3.29528 -10.01216 1.000 15.93867 H ? A ? 127 1
   HETATM 1919 N . NO3 A 201 ? 1.62320 -26.16915 10.93387 1.000 10.24987 N ? B ? . 1
   HETATM 1920 O1 . NO3 A 201 ? 1.86153 -27.23556 11.57451 1.000 13.74930 O ? B ? . 1
   HETATM 1921 O2 . NO3 A 201 ? 0.51656 -25.97554 10.42896 1.000 12.04919 O ? B ? . 1
   HETATM 1922 O3 . NO3 A 201 ? 2.53655 -25.32335 10.85465 1.000 11.86271 O ? B ? . 1
   HETATM 1923 N . NO3 A 202 ? -1.42633 2.76999 -1.59322 1.000 8.36850 N ? C ? . 1
   HETATM 1924 O1 . NO3 A 202 ? -1.80258 3.89775 -2.07937 1.000 12.95007 O ? C ? . 1
   HETATM 1925 O2 . NO3 A 202 ? -2.26740 1.86632 -1.53478 1.000 8.54106 O ? C ? . 1
   HETATM 1926 O3 . NO3 A 202 ? -0.25259 2.64167 -1.16082 1.000 12.46120 O ? C ? . 1
   HETATM 1927 N . NO3 A 203 ? 9.31985 3.54064 14.03020 1.000 13.48647 N ? D ? . 1
   HETATM 1928 O1 . NO3 A 203 ? 8.72870 4.60321 13.72436 1.000 10.68838 O ? D ? . 1
   HETATM 1929 O2 . NO3 A 203 ? 8.66103 2.45341 13.94347 1.000 18.14014 O ? D ? . 1
   HETATM 1930 O3 . NO3 A 203 ? 10.49000 3.51855 14.47882 1.000 23.05601 O ? D ? . 1
   HETATM 1931 N . NO3 A 204 ? 9.73457 -6.47168 -5.84140 1.000 13.08612 N ? E ? . 1
   HETATM 1932 O1 . NO3 A 204 ? 10.58502 -5.69174 -5.32492 1.000 29.18563 O ? E ? . 1
   HETATM 1933 O2 . NO3 A 204 ? 8.87041 -6.01081 -6.64275 1.000 14.31125 O ? E ? . 1
   HETATM 1934 O3 . NO3 A 204 ? 9.72605 -7.67900 -5.50945 1.000 16.73901 O ? E ? . 1
   HETATM 1935 N . NO3 A 205 ? -5.13994 -15.12097 -3.58846 1.000 18.12251 N ? F ? . 1
   HETATM 1936 O1 . NO3 A 205 ? -5.79093 -14.31021 -4.32083 1.000 26.50317 O ? F ? . 1
   HETATM 1937 O2 . NO3 A 205 ? -3.92092 -15.37608 -3.85772 1.000 13.79649 O ? F ? . 1
   HETATM 1938 O3 . NO3 A 205 ? -5.73037 -15.66947 -2.61265 1.000 19.72149 O ? F ? . 1
   HETATM 1939 N . NO3 A 206 ? -4.34550 -2.45848 -8.31101 1.000 31.23077 N ? G ? . 1
   HETATM 1940 O1 . NO3 A 206 ? -4.98034 -2.11572 -9.35138 1.000 29.87741 O ? G ? . 1
   HETATM 1941 O2 . NO3 A 206 ? -4.17957 -3.67799 -8.04977 1.000 24.88243 O ? G ? . 1
   HETATM 1942 O3 . NO3 A 206 ? -3.88593 -1.58388 -7.50769 1.000 29.18373 O ? G ? . 1
   HETATM 1943 O . HOH S 1 ? 1.58520 -14.81695 6.03455 1.000 5.08275 O ? H ? . 1
   HETATM 1944 O . HOH S 2 ? -0.19466 -16.90999 1.01922 1.000 7.66984 O ? H ? . 1
   HETATM 1945 O . HOH S 3 ? 4.14516 -15.17904 -9.16877 1.000 6.43558 O ? H ? . 1
   HETATM 1946 O . HOH S 4 ? 2.01156 -17.19258 2.49632 1.000 6.34101 O ? H ? . 1
   HETATM 1947 O . HOH S 5 ? 2.52223 -13.04392 -8.87076 1.000 6.73044 O ? H ? . 1
   HETATM 1948 O . HOH S 6 ? 13.99131 0.58584 9.77572 1.000 11.68099 O ? H ? . 1
   HETATM 1949 O . HOH S 7 ? -2.05019 -17.70793 3.00446 1.000 6.73571 O ? H ? . 1
   HETATM 1950 O . HOH S 8 ? 4.19543 -6.97787 -10.43671 1.000 8.31482 O ? H ? . 1
   HETATM 1951 O . HOH S 9 ? -0.48297 -19.84690 18.08637 1.000 8.03583 O ? H ? . 1
   HETATM 1952 O . HOH S 10 ? 7.52055 -19.77265 -2.99940 1.000 11.03616 O ? H ? . 1
   HETATM 1953 O . HOH S 11 ? -3.12783 3.87542 4.92025 1.000 7.41470 O ? H ? . 1
   HETATM 1954 O . HOH S 12 ? 6.28318 -25.57602 10.46434 1.000 11.87049 O ? H ? . 1
   HETATM 1955 O . HOH S 13 ? 1.71252 -22.41653 17.30593 1.000 8.93331 O ? H ? . 1
   HETATM 1956 O . HOH S 14 ? -6.55426 -17.18717 8.29816 1.000 8.29375 O ? H ? . 1
   HETATM 1957 O . HOH S 15 ? 0.14490 -13.95349 -9.53988 1.000 8.17011 O ? H ? . 1
   HETATM 1958 O . HOH S 16 ? -5.06430 -22.34964 0.88218 1.000 9.97026 O ? H ? . 1
   HETATM 1959 O . HOH S 17 ? 2.83688 -14.25512 17.81681 1.000 8.96492 O ? H ? . 1
   HETATM 1960 O . HOH S 18 ? -4.24332 -21.39015 23.24905 1.000 9.39395 O ? H ? . 1
   HETATM 1961 O . HOH S 19 ? -3.29599 -11.25980 -8.64136 1.000 9.48343 O ? H ? . 1
   HETATM 1962 O . HOH S 20 ? 7.55891 -22.85963 15.67038 1.000 10.51242 O ? H ? . 1
   HETATM 1963 O . HOH S 21 ? -2.15370 -26.05862 5.08594 1.000 11.02306 O ? H ? . 1
   HETATM 1964 O . HOH S 22 ? -6.02436 3.60482 3.00649 1.000 9.84134 O ? H ? . 1
   HETATM 1965 O . HOH S 23 ? 2.94092 -21.38203 -1.24411 1.000 8.68590 O ? H ? . 1
   HETATM 1966 O . HOH S 24 ? -9.13432 -3.90849 -1.17551 1.000 8.75704 O ? H ? . 1
   HETATM 1967 O . HOH S 25 ? 17.24978 -15.35577 17.78347 1.000 9.82019 O ? H ? . 1
   HETATM 1968 O . HOH S 26 ? 2.13072 -24.27854 19.26755 1.000 13.91553 O ? H ? . 1
   HETATM 1969 O . HOH S 27 ? 8.31148 1.45162 0.83276 1.000 15.99468 O ? H ? . 1
   HETATM 1970 O . HOH S 28 ? 0.97253 -16.40523 24.08017 1.000 14.11821 O ? H ? . 1
   HETATM 1971 O . HOH S 29 ? -4.30512 -21.50586 3.24299 1.000 10.95199 O ? H ? . 1
   HETATM 1972 O . HOH S 30 ? -5.62839 -21.82800 21.25359 1.000 19.74251 O ? H ? . 1
   HETATM 1973 O . HOH S 31 ? 9.89617 -13.12604 9.61852 1.000 11.99159 O ? H ? . 1
   HETATM 1974 O . HOH S 33 ? 4.94663 -25.55055 0.46010 1.000 11.65470 O ? H ? . 1
   HETATM 1975 O . HOH S 34 ? 2.54600 -24.71691 0.38256 1.000 15.34991 O ? H ? . 1
   HETATM 1976 O . HOH S 35 ? 7.47301 -23.19897 3.12036 1.000 10.00189 O ? H ? . 1
   HETATM 1977 O . HOH S 36 ? -0.86030 5.15545 2.14652 1.000 16.30265 O ? H ? . 1
   HETATM 1978 O . HOH S 37 ? 3.30570 3.39510 5.63983 1.000 16.17099 O ? H ? . 1
   HETATM 1979 O . HOH S 38 ? -11.43103 -1.04503 7.97335 1.000 13.20489 O ? H ? . 1
   HETATM 1980 O . HOH S 39 ? -1.80402 9.09054 -4.58078 1.000 18.50813 O ? H ? . 1
   HETATM 1981 O . HOH S 40 ? 3.21487 -13.45754 24.49804 1.000 20.09782 O ? H ? . 1
   HETATM 1982 O . HOH S 41 ? 6.72013 -15.05153 19.19612 1.000 18.12918 O ? H ? . 1
   HETATM 1983 O . HOH S 42 ? -7.64109 -16.18112 10.39491 1.000 16.27103 O ? H ? . 1
   HETATM 1984 O . HOH S 43 ? -8.23977 -18.56129 -1.36170 1.000 11.27307 O ? H ? . 1
   HETATM 1985 O . HOH S 44 ? 3.65269 -22.19666 -4.83833 1.000 21.12159 O ? H ? . 1
   HETATM 1986 O . HOH S 45 ? -12.08586 0.25583 5.41056 1.000 15.24460 O ? H ? . 1
   HETATM 1987 O . HOH S 46 ? 3.32113 4.88912 7.74608 1.000 16.22367 O ? H ? . 1
   HETATM 1988 O . HOH S 47 ? -5.40429 -19.45558 1.94653 1.000 13.64442 O ? H ? . 1
   HETATM 1989 O . HOH S 48 ? 3.84228 5.44289 4.78371 1.000 19.84516 O ? H ? . 1
   HETATM 1990 O . HOH S 49 ? -0.98134 -22.79081 24.24263 1.000 15.89733 O ? H ? . 1
   HETATM 1991 O . HOH S 50 ? -8.47636 -22.60159 17.79196 1.000 15.55785 O ? H ? . 1
   HETATM 1992 O . HOH S 51 ? 11.66427 -22.12219 15.65716 1.000 19.52144 O ? H ? . 1
   HETATM 1993 O . HOH S 52 ? -9.65575 -12.22947 9.79330 1.000 13.21539 O ? H ? . 1
   HETATM 1994 O . HOH S 53 ? -1.97968 -17.47692 -5.73786 1.000 16.50793 O ? H ? . 1
   HETATM 1995 O . HOH S 54 ? 14.15215 -20.14833 9.32275 1.000 12.92070 O ? H ? . 1
   HETATM 1996 O . HOH S 55 ? 7.06057 1.57257 -7.97599 1.000 20.68735 O ? H ? . 1
   HETATM 1997 O . HOH S 56 ? 3.99641 -8.43429 16.15780 1.000 17.17902 O ? H ? . 1
   HETATM 1998 O . HOH S 57 ? -2.93487 -15.18145 -6.86296 1.000 25.82482 O ? H ? . 1
   HETATM 1999 O . HOH S 58 ? 11.59011 -9.38871 7.13778 1.000 22.04541 O ? H ? . 1
   HETATM 2000 O . HOH S 59 ? -4.49816 2.10857 -2.42790 1.000 15.79995 O ? H ? . 1
   HETATM 2001 O . HOH S 60 ? 11.29883 -14.94165 1.42920 1.000 22.34809 O ? H ? . 1
   HETATM 2002 O . HOH S 61 ? 2.14525 5.90286 -0.02547 1.000 14.29447 O ? H ? . 1
   HETATM 2003 O . HOH S 62 ? 11.10753 1.15222 0.26172 1.000 24.48782 O ? H ? . 1
   HETATM 2004 O . HOH S 63 ? 11.13395 -13.32627 13.48580 1.000 23.84035 O ? H ? . 1
   HETATM 2005 O . HOH S 66 ? 2.67811 -12.28895 26.48522 1.000 16.93693 O ? H ? . 1
   HETATM 2006 O . HOH S 67 ? -2.11803 -13.66183 -8.28923 1.000 10.19402 O ? H ? . 1
   HETATM 2007 O . HOH S 68 ? -3.49432 -23.30676 19.73774 1.000 14.81298 O ? H ? . 1
   HETATM 2008 O . HOH S 69 ? 6.86028 8.73790 2.71656 1.000 18.22653 O ? H ? . 1
   HETATM 2009 O . HOH S 70 ? -7.33512 -20.57778 19.45258 1.000 15.11304 O ? H ? . 1
   HETATM 2010 O . HOH S 71 ? -10.91371 -22.36762 19.41837 1.000 21.87699 O ? H ? . 1
   HETATM 2011 O . HOH S 72 ? -3.76978 -10.20953 -10.70140 1.000 23.51397 O ? H ? . 1
   HETATM 2012 O . HOH S 73 ? 10.45730 -20.79564 -1.12230 1.000 21.52956 O ? H ? . 1
   HETATM 2013 O . HOH S 74 ? 3.04511 0.15006 -15.20223 1.000 17.21327 O ? H ? . 1
   HETATM 2014 O . HOH S 75 ? 16.38258 -20.76100 10.46404 1.000 18.51343 O ? H ? . 1
   HETATM 2015 O . HOH S 76 ? 1.06777 -19.01942 -9.30081 1.000 16.52894 O ? H ? . 1
   HETATM 2016 O . HOH S 77 ? -9.76956 -16.42133 14.64726 1.000 19.00030 O ? H ? . 1
   HETATM 2017 O . HOH S 80 ? -11.94709 -8.24643 9.59396 1.000 18.05283 O ? H ? . 1
   HETATM 2018 O . HOH S 83 ? -8.38424 -19.35807 -3.81656 1.000 16.28422 O ? H ? . 1
   HETATM 2019 O . HOH S 85 ? -8.69877 -8.13859 -9.37059 1.000 17.08433 O ? H ? . 1
   HETATM 2020 O . HOH S 86 ? 11.39227 -17.98113 -1.62936 1.000 20.75054 O ? H ? . 1
   HETATM 2021 O . HOH S 87 ? -4.81084 -1.24313 20.03013 1.000 26.26960 O ? H ? . 1
   HETATM 2022 O . HOH S 88 ? -1.80146 -24.63125 2.84995 1.000 15.07616 O ? H ? . 1
   HETATM 2023 O . HOH S 89 ? 15.50491 -4.89616 12.03614 1.000 13.01541 O ? H ? . 1
   HETATM 2024 O . HOH S 90 ? 12.51127 -20.00501 1.84558 1.000 24.65624 O ? H ? . 1
   HETATM 2025 O . HOH S 91 ? -2.98352 -10.75551 23.06987 1.000 23.10607 O ? H ? . 1
   HETATM 2026 O . HOH S 92 ? 1.65348 -24.29616 23.13102 1.000 24.42202 O ? H ? . 1
   HETATM 2027 O . HOH S 93 ? 4.82164 -27.59441 12.42591 1.000 11.56790 O ? H ? . 1
   HETATM 2028 O . HOH S 94 ? -5.10215 -14.21981 -6.42935 1.000 26.25908 O ? H ? . 1
   HETATM 2029 O . HOH S 95 ? 11.08352 -14.64112 5.99034 1.000 22.74811 O ? H ? . 1
   HETATM 2030 O . HOH S 96 ? -7.37435 -13.14598 -5.03637 1.000 21.18743 O ? H ? . 1
   HETATM 2031 O . HOH S 97 ? 9.57520 6.10441 -3.49448 1.000 24.43781 O ? H ? . 1
   HETATM 2032 O . HOH S 99 ? 11.93706 -18.71379 3.92566 1.000 17.92917 O ? H ? . 1
   HETATM 2033 O . HOH S 100 ? 13.16073 -21.12661 22.19462 1.000 21.95591 O ? H ? . 1
   HETATM 2034 O . HOH S 102 ? 8.84166 -10.78960 10.56637 1.000 16.58949 O ? H ? . 1
   HETATM 2035 O . HOH S 103 ? 1.98488 -0.45052 18.65952 1.000 24.46938 O ? H ? . 1
   HETATM 2036 O . HOH S 105 ? -12.31800 -10.62045 8.60135 1.000 20.50581 O ? H ? . 1
   HETATM 2037 O . HOH S 106 ? 13.62117 -2.83458 -1.55137 1.000 19.33194 O ? H ? . 1
   HETATM 2038 O . HOH S 107 ? 9.87844 1.67437 -3.51173 1.000 16.89216 O ? H ? . 1
   HETATM 2039 O . HOH S 108 ? -0.40614 3.70911 -10.43093 1.000 19.36615 O ? H ? . 1
   HETATM 2040 O . HOH S 111 ? -2.29707 4.69781 -6.91768 1.000 16.71584 O ? H ? . 1
   HETATM 2041 O . HOH S 112 ? 1.98536 6.80721 2.11152 1.000 25.52218 O ? H ? . 1
   HETATM 2042 O . HOH S 113 ? 13.95546 -16.49354 6.85406 1.000 17.86071 O ? H ? . 1
   HETATM 2043 O . HOH S 115 ? -1.33823 1.92012 -8.36522 1.000 24.16675 O ? H ? . 1
   HETATM 2044 O . HOH S 116 ? -5.26011 -24.29958 18.08276 1.000 18.93981 O ? H ? . 1
   HETATM 2045 O . HOH S 117 ? 12.36945 0.20545 -1.06936 1.000 23.25610 O ? H ? . 1
   HETATM 2046 O . HOH S 118 ? 2.98618 -11.91982 13.55485 1.000 12.31533 O ? H ? . 1
   HETATM 2047 O . HOH S 120 ? 8.52549 2.86135 -1.35527 1.000 20.84788 O ? H ? . 1
   HETATM 2048 O . HOH S 121 ? -8.59008 -18.48733 6.50101 1.000 17.69228 O ? H ? . 1
   HETATM 2049 O . HOH S 122 ? -3.46690 -10.69390 20.33325 1.000 15.10249 O ? H ? . 1
   HETATM 2050 O . HOH S 123 ? 10.84255 -23.03609 -0.58958 1.000 17.02904 O ? H ? . 1
   HETATM 2051 O . HOH S 124 ? 11.10966 -16.89277 1.49499 1.000 23.93777 O ? H ? . 1
   HETATM 2052 O . HOH S 125 ? 12.52982 -5.95853 8.48816 1.000 16.36053 O ? H ? . 1
   HETATM 2053 O . HOH S 126 ? 14.36415 -15.64467 16.92016 1.000 16.97633 O ? H ? . 1
   HETATM 2054 O . HOH S 127 ? 14.16471 0.43046 2.69575 1.000 23.64824 O ? H ? . 1
   HETATM 2055 O . HOH S 128 ? -0.15827 -4.86261 -12.79312 1.000 18.13707 O ? H ? . 1
   HETATM 2056 O . HOH S 129 ? -3.50650 -24.61235 0.10625 1.000 23.08764 O ? H ? . 1
   HETATM 2057 O . HOH S 131 ? -6.60463 -16.47367 -7.61964 1.000 19.23981 O ? H ? . 1
   HETATM 2058 O . HOH S 132 ? 13.23746 -6.53497 5.47192 1.000 23.14554 O ? H ? . 1
   HETATM 2059 O . HOH S 135 ? 14.53668 -3.58884 9.41532 1.000 21.82700 O ? H ? . 1
   HETATM 2060 O . HOH S 136 ? -9.66249 -19.74574 0.57785 1.000 19.84252 O ? H ? . 1
   HETATM 2061 O . HOH S 137 ? -7.79434 -6.50913 -7.58354 1.000 16.32893 O ? H ? . 1
   HETATM 2062 O . HOH S 139 ? -2.95018 -8.58942 19.67128 1.000 25.37477 O ? H ? . 1
   HETATM 2063 O . HOH S 142 ? -0.22038 1.50530 -14.38393 1.000 24.68786 O ? H ? . 1
   HETATM 2064 O . HOH S 143 ? 2.49216 -10.30130 12.54556 1.000 19.18722 O ? H ? . 1
   HETATM 2065 O . HOH S 147 ? 4.20248 -25.84402 -2.88034 1.000 24.22198 O ? H ? . 1
   HETATM 2066 O . HOH S 151 ? -4.31020 -26.17593 6.66899 1.000 11.24939 O ? H ? . 1
   HETATM 2067 O . HOH S 152 ? 0.06945 1.98783 12.27677 1.000 17.38431 O ? H ? . 1
   HETATM 2068 O . HOH S 154 ? -1.74652 2.65842 -15.97532 1.000 20.55314 O ? H ? . 1
   HETATM 2069 O . HOH S 155 ? -2.15530 6.24670 -8.80136 1.000 24.86154 O ? H ? . 1
   HETATM 2070 O . HOH S 159 ? 6.36590 -8.98862 12.82612 1.000 14.37344 O ? H ? . 1
   HETATM 2071 O . HOH S 160 ? -1.54580 -2.62010 -15.23146 1.000 22.99291 O ? H ? . 1
   HETATM 2072 O . HOH S 161 ? 0.59363 0.52950 13.25768 1.000 21.15584 O ? H ? . 1
   HETATM 2073 O . HOH S 162 ? 6.22043 -24.86665 -3.91349 1.000 25.50635 O ? H ? . 1
   HETATM 2074 O . HOH S 163 ? 11.12330 -11.45971 7.50100 1.000 16.11843 O ? H ? . 1
   HETATM 2075 O . HOH S 164 ? -5.75802 -26.31832 7.64313 1.000 19.52674 O ? H ? . 1
   HETATM 2076 O . HOH S 165 ? 10.49528 -24.15364 21.74518 1.000 14.96299 O ? H ? . 1
   HETATM 2077 O . HOH S 167 ? 12.04406 0.88085 3.08815 1.000 18.89765 O ? H ? . 1
   HETATM 2078 O . HOH S 168 ? -10.92751 -4.27197 15.86661 1.000 21.25322 O ? H ? . 1
   HETATM 2079 O . HOH S 169 ? -4.11647 0.39139 -12.53116 1.000 23.94825 O ? H ? . 1
   HETATM 2080 O . HOH S 170 ? -1.21326 2.54307 -11.71570 1.000 24.65891 O ? H ? . 1
   HETATM 2081 O . HOH S 171 ? 8.77207 -0.15212 -4.84890 1.000 21.16371 O ? H ? . 1
   HETATM 2082 O . HOH S 172 ? 10.58560 -24.52596 7.02255 1.000 20.26889 O ? H ? . 1
   HETATM 2083 O . HOH S 173 ? 4.10265 -11.52074 22.37940 1.000 20.98213 O ? H ? . 1
   HETATM 2084 O . HOH S 174 ? -5.42870 -2.17298 14.86652 1.000 30.00328 O ? H ? . 1
   HETATM 2085 O . HOH S 175 ? 2.16137 5.68545 3.73625 1.000 30.00328 O ? H ? . 1

loop_
  _atom_site_anisotrop.id
  _atom_site_anisotrop.pdbx_auth_atom_id
  _atom_site_anisotrop.pdbx_label_alt_id
  _atom_site_anisotrop.pdbx_auth_comp_id
  _atom_site_anisotrop.pdbx_auth_asym_id
  _atom_site_anisotrop.pdbx_auth_seq_id
  _atom_site_anisotrop.pdbx_PDB_ins_code
  _atom_site_anisotrop.U[1][1]
  _atom_site_anisotrop.U[2][2]
  _atom_site_anisotrop.U[3][3]
  _atom_site_anisotrop.U[1][2]
  _atom_site_anisotrop.U[1][3]
  _atom_site_anisotrop.U[2][3]
   1 N . LYS A 1 ? 0.11042 0.09923 0.08791 0.01721 0.02001 -0.01649
   2 CA . LYS A 1 ? 0.09721 0.08883 0.07205 0.01275 0.01755 -0.01590
   3 C . LYS A 1 ? 0.08388 0.08309 0.06500 0.01347 0.01977 -0.01220
   4 O . LYS A 1 ? 0.09672 0.09932 0.08360 0.01331 0.01891 -0.01050
   5 CB . LYS A 1 ? 0.15163 0.13791 0.11738 0.01609 0.01868 -0.01789
   6 CG . LYS A 1 ? 0.11632 0.10684 0.08156 0.00814 0.01154 -0.01620
   7 CD . LYS A 1 ? 0.14791 0.13451 0.10560 0.00962 0.01042 -0.01819
   8 CE . LYS A 1 ? 0.15281 0.14324 0.10946 0.00228 0.00309 -0.01621
   9 NZ . LYS A 1 ? 0.28897 0.27083 0.22731 0.01553 0.01542 -0.01790
   25 N . VAL A 2 ? 0.08774 0.08935 0.06655 0.01600 0.02480 -0.01049
   26 CA . VAL A 2 ? 0.08904 0.09743 0.07352 0.01450 0.02601 -0.00690
   27 C . VAL A 2 ? 0.07199 0.07880 0.05061 0.01097 0.02297 -0.00620
   28 O . VAL A 2 ? 0.09941 0.10210 0.06781 0.01523 0.02802 -0.00700
   29 CB . VAL A 2 ? 0.10609 0.11998 0.09588 0.01864 0.03283 -0.00420
   30 CG1 . VAL A 2 ? 0.09166 0.11285 0.08965 0.01309 0.03079 -0.00071
   31 CG2 . VAL A 2 ? 0.09615 0.11275 0.09315 0.01929 0.03239 -0.00460
   41 N . PHE A 3 ? 0.06456 0.07217 0.04527 0.00908 0.01948 -0.00499
   42 CA . PHE A 3 ? 0.07493 0.08023 0.04974 0.00861 0.01891 -0.00399
   43 C . PHE A 3 ? 0.06995 0.07785 0.04485 0.00780 0.02199 -0.00060
   44 O . PHE A 3 ? 0.06584 0.07844 0.04833 0.00739 0.02500 0.00160
   45 CB . PHE A 3 ? 0.08234 0.08813 0.06093 0.00601 0.01400 -0.00411
   46 CG . PHE A 3 ? 0.08970 0.09249 0.06579 0.00683 0.01102 -0.00670
   47 CD1 . PHE A 3 ? 0.07876 0.08247 0.06037 0.00458 0.00828 -0.00829
   48 CD2 . PHE A 3 ? 0.07605 0.07745 0.04755 0.00510 0.00660 -0.00740
   49 CE1 . PHE A 3 ? 0.08931 0.08991 0.06870 0.00512 0.00652 -0.01070
   50 CE2 . PHE A 3 ? 0.06497 0.06538 0.03689 0.00287 0.00198 -0.00940
   51 CZ . PHE A 3 ? 0.07854 0.07834 0.05413 0.00360 0.00291 -0.01120
   61 N . GLY A 4 ? 0.07634 0.08094 0.04265 0.00820 0.02221 0.00060
   62 CA . GLY A 4 ? 0.07854 0.08404 0.04535 0.00680 0.02369 0.00470
   63 C . GLY A 4 ? 0.07993 0.08453 0.05013 0.00521 0.02011 0.00590
   64 O . GLY A 4 ? 0.07015 0.07406 0.04096 0.00460 0.01500 0.00370
   68 N . ARG A 5 ? 0.08255 0.08805 0.05716 0.00259 0.02078 0.00960
   69 CA . ARG A 5 ? 0.09236 0.09666 0.07035 0.00049 0.01729 0.01040
   70 C . ARG A 5 ? 0.07816 0.07857 0.04997 0.00178 0.01379 0.01040
   71 O . ARG A 5 ? 0.06865 0.06846 0.04275 0.00219 0.01040 0.00900
   72 CB . ARG A 5 ? 0.13045 0.13283 0.11020 0.00157 0.02316 0.01400
   73 CG . ARG A 5 ? 0.09873 0.10086 0.07739 -0.00497 0.02064 0.01839
   74 CD . ARG A 5 ? 0.14118 0.14106 0.12224 -0.00326 0.02804 0.02170
   75 NE . ARG A 5 ? 0.13923 0.13612 0.11592 -0.00479 0.03010 0.02660
   76 CZ . ARG A 5 ? 0.12462 0.11594 0.09645 -0.00735 0.02565 0.02910
   77 NH1 . ARG A 5 ? 0.14152 0.12832 0.11071 -0.00289 0.02392 0.02680
   78 NH2 . ARG A 5 ? 0.15450 0.14070 0.11800 -0.00367 0.03282 0.03350
   92 N . CYS A 6 ? 0.08932 0.08642 0.05102 0.00461 0.01581 0.01220
   93 CA . CYS A 6 ? 0.08756 0.08196 0.04316 0.00519 0.01079 0.01259
   94 C . CYS A 6 ? 0.08455 0.08066 0.03966 0.00599 0.00659 0.00870
   95 O . CYS A 6 ? 0.09353 0.08943 0.04932 0.00730 0.00312 0.00830
   96 CB . CYS A 6 ? 0.10084 0.09184 0.04586 0.00710 0.01300 0.01590
   97 SG . CYS A 6 ? 0.11325 0.10084 0.05926 0.00539 0.01698 0.02180
   102 N . GLU A 7 ? 0.08434 0.08125 0.03765 0.00639 0.00819 0.00560
   103 CA . GLU A 7 ? 0.08822 0.08512 0.04052 0.00751 0.00562 0.00130
   104 C . GLU A 7 ? 0.07235 0.07245 0.03525 0.00520 0.00250 0.00009
   105 O . GLU A 7 ? 0.07014 0.07134 0.03494 0.00520 -0.00160 -0.00140
   106 CB . GLU A 7 ? 0.09195 0.08775 0.03945 0.00709 0.00719 -0.00130
   107 CG . GLU A 7 ? 0.10464 0.09665 0.03965 0.00920 0.00961 -0.00100
   108 CD . GLU A 7 ? 0.11509 0.10760 0.04831 0.00837 0.01377 0.00310
   109 OE1 . GLU A 7 ? 0.11824 0.11303 0.05922 0.00901 0.01820 0.00550
   110 OE2 . GLU A 7 ? 0.15999 0.14778 0.07938 0.01344 0.01894 0.00350
   117 N . LEU A 8 ? 0.06595 0.06785 0.03616 0.00450 0.00519 0.00090
   118 CA . LEU A 8 ? 0.06583 0.06932 0.04393 0.00411 0.00482 -0.00010
   119 C . LEU A 8 ? 0.05696 0.06066 0.03767 0.00288 0.00109 0.00150
   120 O . LEU A 8 ? 0.06074 0.06553 0.04443 0.00370 -0.00059 0.00050
   121 CB . LEU A 8 ? 0.06554 0.07094 0.04964 0.00260 0.00700 0.00030
   122 CG . LEU A 8 ? 0.06503 0.07173 0.05523 0.00191 0.00591 -0.00090
   123 CD1 . LEU A 8 ? 0.05645 0.06396 0.04736 0.00169 0.00360 -0.00329
   124 CD2 . LEU A 8 ? 0.06414 0.07284 0.05943 0.00050 0.00699 0.00001
   136 N . ALA A 9 ? 0.06183 0.06304 0.03964 0.00420 0.00290 0.00470
   137 CA . ALA A 9 ? 0.06175 0.06125 0.04075 0.00470 0.00049 0.00650
   138 C . ALA A 9 ? 0.06274 0.06404 0.04085 0.00650 -0.00300 0.00600
   139 O . ALA A 9 ? 0.05974 0.06265 0.04244 0.00730 -0.00510 0.00560
   140 CB . ALA A 9 ? 0.06803 0.06363 0.04323 0.00561 0.00311 0.01009
   146 N . ALA A 10 ? 0.06954 0.07043 0.04065 0.00731 -0.00420 0.00590
   147 CA . ALA A 10 ? 0.07174 0.07514 0.04104 0.00800 -0.00919 0.00500
   148 C . ALA A 10 ? 0.06494 0.07224 0.04124 0.00639 -0.01110 0.00180
   149 O . ALA A 10 ? 0.06344 0.07434 0.04443 0.00730 -0.01450 0.00200
   150 CB . ALA A 10 ? 0.08113 0.08253 0.04034 0.00891 -0.01039 0.00490
   156 N . ALA A 11 ? 0.06164 0.06844 0.03895 0.00489 -0.00891 -0.00080
   157 CA . ALA A 11 ? 0.05859 0.06860 0.04241 0.00187 -0.01122 -0.00351
   158 C . ALA A 11 ? 0.07187 0.08255 0.06144 0.00635 -0.00655 -0.00250
   159 O . ALA A 11 ? 0.04966 0.06527 0.04707 0.00279 -0.01161 -0.00300
   160 CB . ALA A 11 ? 0.08161 0.08851 0.06210 0.00352 -0.00658 -0.00590
   166 N . MET A 12 ? 0.04826 0.05807 0.04098 0.00318 -0.00671 -0.00120
   167 CA . MET A 12 ? 0.04345 0.05345 0.04075 0.00429 -0.00551 -0.00070
   168 C . MET A 12 ? 0.04996 0.06207 0.05017 0.00618 -0.00751 0.00099
   169 O . MET A 12 ? 0.04854 0.06305 0.05373 0.00750 -0.00710 0.00090
   170 CB . MET A 12 ? 0.04264 0.04924 0.03914 0.00420 -0.00230 -0.00041
   171 CG . MET A 12 ? 0.03984 0.04664 0.03695 0.00219 -0.00049 -0.00150
   172 SD . MET A 12 ? 0.04026 0.04507 0.03877 0.00048 0.00099 -0.00111
   173 CE . MET A 12 ? 0.05592 0.06211 0.05651 0.00081 0.00221 -0.00260
   183 N . LYS A 13 ? 0.07429 0.08388 0.06918 0.01014 -0.00667 0.00310
   184 CA . LYS A 13 ? 0.05923 0.07195 0.05846 0.00814 -0.01336 0.00549
   185 C . LYS A 13 ? 0.06703 0.08553 0.06983 0.01140 -0.01359 0.00480
   186 O . LYS A 13 ? 0.07104 0.09333 0.08073 0.01320 -0.01409 0.00570
   187 CB . LYS A 13 ? 0.10442 0.11232 0.09563 0.01402 -0.01058 0.00870
   188 CG . LYS A 13 ? 0.12979 0.13811 0.12351 0.01515 -0.01404 0.01232
   189 CD . LYS A 13 ? 0.19041 0.19812 0.18439 0.00583 -0.02506 0.01630
   190 CE . LYS A 13 ? 0.54398 0.54210 0.52334 0.03497 -0.00485 0.01840
   191 NZ . LYS A 13 ? 0.61485 0.62310 0.60887 0.02789 -0.01521 0.01839
   205 N . ARG A 14 ? 0.06394 0.08455 0.06486 0.00870 -0.01651 0.00300
   206 CA . ARG A 14 ? 0.06367 0.09078 0.06989 0.00626 -0.02112 0.00159
   207 C . ARG A 14 ? 0.07260 0.10362 0.08833 0.00466 -0.01994 0.00070
   208 O . ARG A 14 ? 0.13067 0.16624 0.15092 0.00866 -0.01794 0.00100
   209 CB . ARG A 14 ? 0.08059 0.10650 0.08101 0.00337 -0.02434 -0.00070
   210 CG . ARG A 14 ? 0.13480 0.15759 0.12428 0.00713 -0.02497 -0.00010
   211 CD . ARG A 14 ? 0.15308 0.17518 0.13789 0.00148 -0.03031 -0.00341
   212 NE . ARG A 14 ? 0.20253 0.21671 0.17828 0.00538 -0.02163 -0.00590
   213 CZ . ARG A 14 ? 0.16576 0.17758 0.13670 -0.00098 -0.02597 -0.00531
   214 NH1 . ARG A 14 ? 0.20000 0.20889 0.16199 0.00663 -0.02197 -0.00261
   215 NH2 . ARG A 14 ? 0.18731 0.19332 0.15231 0.00342 -0.01749 -0.00730
   229 N . HIS A 15 ? 0.07227 0.09899 0.08670 0.00488 -0.01462 -0.00040
   230 CA . HIS A 15 ? 0.09510 0.12208 0.11308 0.00653 -0.00957 -0.00130
   231 C . HIS A 15 ? 0.06147 0.09130 0.08682 0.00351 -0.01228 0.00049
   232 O . HIS A 15 ? 0.14154 0.16791 0.16449 0.01088 -0.00213 -0.00040
   233 CB . HIS A 15 ? 0.11583 0.13912 0.13112 0.00331 -0.00829 -0.00320
   234 CG . HIS A 15 ? 0.12507 0.14676 0.13705 0.00244 -0.00806 -0.00509
   235 ND1 . HIS A 15 ? 0.10472 0.12574 0.11356 -0.00326 -0.01435 -0.00610
   236 CD2 . HIS A 15 ? 0.10052 0.12484 0.11874 -0.00516 -0.01266 -0.00620
   237 CE1 . HIS A 15 ? 0.14847 0.16616 0.15326 -0.00045 -0.01075 -0.00850
   238 NE2 . HIS A 15 ? 0.13900 0.15929 0.15038 -0.00267 -0.01077 -0.00860
   247 N . GLY A 16 ? 0.05148 0.07870 0.07360 0.00956 -0.00952 0.00220
   248 CA . GLY A 16 ? 0.06913 0.09461 0.09311 0.01450 -0.00589 0.00360
   249 C . GLY A 16 ? 0.07621 0.09411 0.09510 0.01562 -0.00198 0.00280
   250 O . GLY A 16 ? 0.06096 0.07787 0.08237 0.01618 -0.00102 0.00280
   254 N . LEU A 17 ? 0.07474 0.08814 0.08844 0.01211 -0.00270 0.00160
   255 CA . LEU A 17 ? 0.07409 0.08028 0.08257 0.01333 0.00123 0.00101
   256 C . LEU A 17 ? 0.05201 0.05373 0.06034 0.01136 -0.00215 0.00229
   257 O . LEU A 17 ? 0.06273 0.05754 0.06683 0.01371 0.00250 0.00120
   258 CB . LEU A 17 ? 0.05269 0.05910 0.06031 0.00667 -0.00173 -0.00020
   259 CG . LEU A 17 ? 0.06849 0.07568 0.07537 0.00803 0.00203 -0.00209
   260 CD1 . LEU A 17 ? 0.04657 0.05387 0.05288 0.00278 -0.00072 -0.00280
   261 CD2 . LEU A 17 ? 0.06745 0.07414 0.07614 0.00710 0.00240 -0.00310
   273 N . ASP A 18 ? 0.07670 0.07678 0.08178 0.01683 0.00024 0.00490
   274 CA . ASP A 18 ? 0.06809 0.06281 0.07242 0.01557 -0.00243 0.00680
   275 C . ASP A 18 ? 0.07710 0.06769 0.08159 0.02222 0.00273 0.00620
   276 O . ASP A 18 ? 0.06286 0.06026 0.07395 0.02389 0.00009 0.00750
   277 CB . ASP A 18 ? 0.09495 0.08884 0.09605 0.01899 -0.00320 0.01020
   278 CG . ASP A 18 ? 0.12883 0.11373 0.12563 0.02161 -0.00179 0.01280
   279 OD1 . ASP A 18 ? 0.09639 0.07510 0.09171 0.01797 -0.00114 0.01200
   280 OD2 . ASP A 18 ? 0.18907 0.17304 0.18432 0.02746 -0.00144 0.01569
   285 N . ASN A 19 ? 0.06806 0.05137 0.07047 0.01989 0.00279 0.00500
   286 CA . ASN A 19 ? 0.07324 0.05145 0.07515 0.02390 0.00600 0.00380
   287 C . ASN A 19 ? 0.06894 0.05204 0.07405 0.02440 0.00780 0.00190
   288 O . ASN A 19 ? 0.07304 0.05494 0.07923 0.02839 0.01080 0.00150
   289 CB . ASN A 19 ? 0.08254 0.05903 0.08613 0.02969 0.00631 0.00669
   290 CG . ASN A 19 ? 0.09109 0.05899 0.09350 0.03227 0.00787 0.00610
   291 OD1 . ASN A 19 ? 0.09424 0.05215 0.08995 0.03130 0.01060 0.00381
   292 ND2 . ASN A 19 ? 0.13049 0.09978 0.13556 0.04123 0.01203 0.00790
   299 N . TYR A 20 ? 0.06417 0.05317 0.07068 0.02008 0.00629 0.00040
   300 CA . TYR A 20 ? 0.08098 0.07276 0.08745 0.02273 0.01104 -0.00140
   301 C . TYR A 20 ? 0.06647 0.05078 0.06869 0.01968 0.01038 -0.00380
   302 O . TYR A 20 ? 0.06854 0.04745 0.06515 0.01750 0.01010 -0.00510
   303 CB . TYR A 20 ? 0.06516 0.06406 0.07506 0.01649 0.00719 -0.00190
   304 CG . TYR A 20 ? 0.06123 0.06455 0.07436 0.01374 0.00704 -0.00290
   305 CD1 . TYR A 20 ? 0.09865 0.10824 0.11653 0.01830 0.01110 -0.00180
   306 CD2 . TYR A 20 ? 0.08944 0.08654 0.09464 0.01500 0.01130 -0.00520
   307 CE1 . TYR A 20 ? 0.13706 0.14762 0.15431 0.02096 0.01676 -0.00239
   308 CE2 . TYR A 20 ? 0.11181 0.11041 0.11661 0.01612 0.01462 -0.00580
   309 CZ . TYR A 20 ? 0.10931 0.11612 0.12283 0.01436 0.01336 -0.00431
   310 OH . TYR A 20 ? 0.13191 0.13950 0.14340 0.01762 0.01952 -0.00429
   320 N . ARG A 21 ? 0.07554 0.05713 0.07603 0.02469 0.01510 -0.00450
   321 CA . ARG A 21 ? 0.08118 0.05409 0.07519 0.02427 0.01637 -0.00740
   322 C . ARG A 21 ? 0.08816 0.04927 0.07567 0.02368 0.01528 -0.00850
   323 O . ARG A 21 ? 0.10742 0.05962 0.08662 0.02302 0.01662 -0.01120
   324 CB . ARG A 21 ? 0.10701 0.08012 0.09632 0.02362 0.01902 -0.00960
   325 CG . ARG A 21 ? 0.10980 0.09250 0.10602 0.02206 0.01897 -0.00840
   326 CD . ARG A 21 ? 0.16059 0.14017 0.15376 0.03123 0.02743 -0.00859
   327 NE . ARG A 21 ? 0.17060 0.14102 0.15542 0.02806 0.02567 -0.01200
   328 CZ . ARG A 21 ? 0.22200 0.18889 0.19788 0.02963 0.02983 -0.01360
   329 NH1 . ARG A 21 ? 0.23952 0.21430 0.21930 0.02762 0.03022 -0.01230
   330 NH2 . ARG A 21 ? 0.22085 0.17876 0.18766 0.02720 0.02810 -0.01650
   344 N . GLY A 22 ? 0.09115 0.05114 0.08084 0.02539 0.01429 -0.00560
   345 CA . GLY A 22 ? 0.10162 0.05123 0.08642 0.02541 0.01421 -0.00560
   346 C . GLY A 22 ? 0.09565 0.04446 0.07915 0.01860 0.01040 -0.00550
   347 O . GLY A 22 ? 0.10833 0.04744 0.08743 0.01752 0.01051 -0.00580
   351 N . TYR A 23 ? 0.08325 0.04155 0.07076 0.01559 0.00818 -0.00470
   352 CA . TYR A 23 ? 0.08273 0.04294 0.07024 0.01120 0.00690 -0.00410
   353 C . TYR A 23 ? 0.07465 0.04015 0.06565 0.01120 0.00520 -0.00060
   354 O . TYR A 23 ? 0.06745 0.04144 0.06224 0.01229 0.00469 0.00030
   355 CB . TYR A 23 ? 0.08524 0.05043 0.07304 0.00770 0.00550 -0.00580
   356 CG . TYR A 23 ? 0.08997 0.04978 0.07338 0.00528 0.00468 -0.00910
   357 CD1 . TYR A 23 ? 0.10503 0.05773 0.08403 0.00250 0.00420 -0.01030
   358 CD2 . TYR A 23 ? 0.10267 0.06297 0.08357 0.00778 0.00668 -0.01080
   359 CE1 . TYR A 23 ? 0.11317 0.06059 0.08709 -0.00012 0.00228 -0.01380
   360 CE2 . TYR A 23 ? 0.13621 0.08940 0.10910 0.00862 0.00842 -0.01399
   361 CZ . TYR A 23 ? 0.14426 0.09116 0.11396 0.00309 0.00439 -0.01570
   362 OH . TYR A 23 ? 0.19778 0.13706 0.15805 0.00466 0.00595 -0.01920
   372 N . SER A 24 ? 0.07964 0.03995 0.06885 0.01020 0.00520 0.00140
   373 CA . SER A 24 ? 0.08375 0.04695 0.07385 0.01029 0.00430 0.00500
   374 C . SER A 24 ? 0.07865 0.05015 0.07045 0.00780 0.00300 0.00480
   375 O . SER A 24 ? 0.08454 0.05753 0.07673 0.00491 0.00340 0.00269
   376 CB . SER A 24 ? 0.09944 0.05366 0.08615 0.00930 0.00480 0.00730
   377 OG . SER A 24 ? 0.11732 0.07021 0.10331 0.00482 0.00552 0.00630
   383 N . LEU A 25 ? 0.07224 0.04864 0.06414 0.00960 0.00240 0.00700
   384 CA . LEU A 25 ? 0.06306 0.04615 0.05606 0.00679 0.00109 0.00720
   385 C . LEU A 25 ? 0.06336 0.04557 0.05607 0.00269 0.00229 0.00700
   386 O . LEU A 25 ? 0.07563 0.06192 0.06902 0.00212 0.00341 0.00510
   387 CB . LEU A 25 ? 0.06533 0.05064 0.05564 0.00930 0.00081 0.00949
   388 CG . LEU A 25 ? 0.06257 0.05397 0.05258 0.00748 -0.00132 0.00900
   389 CD1 . LEU A 25 ? 0.07143 0.06772 0.06422 0.00861 -0.00119 0.00651
   390 CD2 . LEU A 25 ? 0.07233 0.06403 0.05753 0.01061 -0.00189 0.01139
   402 N . GLY A 26 ? 0.06904 0.04504 0.05934 0.00210 0.00441 0.00920
   403 CA . GLY A 26 ? 0.06934 0.04544 0.06074 -0.00209 0.00530 0.00960
   404 C . GLY A 26 ? 0.06534 0.04304 0.05994 -0.00510 0.00470 0.00691
   405 O . GLY A 26 ? 0.06225 0.04434 0.05944 -0.00770 0.00479 0.00660
   409 N . ASN A 27 ? 0.06624 0.04054 0.06013 -0.00380 0.00370 0.00440
   410 CA . ASN A 27 ? 0.06384 0.03924 0.05923 -0.00589 0.00250 0.00130
   411 C . ASN A 27 ? 0.05575 0.03965 0.05405 -0.00621 0.00220 0.00040
   412 O . ASN A 27 ? 0.05954 0.04673 0.05972 -0.00789 0.00201 -0.00040
   413 CB . ASN A 27 ? 0.06815 0.03776 0.06086 -0.00492 0.00179 -0.00099
   414 CG . ASN A 27 ? 0.08081 0.04072 0.07153 -0.00794 -0.00004 -0.00151
   415 OD1 . ASN A 27 ? 0.09353 0.05052 0.08292 -0.00969 0.00141 -0.00240
   416 ND2 . ASN A 27 ? 0.13048 0.08257 0.11615 -0.00076 0.00524 -0.00070
   423 N . TRP A 28 ? 0.05164 0.03895 0.04934 -0.00281 0.00271 0.00040
   424 CA . TRP A 28 ? 0.04575 0.03936 0.04545 -0.00251 0.00180 -0.00070
   425 C . TRP A 28 ? 0.04714 0.04464 0.04784 -0.00330 0.00300 0.00050
   426 O . TRP A 28 ? 0.04774 0.04894 0.05073 -0.00410 0.00300 -0.00040
   427 CB . TRP A 28 ? 0.04724 0.04243 0.04653 0.00110 0.00220 -0.00070
   428 CG . TRP A 28 ? 0.04596 0.03886 0.04567 0.00229 0.00169 -0.00180
   429 CD1 . TRP A 28 ? 0.05787 0.04708 0.05668 0.00438 0.00158 -0.00121
   430 CD2 . TRP A 28 ? 0.04650 0.04022 0.04713 0.00075 0.00056 -0.00390
   431 NE1 . TRP A 28 ? 0.08997 0.07636 0.08675 0.00914 0.00555 -0.00250
   432 CE2 . TRP A 28 ? 0.06799 0.05821 0.06731 0.00336 0.00197 -0.00410
   433 CE3 . TRP A 28 ? 0.07325 0.06854 0.07295 0.00110 0.00220 -0.00530
   434 CZ2 . TRP A 28 ? 0.11033 0.09873 0.10702 0.00651 0.00531 -0.00600
   435 CZ3 . TRP A 28 ? 0.10385 0.09785 0.10205 0.00170 0.00250 -0.00620
   436 CH2 . TRP A 28 ? 0.14036 0.12983 0.13512 0.00696 0.00706 -0.00700
   447 N . VAL A 29 ? 0.04754 0.04415 0.04695 -0.00320 0.00421 0.00280
   448 CA . VAL A 29 ? 0.04715 0.04685 0.04665 -0.00431 0.00560 0.00430
   449 C . VAL A 29 ? 0.04705 0.04855 0.05085 -0.00680 0.00629 0.00480
   450 O . VAL A 29 ? 0.04374 0.05003 0.05054 -0.00720 0.00729 0.00440
   451 CB . VAL A 29 ? 0.05295 0.05045 0.04795 -0.00280 0.00690 0.00670
   452 CG1 . VAL A 29 ? 0.06293 0.06302 0.05682 -0.00279 0.01001 0.00820
   453 CG2 . VAL A 29 ? 0.05324 0.05014 0.04495 0.00010 0.00500 0.00620
   463 N . CYS A 30 ? 0.05592 0.05353 0.06052 -0.00849 0.00641 0.00500
   464 CA . CYS A 30 ? 0.05125 0.05014 0.06105 -0.01310 0.00519 0.00560
   465 C . CYS A 30 ? 0.04635 0.04985 0.05895 -0.01310 0.00319 0.00310
   466 O . CYS A 30 ? 0.04394 0.05313 0.06173 -0.01440 0.00350 0.00390
   467 CB . CYS A 30 ? 0.05855 0.05046 0.06766 -0.01591 0.00440 0.00580
   468 SG . CYS A 30 ? 0.06933 0.06241 0.08411 -0.02038 0.00360 0.00610
   473 N . ALA A 31 ? 0.04865 0.04976 0.05866 -0.01140 0.00149 0.00070
   474 CA . ALA A 31 ? 0.05674 0.06064 0.06764 -0.01100 -0.00020 -0.00110
   475 C . ALA A 31 ? 0.05763 0.06783 0.07143 -0.00920 0.00130 -0.00050
   476 O . ALA A 31 ? 0.05555 0.07034 0.07333 -0.00990 0.00030 -0.00010
   477 CB . ALA A 31 ? 0.06633 0.06623 0.07273 -0.00879 -0.00059 -0.00299
   483 N . ALA A 32 ? 0.05602 0.06601 0.06701 -0.00608 0.00392 -0.00030
   484 CA . ALA A 32 ? 0.03498 0.04979 0.04830 -0.00633 0.00327 -0.00030
   485 C . ALA A 32 ? 0.03705 0.05595 0.05435 -0.00601 0.00619 0.00190
   486 O . ALA A 32 ? 0.04144 0.06473 0.06203 -0.00470 0.00730 0.00190
   487 CB . ALA A 32 ? 0.04533 0.05743 0.05324 -0.00269 0.00580 -0.00050
   493 N . LYS A 33 ? 0.03867 0.05738 0.05679 -0.00872 0.00698 0.00369
   494 CA . LYS A 33 ? 0.06308 0.08516 0.08426 -0.00656 0.01283 0.00621
   495 C . LYS A 33 ? 0.04141 0.07122 0.07333 -0.01294 0.00665 0.00629
   496 O . LYS A 33 ? 0.05572 0.09061 0.09121 -0.00880 0.01141 0.00771
   497 CB . LYS A 33 ? 0.05746 0.07838 0.07978 -0.01191 0.01189 0.00850
   498 CG . LYS A 33 ? 0.06884 0.09504 0.09764 -0.01360 0.01520 0.01150
   499 CD . LYS A 33 ? 0.08235 0.11426 0.11267 -0.01131 0.01969 0.01331
   500 CE . LYS A 33 ? 0.10534 0.14393 0.14372 -0.01279 0.02401 0.01609
   501 NZ . LYS A 33 ? 0.12232 0.16621 0.16191 -0.00899 0.02921 0.01760
   515 N . PHE A 34 ? 0.06079 0.08699 0.09138 -0.01126 0.00703 0.00540
   516 CA . PHE A 34 ? 0.03971 0.07242 0.07963 -0.01825 0.00025 0.00589
   517 C . PHE A 34 ? 0.04485 0.07854 0.08315 -0.01330 -0.00031 0.00440
   518 O . PHE A 34 ? 0.04374 0.08374 0.08853 -0.01400 -0.00230 0.00530
   519 CB . PHE A 34 ? 0.07068 0.09796 0.10825 -0.01815 0.00205 0.00581
   520 CG . PHE A 34 ? 0.04771 0.07662 0.09113 -0.02595 0.00046 0.00870
   521 CD1 . PHE A 34 ? 0.05404 0.09053 0.10513 -0.02510 0.00480 0.01151
   522 CD2 . PHE A 34 ? 0.07185 0.09166 0.10796 -0.02451 0.00360 0.00850
   523 CE1 . PHE A 34 ? 0.05906 0.09555 0.11305 -0.02841 0.00748 0.01450
   524 CE2 . PHE A 34 ? 0.09998 0.11787 0.13656 -0.02455 0.00865 0.01140
   525 CZ . PHE A 34 ? 0.07645 0.10365 0.12355 -0.02920 0.00849 0.01459
   535 N . GLU A 35 ? 0.05332 0.08162 0.08422 -0.00958 0.00072 0.00240
   536 CA . GLU A 35 ? 0.04229 0.07198 0.07309 -0.00993 -0.00302 0.00140
   537 C . GLU A 35 ? 0.04912 0.08282 0.08231 -0.00409 0.00141 0.00250
   538 O . GLU A 35 ? 0.05174 0.08993 0.08963 -0.00309 -0.00029 0.00310
   539 CB . GLU A 35 ? 0.05742 0.08002 0.07972 -0.00619 -0.00179 -0.00049
   540 CG . GLU A 35 ? 0.05665 0.07507 0.07568 -0.00932 -0.00531 -0.00199
   541 CD . GLU A 35 ? 0.06784 0.08857 0.08908 -0.01377 -0.01217 -0.00221
   542 OE1 . GLU A 35 ? 0.08392 0.10791 0.10631 -0.00809 -0.00888 -0.00120
   543 OE2 . GLU A 35 ? 0.14405 0.15782 0.15721 -0.00882 -0.00802 -0.00390
   550 N . SER A 36 ? 0.03826 0.07117 0.07017 -0.00381 0.00378 0.00240
   551 CA . SER A 36 ? 0.04216 0.07596 0.07325 0.00029 0.00689 0.00230
   552 C . SER A 36 ? 0.04693 0.08323 0.07942 0.00201 0.01211 0.00350
   553 O . SER A 36 ? 0.05683 0.09302 0.08802 0.00551 0.01490 0.00311
   554 CB . SER A 36 ? 0.05301 0.07981 0.07620 0.00342 0.00843 0.00000
   555 OG . SER A 36 ? 0.03906 0.06296 0.05857 0.00079 0.00779 -0.00080
   561 N . ASN A 37 ? 0.03387 0.07169 0.06829 -0.00233 0.01178 0.00459
   562 CA . ASN A 37 ? 0.04789 0.08710 0.08191 -0.00173 0.01607 0.00640
   563 C . ASN A 37 ? 0.04835 0.08065 0.07156 0.00219 0.01879 0.00451
   564 O . ASN A 37 ? 0.05403 0.08653 0.07423 0.00520 0.02340 0.00451
   565 CB . ASN A 37 ? 0.09802 0.14492 0.13891 0.00230 0.02191 0.00851
   566 CG . ASN A 37 ? 0.13012 0.18256 0.17729 -0.00572 0.02019 0.01139
   567 OD1 . ASN A 37 ? 0.14572 0.19153 0.18433 -0.00159 0.02661 0.01190
   568 ND2 . ASN A 37 ? 0.28864 0.34227 0.33324 0.00946 0.03634 0.01260
   575 N . PHE A 38 ? 0.04924 0.07584 0.06634 0.00180 0.01600 0.00251
   576 CA . PHE A 38 ? 0.05026 0.07157 0.05927 0.00259 0.01539 0.00040
   577 C . PHE A 38 ? 0.05077 0.07038 0.05778 0.00518 0.01558 -0.00180
   578 O . PHE A 38 ? 0.06103 0.07553 0.06034 0.00761 0.01691 -0.00379
   579 CB . PHE A 38 ? 0.06660 0.08519 0.06879 0.00493 0.01952 0.00161
   580 CG . PHE A 38 ? 0.04949 0.06880 0.05391 -0.00114 0.01616 0.00390
   581 CD1 . PHE A 38 ? 0.05334 0.06964 0.05743 -0.00100 0.01450 0.00360
   582 CD2 . PHE A 38 ? 0.07024 0.08973 0.07254 0.00050 0.02180 0.00680
   583 CE1 . PHE A 38 ? 0.05364 0.06774 0.05734 -0.00290 0.01420 0.00540
   584 CE2 . PHE A 38 ? 0.08778 0.10425 0.08855 0.00005 0.02324 0.00890
   585 CZ . PHE A 38 ? 0.05318 0.06819 0.05730 -0.00533 0.01587 0.00849
   595 N . ASN A 39 ? 0.06402 0.08550 0.07519 0.00852 0.01762 -0.00180
   596 CA . ASN A 39 ? 0.05616 0.07597 0.06728 0.00978 0.01698 -0.00330
   597 C . ASN A 39 ? 0.04327 0.05909 0.05269 0.00857 0.01328 -0.00520
   598 O . ASN A 39 ? 0.03974 0.05694 0.05295 0.00879 0.01170 -0.00390
   599 CB . ASN A 39 ? 0.07602 0.10081 0.09350 0.01401 0.02081 -0.00160
   600 CG . ASN A 39 ? 0.07809 0.10192 0.09834 0.01210 0.01661 -0.00291
   601 OD1 . ASN A 39 ? 0.06935 0.08437 0.07938 0.01739 0.02068 -0.00579
   602 ND2 . ASN A 39 ? 0.20248 0.22753 0.22370 0.02492 0.02721 -0.00150
   609 N . THR A 40 ? 0.06091 0.06960 0.06220 0.01112 0.01462 -0.00759
   610 CA . THR A 40 ? 0.04720 0.05301 0.04952 0.00676 0.00896 -0.00890
   611 C . THR A 40 ? 0.05404 0.05824 0.05793 0.01080 0.01100 -0.00840
   612 O . THR A 40 ? 0.06243 0.06423 0.06622 0.00981 0.00931 -0.00850
   613 CB . THR A 40 ? 0.07336 0.07316 0.06786 0.00759 0.00949 -0.01150
   614 OG1 . THR A 40 ? 0.08792 0.08303 0.07762 0.01101 0.01271 -0.01319
   615 CG2 . THR A 40 ? 0.09421 0.09481 0.08531 0.00743 0.00952 -0.01140
   623 N . GLN A 41 ? 0.04935 0.05456 0.05546 0.01338 0.01359 -0.00779
   624 CA . GLN A 41 ? 0.05298 0.05710 0.06240 0.01537 0.01287 -0.00740
   625 C . GLN A 41 ? 0.07131 0.08129 0.08639 0.01872 0.01402 -0.00420
   626 O . GLN A 41 ? 0.06835 0.07845 0.08704 0.01999 0.01270 -0.00280
   627 CB . GLN A 41 ? 0.06896 0.06906 0.07546 0.02028 0.01728 -0.00829
   628 CG . GLN A 41 ? 0.09944 0.08954 0.09684 0.02100 0.01871 -0.01230
   629 CD . GLN A 41 ? 0.12339 0.10869 0.11740 0.02347 0.02087 -0.01420
   630 OE1 . GLN A 41 ? 0.18377 0.15845 0.17113 0.02886 0.02486 -0.01660
   631 NE2 . GLN A 41 ? 0.12045 0.11014 0.11495 0.02760 0.02599 -0.01319
   640 N . ALA A 42 ? 0.06158 0.07888 0.08179 0.01388 0.01068 -0.00290
   641 CA . ALA A 42 ? 0.07619 0.09968 0.10177 0.01643 0.01153 -0.00020
   642 C . ALA A 42 ? 0.05129 0.07411 0.07881 0.01307 0.00507 0.00080
   643 O . ALA A 42 ? 0.04715 0.06426 0.06866 0.01260 0.00489 -0.00040
   644 CB . ALA A 42 ? 0.07644 0.10473 0.10513 0.01111 0.00901 0.00040
   650 N . THR A 43 ? 0.07083 0.09713 0.10243 0.01730 0.00580 0.00321
   651 CA . THR A 43 ? 0.08600 0.11120 0.11680 0.01893 0.00333 0.00461
   652 C . THR A 43 ? 0.06540 0.10122 0.10582 0.01485 -0.00304 0.00699
   653 O . THR A 43 ? 0.10749 0.14886 0.15295 0.02034 0.00184 0.00840
   654 CB . THR A 43 ? 0.08864 0.10986 0.12058 0.01803 -0.00026 0.00549
   655 OG1 . THR A 43 ? 0.11651 0.13969 0.15129 0.02702 0.00652 0.00670
   656 CG2 . THR A 43 ? 0.14247 0.15197 0.16366 0.02305 0.00684 0.00290
   664 N . ASN A 44 ? 0.05158 0.08750 0.08970 0.01408 -0.00642 0.00800
   665 CA . ASN A 44 ? 0.06490 0.10678 0.10647 0.01603 -0.00827 0.01021
   666 C . ASN A 44 ? 0.04928 0.08898 0.08819 0.01498 -0.01462 0.01190
   667 O . ASN A 44 ? 0.05513 0.08864 0.08504 0.01411 -0.01459 0.01050
   668 CB . ASN A 44 ? 0.05600 0.10353 0.10195 0.00754 -0.01436 0.00972
   669 CG . ASN A 44 ? 0.09360 0.15398 0.15304 -0.00445 -0.02893 0.01178
   670 OD1 . ASN A 44 ? 0.22528 0.27713 0.26921 0.01222 -0.01718 0.01100
   671 ND2 . ASN A 44 ? 0.28550 0.34692 0.34317 0.01728 -0.00873 0.01290
   678 N . ARG A 45 ? 0.05395 0.09654 0.09664 0.02019 -0.01511 0.01480
   679 CA . ARG A 45 ? 0.06234 0.10165 0.10096 0.02310 -0.01761 0.01700
   680 C . ARG A 45 ? 0.06099 0.10780 0.10241 0.01937 -0.02613 0.01900
   681 O . ARG A 45 ? 0.07053 0.12651 0.12071 0.02221 -0.02619 0.02080
   682 CB . ARG A 45 ? 0.06905 0.10768 0.11239 0.02531 -0.01878 0.01990
   683 CG . ARG A 45 ? 0.16391 0.19239 0.20149 0.03173 -0.00828 0.01720
   684 CD . ARG A 45 ? 0.23101 0.25127 0.26494 0.04010 -0.00250 0.01829
   685 NE . ARG A 45 ? 0.19607 0.20918 0.22848 0.03438 -0.00252 0.01581
   686 CZ . ARG A 45 ? 0.18258 0.18751 0.20873 0.02760 -0.00509 0.01409
   687 NH1 . ARG A 45 ? 0.25315 0.25263 0.26952 0.03317 -0.00073 0.01519
   688 NH2 . ARG A 45 ? 0.20521 0.20152 0.22501 0.03222 0.00361 0.01061
   702 N . ASN A 46 ? 0.09039 0.13109 0.12008 0.01994 -0.02617 0.01810
   703 CA . ASN A 46 ? 0.07668 0.12277 0.10687 0.01387 -0.03583 0.01860
   704 C . ASN A 46 ? 0.07418 0.12189 0.10289 0.01727 -0.04103 0.02250
   705 O . ASN A 46 ? 0.07674 0.11785 0.10005 0.02260 -0.03760 0.02450
   706 CB . ASN A 46 ? 0.09531 0.13431 0.11452 0.01162 -0.03378 0.01500
   707 CG . ASN A 46 ? 0.08831 0.12845 0.11318 0.00158 -0.03591 0.01219
   708 OD1 . ASN A 46 ? 0.16085 0.20402 0.18919 0.00917 -0.02704 0.01160
   709 ND2 . ASN A 46 ? 0.14447 0.17337 0.15616 0.00895 -0.02486 0.00981
   716 N . THR A 47 ? 0.10129 0.15337 0.12966 0.01854 -0.04396 0.02230
   717 CA . THR A 47 ? 0.08918 0.14279 0.11558 0.01857 -0.05123 0.02470
   718 C . THR A 47 ? 0.10179 0.14631 0.11252 0.01756 -0.05374 0.02500
   719 O . THR A 47 ? 0.14019 0.18128 0.14348 0.02453 -0.05256 0.02760
   720 CB . THR A 47 ? 0.09174 0.15444 0.12445 0.01789 -0.05489 0.02360
   721 OG1 . THR A 47 ? 0.09304 0.15414 0.12025 0.01231 -0.05739 0.02030
   722 CG2 . THR A 47 ? 0.09284 0.16453 0.14011 0.01840 -0.05280 0.02410
   730 N . ASP A 48 ? 0.11689 0.15440 0.11840 0.01377 -0.05204 0.02260
   731 CA . ASP A 48 ? 0.16909 0.19538 0.15258 0.01613 -0.04906 0.02180
   732 C . ASP A 48 ? 0.16341 0.18263 0.14394 0.01525 -0.04724 0.02419
   733 O . ASP A 48 ? 0.21677 0.22547 0.18176 0.01945 -0.04095 0.02350
   734 CB . ASP A 48 ? 0.18996 0.21154 0.16624 0.01206 -0.04794 0.01690
   735 CG . ASP A 48 ? 0.14957 0.17119 0.13341 0.00361 -0.04748 0.01449
   736 OD1 . ASP A 48 ? 0.12308 0.14549 0.11299 0.00926 -0.04024 0.01591
   737 OD2 . ASP A 48 ? 0.23463 0.24891 0.20829 0.00829 -0.03873 0.01040
   742 N . GLY A 49 ? 0.16219 0.18116 0.14895 0.02303 -0.03937 0.02600
   743 CA . GLY A 49 ? 0.12097 0.13299 0.10639 0.02267 -0.03612 0.02739
   744 C . GLY A 49 ? 0.10397 0.11158 0.08969 0.01998 -0.02973 0.02390
   745 O . GLY A 49 ? 0.12951 0.12991 0.11280 0.02352 -0.02268 0.02440
   749 N . SER A 50 ? 0.08625 0.09645 0.07286 0.01679 -0.02880 0.01980
   750 CA . SER A 50 ? 0.07814 0.08616 0.06615 0.01449 -0.02341 0.01630
   751 C . SER A 50 ? 0.07264 0.08645 0.07204 0.01489 -0.02150 0.01510
   752 O . SER A 50 ? 0.07684 0.09793 0.08372 0.01680 -0.02409 0.01640
   753 CB . SER A 50 ? 0.07856 0.08578 0.06179 0.00999 -0.02442 0.01300
   754 OG . SER A 50 ? 0.09412 0.10691 0.08180 0.00942 -0.02628 0.01140
   760 N . THR A 51 ? 0.06665 0.07735 0.06736 0.01380 -0.01660 0.01280
   761 CA . THR A 51 ? 0.06316 0.07785 0.07166 0.01338 -0.01451 0.01120
   762 C . THR A 51 ? 0.05195 0.06566 0.05966 0.00989 -0.01211 0.00810
   763 O . THR A 51 ? 0.05284 0.06104 0.05395 0.00890 -0.01000 0.00670
   764 CB . THR A 51 ? 0.08416 0.09598 0.09588 0.01648 -0.01141 0.01200
   765 OG1 . THR A 51 ? 0.09773 0.10952 0.10971 0.02171 -0.01228 0.01519
   766 CG2 . THR A 51 ? 0.10801 0.12150 0.12429 0.01872 -0.00669 0.01000
   774 N . ASP A 52 ? 0.05174 0.07034 0.06483 0.00899 -0.01120 0.00650
   775 CA . ASP A 52 ? 0.05246 0.07108 0.06628 0.00588 -0.01012 0.00370
   776 C . ASP A 52 ? 0.04109 0.05850 0.05731 0.00616 -0.00693 0.00320
   777 O . ASP A 52 ? 0.07140 0.09059 0.09058 0.01173 -0.00338 0.00370
   778 CB . ASP A 52 ? 0.08204 0.10523 0.09883 0.00440 -0.01100 0.00341
   779 CG . ASP A 52 ? 0.10571 0.13153 0.12253 -0.00005 -0.01814 0.00380
   780 OD1 . ASP A 52 ? 0.14190 0.16089 0.14849 0.00364 -0.01576 0.00310
   781 OD2 . ASP A 52 ? 0.14789 0.17836 0.16825 0.00304 -0.01716 0.00430
   786 N . TYR A 53 ? 0.03824 0.05045 0.04996 0.00670 -0.00361 0.00140
   787 CA . TYR A 53 ? 0.04187 0.05147 0.05387 0.00678 -0.00111 0.00010
   788 C . TYR A 53 ? 0.05192 0.06171 0.06301 0.00651 0.00161 -0.00190
   789 O . TYR A 53 ? 0.05054 0.06005 0.05994 0.00360 0.00030 -0.00260
   790 CB . TYR A 53 ? 0.05621 0.05911 0.06351 0.00852 0.00131 0.00031
   791 CG . TYR A 53 ? 0.04809 0.04920 0.05611 0.00796 -0.00143 0.00260
   792 CD1 . TYR A 53 ? 0.05497 0.05547 0.05948 0.00908 -0.00241 0.00460
   793 CD2 . TYR A 53 ? 0.07161 0.06810 0.07859 0.01342 0.00262 0.00281
   794 CE1 . TYR A 53 ? 0.08050 0.07739 0.08248 0.01393 -0.00107 0.00710
   795 CE2 . TYR A 53 ? 0.06745 0.06146 0.07485 0.01459 0.00069 0.00510
   796 CZ . TYR A 53 ? 0.07204 0.06644 0.07695 0.01479 -0.00120 0.00770
   797 OH . TYR A 53 ? 0.07214 0.06285 0.07575 0.01789 -0.00160 0.01070
   807 N . GLY A 54 ? 0.04505 0.05584 0.05804 0.00679 0.00250 -0.00250
   808 CA . GLY A 54 ? 0.04174 0.05174 0.05304 0.00620 0.00400 -0.00430
   809 C . GLY A 54 ? 0.03258 0.04648 0.04588 0.00318 0.00278 -0.00400
   810 O . GLY A 54 ? 0.02974 0.04754 0.04594 0.00390 0.00289 -0.00270
   814 N . ILE A 55 ? 0.05231 0.06421 0.06181 0.00452 0.00552 -0.00500
   815 CA . ILE A 55 ? 0.04817 0.06258 0.05918 0.00138 0.00408 -0.00430
   816 C . ILE A 55 ? 0.04773 0.06263 0.05903 0.00081 0.00360 -0.00370
   817 O . ILE A 55 ? 0.05284 0.06973 0.06623 -0.00060 0.00360 -0.00270
   818 CB . ILE A 55 ? 0.07007 0.08177 0.07637 0.00148 0.00489 -0.00560
   819 CG1 . ILE A 55 ? 0.08354 0.09634 0.08834 0.00190 0.00670 -0.00450
   820 CG2 . ILE A 55 ? 0.09531 0.10460 0.09909 0.00243 0.00462 -0.00660
   821 CD1 . ILE A 55 ? 0.09782 0.10882 0.09792 0.00321 0.00831 -0.00510
   833 N . LEU A 56 ? 0.03588 0.04938 0.04689 -0.00133 0.00058 -0.00410
   834 CA . LEU A 56 ? 0.05048 0.06217 0.05917 0.00054 0.00224 -0.00409
   835 C . LEU A 56 ? 0.03208 0.04590 0.04340 -0.00272 -0.00303 -0.00350
   836 O . LEU A 56 ? 0.05222 0.06301 0.05941 -0.00157 -0.00248 -0.00379
   837 CB . LEU A 56 ? 0.03841 0.04853 0.04675 -0.00415 -0.00185 -0.00470
   838 CG . LEU A 56 ? 0.08224 0.09063 0.08823 -0.00119 0.00130 -0.00479
   839 CD1 . LEU A 56 ? 0.09762 0.10442 0.10201 -0.00039 0.00181 -0.00560
   840 CD2 . LEU A 56 ? 0.10461 0.11200 0.11070 -0.00197 0.00172 -0.00420
   852 N . GLN A 57 ? 0.02995 0.04535 0.04296 -0.00042 -0.00191 -0.00270
   853 CA . GLN A 57 ? 0.03376 0.05106 0.04756 -0.00002 -0.00452 -0.00150
   854 C . GLN A 57 ? 0.03628 0.05050 0.04560 -0.00143 -0.00663 -0.00200
   855 O . GLN A 57 ? 0.06610 0.07939 0.07219 0.00023 -0.00646 -0.00180
   856 CB . GLN A 57 ? 0.04655 0.06874 0.06565 -0.00100 -0.00580 -0.00070
   857 CG . GLN A 57 ? 0.06370 0.09019 0.08768 0.00163 -0.00228 0.00040
   858 CD . GLN A 57 ? 0.04999 0.08010 0.07870 0.00187 -0.00443 0.00190
   859 OE1 . GLN A 57 ? 0.07841 0.11199 0.11018 0.00543 -0.00397 0.00310
   860 NE2 . GLN A 57 ? 0.04465 0.07036 0.07006 0.00569 -0.00061 0.00111
   869 N . ILE A 58 ? 0.04433 0.05383 0.04902 0.00141 -0.00299 -0.00240
   870 CA . ILE A 58 ? 0.03988 0.04648 0.04059 -0.00021 -0.00442 -0.00220
   871 C . ILE A 58 ? 0.05393 0.05933 0.05162 0.00261 -0.00449 -0.00029
   872 O . ILE A 58 ? 0.05395 0.05975 0.05393 0.00329 -0.00430 0.00060
   873 CB . ILE A 58 ? 0.04862 0.05252 0.04691 0.00131 0.00001 -0.00299
   874 CG1 . ILE A 58 ? 0.04768 0.05269 0.04809 -0.00132 -0.00092 -0.00419
   875 CG2 . ILE A 58 ? 0.04175 0.04306 0.03676 0.00060 0.00040 -0.00230
   876 CD1 . ILE A 58 ? 0.07291 0.07720 0.07369 0.00103 0.00282 -0.00479
   888 N . ASN A 59 ? 0.05904 0.06304 0.05205 0.00150 -0.00670 -0.00040
   889 CA . ASN A 59 ? 0.06702 0.07002 0.05622 0.00351 -0.00849 0.00170
   890 C . ASN A 59 ? 0.06626 0.06527 0.05148 0.00359 -0.00751 0.00350
   891 O . ASN A 59 ? 0.08802 0.08331 0.06841 0.00442 -0.00308 0.00271
   892 CB . ASN A 59 ? 0.06366 0.06747 0.04968 0.00109 -0.01381 0.00131
   893 CG . ASN A 59 ? 0.07729 0.08220 0.06111 0.00147 -0.01833 0.00360
   894 OD1 . ASN A 59 ? 0.10740 0.10710 0.08120 0.00493 -0.01567 0.00400
   895 ND2 . ASN A 59 ? 0.09722 0.10700 0.08659 0.00452 -0.01868 0.00490
   902 N . SER A 60 ? 0.06157 0.06007 0.04697 0.00518 -0.00862 0.00620
   903 CA . SER A 60 ? 0.07972 0.07272 0.06051 0.00801 -0.00479 0.00850
   904 C . SER A 60 ? 0.08652 0.07562 0.05741 0.00831 -0.00539 0.00990
   905 O . SER A 60 ? 0.08214 0.06725 0.05026 0.00810 -0.00371 0.01209
   906 CB . SER A 60 ? 0.07724 0.07024 0.06173 0.01041 -0.00620 0.01090
   907 OG . SER A 60 ? 0.07065 0.06695 0.05565 0.01139 -0.01039 0.01250
   913 N . ARG A 61 ? 0.08006 0.07056 0.04676 0.00638 -0.00991 0.00900
   914 CA . ARG A 61 ? 0.08966 0.07597 0.04527 0.00678 -0.01031 0.01010
   915 C . ARG A 61 ? 0.09076 0.07326 0.04207 0.00609 -0.00471 0.00880
   916 O . ARG A 61 ? 0.11012 0.08831 0.05622 0.00782 -0.00018 0.01120
   917 CB . ARG A 61 ? 0.11226 0.09936 0.06236 0.00619 -0.01590 0.00890
   918 CG . ARG A 61 ? 0.15129 0.13238 0.08698 0.00974 -0.01517 0.01019
   919 CD . ARG A 61 ? 0.14670 0.12973 0.07875 0.00465 -0.02505 0.00880
   920 NE . ARG A 61 ? 0.18729 0.17791 0.12883 0.00170 -0.03369 0.00969
   921 CZ . ARG A 61 ? 0.34285 0.32876 0.27430 0.02268 -0.02014 0.01322
   922 NH1 . ARG A 61 ? 0.27053 0.25776 0.20338 0.00834 -0.03435 0.01709
   923 NH2 . ARG A 61 ? 0.25885 0.25926 0.21156 0.00573 -0.04026 0.01469
   937 N . TRP A 62 ? 0.08525 0.06925 0.03865 0.00469 -0.00340 0.00540
   938 CA . TRP A 62 ? 0.08766 0.06947 0.03918 0.00408 0.00078 0.00430
   939 C . TRP A 62 ? 0.07904 0.06334 0.03874 0.00400 0.00539 0.00430
   940 O . TRP A 62 ? 0.08024 0.06364 0.03924 0.00420 0.00989 0.00531
   941 CB . TRP A 62 ? 0.11540 0.09509 0.06098 0.00563 0.00202 0.00081
   942 CG . TRP A 62 ? 0.11113 0.08805 0.04756 0.00144 -0.00506 -0.00020
   943 CD1 . TRP A 62 ? 0.12727 0.10148 0.05489 0.00417 -0.00622 0.00189
   944 CD2 . TRP A 62 ? 0.16228 0.13277 0.08776 0.00614 -0.00066 -0.00389
   945 NE1 . TRP A 62 ? 0.16899 0.13748 0.08368 0.00664 -0.00645 -0.00041
   946 CE2 . TRP A 62 ? 0.17035 0.13735 0.08526 0.00370 -0.00690 -0.00421
   947 CE3 . TRP A 62 ? 0.15638 0.12668 0.08538 0.00237 -0.00173 -0.00700
   948 CZ2 . TRP A 62 ? 0.18924 0.14974 0.09315 0.00371 -0.00769 -0.00821
   949 CZ3 . TRP A 62 ? 0.18214 0.14543 0.10043 0.00380 -0.00119 -0.01040
   950 CH2 . TRP A 62 ? 0.20300 0.16129 0.10859 0.00484 -0.00387 -0.01120
   961 N . TRP A 63 ? 0.06975 0.05816 0.03856 0.00299 0.00380 0.00340
   962 CA . TRP A 63 ? 0.07214 0.06274 0.04835 0.00270 0.00640 0.00230
   963 C . TRP A 63 ? 0.06180 0.05381 0.04522 -0.00024 0.00616 0.00380
   964 O . TRP A 63 ? 0.06734 0.05913 0.05263 0.00070 0.01100 0.00421
   965 CB . TRP A 63 ? 0.08233 0.07551 0.06220 0.00231 0.00461 -0.00040
   966 CG . TRP A 63 ? 0.08004 0.07194 0.05514 0.00190 0.00290 -0.00220
   967 CD1 . TRP A 63 ? 0.08256 0.07436 0.05566 0.00079 -0.00150 -0.00311
   968 CD2 . TRP A 63 ? 0.07607 0.06597 0.04718 0.00168 0.00488 -0.00330
   969 NE1 . TRP A 63 ? 0.10082 0.08871 0.06712 0.00192 -0.00058 -0.00500
   970 CE2 . TRP A 63 ? 0.10191 0.08790 0.06600 0.00322 0.00422 -0.00560
   971 CE3 . TRP A 63 ? 0.06630 0.05681 0.03942 0.00166 0.00846 -0.00270
   972 CZ2 . TRP A 63 ? 0.10256 0.08467 0.06148 0.00259 0.00469 -0.00720
   973 CZ3 . TRP A 63 ? 0.09972 0.08652 0.06641 0.00511 0.01331 -0.00440
   974 CH2 . TRP A 63 ? 0.11930 0.10139 0.07838 0.00623 0.01183 -0.00660
   985 N . CYS A 64 ? 0.09388 0.08306 0.07566 0.00455 0.00815 0.00470
   986 CA . CYS A 64 ? 0.07666 0.06526 0.06376 0.00139 0.00669 0.00610
   987 C . CYS A 64 ? 0.06981 0.05443 0.05434 0.00085 0.00476 0.00909
   988 O . CYS A 64 ? 0.09521 0.07830 0.07320 0.00622 0.00533 0.01010
   989 CB . CYS A 64 ? 0.07884 0.06883 0.07092 0.00211 0.00610 0.00400
   990 SG . CYS A 64 ? 0.07326 0.06545 0.06666 0.00318 0.00240 0.00390
   995 N . ASN A 65 ? 0.09351 0.07271 0.07720 0.00352 0.00961 0.01090
   996 CA . ASN A 65 ? 0.09559 0.07030 0.07751 0.00257 0.00778 0.01409
   997 C . ASN A 65 ? 0.09783 0.06973 0.08183 0.00610 0.00750 0.01400
   998 O . ASN A 65 ? 0.09215 0.06235 0.08075 0.00430 0.00830 0.01230
   999 CB . ASN A 65 ? 0.13113 0.10024 0.11054 0.00250 0.01299 0.01711
   1000 CG . ASN A 65 ? 0.15841 0.12406 0.13931 -0.00578 0.00483 0.02139
   1001 OD1 . ASN A 65 ? 0.21018 0.17077 0.17946 0.00864 0.01274 0.02260
   1002 ND2 . ASN A 65 ? 0.34341 0.29675 0.31500 0.00909 0.02326 0.02229
   1009 N . ASP A 66 ? 0.09866 0.07116 0.08178 0.00858 0.00399 0.01539
   1010 CA . ASP A 66 ? 0.11561 0.08511 0.10050 0.01352 0.00462 0.01590
   1011 C . ASP A 66 ? 0.11851 0.08243 0.10164 0.01245 0.00146 0.02059
   1012 O . ASP A 66 ? 0.15879 0.11838 0.14106 0.02004 0.00464 0.02160
   1013 CB . ASP A 66 ? 0.10345 0.08034 0.09324 0.01450 0.00050 0.01490
   1014 CG . ASP A 66 ? 0.09625 0.07715 0.08446 0.01609 -0.00321 0.01690
   1015 OD1 . ASP A 66 ? 0.11322 0.09062 0.09462 0.01741 -0.00278 0.01960
   1016 OD2 . ASP A 66 ? 0.08226 0.06996 0.07486 0.01698 -0.00591 0.01590
   1021 N . GLY A 67 ? 0.13675 0.09614 0.11196 0.01350 0.00469 0.02361
   1022 CA . GLY A 67 ? 0.15789 0.11081 0.12861 0.01437 0.00376 0.02850
   1023 C . GLY A 67 ? 0.21268 0.16708 0.17979 0.01888 -0.00002 0.03170
   1024 O . GLY A 67 ? 0.32880 0.27486 0.28553 0.02702 0.00551 0.03579
   1028 N . ARG A 68 ? 0.17866 0.14076 0.14957 0.02158 -0.00322 0.02991
   1029 CA . ARG A 68 ? 0.15828 0.12613 0.13186 0.02139 -0.01190 0.03260
   1030 C . ARG A 68 ? 0.16574 0.13804 0.13195 0.02490 -0.01170 0.03160
   1031 O . ARG A 68 ? 0.19430 0.17089 0.15998 0.02883 -0.01567 0.03329
   1032 CB . ARG A 68 ? 0.24099 0.21231 0.22354 0.02469 -0.01330 0.03200
   1033 CG . ARG A 68 ? 0.43928 0.39792 0.41447 0.04300 0.00069 0.03399
   1034 CD . ARG A 68 ? 0.43054 0.39511 0.41797 0.04138 -0.00411 0.03308
   1035 NE . ARG A 68 ? 0.34047 0.31366 0.33638 0.03418 -0.00722 0.02850
   1036 CZ . ARG A 68 ? 0.27181 0.24384 0.27257 0.02738 -0.00781 0.02480
   1037 NH1 . ARG A 68 ? 0.36812 0.32550 0.35997 0.03699 0.00428 0.02430
   1038 NH2 . ARG A 68 ? 0.23559 0.21300 0.23801 0.02906 -0.00364 0.02102
   1052 N . THR A 69 ? 0.14363 0.11693 0.10653 0.02131 -0.00960 0.02851
   1053 CA . THR A 69 ? 0.11120 0.09061 0.07171 0.01746 -0.01513 0.02660
   1054 C . THR A 69 ? 0.11969 0.09431 0.06762 0.01736 -0.01504 0.02880
   1055 O . THR A 69 ? 0.13672 0.10532 0.07882 0.01782 -0.00789 0.02880
   1056 CB . THR A 69 ? 0.11453 0.09753 0.07892 0.01661 -0.01160 0.02151
   1057 OG1 . THR A 69 ? 0.10226 0.08976 0.07725 0.01609 -0.01231 0.02010
   1058 CG2 . THR A 69 ? 0.11674 0.10393 0.07834 0.01440 -0.01569 0.01910
   1066 N . PRO A 70 ? 0.15112 0.12582 0.09071 0.02141 -0.01849 0.03071
   1067 CA . PRO A 70 ? 0.14388 0.11471 0.07052 0.01866 -0.02064 0.03180
   1068 C . PRO A 70 ? 0.14192 0.11254 0.06495 0.01435 -0.01866 0.02760
   1069 O . PRO A 70 ? 0.15453 0.12911 0.08211 0.01541 -0.01729 0.02321
   1070 CB . PRO A 70 ? 0.17211 0.14682 0.09595 0.01966 -0.02943 0.03299
   1071 CG . PRO A 70 ? 0.25034 0.22729 0.17995 0.03094 -0.02415 0.03399
   1072 CD . PRO A 70 ? 0.17112 0.15392 0.11751 0.01995 -0.02814 0.03130
   1080 N . GLY A 71 ? 0.18566 0.14968 0.09748 0.01539 -0.01242 0.02789
   1081 CA . GLY A 71 ? 0.24738 0.20804 0.15043 0.01933 -0.00378 0.02360
   1082 C . GLY A 71 ? 0.18155 0.14675 0.09785 0.01160 -0.00340 0.02130
   1083 O . GLY A 71 ? 0.16796 0.13436 0.08437 0.00989 -0.00212 0.01761
   1087 N . SER A 72 ? 0.13541 0.10173 0.06204 0.00955 -0.00225 0.02329
   1088 CA . SER A 72 ? 0.14036 0.10856 0.07606 0.00919 0.00329 0.02110
   1089 C . SER A 72 ? 0.11897 0.08618 0.05168 0.00738 0.00898 0.02020
   1090 O . SER A 72 ? 0.13003 0.09213 0.05534 0.00911 0.01431 0.02350
   1091 CB . SER A 72 ? 0.18246 0.14795 0.12393 0.01236 0.00846 0.02309
   1092 OG . SER A 72 ? 0.16137 0.13017 0.11337 0.00659 0.00848 0.02130
   1098 N . ARG A 73 ? 0.10865 0.07925 0.04565 0.00679 0.01040 0.01610
   1099 CA . ARG A 73 ? 0.10803 0.07923 0.04554 0.00660 0.01640 0.01500
   1100 C . ARG A 73 ? 0.09804 0.07364 0.04794 0.00430 0.01899 0.01450
   1101 O . ARG A 73 ? 0.09874 0.07544 0.05124 0.00360 0.02439 0.01510
   1102 CB . ARG A 73 ? 0.10976 0.08125 0.04205 0.00649 0.01479 0.01100
   1103 CG . ARG A 73 ? 0.12226 0.08967 0.04198 0.00759 0.01139 0.01039
   1104 CD . ARG A 73 ? 0.15032 0.11491 0.06210 0.00952 0.01251 0.00661
   1105 NE . ARG A 73 ? 0.15777 0.11898 0.05869 0.00807 0.00588 0.00509
   1106 CZ . ARG A 73 ? 0.18587 0.14510 0.08173 0.00431 0.00122 0.00179
   1107 NH1 . ARG A 73 ? 0.22779 0.18468 0.12287 0.01074 0.01033 -0.00149
   1108 NH2 . ARG A 73 ? 0.27493 0.22880 0.15769 0.01249 0.00399 0.00080
   1122 N . ASN A 74 ? 0.08924 0.06744 0.04764 0.00370 0.01611 0.01300
   1123 CA . ASN A 74 ? 0.08095 0.06265 0.05035 0.00140 0.01720 0.01200
   1124 C . ASN A 74 ? 0.07744 0.06304 0.05044 0.00110 0.02050 0.01040
   1125 O . ASN A 74 ? 0.07664 0.06413 0.05523 -0.00080 0.02430 0.01170
   1126 CB . ASN A 74 ? 0.08303 0.06194 0.05604 0.00061 0.01950 0.01469
   1127 CG . ASN A 74 ? 0.07799 0.06020 0.06191 -0.00394 0.01717 0.01319
   1128 OD1 . ASN A 74 ? 0.07145 0.05675 0.05814 -0.00221 0.01629 0.01000
   1129 ND2 . ASN A 74 ? 0.12239 0.10047 0.10745 -0.00205 0.02253 0.01520
   1136 N . LEU A 75 ? 0.07584 0.06274 0.04645 0.00190 0.01961 0.00740
   1137 CA . LEU A 75 ? 0.07453 0.06424 0.04744 0.00250 0.02249 0.00620
   1138 C . LEU A 75 ? 0.06534 0.06065 0.04954 0.00110 0.02210 0.00510
   1139 O . LEU A 75 ? 0.06434 0.06334 0.05384 0.00161 0.02559 0.00530
   1140 CB . LEU A 75 ? 0.07815 0.06565 0.04374 0.00419 0.02150 0.00351
   1141 CG . LEU A 75 ? 0.09056 0.07277 0.04388 0.00498 0.02089 0.00359
   1142 CD1 . LEU A 75 ? 0.11052 0.08861 0.05542 0.00772 0.02052 0.00051
   1143 CD2 . LEU A 75 ? 0.10392 0.08412 0.05243 0.00721 0.02820 0.00680
   1155 N . CYS A 76 ? 0.05924 0.05545 0.04825 -0.00011 0.01860 0.00420
   1156 CA . CYS A 76 ? 0.05357 0.05448 0.05208 -0.00232 0.01637 0.00330
   1157 C . CYS A 76 ? 0.06573 0.06663 0.06862 -0.00369 0.01920 0.00500
   1158 O . CYS A 76 ? 0.07224 0.07632 0.08231 -0.00549 0.01851 0.00420
   1159 CB . CYS A 76 ? 0.05943 0.05983 0.05802 -0.00099 0.01380 0.00110
   1160 SG . CYS A 76 ? 0.05695 0.05755 0.05275 0.00030 0.01149 -0.00110
   1165 N . ASN A 77 ? 0.06484 0.06195 0.06435 -0.00440 0.02120 0.00770
   1166 CA . ASN A 77 ? 0.06294 0.05906 0.06696 -0.00741 0.02269 0.00970
   1167 C . ASN A 77 ? 0.06097 0.05598 0.06989 -0.01042 0.01828 0.00810
   1168 O . ASN A 77 ? 0.07333 0.06972 0.08770 -0.01138 0.01971 0.00770
   1169 CB . ASN A 77 ? 0.06478 0.06628 0.07599 -0.01033 0.02597 0.01140
   1170 CG . ASN A 77 ? 0.09450 0.09319 0.10789 -0.01127 0.03072 0.01440
   1171 OD1 . ASN A 77 ? 0.08755 0.08036 0.09646 -0.01280 0.02939 0.01609
   1172 ND2 . ASN A 77 ? 0.09993 0.10472 0.12342 -0.01519 0.03140 0.01520
   1179 N . ILE A 78 ? 0.07382 0.06421 0.07722 -0.00638 0.01722 0.00680
   1180 CA . ILE A 78 ? 0.06568 0.05439 0.07219 -0.00902 0.01247 0.00500
   1181 C . ILE A 78 ? 0.06379 0.04751 0.06591 -0.00734 0.01066 0.00620
   1182 O . ILE A 78 ? 0.09131 0.07369 0.08710 -0.00228 0.01323 0.00700
   1183 CB . ILE A 78 ? 0.08630 0.08002 0.09613 -0.00954 0.00916 0.00210
   1184 CG1 . ILE A 78 ? 0.09251 0.08854 0.09936 -0.00716 0.00795 0.00140
   1185 CG2 . ILE A 78 ? 0.14837 0.14503 0.16131 -0.00724 0.01356 0.00100
   1186 CD1 . ILE A 78 ? 0.15656 0.15333 0.16102 -0.00124 0.01046 -0.00110
   1198 N . PRO A 79 ? 0.07514 0.05265 0.07685 -0.00630 0.01169 0.00580
   1199 CA . PRO A 79 ? 0.07865 0.05226 0.07756 -0.00331 0.01009 0.00589
   1200 C . PRO A 79 ? 0.06318 0.04230 0.06340 -0.00213 0.00667 0.00350
   1201 O . PRO A 79 ? 0.07852 0.05971 0.08001 -0.00128 0.00822 0.00090
   1202 CB . PRO A 79 ? 0.10364 0.07006 0.10304 -0.00440 0.01070 0.00529
   1203 CG . PRO A 79 ? 0.12945 0.09643 0.13091 -0.00493 0.01326 0.00300
   1204 CD . PRO A 79 ? 0.08389 0.05929 0.09039 -0.01133 0.01027 0.00439
   1212 N . CYS A 80 ? 0.06754 0.04705 0.06515 0.00209 0.00660 0.00439
   1213 CA . CYS A 80 ? 0.07452 0.05820 0.07281 0.00512 0.00592 0.00300
   1214 C . CYS A 80 ? 0.07691 0.05930 0.07730 0.00552 0.00653 0.00030
   1215 O . CYS A 80 ? 0.06676 0.05375 0.06925 0.00399 0.00439 -0.00129
   1216 CB . CYS A 80 ? 0.05918 0.04580 0.05739 0.00557 0.00208 0.00520
   1217 SG . CYS A 80 ? 0.07921 0.06561 0.07110 0.00741 0.00352 0.00690
   1222 N . SER A 81 ? 0.06517 0.04168 0.06608 0.00388 0.00558 0.00040
   1223 CA . SER A 81 ? 0.07555 0.04875 0.07596 0.00499 0.00630 -0.00220
   1224 C . SER A 81 ? 0.06136 0.03727 0.06277 0.00169 0.00559 -0.00530
   1225 O . SER A 81 ? 0.06094 0.03654 0.06074 0.00330 0.00600 -0.00790
   1226 CB . SER A 81 ? 0.10909 0.07229 0.10657 0.00783 0.00913 -0.00240
   1227 OG . SER A 81 ? 0.10405 0.06355 0.10235 0.00210 0.00769 -0.00230
   1233 N . ALA A 82 ? 0.06305 0.04096 0.06576 -0.00141 0.00570 -0.00490
   1234 CA . ALA A 82 ? 0.07375 0.05556 0.07805 -0.00390 0.00460 -0.00690
   1235 C . ALA A 82 ? 0.06806 0.05576 0.07247 -0.00261 0.00339 -0.00770
   1236 O . ALA A 82 ? 0.07953 0.06842 0.08312 -0.00279 0.00341 -0.00939
   1237 CB . ALA A 82 ? 0.09591 0.07960 0.10229 -0.00567 0.00602 -0.00560
   1243 N . LEU A 83 ? 0.06514 0.05534 0.06924 0.00030 0.00420 -0.00590
   1244 CA . LEU A 83 ? 0.06016 0.05566 0.06526 0.00049 0.00319 -0.00609
   1245 C . LEU A 83 ? 0.08260 0.07729 0.08578 0.00463 0.00543 -0.00740
   1246 O . LEU A 83 ? 0.09173 0.09072 0.09642 0.00411 0.00451 -0.00709
   1247 CB . LEU A 83 ? 0.04651 0.04553 0.05285 -0.00036 0.00155 -0.00399
   1248 CG . LEU A 83 ? 0.08469 0.08503 0.09235 -0.00470 -0.00100 -0.00331
   1249 CD1 . LEU A 83 ? 0.11890 0.11779 0.12049 0.00263 0.00453 -0.00230
   1250 CD2 . LEU A 83 ? 0.20619 0.20454 0.20861 0.00413 0.00871 -0.00500
   1262 N . LEU A 84 ? 0.06228 0.05309 0.06549 0.00328 0.00397 -0.00840
   1263 CA . LEU A 84 ? 0.06915 0.05824 0.07076 0.00679 0.00649 -0.00930
   1264 C . LEU A 84 ? 0.08130 0.06741 0.07972 0.00436 0.00497 -0.01220
   1265 O . LEU A 84 ? 0.10641 0.08821 0.10000 0.00962 0.00962 -0.01390
   1266 CB . LEU A 84 ? 0.06974 0.05685 0.07225 0.01019 0.00760 -0.00789
   1267 CG . LEU A 84 ? 0.07202 0.06231 0.07721 0.01251 0.00772 -0.00500
   1268 CD1 . LEU A 84 ? 0.07744 0.06524 0.08403 0.01560 0.00780 -0.00340
   1269 CD2 . LEU A 84 ? 0.05217 0.05076 0.06157 0.01057 0.00548 -0.00379
   1281 N . SER A 85 ? 0.11309 0.09708 0.10806 0.00464 0.00623 -0.01350
   1282 CA . SER A 85 ? 0.10434 0.08615 0.09665 0.00110 0.00330 -0.01640
   1283 C . SER A 85 ? 0.08540 0.07092 0.07563 0.00056 0.00196 -0.01700
   1284 O . SER A 85 ? 0.08684 0.07713 0.07834 0.00329 0.00470 -0.01490
   1285 CB . SER A 85 ? 0.11553 0.09843 0.10983 -0.00239 0.00131 -0.01650
   1286 OG . SER A 85 ? 0.11824 0.10813 0.11603 -0.00310 0.00050 -0.01460
   1292 N . SER A 86 ? 0.11349 0.09339 0.09498 0.00434 0.00513 -0.02020
   1293 CA . SER A 86 ? 0.10134 0.08516 0.08158 0.00033 0.00083 -0.02000
   1294 C . SER A 86 ? 0.11208 0.10008 0.09249 0.00007 -0.00012 -0.01880
   1295 O . SER A 86 ? 0.13232 0.12290 0.11031 0.00312 0.00241 -0.01750
   1296 CB . SER A 86 ? 0.15724 0.13254 0.12615 0.00480 0.00470 -0.02360
   1297 OG . SER A 86 ? 0.20908 0.17906 0.17344 0.00376 0.00296 -0.02670
   1303 N . ASP A 87 ? 0.13116 0.11794 0.11163 0.00116 0.00046 -0.01980
   1304 CA . ASP A 87 ? 0.08264 0.07756 0.07108 -0.00687 -0.00806 -0.01780
   1305 C . ASP A 87 ? 0.07524 0.07325 0.06805 -0.00310 -0.00351 -0.01520
   1306 O . ASP A 87 ? 0.07784 0.07434 0.07323 -0.00249 -0.00180 -0.01470
   1307 CB . ASP A 87 ? 0.11992 0.11292 0.10722 -0.00619 -0.00808 -0.01940
   1308 CG . ASP A 87 ? 0.14036 0.13316 0.13436 -0.00951 -0.00901 -0.01900
   1309 OD1 . ASP A 87 ? 0.11118 0.09810 0.10310 -0.00993 -0.00793 -0.02019
   1310 OD2 . ASP A 87 ? 0.20556 0.20222 0.20400 -0.00743 -0.00644 -0.01721
   1315 N . ILE A 88 ? 0.06734 0.06994 0.06234 -0.00240 -0.00380 -0.01299
   1316 CA . ILE A 88 ? 0.05679 0.06290 0.05700 -0.00312 -0.00363 -0.01110
   1317 C . ILE A 88 ? 0.05066 0.05907 0.05577 -0.00361 -0.00361 -0.00999
   1318 O . ILE A 88 ? 0.04565 0.05495 0.05265 -0.00291 -0.00171 -0.00890
   1319 CB . ILE A 88 ? 0.08664 0.09253 0.08231 0.00297 0.00146 -0.00959
   1320 CG1 . ILE A 88 ? 0.05035 0.06117 0.05079 -0.00407 -0.00727 -0.00860
   1321 CG2 . ILE A 88 ? 0.07575 0.08146 0.06986 0.00029 -0.00041 -0.00980
   1322 CD1 . ILE A 88 ? 0.09908 0.10816 0.09495 0.00264 -0.00146 -0.00700
   1334 N . THR A 89 ? 0.06620 0.07490 0.07229 -0.00367 -0.00357 -0.01110
   1335 CA . THR A 89 ? 0.05218 0.06600 0.06621 -0.00754 -0.00644 -0.00940
   1336 C . THR A 89 ? 0.04260 0.05562 0.05883 -0.00815 -0.00404 -0.00830
   1337 O . THR A 89 ? 0.06211 0.07661 0.07880 -0.00389 0.00011 -0.00699
   1338 CB . THR A 89 ? 0.08262 0.09854 0.10035 -0.01145 -0.01035 -0.01050
   1339 OG1 . THR A 89 ? 0.10132 0.11631 0.11361 -0.00818 -0.01038 -0.01170
   1340 CG2 . THR A 89 ? 0.15295 0.17212 0.17500 -0.00693 -0.00474 -0.00900
   1348 N . ALA A 90 ? 0.06201 0.06990 0.07449 -0.00517 0.00013 -0.00930
   1349 CA . ALA A 90 ? 0.05406 0.06136 0.06837 -0.00691 0.00079 -0.00719
   1350 C . ALA A 90 ? 0.05445 0.06215 0.06635 -0.00390 0.00209 -0.00640
   1351 O . ALA A 90 ? 0.05534 0.06354 0.06724 -0.00320 0.00400 -0.00540
   1352 CB . ALA A 90 ? 0.06433 0.06613 0.07633 -0.00629 0.00231 -0.00770
   1358 N . SER A 91 ? 0.05725 0.06435 0.06655 -0.00301 0.00150 -0.00720
   1359 CA . SER A 91 ? 0.06618 0.07267 0.07256 0.00064 0.00394 -0.00690
   1360 C . SER A 91 ? 0.03602 0.04623 0.04614 -0.00345 -0.00045 -0.00620
   1361 O . SER A 91 ? 0.05772 0.06591 0.06460 0.00052 0.00402 -0.00620
   1362 CB . SER A 91 ? 0.05608 0.06359 0.06320 -0.00193 0.00068 -0.00710
   1363 OG . SER A 91 ? 0.07642 0.08141 0.08181 0.00082 0.00301 -0.00710
   1369 N . VAL A 92 ? 0.04282 0.05352 0.05232 -0.00049 0.00140 -0.00660
   1370 CA . VAL A 92 ? 0.03498 0.04829 0.04699 -0.00113 -0.00024 -0.00590
   1371 C . VAL A 92 ? 0.05201 0.06560 0.06529 0.00132 0.00382 -0.00530
   1372 O . VAL A 92 ? 0.04165 0.05516 0.05526 0.00149 0.00419 -0.00480
   1373 CB . VAL A 92 ? 0.03782 0.05353 0.05144 -0.00215 -0.00325 -0.00550
   1374 CG1 . VAL A 92 ? 0.07250 0.08878 0.08627 0.00373 0.00083 -0.00450
   1375 CG2 . VAL A 92 ? 0.06521 0.07790 0.07320 0.00173 -0.00037 -0.00600
   1385 N . ASN A 93 ? 0.05374 0.06974 0.07074 -0.00090 0.00341 -0.00500
   1386 CA . ASN A 93 ? 0.05390 0.07281 0.07542 -0.00274 0.00406 -0.00370
   1387 C . ASN A 93 ? 0.04547 0.06018 0.06169 -0.00112 0.00697 -0.00390
   1388 O . ASN A 93 ? 0.05693 0.07123 0.07152 0.00181 0.01121 -0.00319
   1389 CB . ASN A 93 ? 0.10862 0.12922 0.13362 -0.00289 0.00601 -0.00350
   1390 CG . ASN A 93 ? 0.14852 0.17351 0.17860 -0.00388 0.00362 -0.00370
   1391 OD1 . ASN A 93 ? 0.14794 0.17624 0.18004 -0.00290 0.00190 -0.00340
   1392 ND2 . ASN A 93 ? 0.17071 0.19610 0.20329 -0.00677 0.00233 -0.00420
   1399 N . CYS A 94 ? 0.04865 0.05905 0.06015 -0.00111 0.00700 -0.00440
   1400 CA . CYS A 94 ? 0.05692 0.06381 0.06301 0.00072 0.00891 -0.00400
   1401 C . CYS A 94 ? 0.05257 0.05787 0.05537 0.00008 0.00689 -0.00480
   1402 O . CYS A 94 ? 0.06683 0.06942 0.06502 0.00251 0.00961 -0.00520
   1403 CB . CYS A 94 ? 0.04976 0.05487 0.05436 -0.00161 0.00639 -0.00370
   1404 SG . CYS A 94 ? 0.06053 0.06132 0.05792 0.00082 0.00802 -0.00209
   1409 N . ALA A 95 ? 0.04994 0.05554 0.05313 0.00130 0.00611 -0.00560
   1410 CA . ALA A 95 ? 0.04457 0.04838 0.04649 0.00068 0.00469 -0.00661
   1411 C . ALA A 95 ? 0.05563 0.05784 0.05614 0.00390 0.00770 -0.00660
   1412 O . ALA A 95 ? 0.05214 0.05036 0.04805 0.00460 0.00820 -0.00760
   1413 CB . ALA A 95 ? 0.05063 0.05453 0.05293 0.00150 0.00380 -0.00630
   1419 N . LYS A 96 ? 0.06464 0.07043 0.06994 0.00460 0.00840 -0.00570
   1420 CA . LYS A 96 ? 0.07413 0.08073 0.08083 0.00751 0.01151 -0.00550
   1421 C . LYS A 96 ? 0.08042 0.08492 0.08321 0.00892 0.01511 -0.00560
   1422 O . LYS A 96 ? 0.07895 0.08045 0.07865 0.01009 0.01670 -0.00630
   1423 CB . LYS A 96 ? 0.06966 0.08256 0.08426 0.00699 0.01019 -0.00390
   1424 CG . LYS A 96 ? 0.08142 0.09592 0.09761 0.00841 0.00882 -0.00370
   1425 CD . LYS A 96 ? 0.07360 0.09570 0.09871 0.00596 0.00496 -0.00210
   1426 CE . LYS A 96 ? 0.10840 0.13130 0.13309 0.00993 0.00493 -0.00170
   1427 NZ . LYS A 96 ? 0.11054 0.14083 0.14252 0.00820 0.00151 -0.00070
   1441 N . LYS A 97 ? 0.07226 0.07835 0.07555 0.00569 0.01470 -0.00480
   1442 CA . LYS A 97 ? 0.07433 0.07813 0.07283 0.00690 0.01810 -0.00420
   1443 C . LYS A 97 ? 0.05853 0.05694 0.04946 0.00424 0.01414 -0.00621
   1444 O . LYS A 97 ? 0.10209 0.09478 0.08347 0.01074 0.02144 -0.00660
   1445 CB . LYS A 97 ? 0.08592 0.09101 0.08510 0.00512 0.01882 -0.00260
   1446 CG . LYS A 97 ? 0.08033 0.08496 0.07748 0.00204 0.01894 -0.00110
   1447 CD . LYS A 97 ? 0.14174 0.14764 0.13853 0.00690 0.02690 -0.00009
   1448 CE . LYS A 97 ? 0.20203 0.20632 0.19472 0.00752 0.03171 0.00139
   1449 NZ . LYS A 97 ? 0.25298 0.25726 0.24325 0.01235 0.03884 0.00190
   1463 N . ILE A 98 ? 0.06623 0.06153 0.05302 0.00601 0.01310 -0.00680
   1464 CA . ILE A 98 ? 0.06493 0.05605 0.04677 0.00204 0.00764 -0.00830
   1465 C . ILE A 98 ? 0.11297 0.09665 0.08664 0.00925 0.01434 -0.01039
   1466 O . ILE A 98 ? 0.11564 0.09424 0.08225 0.00740 0.01260 -0.01241
   1467 CB . ILE A 98 ? 0.08640 0.07648 0.06647 0.00433 0.00813 -0.00839
   1468 CG1 . ILE A 98 ? 0.06630 0.06071 0.05072 0.00016 0.00396 -0.00660
   1469 CG2 . ILE A 98 ? 0.09014 0.07624 0.06594 0.00161 0.00381 -0.01030
   1470 CD1 . ILE A 98 ? 0.08771 0.08390 0.07460 0.00173 0.00382 -0.00630
   1482 N . VAL A 99 ? 0.09997 0.08596 0.08056 0.00678 0.01128 -0.01030
   1483 CA . VAL A 99 ? 0.10566 0.08779 0.08551 0.00602 0.01043 -0.01180
   1484 C . VAL A 99 ? 0.13378 0.11459 0.11010 0.01207 0.01797 -0.01190
   1485 O . VAL A 99 ? 0.16510 0.13790 0.13210 0.01693 0.02253 -0.01400
   1486 CB . VAL A 99 ? 0.17327 0.15273 0.15270 0.01611 0.01810 -0.01119
   1487 CG1 . VAL A 99 ? 0.17894 0.15484 0.15943 0.01361 0.01481 -0.01251
   1488 CG2 . VAL A 99 ? 0.10253 0.08545 0.08847 0.00404 0.00625 -0.01121
   1498 N . SER A 100 ? 0.16029 0.14727 0.14155 0.01614 0.02344 -0.00980
   1499 CA . SER A 100 ? 0.14282 0.13394 0.12825 0.01494 0.02485 -0.00850
   1500 C . SER A 100 ? 0.13240 0.11792 0.10692 0.01636 0.02836 -0.00940
   1501 O . SER A 100 ? 0.17349 0.15658 0.14357 0.02254 0.03593 -0.00950
   1502 CB . SER A 100 ? 0.19515 0.19515 0.19076 0.01659 0.02778 -0.00590
   1503 OG . SER A 100 ? 0.25766 0.26053 0.25891 0.01997 0.02846 -0.00560
   1509 N . ASP A 101 ? 0.12309 0.10540 0.09080 0.01356 0.02537 -0.01020
   1510 CA . ASP A 101 ? 0.14847 0.12610 0.10653 0.01040 0.02321 -0.01030
   1511 C . ASP A 101 ? 0.21147 0.17951 0.15823 0.01040 0.02061 -0.01410
   1512 O . ASP A 101 ? 0.26497 0.22606 0.19876 0.01535 0.02365 -0.01550
   1513 CB . ASP A 101 ? 0.21009 0.18706 0.16294 0.01721 0.02981 -0.00890
   1514 CG . ASP A 101 ? 0.15343 0.13915 0.11667 0.00904 0.02654 -0.00501
   1515 OD1 . ASP A 101 ? 0.19239 0.17888 0.15607 0.01624 0.03623 -0.00439
   1516 OD2 . ASP A 101 ? 0.13067 0.11718 0.09359 0.00938 0.02718 -0.00300
   1521 N . GLY A 102 ? 0.32247 0.28414 0.26561 0.01886 0.02715 -0.01630
   1522 CA . GLY A 102 ? 0.37570 0.32664 0.30720 0.02418 0.03016 -0.01969
   1523 C . GLY A 102 ? 0.23651 0.19017 0.17631 0.00322 0.00813 -0.02102
   1524 O . GLY A 102 ? 0.31754 0.25932 0.24301 0.01457 0.01717 -0.02400
   1528 N . ASN A 103 ? 0.22488 0.18129 0.16730 0.00876 0.01247 -0.01939
   1529 CA . ASN A 103 ? 0.23997 0.19457 0.18257 0.00835 0.00995 -0.02029
   1530 C . ASN A 103 ? 0.21281 0.16832 0.16443 0.00386 0.00586 -0.02010
   1531 O . ASN A 103 ? 0.24490 0.20329 0.20097 0.01003 0.01212 -0.01840
   1532 CB . ASN A 103 ? 0.22907 0.19277 0.17937 0.00248 0.00388 -0.01770
   1533 CG . ASN A 103 ? 0.23970 0.20673 0.18775 -0.00171 -0.00010 -0.01651
   1534 OD1 . ASN A 103 ? 0.16244 0.13307 0.11290 0.00171 0.00481 -0.01399
   1535 ND2 . ASN A 103 ? 0.44878 0.40510 0.37876 0.01102 0.00930 -0.01901
   1542 N . GLY A 104 ? 0.20355 0.15336 0.15277 0.00269 0.00390 -0.02180
   1543 CA . GLY A 104 ? 0.20306 0.15255 0.15723 0.00486 0.00606 -0.02050
   1544 C . GLY A 104 ? 0.13702 0.09743 0.10304 -0.00355 -0.00175 -0.01770
   1545 O . GLY A 104 ? 0.13814 0.10303 0.10364 -0.00160 -0.00040 -0.01680
   1549 N . MET A 105 ? 0.13092 0.09072 0.10021 -0.00159 0.00051 -0.01649
   1550 CA . MET A 105 ? 0.10517 0.07287 0.08258 -0.00633 -0.00332 -0.01440
   1551 C . MET A 105 ? 0.09644 0.06536 0.07407 -0.01267 -0.00956 -0.01510
   1552 O . MET A 105 ? 0.09454 0.06964 0.07614 -0.01141 -0.00831 -0.01330
   1553 CB . MET A 105 ? 0.11190 0.07909 0.09248 -0.00376 -0.00017 -0.01270
   1554 CG . MET A 105 ? 0.08589 0.05920 0.07221 -0.00363 -0.00053 -0.01029
   1555 SD . MET A 105 ? 0.09671 0.07181 0.08620 -0.00148 0.00212 -0.00749
   1556 CE . MET A 105 ? 0.08326 0.06735 0.07836 -0.00521 -0.00061 -0.00660
   1566 N . ASN A 106 ? 0.16557 0.12497 0.13236 -0.00846 -0.00647 -0.01799
   1567 CA . ASN A 106 ? 0.17803 0.14167 0.14889 -0.02153 -0.01952 -0.01892
   1568 C . ASN A 106 ? 0.13954 0.10917 0.10879 -0.01708 -0.01757 -0.01760
   1569 O . ASN A 106 ? 0.18488 0.15606 0.15225 -0.01435 -0.01695 -0.01780
   1570 CB . ASN A 106 ? 0.37997 0.32693 0.33248 -0.00832 -0.00773 -0.02309
   1571 CG . ASN A 106 ? 0.37167 0.32258 0.33006 -0.03245 -0.03143 -0.02484
   1572 OD1 . ASN A 106 ? 0.57079 0.51192 0.50789 -0.00641 -0.00933 -0.02650
   1573 ND2 . ASN A 106 ? 0.58078 0.51602 0.51927 -0.00111 -0.00143 -0.02619
   1580 N . ALA A 107 ? 0.13395 0.10486 0.10096 -0.00991 -0.01122 -0.01669
   1581 CA . ALA A 107 ? 0.13395 0.11135 0.10296 -0.00870 -0.01120 -0.01510
   1582 C . ALA A 107 ? 0.12620 0.11108 0.10348 -0.00837 -0.01127 -0.01250
   1583 O . ALA A 107 ? 0.12405 0.11434 0.10394 -0.00970 -0.01480 -0.01070
   1584 CB . ALA A 107 ? 0.14732 0.12542 0.11532 -0.00429 -0.00609 -0.01390
   1590 N . TRP A 108 ? 0.08550 0.07402 0.07162 -0.01284 -0.01364 -0.01150
   1591 CA . TRP A 108 ? 0.08722 0.08212 0.08072 -0.01149 -0.01169 -0.00929
   1592 C . TRP A 108 ? 0.07818 0.07479 0.07600 -0.01783 -0.01723 -0.00950
   1593 O . TRP A 108 ? 0.09292 0.08452 0.08932 -0.01778 -0.01498 -0.01020
   1594 CB . TRP A 108 ? 0.08442 0.08102 0.08181 -0.01008 -0.00819 -0.00830
   1595 CG . TRP A 108 ? 0.06806 0.06676 0.06586 -0.00811 -0.00681 -0.00770
   1596 CD1 . TRP A 108 ? 0.06086 0.06446 0.06207 -0.00702 -0.00641 -0.00671
   1597 CD2 . TRP A 108 ? 0.07064 0.06574 0.06464 -0.00540 -0.00380 -0.00840
   1598 NE1 . TRP A 108 ? 0.07063 0.07323 0.07003 -0.00390 -0.00340 -0.00640
   1599 CE2 . TRP A 108 ? 0.07524 0.07354 0.07094 -0.00350 -0.00240 -0.00770
   1600 CE3 . TRP A 108 ? 0.06596 0.05547 0.05597 -0.00501 -0.00311 -0.01000
   1601 CZ2 . TRP A 108 ? 0.08483 0.08212 0.07911 -0.00099 0.00041 -0.00770
   1602 CZ3 . TRP A 108 ? 0.07384 0.06295 0.06265 -0.00180 -0.00020 -0.01000
   1603 CH2 . TRP A 108 ? 0.08094 0.07443 0.07274 -0.00070 0.00130 -0.00850
   1614 N . VAL A 109 ? 0.08616 0.08767 0.08638 -0.01842 -0.02042 -0.00860
   1615 CA . VAL A 109 ? 0.10896 0.11358 0.11398 -0.02271 -0.02462 -0.00859
   1616 C . VAL A 109 ? 0.08427 0.09238 0.09809 -0.02542 -0.02302 -0.00670
   1617 O . VAL A 109 ? 0.09303 0.09853 0.10802 -0.02828 -0.02339 -0.00710
   1618 CB . VAL A 109 ? 0.16973 0.18275 0.18037 -0.02566 -0.03145 -0.00711
   1619 CG1 . VAL A 109 ? 0.24754 0.26690 0.26268 -0.01643 -0.02293 -0.00420
   1620 CG2 . VAL A 109 ? 0.22158 0.23425 0.23224 -0.02564 -0.03205 -0.00800
   1630 N . ALA A 110 ? 0.07489 0.08830 0.09421 -0.02324 -0.01913 -0.00440
   1631 CA . ALA A 110 ? 0.09958 0.11475 0.12284 -0.02055 -0.01276 -0.00260
   1632 C . ALA A 110 ? 0.07385 0.08317 0.09658 -0.02787 -0.01647 -0.00301
   1633 O . ALA A 110 ? 0.10660 0.11349 0.12998 -0.02587 -0.01077 -0.00190
   1634 CB . ALA A 110 ? 0.09754 0.11993 0.12664 -0.01951 -0.01120 -0.00040
   1640 N . TRP A 111 ? 0.10018 0.09987 0.11116 -0.01916 -0.00966 -0.00509
   1641 CA . TRP A 111 ? 0.07748 0.06979 0.08560 -0.02273 -0.01143 -0.00590
   1642 C . TRP A 111 ? 0.09308 0.07829 0.09840 -0.02703 -0.01453 -0.00770
   1643 O . TRP A 111 ? 0.12111 0.09970 0.12499 -0.02707 -0.01147 -0.00730
   1644 CB . TRP A 111 ? 0.07002 0.05794 0.07256 -0.02037 -0.01065 -0.00700
   1645 CG . TRP A 111 ? 0.12741 0.10357 0.12085 -0.01191 -0.00201 -0.00789
   1646 CD1 . TRP A 111 ? 0.08640 0.06460 0.08491 -0.01694 -0.00564 -0.00540
   1647 CD2 . TRP A 111 ? 0.11872 0.08641 0.10791 -0.01638 -0.00668 -0.01029
   1648 NE1 . TRP A 111 ? 0.09114 0.05955 0.08435 -0.01441 -0.00291 -0.00609
   1649 CE2 . TRP A 111 ? 0.09553 0.05856 0.08567 -0.01857 -0.00786 -0.00920
   1650 CE3 . TRP A 111 ? 0.11599 0.07920 0.10071 -0.02054 -0.01173 -0.01330
   1651 CZ2 . TRP A 111 ? 0.14940 0.09940 0.13019 -0.01388 -0.00368 -0.01160
   1652 CZ3 . TRP A 111 ? 0.15482 0.10592 0.13111 -0.01748 -0.00928 -0.01610
   1653 CH2 . TRP A 111 ? 0.17319 0.11779 0.14797 -0.01485 -0.00556 -0.01530
   1664 N . ARG A 112 ? 0.11112 0.09543 0.11355 -0.02966 -0.01955 -0.00990
   1665 CA . ARG A 112 ? 0.19215 0.16563 0.18480 -0.02448 -0.01479 -0.01278
   1666 C . ARG A 112 ? 0.11869 0.10032 0.12694 -0.04179 -0.02779 -0.01091
   1667 O . ARG A 112 ? 0.17058 0.14267 0.17335 -0.03745 -0.02115 -0.01200
   1668 CB . ARG A 112 ? 0.19353 0.17087 0.18780 -0.03774 -0.03102 -0.01511
   1669 CG . ARG A 112 ? 0.34430 0.30948 0.32494 -0.02859 -0.02351 -0.01890
   1670 CD . ARG A 112 ? 0.38622 0.35172 0.36111 -0.03077 -0.02967 -0.02100
   1671 NE . ARG A 112 ? 0.40995 0.38362 0.38620 -0.02674 -0.02894 -0.01880
   1672 CZ . ARG A 112 ? 0.36073 0.33949 0.33853 -0.03610 -0.04068 -0.01881
   1673 NH1 . ARG A 112 ? 0.52124 0.48460 0.47757 -0.01695 -0.02336 -0.02200
   1674 NH2 . ARG A 112 ? 0.37722 0.36041 0.35312 -0.02430 -0.03219 -0.01639
   1688 N . ASN A 113 ? 0.10631 0.09902 0.12274 -0.03985 -0.02595 -0.00790
   1689 CA . ASN A 113 ? 0.14510 0.14279 0.16746 -0.03641 -0.02001 -0.00629
   1690 C . ASN A 113 ? 0.08599 0.08812 0.11941 -0.04655 -0.02386 -0.00281
   1691 O . ASN A 113 ? 0.10641 0.10621 0.14150 -0.04548 -0.01909 -0.00200
   1692 CB . ASN A 113 ? 0.13481 0.14731 0.16882 -0.04256 -0.02856 -0.00410
   1693 CG . ASN A 113 ? 0.17616 0.19081 0.20885 -0.04745 -0.03874 -0.00681
   1694 OD1 . ASN A 113 ? 0.24695 0.24794 0.26393 -0.03783 -0.03104 -0.01060
   1695 ND2 . ASN A 113 ? 0.32216 0.34079 0.35106 -0.03176 -0.02786 -0.00580
   1702 N . ARG A 114 ? 0.11589 0.11698 0.14558 -0.03697 -0.01387 -0.00069
   1703 CA . ARG A 114 ? 0.10169 0.10701 0.13841 -0.04074 -0.01223 0.00290
   1704 C . ARG A 114 ? 0.09891 0.09361 0.12671 -0.03569 -0.00639 0.00320
   1705 O . ARG A 114 ? 0.09245 0.08825 0.12355 -0.03730 -0.00381 0.00629
   1706 CB . ARG A 114 ? 0.13129 0.14932 0.17635 -0.04051 -0.01240 0.00549
   1707 CG . ARG A 114 ? 0.27572 0.29723 0.31688 -0.02396 -0.00007 0.00481
   1708 CD . ARG A 114 ? 0.16668 0.20108 0.22558 -0.03962 -0.01241 0.00699
   1709 NE . ARG A 114 ? 0.08921 0.12764 0.15495 -0.04175 -0.00866 0.01020
   1710 CZ . ARG A 114 ? 0.06681 0.11493 0.13974 -0.03985 -0.00465 0.01300
   1711 NH1 . ARG A 114 ? 0.06684 0.12054 0.14014 -0.03301 -0.00210 0.01290
   1712 NH2 . ARG A 114 ? 0.09760 0.14629 0.17278 -0.03857 0.00222 0.01510
   1726 N . CYS A 115 ? 0.07949 0.06680 0.09961 -0.03483 -0.00943 0.00030
   1727 CA . CYS A 115 ? 0.09927 0.07716 0.11024 -0.02735 -0.00266 0.00050
   1728 C . CYS A 115 ? 0.09347 0.05957 0.09967 -0.03181 -0.00671 -0.00170
   1729 O . CYS A 115 ? 0.10373 0.06244 0.10683 -0.03008 -0.00380 -0.00020
   1730 CB . CYS A 115 ? 0.06987 0.05280 0.08010 -0.02523 -0.00452 -0.00030
   1731 SG . CYS A 115 ? 0.06755 0.06153 0.08274 -0.02230 -0.00191 0.00231
   1736 N . LYS A 116 ? 0.09576 0.05795 0.09766 -0.03222 -0.00991 -0.00509
   1737 CA . LYS A 116 ? 0.11106 0.06057 0.10568 -0.03352 -0.01132 -0.00810
   1738 C . LYS A 116 ? 0.11975 0.06245 0.11635 -0.03850 -0.01140 -0.00690
   1739 O . LYS A 116 ? 0.11056 0.06095 0.11495 -0.04270 -0.01311 -0.00550
   1740 CB . LYS A 116 ? 0.13144 0.07782 0.11992 -0.03319 -0.01429 -0.01250
   1741 CG . LYS A 116 ? 0.14573 0.08064 0.12573 -0.03229 -0.01479 -0.01620
   1742 CD . LYS A 116 ? 0.14933 0.08492 0.12462 -0.03269 -0.01829 -0.01949
   1743 CE . LYS A 116 ? 0.14682 0.07375 0.11586 -0.03506 -0.02145 -0.02310
   1744 NZ . LYS A 116 ? 0.20357 0.12865 0.16364 -0.02984 -0.01994 -0.02630
   1758 N . GLY A 117 ? 0.14213 0.07375 0.13404 -0.03690 -0.00910 -0.00670
   1759 CA . GLY A 117 ? 0.15953 0.08623 0.15392 -0.04018 -0.00808 -0.00520
   1760 C . GLY A 117 ? 0.16228 0.09346 0.16265 -0.04085 -0.00396 0.00030
   1761 O . GLY A 117 ? 0.15475 0.08485 0.16095 -0.04740 -0.00561 0.00209
   1765 N . THR A 118 ? 0.12161 0.06163 0.12614 -0.04285 -0.00564 0.00360
   1766 CA . THR A 118 ? 0.13479 0.07878 0.14176 -0.03896 0.00183 0.00820
   1767 C . THR A 118 ? 0.11657 0.05699 0.11959 -0.03632 0.00228 0.01100
   1768 O . THR A 118 ? 0.12603 0.06104 0.12203 -0.02980 0.00351 0.00890
   1769 CB . THR A 118 ? 0.12069 0.08159 0.13740 -0.04243 -0.00124 0.00970
   1770 OG1 . THR A 118 ? 0.09347 0.05899 0.10670 -0.03574 0.00047 0.00921
   1771 CG2 . THR A 118 ? 0.17327 0.13824 0.19283 -0.04294 -0.00175 0.00680
   1779 N . ASP A 119 ? 0.11534 0.05694 0.11944 -0.03580 0.00659 0.01600
   1780 CA . ASP A 119 ? 0.11726 0.05758 0.11698 -0.03122 0.00929 0.01920
   1781 C . ASP A 119 ? 0.11196 0.06286 0.11167 -0.02651 0.00939 0.01840
   1782 O . ASP A 119 ? 0.11034 0.06874 0.11134 -0.02571 0.01249 0.02110
   1783 CB . ASP A 119 ? 0.13648 0.07480 0.13759 -0.03532 0.01177 0.02499
   1784 CG . ASP A 119 ? 0.19014 0.12642 0.18290 -0.02573 0.01946 0.02910
   1785 OD1 . ASP A 119 ? 0.16737 0.10299 0.15729 -0.02392 0.01419 0.02800
   1786 OD2 . ASP A 119 ? 0.18665 0.12694 0.18274 -0.03140 0.01959 0.03379
   1791 N . VAL A 120 ? 0.12390 0.07490 0.11959 -0.02037 0.00923 0.01450
   1792 CA . VAL A 120 ? 0.10289 0.06449 0.10110 -0.01974 0.00607 0.01330
   1793 C . VAL A 120 ? 0.12102 0.08241 0.11341 -0.01299 0.01001 0.01640
   1794 O . VAL A 120 ? 0.10976 0.07935 0.10326 -0.01242 0.00949 0.01640
   1795 CB . VAL A 120 ? 0.10428 0.06619 0.10130 -0.01704 0.00367 0.00900
   1796 CG1 . VAL A 120 ? 0.11043 0.07253 0.10922 -0.01919 0.00331 0.00601
   1797 CG2 . VAL A 120 ? 0.13460 0.08661 0.12499 -0.01077 0.00623 0.00800
   1807 N . GLN A 121 ? 0.13344 0.08655 0.12193 -0.01200 0.01020 0.01869
   1808 CA . GLN A 121 ? 0.14325 0.09665 0.12736 -0.00861 0.01080 0.02261
   1809 C . GLN A 121 ? 0.12419 0.08340 0.10861 -0.01153 0.01227 0.02570
   1810 O . GLN A 121 ? 0.13783 0.09902 0.11653 -0.00619 0.01471 0.02720
   1811 CB . GLN A 121 ? 0.18142 0.12383 0.15981 -0.00498 0.01192 0.02520
   1812 CG . GLN A 121 ? 0.19903 0.14235 0.17468 -0.00488 0.00883 0.02991
   1813 CD . GLN A 121 ? 0.28411 0.21907 0.25880 -0.00778 0.00303 0.03318
   1814 OE1 . GLN A 121 ? 0.46541 0.38695 0.42611 0.00748 0.02056 0.03679
   1815 NE2 . GLN A 121 ? 0.39530 0.32357 0.36144 0.01070 0.01370 0.03090
   1824 N . ALA A 122 ? 0.12783 0.08793 0.11572 -0.01459 0.01621 0.02650
   1825 CA . ALA A 122 ? 0.12056 0.08777 0.11077 -0.01741 0.01879 0.02909
   1826 C . ALA A 122 ? 0.12390 0.09898 0.11148 -0.01187 0.02063 0.02690
   1827 O . ALA A 122 ? 0.12205 0.10044 0.10655 -0.01170 0.02160 0.02910
   1828 CB . ALA A 122 ? 0.12284 0.09233 0.12032 -0.02239 0.02110 0.02980
   1834 N . TRP A 123 ? 0.09478 0.07449 0.08658 -0.01313 0.01528 0.02240
   1835 CA . TRP A 123 ? 0.09042 0.07793 0.08336 -0.01226 0.01314 0.02000
   1836 C . TRP A 123 ? 0.10930 0.09552 0.09403 -0.00735 0.01276 0.02030
   1837 O . TRP A 123 ? 0.17446 0.16313 0.15372 -0.00074 0.01746 0.01860
   1838 CB . TRP A 123 ? 0.13166 0.12035 0.12604 -0.00715 0.01546 0.01551
   1839 CG . TRP A 123 ? 0.11177 0.10457 0.11538 -0.01472 0.01279 0.01570
   1840 CD1 . TRP A 123 ? 0.09970 0.08933 0.10743 -0.01934 0.01017 0.01490
   1841 CD2 . TRP A 123 ? 0.12167 0.12218 0.13049 -0.01603 0.01558 0.01681
   1842 NE1 . TRP A 123 ? 0.13128 0.12437 0.14336 -0.01906 0.01444 0.01551
   1843 CE2 . TRP A 123 ? 0.11620 0.11982 0.13515 -0.02520 0.01080 0.01719
   1844 CE3 . TRP A 123 ? 0.15584 0.16164 0.16315 -0.01290 0.01940 0.01740
   1845 CZ2 . TRP A 123 ? 0.21561 0.22407 0.23634 -0.01730 0.02159 0.01810
   1846 CZ3 . TRP A 123 ? 0.18833 0.20122 0.20253 -0.01419 0.02240 0.01870
   1847 CH2 . TRP A 123 ? 0.21172 0.22709 0.23429 -0.01807 0.02192 0.01930
   1858 N . ILE A 124 ? 0.11264 0.09154 0.09143 -0.00300 0.01330 0.02160
   1859 CA . ILE A 124 ? 0.10940 0.08851 0.08353 -0.00145 0.00906 0.02270
   1860 C . ILE A 124 ? 0.13401 0.10700 0.09890 0.00272 0.01362 0.02720
   1861 O . ILE A 124 ? 0.12885 0.10175 0.08796 0.00449 0.01030 0.02880
   1862 CB . ILE A 124 ? 0.13154 0.10914 0.10625 0.00309 0.00740 0.02050
   1863 CG1 . ILE A 124 ? 0.16829 0.13749 0.14227 0.00554 0.00853 0.02219
   1864 CG2 . ILE A 124 ? 0.11736 0.09956 0.09775 0.00168 0.00549 0.01621
   1865 CD1 . ILE A 124 ? 0.16724 0.13635 0.14254 0.00780 0.00410 0.02170
   1877 N . ARG A 125 ? 0.13545 0.10475 0.10184 -0.00140 0.01559 0.03080
   1878 CA . ARG A 125 ? 0.14100 0.10482 0.10192 -0.00284 0.01647 0.03620
   1879 C . ARG A 125 ? 0.15707 0.12337 0.10958 -0.00032 0.01958 0.03790
   1880 O . ARG A 125 ? 0.16733 0.13892 0.12122 -0.00079 0.02361 0.03661
   1881 CB . ARG A 125 ? 0.17246 0.13006 0.13615 -0.00611 0.02069 0.03921
   1882 CG . ARG A 125 ? 0.21718 0.16596 0.17397 -0.00416 0.02624 0.04530
   1883 CD . ARG A 125 ? 0.21154 0.15493 0.17463 -0.01119 0.02680 0.04739
   1884 NE . ARG A 125 ? 0.20044 0.13826 0.16755 -0.01181 0.02350 0.04470
   1885 CZ . ARG A 125 ? 0.19062 0.12913 0.16714 -0.01875 0.02015 0.04150
   1886 NH1 . ARG A 125 ? 0.18315 0.12665 0.16495 -0.02150 0.02438 0.04150
   1887 NH2 . ARG A 125 ? 0.24767 0.17776 0.22153 -0.01284 0.02186 0.03830
   1901 N . GLY A 126 ? 0.18043 0.14244 0.12233 0.00380 0.01951 0.04099
   1902 CA . GLY A 126 ? 0.19543 0.15893 0.12783 0.00571 0.02160 0.04269
   1903 C . GLY A 126 ? 0.19798 0.16779 0.12790 0.00607 0.01667 0.03810
   1904 O . GLY A 126 ? 0.24239 0.21187 0.16147 0.01064 0.02134 0.03810
   1908 N . CYS A 127 ? 0.18779 0.16121 0.12431 0.00656 0.01166 0.03380
   1909 CA . CYS A 127 ? 0.21665 0.19556 0.15369 0.00634 0.00574 0.02929
   1910 C . CYS A 127 ? 0.35100 0.32455 0.27491 0.02137 0.01066 0.02961
   1911 O . CYS A 127 ? 0.33906 0.31286 0.27045 0.01420 0.00080 0.03269
   1912 CB . CYS A 127 ? 0.19299 0.17457 0.13706 0.01013 0.00994 0.02441
   1913 SG . CYS A 127 ? 0.12641 0.11202 0.08062 0.00255 0.01085 0.02300
   1914 OXT . CYS A 127 ? 0.30920 0.28910 0.23392 0.01277 -0.00193 0.02770
   1919 N . NO3 A 201 ? 0.14256 0.10709 0.13980 0.00622 0.00342 0.00869
   1920 O1 . NO3 A 201 ? 0.19198 0.14727 0.18316 0.01414 0.00954 0.01119
   1921 O2 . NO3 A 201 ? 0.16691 0.12910 0.16180 0.00762 0.00892 0.00630
   1922 O3 . NO3 A 201 ? 0.16182 0.13110 0.15781 0.01311 0.00622 0.00821
   1923 N . NO3 A 202 ? 0.12479 0.08262 0.11055 -0.00040 0.00080 0.01679
   1924 O1 . NO3 A 202 ? 0.18886 0.13655 0.16663 0.00956 0.00846 0.01960
   1925 O2 . NO3 A 202 ? 0.12584 0.08864 0.11004 0.00759 0.00430 0.01501
   1926 O3 . NO3 A 202 ? 0.17847 0.13365 0.16134 0.00256 0.00854 0.01520
   1927 N . NO3 A 203 ? 0.19184 0.14238 0.17821 -0.05174 -0.03873 -0.02301
   1928 O1 . NO3 A 203 ? 0.16308 0.10112 0.14192 -0.04564 -0.03114 -0.02439
   1929 O2 . NO3 A 203 ? 0.25266 0.20414 0.23244 -0.03845 -0.02865 -0.02220
   1930 O3 . NO3 A 203 ? 0.31379 0.26493 0.29730 -0.04368 -0.03178 -0.02390
   1931 N . NO3 A 204 ? 0.14890 0.18098 0.16733 -0.01745 0.02287 0.01888
   1932 O1 . NO3 A 204 ? 0.35538 0.38390 0.36964 0.00061 0.04388 0.02070
   1933 O2 . NO3 A 204 ? 0.17411 0.19452 0.17513 -0.00359 0.03451 0.01891
   1934 O3 . NO3 A 204 ? 0.19938 0.22747 0.20916 -0.00037 0.03484 0.01531
   1935 N . NO3 A 205 ? 0.23044 0.23766 0.22047 -0.00657 -0.01436 -0.01340
   1936 O1 . NO3 A 205 ? 0.33890 0.34546 0.32264 0.00201 -0.00949 -0.01261
   1937 O2 . NO3 A 205 ? 0.17881 0.18194 0.16346 -0.00416 -0.01056 -0.01409
   1938 O3 . NO3 A 205 ? 0.24952 0.25671 0.24310 -0.00398 -0.01089 -0.01380
   1939 N . NO3 A 206 ? 0.41428 0.40194 0.37041 0.02011 -0.00229 0.01981
   1940 O1 . NO3 A 206 ? 0.39696 0.38677 0.35148 0.01609 -0.01150 0.02249
   1941 O2 . NO3 A 206 ? 0.32865 0.32397 0.29280 0.00892 -0.01088 0.01641
   1942 O3 . NO3 A 206 ? 0.38628 0.37259 0.34998 0.01258 -0.00573 0.02129
   1943 O . HOH S 1 ? 0.05914 0.06754 0.06644 0.00100 0.00201 -0.00500
   1944 O . HOH S 2 ? 0.09714 0.09844 0.09584 0.00120 0.00290 -0.01090
   1945 O . HOH S 3 ? 0.10274 0.09364 0.04814 0.01440 0.02280 -0.01140
   1946 O . HOH S 4 ? 0.07774 0.08154 0.08165 0.00410 0.00500 -0.00840
   1947 O . HOH S 5 ? 0.10414 0.09874 0.05284 0.00960 0.01510 -0.00690
   1948 O . HOH S 6 ? 0.12914 0.14034 0.17434 -0.05180 -0.02800 -0.00370
   1949 O . HOH S 7 ? 0.08374 0.08444 0.08774 -0.00190 0.00130 -0.01020
   1950 O . HOH S 8 ? 0.12384 0.12054 0.07154 0.00650 0.02500 0.01410
   1951 O . HOH S 9 ? 0.12134 0.10054 0.08344 0.00580 0.00590 0.01320
   1952 O . HOH S 10 ? 0.14144 0.14244 0.13544 0.02230 0.02590 -0.01120
   1953 O . HOH S 11 ? 0.12204 0.05774 0.10194 0.00920 0.00670 -0.00150
   1954 O . HOH S 12 ? 0.15514 0.13504 0.16084 0.02440 0.00240 0.01100
   1955 O . HOH S 13 ? 0.13144 0.10734 0.10064 0.01040 0.00060 0.01810
   1956 O . HOH S 14 ? 0.09654 0.10554 0.11304 -0.00600 0.00760 -0.00270
   1957 O . HOH S 15 ? 0.12794 0.11644 0.06604 0.00800 0.00470 -0.01220
   1958 O . HOH S 16 ? 0.13224 0.11434 0.13224 -0.01230 -0.00470 -0.01820
   1959 O . HOH S 17 ? 0.13034 0.12004 0.09024 0.00210 -0.01110 0.00040
   1960 O . HOH S 18 ? 0.15794 0.11734 0.08164 0.00650 0.02800 0.02739
   1961 O . HOH S 19 ? 0.13644 0.13534 0.08854 0.00510 -0.00920 -0.00570
   1962 O . HOH S 20 ? 0.13554 0.13334 0.13054 0.02220 -0.01400 0.02030
   1963 O . HOH S 21 ? 0.15384 0.11284 0.15214 -0.00470 0.00560 -0.00970
   1964 O . HOH S 22 ? 0.14574 0.09444 0.13374 0.02210 0.00740 0.00560
   1965 O . HOH S 23 ? 0.12074 0.10284 0.10644 0.01150 0.01180 -0.01710
   1966 O . HOH S 24 ? 0.10234 0.11634 0.11404 0.01820 -0.00840 0.00800
   1967 O . HOH S 25 ? 0.08388 0.15841 0.13082 0.00411 -0.05703 0.01656
   1968 O . HOH S 26 ? 0.20234 0.16724 0.15914 0.01450 0.00030 0.02700
   1969 O . HOH S 27 ? 0.20054 0.18554 0.22164 -0.03210 0.00770 0.01460
   1970 O . HOH S 28 ? 0.22444 0.18744 0.12454 0.00930 -0.00530 0.01040
   1971 O . HOH S 29 ? 0.14084 0.12884 0.14644 -0.00880 -0.00010 -0.01250
   1972 O . HOH S 30 ? 0.27824 0.24564 0.22624 0.00150 0.03180 0.02600
   1973 O . HOH S 31 ? 0.12764 0.16604 0.16194 -0.00170 -0.01340 0.00380
   1974 O . HOH S 33 ? 0.16384 0.12674 0.15224 0.02270 0.01740 -0.01630
   1975 O . HOH S 34 ? 0.21144 0.17484 0.19694 0.01260 0.01150 -0.01820
   1976 O . HOH S 35 ? 0.12454 0.11874 0.13674 0.02530 0.01480 -0.00480
   1977 O . HOH S 36 ? 0.23624 0.16644 0.21674 -0.00000 0.00590 0.00760
   1978 O . HOH S 37 ? 0.22844 0.16994 0.21604 -0.01920 -0.00150 -0.00340
   1979 O . HOH S 38 ? 0.16464 0.15804 0.17904 0.03420 0.02000 -0.00160
   1980 O . HOH S 39 ? 0.27924 0.18344 0.24054 0.01170 0.01020 0.03860
   1981 O . HOH S 40 ? 0.30054 0.26584 0.19724 0.00450 -0.02050 0.00040
   1982 O . HOH S 41 ? 0.24224 0.24204 0.20454 0.00290 -0.02840 0.00520
   1983 O . HOH S 42 ? 0.19674 0.20844 0.21304 -0.00400 0.01350 -0.00010
   1984 O . HOH S 43 ? 0.13714 0.14544 0.14574 -0.01450 -0.01610 -0.01660
   1985 O . HOH S 44 ? 0.28924 0.25994 0.25334 0.01710 0.01820 -0.02390
   1986 O . HOH S 45 ? 0.18754 0.18294 0.20874 0.03850 0.01400 0.00440
   1987 O . HOH S 46 ? 0.23964 0.16044 0.21634 -0.02300 -0.00510 -0.01030
   1988 O . HOH S 47 ? 0.17054 0.16944 0.17844 -0.00930 -0.00370 -0.01330
   1989 O . HOH S 48 ? 0.28154 0.20564 0.26684 -0.02320 0.00030 0.00040
   1990 O . HOH S 49 ? 0.24774 0.19894 0.15734 0.01220 0.01240 0.03340
   1991 O . HOH S 50 ? 0.20604 0.18954 0.19554 -0.00870 0.03540 0.02220
   1992 O . HOH S 51 ? 0.23194 0.25854 0.25124 0.02830 -0.02680 0.02510
   1993 O . HOH S 52 ? 0.15224 0.17394 0.17594 0.00340 0.01560 -0.00120
   1994 O . HOH S 53 ? 0.22484 0.21304 0.18934 0.00070 -0.00360 -0.02020
   1995 O . HOH S 54 ? 0.12284 0.18104 0.18704 0.02760 -0.00880 0.01760
   1996 O . HOH S 55 ? 0.27394 0.25414 0.25794 -0.01660 0.03270 0.03870
   1997 O . HOH S 56 ? 0.23434 0.21954 0.19884 -0.00800 -0.01760 -0.01180
   1998 O . HOH S 57 ? 0.34224 0.33624 0.30274 0.00110 -0.00740 -0.01630
   1999 O . HOH S 58 ? 0.24674 0.29394 0.29694 -0.01340 -0.01000 0.00510
   2000 O . HOH S 59 ? 0.21674 0.18274 0.20084 0.01620 0.00100 0.01790
   2001 O . HOH S 60 ? 0.25334 0.29884 0.29694 0.01170 0.01650 0.00490
   2002 O . HOH S 61 ? 0.21014 0.13924 0.19374 -0.01250 0.00850 0.01680
   2003 O . HOH S 62 ? 0.29564 0.29874 0.33604 -0.03990 0.01070 0.01970
   2004 O . HOH S 63 ? 0.27964 0.31994 0.30624 -0.00330 -0.02950 0.00580
   2005 O . HOH S 66 ? 0.26974 0.22594 0.14784 0.00440 -0.01900 -0.00390
   2006 O . HOH S 67 ? 0.14764 0.14164 0.09804 0.00410 -0.00500 -0.01230
   2007 O . HOH S 68 ? 0.21454 0.17854 0.16974 0.00260 0.02110 0.02550
   2008 O . HOH S 69 ? 0.26034 0.17334 0.25884 -0.04090 0.00290 0.01140
   2009 O . HOH S 70 ? 0.20814 0.18894 0.17714 -0.00140 0.03430 0.02010
   2010 O . HOH S 71 ? 0.28274 0.27294 0.27554 -0.01020 0.04760 0.02750
   2011 O . HOH S 72 ? 0.32104 0.31614 0.25624 0.00760 -0.01160 -0.00190
   2012 O . HOH S 73 ? 0.26164 0.27684 0.27954 0.03060 0.02920 -0.00480
   2013 O . HOH S 74 ? 0.25884 0.22584 0.16934 0.00690 0.02660 0.04430
   2014 O . HOH S 75 ? 0.18624 0.25554 0.26164 0.03140 -0.01450 0.02160
   2015 O . HOH S 76 ? 0.24274 0.21224 0.17304 0.01050 0.00920 -0.02670
   2016 O . HOH S 77 ? 0.23474 0.24464 0.24254 -0.00140 0.02980 0.00710
   2017 O . HOH S 80 ? 0.20994 0.23574 0.24024 0.01540 0.02040 -0.00060
   2018 O . HOH S 83 ? 0.20794 0.20884 0.20194 -0.01640 -0.02300 -0.02200
   2019 O . HOH S 85 ? 0.22234 0.23834 0.18844 0.00980 -0.03120 0.00480
   2020 O . HOH S 86 ? 0.24214 0.27564 0.27064 0.02430 0.03060 0.00040
   2021 O . HOH S 87 ? 0.38504 0.31384 0.29924 0.01510 0.01770 -0.02800
   2022 O . HOH S 88 ? 0.20424 0.16924 0.19934 -0.00380 0.00330 -0.01510
   2023 O . HOH S 89 ? 0.12984 0.17844 0.18624 -0.03700 -0.03780 -0.00020
   2024 O . HOH S 90 ? 0.28344 0.32334 0.33004 0.03000 0.02220 0.00450
   2025 O . HOH S 91 ? 0.33974 0.29604 0.24214 0.00970 0.01370 -0.00840
   2026 O . HOH S 92 ? 0.35074 0.30424 0.27294 0.01630 0.00130 0.03590
   2027 O . HOH S 93 ? 0.16144 0.12214 0.15594 0.02390 0.00370 0.01700
   2028 O . HOH S 94 ? 0.34214 0.34284 0.31274 -0.00090 -0.01220 -0.01440
   2029 O . HOH S 95 ? 0.25664 0.30384 0.30384 0.00550 -0.00050 0.00600
   2030 O . HOH S 96 ? 0.26714 0.28174 0.25614 -0.00230 -0.01980 -0.01000
   2031 O . HOH S 97 ? 0.31994 0.27704 0.33154 -0.04140 0.02300 0.03610
   2032 O . HOH S 99 ? 0.19694 0.23954 0.24474 0.02180 0.01190 0.00590
   2033 O . HOH S 100 ? 0.27604 0.30264 0.25554 0.02610 -0.05410 0.03260
   2034 O . HOH S 102 ? 0.19304 0.22134 0.21594 -0.00850 -0.01700 -0.00020
   2035 O . HOH S 103 ? 0.35754 0.28914 0.28304 -0.01170 -0.01500 -0.03060
   2036 O . HOH S 105 ? 0.23374 0.27024 0.27514 0.00810 0.01630 0.00110
   2037 O . HOH S 106 ? 0.21114 0.25314 0.27024 -0.03030 0.02250 0.02380
   2038 O . HOH S 107 ? 0.20904 0.20234 0.23044 -0.03160 0.02380 0.02940
   2039 O . HOH S 108 ? 0.28194 0.23204 0.22184 0.01000 0.01160 0.04480
   2040 O . HOH S 111 ? 0.24314 0.18844 0.20354 0.01330 0.00570 0.03630
   2041 O . HOH S 112 ? 0.35904 0.27114 0.33954 -0.01600 0.00590 0.00990
   2042 O . HOH S 113 ? 0.18214 0.24684 0.24964 0.01390 -0.00200 0.01210
   2043 O . HOH S 115 ? 0.33334 0.29644 0.28844 0.01010 0.00640 0.03340
   2044 O . HOH S 116 ? 0.25984 0.22594 0.23384 -0.00390 0.02620 0.02450
   2045 O . HOH S 117 ? 0.27194 0.29074 0.32094 -0.03830 0.01820 0.02450
   2046 O . HOH S 118 ? 0.16094 0.16064 0.14634 -0.00200 -0.00850 -0.00470
   2047 O . HOH S 120 ? 0.26574 0.24334 0.28304 -0.03320 0.01470 0.02270
   2048 O . HOH S 121 ? 0.21004 0.22404 0.23814 -0.01200 0.00400 -0.00400
   2049 O . HOH S 122 ? 0.22604 0.19354 0.15424 0.00830 0.01500 -0.00770
   2050 O . HOH S 123 ? 0.20714 0.21444 0.22544 0.03640 0.02920 -0.00540
   2051 O . HOH S 124 ? 0.27514 0.31714 0.31724 0.01930 0.01970 0.00380
   2052 O . HOH S 125 ? 0.17544 0.21794 0.22824 -0.02860 -0.02010 0.00340
   2053 O . HOH S 126 ? 0.18514 0.24244 0.21744 0.00480 -0.04820 0.01540
   2054 O . HOH S 127 ? 0.26974 0.29494 0.33384 -0.04790 0.00180 0.01530
   2055 O . HOH S 128 ? 0.26274 0.24574 0.18064 0.01190 0.00690 0.02010
   2056 O . HOH S 129 ? 0.30814 0.27244 0.29664 -0.00940 -0.00250 -0.02250
   2057 O . HOH S 131 ? 0.25704 0.25414 0.21984 -0.00670 -0.02410 -0.02090
   2058 O . HOH S 132 ? 0.25384 0.30694 0.31864 -0.02430 -0.00670 0.00920
   2059 O . HOH S 135 ? 0.24254 0.28454 0.30224 -0.03960 -0.02650 0.00190
   2060 O . HOH S 136 ? 0.23914 0.25194 0.26284 -0.01960 -0.01420 -0.01420
   2061 O . HOH S 137 ? 0.21044 0.22334 0.18664 0.01220 -0.02180 0.00820
   2062 O . HOH S 139 ? 0.35914 0.32024 0.28474 0.00760 0.01090 -0.01400
   2063 O . HOH S 142 ? 0.35594 0.31554 0.26654 0.01300 0.01210 0.04640
   2064 O . HOH S 143 ? 0.24794 0.24584 0.23524 -0.00350 -0.00690 -0.00710
   2065 O . HOH S 147 ? 0.33374 0.28414 0.30244 0.02170 0.01940 -0.02580
   2066 O . HOH S 151 ? 0.15354 0.11534 0.15854 -0.01230 0.00650 -0.00550
   2067 O . HOH S 152 ? 0.26004 0.18614 0.21434 -0.00630 -0.00210 -0.02260
   2068 O . HOH S 154 ? 0.30924 0.26384 0.20784 0.01820 0.00400 0.05190
   2069 O . HOH S 155 ? 0.35474 0.28694 0.30294 0.01630 0.00700 0.04680
   2070 O . HOH S 159 ? 0.18074 0.18744 0.17794 -0.01060 -0.01830 -0.00640
   2071 O . HOH S 160 ? 0.33384 0.30744 0.23234 0.01600 0.00200 0.03150
   2072 O . HOH S 161 ? 0.30484 0.24034 0.25864 -0.00770 -0.00450 -0.02310
   2073 O . HOH S 162 ? 0.34384 0.30864 0.31664 0.02840 0.02660 -0.02270
   2074 O . HOH S 163 ? 0.17274 0.21994 0.21974 -0.00640 -0.00910 0.00510
   2075 O . HOH S 164 ? 0.25574 0.22024 0.26594 -0.01680 0.00800 -0.00220
   2076 O . HOH S 165 ? 0.20124 0.19884 0.16844 0.03280 -0.03850 0.03970
   2077 O . HOH S 167 ? 0.22034 0.22884 0.26884 -0.04510 -0.00040 0.01270
   2078 O . HOH S 168 ? 0.28274 0.26444 0.26034 0.02700 0.03620 -0.01080
   2079 O . HOH S 169 ? 0.33664 0.30974 0.26354 0.02070 -0.00740 0.03650
   2080 O . HOH S 170 ? 0.34964 0.30684 0.28044 0.01380 0.00780 0.04390
   2081 O . HOH S 171 ? 0.26464 0.26434 0.27514 -0.02170 0.02750 0.02870
   2082 O . HOH S 172 ? 0.24324 0.25154 0.27534 0.03660 0.00800 0.00890
   2083 O . HOH S 173 ? 0.30424 0.27514 0.21784 -0.00070 -0.02550 -0.00620
   2084 O . HOH S 174 ? 0.38000 0.38000 0.38000 -0.00000 0.00000 -0.00000
   2085 O . HOH S 175 ? 0.38000 0.38000 0.38000 -0.00000 -0.00000 -0.00000

data_comp_NO3
loop_
  _chem_comp_atom.comp_id
  _chem_comp_atom.atom_id
  _chem_comp_atom.type_symbol
  _chem_comp_atom.type_energy
  _chem_comp_atom.partial_charge
  _chem_comp_atom.x
  _chem_comp_atom.y
  _chem_comp_atom.z
   NO3 N N N . -0.0111 0.0284 -0.0429
   NO3 O1 O O . -1.2750 0.0102 -0.0794
   NO3 O2 O O . 0.6066 1.1312 -0.0792
   NO3 O3 O O . 0.6350 -1.0562 0.0300

loop_
  _chem_comp_bond.comp_id
  _chem_comp_bond.atom_id_1
  _chem_comp_bond.atom_id_2
  _chem_comp_bond.type
  _chem_comp_bond.value_dist
  _chem_comp_bond.value_dist_esd
   NO3 N O1 double 1.265 0.020
   NO3 N O2 single 1.265 0.020
   NO3 N O3 single 1.265 0.020

loop_
  _chem_comp_angle.comp_id
  _chem_comp_angle.atom_id_1
  _chem_comp_angle.atom_id_2
  _chem_comp_angle.atom_id_3
  _chem_comp_angle.value_angle
  _chem_comp_angle.value_angle_esd
   NO3 O3 N O2 120.00 3.000
   NO3 O3 N O1 120.00 3.000
   NO3 O2 N O1 120.00 3.000

loop_
  _chem_comp_plane_atom.comp_id
  _chem_comp_plane_atom.plane_id
  _chem_comp_plane_atom.atom_id
  _chem_comp_plane_atom.dist_esd
   NO3 plan-1 N 0.020
   NO3 plan-1 O1 0.020
   NO3 plan-1 O2 0.020
   NO3 plan-1 O3 0.020

loop_
  _chem_comp_plane.comp_id
  _chem_comp_plane.id
   NO3 plan-1

loop_
  _chem_comp.id
  _chem_comp.three_letter_code
  _chem_comp.name
  _chem_comp.group
  _chem_comp.number_atoms_all
  _chem_comp.number_atoms_nh
  _chem_comp.desc_level
   NO3 NO3 'nitrate                  ' ligand 4 4 .

data_link_SS
loop_
  _chem_link_bond.link_id
  _chem_link_bond.atom_1_comp_id
  _chem_link_bond.atom_id_1
  _chem_link_bond.atom_2_comp_id
  _chem_link_bond.atom_id_2
  _chem_link_bond.type
  _chem_link_bond.value_dist
  _chem_link_bond.value_dist_esd
   SS 1 SG 2 SG single 2.031 0.020

loop_
  _chem_link_angle.link_id
  _chem_link_angle.atom_1_comp_id
  _chem_link_angle.atom_id_1
  _chem_link_angle.atom_2_comp_id
  _chem_link_angle.atom_id_2
  _chem_link_angle.atom_3_comp_id
  _chem_link_angle.atom_id_3
  _chem_link_angle.value_angle
  _chem_link_angle.value_angle_esd
   SS 1 CB 1 SG 2 SG 104.200 2.100
   SS 1 SG 2 SG 2 CB 104.200 2.100

loop_
  _chem_link_tor.link_id
  _chem_link_tor.id
  _chem_link_tor.atom_1_comp_id
  _chem_link_tor.atom_id_1
  _chem_link_tor.atom_2_comp_id
  _chem_link_tor.atom_id_2
  _chem_link_tor.atom_3_comp_id
  _chem_link_tor.atom_id_3
  _chem_link_tor.atom_4_comp_id
  _chem_link_tor.atom_id_4
  _chem_link_tor.value_angle
  _chem_link_tor.alt_value_angle
  _chem_link_tor.value_angle_esd
  _chem_link_tor.period
   SS ss 1 CB 1 SG 2 SG 2 CB 93.0 -86.0 10.0 1
   SS chi2_1 1 CA 1 CB 1 SG 2 SG 79.0 183.0,-73.0 20.0 1
   SS chi2_2 1 SG 2 SG 2 CB 2 CA -79.0 -183.0,73.0 20.0 1
