# Supplementary material for: AutoLEI: An XDS-based pipeline with graphical user interface for automated real-time and offline batch 3D ED/microED data processing
Source: IUCrJ. 2026 Jan 1;13(Pt 1):105–15. doi: 10.1107/S2052252525010784 (PMC12809502; doi:10.1107/S2052252525010784)
Supplement: Supplementary file 7 [file m-13-00105-sup7.zip › structure files/PDB/lysozyme/20240918_microed_autoleipaper_refine_289.geo]

Geometry restraints
Bond restraints: 1956
Sorted by residual:
bond pdb=" CA  LEU A   8 "
     pdb=" CB  LEU A   8 "
  ideal  model  delta    sigma   weight residual
  1.528  1.461  0.067 1.59e-02 3.96e+03 1.77e+01
bond pdb=" CA  LEU A   8 "
     pdb=" C   LEU A   8 "
  ideal  model  delta    sigma   weight residual
  1.524  1.473  0.051 1.29e-02 6.01e+03 1.54e+01
bond pdb=" N   ASN A  65 "
     pdb=" CA  ASN A  65 "
  ideal  model  delta    sigma   weight residual
  1.457  1.413  0.044 1.23e-02 6.61e+03 1.29e+01
bond pdb=" C   GLY A  26 "
     pdb=" O   GLY A  26 "
  ideal  model  delta    sigma   weight residual
  1.234  1.186  0.049 1.41e-02 5.03e+03 1.20e+01
bond pdb=" CA  LEU A  84 "
     pdb=" CB  LEU A  84 "
  ideal  model  delta    sigma   weight residual
  1.530  1.479  0.051 1.54e-02 4.22e+03 1.08e+01
bond pdb=" C   GLY A  22 "
     pdb=" N   TYR A  23 "
  ideal  model  delta    sigma   weight residual
  1.331  1.277  0.054 1.65e-02 3.67e+03 1.08e+01
bond pdb=" C   SER A  50 "
     pdb=" N   THR A  51 "
  ideal  model  delta    sigma   weight residual
  1.331  1.287  0.044 1.37e-02 5.33e+03 1.04e+01
bond pdb=" C   ASN A  37 "
     pdb=" N   PHE A  38 "
  ideal  model  delta    sigma   weight residual
  1.332  1.288  0.045 1.38e-02 5.25e+03 1.04e+01
bond pdb=" C   ILE A 124 "
     pdb=" N   ARG A 125 "
  ideal  model  delta    sigma   weight residual
  1.331  1.287  0.044 1.37e-02 5.33e+03 1.01e+01
bond pdb=" C   VAL A   2 "
     pdb=" N   PHE A   3 "
  ideal  model  delta    sigma   weight residual
  1.330  1.287  0.042 1.37e-02 5.33e+03 9.58e+00
bond pdb=" CB  ASP A  66 "
     pdb=" CG  ASP A  66 "
  ideal  model  delta    sigma   weight residual
  1.516  1.439  0.077 2.50e-02 1.60e+03 9.53e+00
bond pdb=" C   PHE A  38 "
     pdb=" O   PHE A  38 "
  ideal  model  delta    sigma   weight residual
  1.235  1.184  0.051 1.66e-02 3.63e+03 9.47e+00
bond pdb=" C   ILE A  58 "
     pdb=" O   ILE A  58 "
  ideal  model  delta    sigma   weight residual
  1.237  1.202  0.035 1.15e-02 7.56e+03 9.31e+00
bond pdb=" CA  ASP A  66 "
     pdb=" C   ASP A  66 "
  ideal  model  delta    sigma   weight residual
  1.523  1.482  0.041 1.34e-02 5.57e+03 9.25e+00
bond pdb=" C   ASN A  27 "
     pdb=" O   ASN A  27 "
  ideal  model  delta    sigma   weight residual
  1.236  1.202  0.035 1.15e-02 7.56e+03 9.15e+00
bond pdb=" N   LEU A  56 "
     pdb=" CA  LEU A  56 "
  ideal  model  delta    sigma   weight residual
  1.456  1.420  0.037 1.22e-02 6.72e+03 8.97e+00
bond pdb=" N   LEU A   8 "
     pdb=" CA  LEU A   8 "
  ideal  model  delta    sigma   weight residual
  1.459  1.423  0.036 1.23e-02 6.61e+03 8.78e+00
bond pdb=" C   MET A  12 "
     pdb=" N   LYS A  13 "
  ideal  model  delta    sigma   weight residual
  1.335  1.296  0.038 1.31e-02 5.83e+03 8.62e+00
bond pdb=" N   TRP A  28 "
     pdb=" CA  TRP A  28 "
  ideal  model  delta    sigma   weight residual
  1.459  1.423  0.036 1.23e-02 6.61e+03 8.56e+00
bond pdb=" C   THR A 118 "
     pdb=" N   ASP A 119 "
  ideal  model  delta    sigma   weight residual
  1.334  1.297  0.037 1.27e-02 6.20e+03 8.43e+00
bond pdb=" CA  LYS A  96 "
     pdb=" CB  LYS A  96 "
  ideal  model  delta    sigma   weight residual
  1.528  1.483  0.045 1.56e-02 4.11e+03 8.41e+00
bond pdb=" CG  LEU A  84 "
     pdb=" CD1 LEU A  84 "
  ideal  model  delta    sigma   weight residual
  1.521  1.426  0.095 3.30e-02 9.18e+02 8.27e+00
bond pdb=" C   TRP A  62 "
     pdb=" O   TRP A  62 "
  ideal  model  delta    sigma   weight residual
  1.235  1.198  0.038 1.31e-02 5.83e+03 8.23e+00
bond pdb=" C   SER A  24 "
     pdb=" O   SER A  24 "
  ideal  model  delta    sigma   weight residual
  1.234  1.195  0.039 1.36e-02 5.41e+03 8.22e+00
bond pdb=" CG  TRP A  28 "
     pdb=" CD2 TRP A  28 "
  ideal  model  delta    sigma   weight residual
  1.433  1.382  0.051 1.80e-02 3.09e+03 8.18e+00
bond pdb=" N   ASN A  59 "
     pdb=" CA  ASN A  59 "
  ideal  model  delta    sigma   weight residual
  1.455  1.417  0.038 1.33e-02 5.65e+03 8.16e+00
bond pdb=" CA  ALA A  95 "
     pdb=" CB  ALA A  95 "
  ideal  model  delta    sigma   weight residual
  1.528  1.485  0.044 1.56e-02 4.11e+03 7.92e+00
bond pdb=" N   ASP A  52 "
     pdb=" CA  ASP A  52 "
  ideal  model  delta    sigma   weight residual
  1.456  1.422  0.034 1.23e-02 6.61e+03 7.79e+00
bond pdb=" CG1 ILE A  55 "
     pdb=" CD1 ILE A  55 "
  ideal  model  delta    sigma   weight residual
  1.513  1.404  0.109 3.90e-02 6.57e+02 7.75e+00
bond pdb=" CA  CYS A 115 "
     pdb=" C   CYS A 115 "
  ideal  model  delta    sigma   weight residual
  1.519  1.486  0.033 1.19e-02 7.06e+03 7.70e+00
bond pdb=" C   GLY A  16 "
     pdb=" O   GLY A  16 "
  ideal  model  delta    sigma   weight residual
  1.237  1.201  0.036 1.31e-02 5.83e+03 7.65e+00
bond pdb=" C   ASN A  19 "
     pdb=" N   TYR A  20 "
  ideal  model  delta    sigma   weight residual
  1.331  1.291  0.040 1.44e-02 4.82e+03 7.56e+00
bond pdb=" N   SER A  36 "
     pdb=" CA  SER A  36 "
  ideal  model  delta    sigma   weight residual
  1.454  1.416  0.038 1.40e-02 5.10e+03 7.52e+00
bond pdb=" CA  SER A  36 "
     pdb=" C   SER A  36 "
  ideal  model  delta    sigma   weight residual
  1.522  1.486  0.036 1.31e-02 5.83e+03 7.45e+00
bond pdb=" CB  ASN A  77 "
     pdb=" CG  ASN A  77 "
  ideal  model  delta    sigma   weight residual
  1.516  1.448  0.068 2.50e-02 1.60e+03 7.41e+00
bond pdb=" N   SER A  24 "
     pdb=" CA  SER A  24 "
  ideal  model  delta    sigma   weight residual
  1.454  1.417  0.036 1.34e-02 5.57e+03 7.36e+00
bond pdb=" C   ALA A  10 "
     pdb=" N   ALA A  11 "
  ideal  model  delta    sigma   weight residual
  1.335  1.298  0.037 1.36e-02 5.41e+03 7.35e+00
bond pdb=" CB  TYR A  53 "
     pdb=" CG  TYR A  53 "
  ideal  model  delta    sigma   weight residual
  1.512  1.453  0.059 2.20e-02 2.07e+03 7.29e+00
bond pdb=" CG  GLN A  41 "
     pdb=" CD  GLN A  41 "
  ideal  model  delta    sigma   weight residual
  1.516  1.449  0.067 2.50e-02 1.60e+03 7.16e+00
bond pdb=" CA  TRP A 111 "
     pdb=" C   TRP A 111 "
  ideal  model  delta    sigma   weight residual
  1.524  1.489  0.034 1.29e-02 6.01e+03 7.15e+00
bond pdb=" C   ILE A  58 "
     pdb=" N   ASN A  59 "
  ideal  model  delta    sigma   weight residual
  1.330  1.292  0.038 1.45e-02 4.76e+03 7.04e+00
bond pdb=" N   ARG A  45 "
     pdb=" CA  ARG A  45 "
  ideal  model  delta    sigma   weight residual
  1.459  1.427  0.033 1.23e-02 6.61e+03 7.03e+00
bond pdb=" C   THR A  40 "
     pdb=" N   GLN A  41 "
  ideal  model  delta    sigma   weight residual
  1.331  1.293  0.038 1.43e-02 4.89e+03 6.99e+00
bond pdb=" N   CYS A  30 "
     pdb=" CA  CYS A  30 "
  ideal  model  delta    sigma   weight residual
  1.459  1.427  0.032 1.21e-02 6.83e+03 6.89e+00
bond pdb=" CA  ARG A   5 "
     pdb=" C   ARG A   5 "
  ideal  model  delta    sigma   weight residual
  1.523  1.489  0.034 1.30e-02 5.92e+03 6.77e+00
bond pdb=" CA  GLU A   7 "
     pdb=" C   GLU A   7 "
  ideal  model  delta    sigma   weight residual
  1.524  1.490  0.033 1.29e-02 6.01e+03 6.74e+00
bond pdb=" N   CYS A  64 "
     pdb=" CA  CYS A  64 "
  ideal  model  delta    sigma   weight residual
  1.454  1.421  0.033 1.29e-02 6.01e+03 6.72e+00
bond pdb=" C   GLN A  57 "
     pdb=" N   ILE A  58 "
  ideal  model  delta    sigma   weight residual
  1.329  1.291  0.038 1.46e-02 4.69e+03 6.72e+00
bond pdb=" CA  ALA A  10 "
     pdb=" C   ALA A  10 "
  ideal  model  delta    sigma   weight residual
  1.523  1.490  0.034 1.30e-02 5.92e+03 6.70e+00
bond pdb=" CB  ASN A  27 "
     pdb=" CG  ASN A  27 "
  ideal  model  delta    sigma   weight residual
  1.516  1.451  0.065 2.50e-02 1.60e+03 6.70e+00
bond pdb=" CA  TRP A 123 "
     pdb=" C   TRP A 123 "
  ideal  model  delta    sigma   weight residual
  1.522  1.486  0.036 1.40e-02 5.10e+03 6.68e+00
bond pdb=" N   ILE A  58 "
     pdb=" CA  ILE A  58 "
  ideal  model  delta    sigma   weight residual
  1.459  1.428  0.031 1.19e-02 7.06e+03 6.66e+00
bond pdb=" C   TYR A  53 "
     pdb=" N   GLY A  54 "
  ideal  model  delta    sigma   weight residual
  1.329  1.279  0.050 1.95e-02 2.63e+03 6.55e+00
bond pdb=" CA  GLN A  57 "
     pdb=" CB  GLN A  57 "
  ideal  model  delta    sigma   weight residual
  1.529  1.489  0.040 1.58e-02 4.01e+03 6.52e+00
bond pdb=" C   ALA A  82 "
     pdb=" N   LEU A  83 "
  ideal  model  delta    sigma   weight residual
  1.332  1.293  0.039 1.52e-02 4.33e+03 6.52e+00
bond pdb=" C   LEU A  83 "
     pdb=" N   LEU A  84 "
  ideal  model  delta    sigma   weight residual
  1.332  1.300  0.033 1.29e-02 6.01e+03 6.45e+00
bond pdb=" N   SER A  91 "
     pdb=" CA  SER A  91 "
  ideal  model  delta    sigma   weight residual
  1.459  1.428  0.031 1.23e-02 6.61e+03 6.43e+00
bond pdb=" N   GLY A  16 "
     pdb=" CA  GLY A  16 "
  ideal  model  delta    sigma   weight residual
  1.447  1.408  0.039 1.53e-02 4.27e+03 6.41e+00
bond pdb=" CA  THR A  69 "
     pdb=" C   THR A  69 "
  ideal  model  delta    sigma   weight residual
  1.519  1.490  0.029 1.15e-02 7.56e+03 6.39e+00
bond pdb=" CA  ARG A  61 "
     pdb=" CB  ARG A  61 "
  ideal  model  delta    sigma   weight residual
  1.530  1.490  0.040 1.57e-02 4.06e+03 6.39e+00
bond pdb=" CA  ASN A  65 "
     pdb=" CB  ASN A  65 "
  ideal  model  delta    sigma   weight residual
  1.529  1.495  0.034 1.34e-02 5.57e+03 6.39e+00
bond pdb=" N   CYS A   6 "
     pdb=" CA  CYS A   6 "
  ideal  model  delta    sigma   weight residual
  1.459  1.426  0.032 1.28e-02 6.10e+03 6.37e+00
bond pdb=" C   ARG A 114 "
     pdb=" O   ARG A 114 "
  ideal  model  delta    sigma   weight residual
  1.236  1.204  0.032 1.28e-02 6.10e+03 6.26e+00
bond pdb=" C   ARG A  73 "
     pdb=" N   ASN A  74 "
  ideal  model  delta    sigma   weight residual
  1.328  1.295  0.033 1.30e-02 5.92e+03 6.26e+00
bond pdb=" N   TRP A  62 "
     pdb=" CA  TRP A  62 "
  ideal  model  delta    sigma   weight residual
  1.457  1.425  0.032 1.27e-02 6.20e+03 6.20e+00
bond pdb=" CA  ARG A 112 "
     pdb=" C   ARG A 112 "
  ideal  model  delta    sigma   weight residual
  1.523  1.491  0.032 1.30e-02 5.92e+03 6.16e+00
bond pdb=" C   ASN A  93 "
     pdb=" N   CYS A  94 "
  ideal  model  delta    sigma   weight residual
  1.334  1.299  0.035 1.43e-02 4.89e+03 6.16e+00
bond pdb=" C   GLN A  57 "
     pdb=" O   GLN A  57 "
  ideal  model  delta    sigma   weight residual
  1.233  1.201  0.032 1.28e-02 6.10e+03 6.14e+00
bond pdb=" C   SER A  85 "
     pdb=" O   SER A  85 "
  ideal  model  delta    sigma   weight residual
  1.234  1.201  0.034 1.36e-02 5.41e+03 6.10e+00
bond pdb=" C   PHE A  34 "
     pdb=" N   GLU A  35 "
  ideal  model  delta    sigma   weight residual
  1.334  1.299  0.035 1.43e-02 4.89e+03 6.02e+00
bond pdb=" C   ARG A 112 "
     pdb=" N   ASN A 113 "
  ideal  model  delta    sigma   weight residual
  1.334  1.299  0.036 1.46e-02 4.69e+03 6.00e+00
bond pdb=" N   ARG A   5 "
     pdb=" CA  ARG A   5 "
  ideal  model  delta    sigma   weight residual
  1.459  1.430  0.029 1.21e-02 6.83e+03 5.93e+00
bond pdb=" C   GLY A 104 "
     pdb=" N   MET A 105 "
  ideal  model  delta    sigma   weight residual
  1.334  1.301  0.034 1.38e-02 5.25e+03 5.92e+00
bond pdb=" C   TYR A  23 "
     pdb=" N   SER A  24 "
  ideal  model  delta    sigma   weight residual
  1.330  1.298  0.032 1.31e-02 5.83e+03 5.89e+00
bond pdb=" C   LEU A  75 "
     pdb=" N   CYS A  76 "
  ideal  model  delta    sigma   weight residual
  1.331  1.295  0.036 1.48e-02 4.57e+03 5.86e+00
bond pdb=" CB  LEU A  83 "
     pdb=" CG  LEU A  83 "
  ideal  model  delta    sigma   weight residual
  1.530  1.482  0.048 2.00e-02 2.50e+03 5.85e+00
bond pdb=" C   VAL A  92 "
     pdb=" N   ASN A  93 "
  ideal  model  delta    sigma   weight residual
  1.335  1.303  0.032 1.31e-02 5.83e+03 5.82e+00
bond pdb=" N   LEU A  25 "
     pdb=" CA  LEU A  25 "
  ideal  model  delta    sigma   weight residual
  1.459  1.430  0.029 1.20e-02 6.94e+03 5.82e+00
bond pdb=" CB  HIS A  15 "
     pdb=" CG  HIS A  15 "
  ideal  model  delta    sigma   weight residual
  1.497  1.463  0.034 1.40e-02 5.10e+03 5.82e+00
bond pdb=" CA  GLY A  16 "
     pdb=" C   GLY A  16 "
  ideal  model  delta    sigma   weight residual
  1.511  1.478  0.033 1.37e-02 5.33e+03 5.77e+00
bond pdb=" C   GLY A  26 "
     pdb=" N   ASN A  27 "
  ideal  model  delta    sigma   weight residual
  1.334  1.304  0.030 1.27e-02 6.20e+03 5.76e+00
bond pdb=" CB  CYS A  80 "
     pdb=" SG  CYS A  80 "
  ideal  model  delta    sigma   weight residual
  1.808  1.729  0.079 3.30e-02 9.18e+02 5.74e+00
bond pdb=" N   LYS A 116 "
     pdb=" CA  LYS A 116 "
  ideal  model  delta    sigma   weight residual
  1.456  1.426  0.031 1.28e-02 6.10e+03 5.72e+00
bond pdb=" CA  ASN A  27 "
     pdb=" C   ASN A  27 "
  ideal  model  delta    sigma   weight residual
  1.524  1.494  0.030 1.27e-02 6.20e+03 5.65e+00
bond pdb=" CA  ALA A  82 "
     pdb=" C   ALA A  82 "
  ideal  model  delta    sigma   weight residual
  1.522  1.489  0.033 1.41e-02 5.03e+03 5.56e+00
bond pdb=" CB  LYS A 116 "
     pdb=" CG  LYS A 116 "
  ideal  model  delta    sigma   weight residual
  1.520  1.449  0.071 3.00e-02 1.11e+03 5.56e+00
bond pdb=" CD  LYS A 116 "
     pdb=" CE  LYS A 116 "
  ideal  model  delta    sigma   weight residual
  1.520  1.450  0.070 3.00e-02 1.11e+03 5.52e+00
bond pdb=" N   GLY A  54 "
     pdb=" CA  GLY A  54 "
  ideal  model  delta    sigma   weight residual
  1.446  1.406  0.040 1.73e-02 3.34e+03 5.37e+00
bond pdb=" C   ILE A  98 "
     pdb=" N   VAL A  99 "
  ideal  model  delta    sigma   weight residual
  1.334  1.305  0.029 1.26e-02 6.30e+03 5.30e+00
bond pdb=" CA  PRO A  79 "
     pdb=" C   PRO A  79 "
  ideal  model  delta    sigma   weight residual
  1.520  1.490  0.031 1.33e-02 5.65e+03 5.28e+00
bond pdb=" CA  SER A  50 "
     pdb=" C   SER A  50 "
  ideal  model  delta    sigma   weight residual
  1.526  1.494  0.031 1.36e-02 5.41e+03 5.27e+00
bond pdb=" CG  TYR A  53 "
     pdb=" CD2 TYR A  53 "
  ideal  model  delta    sigma   weight residual
  1.389  1.341  0.048 2.10e-02 2.27e+03 5.27e+00
bond pdb=" CA  PHE A  38 "
     pdb=" CB  PHE A  38 "
  ideal  model  delta    sigma   weight residual
  1.532  1.497  0.035 1.53e-02 4.27e+03 5.20e+00
bond pdb=" CA  ASP A 119 "
     pdb=" C   ASP A 119 "
  ideal  model  delta    sigma   weight residual
  1.526  1.499  0.028 1.21e-02 6.83e+03 5.20e+00
bond pdb=" CA  VAL A  29 "
     pdb=" C   VAL A  29 "
  ideal  model  delta    sigma   weight residual
  1.524  1.494  0.030 1.30e-02 5.92e+03 5.20e+00
bond pdb=" C   GLY A 117 "
     pdb=" N   THR A 118 "
  ideal  model  delta    sigma   weight residual
  1.328  1.297  0.031 1.37e-02 5.33e+03 5.19e+00
bond pdb=" CB  TRP A 123 "
     pdb=" CG  TRP A 123 "
  ideal  model  delta    sigma   weight residual
  1.498  1.428  0.070 3.10e-02 1.04e+03 5.16e+00
bond pdb=" CB  ASP A  87 "
     pdb=" CG  ASP A  87 "
  ideal  model  delta    sigma   weight residual
  1.516  1.459  0.057 2.50e-02 1.60e+03 5.15e+00
bond pdb=" CA  ILE A  55 "
     pdb=" CB  ILE A  55 "
  ideal  model  delta    sigma   weight residual
  1.543  1.505  0.038 1.66e-02 3.63e+03 5.14e+00
bond pdb=" C   TYR A  53 "
     pdb=" O   TYR A  53 "
  ideal  model  delta    sigma   weight residual
  1.235  1.206  0.029 1.28e-02 6.10e+03 5.14e+00
bond pdb=" N   ALA A  10 "
     pdb=" CA  ALA A  10 "
  ideal  model  delta    sigma   weight residual
  1.459  1.432  0.027 1.21e-02 6.83e+03 5.07e+00
bond pdb=" CB  PHE A   3 "
     pdb=" CG  PHE A   3 "
  ideal  model  delta    sigma   weight residual
  1.502  1.450  0.052 2.30e-02 1.89e+03 5.06e+00
bond pdb=" N   ASN A  19 "
     pdb=" CA  ASN A  19 "
  ideal  model  delta    sigma   weight residual
  1.458  1.428  0.030 1.35e-02 5.49e+03 5.05e+00
bond pdb=" CA  MET A  12 "
     pdb=" CB  MET A  12 "
  ideal  model  delta    sigma   weight residual
  1.528  1.494  0.035 1.56e-02 4.11e+03 5.03e+00
bond pdb=" N   LYS A  13 "
     pdb=" CA  LYS A  13 "
  ideal  model  delta    sigma   weight residual
  1.459  1.432  0.027 1.21e-02 6.83e+03 5.03e+00
bond pdb=" N   ALA A  31 "
     pdb=" CA  ALA A  31 "
  ideal  model  delta    sigma   weight residual
  1.459  1.433  0.027 1.19e-02 7.06e+03 4.96e+00
bond pdb=" CG  PHE A  34 "
     pdb=" CD1 PHE A  34 "
  ideal  model  delta    sigma   weight residual
  1.384  1.337  0.047 2.10e-02 2.27e+03 4.93e+00
bond pdb=" C   GLU A   7 "
     pdb=" O   GLU A   7 "
  ideal  model  delta    sigma   weight residual
  1.237  1.210  0.026 1.19e-02 7.06e+03 4.93e+00
bond pdb=" N   MET A 105 "
     pdb=" CA  MET A 105 "
  ideal  model  delta    sigma   weight residual
  1.457  1.427  0.030 1.35e-02 5.49e+03 4.92e+00
bond pdb=" CD2 TRP A  63 "
     pdb=" CE2 TRP A  63 "
  ideal  model  delta    sigma   weight residual
  1.409  1.371  0.038 1.70e-02 3.46e+03 4.89e+00
bond pdb=" C   ILE A  55 "
     pdb=" N   LEU A  56 "
  ideal  model  delta    sigma   weight residual
  1.332  1.304  0.028 1.29e-02 6.01e+03 4.88e+00
bond pdb=" N   ASN A  77 "
     pdb=" CA  ASN A  77 "
  ideal  model  delta    sigma   weight residual
  1.460  1.427  0.033 1.51e-02 4.39e+03 4.85e+00
bond pdb=" CA  ASP A  52 "
     pdb=" C   ASP A  52 "
  ideal  model  delta    sigma   weight residual
  1.523  1.496  0.027 1.23e-02 6.61e+03 4.81e+00
bond pdb=" CE2 TYR A  20 "
     pdb=" CZ  TYR A  20 "
  ideal  model  delta    sigma   weight residual
  1.378  1.326  0.052 2.40e-02 1.74e+03 4.78e+00
bond pdb=" CA  CYS A  76 "
     pdb=" C   CYS A  76 "
  ideal  model  delta    sigma   weight residual
  1.523  1.492  0.031 1.41e-02 5.03e+03 4.77e+00
bond pdb=" C   ARG A 114 "
     pdb=" N   CYS A 115 "
  ideal  model  delta    sigma   weight residual
  1.329  1.290  0.039 1.79e-02 3.12e+03 4.75e+00
bond pdb=" CE2 TRP A 108 "
     pdb=" CZ2 TRP A 108 "
  ideal  model  delta    sigma   weight residual
  1.394  1.348  0.046 2.10e-02 2.27e+03 4.74e+00
bond pdb=" CG  TRP A 111 "
     pdb=" CD2 TRP A 111 "
  ideal  model  delta    sigma   weight residual
  1.433  1.394  0.039 1.80e-02 3.09e+03 4.72e+00
bond pdb=" CG  MET A  12 "
     pdb=" SD  MET A  12 "
  ideal  model  delta    sigma   weight residual
  1.803  1.749  0.054 2.50e-02 1.60e+03 4.71e+00
bond pdb=" CA  CYS A   6 "
     pdb=" C   CYS A   6 "
  ideal  model  delta    sigma   weight residual
  1.523  1.494  0.029 1.35e-02 5.49e+03 4.69e+00
bond pdb=" N   ASP A  18 "
     pdb=" CA  ASP A  18 "
  ideal  model  delta    sigma   weight residual
  1.458  1.430  0.027 1.25e-02 6.40e+03 4.68e+00
bond pdb=" N   THR A  43 "
     pdb=" CA  THR A  43 "
  ideal  model  delta    sigma   weight residual
  1.454  1.427  0.027 1.27e-02 6.20e+03 4.67e+00
bond pdb=" CA  GLY A  26 "
     pdb=" C   GLY A  26 "
  ideal  model  delta    sigma   weight residual
  1.515  1.489  0.026 1.21e-02 6.83e+03 4.66e+00
bond pdb=" CA  ILE A  58 "
     pdb=" CB  ILE A  58 "
  ideal  model  delta    sigma   weight residual
  1.537  1.510  0.027 1.25e-02 6.40e+03 4.66e+00
bond pdb=" CB  MET A  12 "
     pdb=" CG  MET A  12 "
  ideal  model  delta    sigma   weight residual
  1.520  1.455  0.065 3.00e-02 1.11e+03 4.65e+00
bond pdb=" N   THR A  51 "
     pdb=" CA  THR A  51 "
  ideal  model  delta    sigma   weight residual
  1.455  1.427  0.027 1.26e-02 6.30e+03 4.64e+00
bond pdb=" CB  ASN A  39 "
     pdb=" CG  ASN A  39 "
  ideal  model  delta    sigma   weight residual
  1.516  1.462  0.054 2.50e-02 1.60e+03 4.59e+00
bond pdb=" CG  TRP A  63 "
     pdb=" CD1 TRP A  63 "
  ideal  model  delta    sigma   weight residual
  1.365  1.312  0.053 2.50e-02 1.60e+03 4.57e+00
bond pdb=" C   VAL A  92 "
     pdb=" O   VAL A  92 "
  ideal  model  delta    sigma   weight residual
  1.237  1.213  0.024 1.13e-02 7.83e+03 4.56e+00
bond pdb=" N   CYS A  94 "
     pdb=" CA  CYS A  94 "
  ideal  model  delta    sigma   weight residual
  1.458  1.432  0.027 1.26e-02 6.30e+03 4.53e+00
bond pdb=" CB  SER A  36 "
     pdb=" OG  SER A  36 "
  ideal  model  delta    sigma   weight residual
  1.417  1.375  0.042 2.00e-02 2.50e+03 4.51e+00
bond pdb=" CA  LYS A   1 "
     pdb=" C   LYS A   1 "
  ideal  model  delta    sigma   weight residual
  1.525  1.480  0.045 2.10e-02 2.27e+03 4.51e+00
bond pdb=" C   ALA A  90 "
     pdb=" N   SER A  91 "
  ideal  model  delta    sigma   weight residual
  1.335  1.306  0.029 1.36e-02 5.41e+03 4.50e+00
bond pdb=" CA  LEU A  83 "
     pdb=" CB  LEU A  83 "
  ideal  model  delta    sigma   weight residual
  1.531  1.494  0.036 1.72e-02 3.38e+03 4.46e+00
bond pdb=" N   CYS A  80 "
     pdb=" CA  CYS A  80 "
  ideal  model  delta    sigma   weight residual
  1.459  1.432  0.026 1.25e-02 6.40e+03 4.44e+00
bond pdb=" CA  ASN A  19 "
     pdb=" C   ASN A  19 "
  ideal  model  delta    sigma   weight residual
  1.523  1.492  0.031 1.45e-02 4.76e+03 4.43e+00
bond pdb=" CA  TYR A  23 "
     pdb=" CB  TYR A  23 "
  ideal  model  delta    sigma   weight residual
  1.527  1.500  0.027 1.30e-02 5.92e+03 4.42e+00
bond pdb=" N   TRP A 111 "
     pdb=" CA  TRP A 111 "
  ideal  model  delta    sigma   weight residual
  1.459  1.433  0.026 1.23e-02 6.61e+03 4.40e+00
bond pdb=" CA  VAL A   2 "
     pdb=" C   VAL A   2 "
  ideal  model  delta    sigma   weight residual
  1.523  1.496  0.027 1.27e-02 6.20e+03 4.37e+00
bond pdb=" N   LEU A  17 "
     pdb=" CA  LEU A  17 "
  ideal  model  delta    sigma   weight residual
  1.457  1.429  0.028 1.33e-02 5.65e+03 4.35e+00
bond pdb=" N   ALA A   9 "
     pdb=" CA  ALA A   9 "
  ideal  model  delta    sigma   weight residual
  1.459  1.434  0.025 1.20e-02 6.94e+03 4.34e+00
bond pdb=" N   ALA A  42 "
     pdb=" CA  ALA A  42 "
  ideal  model  delta    sigma   weight residual
  1.456  1.430  0.026 1.23e-02 6.61e+03 4.33e+00
bond pdb=" CA  THR A  40 "
     pdb=" C   THR A  40 "
  ideal  model  delta    sigma   weight residual
  1.522  1.493  0.029 1.41e-02 5.03e+03 4.30e+00
bond pdb=" CA  GLU A  35 "
     pdb=" CB  GLU A  35 "
  ideal  model  delta    sigma   weight residual
  1.529  1.495  0.034 1.62e-02 3.81e+03 4.28e+00
bond pdb=" CA  LEU A  83 "
     pdb=" C   LEU A  83 "
  ideal  model  delta    sigma   weight residual
  1.523  1.493  0.029 1.41e-02 5.03e+03 4.27e+00
bond pdb=" CA  LEU A  84 "
     pdb=" C   LEU A  84 "
  ideal  model  delta    sigma   weight residual
  1.523  1.495  0.028 1.34e-02 5.57e+03 4.27e+00
bond pdb=" C   ASP A  87 "
     pdb=" N   ILE A  88 "
  ideal  model  delta    sigma   weight residual
  1.338  1.316  0.022 1.05e-02 9.07e+03 4.26e+00
bond pdb=" C   LYS A  97 "
     pdb=" N   ILE A  98 "
  ideal  model  delta    sigma   weight residual
  1.334  1.309  0.026 1.25e-02 6.40e+03 4.22e+00
bond pdb=" CB  THR A 118 "
     pdb=" OG1 THR A 118 "
  ideal  model  delta    sigma   weight residual
  1.433  1.400  0.033 1.60e-02 3.91e+03 4.21e+00
bond pdb=" CA  LYS A  33 "
     pdb=" C   LYS A  33 "
  ideal  model  delta    sigma   weight residual
  1.524  1.498  0.026 1.27e-02 6.20e+03 4.20e+00
bond pdb=" N   ASN A  44 "
     pdb=" CA  ASN A  44 "
  ideal  model  delta    sigma   weight residual
  1.460  1.436  0.024 1.17e-02 7.31e+03 4.18e+00
bond pdb=" C   LYS A 116 "
     pdb=" N   GLY A 117 "
  ideal  model  delta    sigma   weight residual
  1.331  1.302  0.029 1.40e-02 5.10e+03 4.18e+00
bond pdb=" N   PRO A  79 "
     pdb=" CA  PRO A  79 "
  ideal  model  delta    sigma   weight residual
  1.467  1.442  0.025 1.21e-02 6.83e+03 4.18e+00
bond pdb=" C   HIS A  15 "
     pdb=" N   GLY A  16 "
  ideal  model  delta    sigma   weight residual
  1.330  1.301  0.029 1.42e-02 4.96e+03 4.16e+00
bond pdb=" CB  MET A 105 "
     pdb=" CG  MET A 105 "
  ideal  model  delta    sigma   weight residual
  1.520  1.459  0.061 3.00e-02 1.11e+03 4.16e+00
bond pdb=" CA  ASN A  37 "
     pdb=" C   ASN A  37 "
  ideal  model  delta    sigma   weight residual
  1.526  1.500  0.026 1.29e-02 6.01e+03 4.15e+00
bond pdb=" N   MET A  12 "
     pdb=" CA  MET A  12 "
  ideal  model  delta    sigma   weight residual
  1.459  1.435  0.025 1.21e-02 6.83e+03 4.12e+00
bond pdb=" C   GLY A  67 "
     pdb=" N   ARG A  68 "
  ideal  model  delta    sigma   weight residual
  1.333  1.302  0.031 1.51e-02 4.39e+03 4.10e+00
bond pdb=" CA  ALA A   9 "
     pdb=" C   ALA A   9 "
  ideal  model  delta    sigma   weight residual
  1.524  1.497  0.027 1.32e-02 5.74e+03 4.07e+00
bond pdb=" N   ASN A 113 "
     pdb=" CA  ASN A 113 "
  ideal  model  delta    sigma   weight residual
  1.458  1.432  0.026 1.30e-02 5.92e+03 4.06e+00
bond pdb=" CA  TRP A  62 "
     pdb=" C   TRP A  62 "
  ideal  model  delta    sigma   weight residual
  1.521  1.493  0.027 1.36e-02 5.41e+03 4.05e+00
bond pdb=" C   SER A  81 "
     pdb=" O   SER A  81 "
  ideal  model  delta    sigma   weight residual
  1.236  1.211  0.025 1.25e-02 6.40e+03 4.04e+00
bond pdb=" CA  LYS A  33 "
     pdb=" CB  LYS A  33 "
  ideal  model  delta    sigma   weight residual
  1.529  1.498  0.031 1.55e-02 4.16e+03 4.03e+00
bond pdb=" N   LEU A  75 "
     pdb=" CA  LEU A  75 "
  ideal  model  delta    sigma   weight residual
  1.458  1.431  0.027 1.33e-02 5.65e+03 3.99e+00
bond pdb=" CB  TRP A  28 "
     pdb=" CG  TRP A  28 "
  ideal  model  delta    sigma   weight residual
  1.498  1.436  0.062 3.10e-02 1.04e+03 3.98e+00
bond pdb=" CA  ALA A  90 "
     pdb=" C   ALA A  90 "
  ideal  model  delta    sigma   weight residual
  1.523  1.498  0.026 1.30e-02 5.92e+03 3.94e+00
bond pdb=" CB  GLN A  57 "
     pdb=" CG  GLN A  57 "
  ideal  model  delta    sigma   weight residual
  1.520  1.461  0.059 3.00e-02 1.11e+03 3.92e+00
bond pdb=" N   ASN A  37 "
     pdb=" CA  ASN A  37 "
  ideal  model  delta    sigma   weight residual
  1.461  1.431  0.030 1.52e-02 4.33e+03 3.89e+00
bond pdb=" CG  ASN A  77 "
     pdb=" ND2 ASN A  77 "
  ideal  model  delta    sigma   weight residual
  1.328  1.287  0.041 2.10e-02 2.27e+03 3.82e+00
bond pdb=" C   ARG A  61 "
     pdb=" N   TRP A  62 "
  ideal  model  delta    sigma   weight residual
  1.332  1.306  0.026 1.36e-02 5.41e+03 3.78e+00
bond pdb=" CB  ARG A 114 "
     pdb=" CG  ARG A 114 "
  ideal  model  delta    sigma   weight residual
  1.520  1.462  0.058 3.00e-02 1.11e+03 3.76e+00
bond pdb=" C   GLU A   7 "
     pdb=" N   LEU A   8 "
  ideal  model  delta    sigma   weight residual
  1.335  1.308  0.026 1.36e-02 5.41e+03 3.76e+00
bond pdb=" N   LYS A  33 "
     pdb=" CA  LYS A  33 "
  ideal  model  delta    sigma   weight residual
  1.459  1.436  0.023 1.19e-02 7.06e+03 3.73e+00
bond pdb=" CB  THR A  47 "
     pdb=" OG1 THR A  47 "
  ideal  model  delta    sigma   weight residual
  1.433  1.402  0.031 1.60e-02 3.91e+03 3.72e+00
bond pdb=" CA  ALA A  90 "
     pdb=" CB  ALA A  90 "
  ideal  model  delta    sigma   weight residual
  1.528  1.498  0.030 1.56e-02 4.11e+03 3.71e+00
bond pdb=" CB  CYS A  76 "
     pdb=" SG  CYS A  76 "
  ideal  model  delta    sigma   weight residual
  1.808  1.745  0.063 3.30e-02 9.18e+02 3.69e+00
bond pdb=" CA  VAL A 120 "
     pdb=" C   VAL A 120 "
  ideal  model  delta    sigma   weight residual
  1.522  1.493  0.029 1.50e-02 4.44e+03 3.69e+00
bond pdb=" C   GLY A  16 "
     pdb=" N   LEU A  17 "
  ideal  model  delta    sigma   weight residual
  1.334  1.305  0.029 1.49e-02 4.50e+03 3.69e+00
bond pdb=" CB  VAL A  99 "
     pdb=" CG2 VAL A  99 "
  ideal  model  delta    sigma   weight residual
  1.521  1.458  0.063 3.30e-02 9.18e+02 3.66e+00
bond pdb=" C   ASN A  37 "
     pdb=" O   ASN A  37 "
  ideal  model  delta    sigma   weight residual
  1.233  1.208  0.025 1.30e-02 5.92e+03 3.64e+00
bond pdb=" CA  TRP A  63 "
     pdb=" C   TRP A  63 "
  ideal  model  delta    sigma   weight residual
  1.522  1.497  0.025 1.31e-02 5.83e+03 3.62e+00
bond pdb=" CA  ILE A 124 "
     pdb=" C   ILE A 124 "
  ideal  model  delta    sigma   weight residual
  1.517  1.489  0.028 1.49e-02 4.50e+03 3.60e+00
bond pdb=" CA  ARG A  45 "
     pdb=" C   ARG A  45 "
  ideal  model  delta    sigma   weight residual
  1.525  1.501  0.024 1.25e-02 6.40e+03 3.59e+00
bond pdb=" N   TRP A 123 "
     pdb=" CA  TRP A 123 "
  ideal  model  delta    sigma   weight residual
  1.458  1.432  0.025 1.33e-02 5.65e+03 3.59e+00
bond pdb=" CA  THR A  47 "
     pdb=" C   THR A  47 "
  ideal  model  delta    sigma   weight residual
  1.522  1.496  0.026 1.37e-02 5.33e+03 3.57e+00
bond pdb=" C   ALA A  31 "
     pdb=" N   ALA A  32 "
  ideal  model  delta    sigma   weight residual
  1.335  1.310  0.025 1.31e-02 5.83e+03 3.51e+00
bond pdb=" N   NO3 A 201 "
     pdb=" O2  NO3 A 201 "
  ideal  model  delta    sigma   weight residual
  1.265  1.228  0.037 2.00e-02 2.50e+03 3.49e+00
bond pdb=" CG  ASP A  66 "
     pdb=" OD1 ASP A  66 "
  ideal  model  delta    sigma   weight residual
  1.249  1.214  0.035 1.90e-02 2.77e+03 3.47e+00
bond pdb=" CA  LEU A  17 "
     pdb=" CB  LEU A  17 "
  ideal  model  delta    sigma   weight residual
  1.530  1.499  0.031 1.68e-02 3.54e+03 3.47e+00
bond pdb=" N   ASN A  39 "
     pdb=" CA  ASN A  39 "
  ideal  model  delta    sigma   weight residual
  1.459  1.435  0.024 1.27e-02 6.20e+03 3.46e+00
bond pdb=" N   TYR A  23 "
     pdb=" CA  TYR A  23 "
  ideal  model  delta    sigma   weight residual
  1.459  1.435  0.024 1.27e-02 6.20e+03 3.46e+00
bond pdb=" CA  GLY A  49 "
     pdb=" C   GLY A  49 "
  ideal  model  delta    sigma   weight residual
  1.513  1.486  0.027 1.45e-02 4.76e+03 3.42e+00
bond pdb=" C   ALA A 122 "
     pdb=" O   ALA A 122 "
  ideal  model  delta    sigma   weight residual
  1.236  1.213  0.023 1.24e-02 6.50e+03 3.42e+00
bond pdb=" CA  TRP A 108 "
     pdb=" C   TRP A 108 "
  ideal  model  delta    sigma   weight residual
  1.525  1.501  0.023 1.28e-02 6.10e+03 3.35e+00
bond pdb=" C   ALA A  11 "
     pdb=" O   ALA A  11 "
  ideal  model  delta    sigma   weight residual
  1.237  1.215  0.022 1.19e-02 7.06e+03 3.34e+00
bond pdb=" C   TRP A 108 "
     pdb=" N   VAL A 109 "
  ideal  model  delta    sigma   weight residual
  1.335  1.312  0.023 1.26e-02 6.30e+03 3.33e+00
bond pdb=" CD  ARG A   5 "
     pdb=" NE  ARG A   5 "
  ideal  model  delta    sigma   weight residual
  1.458  1.432  0.026 1.40e-02 5.10e+03 3.32e+00
bond pdb=" CA  ASN A  46 "
     pdb=" C   ASN A  46 "
  ideal  model  delta    sigma   weight residual
  1.526  1.500  0.026 1.42e-02 4.96e+03 3.31e+00
bond pdb=" CA  THR A  51 "
     pdb=" CB  THR A  51 "
  ideal  model  delta    sigma   weight residual
  1.535  1.497  0.038 2.09e-02 2.29e+03 3.30e+00
bond pdb=" C   ARG A  45 "
     pdb=" O   ARG A  45 "
  ideal  model  delta    sigma   weight residual
  1.235  1.213  0.022 1.23e-02 6.61e+03 3.28e+00
bond pdb=" C   CYS A   6 "
     pdb=" N   GLU A   7 "
  ideal  model  delta    sigma   weight residual
  1.335  1.310  0.025 1.36e-02 5.41e+03 3.28e+00
bond pdb=" C   LEU A  25 "
     pdb=" O   LEU A  25 "
  ideal  model  delta    sigma   weight residual
  1.236  1.215  0.021 1.15e-02 7.56e+03 3.27e+00
bond pdb=" C   GLY A  49 "
     pdb=" N   SER A  50 "
  ideal  model  delta    sigma   weight residual
  1.328  1.303  0.025 1.40e-02 5.10e+03 3.26e+00
bond pdb=" CA  SER A  36 "
     pdb=" CB  SER A  36 "
  ideal  model  delta    sigma   weight residual
  1.536  1.508  0.029 1.58e-02 4.01e+03 3.26e+00
bond pdb=" N   SER A  81 "
     pdb=" CA  SER A  81 "
  ideal  model  delta    sigma   weight residual
  1.459  1.436  0.022 1.25e-02 6.40e+03 3.23e+00
bond pdb=" C   GLU A  35 "
     pdb=" N   SER A  36 "
  ideal  model  delta    sigma   weight residual
  1.334  1.305  0.029 1.63e-02 3.76e+03 3.22e+00
bond pdb=" C   CYS A 115 "
     pdb=" N   LYS A 116 "
  ideal  model  delta    sigma   weight residual
  1.331  1.307  0.024 1.36e-02 5.41e+03 3.21e+00
bond pdb=" N   GLN A  41 "
     pdb=" CA  GLN A  41 "
  ideal  model  delta    sigma   weight residual
  1.456  1.432  0.024 1.32e-02 5.74e+03 3.21e+00
bond pdb=" CG  TRP A 108 "
     pdb=" CD2 TRP A 108 "
  ideal  model  delta    sigma   weight residual
  1.433  1.401  0.032 1.80e-02 3.09e+03 3.20e+00
bond pdb=" CB  PHE A  34 "
     pdb=" CG  PHE A  34 "
  ideal  model  delta    sigma   weight residual
  1.502  1.461  0.041 2.30e-02 1.89e+03 3.20e+00
bond pdb=" CA  GLN A  41 "
     pdb=" CB  GLN A  41 "
  ideal  model  delta    sigma   weight residual
  1.532  1.501  0.031 1.74e-02 3.30e+03 3.20e+00
bond pdb=" CB  TRP A 111 "
     pdb=" CG  TRP A 111 "
  ideal  model  delta    sigma   weight residual
  1.498  1.443  0.055 3.10e-02 1.04e+03 3.19e+00
bond pdb=" C   ASN A 103 "
     pdb=" N   GLY A 104 "
  ideal  model  delta    sigma   weight residual
  1.332  1.309  0.023 1.29e-02 6.01e+03 3.19e+00
bond pdb=" N   ILE A  78 "
     pdb=" CA  ILE A  78 "
  ideal  model  delta    sigma   weight residual
  1.461  1.439  0.022 1.23e-02 6.61e+03 3.19e+00
bond pdb=" N   GLY A 117 "
     pdb=" CA  GLY A 117 "
  ideal  model  delta    sigma   weight residual
  1.448  1.421  0.027 1.51e-02 4.39e+03 3.18e+00
bond pdb=" CA  VAL A  92 "
     pdb=" CB  VAL A  92 "
  ideal  model  delta    sigma   weight residual
  1.540  1.519  0.021 1.17e-02 7.31e+03 3.17e+00
bond pdb=" CB  CYS A 127 "
     pdb=" SG  CYS A 127 "
  ideal  model  delta    sigma   weight residual
  1.808  1.749  0.059 3.30e-02 9.18e+02 3.17e+00
bond pdb=" CA  HIS A  15 "
     pdb=" CB  HIS A  15 "
  ideal  model  delta    sigma   weight residual
  1.531  1.501  0.030 1.69e-02 3.50e+03 3.17e+00
bond pdb=" CA  ALA A  11 "
     pdb=" CB  ALA A  11 "
  ideal  model  delta    sigma   weight residual
  1.528  1.500  0.028 1.59e-02 3.96e+03 3.16e+00
bond pdb=" C   GLY A   4 "
     pdb=" N   ARG A   5 "
  ideal  model  delta    sigma   weight residual
  1.335  1.312  0.023 1.31e-02 5.83e+03 3.12e+00
bond pdb=" CA  PHE A  34 "
     pdb=" C   PHE A  34 "
  ideal  model  delta    sigma   weight residual
  1.522  1.497  0.024 1.37e-02 5.33e+03 3.10e+00
bond pdb=" C   LEU A   8 "
     pdb=" N   ALA A   9 "
  ideal  model  delta    sigma   weight residual
  1.335  1.313  0.022 1.25e-02 6.40e+03 3.10e+00
bond pdb=" CA  ASN A 113 "
     pdb=" C   ASN A 113 "
  ideal  model  delta    sigma   weight residual
  1.523  1.499  0.024 1.37e-02 5.33e+03 3.09e+00
bond pdb=" CG  PHE A  34 "
     pdb=" CD2 PHE A  34 "
  ideal  model  delta    sigma   weight residual
  1.384  1.347  0.037 2.10e-02 2.27e+03 3.07e+00
bond pdb=" N   CYS A 115 "
     pdb=" CA  CYS A 115 "
  ideal  model  delta    sigma   weight residual
  1.458  1.434  0.024 1.35e-02 5.49e+03 3.07e+00
bond pdb=" CB  CYS A  30 "
     pdb=" SG  CYS A  30 "
  ideal  model  delta    sigma   weight residual
  1.808  1.750  0.058 3.30e-02 9.18e+02 3.06e+00
bond pdb=" C   ALA A  42 "
     pdb=" N   THR A  43 "
  ideal  model  delta    sigma   weight residual
  1.331  1.305  0.026 1.51e-02 4.39e+03 3.06e+00
bond pdb=" CA  GLN A 121 "
     pdb=" CB  GLN A 121 "
  ideal  model  delta    sigma   weight residual
  1.529  1.499  0.030 1.74e-02 3.30e+03 3.05e+00
bond pdb=" N   GLN A 121 "
     pdb=" CA  GLN A 121 "
  ideal  model  delta    sigma   weight residual
  1.458  1.434  0.023 1.33e-02 5.65e+03 3.05e+00
bond pdb=" N   SER A  86 "
     pdb=" CA  SER A  86 "
  ideal  model  delta    sigma   weight residual
  1.458  1.435  0.023 1.30e-02 5.92e+03 3.04e+00
bond pdb=" CA  GLN A  57 "
     pdb=" C   GLN A  57 "
  ideal  model  delta    sigma   weight residual
  1.527  1.504  0.023 1.30e-02 5.92e+03 3.02e+00
bond pdb=" C   THR A  43 "
     pdb=" N   ASN A  44 "
  ideal  model  delta    sigma   weight residual
  1.332  1.308  0.023 1.35e-02 5.49e+03 3.02e+00
bond pdb=" N   VAL A  29 "
     pdb=" CA  VAL A  29 "
  ideal  model  delta    sigma   weight residual
  1.460  1.439  0.021 1.21e-02 6.83e+03 3.01e+00
bond pdb=" N   ILE A  55 "
     pdb=" CA  ILE A  55 "
  ideal  model  delta    sigma   weight residual
  1.458  1.433  0.024 1.41e-02 5.03e+03 3.00e+00
bond pdb=" CA  LYS A 116 "
     pdb=" CB  LYS A 116 "
  ideal  model  delta    sigma   weight residual
  1.529  1.500  0.028 1.64e-02 3.72e+03 2.99e+00
bond pdb=" CG  MET A 105 "
     pdb=" SD  MET A 105 "
  ideal  model  delta    sigma   weight residual
  1.803  1.760  0.043 2.50e-02 1.60e+03 2.99e+00
bond pdb=" CA  ALA A 107 "
     pdb=" C   ALA A 107 "
  ideal  model  delta    sigma   weight residual
  1.522  1.498  0.024 1.41e-02 5.03e+03 2.98e+00
bond pdb=" CA  TRP A 108 "
     pdb=" CB  TRP A 108 "
  ideal  model  delta    sigma   weight residual
  1.527  1.505  0.022 1.30e-02 5.92e+03 2.98e+00
bond pdb=" N   ASP A 119 "
     pdb=" CA  ASP A 119 "
  ideal  model  delta    sigma   weight residual
  1.463  1.441  0.022 1.30e-02 5.92e+03 2.95e+00
bond pdb=" C   LEU A  56 "
     pdb=" O   LEU A  56 "
  ideal  model  delta    sigma   weight residual
  1.236  1.212  0.024 1.38e-02 5.25e+03 2.95e+00
bond pdb=" CA  ASN A  74 "
     pdb=" C   ASN A  74 "
  ideal  model  delta    sigma   weight residual
  1.528  1.504  0.023 1.36e-02 5.41e+03 2.95e+00
bond pdb=" C   GLY A   4 "
     pdb=" O   GLY A   4 "
  ideal  model  delta    sigma   weight residual
  1.229  1.201  0.028 1.64e-02 3.72e+03 2.95e+00
bond pdb=" CA  ALA A  31 "
     pdb=" C   ALA A  31 "
  ideal  model  delta    sigma   weight residual
  1.524  1.502  0.022 1.27e-02 6.20e+03 2.94e+00
bond pdb=" C   PHE A  34 "
     pdb=" O   PHE A  34 "
  ideal  model  delta    sigma   weight residual
  1.236  1.214  0.023 1.32e-02 5.74e+03 2.91e+00
bond pdb=" CB  THR A  69 "
     pdb=" OG1 THR A  69 "
  ideal  model  delta    sigma   weight residual
  1.433  1.406  0.027 1.60e-02 3.91e+03 2.89e+00
bond pdb=" CA  ALA A  82 "
     pdb=" CB  ALA A  82 "
  ideal  model  delta    sigma   weight residual
  1.529  1.499  0.030 1.78e-02 3.16e+03 2.89e+00
bond pdb=" CA  VAL A  29 "
     pdb=" CB  VAL A  29 "
  ideal  model  delta    sigma   weight residual
  1.540  1.518  0.022 1.29e-02 6.01e+03 2.88e+00
bond pdb=" CB  TRP A 108 "
     pdb=" CG  TRP A 108 "
  ideal  model  delta    sigma   weight residual
  1.498  1.445  0.053 3.10e-02 1.04e+03 2.87e+00
bond pdb=" N   GLY A  26 "
     pdb=" CA  GLY A  26 "
  ideal  model  delta    sigma   weight residual
  1.452  1.428  0.025 1.46e-02 4.69e+03 2.86e+00
bond pdb=" C   CYS A  30 "
     pdb=" N   ALA A  31 "
  ideal  model  delta    sigma   weight residual
  1.334  1.313  0.021 1.27e-02 6.20e+03 2.85e+00
bond pdb=" CB  PRO A  79 "
     pdb=" CG  PRO A  79 "
  ideal  model  delta    sigma   weight residual
  1.492  1.408  0.084 5.00e-02 4.00e+02 2.85e+00
bond pdb=" N   PRO A  79 "
     pdb=" CD  PRO A  79 "
  ideal  model  delta    sigma   weight residual
  1.473  1.449  0.024 1.40e-02 5.10e+03 2.85e+00
bond pdb=" CB  ASN A  59 "
     pdb=" CG  ASN A  59 "
  ideal  model  delta    sigma   weight residual
  1.516  1.474  0.042 2.50e-02 1.60e+03 2.84e+00
bond pdb=" C   ARG A  14 "
     pdb=" N   HIS A  15 "
  ideal  model  delta    sigma   weight residual
  1.331  1.307  0.024 1.43e-02 4.89e+03 2.82e+00
bond pdb=" C   ASP A 119 "
     pdb=" N   VAL A 120 "
  ideal  model  delta    sigma   weight residual
  1.335  1.317  0.018 1.09e-02 8.42e+03 2.81e+00
bond pdb=" CA  ILE A  55 "
     pdb=" C   ILE A  55 "
  ideal  model  delta    sigma   weight residual
  1.521  1.496  0.025 1.50e-02 4.44e+03 2.80e+00
bond pdb=" CA  TYR A  20 "
     pdb=" CB  TYR A  20 "
  ideal  model  delta    sigma   weight residual
  1.527  1.503  0.024 1.44e-02 4.82e+03 2.79e+00
bond pdb=" CD  GLN A  57 "
     pdb=" OE1 GLN A  57 "
  ideal  model  delta    sigma   weight residual
  1.231  1.199  0.032 1.90e-02 2.77e+03 2.78e+00
bond pdb=" N   NO3 A 202 "
     pdb=" O2  NO3 A 202 "
  ideal  model  delta    sigma   weight residual
  1.265  1.232  0.033 2.00e-02 2.50e+03 2.76e+00
bond pdb=" CA  CYS A   6 "
     pdb=" CB  CYS A   6 "
  ideal  model  delta    sigma   weight residual
  1.528  1.501  0.028 1.66e-02 3.63e+03 2.76e+00
bond pdb=" C   ASP A  18 "
     pdb=" N   ASN A  19 "
  ideal  model  delta    sigma   weight residual
  1.332  1.310  0.023 1.38e-02 5.25e+03 2.75e+00
bond pdb=" CB  LEU A  17 "
     pdb=" CG  LEU A  17 "
  ideal  model  delta    sigma   weight residual
  1.530  1.497  0.033 2.00e-02 2.50e+03 2.74e+00
bond pdb=" CA  TRP A  62 "
     pdb=" CB  TRP A  62 "
  ideal  model  delta    sigma   weight residual
  1.532  1.507  0.025 1.53e-02 4.27e+03 2.74e+00
bond pdb=" CA  CYS A  80 "
     pdb=" CB  CYS A  80 "
  ideal  model  delta    sigma   weight residual
  1.529  1.502  0.027 1.64e-02 3.72e+03 2.73e+00
bond pdb=" N   TYR A  20 "
     pdb=" CA  TYR A  20 "
  ideal  model  delta    sigma   weight residual
  1.458  1.437  0.021 1.25e-02 6.40e+03 2.70e+00
bond pdb=" C   ARG A  14 "
     pdb=" O   ARG A  14 "
  ideal  model  delta    sigma   weight residual
  1.236  1.216  0.020 1.25e-02 6.40e+03 2.66e+00
bond pdb=" C   PHE A  38 "
     pdb=" N   ASN A  39 "
  ideal  model  delta    sigma   weight residual
  1.331  1.304  0.027 1.65e-02 3.67e+03 2.66e+00
bond pdb=" C   ASN A  77 "
     pdb=" N   ILE A  78 "
  ideal  model  delta    sigma   weight residual
  1.329  1.311  0.018 1.13e-02 7.83e+03 2.65e+00
bond pdb=" CA  SER A  91 "
     pdb=" C   SER A  91 "
  ideal  model  delta    sigma   weight residual
  1.524  1.503  0.021 1.29e-02 6.01e+03 2.65e+00
bond pdb=" CD1 PHE A   3 "
     pdb=" CE1 PHE A   3 "
  ideal  model  delta    sigma   weight residual
  1.382  1.333  0.049 3.00e-02 1.11e+03 2.64e+00
bond pdb=" CE1 PHE A   3 "
     pdb=" CZ  PHE A   3 "
  ideal  model  delta    sigma   weight residual
  1.382  1.333  0.049 3.00e-02 1.11e+03 2.63e+00
bond pdb=" CA  ASN A  27 "
     pdb=" CB  ASN A  27 "
  ideal  model  delta    sigma   weight residual
  1.529  1.504  0.025 1.55e-02 4.16e+03 2.63e+00
bond pdb=" C   ASN A  39 "
     pdb=" O   ASN A  39 "
  ideal  model  delta    sigma   weight residual
  1.235  1.216  0.019 1.19e-02 7.06e+03 2.62e+00
bond pdb=" CA  ASN A  39 "
     pdb=" C   ASN A  39 "
  ideal  model  delta    sigma   weight residual
  1.525  1.504  0.021 1.28e-02 6.10e+03 2.61e+00
bond pdb=" CB  ARG A  73 "
     pdb=" CG  ARG A  73 "
  ideal  model  delta    sigma   weight residual
  1.520  1.472  0.048 3.00e-02 1.11e+03 2.61e+00
bond pdb=" CB  GLN A 121 "
     pdb=" CG  GLN A 121 "
  ideal  model  delta    sigma   weight residual
  1.520  1.472  0.048 3.00e-02 1.11e+03 2.60e+00
bond pdb=" CA  LEU A  25 "
     pdb=" C   LEU A  25 "
  ideal  model  delta    sigma   weight residual
  1.524  1.503  0.021 1.32e-02 5.74e+03 2.60e+00
bond pdb=" CE2 TYR A  23 "
     pdb=" CZ  TYR A  23 "
  ideal  model  delta    sigma   weight residual
  1.378  1.339  0.039 2.40e-02 1.74e+03 2.59e+00
bond pdb=" N   ARG A 112 "
     pdb=" CA  ARG A 112 "
  ideal  model  delta    sigma   weight residual
  1.459  1.440  0.019 1.21e-02 6.83e+03 2.58e+00
bond pdb=" CA  THR A  89 "
     pdb=" CB  THR A  89 "
  ideal  model  delta    sigma   weight residual
  1.530  1.505  0.025 1.56e-02 4.11e+03 2.58e+00
bond pdb=" C   PRO A  70 "
     pdb=" N   GLY A  71 "
  ideal  model  delta    sigma   weight residual
  1.331  1.310  0.021 1.32e-02 5.74e+03 2.56e+00
bond pdb=" CB  ASN A  93 "
     pdb=" CG  ASN A  93 "
  ideal  model  delta    sigma   weight residual
  1.516  1.476  0.040 2.50e-02 1.60e+03 2.56e+00
bond pdb=" N   GLN A  57 "
     pdb=" CA  GLN A  57 "
  ideal  model  delta    sigma   weight residual
  1.460  1.436  0.024 1.51e-02 4.39e+03 2.55e+00
bond pdb=" C   GLU A  35 "
     pdb=" O   GLU A  35 "
  ideal  model  delta    sigma   weight residual
  1.236  1.217  0.019 1.22e-02 6.72e+03 2.53e+00
bond pdb=" CB  LEU A  25 "
     pdb=" CG  LEU A  25 "
  ideal  model  delta    sigma   weight residual
  1.530  1.498  0.032 2.00e-02 2.50e+03 2.51e+00
bond pdb=" C   LYS A  33 "
     pdb=" O   LYS A  33 "
  ideal  model  delta    sigma   weight residual
  1.236  1.218  0.018 1.15e-02 7.56e+03 2.50e+00
bond pdb=" C   TRP A  62 "
     pdb=" N   TRP A  63 "
  ideal  model  delta    sigma   weight residual
  1.332  1.311  0.021 1.35e-02 5.49e+03 2.49e+00
bond pdb=" CA  ARG A  21 "
     pdb=" CB  ARG A  21 "
  ideal  model  delta    sigma   weight residual
  1.530  1.506  0.024 1.54e-02 4.22e+03 2.48e+00
bond pdb=" CA  ASN A  65 "
     pdb=" C   ASN A  65 "
  ideal  model  delta    sigma   weight residual
  1.524  1.504  0.019 1.23e-02 6.61e+03 2.47e+00
bond pdb=" N   GLY A  22 "
     pdb=" CA  GLY A  22 "
  ideal  model  delta    sigma   weight residual
  1.448  1.424  0.024 1.51e-02 4.39e+03 2.46e+00
bond pdb=" CA  HIS A  15 "
     pdb=" C   HIS A  15 "
  ideal  model  delta    sigma   weight residual
  1.523  1.499  0.024 1.56e-02 4.11e+03 2.45e+00
bond pdb=" N   THR A 118 "
     pdb=" CA  THR A 118 "
  ideal  model  delta    sigma   weight residual
  1.455  1.435  0.020 1.25e-02 6.40e+03 2.44e+00
bond pdb=" CA  CYS A  30 "
     pdb=" C   CYS A  30 "
  ideal  model  delta    sigma   weight residual
  1.523  1.503  0.020 1.30e-02 5.92e+03 2.43e+00
bond pdb=" CE1 TYR A  20 "
     pdb=" CZ  TYR A  20 "
  ideal  model  delta    sigma   weight residual
  1.378  1.341  0.037 2.40e-02 1.74e+03 2.43e+00
bond pdb=" CB  ASN A  65 "
     pdb=" CG  ASN A  65 "
  ideal  model  delta    sigma   weight residual
  1.516  1.477  0.039 2.50e-02 1.60e+03 2.43e+00
bond pdb=" CG  TRP A 123 "
     pdb=" CD2 TRP A 123 "
  ideal  model  delta    sigma   weight residual
  1.433  1.405  0.028 1.80e-02 3.09e+03 2.43e+00
bond pdb=" CG1 ILE A  58 "
     pdb=" CD1 ILE A  58 "
  ideal  model  delta    sigma   weight residual
  1.513  1.452  0.061 3.90e-02 6.57e+02 2.43e+00
bond pdb=" C   ASN A  44 "
     pdb=" N   ARG A  45 "
  ideal  model  delta    sigma   weight residual
  1.331  1.309  0.022 1.43e-02 4.89e+03 2.42e+00
bond pdb=" N   SER A  60 "
     pdb=" CA  SER A  60 "
  ideal  model  delta    sigma   weight residual
  1.456  1.436  0.020 1.31e-02 5.83e+03 2.41e+00
bond pdb=" CZ3 TRP A  63 "
     pdb=" CH2 TRP A  63 "
  ideal  model  delta    sigma   weight residual
  1.400  1.361  0.039 2.50e-02 1.60e+03 2.41e+00
bond pdb=" CG  ASN A  65 "
     pdb=" OD1 ASN A  65 "
  ideal  model  delta    sigma   weight residual
  1.231  1.202  0.029 1.90e-02 2.77e+03 2.40e+00
bond pdb=" CA  LYS A  13 "
     pdb=" CB  LYS A  13 "
  ideal  model  delta    sigma   weight residual
  1.528  1.504  0.024 1.56e-02 4.11e+03 2.40e+00
bond pdb=" C   ALA A  32 "
     pdb=" N   LYS A  33 "
  ideal  model  delta    sigma   weight residual
  1.334  1.315  0.020 1.27e-02 6.20e+03 2.40e+00
bond pdb=" CE2 TRP A 111 "
     pdb=" CZ2 TRP A 111 "
  ideal  model  delta    sigma   weight residual
  1.394  1.362  0.032 2.10e-02 2.27e+03 2.39e+00
bond pdb=" C   ALA A 107 "
     pdb=" N   TRP A 108 "
  ideal  model  delta    sigma   weight residual
  1.331  1.305  0.026 1.65e-02 3.67e+03 2.39e+00
bond pdb=" N   TRP A 108 "
     pdb=" CA  TRP A 108 "
  ideal  model  delta    sigma   weight residual
  1.459  1.439  0.020 1.27e-02 6.20e+03 2.37e+00
bond pdb=" CA  ILE A  88 "
     pdb=" C   ILE A  88 "
  ideal  model  delta    sigma   weight residual
  1.522  1.500  0.022 1.44e-02 4.82e+03 2.37e+00
bond pdb=" CA  LYS A   1 "
     pdb=" CB  LYS A   1 "
  ideal  model  delta    sigma   weight residual
  1.530  1.499  0.031 2.00e-02 2.50e+03 2.35e+00
bond pdb=" CA  CYS A  76 "
     pdb=" CB  CYS A  76 "
  ideal  model  delta    sigma   weight residual
  1.532  1.505  0.027 1.78e-02 3.16e+03 2.34e+00
bond pdb=" CA  ALA A 122 "
     pdb=" C   ALA A 122 "
  ideal  model  delta    sigma   weight residual
  1.522  1.501  0.021 1.39e-02 5.18e+03 2.33e+00
bond pdb=" C   GLY A  22 "
     pdb=" O   GLY A  22 "
  ideal  model  delta    sigma   weight residual
  1.236  1.216  0.020 1.30e-02 5.92e+03 2.33e+00
bond pdb=" N   THR A  89 "
     pdb=" CA  THR A  89 "
  ideal  model  delta    sigma   weight residual
  1.459  1.441  0.018 1.20e-02 6.94e+03 2.33e+00
bond pdb=" CG  TRP A 108 "
     pdb=" CD1 TRP A 108 "
  ideal  model  delta    sigma   weight residual
  1.365  1.327  0.038 2.50e-02 1.60e+03 2.32e+00
bond pdb=" CA  SER A  81 "
     pdb=" CB  SER A  81 "
  ideal  model  delta    sigma   weight residual
  1.529  1.504  0.025 1.64e-02 3.72e+03 2.32e+00
bond pdb=" CD2 TRP A 108 "
     pdb=" CE3 TRP A 108 "
  ideal  model  delta    sigma   weight residual
  1.398  1.374  0.024 1.60e-02 3.91e+03 2.31e+00
bond pdb=" CA  CYS A  80 "
     pdb=" C   CYS A  80 "
  ideal  model  delta    sigma   weight residual
  1.522  1.502  0.021 1.36e-02 5.41e+03 2.30e+00
bond pdb=" CA  ASP A  87 "
     pdb=" CB  ASP A  87 "
  ideal  model  delta    sigma   weight residual
  1.529  1.505  0.024 1.58e-02 4.01e+03 2.30e+00
bond pdb=" N   THR A  40 "
     pdb=" CA  THR A  40 "
  ideal  model  delta    sigma   weight residual
  1.458  1.438  0.020 1.30e-02 5.92e+03 2.28e+00
bond pdb=" C   ALA A   9 "
     pdb=" N   ALA A  10 "
  ideal  model  delta    sigma   weight residual
  1.335  1.315  0.020 1.31e-02 5.83e+03 2.28e+00
bond pdb=" CD2 PHE A  34 "
     pdb=" CE2 PHE A  34 "
  ideal  model  delta    sigma   weight residual
  1.382  1.337  0.045 3.00e-02 1.11e+03 2.28e+00
bond pdb=" CA  ALA A  32 "
     pdb=" CB  ALA A  32 "
  ideal  model  delta    sigma   weight residual
  1.528  1.505  0.024 1.56e-02 4.11e+03 2.27e+00
bond pdb=" C   LYS A   1 "
     pdb=" N   VAL A   2 "
  ideal  model  delta    sigma   weight residual
  1.329  1.309  0.021 1.37e-02 5.33e+03 2.25e+00
bond pdb=" CA  ASP A 101 "
     pdb=" C   ASP A 101 "
  ideal  model  delta    sigma   weight residual
  1.524  1.500  0.024 1.59e-02 3.96e+03 2.24e+00
bond pdb=" N   VAL A  92 "
     pdb=" CA  VAL A  92 "
  ideal  model  delta    sigma   weight residual
  1.461  1.444  0.017 1.17e-02 7.31e+03 2.23e+00
bond pdb=" CA  ALA A  42 "
     pdb=" C   ALA A  42 "
  ideal  model  delta    sigma   weight residual
  1.524  1.505  0.019 1.26e-02 6.30e+03 2.22e+00
bond pdb=" N   ARG A  21 "
     pdb=" CA  ARG A  21 "
  ideal  model  delta    sigma   weight residual
  1.462  1.439  0.023 1.54e-02 4.22e+03 2.21e+00
bond pdb=" C   PHE A   3 "
     pdb=" O   PHE A   3 "
  ideal  model  delta    sigma   weight residual
  1.234  1.254 -0.020 1.33e-02 5.65e+03 2.20e+00
bond pdb=" CA  GLN A  41 "
     pdb=" C   GLN A  41 "
  ideal  model  delta    sigma   weight residual
  1.522  1.501  0.021 1.40e-02 5.10e+03 2.19e+00
bond pdb=" CA  ALA A  42 "
     pdb=" CB  ALA A  42 "
  ideal  model  delta    sigma   weight residual
  1.529  1.504  0.025 1.69e-02 3.50e+03 2.19e+00
bond pdb=" CA  LEU A  56 "
     pdb=" C   LEU A  56 "
  ideal  model  delta    sigma   weight residual
  1.523  1.503  0.020 1.34e-02 5.57e+03 2.19e+00
bond pdb=" C   ALA A  95 "
     pdb=" N   LYS A  96 "
  ideal  model  delta    sigma   weight residual
  1.335  1.316  0.019 1.31e-02 5.83e+03 2.18e+00
bond pdb=" CZ3 TRP A  62 "
     pdb=" CH2 TRP A  62 "
  ideal  model  delta    sigma   weight residual
  1.400  1.363  0.037 2.50e-02 1.60e+03 2.18e+00
bond pdb=" CB  CYS A  94 "
     pdb=" SG  CYS A  94 "
  ideal  model  delta    sigma   weight residual
  1.808  1.759  0.049 3.30e-02 9.18e+02 2.18e+00
bond pdb=" CD2 TRP A  62 "
     pdb=" CE2 TRP A  62 "
  ideal  model  delta    sigma   weight residual
  1.409  1.384  0.025 1.70e-02 3.46e+03 2.17e+00
bond pdb=" N   ARG A  61 "
     pdb=" CA  ARG A  61 "
  ideal  model  delta    sigma   weight residual
  1.459  1.442  0.017 1.18e-02 7.18e+03 2.16e+00
bond pdb=" CA  LEU A  17 "
     pdb=" C   LEU A  17 "
  ideal  model  delta    sigma   weight residual
  1.522  1.502  0.020 1.39e-02 5.18e+03 2.15e+00
bond pdb=" CA  ASN A  77 "
     pdb=" C   ASN A  77 "
  ideal  model  delta    sigma   weight residual
  1.527  1.508  0.019 1.30e-02 5.92e+03 2.14e+00
bond pdb=" CB  SER A  81 "
     pdb=" OG  SER A  81 "
  ideal  model  delta    sigma   weight residual
  1.417  1.388  0.029 2.00e-02 2.50e+03 2.13e+00
bond pdb=" C   ASP A 119 "
     pdb=" O   ASP A 119 "
  ideal  model  delta    sigma   weight residual
  1.234  1.217  0.017 1.14e-02 7.69e+03 2.12e+00
bond pdb=" C   LYS A  33 "
     pdb=" N   PHE A  34 "
  ideal  model  delta    sigma   weight residual
  1.333  1.310  0.023 1.55e-02 4.16e+03 2.11e+00
bond pdb=" CB  LEU A  84 "
     pdb=" CG  LEU A  84 "
  ideal  model  delta    sigma   weight residual
  1.530  1.501  0.029 2.00e-02 2.50e+03 2.11e+00
bond pdb=" C   ASP A  52 "
     pdb=" N   TYR A  53 "
  ideal  model  delta    sigma   weight residual
  1.330  1.309  0.021 1.44e-02 4.82e+03 2.08e+00
bond pdb=" CA  PHE A   3 "
     pdb=" C   PHE A   3 "
  ideal  model  delta    sigma   weight residual
  1.526  1.507  0.020 1.37e-02 5.33e+03 2.07e+00
bond pdb=" CG1 ILE A  98 "
     pdb=" CD1 ILE A  98 "
  ideal  model  delta    sigma   weight residual
  1.513  1.457  0.056 3.90e-02 6.57e+02 2.07e+00
bond pdb=" C   LEU A  17 "
     pdb=" N   ASP A  18 "
  ideal  model  delta    sigma   weight residual
  1.331  1.310  0.021 1.44e-02 4.82e+03 2.06e+00
bond pdb=" C   VAL A  99 "
     pdb=" N   SER A 100 "
  ideal  model  delta    sigma   weight residual
  1.335  1.316  0.019 1.35e-02 5.49e+03 2.06e+00
bond pdb=" N   LYS A  97 "
     pdb=" CA  LYS A  97 "
  ideal  model  delta    sigma   weight residual
  1.459  1.442  0.017 1.21e-02 6.83e+03 2.06e+00
bond pdb=" N   SER A  85 "
     pdb=" CA  SER A  85 "
  ideal  model  delta    sigma   weight residual
  1.454  1.434  0.019 1.34e-02 5.57e+03 2.05e+00
bond pdb=" CB  TYR A  23 "
     pdb=" CG  TYR A  23 "
  ideal  model  delta    sigma   weight residual
  1.512  1.481  0.031 2.20e-02 2.07e+03 2.04e+00
bond pdb=" CB  ILE A  88 "
     pdb=" CG2 ILE A  88 "
  ideal  model  delta    sigma   weight residual
  1.521  1.474  0.047 3.30e-02 9.18e+02 2.04e+00
bond pdb=" CA  VAL A  92 "
     pdb=" C   VAL A  92 "
  ideal  model  delta    sigma   weight residual
  1.524  1.506  0.017 1.22e-02 6.72e+03 2.03e+00
bond pdb=" CB  ASN A  46 "
     pdb=" CG  ASN A  46 "
  ideal  model  delta    sigma   weight residual
  1.516  1.480  0.036 2.50e-02 1.60e+03 2.02e+00
bond pdb=" CD1 PHE A  34 "
     pdb=" CE1 PHE A  34 "
  ideal  model  delta    sigma   weight residual
  1.382  1.340  0.042 3.00e-02 1.11e+03 2.00e+00
bond pdb=" CA  VAL A  99 "
     pdb=" CB  VAL A  99 "
  ideal  model  delta    sigma   weight residual
  1.540  1.521  0.018 1.29e-02 6.01e+03 2.00e+00
bond pdb=" C   ASN A  74 "
     pdb=" N   LEU A  75 "
  ideal  model  delta    sigma   weight residual
  1.335  1.315  0.019 1.38e-02 5.25e+03 1.99e+00
bond pdb=" CZ  ARG A 114 "
     pdb=" NH1 ARG A 114 "
  ideal  model  delta    sigma   weight residual
  1.323  1.303  0.020 1.40e-02 5.10e+03 1.99e+00
bond pdb=" CD  ARG A  61 "
     pdb=" NE  ARG A  61 "
  ideal  model  delta    sigma   weight residual
  1.458  1.438  0.020 1.40e-02 5.10e+03 1.97e+00
bond pdb=" CA  GLY A  22 "
     pdb=" C   GLY A  22 "
  ideal  model  delta    sigma   weight residual
  1.511  1.492  0.019 1.34e-02 5.57e+03 1.97e+00
bond pdb=" CA  ARG A  61 "
     pdb=" C   ARG A  61 "
  ideal  model  delta    sigma   weight residual
  1.524  1.507  0.017 1.24e-02 6.50e+03 1.93e+00
bond pdb=" C   SER A  85 "
     pdb=" N   SER A  86 "
  ideal  model  delta    sigma   weight residual
  1.334  1.314  0.020 1.46e-02 4.69e+03 1.91e+00
bond pdb=" CE1 TYR A  53 "
     pdb=" CZ  TYR A  53 "
  ideal  model  delta    sigma   weight residual
  1.378  1.345  0.033 2.40e-02 1.74e+03 1.91e+00
bond pdb=" CA  ASN A  77 "
     pdb=" CB  ASN A  77 "
  ideal  model  delta    sigma   weight residual
  1.529  1.507  0.022 1.58e-02 4.01e+03 1.91e+00
bond pdb=" CA  GLU A  35 "
     pdb=" C   GLU A  35 "
  ideal  model  delta    sigma   weight residual
  1.524  1.506  0.018 1.32e-02 5.74e+03 1.91e+00
bond pdb=" N   ASP A 101 "
     pdb=" CA  ASP A 101 "
  ideal  model  delta    sigma   weight residual
  1.458  1.442  0.015 1.12e-02 7.97e+03 1.90e+00
bond pdb=" N   PRO A  70 "
     pdb=" CD  PRO A  70 "
  ideal  model  delta    sigma   weight residual
  1.473  1.454  0.019 1.40e-02 5.10e+03 1.90e+00
bond pdb=" C   ALA A  95 "
     pdb=" O   ALA A  95 "
  ideal  model  delta    sigma   weight residual
  1.237  1.221  0.016 1.17e-02 7.31e+03 1.89e+00
bond pdb=" CG  GLN A  57 "
     pdb=" CD  GLN A  57 "
  ideal  model  delta    sigma   weight residual
  1.516  1.482  0.034 2.50e-02 1.60e+03 1.88e+00
bond pdb=" N   ASN A  27 "
     pdb=" CA  ASN A  27 "
  ideal  model  delta    sigma   weight residual
  1.459  1.443  0.016 1.19e-02 7.06e+03 1.88e+00
bond pdb=" C   ILE A  78 "
     pdb=" N   PRO A  79 "
  ideal  model  delta    sigma   weight residual
  1.332  1.314  0.018 1.32e-02 5.74e+03 1.87e+00
bond pdb=" CE3 TRP A  63 "
     pdb=" CZ3 TRP A  63 "
  ideal  model  delta    sigma   weight residual
  1.382  1.341  0.041 3.00e-02 1.11e+03 1.86e+00
bond pdb=" CG  ASN A  19 "
     pdb=" ND2 ASN A  19 "
  ideal  model  delta    sigma   weight residual
  1.328  1.299  0.029 2.10e-02 2.27e+03 1.85e+00
bond pdb=" CA  ASN A  74 "
     pdb=" CB  ASN A  74 "
  ideal  model  delta    sigma   weight residual
  1.527  1.505  0.022 1.61e-02 3.86e+03 1.85e+00
bond pdb=" C   TRP A  63 "
     pdb=" O   TRP A  63 "
  ideal  model  delta    sigma   weight residual
  1.235  1.216  0.019 1.40e-02 5.10e+03 1.84e+00
bond pdb=" N   LYS A   1 "
     pdb=" CA  LYS A   1 "
  ideal  model  delta    sigma   weight residual
  1.491  1.462  0.029 2.10e-02 2.27e+03 1.84e+00
bond pdb=" CA  ASN A  44 "
     pdb=" C   ASN A  44 "
  ideal  model  delta    sigma   weight residual
  1.522  1.506  0.016 1.18e-02 7.18e+03 1.84e+00
bond pdb=" CG  TRP A  63 "
     pdb=" CD2 TRP A  63 "
  ideal  model  delta    sigma   weight residual
  1.433  1.409  0.024 1.80e-02 3.09e+03 1.83e+00
bond pdb=" CA  GLY A  71 "
     pdb=" C   GLY A  71 "
  ideal  model  delta    sigma   weight residual
  1.510  1.491  0.019 1.38e-02 5.25e+03 1.82e+00
bond pdb=" CA  ASP A  52 "
     pdb=" CB  ASP A  52 "
  ideal  model  delta    sigma   weight residual
  1.530  1.510  0.019 1.43e-02 4.89e+03 1.82e+00
bond pdb=" CA  ARG A 112 "
     pdb=" CB  ARG A 112 "
  ideal  model  delta    sigma   weight residual
  1.528  1.508  0.021 1.56e-02 4.11e+03 1.80e+00
bond pdb=" CA  SER A  91 "
     pdb=" CB  SER A  91 "
  ideal  model  delta    sigma   weight residual
  1.528  1.507  0.021 1.59e-02 3.96e+03 1.80e+00
bond pdb=" CA  ASN A  59 "
     pdb=" CB  ASN A  59 "
  ideal  model  delta    sigma   weight residual
  1.530  1.510  0.020 1.48e-02 4.57e+03 1.79e+00
bond pdb=" C   ASP A  52 "
     pdb=" O   ASP A  52 "
  ideal  model  delta    sigma   weight residual
  1.236  1.219  0.016 1.21e-02 6.83e+03 1.79e+00
bond pdb=" CA  GLY A   4 "
     pdb=" C   GLY A   4 "
  ideal  model  delta    sigma   weight residual
  1.518  1.491  0.027 2.01e-02 2.48e+03 1.78e+00
bond pdb=" C   VAL A  29 "
     pdb=" N   CYS A  30 "
  ideal  model  delta    sigma   weight residual
  1.335  1.317  0.017 1.31e-02 5.83e+03 1.77e+00
bond pdb=" CB  ASN A 103 "
     pdb=" CG  ASN A 103 "
  ideal  model  delta    sigma   weight residual
  1.516  1.483  0.033 2.50e-02 1.60e+03 1.76e+00
bond pdb=" CD1 TRP A 123 "
     pdb=" NE1 TRP A 123 "
  ideal  model  delta    sigma   weight residual
  1.374  1.346  0.028 2.10e-02 2.27e+03 1.76e+00
bond pdb=" N   GLY A   4 "
     pdb=" CA  GLY A   4 "
  ideal  model  delta    sigma   weight residual
  1.445  1.427  0.018 1.33e-02 5.65e+03 1.75e+00
bond pdb=" N   PHE A  34 "
     pdb=" CA  PHE A  34 "
  ideal  model  delta    sigma   weight residual
  1.456  1.439  0.018 1.33e-02 5.65e+03 1.75e+00
bond pdb=" CG  LEU A  83 "
     pdb=" CD1 LEU A  83 "
  ideal  model  delta    sigma   weight residual
  1.521  1.477  0.044 3.30e-02 9.18e+02 1.75e+00
bond pdb=" CA  ILE A  78 "
     pdb=" CB  ILE A  78 "
  ideal  model  delta    sigma   weight residual
  1.537  1.520  0.017 1.29e-02 6.01e+03 1.75e+00
bond pdb=" N   GLY A 126 "
     pdb=" CA  GLY A 126 "
  ideal  model  delta    sigma   weight residual
  1.448  1.428  0.020 1.51e-02 4.39e+03 1.74e+00
bond pdb=" CA  GLY A  54 "
     pdb=" C   GLY A  54 "
  ideal  model  delta    sigma   weight residual
  1.518  1.500  0.018 1.35e-02 5.49e+03 1.73e+00
bond pdb=" CB  ASN A 106 "
     pdb=" CG  ASN A 106 "
  ideal  model  delta    sigma   weight residual
  1.516  1.483  0.033 2.50e-02 1.60e+03 1.72e+00
bond pdb=" CZ  ARG A 114 "
     pdb=" NH2 ARG A 114 "
  ideal  model  delta    sigma   weight residual
  1.330  1.313  0.017 1.30e-02 5.92e+03 1.72e+00
bond pdb=" CA  SER A  85 "
     pdb=" CB  SER A  85 "
  ideal  model  delta    sigma   weight residual
  1.529  1.508  0.021 1.61e-02 3.86e+03 1.71e+00
bond pdb=" CA  GLY A  67 "
     pdb=" C   GLY A  67 "
  ideal  model  delta    sigma   weight residual
  1.511  1.492  0.019 1.45e-02 4.76e+03 1.70e+00
bond pdb=" CB  ASN A  37 "
     pdb=" CG  ASN A  37 "
  ideal  model  delta    sigma   weight residual
  1.516  1.483  0.033 2.50e-02 1.60e+03 1.70e+00
bond pdb=" CG  TYR A  53 "
     pdb=" CD1 TYR A  53 "
  ideal  model  delta    sigma   weight residual
  1.389  1.362  0.027 2.10e-02 2.27e+03 1.70e+00
bond pdb=" C   LEU A  84 "
     pdb=" O   LEU A  84 "
  ideal  model  delta    sigma   weight residual
  1.236  1.218  0.018 1.38e-02 5.25e+03 1.69e+00
bond pdb=" CB  PHE A  38 "
     pdb=" CG  PHE A  38 "
  ideal  model  delta    sigma   weight residual
  1.502  1.472  0.030 2.30e-02 1.89e+03 1.68e+00
bond pdb=" C   ASN A  93 "
     pdb=" O   ASN A  93 "
  ideal  model  delta    sigma   weight residual
  1.237  1.222  0.015 1.17e-02 7.31e+03 1.68e+00
bond pdb=" C   THR A  89 "
     pdb=" N   ALA A  90 "
  ideal  model  delta    sigma   weight residual
  1.335  1.318  0.017 1.31e-02 5.83e+03 1.66e+00
bond pdb=" C   ALA A  11 "
     pdb=" N   MET A  12 "
  ideal  model  delta    sigma   weight residual
  1.335  1.318  0.017 1.31e-02 5.83e+03 1.66e+00
bond pdb=" CA  CYS A  64 "
     pdb=" C   CYS A  64 "
  ideal  model  delta    sigma   weight residual
  1.522  1.506  0.016 1.23e-02 6.61e+03 1.65e+00
bond pdb=" CA  CYS A 115 "
     pdb=" CB  CYS A 115 "
  ideal  model  delta    sigma   weight residual
  1.536  1.510  0.026 2.01e-02 2.48e+03 1.64e+00
bond pdb=" N   ALA A 107 "
     pdb=" CA  ALA A 107 "
  ideal  model  delta    sigma   weight residual
  1.458  1.441  0.017 1.30e-02 5.92e+03 1.64e+00
bond pdb=" C   ARG A   5 "
     pdb=" O   ARG A   5 "
  ideal  model  delta    sigma   weight residual
  1.237  1.222  0.015 1.17e-02 7.31e+03 1.64e+00
bond pdb=" CA  PHE A  34 "
     pdb=" CB  PHE A  34 "
  ideal  model  delta    sigma   weight residual
  1.532  1.511  0.021 1.65e-02 3.67e+03 1.64e+00
bond pdb=" C   SER A  91 "
     pdb=" N   VAL A  92 "
  ideal  model  delta    sigma   weight residual
  1.334  1.318  0.016 1.25e-02 6.40e+03 1.63e+00
bond pdb=" C   CYS A  30 "
     pdb=" O   CYS A  30 "
  ideal  model  delta    sigma   weight residual
  1.237  1.222  0.015 1.17e-02 7.31e+03 1.62e+00
bond pdb=" CB  THR A  51 "
     pdb=" OG1 THR A  51 "
  ideal  model  delta    sigma   weight residual
  1.433  1.413  0.020 1.60e-02 3.91e+03 1.62e+00
bond pdb=" CG  LYS A   1 "
     pdb=" CD  LYS A   1 "
  ideal  model  delta    sigma   weight residual
  1.520  1.482  0.038 3.00e-02 1.11e+03 1.62e+00
bond pdb=" CA  LYS A  13 "
     pdb=" C   LYS A  13 "
  ideal  model  delta    sigma   weight residual
  1.523  1.507  0.017 1.30e-02 5.92e+03 1.61e+00
bond pdb=" CG  PHE A   3 "
     pdb=" CD2 PHE A   3 "
  ideal  model  delta    sigma   weight residual
  1.384  1.357  0.027 2.10e-02 2.27e+03 1.61e+00
bond pdb=" C   ALA A 122 "
     pdb=" N   TRP A 123 "
  ideal  model  delta    sigma   weight residual
  1.335  1.317  0.017 1.38e-02 5.25e+03 1.61e+00
bond pdb=" CA  TYR A  53 "
     pdb=" CB  TYR A  53 "
  ideal  model  delta    sigma   weight residual
  1.533  1.504  0.029 2.29e-02 1.91e+03 1.60e+00
bond pdb=" CA  SER A  24 "
     pdb=" C   SER A  24 "
  ideal  model  delta    sigma   weight residual
  1.527  1.510  0.017 1.35e-02 5.49e+03 1.59e+00
bond pdb=" C   LYS A  96 "
     pdb=" N   LYS A  97 "
  ideal  model  delta    sigma   weight residual
  1.335  1.318  0.017 1.31e-02 5.83e+03 1.59e+00
bond pdb=" CE1 PHE A  34 "
     pdb=" CZ  PHE A  34 "
  ideal  model  delta    sigma   weight residual
  1.382  1.344  0.038 3.00e-02 1.11e+03 1.58e+00
bond pdb=" CG  LEU A  25 "
     pdb=" CD1 LEU A  25 "
  ideal  model  delta    sigma   weight residual
  1.521  1.480  0.041 3.30e-02 9.18e+02 1.58e+00
bond pdb=" C   CYS A  80 "
     pdb=" O   CYS A  80 "
  ideal  model  delta    sigma   weight residual
  1.236  1.221  0.016 1.25e-02 6.40e+03 1.57e+00
bond pdb=" CD  ARG A 125 "
     pdb=" NE  ARG A 125 "
  ideal  model  delta    sigma   weight residual
  1.458  1.440  0.018 1.40e-02 5.10e+03 1.57e+00
bond pdb=" CE3 TRP A 108 "
     pdb=" CZ3 TRP A 108 "
  ideal  model  delta    sigma   weight residual
  1.382  1.345  0.037 3.00e-02 1.11e+03 1.55e+00
bond pdb=" N   ALA A 122 "
     pdb=" CA  ALA A 122 "
  ideal  model  delta    sigma   weight residual
  1.458  1.443  0.016 1.27e-02 6.20e+03 1.54e+00
bond pdb=" N   ALA A 110 "
     pdb=" CA  ALA A 110 "
  ideal  model  delta    sigma   weight residual
  1.459  1.443  0.016 1.28e-02 6.10e+03 1.54e+00
bond pdb=" N   THR A  69 "
     pdb=" CA  THR A  69 "
  ideal  model  delta    sigma   weight residual
  1.455  1.435  0.020 1.60e-02 3.91e+03 1.53e+00
bond pdb=" NE  ARG A 125 "
     pdb=" CZ  ARG A 125 "
  ideal  model  delta    sigma   weight residual
  1.326  1.312  0.014 1.10e-02 8.26e+03 1.53e+00
bond pdb=" C   VAL A 109 "
     pdb=" O   VAL A 109 "
  ideal  model  delta    sigma   weight residual
  1.237  1.223  0.015 1.18e-02 7.18e+03 1.52e+00
bond pdb=" NE  ARG A  21 "
     pdb=" CZ  ARG A  21 "
  ideal  model  delta    sigma   weight residual
  1.326  1.312  0.014 1.10e-02 8.26e+03 1.52e+00
bond pdb=" N   LYS A  96 "
     pdb=" CA  LYS A  96 "
  ideal  model  delta    sigma   weight residual
  1.459  1.444  0.015 1.21e-02 6.83e+03 1.52e+00
bond pdb=" N   SER A  72 "
     pdb=" CA  SER A  72 "
  ideal  model  delta    sigma   weight residual
  1.456  1.441  0.016 1.28e-02 6.10e+03 1.52e+00
bond pdb=" CG  ASN A  46 "
     pdb=" ND2 ASN A  46 "
  ideal  model  delta    sigma   weight residual
  1.328  1.302  0.026 2.10e-02 2.27e+03 1.52e+00
bond pdb=" CA  ALA A   9 "
     pdb=" CB  ALA A   9 "
  ideal  model  delta    sigma   weight residual
  1.530  1.510  0.019 1.56e-02 4.11e+03 1.51e+00
bond pdb=" CG  ARG A 114 "
     pdb=" CD  ARG A 114 "
  ideal  model  delta    sigma   weight residual
  1.520  1.483  0.037 3.00e-02 1.11e+03 1.50e+00
bond pdb=" C   ASN A 113 "
     pdb=" N   ARG A 114 "
  ideal  model  delta    sigma   weight residual
  1.334  1.314  0.020 1.61e-02 3.86e+03 1.50e+00
bond pdb=" CD1 TRP A 111 "
     pdb=" NE1 TRP A 111 "
  ideal  model  delta    sigma   weight residual
  1.374  1.348  0.026 2.10e-02 2.27e+03 1.49e+00
bond pdb=" CB  TYR A  20 "
     pdb=" CG  TYR A  20 "
  ideal  model  delta    sigma   weight residual
  1.512  1.485  0.027 2.20e-02 2.07e+03 1.49e+00
bond pdb=" CA  GLY A 104 "
     pdb=" C   GLY A 104 "
  ideal  model  delta    sigma   weight residual
  1.517  1.501  0.016 1.33e-02 5.65e+03 1.49e+00
bond pdb=" N   GLY A 104 "
     pdb=" CA  GLY A 104 "
  ideal  model  delta    sigma   weight residual
  1.446  1.433  0.013 1.06e-02 8.90e+03 1.48e+00
bond pdb=" CA  LYS A 116 "
     pdb=" C   LYS A 116 "
  ideal  model  delta    sigma   weight residual
  1.523  1.507  0.016 1.32e-02 5.74e+03 1.48e+00
bond pdb=" CZ  TYR A  53 "
     pdb=" OH  TYR A  53 "
  ideal  model  delta    sigma   weight residual
  1.376  1.351  0.025 2.10e-02 2.27e+03 1.47e+00
bond pdb=" C   THR A  69 "
     pdb=" N   PRO A  70 "
  ideal  model  delta    sigma   weight residual
  1.332  1.316  0.016 1.30e-02 5.92e+03 1.47e+00
bond pdb=" NE  ARG A  45 "
     pdb=" CZ  ARG A  45 "
  ideal  model  delta    sigma   weight residual
  1.326  1.339 -0.013 1.10e-02 8.26e+03 1.47e+00
bond pdb=" CB  THR A  69 "
     pdb=" CG2 THR A  69 "
  ideal  model  delta    sigma   weight residual
  1.521  1.481  0.040 3.30e-02 9.18e+02 1.46e+00
bond pdb=" CA  ARG A  14 "
     pdb=" C   ARG A  14 "
  ideal  model  delta    sigma   weight residual
  1.522  1.506  0.016 1.36e-02 5.41e+03 1.46e+00
bond pdb=" CA  ARG A  68 "
     pdb=" C   ARG A  68 "
  ideal  model  delta    sigma   weight residual
  1.521  1.506  0.016 1.31e-02 5.83e+03 1.44e+00
bond pdb=" N   VAL A 109 "
     pdb=" CA  VAL A 109 "
  ideal  model  delta    sigma   weight residual
  1.461  1.447  0.014 1.17e-02 7.31e+03 1.42e+00
bond pdb=" CA  ASN A  46 "
     pdb=" CB  ASN A  46 "
  ideal  model  delta    sigma   weight residual
  1.529  1.510  0.020 1.64e-02 3.72e+03 1.42e+00
bond pdb=" CG1 ILE A  78 "
     pdb=" CD1 ILE A  78 "
  ideal  model  delta    sigma   weight residual
  1.513  1.467  0.046 3.90e-02 6.57e+02 1.40e+00
bond pdb=" CD2 TYR A  20 "
     pdb=" CE2 TYR A  20 "
  ideal  model  delta    sigma   weight residual
  1.382  1.347  0.035 3.00e-02 1.11e+03 1.39e+00
bond pdb=" CG  LYS A  33 "
     pdb=" CD  LYS A  33 "
  ideal  model  delta    sigma   weight residual
  1.520  1.555 -0.035 3.00e-02 1.11e+03 1.38e+00
bond pdb=" N   TYR A  53 "
     pdb=" CA  TYR A  53 "
  ideal  model  delta    sigma   weight residual
  1.455  1.441  0.014 1.23e-02 6.61e+03 1.38e+00
bond pdb=" CA  SER A  50 "
     pdb=" CB  SER A  50 "
  ideal  model  delta    sigma   weight residual
  1.532  1.513  0.019 1.59e-02 3.96e+03 1.38e+00
bond pdb=" C   SER A  36 "
     pdb=" O   SER A  36 "
  ideal  model  delta    sigma   weight residual
  1.236  1.221  0.015 1.29e-02 6.01e+03 1.38e+00
bond pdb=" CA  SER A 100 "
     pdb=" CB  SER A 100 "
  ideal  model  delta    sigma   weight residual
  1.529  1.508  0.021 1.78e-02 3.16e+03 1.37e+00
bond pdb=" CG  ASN A 103 "
     pdb=" OD1 ASN A 103 "
  ideal  model  delta    sigma   weight residual
  1.231  1.253 -0.022 1.90e-02 2.77e+03 1.37e+00
bond pdb=" C   THR A  47 "
     pdb=" O   THR A  47 "
  ideal  model  delta    sigma   weight residual
  1.236  1.221  0.015 1.31e-02 5.83e+03 1.36e+00
bond pdb=" CD  ARG A  73 "
     pdb=" NE  ARG A  73 "
  ideal  model  delta    sigma   weight residual
  1.458  1.442  0.016 1.40e-02 5.10e+03 1.35e+00
bond pdb=" CZ2 TRP A  63 "
     pdb=" CH2 TRP A  63 "
  ideal  model  delta    sigma   weight residual
  1.368  1.346  0.022 1.90e-02 2.77e+03 1.35e+00
bond pdb=" CA  ARG A 114 "
     pdb=" C   ARG A 114 "
  ideal  model  delta    sigma   weight residual
  1.521  1.505  0.016 1.34e-02 5.57e+03 1.35e+00
bond pdb=" CA  ASN A 103 "
     pdb=" C   ASN A 103 "
  ideal  model  delta    sigma   weight residual
  1.524  1.508  0.015 1.33e-02 5.65e+03 1.34e+00
bond pdb=" C   ILE A  55 "
     pdb=" O   ILE A  55 "
  ideal  model  delta    sigma   weight residual
  1.236  1.220  0.015 1.33e-02 5.65e+03 1.34e+00
bond pdb=" CD  GLN A  57 "
     pdb=" NE2 GLN A  57 "
  ideal  model  delta    sigma   weight residual
  1.328  1.304  0.024 2.10e-02 2.27e+03 1.34e+00
bond pdb=" CB  VAL A  99 "
     pdb=" CG1 VAL A  99 "
  ideal  model  delta    sigma   weight residual
  1.521  1.483  0.038 3.30e-02 9.18e+02 1.33e+00
bond pdb=" CA  ASP A  48 "
     pdb=" CB  ASP A  48 "
  ideal  model  delta    sigma   weight residual
  1.531  1.511  0.019 1.69e-02 3.50e+03 1.33e+00
bond pdb=" N   ARG A  68 "
     pdb=" CA  ARG A  68 "
  ideal  model  delta    sigma   weight residual
  1.455  1.439  0.016 1.38e-02 5.25e+03 1.33e+00
bond pdb=" CD2 TRP A 111 "
     pdb=" CE3 TRP A 111 "
  ideal  model  delta    sigma   weight residual
  1.398  1.380  0.018 1.60e-02 3.91e+03 1.32e+00
bond pdb=" C   ASN A  39 "
     pdb=" N   THR A  40 "
  ideal  model  delta    sigma   weight residual
  1.335  1.319  0.016 1.35e-02 5.49e+03 1.32e+00
bond pdb=" CA  MET A 105 "
     pdb=" C   MET A 105 "
  ideal  model  delta    sigma   weight residual
  1.522  1.506  0.016 1.38e-02 5.25e+03 1.32e+00
bond pdb=" CD1 TRP A  28 "
     pdb=" NE1 TRP A  28 "
  ideal  model  delta    sigma   weight residual
  1.374  1.350  0.024 2.10e-02 2.27e+03 1.30e+00
bond pdb=" CD1 TYR A  20 "
     pdb=" CE1 TYR A  20 "
  ideal  model  delta    sigma   weight residual
  1.382  1.348  0.034 3.00e-02 1.11e+03 1.30e+00
bond pdb=" C   VAL A  29 "
     pdb=" O   VAL A  29 "
  ideal  model  delta    sigma   weight residual
  1.237  1.223  0.014 1.19e-02 7.06e+03 1.29e+00
bond pdb=" CA  ASP A  18 "
     pdb=" C   ASP A  18 "
  ideal  model  delta    sigma   weight residual
  1.524  1.509  0.015 1.35e-02 5.49e+03 1.29e+00
bond pdb=" CA  ARG A 125 "
     pdb=" C   ARG A 125 "
  ideal  model  delta    sigma   weight residual
  1.524  1.509  0.015 1.33e-02 5.65e+03 1.28e+00
bond pdb=" CA  ALA A  11 "
     pdb=" C   ALA A  11 "
  ideal  model  delta    sigma   weight residual
  1.524  1.509  0.015 1.29e-02 6.01e+03 1.28e+00
bond pdb=" CA  ASN A 113 "
     pdb=" CB  ASN A 113 "
  ideal  model  delta    sigma   weight residual
  1.529  1.511  0.018 1.63e-02 3.76e+03 1.28e+00
bond pdb=" CD2 PHE A  38 "
     pdb=" CE2 PHE A  38 "
  ideal  model  delta    sigma   weight residual
  1.382  1.348  0.034 3.00e-02 1.11e+03 1.27e+00
bond pdb=" CG1 ILE A 124 "
     pdb=" CD1 ILE A 124 "
  ideal  model  delta    sigma   weight residual
  1.513  1.469  0.044 3.90e-02 6.57e+02 1.26e+00
bond pdb=" CB  LEU A   8 "
     pdb=" CG  LEU A   8 "
  ideal  model  delta    sigma   weight residual
  1.530  1.508  0.022 2.00e-02 2.50e+03 1.26e+00
bond pdb=" C   SER A  72 "
     pdb=" N   ARG A  73 "
  ideal  model  delta    sigma   weight residual
  1.335  1.319  0.016 1.42e-02 4.96e+03 1.25e+00
bond pdb=" C   LEU A  75 "
     pdb=" O   LEU A  75 "
  ideal  model  delta    sigma   weight residual
  1.236  1.221  0.014 1.29e-02 6.01e+03 1.25e+00
bond pdb=" CB  GLN A  41 "
     pdb=" CG  GLN A  41 "
  ideal  model  delta    sigma   weight residual
  1.520  1.487  0.033 3.00e-02 1.11e+03 1.25e+00
bond pdb=" C   GLY A 104 "
     pdb=" O   GLY A 104 "
  ideal  model  delta    sigma   weight residual
  1.232  1.222  0.010 9.10e-03 1.21e+04 1.24e+00
bond pdb=" C   ASN A  65 "
     pdb=" N   ASP A  66 "
  ideal  model  delta    sigma   weight residual
  1.332  1.318  0.014 1.29e-02 6.01e+03 1.24e+00
bond pdb=" CA  SER A  60 "
     pdb=" C   SER A  60 "
  ideal  model  delta    sigma   weight residual
  1.522  1.507  0.015 1.37e-02 5.33e+03 1.23e+00
bond pdb=" N   PHE A   3 "
     pdb=" CA  PHE A   3 "
  ideal  model  delta    sigma   weight residual
  1.453  1.439  0.014 1.31e-02 5.83e+03 1.23e+00
bond pdb=" CA  LEU A  25 "
     pdb=" CB  LEU A  25 "
  ideal  model  delta    sigma   weight residual
  1.530  1.512  0.017 1.56e-02 4.11e+03 1.22e+00
bond pdb=" N   THR A  47 "
     pdb=" CA  THR A  47 "
  ideal  model  delta    sigma   weight residual
  1.456  1.442  0.014 1.31e-02 5.83e+03 1.22e+00
bond pdb=" N   ILE A  88 "
     pdb=" CA  ILE A  88 "
  ideal  model  delta    sigma   weight residual
  1.459  1.445  0.014 1.29e-02 6.01e+03 1.21e+00
bond pdb=" CA  SER A  86 "
     pdb=" C   SER A  86 "
  ideal  model  delta    sigma   weight residual
  1.523  1.508  0.015 1.37e-02 5.33e+03 1.19e+00
bond pdb=" CA  PRO A  70 "
     pdb=" C   PRO A  70 "
  ideal  model  delta    sigma   weight residual
  1.521  1.507  0.014 1.27e-02 6.20e+03 1.19e+00
bond pdb=" CD1 TRP A  62 "
     pdb=" NE1 TRP A  62 "
  ideal  model  delta    sigma   weight residual
  1.374  1.351  0.023 2.10e-02 2.27e+03 1.18e+00
bond pdb=" CA  CYS A  64 "
     pdb=" CB  CYS A  64 "
  ideal  model  delta    sigma   weight residual
  1.536  1.513  0.023 2.08e-02 2.31e+03 1.17e+00
bond pdb=" CB  VAL A  29 "
     pdb=" CG2 VAL A  29 "
  ideal  model  delta    sigma   weight residual
  1.521  1.485  0.036 3.30e-02 9.18e+02 1.17e+00
bond pdb=" C   ARG A  45 "
     pdb=" N   ASN A  46 "
  ideal  model  delta    sigma   weight residual
  1.328  1.313  0.016 1.44e-02 4.82e+03 1.17e+00
bond pdb=" CZ  ARG A  68 "
     pdb=" NH1 ARG A  68 "
  ideal  model  delta    sigma   weight residual
  1.323  1.338 -0.015 1.40e-02 5.10e+03 1.17e+00
bond pdb=" CG  TYR A  20 "
     pdb=" CD2 TYR A  20 "
  ideal  model  delta    sigma   weight residual
  1.389  1.412 -0.023 2.10e-02 2.27e+03 1.16e+00
bond pdb=" C   ALA A  31 "
     pdb=" O   ALA A  31 "
  ideal  model  delta    sigma   weight residual
  1.236  1.224  0.012 1.15e-02 7.56e+03 1.15e+00
bond pdb=" CA  TYR A  20 "
     pdb=" C   TYR A  20 "
  ideal  model  delta    sigma   weight residual
  1.524  1.510  0.014 1.35e-02 5.49e+03 1.15e+00
bond pdb=" N   ARG A 125 "
     pdb=" CA  ARG A 125 "
  ideal  model  delta    sigma   weight residual
  1.456  1.443  0.013 1.22e-02 6.72e+03 1.14e+00
bond pdb=" CG  LYS A  96 "
     pdb=" CD  LYS A  96 "
  ideal  model  delta    sigma   weight residual
  1.520  1.488  0.032 3.00e-02 1.11e+03 1.13e+00
bond pdb=" CA  GLY A 117 "
     pdb=" C   GLY A 117 "
  ideal  model  delta    sigma   weight residual
  1.511  1.497  0.014 1.34e-02 5.57e+03 1.12e+00
bond pdb=" CB  GLU A  35 "
     pdb=" CG  GLU A  35 "
  ideal  model  delta    sigma   weight residual
  1.520  1.488  0.032 3.00e-02 1.11e+03 1.12e+00
bond pdb=" CB  ASP A  52 "
     pdb=" CG  ASP A  52 "
  ideal  model  delta    sigma   weight residual
  1.516  1.490  0.026 2.50e-02 1.60e+03 1.12e+00
bond pdb=" CG  HIS A  15 "
     pdb=" CD2 HIS A  15 "
  ideal  model  delta    sigma   weight residual
  1.354  1.342  0.012 1.10e-02 8.26e+03 1.11e+00
bond pdb=" C   THR A 118 "
     pdb=" O   THR A 118 "
  ideal  model  delta    sigma   weight residual
  1.234  1.220  0.014 1.34e-02 5.57e+03 1.11e+00
bond pdb=" CA  MET A 105 "
     pdb=" CB  MET A 105 "
  ideal  model  delta    sigma   weight residual
  1.529  1.511  0.019 1.78e-02 3.16e+03 1.10e+00
bond pdb=" CB  GLU A   7 "
     pdb=" CG  GLU A   7 "
  ideal  model  delta    sigma   weight residual
  1.520  1.489  0.031 3.00e-02 1.11e+03 1.08e+00
bond pdb=" CG  ASN A  93 "
     pdb=" OD1 ASN A  93 "
  ideal  model  delta    sigma   weight residual
  1.231  1.211  0.020 1.90e-02 2.77e+03 1.08e+00
bond pdb=" C   ASN A 106 "
     pdb=" N   ALA A 107 "
  ideal  model  delta    sigma   weight residual
  1.335  1.321  0.014 1.35e-02 5.49e+03 1.07e+00
bond pdb=" CA  ILE A  58 "
     pdb=" C   ILE A  58 "
  ideal  model  delta    sigma   weight residual
  1.523  1.511  0.012 1.14e-02 7.69e+03 1.07e+00
bond pdb=" C   LEU A  84 "
     pdb=" N   SER A  85 "
  ideal  model  delta    sigma   weight residual
  1.330  1.316  0.014 1.31e-02 5.83e+03 1.07e+00
bond pdb=" N   HIS A  15 "
     pdb=" CA  HIS A  15 "
  ideal  model  delta    sigma   weight residual
  1.456  1.442  0.014 1.32e-02 5.74e+03 1.05e+00
bond pdb=" CA  LYS A  97 "
     pdb=" CB  LYS A  97 "
  ideal  model  delta    sigma   weight residual
  1.528  1.513  0.016 1.56e-02 4.11e+03 1.05e+00
bond pdb=" N   ARG A 114 "
     pdb=" CA  ARG A 114 "
  ideal  model  delta    sigma   weight residual
  1.454  1.439  0.015 1.42e-02 4.96e+03 1.05e+00
bond pdb=" C   CYS A  80 "
     pdb=" N   SER A  81 "
  ideal  model  delta    sigma   weight residual
  1.335  1.321  0.014 1.34e-02 5.57e+03 1.05e+00
bond pdb=" N   ALA A  82 "
     pdb=" CA  ALA A  82 "
  ideal  model  delta    sigma   weight residual
  1.458  1.444  0.013 1.30e-02 5.92e+03 1.04e+00
bond pdb=" CA  TYR A  23 "
     pdb=" C   TYR A  23 "
  ideal  model  delta    sigma   weight residual
  1.525  1.512  0.013 1.28e-02 6.10e+03 1.04e+00
bond pdb=" CA  ILE A  98 "
     pdb=" CB  ILE A  98 "
  ideal  model  delta    sigma   weight residual
  1.540  1.528  0.012 1.17e-02 7.31e+03 1.04e+00
bond pdb=" CD  LYS A  97 "
     pdb=" CE  LYS A  97 "
  ideal  model  delta    sigma   weight residual
  1.520  1.490  0.030 3.00e-02 1.11e+03 1.03e+00
bond pdb=" C   TRP A 111 "
     pdb=" N   ARG A 112 "
  ideal  model  delta    sigma   weight residual
  1.335  1.322  0.013 1.31e-02 5.83e+03 1.03e+00
bond pdb=" CD2 TRP A  62 "
     pdb=" CE3 TRP A  62 "
  ideal  model  delta    sigma   weight residual
  1.398  1.382  0.016 1.60e-02 3.91e+03 1.02e+00
bond pdb=" CB  ARG A   5 "
     pdb=" CG  ARG A   5 "
  ideal  model  delta    sigma   weight residual
  1.520  1.490  0.030 3.00e-02 1.11e+03 1.02e+00
bond pdb=" CG  TYR A  23 "
     pdb=" CD2 TYR A  23 "
  ideal  model  delta    sigma   weight residual
  1.389  1.368  0.021 2.10e-02 2.27e+03 1.01e+00
bond pdb=" C   TYR A  20 "
     pdb=" N   ARG A  21 "
  ideal  model  delta    sigma   weight residual
  1.333  1.319  0.014 1.39e-02 5.18e+03 1.01e+00
bond pdb=" CG  ASN A  39 "
     pdb=" ND2 ASN A  39 "
  ideal  model  delta    sigma   weight residual
  1.328  1.349 -0.021 2.10e-02 2.27e+03 1.01e+00
bond pdb=" CA  SER A  60 "
     pdb=" CB  SER A  60 "
  ideal  model  delta    sigma   weight residual
  1.530  1.513  0.017 1.75e-02 3.27e+03 9.94e-01
bond pdb=" C   SER A  86 "
     pdb=" O   SER A  86 "
  ideal  model  delta    sigma   weight residual
  1.236  1.223  0.013 1.29e-02 6.01e+03 9.93e-01
bond pdb=" CB  ASN A 113 "
     pdb=" CG  ASN A 113 "
  ideal  model  delta    sigma   weight residual
  1.516  1.541 -0.025 2.50e-02 1.60e+03 9.93e-01
bond pdb=" CE3 TRP A 111 "
     pdb=" CZ3 TRP A 111 "
  ideal  model  delta    sigma   weight residual
  1.382  1.352  0.030 3.00e-02 1.11e+03 9.93e-01
bond pdb=" CA  ASP A  48 "
     pdb=" C   ASP A  48 "
  ideal  model  delta    sigma   weight residual
  1.523  1.508  0.015 1.56e-02 4.11e+03 9.86e-01
bond pdb=" CD  LYS A   1 "
     pdb=" CE  LYS A   1 "
  ideal  model  delta    sigma   weight residual
  1.520  1.490  0.030 3.00e-02 1.11e+03 9.83e-01
bond pdb=" CG  HIS A  15 "
     pdb=" ND1 HIS A  15 "
  ideal  model  delta    sigma   weight residual
  1.378  1.367  0.011 1.10e-02 8.26e+03 9.74e-01
bond pdb=" CD2 TRP A  63 "
     pdb=" CE3 TRP A  63 "
  ideal  model  delta    sigma   weight residual
  1.398  1.382  0.016 1.60e-02 3.91e+03 9.61e-01
bond pdb=" CA  GLN A 121 "
     pdb=" C   GLN A 121 "
  ideal  model  delta    sigma   weight residual
  1.522  1.509  0.014 1.40e-02 5.10e+03 9.56e-01
bond pdb=" C   CYS A  76 "
     pdb=" N   ASN A  77 "
  ideal  model  delta    sigma   weight residual
  1.331  1.318  0.013 1.36e-02 5.41e+03 9.52e-01
bond pdb=" CG  ASN A  59 "
     pdb=" OD1 ASN A  59 "
  ideal  model  delta    sigma   weight residual
  1.231  1.213  0.018 1.90e-02 2.77e+03 9.46e-01
bond pdb=" CA  TRP A 111 "
     pdb=" CB  TRP A 111 "
  ideal  model  delta    sigma   weight residual
  1.528  1.513  0.015 1.59e-02 3.96e+03 9.45e-01
bond pdb=" CA  SER A  85 "
     pdb=" C   SER A  85 "
  ideal  model  delta    sigma   weight residual
  1.527  1.514  0.013 1.35e-02 5.49e+03 9.33e-01
bond pdb=" CB  ASN A  74 "
     pdb=" CG  ASN A  74 "
  ideal  model  delta    sigma   weight residual
  1.516  1.492  0.024 2.50e-02 1.60e+03 9.32e-01
bond pdb=" N   GLU A  35 "
     pdb=" CA  GLU A  35 "
  ideal  model  delta    sigma   weight residual
  1.458  1.446  0.012 1.26e-02 6.30e+03 9.29e-01
bond pdb=" CG  ASP A 119 "
     pdb=" OD1 ASP A 119 "
  ideal  model  delta    sigma   weight residual
  1.249  1.267 -0.018 1.90e-02 2.77e+03 9.18e-01
bond pdb=" CG  TYR A  23 "
     pdb=" CD1 TYR A  23 "
  ideal  model  delta    sigma   weight residual
  1.389  1.369  0.020 2.10e-02 2.27e+03 9.17e-01
bond pdb=" N   NO3 A 202 "
     pdb=" O1  NO3 A 202 "
  ideal  model  delta    sigma   weight residual
  1.265  1.284 -0.019 2.00e-02 2.50e+03 9.16e-01
bond pdb=" CA  LEU A  56 "
     pdb=" CB  LEU A  56 "
  ideal  model  delta    sigma   weight residual
  1.530  1.515  0.015 1.54e-02 4.22e+03 9.15e-01
bond pdb=" N   NO3 A 201 "
     pdb=" O3  NO3 A 201 "
  ideal  model  delta    sigma   weight residual
  1.265  1.246  0.019 2.00e-02 2.50e+03 9.15e-01
bond pdb=" C   LEU A  56 "
     pdb=" N   GLN A  57 "
  ideal  model  delta    sigma   weight residual
  1.331  1.344 -0.013 1.36e-02 5.41e+03 9.14e-01
bond pdb=" CB  ARG A  14 "
     pdb=" CG  ARG A  14 "
  ideal  model  delta    sigma   weight residual
  1.520  1.491  0.029 3.00e-02 1.11e+03 9.10e-01
bond pdb=" CG  ARG A  73 "
     pdb=" CD  ARG A  73 "
  ideal  model  delta    sigma   weight residual
  1.520  1.491  0.029 3.00e-02 1.11e+03 9.09e-01
bond pdb=" CG  LEU A  56 "
     pdb=" CD1 LEU A  56 "
  ideal  model  delta    sigma   weight residual
  1.521  1.490  0.031 3.30e-02 9.18e+02 9.06e-01
bond pdb=" C   PRO A  79 "
     pdb=" O   PRO A  79 "
  ideal  model  delta    sigma   weight residual
  1.233  1.223  0.010 1.10e-02 8.26e+03 8.99e-01
bond pdb=" CZ2 TRP A 111 "
     pdb=" CH2 TRP A 111 "
  ideal  model  delta    sigma   weight residual
  1.368  1.350  0.018 1.90e-02 2.77e+03 8.96e-01
bond pdb=" C   ASN A  59 "
     pdb=" N   SER A  60 "
  ideal  model  delta    sigma   weight residual
  1.333  1.319  0.014 1.49e-02 4.50e+03 8.96e-01
bond pdb=" CA  ASP A  87 "
     pdb=" C   ASP A  87 "
  ideal  model  delta    sigma   weight residual
  1.524  1.512  0.012 1.31e-02 5.83e+03 8.95e-01
bond pdb=" CA  SER A  72 "
     pdb=" C   SER A  72 "
  ideal  model  delta    sigma   weight residual
  1.523  1.511  0.012 1.32e-02 5.74e+03 8.94e-01
bond pdb=" CA  ASN A  93 "
     pdb=" CB  ASN A  93 "
  ideal  model  delta    sigma   weight residual
  1.528  1.514  0.015 1.56e-02 4.11e+03 8.77e-01
bond pdb=" CA  TRP A  63 "
     pdb=" CB  TRP A  63 "
  ideal  model  delta    sigma   weight residual
  1.532  1.517  0.015 1.57e-02 4.06e+03 8.76e-01
bond pdb=" NE  ARG A  68 "
     pdb=" CZ  ARG A  68 "
  ideal  model  delta    sigma   weight residual
  1.326  1.316  0.010 1.10e-02 8.26e+03 8.76e-01
bond pdb=" CG  PHE A   3 "
     pdb=" CD1 PHE A   3 "
  ideal  model  delta    sigma   weight residual
  1.384  1.364  0.020 2.10e-02 2.27e+03 8.71e-01
bond pdb=" CB  LEU A  56 "
     pdb=" CG  LEU A  56 "
  ideal  model  delta    sigma   weight residual
  1.530  1.511  0.019 2.00e-02 2.50e+03 8.60e-01
bond pdb=" CA  ASN A  37 "
     pdb=" CB  ASN A  37 "
  ideal  model  delta    sigma   weight residual
  1.529  1.514  0.015 1.62e-02 3.81e+03 8.53e-01
bond pdb=" CA  ASP A  66 "
     pdb=" CB  ASP A  66 "
  ideal  model  delta    sigma   weight residual
  1.530  1.516  0.014 1.54e-02 4.22e+03 8.53e-01
bond pdb=" CA  CYS A  94 "
     pdb=" C   CYS A  94 "
  ideal  model  delta    sigma   weight residual
  1.524  1.512  0.012 1.32e-02 5.74e+03 8.48e-01
bond pdb=" C   SER A  36 "
     pdb=" N   ASN A  37 "
  ideal  model  delta    sigma   weight residual
  1.332  1.319  0.013 1.40e-02 5.10e+03 8.45e-01
bond pdb=" CE  LYS A 116 "
     pdb=" NZ  LYS A 116 "
  ideal  model  delta    sigma   weight residual
  1.489  1.461  0.028 3.00e-02 1.11e+03 8.42e-01
bond pdb=" N   ALA A  95 "
     pdb=" CA  ALA A  95 "
  ideal  model  delta    sigma   weight residual
  1.459  1.448  0.011 1.21e-02 6.83e+03 8.37e-01
bond pdb=" CA  THR A  43 "
     pdb=" CB  THR A  43 "
  ideal  model  delta    sigma   weight residual
  1.536  1.559 -0.023 2.53e-02 1.56e+03 8.36e-01
bond pdb=" C   PHE A   3 "
     pdb=" N   GLY A   4 "
  ideal  model  delta    sigma   weight residual
  1.334  1.311  0.023 2.54e-02 1.55e+03 8.33e-01
bond pdb=" C   ASN A  65 "
     pdb=" O   ASN A  65 "
  ideal  model  delta    sigma   weight residual
  1.236  1.225  0.011 1.22e-02 6.72e+03 8.31e-01
bond pdb=" CB  CYS A   6 "
     pdb=" SG  CYS A   6 "
  ideal  model  delta    sigma   weight residual
  1.808  1.778  0.030 3.30e-02 9.18e+02 8.27e-01
bond pdb=" CB  SER A  85 "
     pdb=" OG  SER A  85 "
  ideal  model  delta    sigma   weight residual
  1.417  1.399  0.018 2.00e-02 2.50e+03 8.24e-01
bond pdb=" CG  ASN A  27 "
     pdb=" OD1 ASN A  27 "
  ideal  model  delta    sigma   weight residual
  1.231  1.214  0.017 1.90e-02 2.77e+03 8.23e-01
bond pdb=" C   ASN A  19 "
     pdb=" O   ASN A  19 "
  ideal  model  delta    sigma   weight residual
  1.235  1.220  0.015 1.66e-02 3.63e+03 8.20e-01
bond pdb=" N   CYS A  76 "
     pdb=" CA  CYS A  76 "
  ideal  model  delta    sigma   weight residual
  1.456  1.444  0.012 1.32e-02 5.74e+03 8.16e-01
bond pdb=" CD1 TRP A  63 "
     pdb=" NE1 TRP A  63 "
  ideal  model  delta    sigma   weight residual
  1.374  1.355  0.019 2.10e-02 2.27e+03 8.14e-01
bond pdb=" CG  ARG A 112 "
     pdb=" CD  ARG A 112 "
  ideal  model  delta    sigma   weight residual
  1.520  1.547 -0.027 3.00e-02 1.11e+03 8.14e-01
bond pdb=" CD1 TYR A  23 "
     pdb=" CE1 TYR A  23 "
  ideal  model  delta    sigma   weight residual
  1.382  1.409 -0.027 3.00e-02 1.11e+03 8.08e-01
bond pdb=" CA  SER A  81 "
     pdb=" C   SER A  81 "
  ideal  model  delta    sigma   weight residual
  1.522  1.510  0.012 1.36e-02 5.41e+03 8.08e-01
bond pdb=" CZ  ARG A   5 "
     pdb=" NH1 ARG A   5 "
  ideal  model  delta    sigma   weight residual
  1.323  1.310  0.013 1.40e-02 5.10e+03 8.06e-01
bond pdb=" C   THR A  51 "
     pdb=" O   THR A  51 "
  ideal  model  delta    sigma   weight residual
  1.234  1.223  0.011 1.22e-02 6.72e+03 8.06e-01
bond pdb=" C   CYS A 115 "
     pdb=" O   CYS A 115 "
  ideal  model  delta    sigma   weight residual
  1.234  1.220  0.014 1.54e-02 4.22e+03 8.05e-01
bond pdb=" C   SER A 100 "
     pdb=" O   SER A 100 "
  ideal  model  delta    sigma   weight residual
  1.236  1.224  0.011 1.28e-02 6.10e+03 7.97e-01
bond pdb=" NE1 TRP A 108 "
     pdb=" CE2 TRP A 108 "
  ideal  model  delta    sigma   weight residual
  1.370  1.360  0.010 1.10e-02 8.26e+03 7.94e-01
bond pdb=" CG  ASN A  74 "
     pdb=" ND2 ASN A  74 "
  ideal  model  delta    sigma   weight residual
  1.328  1.309  0.019 2.10e-02 2.27e+03 7.91e-01
bond pdb=" NE  ARG A   5 "
     pdb=" CZ  ARG A   5 "
  ideal  model  delta    sigma   weight residual
  1.326  1.316  0.010 1.10e-02 8.26e+03 7.85e-01
bond pdb=" N   SER A  50 "
     pdb=" CA  SER A  50 "
  ideal  model  delta    sigma   weight residual
  1.454  1.444  0.010 1.16e-02 7.43e+03 7.84e-01
bond pdb=" C   VAL A 120 "
     pdb=" N   GLN A 121 "
  ideal  model  delta    sigma   weight residual
  1.335  1.323  0.012 1.38e-02 5.25e+03 7.82e-01
bond pdb=" CA  LYS A  97 "
     pdb=" C   LYS A  97 "
  ideal  model  delta    sigma   weight residual
  1.523  1.512  0.011 1.30e-02 5.92e+03 7.80e-01
bond pdb=" CB  ILE A  78 "
     pdb=" CG1 ILE A  78 "
  ideal  model  delta    sigma   weight residual
  1.530  1.512  0.018 2.00e-02 2.50e+03 7.80e-01
bond pdb=" N   PRO A  70 "
     pdb=" CA  PRO A  70 "
  ideal  model  delta    sigma   weight residual
  1.467  1.456  0.011 1.21e-02 6.83e+03 7.75e-01
bond pdb=" N   ILE A 124 "
     pdb=" CA  ILE A 124 "
  ideal  model  delta    sigma   weight residual
  1.458  1.447  0.011 1.29e-02 6.01e+03 7.75e-01
bond pdb=" CZ  TYR A  20 "
     pdb=" OH  TYR A  20 "
  ideal  model  delta    sigma   weight residual
  1.376  1.358  0.018 2.10e-02 2.27e+03 7.75e-01
bond pdb=" N   PHE A  38 "
     pdb=" CA  PHE A  38 "
  ideal  model  delta    sigma   weight residual
  1.458  1.446  0.012 1.35e-02 5.49e+03 7.68e-01
bond pdb=" CA  THR A 118 "
     pdb=" CB  THR A 118 "
  ideal  model  delta    sigma   weight residual
  1.533  1.520  0.013 1.51e-02 4.39e+03 7.65e-01
bond pdb=" CB  ILE A 124 "
     pdb=" CG1 ILE A 124 "
  ideal  model  delta    sigma   weight residual
  1.530  1.513  0.017 2.00e-02 2.50e+03 7.58e-01
bond pdb=" C   GLY A  71 "
     pdb=" N   SER A  72 "
  ideal  model  delta    sigma   weight residual
  1.331  1.319  0.012 1.36e-02 5.41e+03 7.57e-01
bond pdb=" N   ASN A  74 "
     pdb=" CA  ASN A  74 "
  ideal  model  delta    sigma   weight residual
  1.460  1.447  0.012 1.42e-02 4.96e+03 7.56e-01
bond pdb=" CD  GLU A  35 "
     pdb=" OE1 GLU A  35 "
  ideal  model  delta    sigma   weight residual
  1.249  1.233  0.016 1.90e-02 2.77e+03 7.52e-01
bond pdb=" CB  ILE A  98 "
     pdb=" CG1 ILE A  98 "
  ideal  model  delta    sigma   weight residual
  1.530  1.513  0.017 2.00e-02 2.50e+03 7.43e-01
bond pdb=" C   ARG A  73 "
     pdb=" O   ARG A  73 "
  ideal  model  delta    sigma   weight residual
  1.235  1.224  0.011 1.25e-02 6.40e+03 7.43e-01
bond pdb=" CD2 TRP A 123 "
     pdb=" CE2 TRP A 123 "
  ideal  model  delta    sigma   weight residual
  1.409  1.394  0.015 1.70e-02 3.46e+03 7.30e-01
bond pdb=" CA  GLY A 102 "
     pdb=" C   GLY A 102 "
  ideal  model  delta    sigma   weight residual
  1.512  1.500  0.012 1.44e-02 4.82e+03 7.26e-01
bond pdb=" CB  VAL A 120 "
     pdb=" CG1 VAL A 120 "
  ideal  model  delta    sigma   weight residual
  1.521  1.493  0.028 3.30e-02 9.18e+02 7.26e-01
bond pdb=" CA  PRO A  79 "
     pdb=" CB  PRO A  79 "
  ideal  model  delta    sigma   weight residual
  1.533  1.521  0.011 1.34e-02 5.57e+03 7.25e-01
bond pdb=" CZ  ARG A  73 "
     pdb=" NH2 ARG A  73 "
  ideal  model  delta    sigma   weight residual
  1.330  1.319  0.011 1.30e-02 5.92e+03 7.07e-01
bond pdb=" CA  ARG A  73 "
     pdb=" CB  ARG A  73 "
  ideal  model  delta    sigma   weight residual
  1.536  1.524  0.012 1.42e-02 4.96e+03 7.03e-01
bond pdb=" C   ALA A  10 "
     pdb=" O   ALA A  10 "
  ideal  model  delta    sigma   weight residual
  1.237  1.227  0.010 1.17e-02 7.31e+03 6.99e-01
bond pdb=" N   ASN A  93 "
     pdb=" CA  ASN A  93 "
  ideal  model  delta    sigma   weight residual
  1.459  1.449  0.010 1.21e-02 6.83e+03 6.82e-01
bond pdb=" CB  ILE A  78 "
     pdb=" CG2 ILE A  78 "
  ideal  model  delta    sigma   weight residual
  1.521  1.494  0.027 3.30e-02 9.18e+02 6.78e-01
bond pdb=" CE  LYS A  33 "
     pdb=" NZ  LYS A  33 "
  ideal  model  delta    sigma   weight residual
  1.489  1.464  0.025 3.00e-02 1.11e+03 6.76e-01
bond pdb=" CA  ARG A  73 "
     pdb=" C   ARG A  73 "
  ideal  model  delta    sigma   weight residual
  1.521  1.510  0.010 1.27e-02 6.20e+03 6.74e-01
bond pdb=" C   TYR A  23 "
     pdb=" O   TYR A  23 "
  ideal  model  delta    sigma   weight residual
  1.235  1.226  0.010 1.19e-02 7.06e+03 6.73e-01
bond pdb=" C   THR A  69 "
     pdb=" O   THR A  69 "
  ideal  model  delta    sigma   weight residual
  1.241  1.231  0.011 1.29e-02 6.01e+03 6.68e-01
bond pdb=" C   ARG A  68 "
     pdb=" N   THR A  69 "
  ideal  model  delta    sigma   weight residual
  1.333  1.320  0.013 1.61e-02 3.86e+03 6.68e-01
bond pdb=" C   ILE A  78 "
     pdb=" O   ILE A  78 "
  ideal  model  delta    sigma   weight residual
  1.240  1.229  0.010 1.26e-02 6.30e+03 6.67e-01
bond pdb=" CA  ALA A  95 "
     pdb=" C   ALA A  95 "
  ideal  model  delta    sigma   weight residual
  1.523  1.513  0.011 1.30e-02 5.92e+03 6.60e-01
bond pdb=" CA  GLU A   7 "
     pdb=" CB  GLU A   7 "
  ideal  model  delta    sigma   weight residual
  1.528  1.515  0.013 1.59e-02 3.96e+03 6.59e-01
bond pdb=" CB  ILE A  58 "
     pdb=" CG1 ILE A  58 "
  ideal  model  delta    sigma   weight residual
  1.530  1.514  0.016 2.00e-02 2.50e+03 6.57e-01
bond pdb=" C   ASP A  87 "
     pdb=" O   ASP A  87 "
  ideal  model  delta    sigma   weight residual
  1.234  1.224  0.010 1.27e-02 6.20e+03 6.53e-01
bond pdb=" CA  ASN A  39 "
     pdb=" CB  ASN A  39 "
  ideal  model  delta    sigma   weight residual
  1.527  1.517  0.010 1.30e-02 5.92e+03 6.52e-01
bond pdb=" C   ARG A  21 "
     pdb=" O   ARG A  21 "
  ideal  model  delta    sigma   weight residual
  1.233  1.222  0.012 1.43e-02 4.89e+03 6.51e-01
bond pdb=" CD2 PHE A   3 "
     pdb=" CE2 PHE A   3 "
  ideal  model  delta    sigma   weight residual
  1.382  1.358  0.024 3.00e-02 1.11e+03 6.48e-01
bond pdb=" CD2 TRP A 123 "
     pdb=" CE3 TRP A 123 "
  ideal  model  delta    sigma   weight residual
  1.398  1.411 -0.013 1.60e-02 3.91e+03 6.40e-01
bond pdb=" C   ARG A 125 "
     pdb=" N   GLY A 126 "
  ideal  model  delta    sigma   weight residual
  1.331  1.320  0.011 1.40e-02 5.10e+03 6.39e-01
bond pdb=" CB  ILE A  88 "
     pdb=" CG1 ILE A  88 "
  ideal  model  delta    sigma   weight residual
  1.530  1.514  0.016 2.00e-02 2.50e+03 6.24e-01
bond pdb=" CB  TRP A  62 "
     pdb=" CG  TRP A  62 "
  ideal  model  delta    sigma   weight residual
  1.498  1.474  0.024 3.10e-02 1.04e+03 6.21e-01
bond pdb=" C   CYS A  94 "
     pdb=" O   CYS A  94 "
  ideal  model  delta    sigma   weight residual
  1.236  1.227  0.010 1.22e-02 6.72e+03 6.15e-01
bond pdb=" C   ARG A   5 "
     pdb=" N   CYS A   6 "
  ideal  model  delta    sigma   weight residual
  1.335  1.324  0.011 1.38e-02 5.25e+03 6.12e-01
bond pdb=" CB  SER A  72 "
     pdb=" OG  SER A  72 "
  ideal  model  delta    sigma   weight residual
  1.417  1.401  0.016 2.00e-02 2.50e+03 6.11e-01
bond pdb=" C   GLY A 117 "
     pdb=" O   GLY A 117 "
  ideal  model  delta    sigma   weight residual
  1.236  1.226  0.010 1.30e-02 5.92e+03 6.08e-01
bond pdb=" CZ2 TRP A  28 "
     pdb=" CH2 TRP A  28 "
  ideal  model  delta    sigma   weight residual
  1.368  1.353  0.015 1.90e-02 2.77e+03 6.05e-01
bond pdb=" CA  TRP A 123 "
     pdb=" CB  TRP A 123 "
  ideal  model  delta    sigma   weight residual
  1.529  1.516  0.014 1.74e-02 3.30e+03 6.04e-01
bond pdb=" CG  TRP A  62 "
     pdb=" CD2 TRP A  62 "
  ideal  model  delta    sigma   weight residual
  1.433  1.419  0.014 1.80e-02 3.09e+03 6.04e-01
bond pdb=" CA  PHE A   3 "
     pdb=" CB  PHE A   3 "
  ideal  model  delta    sigma   weight residual
  1.529  1.516  0.013 1.66e-02 3.63e+03 6.02e-01
bond pdb=" CB  ASN A  19 "
     pdb=" CG  ASN A  19 "
  ideal  model  delta    sigma   weight residual
  1.516  1.497  0.019 2.50e-02 1.60e+03 6.01e-01
bond pdb=" N   GLY A  49 "
     pdb=" CA  GLY A  49 "
  ideal  model  delta    sigma   weight residual
  1.446  1.434  0.012 1.53e-02 4.27e+03 5.96e-01
bond pdb=" CA  THR A  89 "
     pdb=" C   THR A  89 "
  ideal  model  delta    sigma   weight residual
  1.524  1.514  0.010 1.32e-02 5.74e+03 5.94e-01
bond pdb=" CZ  ARG A  73 "
     pdb=" NH1 ARG A  73 "
  ideal  model  delta    sigma   weight residual
  1.323  1.312  0.011 1.40e-02 5.10e+03 5.89e-01
bond pdb=" CG  ASN A  46 "
     pdb=" OD1 ASN A  46 "
  ideal  model  delta    sigma   weight residual
  1.231  1.216  0.015 1.90e-02 2.77e+03 5.86e-01
bond pdb=" CA  ALA A 110 "
     pdb=" CB  ALA A 110 "
  ideal  model  delta    sigma   weight residual
  1.528  1.516  0.013 1.66e-02 3.63e+03 5.80e-01
bond pdb=" CA  ALA A 122 "
     pdb=" CB  ALA A 122 "
  ideal  model  delta    sigma   weight residual
  1.530  1.517  0.013 1.69e-02 3.50e+03 5.62e-01
bond pdb=" C   ILE A  88 "
     pdb=" N   THR A  89 "
  ideal  model  delta    sigma   weight residual
  1.335  1.325  0.009 1.25e-02 6.40e+03 5.55e-01
bond pdb=" CG  ASN A  74 "
     pdb=" OD1 ASN A  74 "
  ideal  model  delta    sigma   weight residual
  1.231  1.217  0.014 1.90e-02 2.77e+03 5.51e-01
bond pdb=" CG  ASP A  18 "
     pdb=" OD1 ASP A  18 "
  ideal  model  delta    sigma   weight residual
  1.249  1.235  0.014 1.90e-02 2.77e+03 5.51e-01
bond pdb=" CB  THR A  47 "
     pdb=" CG2 THR A  47 "
  ideal  model  delta    sigma   weight residual
  1.521  1.497  0.024 3.30e-02 9.18e+02 5.48e-01
bond pdb=" CA  THR A  40 "
     pdb=" CB  THR A  40 "
  ideal  model  delta    sigma   weight residual
  1.529  1.516  0.013 1.78e-02 3.16e+03 5.48e-01
bond pdb=" CB  VAL A   2 "
     pdb=" CG1 VAL A   2 "
  ideal  model  delta    sigma   weight residual
  1.521  1.497  0.024 3.30e-02 9.18e+02 5.45e-01
bond pdb=" CD2 TRP A 108 "
     pdb=" CE2 TRP A 108 "
  ideal  model  delta    sigma   weight residual
  1.409  1.396  0.013 1.70e-02 3.46e+03 5.42e-01
bond pdb=" C   SER A  72 "
     pdb=" O   SER A  72 "
  ideal  model  delta    sigma   weight residual
  1.234  1.243 -0.009 1.20e-02 6.94e+03 5.40e-01
bond pdb=" C   ARG A  21 "
     pdb=" N   GLY A  22 "
  ideal  model  delta    sigma   weight residual
  1.331  1.321  0.010 1.40e-02 5.10e+03 5.35e-01
bond pdb=" CA  ALA A 107 "
     pdb=" CB  ALA A 107 "
  ideal  model  delta    sigma   weight residual
  1.529  1.516  0.013 1.78e-02 3.16e+03 5.31e-01
bond pdb=" N   ARG A  73 "
     pdb=" CA  ARG A  73 "
  ideal  model  delta    sigma   weight residual
  1.455  1.446  0.009 1.29e-02 6.01e+03 5.24e-01
bond pdb=" CB  ILE A  98 "
     pdb=" CG2 ILE A  98 "
  ideal  model  delta    sigma   weight residual
  1.521  1.497  0.024 3.30e-02 9.18e+02 5.23e-01
bond pdb=" CB  SER A  86 "
     pdb=" OG  SER A  86 "
  ideal  model  delta    sigma   weight residual
  1.417  1.403  0.014 2.00e-02 2.50e+03 5.07e-01
bond pdb=" CE2 TRP A  63 "
     pdb=" CZ2 TRP A  63 "
  ideal  model  delta    sigma   weight residual
  1.394  1.379  0.015 2.10e-02 2.27e+03 5.03e-01
bond pdb=" CB  SER A  24 "
     pdb=" OG  SER A  24 "
  ideal  model  delta    sigma   weight residual
  1.417  1.403  0.014 2.00e-02 2.50e+03 5.03e-01
bond pdb=" N   NO3 A 204 "
     pdb=" O3  NO3 A 204 "
  ideal  model  delta    sigma   weight residual
  1.265  1.251  0.014 2.00e-02 2.50e+03 5.01e-01
bond pdb=" CE1 HIS A  15 "
     pdb=" NE2 HIS A  15 "
  ideal  model  delta    sigma   weight residual
  1.321  1.314  0.007 1.00e-02 1.00e+04 5.00e-01
bond pdb=" CG  PHE A  38 "
     pdb=" CD1 PHE A  38 "
  ideal  model  delta    sigma   weight residual
  1.384  1.399 -0.015 2.10e-02 2.27e+03 4.98e-01
bond pdb=" CA  TYR A  53 "
     pdb=" C   TYR A  53 "
  ideal  model  delta    sigma   weight residual
  1.522  1.513  0.009 1.22e-02 6.72e+03 4.98e-01
bond pdb=" C   ALA A   9 "
     pdb=" O   ALA A   9 "
  ideal  model  delta    sigma   weight residual
  1.236  1.228  0.008 1.15e-02 7.56e+03 4.97e-01
bond pdb=" CE  LYS A   1 "
     pdb=" NZ  LYS A   1 "
  ideal  model  delta    sigma   weight residual
  1.489  1.468  0.021 3.00e-02 1.11e+03 4.93e-01
bond pdb=" CD  GLU A   7 "
     pdb=" OE1 GLU A   7 "
  ideal  model  delta    sigma   weight residual
  1.249  1.236  0.013 1.90e-02 2.77e+03 4.89e-01
bond pdb=" C   VAL A 109 "
     pdb=" N   ALA A 110 "
  ideal  model  delta    sigma   weight residual
  1.335  1.325  0.010 1.38e-02 5.25e+03 4.87e-01
bond pdb=" CD  ARG A  14 "
     pdb=" NE  ARG A  14 "
  ideal  model  delta    sigma   weight residual
  1.458  1.448  0.010 1.40e-02 5.10e+03 4.87e-01
bond pdb=" C   GLN A  41 "
     pdb=" O   GLN A  41 "
  ideal  model  delta    sigma   weight residual
  1.235  1.225  0.010 1.38e-02 5.25e+03 4.86e-01
bond pdb=" CG  PRO A  79 "
     pdb=" CD  PRO A  79 "
  ideal  model  delta    sigma   weight residual
  1.503  1.479  0.024 3.40e-02 8.65e+02 4.85e-01
bond pdb=" CE2 TYR A  53 "
     pdb=" CZ  TYR A  53 "
  ideal  model  delta    sigma   weight residual
  1.378  1.361  0.017 2.40e-02 1.74e+03 4.82e-01
bond pdb=" CA  MET A  12 "
     pdb=" C   MET A  12 "
  ideal  model  delta    sigma   weight residual
  1.523  1.514  0.009 1.30e-02 5.92e+03 4.78e-01
bond pdb=" CB  ASN A  44 "
     pdb=" CG  ASN A  44 "
  ideal  model  delta    sigma   weight residual
  1.516  1.499  0.017 2.50e-02 1.60e+03 4.77e-01
bond pdb=" CA  ALA A  32 "
     pdb=" C   ALA A  32 "
  ideal  model  delta    sigma   weight residual
  1.523  1.514  0.009 1.30e-02 5.92e+03 4.76e-01
bond pdb=" CB  SER A  50 "
     pdb=" OG  SER A  50 "
  ideal  model  delta    sigma   weight residual
  1.417  1.431 -0.014 2.00e-02 2.50e+03 4.73e-01
bond pdb=" CE1 PHE A  38 "
     pdb=" CZ  PHE A  38 "
  ideal  model  delta    sigma   weight residual
  1.382  1.361  0.021 3.00e-02 1.11e+03 4.73e-01
bond pdb=" CB  CYS A  64 "
     pdb=" SG  CYS A  64 "
  ideal  model  delta    sigma   weight residual
  1.808  1.785  0.023 3.30e-02 9.18e+02 4.72e-01
bond pdb=" C   SER A  24 "
     pdb=" N   LEU A  25 "
  ideal  model  delta    sigma   weight residual
  1.335  1.326  0.009 1.25e-02 6.40e+03 4.69e-01
bond pdb=" CA  ARG A  45 "
     pdb=" CB  ARG A  45 "
  ideal  model  delta    sigma   weight residual
  1.527  1.518  0.009 1.27e-02 6.20e+03 4.63e-01
bond pdb=" C   LYS A  13 "
     pdb=" N   ARG A  14 "
  ideal  model  delta    sigma   weight residual
  1.335  1.326  0.009 1.34e-02 5.57e+03 4.62e-01
bond pdb=" CB  THR A  40 "
     pdb=" CG2 THR A  40 "
  ideal  model  delta    sigma   weight residual
  1.521  1.499  0.022 3.30e-02 9.18e+02 4.59e-01
bond pdb=" C   LYS A  97 "
     pdb=" O   LYS A  97 "
  ideal  model  delta    sigma   weight residual
  1.237  1.245 -0.008 1.17e-02 7.31e+03 4.57e-01
bond pdb=" C   LYS A  96 "
     pdb=" O   LYS A  96 "
  ideal  model  delta    sigma   weight residual
  1.237  1.229  0.008 1.17e-02 7.31e+03 4.56e-01
bond pdb=" CB  THR A  40 "
     pdb=" OG1 THR A  40 "
  ideal  model  delta    sigma   weight residual
  1.433  1.422  0.011 1.60e-02 3.91e+03 4.55e-01
bond pdb=" CB  THR A  89 "
     pdb=" CG2 THR A  89 "
  ideal  model  delta    sigma   weight residual
  1.521  1.499  0.022 3.30e-02 9.18e+02 4.53e-01
bond pdb=" CB  ILE A  55 "
     pdb=" CG1 ILE A  55 "
  ideal  model  delta    sigma   weight residual
  1.530  1.517  0.013 2.00e-02 2.50e+03 4.51e-01
bond pdb=" CD2 HIS A  15 "
     pdb=" NE2 HIS A  15 "
  ideal  model  delta    sigma   weight residual
  1.374  1.367  0.007 1.10e-02 8.26e+03 4.45e-01
bond pdb=" C   ASP A  18 "
     pdb=" O   ASP A  18 "
  ideal  model  delta    sigma   weight residual
  1.236  1.243 -0.008 1.17e-02 7.31e+03 4.41e-01
bond pdb=" CA  ARG A  68 "
     pdb=" CB  ARG A  68 "
  ideal  model  delta    sigma   weight residual
  1.535  1.525  0.010 1.51e-02 4.39e+03 4.37e-01
bond pdb=" CB  THR A 118 "
     pdb=" CG2 THR A 118 "
  ideal  model  delta    sigma   weight residual
  1.521  1.543 -0.022 3.30e-02 9.18e+02 4.35e-01
bond pdb=" CE2 PHE A  38 "
     pdb=" CZ  PHE A  38 "
  ideal  model  delta    sigma   weight residual
  1.382  1.362  0.020 3.00e-02 1.11e+03 4.34e-01
bond pdb=" CG  ASN A  27 "
     pdb=" ND2 ASN A  27 "
  ideal  model  delta    sigma   weight residual
  1.328  1.342 -0.014 2.10e-02 2.27e+03 4.31e-01
bond pdb=" CB  VAL A 120 "
     pdb=" CG2 VAL A 120 "
  ideal  model  delta    sigma   weight residual
  1.521  1.499  0.022 3.30e-02 9.18e+02 4.30e-01
bond pdb=" CA  GLY A 126 "
     pdb=" C   GLY A 126 "
  ideal  model  delta    sigma   weight residual
  1.511  1.502  0.009 1.34e-02 5.57e+03 4.28e-01
bond pdb=" CD  GLN A 121 "
     pdb=" NE2 GLN A 121 "
  ideal  model  delta    sigma   weight residual
  1.328  1.342 -0.014 2.10e-02 2.27e+03 4.24e-01
bond pdb=" N   ASN A 103 "
     pdb=" CA  ASN A 103 "
  ideal  model  delta    sigma   weight residual
  1.454  1.446  0.008 1.27e-02 6.20e+03 4.22e-01
bond pdb=" N   ASP A  66 "
     pdb=" CA  ASP A  66 "
  ideal  model  delta    sigma   weight residual
  1.456  1.449  0.008 1.22e-02 6.72e+03 4.19e-01
bond pdb=" CD  LYS A  13 "
     pdb=" CE  LYS A  13 "
  ideal  model  delta    sigma   weight residual
  1.520  1.539 -0.019 3.00e-02 1.11e+03 4.17e-01
bond pdb=" CA  PHE A  38 "
     pdb=" C   PHE A  38 "
  ideal  model  delta    sigma   weight residual
  1.523  1.513  0.009 1.45e-02 4.76e+03 4.16e-01
bond pdb=" C   TRP A  63 "
     pdb=" N   CYS A  64 "
  ideal  model  delta    sigma   weight residual
  1.331  1.322  0.009 1.41e-02 5.03e+03 4.12e-01
bond pdb=" CA  ASP A  18 "
     pdb=" CB  ASP A  18 "
  ideal  model  delta    sigma   weight residual
  1.527  1.517  0.009 1.44e-02 4.82e+03 4.02e-01
bond pdb=" CA  TRP A  28 "
     pdb=" C   TRP A  28 "
  ideal  model  delta    sigma   weight residual
  1.524  1.515  0.008 1.29e-02 6.01e+03 4.02e-01
bond pdb=" C   SER A  91 "
     pdb=" O   SER A  91 "
  ideal  model  delta    sigma   weight residual
  1.237  1.229  0.007 1.19e-02 7.06e+03 3.97e-01
bond pdb=" CB  VAL A 109 "
     pdb=" CG1 VAL A 109 "
  ideal  model  delta    sigma   weight residual
  1.521  1.500  0.021 3.30e-02 9.18e+02 3.96e-01
bond pdb=" CB  ILE A  55 "
     pdb=" CG2 ILE A  55 "
  ideal  model  delta    sigma   weight residual
  1.521  1.500  0.021 3.30e-02 9.18e+02 3.96e-01
bond pdb=" CG  ASN A  37 "
     pdb=" OD1 ASN A  37 "
  ideal  model  delta    sigma   weight residual
  1.231  1.219  0.012 1.90e-02 2.77e+03 3.93e-01
bond pdb=" CA  ILE A 124 "
     pdb=" CB  ILE A 124 "
  ideal  model  delta    sigma   weight residual
  1.540  1.533  0.007 1.15e-02 7.56e+03 3.93e-01
bond pdb=" C   ASN A 113 "
     pdb=" O   ASN A 113 "
  ideal  model  delta    sigma   weight residual
  1.236  1.228  0.008 1.29e-02 6.01e+03 3.89e-01
bond pdb=" N   LEU A  84 "
     pdb=" CA  LEU A  84 "
  ideal  model  delta    sigma   weight residual
  1.456  1.449  0.008 1.22e-02 6.72e+03 3.82e-01
bond pdb=" CA  ASP A 101 "
     pdb=" CB  ASP A 101 "
  ideal  model  delta    sigma   weight residual
  1.529  1.521  0.008 1.34e-02 5.57e+03 3.78e-01
bond pdb=" CG  LEU A  75 "
     pdb=" CD1 LEU A  75 "
  ideal  model  delta    sigma   weight residual
  1.521  1.501  0.020 3.30e-02 9.18e+02 3.77e-01
bond pdb=" C   ASN A  46 "
     pdb=" O   ASN A  46 "
  ideal  model  delta    sigma   weight residual
  1.233  1.225  0.008 1.28e-02 6.10e+03 3.73e-01
bond pdb=" CA  ILE A  98 "
     pdb=" C   ILE A  98 "
  ideal  model  delta    sigma   weight residual
  1.524  1.516  0.007 1.22e-02 6.72e+03 3.69e-01
bond pdb=" CB  PRO A  70 "
     pdb=" CG  PRO A  70 "
  ideal  model  delta    sigma   weight residual
  1.492  1.462  0.030 5.00e-02 4.00e+02 3.64e-01
bond pdb=" C   PRO A  70 "
     pdb=" O   PRO A  70 "
  ideal  model  delta    sigma   weight residual
  1.233  1.226  0.007 1.16e-02 7.43e+03 3.62e-01
bond pdb=" C   TRP A  28 "
     pdb=" N   VAL A  29 "
  ideal  model  delta    sigma   weight residual
  1.334  1.327  0.008 1.26e-02 6.30e+03 3.58e-01
bond pdb=" C   TYR A  20 "
     pdb=" O   TYR A  20 "
  ideal  model  delta    sigma   weight residual
  1.236  1.229  0.007 1.17e-02 7.31e+03 3.52e-01
bond pdb=" C   ALA A  42 "
     pdb=" O   ALA A  42 "
  ideal  model  delta    sigma   weight residual
  1.234  1.227  0.007 1.19e-02 7.06e+03 3.51e-01
bond pdb=" C   CYS A  76 "
     pdb=" O   CYS A  76 "
  ideal  model  delta    sigma   weight residual
  1.235  1.228  0.008 1.33e-02 5.65e+03 3.36e-01
bond pdb=" CA  THR A  47 "
     pdb=" CB  THR A  47 "
  ideal  model  delta    sigma   weight residual
  1.530  1.520  0.010 1.75e-02 3.27e+03 3.35e-01
bond pdb=" SD  MET A  12 "
     pdb=" CE  MET A  12 "
  ideal  model  delta    sigma   weight residual
  1.791  1.777  0.014 2.50e-02 1.60e+03 3.31e-01
bond pdb=" C   ALA A  32 "
     pdb=" O   ALA A  32 "
  ideal  model  delta    sigma   weight residual
  1.237  1.230  0.007 1.17e-02 7.31e+03 3.29e-01
bond pdb=" N   ASN A  46 "
     pdb=" CA  ASN A  46 "
  ideal  model  delta    sigma   weight residual
  1.454  1.447  0.007 1.21e-02 6.83e+03 3.25e-01
bond pdb=" CZ  ARG A 125 "
     pdb=" NH2 ARG A 125 "
  ideal  model  delta    sigma   weight residual
  1.330  1.323  0.007 1.30e-02 5.92e+03 3.24e-01
bond pdb=" N   NO3 A 203 "
     pdb=" O1  NO3 A 203 "
  ideal  model  delta    sigma   weight residual
  1.265  1.254  0.011 2.00e-02 2.50e+03 3.24e-01
bond pdb=" C   ARG A 125 "
     pdb=" O   ARG A 125 "
  ideal  model  delta    sigma   weight residual
  1.235  1.228  0.007 1.20e-02 6.94e+03 3.23e-01
bond pdb=" CB  ASP A  18 "
     pdb=" CG  ASP A  18 "
  ideal  model  delta    sigma   weight residual
  1.516  1.530 -0.014 2.50e-02 1.60e+03 3.20e-01
bond pdb=" CB  ASP A  48 "
     pdb=" CG  ASP A  48 "
  ideal  model  delta    sigma   weight residual
  1.516  1.502  0.014 2.50e-02 1.60e+03 3.19e-01
bond pdb=" CG  LEU A  84 "
     pdb=" CD2 LEU A  84 "
  ideal  model  delta    sigma   weight residual
  1.521  1.502  0.019 3.30e-02 9.18e+02 3.19e-01
bond pdb=" CG  ARG A  61 "
     pdb=" CD  ARG A  61 "
  ideal  model  delta    sigma   weight residual
  1.520  1.503  0.017 3.00e-02 1.11e+03 3.16e-01
bond pdb=" CB  VAL A  92 "
     pdb=" CG2 VAL A  92 "
  ideal  model  delta    sigma   weight residual
  1.521  1.502  0.019 3.30e-02 9.18e+02 3.15e-01
bond pdb=" CG  GLN A 121 "
     pdb=" CD  GLN A 121 "
  ideal  model  delta    sigma   weight residual
  1.516  1.502  0.014 2.50e-02 1.60e+03 3.14e-01
bond pdb=" N   ASP A  48 "
     pdb=" CA  ASP A  48 "
  ideal  model  delta    sigma   weight residual
  1.456  1.448  0.007 1.32e-02 5.74e+03 3.13e-01
bond pdb=" C   ILE A  88 "
     pdb=" O   ILE A  88 "
  ideal  model  delta    sigma   weight residual
  1.239  1.233  0.006 1.13e-02 7.83e+03 3.09e-01
bond pdb=" CG  ASP A  52 "
     pdb=" OD1 ASP A  52 "
  ideal  model  delta    sigma   weight residual
  1.249  1.238  0.011 1.90e-02 2.77e+03 3.09e-01
bond pdb=" CA  ALA A 110 "
     pdb=" C   ALA A 110 "
  ideal  model  delta    sigma   weight residual
  1.523  1.515  0.007 1.35e-02 5.49e+03 3.08e-01
bond pdb=" CB  LYS A  33 "
     pdb=" CG  LYS A  33 "
  ideal  model  delta    sigma   weight residual
  1.520  1.503  0.017 3.00e-02 1.11e+03 3.07e-01
bond pdb=" CB  ARG A  45 "
     pdb=" CG  ARG A  45 "
  ideal  model  delta    sigma   weight residual
  1.520  1.537 -0.017 3.00e-02 1.11e+03 3.05e-01
bond pdb=" CA  ASN A  93 "
     pdb=" C   ASN A  93 "
  ideal  model  delta    sigma   weight residual
  1.523  1.516  0.007 1.30e-02 5.92e+03 2.96e-01
bond pdb=" CZ3 TRP A 111 "
     pdb=" CH2 TRP A 111 "
  ideal  model  delta    sigma   weight residual
  1.400  1.386  0.014 2.50e-02 1.60e+03 2.94e-01
bond pdb=" C   GLY A 126 "
     pdb=" N   CYS A 127 "
  ideal  model  delta    sigma   weight residual
  1.329  1.337 -0.008 1.40e-02 5.10e+03 2.90e-01
bond pdb=" N   ARG A  14 "
     pdb=" CA  ARG A  14 "
  ideal  model  delta    sigma   weight residual
  1.459  1.452  0.007 1.25e-02 6.40e+03 2.89e-01
bond pdb=" CE2 TRP A 123 "
     pdb=" CZ2 TRP A 123 "
  ideal  model  delta    sigma   weight residual
  1.394  1.383  0.011 2.10e-02 2.27e+03 2.88e-01
bond pdb=" CG  ASN A  39 "
     pdb=" OD1 ASN A  39 "
  ideal  model  delta    sigma   weight residual
  1.231  1.221  0.010 1.90e-02 2.77e+03 2.82e-01
bond pdb=" C   CYS A 127 "
     pdb=" OXT CYS A 127 "
  ideal  model  delta    sigma   weight residual
  1.231  1.242 -0.011 2.00e-02 2.50e+03 2.82e-01
bond pdb=" CG  ARG A  14 "
     pdb=" CD  ARG A  14 "
  ideal  model  delta    sigma   weight residual
  1.520  1.504  0.016 3.00e-02 1.11e+03 2.80e-01
bond pdb=" CA  ARG A  21 "
     pdb=" C   ARG A  21 "
  ideal  model  delta    sigma   weight residual
  1.526  1.518  0.007 1.39e-02 5.18e+03 2.78e-01
bond pdb=" CA  PRO A  70 "
     pdb=" CB  PRO A  70 "
  ideal  model  delta    sigma   weight residual
  1.532  1.525  0.007 1.34e-02 5.57e+03 2.75e-01
bond pdb=" CA  VAL A 109 "
     pdb=" CB  VAL A 109 "
  ideal  model  delta    sigma   weight residual
  1.541  1.534  0.006 1.21e-02 6.83e+03 2.74e-01
bond pdb=" C   GLN A 121 "
     pdb=" O   GLN A 121 "
  ideal  model  delta    sigma   weight residual
  1.236  1.229  0.007 1.29e-02 6.01e+03 2.62e-01
bond pdb=" CG  TRP A  62 "
     pdb=" CD1 TRP A  62 "
  ideal  model  delta    sigma   weight residual
  1.365  1.352  0.013 2.50e-02 1.60e+03 2.59e-01
bond pdb=" CB  ARG A  21 "
     pdb=" CG  ARG A  21 "
  ideal  model  delta    sigma   weight residual
  1.520  1.505  0.015 3.00e-02 1.11e+03 2.59e-01
bond pdb=" C   ARG A 112 "
     pdb=" O   ARG A 112 "
  ideal  model  delta    sigma   weight residual
  1.237  1.231  0.006 1.17e-02 7.31e+03 2.58e-01
bond pdb=" CA  VAL A   2 "
     pdb=" CB  VAL A   2 "
  ideal  model  delta    sigma   weight residual
  1.535  1.529  0.006 1.24e-02 6.50e+03 2.55e-01
bond pdb=" C   GLY A  54 "
     pdb=" N   ILE A  55 "
  ideal  model  delta    sigma   weight residual
  1.335  1.330  0.006 1.10e-02 8.26e+03 2.53e-01
bond pdb=" C   LEU A   8 "
     pdb=" O   LEU A   8 "
  ideal  model  delta    sigma   weight residual
  1.237  1.231  0.006 1.19e-02 7.06e+03 2.49e-01
bond pdb=" N   NO3 A 203 "
     pdb=" O3  NO3 A 203 "
  ideal  model  delta    sigma   weight residual
  1.265  1.255  0.010 2.00e-02 2.50e+03 2.48e-01
bond pdb=" CG  TRP A 111 "
     pdb=" CD1 TRP A 111 "
  ideal  model  delta    sigma   weight residual
  1.365  1.377 -0.012 2.50e-02 1.60e+03 2.48e-01
bond pdb=" C   LEU A  25 "
     pdb=" N   GLY A  26 "
  ideal  model  delta    sigma   weight residual
  1.333  1.325  0.008 1.62e-02 3.81e+03 2.42e-01
bond pdb=" C   ALA A 110 "
     pdb=" N   TRP A 111 "
  ideal  model  delta    sigma   weight residual
  1.335  1.328  0.007 1.36e-02 5.41e+03 2.30e-01
bond pdb=" CD  LYS A  96 "
     pdb=" CE  LYS A  96 "
  ideal  model  delta    sigma   weight residual
  1.520  1.506  0.014 3.00e-02 1.11e+03 2.27e-01
bond pdb=" CA  ASN A  44 "
     pdb=" CB  ASN A  44 "
  ideal  model  delta    sigma   weight residual
  1.530  1.522  0.007 1.57e-02 4.06e+03 2.24e-01
bond pdb=" CA  ILE A  88 "
     pdb=" CB  ILE A  88 "
  ideal  model  delta    sigma   weight residual
  1.543  1.537  0.006 1.36e-02 5.41e+03 2.23e-01
bond pdb=" C   ILE A 124 "
     pdb=" O   ILE A 124 "
  ideal  model  delta    sigma   weight residual
  1.240  1.247 -0.007 1.49e-02 4.50e+03 2.21e-01
bond pdb=" C   THR A  51 "
     pdb=" N   ASP A  52 "
  ideal  model  delta    sigma   weight residual
  1.330  1.323  0.007 1.39e-02 5.18e+03 2.21e-01
bond pdb=" C   ASN A  59 "
     pdb=" O   ASN A  59 "
  ideal  model  delta    sigma   weight residual
  1.234  1.229  0.006 1.22e-02 6.72e+03 2.19e-01
bond pdb=" C   PRO A  79 "
     pdb=" N   CYS A  80 "
  ideal  model  delta    sigma   weight residual
  1.335  1.329  0.006 1.34e-02 5.57e+03 2.16e-01
bond pdb=" CE2 TRP A  28 "
     pdb=" CZ2 TRP A  28 "
  ideal  model  delta    sigma   weight residual
  1.394  1.384  0.010 2.10e-02 2.27e+03 2.15e-01
bond pdb=" N   NO3 A 206 "
     pdb=" O3  NO3 A 206 "
  ideal  model  delta    sigma   weight residual
  1.265  1.274 -0.009 2.00e-02 2.50e+03 2.14e-01
bond pdb=" N   VAL A 120 "
     pdb=" CA  VAL A 120 "
  ideal  model  delta    sigma   weight residual
  1.458  1.451  0.007 1.41e-02 5.03e+03 2.13e-01
bond pdb=" CD  GLU A  35 "
     pdb=" OE2 GLU A  35 "
  ideal  model  delta    sigma   weight residual
  1.249  1.240  0.009 1.90e-02 2.77e+03 2.13e-01
bond pdb=" N   GLU A   7 "
     pdb=" CA  GLU A   7 "
  ideal  model  delta    sigma   weight residual
  1.459  1.453  0.006 1.23e-02 6.61e+03 2.12e-01
bond pdb=" CA  ALA A  31 "
     pdb=" CB  ALA A  31 "
  ideal  model  delta    sigma   weight residual
  1.529  1.522  0.007 1.55e-02 4.16e+03 2.10e-01
bond pdb=" CZ  ARG A   5 "
     pdb=" NH2 ARG A   5 "
  ideal  model  delta    sigma   weight residual
  1.330  1.324  0.006 1.30e-02 5.92e+03 2.09e-01
bond pdb=" CG  ASP A  52 "
     pdb=" OD2 ASP A  52 "
  ideal  model  delta    sigma   weight residual
  1.249  1.240  0.009 1.90e-02 2.77e+03 2.09e-01
bond pdb=" CA  LEU A  75 "
     pdb=" CB  LEU A  75 "
  ideal  model  delta    sigma   weight residual
  1.529  1.521  0.008 1.74e-02 3.30e+03 2.09e-01
bond pdb=" CG  ASP A 119 "
     pdb=" OD2 ASP A 119 "
  ideal  model  delta    sigma   weight residual
  1.249  1.258 -0.009 1.90e-02 2.77e+03 2.09e-01
bond pdb=" C   VAL A   2 "
     pdb=" O   VAL A   2 "
  ideal  model  delta    sigma   weight residual
  1.237  1.232  0.005 1.08e-02 8.57e+03 2.07e-01
bond pdb=" C   TRP A 123 "
     pdb=" N   ILE A 124 "
  ideal  model  delta    sigma   weight residual
  1.332  1.327  0.005 1.15e-02 7.56e+03 2.05e-01
bond pdb=" CD2 TRP A  28 "
     pdb=" CE2 TRP A  28 "
  ideal  model  delta    sigma   weight residual
  1.409  1.417 -0.008 1.70e-02 3.46e+03 2.04e-01
bond pdb=" CG  ASN A  93 "
     pdb=" ND2 ASN A  93 "
  ideal  model  delta    sigma   weight residual
  1.328  1.319  0.009 2.10e-02 2.27e+03 2.01e-01
bond pdb=" CB  THR A  51 "
     pdb=" CG2 THR A  51 "
  ideal  model  delta    sigma   weight residual
  1.521  1.536 -0.015 3.30e-02 9.18e+02 1.99e-01
bond pdb=" NE  ARG A  73 "
     pdb=" CZ  ARG A  73 "
  ideal  model  delta    sigma   weight residual
  1.326  1.331 -0.005 1.10e-02 8.26e+03 1.94e-01
bond pdb=" CA  CYS A 127 "
     pdb=" C   CYS A 127 "
  ideal  model  delta    sigma   weight residual
  1.525  1.516  0.009 2.10e-02 2.27e+03 1.93e-01
bond pdb=" N   TRP A  63 "
     pdb=" CA  TRP A  63 "
  ideal  model  delta    sigma   weight residual
  1.458  1.452  0.006 1.28e-02 6.10e+03 1.92e-01
bond pdb=" C   CYS A  94 "
     pdb=" N   ALA A  95 "
  ideal  model  delta    sigma   weight residual
  1.335  1.341 -0.006 1.31e-02 5.83e+03 1.91e-01
bond pdb=" CG  LEU A   8 "
     pdb=" CD1 LEU A   8 "
  ideal  model  delta    sigma   weight residual
  1.521  1.507  0.014 3.30e-02 9.18e+02 1.87e-01
bond pdb=" CB  TRP A  63 "
     pdb=" CG  TRP A  63 "
  ideal  model  delta    sigma   weight residual
  1.498  1.511 -0.013 3.10e-02 1.04e+03 1.75e-01
bond pdb=" CG  LEU A   8 "
     pdb=" CD2 LEU A   8 "
  ideal  model  delta    sigma   weight residual
  1.521  1.507  0.014 3.30e-02 9.18e+02 1.73e-01
bond pdb=" CG  TYR A  20 "
     pdb=" CD1 TYR A  20 "
  ideal  model  delta    sigma   weight residual
  1.389  1.380  0.009 2.10e-02 2.27e+03 1.73e-01
bond pdb=" C   CYS A  64 "
     pdb=" N   ASN A  65 "
  ideal  model  delta    sigma   weight residual
  1.330  1.324  0.006 1.46e-02 4.69e+03 1.69e-01
bond pdb=" CZ2 TRP A 108 "
     pdb=" CH2 TRP A 108 "
  ideal  model  delta    sigma   weight residual
  1.368  1.376 -0.008 1.90e-02 2.77e+03 1.66e-01
bond pdb=" CA  SER A  86 "
     pdb=" CB  SER A  86 "
  ideal  model  delta    sigma   weight residual
  1.529  1.523  0.007 1.63e-02 3.76e+03 1.66e-01
bond pdb=" CZ  ARG A  21 "
     pdb=" NH1 ARG A  21 "
  ideal  model  delta    sigma   weight residual
  1.323  1.329 -0.006 1.40e-02 5.10e+03 1.64e-01
bond pdb=" CZ2 TRP A  62 "
     pdb=" CH2 TRP A  62 "
  ideal  model  delta    sigma   weight residual
  1.368  1.360  0.008 1.90e-02 2.77e+03 1.63e-01
bond pdb=" CD  ARG A  45 "
     pdb=" NE  ARG A  45 "
  ideal  model  delta    sigma   weight residual
  1.458  1.464 -0.006 1.40e-02 5.10e+03 1.63e-01
bond pdb=" CB  LYS A  13 "
     pdb=" CG  LYS A  13 "
  ideal  model  delta    sigma   weight residual
  1.520  1.508  0.012 3.00e-02 1.11e+03 1.62e-01
bond pdb=" N   NO3 A 205 "
     pdb=" O2  NO3 A 205 "
  ideal  model  delta    sigma   weight residual
  1.265  1.273 -0.008 2.00e-02 2.50e+03 1.62e-01
bond pdb=" NE1 TRP A  28 "
     pdb=" CE2 TRP A  28 "
  ideal  model  delta    sigma   weight residual
  1.370  1.366  0.004 1.10e-02 8.26e+03 1.59e-01
bond pdb=" CA  THR A 118 "
     pdb=" C   THR A 118 "
  ideal  model  delta    sigma   weight residual
  1.524  1.519  0.005 1.23e-02 6.61e+03 1.58e-01
bond pdb=" CZ  ARG A  14 "
     pdb=" NH1 ARG A  14 "
  ideal  model  delta    sigma   weight residual
  1.323  1.317  0.006 1.40e-02 5.10e+03 1.57e-01
bond pdb=" NE1 TRP A  63 "
     pdb=" CE2 TRP A  63 "
  ideal  model  delta    sigma   weight residual
  1.370  1.366  0.004 1.10e-02 8.26e+03 1.57e-01
bond pdb=" CG  ASP A 101 "
     pdb=" OD2 ASP A 101 "
  ideal  model  delta    sigma   weight residual
  1.249  1.256 -0.007 1.90e-02 2.77e+03 1.55e-01
bond pdb=" CA  SER A 100 "
     pdb=" C   SER A 100 "
  ideal  model  delta    sigma   weight residual
  1.522  1.517  0.006 1.41e-02 5.03e+03 1.55e-01
bond pdb=" C   ASP A  48 "
     pdb=" O   ASP A  48 "
  ideal  model  delta    sigma   weight residual
  1.235  1.241 -0.005 1.33e-02 5.65e+03 1.53e-01
bond pdb=" CA  ILE A  78 "
     pdb=" C   ILE A  78 "
  ideal  model  delta    sigma   weight residual
  1.524  1.520  0.004 1.05e-02 9.07e+03 1.51e-01
bond pdb=" C   ASN A 103 "
     pdb=" O   ASN A 103 "
  ideal  model  delta    sigma   weight residual
  1.234  1.229  0.005 1.23e-02 6.61e+03 1.49e-01
bond pdb=" CG  ASN A  19 "
     pdb=" OD1 ASN A  19 "
  ideal  model  delta    sigma   weight residual
  1.231  1.224  0.007 1.90e-02 2.77e+03 1.48e-01
bond pdb=" CZ  ARG A 125 "
     pdb=" NH1 ARG A 125 "
  ideal  model  delta    sigma   weight residual
  1.323  1.318  0.005 1.40e-02 5.10e+03 1.46e-01
bond pdb=" CG  ASN A  44 "
     pdb=" ND2 ASN A  44 "
  ideal  model  delta    sigma   weight residual
  1.328  1.336 -0.008 2.10e-02 2.27e+03 1.45e-01
bond pdb=" N   NO3 A 203 "
     pdb=" O2  NO3 A 203 "
  ideal  model  delta    sigma   weight residual
  1.265  1.273 -0.008 2.00e-02 2.50e+03 1.43e-01
bond pdb=" CE2 PHE A  34 "
     pdb=" CZ  PHE A  34 "
  ideal  model  delta    sigma   weight residual
  1.382  1.371  0.011 3.00e-02 1.11e+03 1.42e-01
bond pdb=" C   GLY A  71 "
     pdb=" O   GLY A  71 "
  ideal  model  delta    sigma   weight residual
  1.235  1.230  0.005 1.34e-02 5.57e+03 1.42e-01
bond pdb=" CA  ASN A 103 "
     pdb=" CB  ASN A 103 "
  ideal  model  delta    sigma   weight residual
  1.530  1.524  0.006 1.55e-02 4.16e+03 1.40e-01
bond pdb=" CB  ASP A 119 "
     pdb=" CG  ASP A 119 "
  ideal  model  delta    sigma   weight residual
  1.516  1.507  0.009 2.50e-02 1.60e+03 1.40e-01
bond pdb=" CG  ASN A  44 "
     pdb=" OD1 ASN A  44 "
  ideal  model  delta    sigma   weight residual
  1.231  1.238 -0.007 1.90e-02 2.77e+03 1.40e-01
bond pdb=" N   NO3 A 206 "
     pdb=" O2  NO3 A 206 "
  ideal  model  delta    sigma   weight residual
  1.265  1.258  0.007 2.00e-02 2.50e+03 1.39e-01
bond pdb=" CG  ASN A 106 "
     pdb=" OD1 ASN A 106 "
  ideal  model  delta    sigma   weight residual
  1.231  1.238 -0.007 1.90e-02 2.77e+03 1.39e-01
bond pdb=" N   NO3 A 202 "
     pdb=" O3  NO3 A 202 "
  ideal  model  delta    sigma   weight residual
  1.265  1.258  0.007 2.00e-02 2.50e+03 1.39e-01
bond pdb=" C   TRP A 111 "
     pdb=" O   TRP A 111 "
  ideal  model  delta    sigma   weight residual
  1.237  1.232  0.004 1.19e-02 7.06e+03 1.39e-01
bond pdb=" CG  GLU A   7 "
     pdb=" CD  GLU A   7 "
  ideal  model  delta    sigma   weight residual
  1.516  1.525 -0.009 2.50e-02 1.60e+03 1.38e-01
bond pdb=" CB  THR A  89 "
     pdb=" OG1 THR A  89 "
  ideal  model  delta    sigma   weight residual
  1.433  1.439 -0.006 1.60e-02 3.91e+03 1.35e-01
bond pdb=" CG  ASN A 113 "
     pdb=" OD1 ASN A 113 "
  ideal  model  delta    sigma   weight residual
  1.231  1.224  0.007 1.90e-02 2.77e+03 1.35e-01
bond pdb=" C   THR A  43 "
     pdb=" O   THR A  43 "
  ideal  model  delta    sigma   weight residual
  1.234  1.239 -0.005 1.26e-02 6.30e+03 1.34e-01
bond pdb=" C   SER A 100 "
     pdb=" N   ASP A 101 "
  ideal  model  delta    sigma   weight residual
  1.335  1.330  0.005 1.39e-02 5.18e+03 1.33e-01
bond pdb=" CA  THR A  69 "
     pdb=" CB  THR A  69 "
  ideal  model  delta    sigma   weight residual
  1.524  1.519  0.006 1.55e-02 4.16e+03 1.31e-01
bond pdb=" CA  TRP A  28 "
     pdb=" CB  TRP A  28 "
  ideal  model  delta    sigma   weight residual
  1.528  1.523  0.006 1.59e-02 3.96e+03 1.29e-01
bond pdb=" N   ILE A  98 "
     pdb=" CA  ILE A  98 "
  ideal  model  delta    sigma   weight residual
  1.461  1.465 -0.004 1.17e-02 7.31e+03 1.25e-01
bond pdb=" CA  ARG A  14 "
     pdb=" CB  ARG A  14 "
  ideal  model  delta    sigma   weight residual
  1.529  1.523  0.006 1.64e-02 3.72e+03 1.24e-01
bond pdb=" CA  ASN A 106 "
     pdb=" C   ASN A 106 "
  ideal  model  delta    sigma   weight residual
  1.522  1.528 -0.006 1.72e-02 3.38e+03 1.24e-01
bond pdb=" C   CYS A 127 "
     pdb=" O   CYS A 127 "
  ideal  model  delta    sigma   weight residual
  1.231  1.224  0.007 2.00e-02 2.50e+03 1.23e-01
bond pdb=" N   ALA A  11 "
     pdb=" CA  ALA A  11 "
  ideal  model  delta    sigma   weight residual
  1.459  1.455  0.004 1.23e-02 6.61e+03 1.19e-01
bond pdb=" CD  GLU A   7 "
     pdb=" OE2 GLU A   7 "
  ideal  model  delta    sigma   weight residual
  1.249  1.255 -0.006 1.90e-02 2.77e+03 1.15e-01
bond pdb=" C   LYS A 116 "
     pdb=" O   LYS A 116 "
  ideal  model  delta    sigma   weight residual
  1.234  1.230  0.004 1.20e-02 6.94e+03 1.14e-01
bond pdb=" C   SER A  50 "
     pdb=" O   SER A  50 "
  ideal  model  delta    sigma   weight residual
  1.233  1.229  0.004 1.30e-02 5.92e+03 1.14e-01
bond pdb=" N   SER A 100 "
     pdb=" CA  SER A 100 "
  ideal  model  delta    sigma   weight residual
  1.458  1.453  0.004 1.30e-02 5.92e+03 1.13e-01
bond pdb=" NE  ARG A  61 "
     pdb=" CZ  ARG A  61 "
  ideal  model  delta    sigma   weight residual
  1.326  1.322  0.004 1.10e-02 8.26e+03 1.12e-01
bond pdb=" CA  LYS A  96 "
     pdb=" C   LYS A  96 "
  ideal  model  delta    sigma   weight residual
  1.523  1.528 -0.004 1.30e-02 5.92e+03 1.07e-01
bond pdb=" CG  LEU A  75 "
     pdb=" CD2 LEU A  75 "
  ideal  model  delta    sigma   weight residual
  1.521  1.532 -0.011 3.30e-02 9.18e+02 1.04e-01
bond pdb=" CB  SER A  91 "
     pdb=" OG  SER A  91 "
  ideal  model  delta    sigma   weight residual
  1.417  1.411  0.006 2.00e-02 2.50e+03 1.04e-01
bond pdb=" CB  SER A  60 "
     pdb=" OG  SER A  60 "
  ideal  model  delta    sigma   weight residual
  1.417  1.411  0.006 2.00e-02 2.50e+03 1.03e-01
bond pdb=" CE3 TRP A  28 "
     pdb=" CZ3 TRP A  28 "
  ideal  model  delta    sigma   weight residual
  1.382  1.372  0.010 3.00e-02 1.11e+03 1.02e-01
bond pdb=" CB  THR A  43 "
     pdb=" OG1 THR A  43 "
  ideal  model  delta    sigma   weight residual
  1.433  1.428  0.005 1.60e-02 3.91e+03 1.00e-01
bond pdb=" CD2 TYR A  53 "
     pdb=" CE2 TYR A  53 "
  ideal  model  delta    sigma   weight residual
  1.382  1.373  0.009 3.00e-02 1.11e+03 9.93e-02
bond pdb=" CZ  ARG A  61 "
     pdb=" NH1 ARG A  61 "
  ideal  model  delta    sigma   weight residual
  1.323  1.327 -0.004 1.40e-02 5.10e+03 9.71e-02
bond pdb=" C   ALA A  90 "
     pdb=" O   ALA A  90 "
  ideal  model  delta    sigma   weight residual
  1.237  1.233  0.004 1.17e-02 7.31e+03 9.64e-02
bond pdb=" CB  LYS A  96 "
     pdb=" CG  LYS A  96 "
  ideal  model  delta    sigma   weight residual
  1.520  1.511  0.009 3.00e-02 1.11e+03 9.25e-02
bond pdb=" N   GLY A  67 "
     pdb=" CA  GLY A  67 "
  ideal  model  delta    sigma   weight residual
  1.447  1.442  0.005 1.60e-02 3.91e+03 9.19e-02
bond pdb=" CD2 TRP A 111 "
     pdb=" CE2 TRP A 111 "
  ideal  model  delta    sigma   weight residual
  1.409  1.404  0.005 1.70e-02 3.46e+03 9.11e-02
bond pdb=" C   THR A  40 "
     pdb=" O   THR A  40 "
  ideal  model  delta    sigma   weight residual
  1.236  1.240 -0.004 1.28e-02 6.10e+03 9.09e-02
bond pdb=" CG  ASP A  48 "
     pdb=" OD1 ASP A  48 "
  ideal  model  delta    sigma   weight residual
  1.249  1.255 -0.006 1.90e-02 2.77e+03 8.90e-02
bond pdb=" CA  ARG A 125 "
     pdb=" CB  ARG A 125 "
  ideal  model  delta    sigma   weight residual
  1.528  1.523  0.005 1.58e-02 4.01e+03 8.87e-02
bond pdb=" NE  ARG A 114 "
     pdb=" CZ  ARG A 114 "
  ideal  model  delta    sigma   weight residual
  1.326  1.323  0.003 1.10e-02 8.26e+03 8.72e-02
bond pdb=" N   GLY A 102 "
     pdb=" CA  GLY A 102 "
  ideal  model  delta    sigma   weight residual
  1.446  1.442  0.004 1.50e-02 4.44e+03 8.67e-02
bond pdb=" CA  ARG A 114 "
     pdb=" CB  ARG A 114 "
  ideal  model  delta    sigma   weight residual
  1.537  1.533  0.004 1.41e-02 5.03e+03 8.29e-02
bond pdb=" CD  GLN A 121 "
     pdb=" OE1 GLN A 121 "
  ideal  model  delta    sigma   weight residual
  1.231  1.226  0.005 1.90e-02 2.77e+03 8.29e-02
bond pdb=" CG  ASP A  87 "
     pdb=" OD2 ASP A  87 "
  ideal  model  delta    sigma   weight residual
  1.249  1.254 -0.005 1.90e-02 2.77e+03 8.06e-02
bond pdb=" CA  THR A  43 "
     pdb=" C   THR A  43 "
  ideal  model  delta    sigma   weight residual
  1.522  1.518  0.003 1.21e-02 6.83e+03 7.80e-02
bond pdb=" N   ASP A  87 "
     pdb=" CA  ASP A  87 "
  ideal  model  delta    sigma   weight residual
  1.454  1.451  0.004 1.31e-02 5.83e+03 7.63e-02
bond pdb=" CG  ASN A 113 "
     pdb=" ND2 ASN A 113 "
  ideal  model  delta    sigma   weight residual
  1.328  1.322  0.006 2.10e-02 2.27e+03 7.60e-02
bond pdb=" CD  GLN A  41 "
     pdb=" OE1 GLN A  41 "
  ideal  model  delta    sigma   weight residual
  1.231  1.236 -0.005 1.90e-02 2.77e+03 7.55e-02
bond pdb=" N   NO3 A 205 "
     pdb=" O1  NO3 A 205 "
  ideal  model  delta    sigma   weight residual
  1.265  1.270 -0.005 2.00e-02 2.50e+03 7.09e-02
bond pdb=" CD  LYS A  33 "
     pdb=" CE  LYS A  33 "
  ideal  model  delta    sigma   weight residual
  1.520  1.528 -0.008 3.00e-02 1.11e+03 7.00e-02
bond pdb=" CG  ASP A 101 "
     pdb=" OD1 ASP A 101 "
  ideal  model  delta    sigma   weight residual
  1.249  1.244  0.005 1.90e-02 2.77e+03 6.98e-02
bond pdb=" CD2 TYR A  23 "
     pdb=" CE2 TYR A  23 "
  ideal  model  delta    sigma   weight residual
  1.382  1.390 -0.008 3.00e-02 1.11e+03 6.90e-02
bond pdb=" CB  SER A 100 "
     pdb=" OG  SER A 100 "
  ideal  model  delta    sigma   weight residual
  1.417  1.412  0.005 2.00e-02 2.50e+03 6.74e-02
bond pdb=" C   GLN A  41 "
     pdb=" N   ALA A  42 "
  ideal  model  delta    sigma   weight residual
  1.331  1.327  0.003 1.33e-02 5.65e+03 6.69e-02
bond pdb=" CB  CYS A 115 "
     pdb=" SG  CYS A 115 "
  ideal  model  delta    sigma   weight residual
  1.808  1.800  0.008 3.30e-02 9.18e+02 6.54e-02
bond pdb=" CG  LYS A  97 "
     pdb=" CD  LYS A  97 "
  ideal  model  delta    sigma   weight residual
  1.520  1.512  0.008 3.00e-02 1.11e+03 6.53e-02
bond pdb=" CB  LEU A  75 "
     pdb=" CG  LEU A  75 "
  ideal  model  delta    sigma   weight residual
  1.530  1.525  0.005 2.00e-02 2.50e+03 6.51e-02
bond pdb=" CA  VAL A  99 "
     pdb=" C   VAL A  99 "
  ideal  model  delta    sigma   weight residual
  1.524  1.520  0.003 1.30e-02 5.92e+03 6.48e-02
bond pdb=" C   ASN A  46 "
     pdb=" N   THR A  47 "
  ideal  model  delta    sigma   weight residual
  1.333  1.329  0.004 1.49e-02 4.50e+03 6.31e-02
bond pdb=" CG  PRO A  70 "
     pdb=" CD  PRO A  70 "
  ideal  model  delta    sigma   weight residual
  1.503  1.494  0.009 3.40e-02 8.65e+02 6.29e-02
bond pdb=" CE2 TRP A  62 "
     pdb=" CZ2 TRP A  62 "
  ideal  model  delta    sigma   weight residual
  1.394  1.399 -0.005 2.10e-02 2.27e+03 6.20e-02
bond pdb=" NE  ARG A 112 "
     pdb=" CZ  ARG A 112 "
  ideal  model  delta    sigma   weight residual
  1.326  1.329 -0.003 1.10e-02 8.26e+03 6.13e-02
bond pdb=" CG  ASN A  65 "
     pdb=" ND2 ASN A  65 "
  ideal  model  delta    sigma   weight residual
  1.328  1.323  0.005 2.10e-02 2.27e+03 6.12e-02
bond pdb=" CZ  ARG A  68 "
     pdb=" NH2 ARG A  68 "
  ideal  model  delta    sigma   weight residual
  1.330  1.327  0.003 1.30e-02 5.92e+03 6.10e-02
bond pdb=" CZ  ARG A  21 "
     pdb=" NH2 ARG A  21 "
  ideal  model  delta    sigma   weight residual
  1.330  1.333 -0.003 1.30e-02 5.92e+03 6.06e-02
bond pdb=" C   SER A  60 "
     pdb=" O   SER A  60 "
  ideal  model  delta    sigma   weight residual
  1.236  1.233  0.003 1.31e-02 5.83e+03 5.87e-02
bond pdb=" N   VAL A   2 "
     pdb=" CA  VAL A   2 "
  ideal  model  delta    sigma   weight residual
  1.459  1.456  0.003 1.27e-02 6.20e+03 5.59e-02
bond pdb=" CZ3 TRP A 108 "
     pdb=" CH2 TRP A 108 "
  ideal  model  delta    sigma   weight residual
  1.400  1.394  0.006 2.50e-02 1.60e+03 5.47e-02
bond pdb=" CE  LYS A  13 "
     pdb=" NZ  LYS A  13 "
  ideal  model  delta    sigma   weight residual
  1.489  1.496 -0.007 3.00e-02 1.11e+03 5.43e-02
bond pdb=" CD2 TRP A  28 "
     pdb=" CE3 TRP A  28 "
  ideal  model  delta    sigma   weight residual
  1.398  1.394  0.004 1.60e-02 3.91e+03 5.41e-02
bond pdb=" N   ASN A 106 "
     pdb=" CA  ASN A 106 "
  ideal  model  delta    sigma   weight residual
  1.458  1.461 -0.003 1.42e-02 4.96e+03 5.39e-02
bond pdb=" C   ARG A  68 "
     pdb=" O   ARG A  68 "
  ideal  model  delta    sigma   weight residual
  1.237  1.240 -0.003 1.33e-02 5.65e+03 5.32e-02
bond pdb=" C   MET A  12 "
     pdb=" O   MET A  12 "
  ideal  model  delta    sigma   weight residual
  1.237  1.234  0.003 1.17e-02 7.31e+03 5.30e-02
bond pdb=" CG  LYS A  13 "
     pdb=" CD  LYS A  13 "
  ideal  model  delta    sigma   weight residual
  1.520  1.513  0.007 3.00e-02 1.11e+03 5.25e-02
bond pdb=" C   MET A 105 "
     pdb=" N   ASN A 106 "
  ideal  model  delta    sigma   weight residual
  1.333  1.330  0.004 1.56e-02 4.11e+03 5.25e-02
bond pdb=" CA  ASN A  59 "
     pdb=" C   ASN A  59 "
  ideal  model  delta    sigma   weight residual
  1.523  1.526 -0.003 1.28e-02 6.10e+03 5.11e-02
bond pdb=" C   ASN A  44 "
     pdb=" O   ASN A  44 "
  ideal  model  delta    sigma   weight residual
  1.235  1.233  0.003 1.13e-02 7.83e+03 5.10e-02
bond pdb=" CE3 TRP A  62 "
     pdb=" CZ3 TRP A  62 "
  ideal  model  delta    sigma   weight residual
  1.382  1.375  0.007 3.00e-02 1.11e+03 5.07e-02
bond pdb=" CA  ASN A 106 "
     pdb=" CB  ASN A 106 "
  ideal  model  delta    sigma   weight residual
  1.530  1.526  0.004 1.69e-02 3.50e+03 5.06e-02
bond pdb=" C   TRP A 123 "
     pdb=" O   TRP A 123 "
  ideal  model  delta    sigma   weight residual
  1.236  1.238 -0.003 1.29e-02 6.01e+03 5.04e-02
bond pdb=" C   ALA A 110 "
     pdb=" O   ALA A 110 "
  ideal  model  delta    sigma   weight residual
  1.236  1.233  0.003 1.26e-02 6.30e+03 5.01e-02
bond pdb=" C   MET A 105 "
     pdb=" O   MET A 105 "
  ideal  model  delta    sigma   weight residual
  1.236  1.233  0.003 1.29e-02 6.01e+03 4.99e-02
bond pdb=" CB  VAL A   2 "
     pdb=" CG2 VAL A   2 "
  ideal  model  delta    sigma   weight residual
  1.521  1.528 -0.007 3.30e-02 9.18e+02 4.99e-02
bond pdb=" CG  LEU A  17 "
     pdb=" CD2 LEU A  17 "
  ideal  model  delta    sigma   weight residual
  1.521  1.514  0.007 3.30e-02 9.18e+02 4.93e-02
bond pdb=" CA  THR A  51 "
     pdb=" C   THR A  51 "
  ideal  model  delta    sigma   weight residual
  1.521  1.518  0.003 1.20e-02 6.94e+03 4.79e-02
bond pdb=" CB  ILE A 124 "
     pdb=" CG2 ILE A 124 "
  ideal  model  delta    sigma   weight residual
  1.521  1.514  0.007 3.30e-02 9.18e+02 4.76e-02
bond pdb=" CA  CYS A  30 "
     pdb=" CB  CYS A  30 "
  ideal  model  delta    sigma   weight residual
  1.528  1.525  0.003 1.56e-02 4.11e+03 4.71e-02
bond pdb=" CA  ASP A 119 "
     pdb=" CB  ASP A 119 "
  ideal  model  delta    sigma   weight residual
  1.524  1.520  0.003 1.41e-02 5.03e+03 4.71e-02
bond pdb=" N   LEU A  83 "
     pdb=" CA  LEU A  83 "
  ideal  model  delta    sigma   weight residual
  1.457  1.460 -0.003 1.32e-02 5.74e+03 4.67e-02
bond pdb=" CB  ILE A  58 "
     pdb=" CG2 ILE A  58 "
  ideal  model  delta    sigma   weight residual
  1.521  1.528 -0.007 3.30e-02 9.18e+02 4.66e-02
bond pdb=" N   ALA A  32 "
     pdb=" CA  ALA A  32 "
  ideal  model  delta    sigma   weight residual
  1.459  1.457  0.003 1.21e-02 6.83e+03 4.59e-02
bond pdb=" CG  ARG A  45 "
     pdb=" CD  ARG A  45 "
  ideal  model  delta    sigma   weight residual
  1.520  1.514  0.006 3.00e-02 1.11e+03 4.39e-02
bond pdb=" CD  GLN A  41 "
     pdb=" NE2 GLN A  41 "
  ideal  model  delta    sigma   weight residual
  1.328  1.324  0.004 2.10e-02 2.27e+03 4.18e-02
bond pdb=" CE1 TYR A  23 "
     pdb=" CZ  TYR A  23 "
  ideal  model  delta    sigma   weight residual
  1.378  1.383 -0.005 2.40e-02 1.74e+03 4.16e-02
bond pdb=" C   SER A  86 "
     pdb=" N   ASP A  87 "
  ideal  model  delta    sigma   weight residual
  1.329  1.332 -0.003 1.36e-02 5.41e+03 4.15e-02
bond pdb=" CA  VAL A 120 "
     pdb=" CB  VAL A 120 "
  ideal  model  delta    sigma   weight residual
  1.540  1.537  0.003 1.45e-02 4.76e+03 4.12e-02
bond pdb=" CE2 PHE A   3 "
     pdb=" CZ  PHE A   3 "
  ideal  model  delta    sigma   weight residual
  1.382  1.376  0.006 3.00e-02 1.11e+03 4.02e-02
bond pdb=" CD  ARG A  21 "
     pdb=" NE  ARG A  21 "
  ideal  model  delta    sigma   weight residual
  1.458  1.461 -0.003 1.40e-02 5.10e+03 3.66e-02
bond pdb=" C   VAL A 120 "
     pdb=" O   VAL A 120 "
  ideal  model  delta    sigma   weight residual
  1.236  1.239 -0.003 1.35e-02 5.49e+03 3.55e-02
bond pdb=" CD1 TYR A  53 "
     pdb=" CE1 TYR A  53 "
  ideal  model  delta    sigma   weight residual
  1.382  1.388 -0.006 3.00e-02 1.11e+03 3.54e-02
bond pdb=" CA  LEU A  75 "
     pdb=" C   LEU A  75 "
  ideal  model  delta    sigma   weight residual
  1.522  1.520  0.003 1.40e-02 5.10e+03 3.52e-02
bond pdb=" CE3 TRP A 123 "
     pdb=" CZ3 TRP A 123 "
  ideal  model  delta    sigma   weight residual
  1.382  1.376  0.006 3.00e-02 1.11e+03 3.47e-02
bond pdb=" C   GLN A 121 "
     pdb=" N   ALA A 122 "
  ideal  model  delta    sigma   weight residual
  1.335  1.333  0.002 1.32e-02 5.74e+03 3.42e-02
bond pdb=" CB  LYS A  97 "
     pdb=" CG  LYS A  97 "
  ideal  model  delta    sigma   weight residual
  1.520  1.515  0.005 3.00e-02 1.11e+03 3.31e-02
bond pdb=" CZ  TYR A  23 "
     pdb=" OH  TYR A  23 "
  ideal  model  delta    sigma   weight residual
  1.376  1.380 -0.004 2.10e-02 2.27e+03 3.30e-02
bond pdb=" CB  ARG A 125 "
     pdb=" CG  ARG A 125 "
  ideal  model  delta    sigma   weight residual
  1.520  1.525 -0.005 3.00e-02 1.11e+03 3.29e-02
bond pdb=" CG  LEU A  17 "
     pdb=" CD1 LEU A  17 "
  ideal  model  delta    sigma   weight residual
  1.521  1.527 -0.006 3.30e-02 9.18e+02 3.20e-02
bond pdb=" CG  LEU A  56 "
     pdb=" CD2 LEU A  56 "
  ideal  model  delta    sigma   weight residual
  1.521  1.527 -0.006 3.30e-02 9.18e+02 3.17e-02
bond pdb=" CZ2 TRP A 123 "
     pdb=" CH2 TRP A 123 "
  ideal  model  delta    sigma   weight residual
  1.368  1.365  0.003 1.90e-02 2.77e+03 3.12e-02
bond pdb=" C   ASP A 101 "
     pdb=" O   ASP A 101 "
  ideal  model  delta    sigma   weight residual
  1.239  1.241 -0.003 1.47e-02 4.63e+03 3.11e-02
bond pdb=" CG  ASN A  77 "
     pdb=" OD1 ASN A  77 "
  ideal  model  delta    sigma   weight residual
  1.231  1.234 -0.003 1.90e-02 2.77e+03 3.11e-02
bond pdb=" C   ASN A 106 "
     pdb=" O   ASN A 106 "
  ideal  model  delta    sigma   weight residual
  1.236  1.234  0.003 1.47e-02 4.63e+03 3.08e-02
bond pdb=" CG  ARG A  21 "
     pdb=" CD  ARG A  21 "
  ideal  model  delta    sigma   weight residual
  1.520  1.525 -0.005 3.00e-02 1.11e+03 3.05e-02
bond pdb=" CG  ARG A  68 "
     pdb=" CD  ARG A  68 "
  ideal  model  delta    sigma   weight residual
  1.520  1.515  0.005 3.00e-02 1.11e+03 3.04e-02
bond pdb=" CZ3 TRP A 123 "
     pdb=" CH2 TRP A 123 "
  ideal  model  delta    sigma   weight residual
  1.400  1.404 -0.004 2.50e-02 1.60e+03 2.92e-02
bond pdb=" N   GLY A  71 "
     pdb=" CA  GLY A  71 "
  ideal  model  delta    sigma   weight residual
  1.448  1.446  0.002 1.43e-02 4.89e+03 2.74e-02
bond pdb=" CG  TRP A 123 "
     pdb=" CD1 TRP A 123 "
  ideal  model  delta    sigma   weight residual
  1.365  1.361  0.004 2.50e-02 1.60e+03 2.73e-02
bond pdb=" CA  SER A  24 "
     pdb=" CB  SER A  24 "
  ideal  model  delta    sigma   weight residual
  1.529  1.526  0.003 1.61e-02 3.86e+03 2.56e-02
bond pdb=" CB  VAL A 109 "
     pdb=" CG2 VAL A 109 "
  ideal  model  delta    sigma   weight residual
  1.521  1.516  0.005 3.30e-02 9.18e+02 2.53e-02
bond pdb=" C   GLY A  67 "
     pdb=" O   GLY A  67 "
  ideal  model  delta    sigma   weight residual
  1.237  1.235  0.002 1.45e-02 4.76e+03 2.52e-02
bond pdb=" CB  ARG A 112 "
     pdb=" CG  ARG A 112 "
  ideal  model  delta    sigma   weight residual
  1.520  1.515  0.005 3.00e-02 1.11e+03 2.51e-02
bond pdb=" N   VAL A  99 "
     pdb=" CA  VAL A  99 "
  ideal  model  delta    sigma   weight residual
  1.460  1.458  0.002 1.21e-02 6.83e+03 2.50e-02
bond pdb=" C   TRP A  28 "
     pdb=" O   TRP A  28 "
  ideal  model  delta    sigma   weight residual
  1.237  1.235  0.002 1.19e-02 7.06e+03 2.34e-02
bond pdb=" C   TRP A 108 "
     pdb=" O   TRP A 108 "
  ideal  model  delta    sigma   weight residual
  1.235  1.237 -0.002 1.19e-02 7.06e+03 2.29e-02
bond pdb=" C   ILE A  98 "
     pdb=" O   ILE A  98 "
  ideal  model  delta    sigma   weight residual
  1.237  1.235  0.002 1.13e-02 7.83e+03 2.18e-02
bond pdb=" CA  CYS A  94 "
     pdb=" CB  CYS A  94 "
  ideal  model  delta    sigma   weight residual
  1.529  1.527  0.002 1.62e-02 3.81e+03 2.04e-02
bond pdb=" C   THR A  89 "
     pdb=" O   THR A  89 "
  ideal  model  delta    sigma   weight residual
  1.236  1.235  0.002 1.15e-02 7.56e+03 2.03e-02
bond pdb=" C   GLY A  49 "
     pdb=" O   GLY A  49 "
  ideal  model  delta    sigma   weight residual
  1.238  1.240 -0.002 1.45e-02 4.76e+03 1.97e-02
bond pdb=" CZ  ARG A  45 "
     pdb=" NH2 ARG A  45 "
  ideal  model  delta    sigma   weight residual
  1.330  1.328  0.002 1.30e-02 5.92e+03 1.95e-02
bond pdb=" CZ  ARG A  61 "
     pdb=" NH2 ARG A  61 "
  ideal  model  delta    sigma   weight residual
  1.330  1.332 -0.002 1.30e-02 5.92e+03 1.89e-02
bond pdb=" CZ  ARG A  45 "
     pdb=" NH1 ARG A  45 "
  ideal  model  delta    sigma   weight residual
  1.323  1.325 -0.002 1.40e-02 5.10e+03 1.89e-02
bond pdb=" NE1 TRP A 111 "
     pdb=" CE2 TRP A 111 "
  ideal  model  delta    sigma   weight residual
  1.370  1.369  0.001 1.10e-02 8.26e+03 1.81e-02
bond pdb=" CG  LEU A  83 "
     pdb=" CD2 LEU A  83 "
  ideal  model  delta    sigma   weight residual
  1.521  1.525 -0.004 3.30e-02 9.18e+02 1.80e-02
bond pdb=" C   ASP A 101 "
     pdb=" N   GLY A 102 "
  ideal  model  delta    sigma   weight residual
  1.331  1.329  0.002 1.53e-02 4.27e+03 1.68e-02
bond pdb=" CA  ASN A  19 "
     pdb=" CB  ASN A  19 "
  ideal  model  delta    sigma   weight residual
  1.532  1.534 -0.002 1.53e-02 4.27e+03 1.68e-02
bond pdb=" N   CYS A 127 "
     pdb=" CA  CYS A 127 "
  ideal  model  delta    sigma   weight residual
  1.458  1.460 -0.002 1.90e-02 2.77e+03 1.67e-02
bond pdb=" C   GLY A 102 "
     pdb=" N   ASN A 103 "
  ideal  model  delta    sigma   weight residual
  1.329  1.327  0.002 1.43e-02 4.89e+03 1.65e-02
bond pdb=" CG  TRP A  28 "
     pdb=" CD1 TRP A  28 "
  ideal  model  delta    sigma   weight residual
  1.365  1.362  0.003 2.50e-02 1.60e+03 1.59e-02
bond pdb=" CB  ASP A 101 "
     pdb=" CG  ASP A 101 "
  ideal  model  delta    sigma   weight residual
  1.516  1.519 -0.003 2.50e-02 1.60e+03 1.58e-02
bond pdb=" CB  ARG A  68 "
     pdb=" CG  ARG A  68 "
  ideal  model  delta    sigma   weight residual
  1.520  1.524 -0.004 3.00e-02 1.11e+03 1.56e-02
bond pdb=" SD  MET A 105 "
     pdb=" CE  MET A 105 "
  ideal  model  delta    sigma   weight residual
  1.791  1.788  0.003 2.50e-02 1.60e+03 1.56e-02
bond pdb=" CE  LYS A  96 "
     pdb=" NZ  LYS A  96 "
  ideal  model  delta    sigma   weight residual
  1.489  1.493 -0.004 3.00e-02 1.11e+03 1.55e-02
bond pdb=" CA  ALA A  10 "
     pdb=" CB  ALA A  10 "
  ideal  model  delta    sigma   weight residual
  1.528  1.530 -0.002 1.56e-02 4.11e+03 1.54e-02
bond pdb=" CD  ARG A 114 "
     pdb=" NE  ARG A 114 "
  ideal  model  delta    sigma   weight residual
  1.458  1.456  0.002 1.40e-02 5.10e+03 1.52e-02
bond pdb=" CA  VAL A 109 "
     pdb=" C   VAL A 109 "
  ideal  model  delta    sigma   weight residual
  1.523  1.524 -0.002 1.28e-02 6.10e+03 1.47e-02
bond pdb=" ND1 HIS A  15 "
     pdb=" CE1 HIS A  15 "
  ideal  model  delta    sigma   weight residual
  1.321  1.320  0.001 1.00e-02 1.00e+04 1.40e-02
bond pdb=" CG  LEU A  25 "
     pdb=" CD2 LEU A  25 "
  ideal  model  delta    sigma   weight residual
  1.521  1.517  0.004 3.30e-02 9.18e+02 1.39e-02
bond pdb=" N   NO3 A 205 "
     pdb=" O3  NO3 A 205 "
  ideal  model  delta    sigma   weight residual
  1.265  1.267 -0.002 2.00e-02 2.50e+03 1.25e-02
bond pdb=" C   ASP A  66 "
     pdb=" O   ASP A  66 "
  ideal  model  delta    sigma   weight residual
  1.236  1.234  0.002 1.38e-02 5.25e+03 1.21e-02
bond pdb=" CG1 ILE A  88 "
     pdb=" CD1 ILE A  88 "
  ideal  model  delta    sigma   weight residual
  1.513  1.509  0.004 3.90e-02 6.57e+02 1.16e-02
bond pdb=" CG  ASN A 106 "
     pdb=" ND2 ASN A 106 "
  ideal  model  delta    sigma   weight residual
  1.328  1.330 -0.002 2.10e-02 2.27e+03 1.14e-02
bond pdb=" C   SER A  81 "
     pdb=" N   ALA A  82 "
  ideal  model  delta    sigma   weight residual
  1.335  1.336 -0.001 1.35e-02 5.49e+03 1.13e-02
bond pdb=" CG  LYS A 116 "
     pdb=" CD  LYS A 116 "
  ideal  model  delta    sigma   weight residual
  1.520  1.523 -0.003 3.00e-02 1.11e+03 1.12e-02
bond pdb=" N   NO3 A 206 "
     pdb=" O1  NO3 A 206 "
  ideal  model  delta    sigma   weight residual
  1.265  1.267 -0.002 2.00e-02 2.50e+03 1.09e-02
bond pdb=" C   ALA A  82 "
     pdb=" O   ALA A  82 "
  ideal  model  delta    sigma   weight residual
  1.236  1.237 -0.001 1.28e-02 6.10e+03 1.02e-02
bond pdb=" C   CYS A   6 "
     pdb=" O   CYS A   6 "
  ideal  model  delta    sigma   weight residual
  1.236  1.235  0.001 1.26e-02 6.30e+03 1.02e-02
bond pdb=" C   GLY A 102 "
     pdb=" O   GLY A 102 "
  ideal  model  delta    sigma   weight residual
  1.238  1.239 -0.001 1.42e-02 4.96e+03 9.63e-03
bond pdb=" NE  ARG A  14 "
     pdb=" CZ  ARG A  14 "
  ideal  model  delta    sigma   weight residual
  1.326  1.325  0.001 1.10e-02 8.26e+03 9.55e-03
bond pdb=" NE1 TRP A 123 "
     pdb=" CE2 TRP A 123 "
  ideal  model  delta    sigma   weight residual
  1.370  1.369  0.001 1.10e-02 8.26e+03 9.52e-03
bond pdb=" CD  ARG A  68 "
     pdb=" NE  ARG A  68 "
  ideal  model  delta    sigma   weight residual
  1.458  1.457  0.001 1.40e-02 5.10e+03 8.46e-03
bond pdb=" CB  THR A  43 "
     pdb=" CG2 THR A  43 "
  ideal  model  delta    sigma   weight residual
  1.521  1.524 -0.003 3.30e-02 9.18e+02 8.13e-03
bond pdb=" CG  ASN A  59 "
     pdb=" ND2 ASN A  59 "
  ideal  model  delta    sigma   weight residual
  1.328  1.330 -0.002 2.10e-02 2.27e+03 8.12e-03
bond pdb=" C   ASN A  74 "
     pdb=" O   ASN A  74 "
  ideal  model  delta    sigma   weight residual
  1.231  1.230  0.001 1.16e-02 7.43e+03 8.02e-03
bond pdb=" CB  VAL A  29 "
     pdb=" CG1 VAL A  29 "
  ideal  model  delta    sigma   weight residual
  1.521  1.524 -0.003 3.30e-02 9.18e+02 7.69e-03
bond pdb=" CG  ASN A 103 "
     pdb=" ND2 ASN A 103 "
  ideal  model  delta    sigma   weight residual
  1.328  1.330 -0.002 2.10e-02 2.27e+03 7.48e-03
bond pdb=" C   ARG A  61 "
     pdb=" O   ARG A  61 "
  ideal  model  delta    sigma   weight residual
  1.236  1.236  0.001 1.16e-02 7.43e+03 7.02e-03
bond pdb=" CG  ASP A  48 "
     pdb=" OD2 ASP A  48 "
  ideal  model  delta    sigma   weight residual
  1.249  1.247  0.002 1.90e-02 2.77e+03 6.85e-03
bond pdb=" CD1 TRP A 108 "
     pdb=" NE1 TRP A 108 "
  ideal  model  delta    sigma   weight residual
  1.374  1.372  0.002 2.10e-02 2.27e+03 6.84e-03
bond pdb=" CB  LYS A   1 "
     pdb=" CG  LYS A   1 "
  ideal  model  delta    sigma   weight residual
  1.520  1.522 -0.002 3.00e-02 1.11e+03 6.73e-03
bond pdb=" CG  ARG A 125 "
     pdb=" CD  ARG A 125 "
  ideal  model  delta    sigma   weight residual
  1.520  1.522 -0.002 3.00e-02 1.11e+03 6.28e-03
bond pdb=" C   HIS A  15 "
     pdb=" O   HIS A  15 "
  ideal  model  delta    sigma   weight residual
  1.235  1.234  0.001 1.33e-02 5.65e+03 6.15e-03
bond pdb=" CD  ARG A 112 "
     pdb=" NE  ARG A 112 "
  ideal  model  delta    sigma   weight residual
  1.458  1.459 -0.001 1.40e-02 5.10e+03 5.39e-03
bond pdb=" C   ASP A  66 "
     pdb=" N   GLY A  67 "
  ideal  model  delta    sigma   weight residual
  1.333  1.332  0.001 1.37e-02 5.33e+03 5.02e-03
bond pdb=" CD1 PHE A  38 "
     pdb=" CE1 PHE A  38 "
  ideal  model  delta    sigma   weight residual
  1.382  1.384 -0.002 3.00e-02 1.11e+03 4.79e-03
bond pdb=" C   ASP A  48 "
     pdb=" N   GLY A  49 "
  ideal  model  delta    sigma   weight residual
  1.333  1.334 -0.001 1.57e-02 4.06e+03 4.77e-03
bond pdb=" N   NO3 A 204 "
     pdb=" O1  NO3 A 204 "
  ideal  model  delta    sigma   weight residual
  1.265  1.264  0.001 2.00e-02 2.50e+03 3.94e-03
bond pdb=" CA  MET A  12 "
     pdb=" HA  MET A  12 "
  ideal  model  delta    sigma   weight residual
  0.970  0.971 -0.001 2.00e-02 2.50e+03 3.51e-03
bond pdb=" CB  ARG A 114 "
     pdb=" HB3 ARG A 114 "
  ideal  model  delta    sigma   weight residual
  0.970  0.969  0.001 2.00e-02 2.50e+03 3.38e-03
bond pdb=" NH2 ARG A  73 "
     pdb="HH22 ARG A  73 "
  ideal  model  delta    sigma   weight residual
  0.860  0.859  0.001 2.00e-02 2.50e+03 3.35e-03
bond pdb=" CB  VAL A  92 "
     pdb=" CG1 VAL A  92 "
  ideal  model  delta    sigma   weight residual
  1.521  1.519  0.002 3.30e-02 9.18e+02 3.27e-03
bond pdb=" CZ3 TRP A  28 "
     pdb=" CH2 TRP A  28 "
  ideal  model  delta    sigma   weight residual
  1.400  1.401 -0.001 2.50e-02 1.60e+03 3.19e-03
bond pdb=" CB  THR A  40 "
     pdb=" HB  THR A  40 "
  ideal  model  delta    sigma   weight residual
  0.970  0.969  0.001 2.00e-02 2.50e+03 2.96e-03
bond pdb=" C   THR A  47 "
     pdb=" N   ASP A  48 "
  ideal  model  delta    sigma   weight residual
  1.331  1.332 -0.001 1.43e-02 4.89e+03 2.89e-03
bond pdb=" C   VAL A  99 "
     pdb=" O   VAL A  99 "
  ideal  model  delta    sigma   weight residual
  1.237  1.236  0.001 1.19e-02 7.06e+03 2.83e-03
bond pdb=" CG2 THR A  47 "
     pdb="HG21 THR A  47 "
  ideal  model  delta    sigma   weight residual
  0.970  0.969  0.001 2.00e-02 2.50e+03 2.81e-03
bond pdb=" CE2 TYR A  23 "
     pdb=" HE2 TYR A  23 "
  ideal  model  delta    sigma   weight residual
  0.930  0.931 -0.001 2.00e-02 2.50e+03 2.73e-03
bond pdb=" OG  SER A  24 "
     pdb=" HG  SER A  24 "
  ideal  model  delta    sigma   weight residual
  0.840  0.841 -0.001 2.00e-02 2.50e+03 2.69e-03
bond pdb=" C   LEU A  83 "
     pdb=" O   LEU A  83 "
  ideal  model  delta    sigma   weight residual
  1.236  1.235  0.001 1.35e-02 5.49e+03 2.65e-03
bond pdb=" CB  ARG A  61 "
     pdb=" CG  ARG A  61 "
  ideal  model  delta    sigma   weight residual
  1.520  1.518  0.002 3.00e-02 1.11e+03 2.63e-03
bond pdb=" N   ILE A  55 "
     pdb=" H   ILE A  55 "
  ideal  model  delta    sigma   weight residual
  0.860  0.859  0.001 2.00e-02 2.50e+03 2.56e-03
bond pdb=" CA  TRP A  62 "
     pdb=" HA  TRP A  62 "
  ideal  model  delta    sigma   weight residual
  0.970  0.969  0.001 2.00e-02 2.50e+03 2.54e-03
bond pdb=" CB  ASN A 103 "
     pdb=" HB3 ASN A 103 "
  ideal  model  delta    sigma   weight residual
  0.970  0.969  0.001 2.00e-02 2.50e+03 2.52e-03
bond pdb=" N   NO3 A 201 "
     pdb=" O1  NO3 A 201 "
  ideal  model  delta    sigma   weight residual
  1.265  1.264  0.001 2.00e-02 2.50e+03 2.51e-03
bond pdb=" NE  ARG A  45 "
     pdb=" HE  ARG A  45 "
  ideal  model  delta    sigma   weight residual
  0.860  0.861 -0.001 2.00e-02 2.50e+03 2.38e-03
bond pdb=" CA  ASP A  48 "
     pdb=" HA  ASP A  48 "
  ideal  model  delta    sigma   weight residual
  0.970  0.969  0.001 2.00e-02 2.50e+03 2.34e-03
bond pdb=" CG  ASN A  37 "
     pdb=" ND2 ASN A  37 "
  ideal  model  delta    sigma   weight residual
  1.328  1.329 -0.001 2.10e-02 2.27e+03 2.31e-03
bond pdb=" N   GLN A  41 "
     pdb=" H   GLN A  41 "
  ideal  model  delta    sigma   weight residual
  0.860  0.861 -0.001 2.00e-02 2.50e+03 2.30e-03
bond pdb=" CG2 THR A  43 "
     pdb="HG22 THR A  43 "
  ideal  model  delta    sigma   weight residual
  0.970  0.969  0.001 2.00e-02 2.50e+03 2.23e-03
bond pdb=" CA  ASN A  65 "
     pdb=" HA  ASN A  65 "
  ideal  model  delta    sigma   weight residual
  0.970  0.969  0.001 2.00e-02 2.50e+03 2.17e-03
bond pdb=" CD1 LEU A  84 "
     pdb="HD11 LEU A  84 "
  ideal  model  delta    sigma   weight residual
  0.970  0.969  0.001 2.00e-02 2.50e+03 2.16e-03
bond pdb=" CA  ARG A   5 "
     pdb=" CB  ARG A   5 "
  ideal  model  delta    sigma   weight residual
  1.528  1.529 -0.001 1.56e-02 4.11e+03 2.14e-03
bond pdb=" CB  CYS A   6 "
     pdb=" HB2 CYS A   6 "
  ideal  model  delta    sigma   weight residual
  0.970  0.969  0.001 2.00e-02 2.50e+03 2.06e-03
bond pdb=" CB  PHE A  38 "
     pdb=" HB3 PHE A  38 "
  ideal  model  delta    sigma   weight residual
  0.970  0.971 -0.001 2.00e-02 2.50e+03 2.04e-03
bond pdb=" CB  ASN A  93 "
     pdb=" HB3 ASN A  93 "
  ideal  model  delta    sigma   weight residual
  0.970  0.969  0.001 2.00e-02 2.50e+03 2.04e-03
bond pdb=" CD2 LEU A   8 "
     pdb="HD21 LEU A   8 "
  ideal  model  delta    sigma   weight residual
  0.970  0.969  0.001 2.00e-02 2.50e+03 2.04e-03
bond pdb=" N   TRP A  28 "
     pdb=" H   TRP A  28 "
  ideal  model  delta    sigma   weight residual
  0.860  0.861 -0.001 2.00e-02 2.50e+03 2.03e-03
bond pdb=" CB  TRP A  28 "
     pdb=" HB2 TRP A  28 "
  ideal  model  delta    sigma   weight residual
  0.970  0.971 -0.001 2.00e-02 2.50e+03 2.01e-03
bond pdb=" N   CYS A 115 "
     pdb=" H   CYS A 115 "
  ideal  model  delta    sigma   weight residual
  0.860  0.861 -0.001 2.00e-02 2.50e+03 1.99e-03
bond pdb=" N   ALA A  90 "
     pdb=" CA  ALA A  90 "
  ideal  model  delta    sigma   weight residual
  1.459  1.459  0.001 1.21e-02 6.83e+03 1.97e-03
bond pdb=" CE  LYS A  97 "
     pdb=" HE2 LYS A  97 "
  ideal  model  delta    sigma   weight residual
  0.970  0.971 -0.001 2.00e-02 2.50e+03 1.97e-03
bond pdb=" N   ALA A  11 "
     pdb=" H   ALA A  11 "
  ideal  model  delta    sigma   weight residual
  0.860  0.859  0.001 2.00e-02 2.50e+03 1.93e-03
bond pdb=" CG2 VAL A  99 "
     pdb="HG23 VAL A  99 "
  ideal  model  delta    sigma   weight residual
  0.970  0.969  0.001 2.00e-02 2.50e+03 1.93e-03
bond pdb=" C   SER A  60 "
     pdb=" N   ARG A  61 "
  ideal  model  delta    sigma   weight residual
  1.334  1.333  0.001 1.27e-02 6.20e+03 1.92e-03
bond pdb=" C   LYS A   1 "
     pdb=" O   LYS A   1 "
  ideal  model  delta    sigma   weight residual
  1.231  1.232 -0.001 2.00e-02 2.50e+03 1.92e-03
bond pdb=" N   ASP A  66 "
     pdb=" H   ASP A  66 "
  ideal  model  delta    sigma   weight residual
  0.860  0.861 -0.001 2.00e-02 2.50e+03 1.92e-03
bond pdb=" CA  GLU A  35 "
     pdb=" HA  GLU A  35 "
  ideal  model  delta    sigma   weight residual
  0.970  0.971 -0.001 2.00e-02 2.50e+03 1.91e-03
bond pdb=" CA  GLY A   4 "
     pdb=" HA2 GLY A   4 "
  ideal  model  delta    sigma   weight residual
  0.970  0.969  0.001 2.00e-02 2.50e+03 1.88e-03
bond pdb=" ND2 ASN A  46 "
     pdb="HD22 ASN A  46 "
  ideal  model  delta    sigma   weight residual
  0.860  0.859  0.001 2.00e-02 2.50e+03 1.87e-03
bond pdb=" N   GLN A 121 "
     pdb=" H   GLN A 121 "
  ideal  model  delta    sigma   weight residual
  0.860  0.859  0.001 2.00e-02 2.50e+03 1.87e-03
bond pdb=" NH1 ARG A  73 "
     pdb="HH11 ARG A  73 "
  ideal  model  delta    sigma   weight residual
  0.860  0.859  0.001 2.00e-02 2.50e+03 1.84e-03
bond pdb=" CG  ASP A  18 "
     pdb=" OD2 ASP A  18 "
  ideal  model  delta    sigma   weight residual
  1.249  1.248  0.001 1.90e-02 2.77e+03 1.80e-03
bond pdb=" CB  ARG A  68 "
     pdb=" HB2 ARG A  68 "
  ideal  model  delta    sigma   weight residual
  0.970  0.971 -0.001 2.00e-02 2.50e+03 1.79e-03
bond pdb=" CB  ASN A  59 "
     pdb=" HB2 ASN A  59 "
  ideal  model  delta    sigma   weight residual
  0.970  0.969  0.001 2.00e-02 2.50e+03 1.78e-03
bond pdb=" CB  ASP A  52 "
     pdb=" HB3 ASP A  52 "
  ideal  model  delta    sigma   weight residual
  0.970  0.971 -0.001 2.00e-02 2.50e+03 1.77e-03
bond pdb=" NH1 ARG A  45 "
     pdb="HH12 ARG A  45 "
  ideal  model  delta    sigma   weight residual
  0.860  0.859  0.001 2.00e-02 2.50e+03 1.75e-03
bond pdb=" CB  ALA A  82 "
     pdb=" HB3 ALA A  82 "
  ideal  model  delta    sigma   weight residual
  0.970  0.969  0.001 2.00e-02 2.50e+03 1.73e-03
bond pdb=" N   CYS A  64 "
     pdb=" H   CYS A  64 "
  ideal  model  delta    sigma   weight residual
  0.860  0.859  0.001 2.00e-02 2.50e+03 1.71e-03
bond pdb=" CZ  ARG A 112 "
     pdb=" NH2 ARG A 112 "
  ideal  model  delta    sigma   weight residual
  1.330  1.331 -0.001 1.30e-02 5.92e+03 1.70e-03
bond pdb=" CB  SER A  86 "
     pdb=" HB2 SER A  86 "
  ideal  model  delta    sigma   weight residual
  0.970  0.971 -0.001 2.00e-02 2.50e+03 1.69e-03
bond pdb=" CB  LYS A  13 "
     pdb=" HB2 LYS A  13 "
  ideal  model  delta    sigma   weight residual
  0.970  0.969  0.001 2.00e-02 2.50e+03 1.67e-03
bond pdb=" N   ASN A 106 "
     pdb=" H   ASN A 106 "
  ideal  model  delta    sigma   weight residual
  0.860  0.861 -0.001 2.00e-02 2.50e+03 1.66e-03
bond pdb=" CB  ASN A 113 "
     pdb=" HB3 ASN A 113 "
  ideal  model  delta    sigma   weight residual
  0.970  0.971 -0.001 2.00e-02 2.50e+03 1.66e-03
bond pdb=" N   TRP A 123 "
     pdb=" H   TRP A 123 "
  ideal  model  delta    sigma   weight residual
  0.860  0.861 -0.001 2.00e-02 2.50e+03 1.64e-03
bond pdb=" CA  TRP A 111 "
     pdb=" HA  TRP A 111 "
  ideal  model  delta    sigma   weight residual
  0.970  0.969  0.001 2.00e-02 2.50e+03 1.63e-03
bond pdb=" NH1 ARG A 114 "
     pdb="HH12 ARG A 114 "
  ideal  model  delta    sigma   weight residual
  0.860  0.859  0.001 2.00e-02 2.50e+03 1.63e-03
bond pdb=" CD2 LEU A  75 "
     pdb="HD21 LEU A  75 "
  ideal  model  delta    sigma   weight residual
  0.970  0.969  0.001 2.00e-02 2.50e+03 1.61e-03
bond pdb=" CB  ASN A  65 "
     pdb=" HB3 ASN A  65 "
  ideal  model  delta    sigma   weight residual
  0.970  0.969  0.001 2.00e-02 2.50e+03 1.60e-03
bond pdb=" CH2 TRP A  62 "
     pdb=" HH2 TRP A  62 "
  ideal  model  delta    sigma   weight residual
  0.930  0.931 -0.001 2.00e-02 2.50e+03 1.60e-03
bond pdb=" CG1 VAL A  29 "
     pdb="HG13 VAL A  29 "
  ideal  model  delta    sigma   weight residual
  0.970  0.969  0.001 2.00e-02 2.50e+03 1.59e-03
bond pdb=" NE2 GLN A  41 "
     pdb="HE22 GLN A  41 "
  ideal  model  delta    sigma   weight residual
  0.860  0.859  0.001 2.00e-02 2.50e+03 1.58e-03
bond pdb=" CE  MET A 105 "
     pdb=" HE2 MET A 105 "
  ideal  model  delta    sigma   weight residual
  0.970  0.971 -0.001 2.00e-02 2.50e+03 1.57e-03
bond pdb=" CA  PRO A  70 "
     pdb=" HA  PRO A  70 "
  ideal  model  delta    sigma   weight residual
  0.970  0.971 -0.001 2.00e-02 2.50e+03 1.55e-03
bond pdb=" CA  LYS A  13 "
     pdb=" HA  LYS A  13 "
  ideal  model  delta    sigma   weight residual
  0.970  0.969  0.001 2.00e-02 2.50e+03 1.54e-03
bond pdb=" C   CYS A  64 "
     pdb=" O   CYS A  64 "
  ideal  model  delta    sigma   weight residual
  1.234  1.233  0.000 1.26e-02 6.30e+03 1.52e-03
bond pdb=" CB  ASN A  39 "
     pdb=" HB3 ASN A  39 "
  ideal  model  delta    sigma   weight residual
  0.970  0.971 -0.001 2.00e-02 2.50e+03 1.52e-03
bond pdb=" NH1 ARG A  21 "
     pdb="HH11 ARG A  21 "
  ideal  model  delta    sigma   weight residual
  0.860  0.859  0.001 2.00e-02 2.50e+03 1.52e-03
bond pdb=" NZ  LYS A  33 "
     pdb=" HZ3 LYS A  33 "
  ideal  model  delta    sigma   weight residual
  0.890  0.889  0.001 2.00e-02 2.50e+03 1.51e-03
bond pdb=" CB  ALA A  42 "
     pdb=" HB1 ALA A  42 "
  ideal  model  delta    sigma   weight residual
  0.970  0.971 -0.001 2.00e-02 2.50e+03 1.50e-03
bond pdb=" CG  ARG A   5 "
     pdb=" CD  ARG A   5 "
  ideal  model  delta    sigma   weight residual
  1.520  1.519  0.001 3.00e-02 1.11e+03 1.50e-03
bond pdb=" CD1 ILE A 124 "
     pdb="HD12 ILE A 124 "
  ideal  model  delta    sigma   weight residual
  0.970  0.969  0.001 2.00e-02 2.50e+03 1.49e-03
bond pdb=" NE  ARG A  68 "
     pdb=" HE  ARG A  68 "
  ideal  model  delta    sigma   weight residual
  0.860  0.861 -0.001 2.00e-02 2.50e+03 1.47e-03
bond pdb=" CA  GLY A  67 "
     pdb=" HA3 GLY A  67 "
  ideal  model  delta    sigma   weight residual
  0.970  0.969  0.001 2.00e-02 2.50e+03 1.47e-03
bond pdb=" ND2 ASN A  93 "
     pdb="HD21 ASN A  93 "
  ideal  model  delta    sigma   weight residual
  0.860  0.861 -0.001 2.00e-02 2.50e+03 1.47e-03
bond pdb=" CB  ASN A  74 "
     pdb=" HB2 ASN A  74 "
  ideal  model  delta    sigma   weight residual
  0.970  0.969  0.001 2.00e-02 2.50e+03 1.44e-03
bond pdb=" N   VAL A  99 "
     pdb=" H   VAL A  99 "
  ideal  model  delta    sigma   weight residual
  0.860  0.859  0.001 2.00e-02 2.50e+03 1.44e-03
bond pdb=" ND2 ASN A 113 "
     pdb="HD21 ASN A 113 "
  ideal  model  delta    sigma   weight residual
  0.860  0.861 -0.001 2.00e-02 2.50e+03 1.43e-03
bond pdb=" CB  LYS A 116 "
     pdb=" HB2 LYS A 116 "
  ideal  model  delta    sigma   weight residual
  0.970  0.971 -0.001 2.00e-02 2.50e+03 1.42e-03
bond pdb=" N   ASN A  19 "
     pdb=" H   ASN A  19 "
  ideal  model  delta    sigma   weight residual
  0.860  0.861 -0.001 2.00e-02 2.50e+03 1.39e-03
bond pdb=" CB  CYS A  80 "
     pdb=" HB2 CYS A  80 "
  ideal  model  delta    sigma   weight residual
  0.970  0.969  0.001 2.00e-02 2.50e+03 1.38e-03
bond pdb=" NE  ARG A 125 "
     pdb=" HE  ARG A 125 "
  ideal  model  delta    sigma   weight residual
  0.860  0.861 -0.001 2.00e-02 2.50e+03 1.37e-03
bond pdb=" OG1 THR A  43 "
     pdb=" HG1 THR A  43 "
  ideal  model  delta    sigma   weight residual
  0.840  0.841 -0.001 2.00e-02 2.50e+03 1.37e-03
bond pdb=" N   GLY A 104 "
     pdb=" H   GLY A 104 "
  ideal  model  delta    sigma   weight residual
  0.860  0.861 -0.001 2.00e-02 2.50e+03 1.36e-03
bond pdb=" NE  ARG A  73 "
     pdb=" HE  ARG A  73 "
  ideal  model  delta    sigma   weight residual
  0.860  0.861 -0.001 2.00e-02 2.50e+03 1.36e-03
bond pdb=" N   NO3 A 204 "
     pdb=" O2  NO3 A 204 "
  ideal  model  delta    sigma   weight residual
  1.265  1.266 -0.001 2.00e-02 2.50e+03 1.35e-03
bond pdb=" CB  LYS A  97 "
     pdb=" HB3 LYS A  97 "
  ideal  model  delta    sigma   weight residual
  0.970  0.971 -0.001 2.00e-02 2.50e+03 1.33e-03
bond pdb=" CG  ARG A  21 "
     pdb=" HG3 ARG A  21 "
  ideal  model  delta    sigma   weight residual
  0.970  0.971 -0.001 2.00e-02 2.50e+03 1.33e-03
bond pdb=" CD2 LEU A  83 "
     pdb="HD22 LEU A  83 "
  ideal  model  delta    sigma   weight residual
  0.970  0.969  0.001 2.00e-02 2.50e+03 1.32e-03
bond pdb=" CE3 TRP A 111 "
     pdb=" HE3 TRP A 111 "
  ideal  model  delta    sigma   weight residual
  0.930  0.929  0.001 2.00e-02 2.50e+03 1.32e-03
bond pdb=" CH2 TRP A  63 "
     pdb=" HH2 TRP A  63 "
  ideal  model  delta    sigma   weight residual
  0.930  0.931 -0.001 2.00e-02 2.50e+03 1.32e-03
bond pdb=" CG  ARG A  73 "
     pdb=" HG2 ARG A  73 "
  ideal  model  delta    sigma   weight residual
  0.970  0.971 -0.001 2.00e-02 2.50e+03 1.28e-03
bond pdb=" CG2 ILE A  88 "
     pdb="HG22 ILE A  88 "
  ideal  model  delta    sigma   weight residual
  0.970  0.969  0.001 2.00e-02 2.50e+03 1.26e-03
bond pdb=" CA  GLY A 117 "
     pdb=" HA2 GLY A 117 "
  ideal  model  delta    sigma   weight residual
  0.970  0.971 -0.001 2.00e-02 2.50e+03 1.26e-03
bond pdb=" CB  PRO A  79 "
     pdb=" HB2 PRO A  79 "
  ideal  model  delta    sigma   weight residual
  0.970  0.971 -0.001 2.00e-02 2.50e+03 1.23e-03
bond pdb=" OG1 THR A  40 "
     pdb=" HG1 THR A  40 "
  ideal  model  delta    sigma   weight residual
  0.840  0.839  0.001 2.00e-02 2.50e+03 1.22e-03
bond pdb=" N   ALA A 110 "
     pdb=" H   ALA A 110 "
  ideal  model  delta    sigma   weight residual
  0.860  0.859  0.001 2.00e-02 2.50e+03 1.21e-03
bond pdb=" CB  LEU A  56 "
     pdb=" HB2 LEU A  56 "
  ideal  model  delta    sigma   weight residual
  0.970  0.971 -0.001 2.00e-02 2.50e+03 1.20e-03
bond pdb=" ND2 ASN A 106 "
     pdb="HD22 ASN A 106 "
  ideal  model  delta    sigma   weight residual
  0.860  0.859  0.001 2.00e-02 2.50e+03 1.19e-03
bond pdb=" CD1 TYR A  20 "
     pdb=" HD1 TYR A  20 "
  ideal  model  delta    sigma   weight residual
  0.930  0.929  0.001 2.00e-02 2.50e+03 1.19e-03
bond pdb=" CZ  PHE A   3 "
     pdb=" HZ  PHE A   3 "
  ideal  model  delta    sigma   weight residual
  0.930  0.931 -0.001 2.00e-02 2.50e+03 1.18e-03
bond pdb=" CA  GLY A  16 "
     pdb=" HA2 GLY A  16 "
  ideal  model  delta    sigma   weight residual
  0.970  0.971 -0.001 2.00e-02 2.50e+03 1.18e-03
bond pdb=" N   GLY A  71 "
     pdb=" H   GLY A  71 "
  ideal  model  delta    sigma   weight residual
  0.860  0.859  0.001 2.00e-02 2.50e+03 1.18e-03
bond pdb=" CB  MET A 105 "
     pdb=" HB2 MET A 105 "
  ideal  model  delta    sigma   weight residual
  0.970  0.969  0.001 2.00e-02 2.50e+03 1.17e-03
bond pdb=" CA  ASN A 113 "
     pdb=" HA  ASN A 113 "
  ideal  model  delta    sigma   weight residual
  0.970  0.969  0.001 2.00e-02 2.50e+03 1.17e-03
bond pdb=" CB  LEU A  84 "
     pdb=" HB3 LEU A  84 "
  ideal  model  delta    sigma   weight residual
  0.970  0.971 -0.001 2.00e-02 2.50e+03 1.16e-03
bond pdb=" CD1 ILE A  78 "
     pdb="HD12 ILE A  78 "
  ideal  model  delta    sigma   weight residual
  0.970  0.971 -0.001 2.00e-02 2.50e+03 1.15e-03
bond pdb=" CB  LEU A  25 "
     pdb=" HB2 LEU A  25 "
  ideal  model  delta    sigma   weight residual
  0.970  0.969  0.001 2.00e-02 2.50e+03 1.15e-03
bond pdb=" C   GLY A 126 "
     pdb=" O   GLY A 126 "
  ideal  model  delta    sigma   weight residual
  1.236  1.236  0.000 1.30e-02 5.92e+03 1.14e-03
bond pdb=" C   ASN A  27 "
     pdb=" N   TRP A  28 "
  ideal  model  delta    sigma   weight residual
  1.335  1.334  0.000 1.36e-02 5.41e+03 1.13e-03
bond pdb=" CG2 THR A  47 "
     pdb="HG22 THR A  47 "
  ideal  model  delta    sigma   weight residual
  0.970  0.971 -0.001 2.00e-02 2.50e+03 1.12e-03
bond pdb=" CZ2 TRP A 123 "
     pdb=" HZ2 TRP A 123 "
  ideal  model  delta    sigma   weight residual
  0.930  0.929  0.001 2.00e-02 2.50e+03 1.09e-03
bond pdb=" CA  ASN A  37 "
     pdb=" HA  ASN A  37 "
  ideal  model  delta    sigma   weight residual
  0.970  0.971 -0.001 2.00e-02 2.50e+03 1.09e-03
bond pdb=" CA  VAL A  29 "
     pdb=" HA  VAL A  29 "
  ideal  model  delta    sigma   weight residual
  0.970  0.971 -0.001 2.00e-02 2.50e+03 1.08e-03
bond pdb=" CG  ARG A 125 "
     pdb=" HG2 ARG A 125 "
  ideal  model  delta    sigma   weight residual
  0.970  0.969  0.001 2.00e-02 2.50e+03 1.08e-03
bond pdb=" CG  ARG A 125 "
     pdb=" HG3 ARG A 125 "
  ideal  model  delta    sigma   weight residual
  0.970  0.969  0.001 2.00e-02 2.50e+03 1.08e-03
bond pdb=" CB  LYS A   1 "
     pdb=" HB3 LYS A   1 "
  ideal  model  delta    sigma   weight residual
  0.970  0.971 -0.001 2.00e-02 2.50e+03 1.08e-03
bond pdb=" CB  ASP A 101 "
     pdb=" HB3 ASP A 101 "
  ideal  model  delta    sigma   weight residual
  0.970  0.969  0.001 2.00e-02 2.50e+03 1.08e-03
bond pdb=" CG2 VAL A 109 "
     pdb="HG21 VAL A 109 "
  ideal  model  delta    sigma   weight residual
  0.970  0.971 -0.001 2.00e-02 2.50e+03 1.07e-03
bond pdb=" CD1 PHE A  38 "
     pdb=" HD1 PHE A  38 "
  ideal  model  delta    sigma   weight residual
  0.930  0.931 -0.001 2.00e-02 2.50e+03 1.06e-03
bond pdb=" CB  PRO A  70 "
     pdb=" HB3 PRO A  70 "
  ideal  model  delta    sigma   weight residual
  0.970  0.971 -0.001 2.00e-02 2.50e+03 1.06e-03
bond pdb=" CA  ARG A  14 "
     pdb=" HA  ARG A  14 "
  ideal  model  delta    sigma   weight residual
  0.970  0.969  0.001 2.00e-02 2.50e+03 1.06e-03
bond pdb=" CA  CYS A 127 "
     pdb=" CB  CYS A 127 "
  ideal  model  delta    sigma   weight residual
  1.530  1.531 -0.001 2.00e-02 2.50e+03 1.06e-03
bond pdb=" CA  GLY A  54 "
     pdb=" HA2 GLY A  54 "
  ideal  model  delta    sigma   weight residual
  0.970  0.971 -0.001 2.00e-02 2.50e+03 1.06e-03
bond pdb=" N   GLY A  16 "
     pdb=" H   GLY A  16 "
  ideal  model  delta    sigma   weight residual
  0.860  0.861 -0.001 2.00e-02 2.50e+03 1.06e-03
bond pdb=" NH2 ARG A  45 "
     pdb="HH21 ARG A  45 "
  ideal  model  delta    sigma   weight residual
  0.860  0.859  0.001 2.00e-02 2.50e+03 1.06e-03
bond pdb=" NH1 ARG A  14 "
     pdb="HH12 ARG A  14 "
  ideal  model  delta    sigma   weight residual
  0.860  0.859  0.001 2.00e-02 2.50e+03 1.05e-03
bond pdb=" N   TRP A 108 "
     pdb=" H   TRP A 108 "
  ideal  model  delta    sigma   weight residual
  0.860  0.859  0.001 2.00e-02 2.50e+03 1.03e-03
bond pdb=" CB  LEU A  84 "
     pdb=" HB2 LEU A  84 "
  ideal  model  delta    sigma   weight residual
  0.970  0.971 -0.001 2.00e-02 2.50e+03 1.03e-03
bond pdb=" CA  CYS A  80 "
     pdb=" HA  CYS A  80 "
  ideal  model  delta    sigma   weight residual
  0.970  0.969  0.001 2.00e-02 2.50e+03 1.03e-03
bond pdb=" CD1 ILE A  58 "
     pdb="HD11 ILE A  58 "
  ideal  model  delta    sigma   weight residual
  0.970  0.971 -0.001 2.00e-02 2.50e+03 1.01e-03
bond pdb=" CA  ASN A 106 "
     pdb=" HA  ASN A 106 "
  ideal  model  delta    sigma   weight residual
  0.970  0.969  0.001 2.00e-02 2.50e+03 1.00e-03
bond pdb=" CG2 THR A 118 "
     pdb="HG23 THR A 118 "
  ideal  model  delta    sigma   weight residual
  0.970  0.969  0.001 2.00e-02 2.50e+03 9.99e-04
bond pdb=" CG1 VAL A 120 "
     pdb="HG13 VAL A 120 "
  ideal  model  delta    sigma   weight residual
  0.970  0.969  0.001 2.00e-02 2.50e+03 9.80e-04
bond pdb=" CD1 ILE A  98 "
     pdb="HD12 ILE A  98 "
  ideal  model  delta    sigma   weight residual
  0.970  0.971 -0.001 2.00e-02 2.50e+03 9.78e-04
bond pdb=" CG2 VAL A  92 "
     pdb="HG21 VAL A  92 "
  ideal  model  delta    sigma   weight residual
  0.970  0.971 -0.001 2.00e-02 2.50e+03 9.58e-04
bond pdb=" N   ALA A  10 "
     pdb=" H   ALA A  10 "
  ideal  model  delta    sigma   weight residual
  0.860  0.859  0.001 2.00e-02 2.50e+03 9.57e-04
bond pdb=" CG  ARG A  45 "
     pdb=" HG2 ARG A  45 "
  ideal  model  delta    sigma   weight residual
  0.970  0.969  0.001 2.00e-02 2.50e+03 9.37e-04
bond pdb=" N   GLY A  22 "
     pdb=" H   GLY A  22 "
  ideal  model  delta    sigma   weight residual
  0.860  0.859  0.001 2.00e-02 2.50e+03 9.34e-04
bond pdb=" CA  GLY A   4 "
     pdb=" HA3 GLY A   4 "
  ideal  model  delta    sigma   weight residual
  0.970  0.971 -0.001 2.00e-02 2.50e+03 9.26e-04
bond pdb=" CB  ASN A  74 "
     pdb=" HB3 ASN A  74 "
  ideal  model  delta    sigma   weight residual
  0.970  0.969  0.001 2.00e-02 2.50e+03 9.22e-04
bond pdb=" CB  ILE A  98 "
     pdb=" HB  ILE A  98 "
  ideal  model  delta    sigma   weight residual
  0.970  0.969  0.001 2.00e-02 2.50e+03 9.13e-04
bond pdb=" CA  ASN A  59 "
     pdb=" HA  ASN A  59 "
  ideal  model  delta    sigma   weight residual
  0.970  0.971 -0.001 2.00e-02 2.50e+03 9.12e-04
bond pdb=" CG  ARG A  73 "
     pdb=" HG3 ARG A  73 "
  ideal  model  delta    sigma   weight residual
  0.970  0.969  0.001 2.00e-02 2.50e+03 9.08e-04
bond pdb=" ND1 HIS A  15 "
     pdb=" HD1 HIS A  15 "
  ideal  model  delta    sigma   weight residual
  0.860  0.859  0.001 2.00e-02 2.50e+03 9.04e-04
bond pdb=" CB  ASN A  19 "
     pdb=" HB3 ASN A  19 "
  ideal  model  delta    sigma   weight residual
  0.970  0.971 -0.001 2.00e-02 2.50e+03 9.04e-04
bond pdb=" CG2 ILE A  55 "
     pdb="HG23 ILE A  55 "
  ideal  model  delta    sigma   weight residual
  0.970  0.969  0.001 2.00e-02 2.50e+03 9.04e-04
bond pdb=" N   ASN A  59 "
     pdb=" H   ASN A  59 "
  ideal  model  delta    sigma   weight residual
  0.860  0.861 -0.001 2.00e-02 2.50e+03 8.96e-04
bond pdb=" OG1 THR A  89 "
     pdb=" HG1 THR A  89 "
  ideal  model  delta    sigma   weight residual
  0.840  0.841 -0.001 2.00e-02 2.50e+03 8.96e-04
bond pdb=" CA  SER A  50 "
     pdb=" HA  SER A  50 "
  ideal  model  delta    sigma   weight residual
  0.970  0.969  0.001 2.00e-02 2.50e+03 8.93e-04
bond pdb=" NH2 ARG A  61 "
     pdb="HH21 ARG A  61 "
  ideal  model  delta    sigma   weight residual
  0.860  0.861 -0.001 2.00e-02 2.50e+03 8.92e-04
bond pdb=" CB  ARG A 125 "
     pdb=" HB3 ARG A 125 "
  ideal  model  delta    sigma   weight residual
  0.970  0.971 -0.001 2.00e-02 2.50e+03 8.92e-04
bond pdb=" N   GLY A  54 "
     pdb=" H   GLY A  54 "
  ideal  model  delta    sigma   weight residual
  0.860  0.861 -0.001 2.00e-02 2.50e+03 8.85e-04
bond pdb=" CB  ASN A  77 "
     pdb=" HB3 ASN A  77 "
  ideal  model  delta    sigma   weight residual
  0.970  0.969  0.001 2.00e-02 2.50e+03 8.85e-04
bond pdb=" CB  ASP A 119 "
     pdb=" HB3 ASP A 119 "
  ideal  model  delta    sigma   weight residual
  0.970  0.969  0.001 2.00e-02 2.50e+03 8.74e-04
bond pdb=" CA  ASN A 103 "
     pdb=" HA  ASN A 103 "
  ideal  model  delta    sigma   weight residual
  0.970  0.969  0.001 2.00e-02 2.50e+03 8.68e-04
bond pdb=" N   ASN A  93 "
     pdb=" H   ASN A  93 "
  ideal  model  delta    sigma   weight residual
  0.860  0.859  0.001 2.00e-02 2.50e+03 8.64e-04
bond pdb=" CG1 VAL A  29 "
     pdb="HG12 VAL A  29 "
  ideal  model  delta    sigma   weight residual
  0.970  0.969  0.001 2.00e-02 2.50e+03 8.62e-04
bond pdb=" N   THR A 118 "
     pdb=" H   THR A 118 "
  ideal  model  delta    sigma   weight residual
  0.860  0.859  0.001 2.00e-02 2.50e+03 8.58e-04
bond pdb=" CA  ALA A  10 "
     pdb=" HA  ALA A  10 "
  ideal  model  delta    sigma   weight residual
  0.970  0.969  0.001 2.00e-02 2.50e+03 8.56e-04
bond pdb=" CB  SER A  81 "
     pdb=" HB3 SER A  81 "
  ideal  model  delta    sigma   weight residual
  0.970  0.971 -0.001 2.00e-02 2.50e+03 8.54e-04
bond pdb=" CD2 TYR A  53 "
     pdb=" HD2 TYR A  53 "
  ideal  model  delta    sigma   weight residual
  0.930  0.929  0.001 2.00e-02 2.50e+03 8.53e-04
bond pdb=" CG  MET A  12 "
     pdb=" HG3 MET A  12 "
  ideal  model  delta    sigma   weight residual
  0.970  0.971 -0.001 2.00e-02 2.50e+03 8.48e-04
bond pdb=" CB  HIS A  15 "
     pdb=" HB3 HIS A  15 "
  ideal  model  delta    sigma   weight residual
  0.970  0.971 -0.001 2.00e-02 2.50e+03 8.46e-04
bond pdb=" N   LYS A 116 "
     pdb=" H   LYS A 116 "
  ideal  model  delta    sigma   weight residual
  0.860  0.859  0.001 2.00e-02 2.50e+03 8.44e-04
bond pdb=" CA  ASP A 101 "
     pdb=" HA  ASP A 101 "
  ideal  model  delta    sigma   weight residual
  0.970  0.971 -0.001 2.00e-02 2.50e+03 8.34e-04
bond pdb=" CA  LYS A  33 "
     pdb=" HA  LYS A  33 "
  ideal  model  delta    sigma   weight residual
  0.970  0.969  0.001 2.00e-02 2.50e+03 8.32e-04
bond pdb=" CG  GLN A 121 "
     pdb=" HG3 GLN A 121 "
  ideal  model  delta    sigma   weight residual
  0.970  0.969  0.001 2.00e-02 2.50e+03 8.28e-04
bond pdb=" CA  PHE A  38 "
     pdb=" HA  PHE A  38 "
  ideal  model  delta    sigma   weight residual
  0.970  0.971 -0.001 2.00e-02 2.50e+03 8.24e-04
bond pdb=" CA  ALA A   9 "
     pdb=" HA  ALA A   9 "
  ideal  model  delta    sigma   weight residual
  0.970  0.969  0.001 2.00e-02 2.50e+03 8.19e-04
bond pdb=" N   GLY A  67 "
     pdb=" H   GLY A  67 "
  ideal  model  delta    sigma   weight residual
  0.860  0.859  0.001 2.00e-02 2.50e+03 8.17e-04
bond pdb=" CB  ASN A  27 "
     pdb=" HB2 ASN A  27 "
  ideal  model  delta    sigma   weight residual
  0.970  0.969  0.001 2.00e-02 2.50e+03 8.00e-04
bond pdb=" N   TRP A  63 "
     pdb=" H   TRP A  63 "
  ideal  model  delta    sigma   weight residual
  0.860  0.861 -0.001 2.00e-02 2.50e+03 7.83e-04
bond pdb=" N   TYR A  53 "
     pdb=" H   TYR A  53 "
  ideal  model  delta    sigma   weight residual
  0.860  0.859  0.001 2.00e-02 2.50e+03 7.83e-04
bond pdb=" CG2 ILE A  58 "
     pdb="HG22 ILE A  58 "
  ideal  model  delta    sigma   weight residual
  0.970  0.971 -0.001 2.00e-02 2.50e+03 7.82e-04
bond pdb=" CA  VAL A   2 "
     pdb=" HA  VAL A   2 "
  ideal  model  delta    sigma   weight residual
  0.970  0.971 -0.001 2.00e-02 2.50e+03 7.82e-04
bond pdb=" CD  LYS A 116 "
     pdb=" HD2 LYS A 116 "
  ideal  model  delta    sigma   weight residual
  0.970  0.969  0.001 2.00e-02 2.50e+03 7.78e-04
bond pdb=" CA  SER A  36 "
     pdb=" HA  SER A  36 "
  ideal  model  delta    sigma   weight residual
  0.970  0.969  0.001 2.00e-02 2.50e+03 7.78e-04
bond pdb=" N   TYR A  23 "
     pdb=" H   TYR A  23 "
  ideal  model  delta    sigma   weight residual
  0.860  0.859  0.001 2.00e-02 2.50e+03 7.73e-04
bond pdb=" CZ  ARG A 112 "
     pdb=" NH1 ARG A 112 "
  ideal  model  delta    sigma   weight residual
  1.323  1.323 -0.000 1.40e-02 5.10e+03 7.70e-04
bond pdb=" CG  LYS A  97 "
     pdb=" HG3 LYS A  97 "
  ideal  model  delta    sigma   weight residual
  0.970  0.969  0.001 2.00e-02 2.50e+03 7.70e-04
bond pdb=" CD2 LEU A  75 "
     pdb="HD22 LEU A  75 "
  ideal  model  delta    sigma   weight residual
  0.970  0.969  0.001 2.00e-02 2.50e+03 7.61e-04
bond pdb=" CD1 ILE A  88 "
     pdb="HD12 ILE A  88 "
  ideal  model  delta    sigma   weight residual
  0.970  0.969  0.001 2.00e-02 2.50e+03 7.51e-04
bond pdb=" CD1 TRP A  28 "
     pdb=" HD1 TRP A  28 "
  ideal  model  delta    sigma   weight residual
  0.930  0.931 -0.001 2.00e-02 2.50e+03 7.48e-04
bond pdb=" N   ARG A  14 "
     pdb=" H   ARG A  14 "
  ideal  model  delta    sigma   weight residual
  0.860  0.861 -0.001 2.00e-02 2.50e+03 7.48e-04
bond pdb=" CD1 LEU A  83 "
     pdb="HD13 LEU A  83 "
  ideal  model  delta    sigma   weight residual
  0.970  0.969  0.001 2.00e-02 2.50e+03 7.45e-04
bond pdb=" N   GLU A  35 "
     pdb=" H   GLU A  35 "
  ideal  model  delta    sigma   weight residual
  0.860  0.859  0.001 2.00e-02 2.50e+03 7.44e-04
bond pdb=" CG1 VAL A 109 "
     pdb="HG13 VAL A 109 "
  ideal  model  delta    sigma   weight residual
  0.970  0.971 -0.001 2.00e-02 2.50e+03 7.43e-04
bond pdb=" CD2 LEU A  56 "
     pdb="HD21 LEU A  56 "
  ideal  model  delta    sigma   weight residual
  0.970  0.971 -0.001 2.00e-02 2.50e+03 7.43e-04
bond pdb=" CE  LYS A   1 "
     pdb=" HE2 LYS A   1 "
  ideal  model  delta    sigma   weight residual
  0.970  0.969  0.001 2.00e-02 2.50e+03 7.31e-04
bond pdb=" CD2 LEU A   8 "
     pdb="HD23 LEU A   8 "
  ideal  model  delta    sigma   weight residual
  0.970  0.971 -0.001 2.00e-02 2.50e+03 7.31e-04
bond pdb=" CG  GLU A  35 "
     pdb=" CD  GLU A  35 "
  ideal  model  delta    sigma   weight residual
  1.516  1.515  0.001 2.50e-02 1.60e+03 7.30e-04
bond pdb=" CA  ASN A  93 "
     pdb=" HA  ASN A  93 "
  ideal  model  delta    sigma   weight residual
  0.970  0.969  0.001 2.00e-02 2.50e+03 7.29e-04
bond pdb=" CD  LYS A  96 "
     pdb=" HD3 LYS A  96 "
  ideal  model  delta    sigma   weight residual
  0.970  0.969  0.001 2.00e-02 2.50e+03 7.29e-04
bond pdb=" CD2 LEU A  56 "
     pdb="HD22 LEU A  56 "
  ideal  model  delta    sigma   weight residual
  0.970  0.969  0.001 2.00e-02 2.50e+03 7.29e-04
bond pdb=" CD  ARG A  45 "
     pdb=" HD2 ARG A  45 "
  ideal  model  delta    sigma   weight residual
  0.970  0.969  0.001 2.00e-02 2.50e+03 7.29e-04
bond pdb=" NH1 ARG A  61 "
     pdb="HH12 ARG A  61 "
  ideal  model  delta    sigma   weight residual
  0.860  0.861 -0.001 2.00e-02 2.50e+03 7.24e-04
bond pdb=" CD2 PHE A  34 "
     pdb=" HD2 PHE A  34 "
  ideal  model  delta    sigma   weight residual
  0.930  0.931 -0.001 2.00e-02 2.50e+03 7.24e-04
bond pdb=" CD1 LEU A  75 "
     pdb="HD11 LEU A  75 "
  ideal  model  delta    sigma   weight residual
  0.970  0.969  0.001 2.00e-02 2.50e+03 7.17e-04
bond pdb=" NH1 ARG A  68 "
     pdb="HH12 ARG A  68 "
  ideal  model  delta    sigma   weight residual
  0.860  0.859  0.001 2.00e-02 2.50e+03 7.14e-04
bond pdb=" CG2 ILE A 124 "
     pdb="HG23 ILE A 124 "
  ideal  model  delta    sigma   weight residual
  0.970  0.969  0.001 2.00e-02 2.50e+03 7.12e-04
bond pdb=" CG2 ILE A  88 "
     pdb="HG21 ILE A  88 "
  ideal  model  delta    sigma   weight residual
  0.970  0.969  0.001 2.00e-02 2.50e+03 7.11e-04
bond pdb=" CB  PHE A   3 "
     pdb=" HB2 PHE A   3 "
  ideal  model  delta    sigma   weight residual
  0.970  0.971 -0.001 2.00e-02 2.50e+03 7.10e-04
bond pdb=" CB  TYR A  23 "
     pdb=" HB3 TYR A  23 "
  ideal  model  delta    sigma   weight residual
  0.970  0.969  0.001 2.00e-02 2.50e+03 7.06e-04
bond pdb=" CD  ARG A  68 "
     pdb=" HD2 ARG A  68 "
  ideal  model  delta    sigma   weight residual
  0.970  0.971 -0.001 2.00e-02 2.50e+03 7.04e-04
bond pdb=" CB  PHE A  34 "
     pdb=" HB3 PHE A  34 "
  ideal  model  delta    sigma   weight residual
  0.970  0.969  0.001 2.00e-02 2.50e+03 7.00e-04
bond pdb=" CA  SER A  91 "
     pdb=" HA  SER A  91 "
  ideal  model  delta    sigma   weight residual
  0.970  0.969  0.001 2.00e-02 2.50e+03 6.98e-04
bond pdb=" CB  ARG A  73 "
     pdb=" HB2 ARG A  73 "
  ideal  model  delta    sigma   weight residual
  0.970  0.971 -0.001 2.00e-02 2.50e+03 6.98e-04
bond pdb=" CD2 LEU A  75 "
     pdb="HD23 LEU A  75 "
  ideal  model  delta    sigma   weight residual
  0.970  0.971 -0.001 2.00e-02 2.50e+03 6.92e-04
bond pdb=" CG2 ILE A 124 "
     pdb="HG22 ILE A 124 "
  ideal  model  delta    sigma   weight residual
  0.970  0.971 -0.001 2.00e-02 2.50e+03 6.92e-04
bond pdb=" CH2 TRP A 123 "
     pdb=" HH2 TRP A 123 "
  ideal  model  delta    sigma   weight residual
  0.930  0.931 -0.001 2.00e-02 2.50e+03 6.91e-04
bond pdb=" CB  PRO A  79 "
     pdb=" HB3 PRO A  79 "
  ideal  model  delta    sigma   weight residual
  0.970  0.971 -0.001 2.00e-02 2.50e+03 6.91e-04
bond pdb=" CB  ARG A  61 "
     pdb=" HB3 ARG A  61 "
  ideal  model  delta    sigma   weight residual
  0.970  0.971 -0.001 2.00e-02 2.50e+03 6.88e-04
bond pdb=" CA  LYS A   1 "
     pdb=" HA  LYS A   1 "
  ideal  model  delta    sigma   weight residual
  0.970  0.971 -0.001 2.00e-02 2.50e+03 6.81e-04
bond pdb=" CB  LYS A  33 "
     pdb=" HB2 LYS A  33 "
  ideal  model  delta    sigma   weight residual
  0.970  0.971 -0.001 2.00e-02 2.50e+03 6.77e-04
bond pdb=" N   LEU A   8 "
     pdb=" H   LEU A   8 "
  ideal  model  delta    sigma   weight residual
  0.860  0.861 -0.001 2.00e-02 2.50e+03 6.70e-04
bond pdb=" CD2 TYR A  23 "
     pdb=" HD2 TYR A  23 "
  ideal  model  delta    sigma   weight residual
  0.930  0.931 -0.001 2.00e-02 2.50e+03 6.68e-04
bond pdb=" CZ3 TRP A  63 "
     pdb=" HZ3 TRP A  63 "
  ideal  model  delta    sigma   weight residual
  0.930  0.931 -0.001 2.00e-02 2.50e+03 6.68e-04
bond pdb=" CA  GLY A  22 "
     pdb=" HA3 GLY A  22 "
  ideal  model  delta    sigma   weight residual
  0.970  0.969  0.001 2.00e-02 2.50e+03 6.63e-04
bond pdb=" CB  ARG A   5 "
     pdb=" HB2 ARG A   5 "
  ideal  model  delta    sigma   weight residual
  0.970  0.969  0.001 2.00e-02 2.50e+03 6.63e-04
bond pdb=" CE  LYS A   1 "
     pdb=" HE3 LYS A   1 "
  ideal  model  delta    sigma   weight residual
  0.970  0.971 -0.001 2.00e-02 2.50e+03 6.61e-04
bond pdb=" CB  SER A  81 "
     pdb=" HB2 SER A  81 "
  ideal  model  delta    sigma   weight residual
  0.970  0.969  0.001 2.00e-02 2.50e+03 6.58e-04
bond pdb=" CE  MET A  12 "
     pdb=" HE3 MET A  12 "
  ideal  model  delta    sigma   weight residual
  0.970  0.969  0.001 2.00e-02 2.50e+03 6.57e-04
bond pdb=" CG2 THR A  43 "
     pdb="HG23 THR A  43 "
  ideal  model  delta    sigma   weight residual
  0.970  0.971 -0.001 2.00e-02 2.50e+03 6.56e-04
bond pdb=" CB  ASN A  19 "
     pdb=" HB2 ASN A  19 "
  ideal  model  delta    sigma   weight residual
  0.970  0.969  0.001 2.00e-02 2.50e+03 6.53e-04
bond pdb=" N   GLN A  57 "
     pdb=" H   GLN A  57 "
  ideal  model  delta    sigma   weight residual
  0.860  0.859  0.001 2.00e-02 2.50e+03 6.52e-04
bond pdb=" CB  ALA A  31 "
     pdb=" HB1 ALA A  31 "
  ideal  model  delta    sigma   weight residual
  0.970  0.969  0.001 2.00e-02 2.50e+03 6.51e-04
bond pdb=" NZ  LYS A 116 "
     pdb=" HZ1 LYS A 116 "
  ideal  model  delta    sigma   weight residual
  0.890  0.889  0.001 2.00e-02 2.50e+03 6.44e-04
bond pdb=" ND2 ASN A  93 "
     pdb="HD22 ASN A  93 "
  ideal  model  delta    sigma   weight residual
  0.860  0.859  0.001 2.00e-02 2.50e+03 6.41e-04
bond pdb=" NE1 TRP A  63 "
     pdb=" HE1 TRP A  63 "
  ideal  model  delta    sigma   weight residual
  0.860  0.861 -0.001 2.00e-02 2.50e+03 6.38e-04
bond pdb=" CH2 TRP A  28 "
     pdb=" HH2 TRP A  28 "
  ideal  model  delta    sigma   weight residual
  0.930  0.929  0.001 2.00e-02 2.50e+03 6.38e-04
bond pdb=" CG  LEU A  84 "
     pdb=" HG  LEU A  84 "
  ideal  model  delta    sigma   weight residual
  0.970  0.971 -0.001 2.00e-02 2.50e+03 6.35e-04
bond pdb=" CG  LEU A  56 "
     pdb=" HG  LEU A  56 "
  ideal  model  delta    sigma   weight residual
  0.970  0.971 -0.001 2.00e-02 2.50e+03 6.34e-04
bond pdb=" CG2 THR A 118 "
     pdb="HG21 THR A 118 "
  ideal  model  delta    sigma   weight residual
  0.970  0.971 -0.001 2.00e-02 2.50e+03 6.32e-04
bond pdb=" CB  ALA A  10 "
     pdb=" HB1 ALA A  10 "
  ideal  model  delta    sigma   weight residual
  0.970  0.971 -0.001 2.00e-02 2.50e+03 6.31e-04
bond pdb=" CE3 TRP A  62 "
     pdb=" HE3 TRP A  62 "
  ideal  model  delta    sigma   weight residual
  0.930  0.931 -0.001 2.00e-02 2.50e+03 6.27e-04
bond pdb=" ND2 ASN A  65 "
     pdb="HD21 ASN A  65 "
  ideal  model  delta    sigma   weight residual
  0.860  0.861 -0.001 2.00e-02 2.50e+03 6.26e-04
bond pdb=" NE1 TRP A  62 "
     pdb=" HE1 TRP A  62 "
  ideal  model  delta    sigma   weight residual
  0.860  0.861 -0.001 2.00e-02 2.50e+03 6.26e-04
bond pdb=" N   LEU A  83 "
     pdb=" H   LEU A  83 "
  ideal  model  delta    sigma   weight residual
  0.860  0.859  0.001 2.00e-02 2.50e+03 6.25e-04
bond pdb=" CB  SER A  50 "
     pdb=" HB3 SER A  50 "
  ideal  model  delta    sigma   weight residual
  0.970  0.970 -0.000 2.00e-02 2.50e+03 6.23e-04
bond pdb=" CZ  PHE A  38 "
     pdb=" HZ  PHE A  38 "
  ideal  model  delta    sigma   weight residual
  0.930  0.930  0.000 2.00e-02 2.50e+03 6.23e-04
bond pdb=" NE1 TRP A 123 "
     pdb=" HE1 TRP A 123 "
  ideal  model  delta    sigma   weight residual
  0.860  0.860 -0.000 2.00e-02 2.50e+03 6.20e-04
bond pdb=" CB  LYS A  13 "
     pdb=" HB3 LYS A  13 "
  ideal  model  delta    sigma   weight residual
  0.970  0.970 -0.000 2.00e-02 2.50e+03 6.20e-04
bond pdb=" CG  ASP A  66 "
     pdb=" OD2 ASP A  66 "
  ideal  model  delta    sigma   weight residual
  1.249  1.249  0.000 1.90e-02 2.77e+03 6.18e-04
bond pdb=" CA  ARG A 114 "
     pdb=" HA  ARG A 114 "
  ideal  model  delta    sigma   weight residual
  0.970  0.970 -0.000 2.00e-02 2.50e+03 6.18e-04
bond pdb=" CG2 THR A  40 "
     pdb="HG21 THR A  40 "
  ideal  model  delta    sigma   weight residual
  0.970  0.970 -0.000 2.00e-02 2.50e+03 6.18e-04
bond pdb=" CA  TYR A  20 "
     pdb=" HA  TYR A  20 "
  ideal  model  delta    sigma   weight residual
  0.970  0.970 -0.000 2.00e-02 2.50e+03 6.17e-04
bond pdb=" NH2 ARG A  14 "
     pdb="HH22 ARG A  14 "
  ideal  model  delta    sigma   weight residual
  0.860  0.860  0.000 2.00e-02 2.50e+03 6.17e-04
bond pdb=" CB  SER A 100 "
     pdb=" HB3 SER A 100 "
  ideal  model  delta    sigma   weight residual
  0.970  0.970  0.000 2.00e-02 2.50e+03 6.15e-04
bond pdb=" N   ARG A  61 "
     pdb=" H   ARG A  61 "
  ideal  model  delta    sigma   weight residual
  0.860  0.860 -0.000 2.00e-02 2.50e+03 6.12e-04
bond pdb=" CB  CYS A  30 "
     pdb=" HB3 CYS A  30 "
  ideal  model  delta    sigma   weight residual
  0.970  0.970  0.000 2.00e-02 2.50e+03 6.10e-04
bond pdb=" CG  ARG A   5 "
     pdb=" HG2 ARG A   5 "
  ideal  model  delta    sigma   weight residual
  0.970  0.970 -0.000 2.00e-02 2.50e+03 6.08e-04
bond pdb=" CE  LYS A  97 "
     pdb=" NZ  LYS A  97 "
  ideal  model  delta    sigma   weight residual
  1.489  1.490 -0.001 3.00e-02 1.11e+03 6.00e-04
bond pdb=" CB  TYR A  20 "
     pdb=" HB3 TYR A  20 "
  ideal  model  delta    sigma   weight residual
  0.970  0.970  0.000 2.00e-02 2.50e+03 5.95e-04
bond pdb=" CB  ASP A  18 "
     pdb=" HB2 ASP A  18 "
  ideal  model  delta    sigma   weight residual
  0.970  0.970 -0.000 2.00e-02 2.50e+03 5.94e-04
bond pdb=" CG  ARG A   5 "
     pdb=" HG3 ARG A   5 "
  ideal  model  delta    sigma   weight residual
  0.970  0.970  0.000 2.00e-02 2.50e+03 5.93e-04
bond pdb=" N   LEU A  17 "
     pdb=" H   LEU A  17 "
  ideal  model  delta    sigma   weight residual
  0.860  0.860 -0.000 2.00e-02 2.50e+03 5.93e-04
bond pdb=" N   GLY A 126 "
     pdb=" H   GLY A 126 "
  ideal  model  delta    sigma   weight residual
  0.860  0.860 -0.000 2.00e-02 2.50e+03 5.92e-04
bond pdb=" CB  SER A  24 "
     pdb=" HB2 SER A  24 "
  ideal  model  delta    sigma   weight residual
  0.970  0.970 -0.000 2.00e-02 2.50e+03 5.89e-04
bond pdb=" CB  SER A  85 "
     pdb=" HB2 SER A  85 "
  ideal  model  delta    sigma   weight residual
  0.970  0.970 -0.000 2.00e-02 2.50e+03 5.88e-04
bond pdb=" CA  VAL A 120 "
     pdb=" HA  VAL A 120 "
  ideal  model  delta    sigma   weight residual
  0.970  0.970  0.000 2.00e-02 2.50e+03 5.87e-04
bond pdb=" CB  CYS A  76 "
     pdb=" HB2 CYS A  76 "
  ideal  model  delta    sigma   weight residual
  0.970  0.970 -0.000 2.00e-02 2.50e+03 5.83e-04
bond pdb=" CE  LYS A 116 "
     pdb=" HE2 LYS A 116 "
  ideal  model  delta    sigma   weight residual
  0.970  0.970  0.000 2.00e-02 2.50e+03 5.81e-04
bond pdb=" CE1 PHE A  34 "
     pdb=" HE1 PHE A  34 "
  ideal  model  delta    sigma   weight residual
  0.930  0.930 -0.000 2.00e-02 2.50e+03 5.80e-04
bond pdb=" C   ALA A 107 "
     pdb=" O   ALA A 107 "
  ideal  model  delta    sigma   weight residual
  1.236  1.236 -0.000 1.28e-02 6.10e+03 5.79e-04
bond pdb=" NH1 ARG A  21 "
     pdb="HH12 ARG A  21 "
  ideal  model  delta    sigma   weight residual
  0.860  0.860 -0.000 2.00e-02 2.50e+03 5.73e-04
bond pdb=" CE1 TYR A  20 "
     pdb=" HE1 TYR A  20 "
  ideal  model  delta    sigma   weight residual
  0.930  0.930 -0.000 2.00e-02 2.50e+03 5.72e-04
bond pdb=" CG  LYS A   1 "
     pdb=" HG3 LYS A   1 "
  ideal  model  delta    sigma   weight residual
  0.970  0.970 -0.000 2.00e-02 2.50e+03 5.69e-04
bond pdb=" CB  LYS A   1 "
     pdb=" HB2 LYS A   1 "
  ideal  model  delta    sigma   weight residual
  0.970  0.970 -0.000 2.00e-02 2.50e+03 5.69e-04
bond pdb=" N   TRP A 111 "
     pdb=" H   TRP A 111 "
  ideal  model  delta    sigma   weight residual
  0.860  0.860 -0.000 2.00e-02 2.50e+03 5.69e-04
bond pdb=" CB  VAL A   2 "
     pdb=" HB  VAL A   2 "
  ideal  model  delta    sigma   weight residual
  0.970  0.970  0.000 2.00e-02 2.50e+03 5.66e-04
bond pdb=" CA  GLY A 126 "
     pdb=" HA3 GLY A 126 "
  ideal  model  delta    sigma   weight residual
  0.970  0.970 -0.000 2.00e-02 2.50e+03 5.58e-04
bond pdb=" CD  ARG A  45 "
     pdb=" HD3 ARG A  45 "
  ideal  model  delta    sigma   weight residual
  0.970  0.970 -0.000 2.00e-02 2.50e+03 5.58e-04
bond pdb=" N   CYS A  76 "
     pdb=" H   CYS A  76 "
  ideal  model  delta    sigma   weight residual
  0.860  0.860 -0.000 2.00e-02 2.50e+03 5.58e-04
bond pdb=" N   ASP A 119 "
     pdb=" H   ASP A 119 "
  ideal  model  delta    sigma   weight residual
  0.860  0.860  0.000 2.00e-02 2.50e+03 5.55e-04
bond pdb=" N   PHE A  34 "
     pdb=" H   PHE A  34 "
  ideal  model  delta    sigma   weight residual
  0.860  0.860 -0.000 2.00e-02 2.50e+03 5.53e-04
bond pdb=" CG2 THR A  89 "
     pdb="HG22 THR A  89 "
  ideal  model  delta    sigma   weight residual
  0.970  0.970  0.000 2.00e-02 2.50e+03 5.46e-04
bond pdb=" CB  CYS A 115 "
     pdb=" HB3 CYS A 115 "
  ideal  model  delta    sigma   weight residual
  0.970  0.970 -0.000 2.00e-02 2.50e+03 5.43e-04
bond pdb=" CG2 ILE A 124 "
     pdb="HG21 ILE A 124 "
  ideal  model  delta    sigma   weight residual
  0.970  0.970 -0.000 2.00e-02 2.50e+03 5.39e-04
bond pdb=" CG2 VAL A  29 "
     pdb="HG22 VAL A  29 "
  ideal  model  delta    sigma   weight residual
  0.970  0.970  0.000 2.00e-02 2.50e+03 5.37e-04
bond pdb=" CB  ALA A   9 "
     pdb=" HB2 ALA A   9 "
  ideal  model  delta    sigma   weight residual
  0.970  0.970  0.000 2.00e-02 2.50e+03 5.37e-04
bond pdb=" NZ  LYS A  13 "
     pdb=" HZ1 LYS A  13 "
  ideal  model  delta    sigma   weight residual
  0.890  0.890 -0.000 2.00e-02 2.50e+03 5.34e-04
bond pdb=" CD1 LEU A  25 "
     pdb="HD11 LEU A  25 "
  ideal  model  delta    sigma   weight residual
  0.970  0.970  0.000 2.00e-02 2.50e+03 5.32e-04
bond pdb=" NE2 GLN A  57 "
     pdb="HE21 GLN A  57 "
  ideal  model  delta    sigma   weight residual
  0.860  0.860 -0.000 2.00e-02 2.50e+03 5.31e-04
bond pdb=" CD  PRO A  70 "
     pdb=" HD2 PRO A  70 "
  ideal  model  delta    sigma   weight residual
  0.970  0.970  0.000 2.00e-02 2.50e+03 5.25e-04
bond pdb=" CB  ASN A  44 "
     pdb=" HB2 ASN A  44 "
  ideal  model  delta    sigma   weight residual
  0.970  0.970 -0.000 2.00e-02 2.50e+03 5.21e-04
bond pdb=" CB  ILE A  88 "
     pdb=" HB  ILE A  88 "
  ideal  model  delta    sigma   weight residual
  0.970  0.970 -0.000 2.00e-02 2.50e+03 5.15e-04
bond pdb=" CG2 VAL A  99 "
     pdb="HG22 VAL A  99 "
  ideal  model  delta    sigma   weight residual
  0.970  0.970 -0.000 2.00e-02 2.50e+03 5.12e-04
bond pdb=" CB  LYS A  96 "
     pdb=" HB2 LYS A  96 "
  ideal  model  delta    sigma   weight residual
  0.970  0.970 -0.000 2.00e-02 2.50e+03 5.11e-04
bond pdb=" CA  THR A  89 "
     pdb=" HA  THR A  89 "
  ideal  model  delta    sigma   weight residual
  0.970  0.970  0.000 2.00e-02 2.50e+03 5.08e-04
bond pdb=" CB  THR A  43 "
     pdb=" HB  THR A  43 "
  ideal  model  delta    sigma   weight residual
  0.970  0.970  0.000 2.00e-02 2.50e+03 5.03e-04
bond pdb=" CB  LEU A  75 "
     pdb=" HB2 LEU A  75 "
  ideal  model  delta    sigma   weight residual
  0.970  0.970 -0.000 2.00e-02 2.50e+03 5.00e-04
bond pdb=" OG  SER A  81 "
     pdb=" HG  SER A  81 "
  ideal  model  delta    sigma   weight residual
  0.840  0.840  0.000 2.00e-02 2.50e+03 5.00e-04
bond pdb=" CD  PRO A  70 "
     pdb=" HD3 PRO A  70 "
  ideal  model  delta    sigma   weight residual
  0.970  0.970  0.000 2.00e-02 2.50e+03 4.97e-04
bond pdb=" CG1 ILE A  98 "
     pdb="HG13 ILE A  98 "
  ideal  model  delta    sigma   weight residual
  0.970  0.970 -0.000 2.00e-02 2.50e+03 4.97e-04
bond pdb=" CG  GLU A  35 "
     pdb=" HG2 GLU A  35 "
  ideal  model  delta    sigma   weight residual
  0.970  0.970 -0.000 2.00e-02 2.50e+03 4.97e-04
bond pdb=" N   LYS A  33 "
     pdb=" H   LYS A  33 "
  ideal  model  delta    sigma   weight residual
  0.860  0.860 -0.000 2.00e-02 2.50e+03 4.93e-04
bond pdb=" CA  TRP A 123 "
     pdb=" HA  TRP A 123 "
  ideal  model  delta    sigma   weight residual
  0.970  0.970  0.000 2.00e-02 2.50e+03 4.92e-04
bond pdb=" CE1 PHE A  38 "
     pdb=" HE1 PHE A  38 "
  ideal  model  delta    sigma   weight residual
  0.930  0.930  0.000 2.00e-02 2.50e+03 4.83e-04
bond pdb=" CB  ALA A 107 "
     pdb=" HB2 ALA A 107 "
  ideal  model  delta    sigma   weight residual
  0.970  0.970  0.000 2.00e-02 2.50e+03 4.81e-04
bond pdb=" NZ  LYS A   1 "
     pdb=" HZ3 LYS A   1 "
  ideal  model  delta    sigma   weight residual
  0.890  0.890 -0.000 2.00e-02 2.50e+03 4.81e-04
bond pdb=" CB  ARG A  45 "
     pdb=" HB3 ARG A  45 "
  ideal  model  delta    sigma   weight residual
  0.970  0.970 -0.000 2.00e-02 2.50e+03 4.80e-04
bond pdb=" CA  LEU A  56 "
     pdb=" HA  LEU A  56 "
  ideal  model  delta    sigma   weight residual
  0.970  0.970  0.000 2.00e-02 2.50e+03 4.78e-04
bond pdb=" ND2 ASN A  37 "
     pdb="HD22 ASN A  37 "
  ideal  model  delta    sigma   weight residual
  0.860  0.860 -0.000 2.00e-02 2.50e+03 4.74e-04
bond pdb=" CB  ARG A  68 "
     pdb=" HB3 ARG A  68 "
  ideal  model  delta    sigma   weight residual
  0.970  0.970  0.000 2.00e-02 2.50e+03 4.71e-04
bond pdb=" OG  SER A  72 "
     pdb=" HG  SER A  72 "
  ideal  model  delta    sigma   weight residual
  0.840  0.840  0.000 2.00e-02 2.50e+03 4.66e-04
bond pdb=" CB  ALA A  90 "
     pdb=" HB2 ALA A  90 "
  ideal  model  delta    sigma   weight residual
  0.970  0.970 -0.000 2.00e-02 2.50e+03 4.65e-04
bond pdb=" CG  GLU A  35 "
     pdb=" HG3 GLU A  35 "
  ideal  model  delta    sigma   weight residual
  0.970  0.970  0.000 2.00e-02 2.50e+03 4.63e-04
bond pdb=" N   ILE A  98 "
     pdb=" H   ILE A  98 "
  ideal  model  delta    sigma   weight residual
  0.860  0.860  0.000 2.00e-02 2.50e+03 4.60e-04
bond pdb=" CE2 TYR A  53 "
     pdb=" HE2 TYR A  53 "
  ideal  model  delta    sigma   weight residual
  0.930  0.930  0.000 2.00e-02 2.50e+03 4.53e-04
bond pdb=" CE  LYS A  33 "
     pdb=" HE3 LYS A  33 "
  ideal  model  delta    sigma   weight residual
  0.970  0.970  0.000 2.00e-02 2.50e+03 4.53e-04
bond pdb=" CD1 LEU A  83 "
     pdb="HD12 LEU A  83 "
  ideal  model  delta    sigma   weight residual
  0.970  0.970  0.000 2.00e-02 2.50e+03 4.45e-04
bond pdb=" N   CYS A  94 "
     pdb=" H   CYS A  94 "
  ideal  model  delta    sigma   weight residual
  0.860  0.860  0.000 2.00e-02 2.50e+03 4.42e-04
bond pdb=" CB  TRP A  62 "
     pdb=" HB2 TRP A  62 "
  ideal  model  delta    sigma   weight residual
  0.970  0.970  0.000 2.00e-02 2.50e+03 4.40e-04
bond pdb=" CB  ASN A  46 "
     pdb=" HB3 ASN A  46 "
  ideal  model  delta    sigma   weight residual
  0.970  0.970 -0.000 2.00e-02 2.50e+03 4.40e-04
bond pdb=" CB  ALA A  11 "
     pdb=" HB1 ALA A  11 "
  ideal  model  delta    sigma   weight residual
  0.970  0.970 -0.000 2.00e-02 2.50e+03 4.35e-04
bond pdb=" CB  CYS A   6 "
     pdb=" HB3 CYS A   6 "
  ideal  model  delta    sigma   weight residual
  0.970  0.970  0.000 2.00e-02 2.50e+03 4.32e-04
bond pdb=" CB  CYS A  30 "
     pdb=" HB2 CYS A  30 "
  ideal  model  delta    sigma   weight residual
  0.970  0.970 -0.000 2.00e-02 2.50e+03 4.31e-04
bond pdb=" CD1 ILE A  78 "
     pdb="HD13 ILE A  78 "
  ideal  model  delta    sigma   weight residual
  0.970  0.970 -0.000 2.00e-02 2.50e+03 4.30e-04
bond pdb=" NZ  LYS A 116 "
     pdb=" HZ3 LYS A 116 "
  ideal  model  delta    sigma   weight residual
  0.890  0.890 -0.000 2.00e-02 2.50e+03 4.30e-04
bond pdb=" CD  ARG A 125 "
     pdb=" HD3 ARG A 125 "
  ideal  model  delta    sigma   weight residual
  0.970  0.970 -0.000 2.00e-02 2.50e+03 4.27e-04
bond pdb=" N   ASP A 101 "
     pdb=" H   ASP A 101 "
  ideal  model  delta    sigma   weight residual
  0.860  0.860  0.000 2.00e-02 2.50e+03 4.26e-04
bond pdb=" CB  PRO A  70 "
     pdb=" HB2 PRO A  70 "
  ideal  model  delta    sigma   weight residual
  0.970  0.970  0.000 2.00e-02 2.50e+03 4.23e-04
bond pdb=" CD1 ILE A  88 "
     pdb="HD11 ILE A  88 "
  ideal  model  delta    sigma   weight residual
  0.970  0.970  0.000 2.00e-02 2.50e+03 4.21e-04
bond pdb=" CB  LEU A  83 "
     pdb=" HB3 LEU A  83 "
  ideal  model  delta    sigma   weight residual
  0.970  0.970  0.000 2.00e-02 2.50e+03 4.21e-04
bond pdb=" CB  CYS A 127 "
     pdb=" HB2 CYS A 127 "
  ideal  model  delta    sigma   weight residual
  0.970  0.970 -0.000 2.00e-02 2.50e+03 4.21e-04
bond pdb=" CE2 TYR A  20 "
     pdb=" HE2 TYR A  20 "
  ideal  model  delta    sigma   weight residual
  0.930  0.930 -0.000 2.00e-02 2.50e+03 4.19e-04
bond pdb=" N   LYS A  96 "
     pdb=" H   LYS A  96 "
  ideal  model  delta    sigma   weight residual
  0.860  0.860  0.000 2.00e-02 2.50e+03 4.19e-04
bond pdb=" CE  MET A  12 "
     pdb=" HE2 MET A  12 "
  ideal  model  delta    sigma   weight residual
  0.970  0.970 -0.000 2.00e-02 2.50e+03 4.19e-04
bond pdb=" CG2 VAL A   2 "
     pdb="HG21 VAL A   2 "
  ideal  model  delta    sigma   weight residual
  0.970  0.970 -0.000 2.00e-02 2.50e+03 4.18e-04
bond pdb=" CG  GLN A  41 "
     pdb=" HG3 GLN A  41 "
  ideal  model  delta    sigma   weight residual
  0.970  0.970  0.000 2.00e-02 2.50e+03 4.16e-04
bond pdb=" CA  LEU A   8 "
     pdb=" HA  LEU A   8 "
  ideal  model  delta    sigma   weight residual
  0.970  0.970 -0.000 2.00e-02 2.50e+03 4.09e-04
bond pdb=" CG  LEU A  75 "
     pdb=" HG  LEU A  75 "
  ideal  model  delta    sigma   weight residual
  0.970  0.970  0.000 2.00e-02 2.50e+03 4.07e-04
bond pdb=" CB  GLU A   7 "
     pdb=" HB2 GLU A   7 "
  ideal  model  delta    sigma   weight residual
  0.970  0.970  0.000 2.00e-02 2.50e+03 4.06e-04
bond pdb=" N   ASN A  77 "
     pdb=" H   ASN A  77 "
  ideal  model  delta    sigma   weight residual
  0.860  0.860  0.000 2.00e-02 2.50e+03 4.03e-04
bond pdb=" CB  ARG A  61 "
     pdb=" HB2 ARG A  61 "
  ideal  model  delta    sigma   weight residual
  0.970  0.970  0.000 2.00e-02 2.50e+03 3.99e-04
bond pdb=" CB  LYS A  33 "
     pdb=" HB3 LYS A  33 "
  ideal  model  delta    sigma   weight residual
  0.970  0.970 -0.000 2.00e-02 2.50e+03 3.98e-04
bond pdb=" NZ  LYS A  97 "
     pdb=" HZ1 LYS A  97 "
  ideal  model  delta    sigma   weight residual
  0.890  0.890 -0.000 2.00e-02 2.50e+03 3.98e-04
bond pdb=" CA  GLY A  71 "
     pdb=" HA2 GLY A  71 "
  ideal  model  delta    sigma   weight residual
  0.970  0.970 -0.000 2.00e-02 2.50e+03 3.97e-04
bond pdb=" CA  GLN A  57 "
     pdb=" HA  GLN A  57 "
  ideal  model  delta    sigma   weight residual
  0.970  0.970  0.000 2.00e-02 2.50e+03 3.94e-04
bond pdb=" CB  ALA A  10 "
     pdb=" HB3 ALA A  10 "
  ideal  model  delta    sigma   weight residual
  0.970  0.970  0.000 2.00e-02 2.50e+03 3.94e-04
bond pdb=" CB  ASN A  27 "
     pdb=" HB3 ASN A  27 "
  ideal  model  delta    sigma   weight residual
  0.970  0.970 -0.000 2.00e-02 2.50e+03 3.93e-04
bond pdb=" CA  HIS A  15 "
     pdb=" HA  HIS A  15 "
  ideal  model  delta    sigma   weight residual
  0.970  0.970  0.000 2.00e-02 2.50e+03 3.90e-04
bond pdb=" CG  ARG A  14 "
     pdb=" HG3 ARG A  14 "
  ideal  model  delta    sigma   weight residual
  0.970  0.970  0.000 2.00e-02 2.50e+03 3.90e-04
bond pdb=" CA  GLY A 104 "
     pdb=" HA2 GLY A 104 "
  ideal  model  delta    sigma   weight residual
  0.970  0.970 -0.000 2.00e-02 2.50e+03 3.90e-04
bond pdb=" CA  THR A  40 "
     pdb=" HA  THR A  40 "
  ideal  model  delta    sigma   weight residual
  0.970  0.970 -0.000 2.00e-02 2.50e+03 3.90e-04
bond pdb=" N   ASN A  27 "
     pdb=" H   ASN A  27 "
  ideal  model  delta    sigma   weight residual
  0.860  0.860  0.000 2.00e-02 2.50e+03 3.84e-04
bond pdb=" CZ2 TRP A 111 "
     pdb=" HZ2 TRP A 111 "
  ideal  model  delta    sigma   weight residual
  0.930  0.930 -0.000 2.00e-02 2.50e+03 3.84e-04
bond pdb=" CB  ARG A  21 "
     pdb=" HB2 ARG A  21 "
  ideal  model  delta    sigma   weight residual
  0.970  0.970  0.000 2.00e-02 2.50e+03 3.83e-04
bond pdb=" N   ARG A 125 "
     pdb=" H   ARG A 125 "
  ideal  model  delta    sigma   weight residual
  0.860  0.860 -0.000 2.00e-02 2.50e+03 3.83e-04
bond pdb=" CG  GLN A  57 "
     pdb=" HG3 GLN A  57 "
  ideal  model  delta    sigma   weight residual
  0.970  0.970  0.000 2.00e-02 2.50e+03 3.79e-04
bond pdb=" CD  LYS A   1 "
     pdb=" HD2 LYS A   1 "
  ideal  model  delta    sigma   weight residual
  0.970  0.970 -0.000 2.00e-02 2.50e+03 3.76e-04
bond pdb=" N   SER A 100 "
     pdb=" H   SER A 100 "
  ideal  model  delta    sigma   weight residual
  0.860  0.860  0.000 2.00e-02 2.50e+03 3.76e-04
bond pdb=" N   GLY A 102 "
     pdb=" H   GLY A 102 "
  ideal  model  delta    sigma   weight residual
  0.860  0.860  0.000 2.00e-02 2.50e+03 3.75e-04
bond pdb=" CA  SER A  72 "
     pdb=" HA  SER A  72 "
  ideal  model  delta    sigma   weight residual
  0.970  0.970  0.000 2.00e-02 2.50e+03 3.74e-04
bond pdb=" CG  MET A  12 "
     pdb=" HG2 MET A  12 "
  ideal  model  delta    sigma   weight residual
  0.970  0.970 -0.000 2.00e-02 2.50e+03 3.73e-04
bond pdb=" CD1 LEU A   8 "
     pdb="HD11 LEU A   8 "
  ideal  model  delta    sigma   weight residual
  0.970  0.970  0.000 2.00e-02 2.50e+03 3.72e-04
bond pdb=" CD1 PHE A  34 "
     pdb=" HD1 PHE A  34 "
  ideal  model  delta    sigma   weight residual
  0.930  0.930  0.000 2.00e-02 2.50e+03 3.70e-04
bond pdb=" CE  MET A  12 "
     pdb=" HE1 MET A  12 "
  ideal  model  delta    sigma   weight residual
  0.970  0.970 -0.000 2.00e-02 2.50e+03 3.70e-04
bond pdb=" CB  ASP A  87 "
     pdb=" HB3 ASP A  87 "
  ideal  model  delta    sigma   weight residual
  0.970  0.970 -0.000 2.00e-02 2.50e+03 3.69e-04
bond pdb=" CA  SER A  81 "
     pdb=" HA  SER A  81 "
  ideal  model  delta    sigma   weight residual
  0.970  0.970 -0.000 2.00e-02 2.50e+03 3.69e-04
bond pdb=" CZ2 TRP A  63 "
     pdb=" HZ2 TRP A  63 "
  ideal  model  delta    sigma   weight residual
  0.930  0.930 -0.000 2.00e-02 2.50e+03 3.67e-04
bond pdb=" OG  SER A  36 "
     pdb=" HG  SER A  36 "
  ideal  model  delta    sigma   weight residual
  0.840  0.840 -0.000 2.00e-02 2.50e+03 3.67e-04
bond pdb=" N   CYS A  30 "
     pdb=" H   CYS A  30 "
  ideal  model  delta    sigma   weight residual
  0.860  0.860  0.000 2.00e-02 2.50e+03 3.66e-04
bond pdb=" CE  LYS A 116 "
     pdb=" HE3 LYS A 116 "
  ideal  model  delta    sigma   weight residual
  0.970  0.970  0.000 2.00e-02 2.50e+03 3.66e-04
bond pdb=" CA  ILE A  88 "
     pdb=" HA  ILE A  88 "
  ideal  model  delta    sigma   weight residual
  0.970  0.970 -0.000 2.00e-02 2.50e+03 3.65e-04
bond pdb=" CA  ALA A 110 "
     pdb=" HA  ALA A 110 "
  ideal  model  delta    sigma   weight residual
  0.970  0.970 -0.000 2.00e-02 2.50e+03 3.64e-04
bond pdb=" CA  ALA A  82 "
     pdb=" HA  ALA A  82 "
  ideal  model  delta    sigma   weight residual
  0.970  0.970 -0.000 2.00e-02 2.50e+03 3.62e-04
bond pdb=" CD2 LEU A  84 "
     pdb="HD21 LEU A  84 "
  ideal  model  delta    sigma   weight residual
  0.970  0.970 -0.000 2.00e-02 2.50e+03 3.60e-04
bond pdb=" CB  CYS A  64 "
     pdb=" HB2 CYS A  64 "
  ideal  model  delta    sigma   weight residual
  0.970  0.970 -0.000 2.00e-02 2.50e+03 3.60e-04
bond pdb=" NH2 ARG A 125 "
     pdb="HH22 ARG A 125 "
  ideal  model  delta    sigma   weight residual
  0.860  0.860  0.000 2.00e-02 2.50e+03 3.59e-04
bond pdb=" ND2 ASN A  59 "
     pdb="HD21 ASN A  59 "
  ideal  model  delta    sigma   weight residual
  0.860  0.860 -0.000 2.00e-02 2.50e+03 3.58e-04
bond pdb=" CB  ARG A  14 "
     pdb=" HB3 ARG A  14 "
  ideal  model  delta    sigma   weight residual
  0.970  0.970  0.000 2.00e-02 2.50e+03 3.56e-04
bond pdb=" CG  ARG A 114 "
     pdb=" HG3 ARG A 114 "
  ideal  model  delta    sigma   weight residual
  0.970  0.970  0.000 2.00e-02 2.50e+03 3.51e-04
bond pdb=" N   VAL A  29 "
     pdb=" H   VAL A  29 "
  ideal  model  delta    sigma   weight residual
  0.860  0.860 -0.000 2.00e-02 2.50e+03 3.47e-04
bond pdb=" CA  ILE A 124 "
     pdb=" HA  ILE A 124 "
  ideal  model  delta    sigma   weight residual
  0.970  0.970  0.000 2.00e-02 2.50e+03 3.40e-04
bond pdb=" N   THR A  89 "
     pdb=" H   THR A  89 "
  ideal  model  delta    sigma   weight residual
  0.860  0.860 -0.000 2.00e-02 2.50e+03 3.40e-04
bond pdb=" CG  LEU A  17 "
     pdb=" HG  LEU A  17 "
  ideal  model  delta    sigma   weight residual
  0.970  0.970 -0.000 2.00e-02 2.50e+03 3.38e-04
bond pdb=" CG  LYS A 116 "
     pdb=" HG3 LYS A 116 "
  ideal  model  delta    sigma   weight residual
  0.970  0.970  0.000 2.00e-02 2.50e+03 3.36e-04
bond pdb=" CD1 ILE A  58 "
     pdb="HD12 ILE A  58 "
  ideal  model  delta    sigma   weight residual
  0.970  0.970  0.000 2.00e-02 2.50e+03 3.35e-04
bond pdb=" CB  ARG A  14 "
     pdb=" HB2 ARG A  14 "
  ideal  model  delta    sigma   weight residual
  0.970  0.970 -0.000 2.00e-02 2.50e+03 3.34e-04
bond pdb=" N   THR A  40 "
     pdb=" H   THR A  40 "
  ideal  model  delta    sigma   weight residual
  0.860  0.860  0.000 2.00e-02 2.50e+03 3.26e-04
bond pdb=" NH1 ARG A 112 "
     pdb="HH11 ARG A 112 "
  ideal  model  delta    sigma   weight residual
  0.860  0.860  0.000 2.00e-02 2.50e+03 3.25e-04
bond pdb=" ND2 ASN A  39 "
     pdb="HD21 ASN A  39 "
  ideal  model  delta    sigma   weight residual
  0.860  0.860  0.000 2.00e-02 2.50e+03 3.25e-04
bond pdb=" N   LEU A  84 "
     pdb=" H   LEU A  84 "
  ideal  model  delta    sigma   weight residual
  0.860  0.860 -0.000 2.00e-02 2.50e+03 3.24e-04
bond pdb=" CB  PHE A  34 "
     pdb=" HB2 PHE A  34 "
  ideal  model  delta    sigma   weight residual
  0.970  0.970 -0.000 2.00e-02 2.50e+03 3.24e-04
bond pdb=" CA  LEU A  75 "
     pdb=" HA  LEU A  75 "
  ideal  model  delta    sigma   weight residual
  0.970  0.970  0.000 2.00e-02 2.50e+03 3.22e-04
bond pdb=" CA  GLY A  22 "
     pdb=" HA2 GLY A  22 "
  ideal  model  delta    sigma   weight residual
  0.970  0.970 -0.000 2.00e-02 2.50e+03 3.20e-04
bond pdb=" CD1 TYR A  53 "
     pdb=" HD1 TYR A  53 "
  ideal  model  delta    sigma   weight residual
  0.930  0.930 -0.000 2.00e-02 2.50e+03 3.19e-04
bond pdb=" CG  ARG A  45 "
     pdb=" HG3 ARG A  45 "
  ideal  model  delta    sigma   weight residual
  0.970  0.970  0.000 2.00e-02 2.50e+03 3.17e-04
bond pdb=" CA  PHE A  34 "
     pdb=" HA  PHE A  34 "
  ideal  model  delta    sigma   weight residual
  0.970  0.970  0.000 2.00e-02 2.50e+03 3.16e-04
bond pdb=" CD  PRO A  79 "
     pdb=" HD3 PRO A  79 "
  ideal  model  delta    sigma   weight residual
  0.970  0.970  0.000 2.00e-02 2.50e+03 3.15e-04
bond pdb=" CE  LYS A  96 "
     pdb=" HE2 LYS A  96 "
  ideal  model  delta    sigma   weight residual
  0.970  0.970 -0.000 2.00e-02 2.50e+03 3.12e-04
bond pdb=" CD2 LEU A  17 "
     pdb="HD21 LEU A  17 "
  ideal  model  delta    sigma   weight residual
  0.970  0.970 -0.000 2.00e-02 2.50e+03 3.11e-04
bond pdb=" CG1 ILE A  78 "
     pdb="HG12 ILE A  78 "
  ideal  model  delta    sigma   weight residual
  0.970  0.970  0.000 2.00e-02 2.50e+03 3.09e-04
bond pdb=" CB  GLN A 121 "
     pdb=" HB2 GLN A 121 "
  ideal  model  delta    sigma   weight residual
  0.970  0.970  0.000 2.00e-02 2.50e+03 3.08e-04
bond pdb=" CB  ASN A  77 "
     pdb=" HB2 ASN A  77 "
  ideal  model  delta    sigma   weight residual
  0.970  0.970 -0.000 2.00e-02 2.50e+03 3.07e-04
bond pdb=" CB  TYR A  20 "
     pdb=" HB2 TYR A  20 "
  ideal  model  delta    sigma   weight residual
  0.970  0.970 -0.000 2.00e-02 2.50e+03 3.06e-04
bond pdb=" CB  ILE A  55 "
     pdb=" HB  ILE A  55 "
  ideal  model  delta    sigma   weight residual
  0.970  0.970 -0.000 2.00e-02 2.50e+03 3.06e-04
bond pdb=" CG  LYS A  96 "
     pdb=" HG2 LYS A  96 "
  ideal  model  delta    sigma   weight residual
  0.970  0.970 -0.000 2.00e-02 2.50e+03 3.04e-04
bond pdb=" CG1 VAL A   2 "
     pdb="HG11 VAL A   2 "
  ideal  model  delta    sigma   weight residual
  0.970  0.970 -0.000 2.00e-02 2.50e+03 3.03e-04
bond pdb=" CA  CYS A  64 "
     pdb=" HA  CYS A  64 "
  ideal  model  delta    sigma   weight residual
  0.970  0.970  0.000 2.00e-02 2.50e+03 3.02e-04
bond pdb=" CG1 VAL A  92 "
     pdb="HG13 VAL A  92 "
  ideal  model  delta    sigma   weight residual
  0.970  0.970  0.000 2.00e-02 2.50e+03 2.98e-04
bond pdb=" CD2 LEU A   8 "
     pdb="HD22 LEU A   8 "
  ideal  model  delta    sigma   weight residual
  0.970  0.970  0.000 2.00e-02 2.50e+03 2.95e-04
bond pdb=" CA  ASP A  66 "
     pdb=" HA  ASP A  66 "
  ideal  model  delta    sigma   weight residual
  0.970  0.970 -0.000 2.00e-02 2.50e+03 2.95e-04
bond pdb=" NH1 ARG A  61 "
     pdb="HH11 ARG A  61 "
  ideal  model  delta    sigma   weight residual
  0.860  0.860 -0.000 2.00e-02 2.50e+03 2.93e-04
bond pdb=" CG2 ILE A  58 "
     pdb="HG23 ILE A  58 "
  ideal  model  delta    sigma   weight residual
  0.970  0.970 -0.000 2.00e-02 2.50e+03 2.91e-04
bond pdb=" N   ARG A   5 "
     pdb=" H   ARG A   5 "
  ideal  model  delta    sigma   weight residual
  0.860  0.860 -0.000 2.00e-02 2.50e+03 2.89e-04
bond pdb=" CG1 VAL A 120 "
     pdb="HG12 VAL A 120 "
  ideal  model  delta    sigma   weight residual
  0.970  0.970 -0.000 2.00e-02 2.50e+03 2.85e-04
bond pdb=" CG  GLN A 121 "
     pdb=" HG2 GLN A 121 "
  ideal  model  delta    sigma   weight residual
  0.970  0.970 -0.000 2.00e-02 2.50e+03 2.85e-04
bond pdb=" CD1 ILE A  55 "
     pdb="HD11 ILE A  55 "
  ideal  model  delta    sigma   weight residual
  0.970  0.970 -0.000 2.00e-02 2.50e+03 2.85e-04
bond pdb=" CD1 ILE A  98 "
     pdb="HD11 ILE A  98 "
  ideal  model  delta    sigma   weight residual
  0.970  0.970 -0.000 2.00e-02 2.50e+03 2.85e-04
bond pdb=" CB  ASP A  48 "
     pdb=" HB2 ASP A  48 "
  ideal  model  delta    sigma   weight residual
  0.970  0.970  0.000 2.00e-02 2.50e+03 2.84e-04
bond pdb=" N   MET A 105 "
     pdb=" H   MET A 105 "
  ideal  model  delta    sigma   weight residual
  0.860  0.860  0.000 2.00e-02 2.50e+03 2.83e-04
bond pdb=" CB  SER A  86 "
     pdb=" HB3 SER A  86 "
  ideal  model  delta    sigma   weight residual
  0.970  0.970  0.000 2.00e-02 2.50e+03 2.82e-04
bond pdb=" CA  ASN A  46 "
     pdb=" HA  ASN A  46 "
  ideal  model  delta    sigma   weight residual
  0.970  0.970  0.000 2.00e-02 2.50e+03 2.81e-04
bond pdb=" N   LYS A   1 "
     pdb=" H1  LYS A   1 "
  ideal  model  delta    sigma   weight residual
  0.890  0.890  0.000 2.00e-02 2.50e+03 2.79e-04
bond pdb=" CA  SER A  85 "
     pdb=" HA  SER A  85 "
  ideal  model  delta    sigma   weight residual
  0.970  0.970  0.000 2.00e-02 2.50e+03 2.77e-04
bond pdb=" CB  GLU A  35 "
     pdb=" HB2 GLU A  35 "
  ideal  model  delta    sigma   weight residual
  0.970  0.970 -0.000 2.00e-02 2.50e+03 2.77e-04
bond pdb=" CG2 THR A  69 "
     pdb="HG21 THR A  69 "
  ideal  model  delta    sigma   weight residual
  0.970  0.970  0.000 2.00e-02 2.50e+03 2.74e-04
bond pdb=" N   LYS A  97 "
     pdb=" H   LYS A  97 "
  ideal  model  delta    sigma   weight residual
  0.860  0.860 -0.000 2.00e-02 2.50e+03 2.73e-04
bond pdb=" CG2 THR A  51 "
     pdb="HG22 THR A  51 "
  ideal  model  delta    sigma   weight residual
  0.970  0.970  0.000 2.00e-02 2.50e+03 2.72e-04
bond pdb=" N   TRP A  62 "
     pdb=" H   TRP A  62 "
  ideal  model  delta    sigma   weight residual
  0.860  0.860 -0.000 2.00e-02 2.50e+03 2.71e-04
bond pdb=" ND2 ASN A  19 "
     pdb="HD21 ASN A  19 "
  ideal  model  delta    sigma   weight residual
  0.860  0.860  0.000 2.00e-02 2.50e+03 2.68e-04
bond pdb=" CD  ARG A 112 "
     pdb=" HD3 ARG A 112 "
  ideal  model  delta    sigma   weight residual
  0.970  0.970  0.000 2.00e-02 2.50e+03 2.68e-04
bond pdb=" CB  ARG A  73 "
     pdb=" HB3 ARG A  73 "
  ideal  model  delta    sigma   weight residual
  0.970  0.970  0.000 2.00e-02 2.50e+03 2.67e-04
bond pdb=" CB  ASN A  93 "
     pdb=" HB2 ASN A  93 "
  ideal  model  delta    sigma   weight residual
  0.970  0.970 -0.000 2.00e-02 2.50e+03 2.67e-04
bond pdb=" N   LYS A   1 "
     pdb=" H2  LYS A   1 "
  ideal  model  delta    sigma   weight residual
  0.890  0.890 -0.000 2.00e-02 2.50e+03 2.66e-04
bond pdb=" CG2 ILE A  98 "
     pdb="HG21 ILE A  98 "
  ideal  model  delta    sigma   weight residual
  0.970  0.970  0.000 2.00e-02 2.50e+03 2.66e-04
bond pdb=" CD  ARG A 114 "
     pdb=" HD3 ARG A 114 "
  ideal  model  delta    sigma   weight residual
  0.970  0.970  0.000 2.00e-02 2.50e+03 2.65e-04
bond pdb=" CA  ASP A 119 "
     pdb=" HA  ASP A 119 "
  ideal  model  delta    sigma   weight residual
  0.970  0.970  0.000 2.00e-02 2.50e+03 2.64e-04
bond pdb=" ND2 ASN A  77 "
     pdb="HD21 ASN A  77 "
  ideal  model  delta    sigma   weight residual
  0.860  0.860  0.000 2.00e-02 2.50e+03 2.63e-04
bond pdb=" CD2 TYR A  20 "
     pdb=" HD2 TYR A  20 "
  ideal  model  delta    sigma   weight residual
  0.930  0.930  0.000 2.00e-02 2.50e+03 2.63e-04
bond pdb=" CB  ALA A 107 "
     pdb=" HB1 ALA A 107 "
  ideal  model  delta    sigma   weight residual
  0.970  0.970 -0.000 2.00e-02 2.50e+03 2.63e-04
bond pdb=" CG  PRO A  70 "
     pdb=" HG2 PRO A  70 "
  ideal  model  delta    sigma   weight residual
  0.970  0.970 -0.000 2.00e-02 2.50e+03 2.63e-04
bond pdb=" CG2 THR A  51 "
     pdb="HG21 THR A  51 "
  ideal  model  delta    sigma   weight residual
  0.970  0.970 -0.000 2.00e-02 2.50e+03 2.62e-04
bond pdb=" CD  ARG A 114 "
     pdb=" HD2 ARG A 114 "
  ideal  model  delta    sigma   weight residual
  0.970  0.970  0.000 2.00e-02 2.50e+03 2.60e-04
bond pdb=" CG2 VAL A  29 "
     pdb="HG23 VAL A  29 "
  ideal  model  delta    sigma   weight residual
  0.970  0.970 -0.000 2.00e-02 2.50e+03 2.60e-04
bond pdb=" CB  LEU A  56 "
     pdb=" HB3 LEU A  56 "
  ideal  model  delta    sigma   weight residual
  0.970  0.970 -0.000 2.00e-02 2.50e+03 2.59e-04
bond pdb=" CG1 VAL A 109 "
     pdb="HG12 VAL A 109 "
  ideal  model  delta    sigma   weight residual
  0.970  0.970  0.000 2.00e-02 2.50e+03 2.58e-04
bond pdb=" CD  LYS A  13 "
     pdb=" HD2 LYS A  13 "
  ideal  model  delta    sigma   weight residual
  0.970  0.970 -0.000 2.00e-02 2.50e+03 2.57e-04
bond pdb=" N   SER A  72 "
     pdb=" H   SER A  72 "
  ideal  model  delta    sigma   weight residual
  0.860  0.860  0.000 2.00e-02 2.50e+03 2.57e-04
bond pdb=" CG2 VAL A   2 "
     pdb="HG22 VAL A   2 "
  ideal  model  delta    sigma   weight residual
  0.970  0.970 -0.000 2.00e-02 2.50e+03 2.56e-04
bond pdb=" N   LEU A  75 "
     pdb=" H   LEU A  75 "
  ideal  model  delta    sigma   weight residual
  0.860  0.860 -0.000 2.00e-02 2.50e+03 2.56e-04
bond pdb=" CE  LYS A  13 "
     pdb=" HE3 LYS A  13 "
  ideal  model  delta    sigma   weight residual
  0.970  0.970  0.000 2.00e-02 2.50e+03 2.55e-04
bond pdb=" NE1 TRP A 108 "
     pdb=" HE1 TRP A 108 "
  ideal  model  delta    sigma   weight residual
  0.860  0.860 -0.000 2.00e-02 2.50e+03 2.51e-04
bond pdb=" N   PHE A  38 "
     pdb=" H   PHE A  38 "
  ideal  model  delta    sigma   weight residual
  0.860  0.860 -0.000 2.00e-02 2.50e+03 2.50e-04
bond pdb=" CB  ALA A 110 "
     pdb=" HB3 ALA A 110 "
  ideal  model  delta    sigma   weight residual
  0.970  0.970 -0.000 2.00e-02 2.50e+03 2.50e-04
bond pdb=" CB  ARG A  45 "
     pdb=" HB2 ARG A  45 "
  ideal  model  delta    sigma   weight residual
  0.970  0.970  0.000 2.00e-02 2.50e+03 2.47e-04
bond pdb=" CB  ASN A 113 "
     pdb=" HB2 ASN A 113 "
  ideal  model  delta    sigma   weight residual
  0.970  0.970  0.000 2.00e-02 2.50e+03 2.47e-04
bond pdb=" CA  TYR A  53 "
     pdb=" HA  TYR A  53 "
  ideal  model  delta    sigma   weight residual
  0.970  0.970  0.000 2.00e-02 2.50e+03 2.46e-04
bond pdb=" CE3 TRP A  28 "
     pdb=" HE3 TRP A  28 "
  ideal  model  delta    sigma   weight residual
  0.930  0.930  0.000 2.00e-02 2.50e+03 2.46e-04
bond pdb=" N   CYS A   6 "
     pdb=" H   CYS A   6 "
  ideal  model  delta    sigma   weight residual
  0.860  0.860 -0.000 2.00e-02 2.50e+03 2.45e-04
bond pdb=" CD2 LEU A  17 "
     pdb="HD22 LEU A  17 "
  ideal  model  delta    sigma   weight residual
  0.970  0.970 -0.000 2.00e-02 2.50e+03 2.44e-04
bond pdb=" CB  ALA A  31 "
     pdb=" HB3 ALA A  31 "
  ideal  model  delta    sigma   weight residual
  0.970  0.970  0.000 2.00e-02 2.50e+03 2.42e-04
bond pdb=" CE  LYS A  97 "
     pdb=" HE3 LYS A  97 "
  ideal  model  delta    sigma   weight residual
  0.970  0.970  0.000 2.00e-02 2.50e+03 2.41e-04
bond pdb=" CB  LYS A  97 "
     pdb=" HB2 LYS A  97 "
  ideal  model  delta    sigma   weight residual
  0.970  0.970  0.000 2.00e-02 2.50e+03 2.41e-04
bond pdb=" CG2 VAL A 120 "
     pdb="HG22 VAL A 120 "
  ideal  model  delta    sigma   weight residual
  0.970  0.970  0.000 2.00e-02 2.50e+03 2.41e-04
bond pdb=" CD2 LEU A  83 "
     pdb="HD21 LEU A  83 "
  ideal  model  delta    sigma   weight residual
  0.970  0.970 -0.000 2.00e-02 2.50e+03 2.40e-04
bond pdb=" CB  SER A  72 "
     pdb=" HB2 SER A  72 "
  ideal  model  delta    sigma   weight residual
  0.970  0.970 -0.000 2.00e-02 2.50e+03 2.32e-04
bond pdb=" CD1 LEU A  17 "
     pdb="HD13 LEU A  17 "
  ideal  model  delta    sigma   weight residual
  0.970  0.970 -0.000 2.00e-02 2.50e+03 2.28e-04
bond pdb=" N   ASN A 103 "
     pdb=" H   ASN A 103 "
  ideal  model  delta    sigma   weight residual
  0.860  0.860 -0.000 2.00e-02 2.50e+03 2.27e-04
bond pdb=" CA  ARG A  61 "
     pdb=" HA  ARG A  61 "
  ideal  model  delta    sigma   weight residual
  0.970  0.970  0.000 2.00e-02 2.50e+03 2.26e-04
bond pdb=" CD  ARG A   5 "
     pdb=" HD3 ARG A   5 "
  ideal  model  delta    sigma   weight residual
  0.970  0.970 -0.000 2.00e-02 2.50e+03 2.26e-04
bond pdb=" CA  ALA A  32 "
     pdb=" HA  ALA A  32 "
  ideal  model  delta    sigma   weight residual
  0.970  0.970 -0.000 2.00e-02 2.50e+03 2.26e-04
bond pdb=" CD  LYS A  97 "
     pdb=" HD2 LYS A  97 "
  ideal  model  delta    sigma   weight residual
  0.970  0.970  0.000 2.00e-02 2.50e+03 2.25e-04
bond pdb=" NE1 TRP A 111 "
     pdb=" HE1 TRP A 111 "
  ideal  model  delta    sigma   weight residual
  0.860  0.860 -0.000 2.00e-02 2.50e+03 2.24e-04
bond pdb=" CG  LEU A   8 "
     pdb=" HG  LEU A   8 "
  ideal  model  delta    sigma   weight residual
  0.970  0.970  0.000 2.00e-02 2.50e+03 2.24e-04
bond pdb=" CB  CYS A  64 "
     pdb=" HB3 CYS A  64 "
  ideal  model  delta    sigma   weight residual
  0.970  0.970 -0.000 2.00e-02 2.50e+03 2.20e-04
bond pdb=" CB  ASP A 101 "
     pdb=" HB2 ASP A 101 "
  ideal  model  delta    sigma   weight residual
  0.970  0.970  0.000 2.00e-02 2.50e+03 2.20e-04
bond pdb=" CD  ARG A 112 "
     pdb=" HD2 ARG A 112 "
  ideal  model  delta    sigma   weight residual
  0.970  0.970 -0.000 2.00e-02 2.50e+03 2.19e-04
bond pdb=" OG1 THR A  51 "
     pdb=" HG1 THR A  51 "
  ideal  model  delta    sigma   weight residual
  0.840  0.840 -0.000 2.00e-02 2.50e+03 2.19e-04
bond pdb=" CB  VAL A  92 "
     pdb=" HB  VAL A  92 "
  ideal  model  delta    sigma   weight residual
  0.970  0.970  0.000 2.00e-02 2.50e+03 2.17e-04
bond pdb=" CD1 ILE A  78 "
     pdb="HD11 ILE A  78 "
  ideal  model  delta    sigma   weight residual
  0.970  0.970  0.000 2.00e-02 2.50e+03 2.17e-04
bond pdb=" CD  LYS A  96 "
     pdb=" HD2 LYS A  96 "
  ideal  model  delta    sigma   weight residual
  0.970  0.970  0.000 2.00e-02 2.50e+03 2.17e-04
bond pdb=" OH  TYR A  53 "
     pdb=" HH  TYR A  53 "
  ideal  model  delta    sigma   weight residual
  0.840  0.840  0.000 2.00e-02 2.50e+03 2.16e-04
bond pdb=" CA  GLY A  71 "
     pdb=" HA3 GLY A  71 "
  ideal  model  delta    sigma   weight residual
  0.970  0.970 -0.000 2.00e-02 2.50e+03 2.16e-04
bond pdb=" N   ASN A  65 "
     pdb=" H   ASN A  65 "
  ideal  model  delta    sigma   weight residual
  0.860  0.860 -0.000 2.00e-02 2.50e+03 2.15e-04
bond pdb=" CG2 VAL A 109 "
     pdb="HG22 VAL A 109 "
  ideal  model  delta    sigma   weight residual
  0.970  0.970  0.000 2.00e-02 2.50e+03 2.15e-04
bond pdb=" CA  ARG A 125 "
     pdb=" HA  ARG A 125 "
  ideal  model  delta    sigma   weight residual
  0.970  0.970 -0.000 2.00e-02 2.50e+03 2.15e-04
bond pdb=" ND2 ASN A  46 "
     pdb="HD21 ASN A  46 "
  ideal  model  delta    sigma   weight residual
  0.860  0.860 -0.000 2.00e-02 2.50e+03 2.15e-04
bond pdb=" NZ  LYS A  97 "
     pdb=" HZ3 LYS A  97 "
  ideal  model  delta    sigma   weight residual
  0.890  0.890  0.000 2.00e-02 2.50e+03 2.14e-04
bond pdb=" CD1 ILE A 124 "
     pdb="HD11 ILE A 124 "
  ideal  model  delta    sigma   weight residual
  0.970  0.970  0.000 2.00e-02 2.50e+03 2.13e-04
bond pdb=" CB  CYS A  80 "
     pdb=" HB3 CYS A  80 "
  ideal  model  delta    sigma   weight residual
  0.970  0.970 -0.000 2.00e-02 2.50e+03 2.11e-04
bond pdb=" CB  VAL A  99 "
     pdb=" HB  VAL A  99 "
  ideal  model  delta    sigma   weight residual
  0.970  0.970 -0.000 2.00e-02 2.50e+03 2.08e-04
bond pdb=" CA  ASP A  52 "
     pdb=" HA  ASP A  52 "
  ideal  model  delta    sigma   weight residual
  0.970  0.970 -0.000 2.00e-02 2.50e+03 2.07e-04
bond pdb=" NE  ARG A  61 "
     pdb=" HE  ARG A  61 "
  ideal  model  delta    sigma   weight residual
  0.860  0.860  0.000 2.00e-02 2.50e+03 2.05e-04
bond pdb=" N   SER A  60 "
     pdb=" H   SER A  60 "
  ideal  model  delta    sigma   weight residual
  0.860  0.860 -0.000 2.00e-02 2.50e+03 2.05e-04
bond pdb=" CB  HIS A  15 "
     pdb=" HB2 HIS A  15 "
  ideal  model  delta    sigma   weight residual
  0.970  0.970 -0.000 2.00e-02 2.50e+03 2.05e-04
bond pdb=" CA  LYS A  96 "
     pdb=" HA  LYS A  96 "
  ideal  model  delta    sigma   weight residual
  0.970  0.970 -0.000 2.00e-02 2.50e+03 2.04e-04
bond pdb=" N   ALA A  82 "
     pdb=" H   ALA A  82 "
  ideal  model  delta    sigma   weight residual
  0.860  0.860 -0.000 2.00e-02 2.50e+03 2.04e-04
bond pdb=" CE1 PHE A   3 "
     pdb=" HE1 PHE A   3 "
  ideal  model  delta    sigma   weight residual
  0.930  0.930  0.000 2.00e-02 2.50e+03 2.03e-04
bond pdb=" CA  LYS A  97 "
     pdb=" HA  LYS A  97 "
  ideal  model  delta    sigma   weight residual
  0.970  0.970  0.000 2.00e-02 2.50e+03 2.02e-04
bond pdb=" CE1 TYR A  53 "
     pdb=" HE1 TYR A  53 "
  ideal  model  delta    sigma   weight residual
  0.930  0.930 -0.000 2.00e-02 2.50e+03 2.00e-04
bond pdb=" CD1 LEU A  56 "
     pdb="HD11 LEU A  56 "
  ideal  model  delta    sigma   weight residual
  0.970  0.970  0.000 2.00e-02 2.50e+03 1.99e-04
bond pdb=" NE1 TRP A  28 "
     pdb=" HE1 TRP A  28 "
  ideal  model  delta    sigma   weight residual
  0.860  0.860  0.000 2.00e-02 2.50e+03 1.98e-04
bond pdb=" CD  LYS A  33 "
     pdb=" HD3 LYS A  33 "
  ideal  model  delta    sigma   weight residual
  0.970  0.970 -0.000 2.00e-02 2.50e+03 1.98e-04
bond pdb=" CG  LYS A 116 "
     pdb=" HG2 LYS A 116 "
  ideal  model  delta    sigma   weight residual
  0.970  0.970 -0.000 2.00e-02 2.50e+03 1.95e-04
bond pdb=" CB  TRP A 111 "
     pdb=" HB2 TRP A 111 "
  ideal  model  delta    sigma   weight residual
  0.970  0.970 -0.000 2.00e-02 2.50e+03 1.94e-04
bond pdb=" NZ  LYS A  33 "
     pdb=" HZ2 LYS A  33 "
  ideal  model  delta    sigma   weight residual
  0.890  0.890  0.000 2.00e-02 2.50e+03 1.93e-04
bond pdb=" CD1 LEU A  17 "
     pdb="HD11 LEU A  17 "
  ideal  model  delta    sigma   weight residual
  0.970  0.970  0.000 2.00e-02 2.50e+03 1.92e-04
bond pdb=" CG2 VAL A 109 "
     pdb="HG23 VAL A 109 "
  ideal  model  delta    sigma   weight residual
  0.970  0.970 -0.000 2.00e-02 2.50e+03 1.92e-04
bond pdb=" CB  CYS A 115 "
     pdb=" HB2 CYS A 115 "
  ideal  model  delta    sigma   weight residual
  0.970  0.970  0.000 2.00e-02 2.50e+03 1.92e-04
bond pdb=" CG  ARG A  14 "
     pdb=" HG2 ARG A  14 "
  ideal  model  delta    sigma   weight residual
  0.970  0.970 -0.000 2.00e-02 2.50e+03 1.91e-04
bond pdb=" NZ  LYS A   1 "
     pdb=" HZ1 LYS A   1 "
  ideal  model  delta    sigma   weight residual
  0.890  0.890  0.000 2.00e-02 2.50e+03 1.91e-04
bond pdb=" CA  ASP A  18 "
     pdb=" HA  ASP A  18 "
  ideal  model  delta    sigma   weight residual
  0.970  0.970 -0.000 2.00e-02 2.50e+03 1.90e-04
bond pdb=" CA  ILE A  98 "
     pdb=" HA  ILE A  98 "
  ideal  model  delta    sigma   weight residual
  0.970  0.970 -0.000 2.00e-02 2.50e+03 1.89e-04
bond pdb=" CA  ARG A 112 "
     pdb=" HA  ARG A 112 "
  ideal  model  delta    sigma   weight residual
  0.970  0.970 -0.000 2.00e-02 2.50e+03 1.89e-04
bond pdb=" CB  MET A  12 "
     pdb=" HB2 MET A  12 "
  ideal  model  delta    sigma   weight residual
  0.970  0.970  0.000 2.00e-02 2.50e+03 1.87e-04
bond pdb=" CB  ALA A 110 "
     pdb=" HB2 ALA A 110 "
  ideal  model  delta    sigma   weight residual
  0.970  0.970  0.000 2.00e-02 2.50e+03 1.87e-04
bond pdb=" CB  ASN A 103 "
     pdb=" HB2 ASN A 103 "
  ideal  model  delta    sigma   weight residual
  0.970  0.970  0.000 2.00e-02 2.50e+03 1.85e-04
bond pdb=" CD  ARG A  73 "
     pdb=" HD3 ARG A  73 "
  ideal  model  delta    sigma   weight residual
  0.970  0.970 -0.000 2.00e-02 2.50e+03 1.84e-04
bond pdb=" N   LEU A  25 "
     pdb=" H   LEU A  25 "
  ideal  model  delta    sigma   weight residual
  0.860  0.860  0.000 2.00e-02 2.50e+03 1.84e-04
bond pdb=" NH2 ARG A 112 "
     pdb="HH22 ARG A 112 "
  ideal  model  delta    sigma   weight residual
  0.860  0.860  0.000 2.00e-02 2.50e+03 1.84e-04
bond pdb=" CA  VAL A  99 "
     pdb=" HA  VAL A  99 "
  ideal  model  delta    sigma   weight residual
  0.970  0.970  0.000 2.00e-02 2.50e+03 1.82e-04
bond pdb=" CA  LYS A 116 "
     pdb=" HA  LYS A 116 "
  ideal  model  delta    sigma   weight residual
  0.970  0.970  0.000 2.00e-02 2.50e+03 1.81e-04
bond pdb=" CG  LYS A  33 "
     pdb=" HG2 LYS A  33 "
  ideal  model  delta    sigma   weight residual
  0.970  0.970  0.000 2.00e-02 2.50e+03 1.80e-04
bond pdb=" CA  ASN A  39 "
     pdb=" HA  ASN A  39 "
  ideal  model  delta    sigma   weight residual
  0.970  0.970  0.000 2.00e-02 2.50e+03 1.80e-04
bond pdb=" CD2 PHE A  38 "
     pdb=" HD2 PHE A  38 "
  ideal  model  delta    sigma   weight residual
  0.930  0.930  0.000 2.00e-02 2.50e+03 1.80e-04
bond pdb=" N   CYS A 127 "
     pdb=" H   CYS A 127 "
  ideal  model  delta    sigma   weight residual
  0.860  0.860  0.000 2.00e-02 2.50e+03 1.79e-04
bond pdb=" CA  GLY A 102 "
     pdb=" HA2 GLY A 102 "
  ideal  model  delta    sigma   weight residual
  0.970  0.970 -0.000 2.00e-02 2.50e+03 1.78e-04
bond pdb=" CD1 TRP A  62 "
     pdb=" HD1 TRP A  62 "
  ideal  model  delta    sigma   weight residual
  0.930  0.930 -0.000 2.00e-02 2.50e+03 1.78e-04
bond pdb=" CB  SER A  91 "
     pdb=" HB3 SER A  91 "
  ideal  model  delta    sigma   weight residual
  0.970  0.970 -0.000 2.00e-02 2.50e+03 1.75e-04
bond pdb=" NH2 ARG A 112 "
     pdb="HH21 ARG A 112 "
  ideal  model  delta    sigma   weight residual
  0.860  0.860  0.000 2.00e-02 2.50e+03 1.74e-04
bond pdb=" N   ASN A  39 "
     pdb=" H   ASN A  39 "
  ideal  model  delta    sigma   weight residual
  0.860  0.860 -0.000 2.00e-02 2.50e+03 1.73e-04
bond pdb=" CB  SER A  91 "
     pdb=" HB2 SER A  91 "
  ideal  model  delta    sigma   weight residual
  0.970  0.970 -0.000 2.00e-02 2.50e+03 1.72e-04
bond pdb=" CB  PHE A   3 "
     pdb=" HB3 PHE A   3 "
  ideal  model  delta    sigma   weight residual
  0.970  0.970 -0.000 2.00e-02 2.50e+03 1.71e-04
bond pdb=" CB  ASN A  59 "
     pdb=" HB3 ASN A  59 "
  ideal  model  delta    sigma   weight residual
  0.970  0.970  0.000 2.00e-02 2.50e+03 1.71e-04
bond pdb=" CA  LEU A  25 "
     pdb=" HA  LEU A  25 "
  ideal  model  delta    sigma   weight residual
  0.970  0.970  0.000 2.00e-02 2.50e+03 1.70e-04
bond pdb=" CB  THR A  89 "
     pdb=" HB  THR A  89 "
  ideal  model  delta    sigma   weight residual
  0.970  0.970  0.000 2.00e-02 2.50e+03 1.67e-04
bond pdb=" CB  ALA A  11 "
     pdb=" HB3 ALA A  11 "
  ideal  model  delta    sigma   weight residual
  0.970  0.970 -0.000 2.00e-02 2.50e+03 1.67e-04
bond pdb=" CB  ASN A  37 "
     pdb=" HB2 ASN A  37 "
  ideal  model  delta    sigma   weight residual
  0.970  0.970 -0.000 2.00e-02 2.50e+03 1.66e-04
bond pdb=" CB  ASP A  48 "
     pdb=" HB3 ASP A  48 "
  ideal  model  delta    sigma   weight residual
  0.970  0.970  0.000 2.00e-02 2.50e+03 1.63e-04
bond pdb=" CB  LYS A 116 "
     pdb=" HB3 LYS A 116 "
  ideal  model  delta    sigma   weight residual
  0.970  0.970 -0.000 2.00e-02 2.50e+03 1.63e-04
bond pdb=" CG1 ILE A  55 "
     pdb="HG13 ILE A  55 "
  ideal  model  delta    sigma   weight residual
  0.970  0.970  0.000 2.00e-02 2.50e+03 1.62e-04
bond pdb=" OG  SER A 100 "
     pdb=" HG  SER A 100 "
  ideal  model  delta    sigma   weight residual
  0.840  0.840  0.000 2.00e-02 2.50e+03 1.62e-04
bond pdb=" CB  TYR A  53 "
     pdb=" HB3 TYR A  53 "
  ideal  model  delta    sigma   weight residual
  0.970  0.970 -0.000 2.00e-02 2.50e+03 1.61e-04
bond pdb=" NH1 ARG A 112 "
     pdb="HH12 ARG A 112 "
  ideal  model  delta    sigma   weight residual
  0.860  0.860 -0.000 2.00e-02 2.50e+03 1.61e-04
bond pdb=" CB  LEU A  83 "
     pdb=" HB2 LEU A  83 "
  ideal  model  delta    sigma   weight residual
  0.970  0.970 -0.000 2.00e-02 2.50e+03 1.59e-04
bond pdb=" ND2 ASN A 106 "
     pdb="HD21 ASN A 106 "
  ideal  model  delta    sigma   weight residual
  0.860  0.860  0.000 2.00e-02 2.50e+03 1.55e-04
bond pdb=" CG2 VAL A  99 "
     pdb="HG21 VAL A  99 "
  ideal  model  delta    sigma   weight residual
  0.970  0.970 -0.000 2.00e-02 2.50e+03 1.54e-04
bond pdb=" CD1 ILE A  88 "
     pdb="HD13 ILE A  88 "
  ideal  model  delta    sigma   weight residual
  0.970  0.970 -0.000 2.00e-02 2.50e+03 1.54e-04
bond pdb=" N   GLU A   7 "
     pdb=" H   GLU A   7 "
  ideal  model  delta    sigma   weight residual
  0.860  0.860 -0.000 2.00e-02 2.50e+03 1.54e-04
bond pdb=" CG  LYS A  33 "
     pdb=" HG3 LYS A  33 "
  ideal  model  delta    sigma   weight residual
  0.970  0.970 -0.000 2.00e-02 2.50e+03 1.52e-04
bond pdb=" CG1 ILE A  88 "
     pdb="HG13 ILE A  88 "
  ideal  model  delta    sigma   weight residual
  0.970  0.970  0.000 2.00e-02 2.50e+03 1.50e-04
bond pdb=" N   ASN A  74 "
     pdb=" H   ASN A  74 "
  ideal  model  delta    sigma   weight residual
  0.860  0.860 -0.000 2.00e-02 2.50e+03 1.50e-04
bond pdb=" CB  ALA A 122 "
     pdb=" HB2 ALA A 122 "
  ideal  model  delta    sigma   weight residual
  0.970  0.970 -0.000 2.00e-02 2.50e+03 1.49e-04
bond pdb=" CA  ILE A  78 "
     pdb=" HA  ILE A  78 "
  ideal  model  delta    sigma   weight residual
  0.970  0.970 -0.000 2.00e-02 2.50e+03 1.49e-04
bond pdb=" CA  GLY A 117 "
     pdb=" HA3 GLY A 117 "
  ideal  model  delta    sigma   weight residual
  0.970  0.970 -0.000 2.00e-02 2.50e+03 1.47e-04
bond pdb=" CA  GLY A 102 "
     pdb=" HA3 GLY A 102 "
  ideal  model  delta    sigma   weight residual
  0.970  0.970 -0.000 2.00e-02 2.50e+03 1.46e-04
bond pdb=" CB  ASN A  46 "
     pdb=" HB2 ASN A  46 "
  ideal  model  delta    sigma   weight residual
  0.970  0.970 -0.000 2.00e-02 2.50e+03 1.46e-04
bond pdb=" CA  SER A  72 "
     pdb=" CB  SER A  72 "
  ideal  model  delta    sigma   weight residual
  1.529  1.529  0.000 1.64e-02 3.72e+03 1.45e-04
bond pdb=" CA  ILE A  55 "
     pdb=" HA  ILE A  55 "
  ideal  model  delta    sigma   weight residual
  0.970  0.970  0.000 2.00e-02 2.50e+03 1.45e-04
bond pdb=" CB  ALA A  95 "
     pdb=" HB2 ALA A  95 "
  ideal  model  delta    sigma   weight residual
  0.970  0.970  0.000 2.00e-02 2.50e+03 1.44e-04
bond pdb=" CD  ARG A  14 "
     pdb=" HD2 ARG A  14 "
  ideal  model  delta    sigma   weight residual
  0.970  0.970 -0.000 2.00e-02 2.50e+03 1.44e-04
bond pdb=" NZ  LYS A   1 "
     pdb=" HZ2 LYS A   1 "
  ideal  model  delta    sigma   weight residual
  0.890  0.890  0.000 2.00e-02 2.50e+03 1.43e-04
bond pdb=" CG1 VAL A 120 "
     pdb="HG11 VAL A 120 "
  ideal  model  delta    sigma   weight residual
  0.970  0.970 -0.000 2.00e-02 2.50e+03 1.43e-04
bond pdb=" N   SER A  81 "
     pdb=" H   SER A  81 "
  ideal  model  delta    sigma   weight residual
  0.860  0.860 -0.000 2.00e-02 2.50e+03 1.42e-04
bond pdb=" ND2 ASN A  27 "
     pdb="HD22 ASN A  27 "
  ideal  model  delta    sigma   weight residual
  0.860  0.860 -0.000 2.00e-02 2.50e+03 1.42e-04
bond pdb=" NH2 ARG A   5 "
     pdb="HH21 ARG A   5 "
  ideal  model  delta    sigma   weight residual
  0.860  0.860 -0.000 2.00e-02 2.50e+03 1.39e-04
bond pdb=" OG1 THR A 118 "
     pdb=" HG1 THR A 118 "
  ideal  model  delta    sigma   weight residual
  0.840  0.840  0.000 2.00e-02 2.50e+03 1.38e-04
bond pdb=" NE  ARG A   5 "
     pdb=" HE  ARG A   5 "
  ideal  model  delta    sigma   weight residual
  0.860  0.860 -0.000 2.00e-02 2.50e+03 1.37e-04
bond pdb=" CB  ASN A  65 "
     pdb=" HB2 ASN A  65 "
  ideal  model  delta    sigma   weight residual
  0.970  0.970 -0.000 2.00e-02 2.50e+03 1.37e-04
bond pdb=" CB  MET A 105 "
     pdb=" HB3 MET A 105 "
  ideal  model  delta    sigma   weight residual
  0.970  0.970 -0.000 2.00e-02 2.50e+03 1.34e-04
bond pdb=" N   TYR A  20 "
     pdb=" H   TYR A  20 "
  ideal  model  delta    sigma   weight residual
  0.860  0.860 -0.000 2.00e-02 2.50e+03 1.34e-04
bond pdb=" NE  ARG A 112 "
     pdb=" HE  ARG A 112 "
  ideal  model  delta    sigma   weight residual
  0.860  0.860 -0.000 2.00e-02 2.50e+03 1.31e-04
bond pdb=" NH2 ARG A  21 "
     pdb="HH22 ARG A  21 "
  ideal  model  delta    sigma   weight residual
  0.860  0.860 -0.000 2.00e-02 2.50e+03 1.30e-04
bond pdb=" CB  TRP A 111 "
     pdb=" HB3 TRP A 111 "
  ideal  model  delta    sigma   weight residual
  0.970  0.970  0.000 2.00e-02 2.50e+03 1.30e-04
bond pdb=" CA  GLY A 126 "
     pdb=" HA2 GLY A 126 "
  ideal  model  delta    sigma   weight residual
  0.970  0.970  0.000 2.00e-02 2.50e+03 1.30e-04
bond pdb=" CD1 LEU A  56 "
     pdb="HD13 LEU A  56 "
  ideal  model  delta    sigma   weight residual
  0.970  0.970  0.000 2.00e-02 2.50e+03 1.30e-04
bond pdb=" CB  ASP A  52 "
     pdb=" HB2 ASP A  52 "
  ideal  model  delta    sigma   weight residual
  0.970  0.970  0.000 2.00e-02 2.50e+03 1.29e-04
bond pdb=" CA  ALA A  95 "
     pdb=" HA  ALA A  95 "
  ideal  model  delta    sigma   weight residual
  0.970  0.970 -0.000 2.00e-02 2.50e+03 1.27e-04
bond pdb=" N   ILE A  78 "
     pdb=" H   ILE A  78 "
  ideal  model  delta    sigma   weight residual
  0.860  0.860  0.000 2.00e-02 2.50e+03 1.27e-04
bond pdb=" CB  SER A  72 "
     pdb=" HB3 SER A  72 "
  ideal  model  delta    sigma   weight residual
  0.970  0.970  0.000 2.00e-02 2.50e+03 1.25e-04
bond pdb=" CA  GLU A   7 "
     pdb=" HA  GLU A   7 "
  ideal  model  delta    sigma   weight residual
  0.970  0.970  0.000 2.00e-02 2.50e+03 1.25e-04
bond pdb=" CA  LEU A  84 "
     pdb=" HA  LEU A  84 "
  ideal  model  delta    sigma   weight residual
  0.970  0.970 -0.000 2.00e-02 2.50e+03 1.25e-04
bond pdb=" N   LYS A  13 "
     pdb=" H   LYS A  13 "
  ideal  model  delta    sigma   weight residual
  0.860  0.860  0.000 2.00e-02 2.50e+03 1.24e-04
bond pdb=" CA  TRP A  28 "
     pdb=" HA  TRP A  28 "
  ideal  model  delta    sigma   weight residual
  0.970  0.970  0.000 2.00e-02 2.50e+03 1.23e-04
bond pdb=" N   MET A  12 "
     pdb=" H   MET A  12 "
  ideal  model  delta    sigma   weight residual
  0.860  0.860 -0.000 2.00e-02 2.50e+03 1.23e-04
bond pdb=" CA  ARG A  45 "
     pdb=" HA  ARG A  45 "
  ideal  model  delta    sigma   weight residual
  0.970  0.970 -0.000 2.00e-02 2.50e+03 1.22e-04
bond pdb=" CA  TRP A 108 "
     pdb=" HA  TRP A 108 "
  ideal  model  delta    sigma   weight residual
  0.970  0.970  0.000 2.00e-02 2.50e+03 1.22e-04
bond pdb=" CD1 LEU A  25 "
     pdb="HD12 LEU A  25 "
  ideal  model  delta    sigma   weight residual
  0.970  0.970  0.000 2.00e-02 2.50e+03 1.22e-04
bond pdb=" CG  ARG A  61 "
     pdb=" HG2 ARG A  61 "
  ideal  model  delta    sigma   weight residual
  0.970  0.970 -0.000 2.00e-02 2.50e+03 1.21e-04
bond pdb=" CB  SER A 100 "
     pdb=" HB2 SER A 100 "
  ideal  model  delta    sigma   weight residual
  0.970  0.970  0.000 2.00e-02 2.50e+03 1.20e-04
bond pdb=" ND2 ASN A 103 "
     pdb="HD21 ASN A 103 "
  ideal  model  delta    sigma   weight residual
  0.860  0.860  0.000 2.00e-02 2.50e+03 1.20e-04
bond pdb=" CG1 ILE A  78 "
     pdb="HG13 ILE A  78 "
  ideal  model  delta    sigma   weight residual
  0.970  0.970 -0.000 2.00e-02 2.50e+03 1.19e-04
bond pdb=" N   VAL A 109 "
     pdb=" H   VAL A 109 "
  ideal  model  delta    sigma   weight residual
  0.860  0.860  0.000 2.00e-02 2.50e+03 1.18e-04
bond pdb=" N   SER A  24 "
     pdb=" H   SER A  24 "
  ideal  model  delta    sigma   weight residual
  0.860  0.860  0.000 2.00e-02 2.50e+03 1.16e-04
bond pdb=" CG1 VAL A   2 "
     pdb="HG12 VAL A   2 "
  ideal  model  delta    sigma   weight residual
  0.970  0.970 -0.000 2.00e-02 2.50e+03 1.16e-04
bond pdb=" NH2 ARG A  61 "
     pdb="HH22 ARG A  61 "
  ideal  model  delta    sigma   weight residual
  0.860  0.860  0.000 2.00e-02 2.50e+03 1.11e-04
bond pdb=" NZ  LYS A  13 "
     pdb=" HZ2 LYS A  13 "
  ideal  model  delta    sigma   weight residual
  0.890  0.890  0.000 2.00e-02 2.50e+03 1.09e-04
bond pdb=" CB  ALA A  32 "
     pdb=" HB2 ALA A  32 "
  ideal  model  delta    sigma   weight residual
  0.970  0.970  0.000 2.00e-02 2.50e+03 1.08e-04
bond pdb=" ND2 ASN A  59 "
     pdb="HD22 ASN A  59 "
  ideal  model  delta    sigma   weight residual
  0.860  0.860 -0.000 2.00e-02 2.50e+03 1.08e-04
bond pdb=" CB  ALA A  32 "
     pdb=" HB1 ALA A  32 "
  ideal  model  delta    sigma   weight residual
  0.970  0.970  0.000 2.00e-02 2.50e+03 1.08e-04
bond pdb=" CB  SER A  36 "
     pdb=" HB2 SER A  36 "
  ideal  model  delta    sigma   weight residual
  0.970  0.970 -0.000 2.00e-02 2.50e+03 1.07e-04
bond pdb=" CB  LEU A   8 "
     pdb=" HB3 LEU A   8 "
  ideal  model  delta    sigma   weight residual
  0.970  0.970  0.000 2.00e-02 2.50e+03 1.04e-04
bond pdb=" N   ARG A  21 "
     pdb=" H   ARG A  21 "
  ideal  model  delta    sigma   weight residual
  0.860  0.860  0.000 2.00e-02 2.50e+03 1.04e-04
bond pdb=" N   ALA A  42 "
     pdb=" H   ALA A  42 "
  ideal  model  delta    sigma   weight residual
  0.860  0.860  0.000 2.00e-02 2.50e+03 1.04e-04
bond pdb=" N   PHE A   3 "
     pdb=" H   PHE A   3 "
  ideal  model  delta    sigma   weight residual
  0.860  0.860  0.000 2.00e-02 2.50e+03 1.04e-04
bond pdb=" CZ2 TRP A  28 "
     pdb=" HZ2 TRP A  28 "
  ideal  model  delta    sigma   weight residual
  0.930  0.930 -0.000 2.00e-02 2.50e+03 1.03e-04
bond pdb=" CD1 TRP A 123 "
     pdb=" HD1 TRP A 123 "
  ideal  model  delta    sigma   weight residual
  0.930  0.930 -0.000 2.00e-02 2.50e+03 1.03e-04
bond pdb=" N   ILE A 124 "
     pdb=" H   ILE A 124 "
  ideal  model  delta    sigma   weight residual
  0.860  0.860  0.000 2.00e-02 2.50e+03 1.02e-04
bond pdb=" N   ALA A  32 "
     pdb=" H   ALA A  32 "
  ideal  model  delta    sigma   weight residual
  0.860  0.860 -0.000 2.00e-02 2.50e+03 1.02e-04
bond pdb=" CB  TRP A  28 "
     pdb=" HB3 TRP A  28 "
  ideal  model  delta    sigma   weight residual
  0.970  0.970 -0.000 2.00e-02 2.50e+03 1.02e-04
bond pdb=" ND2 ASN A  27 "
     pdb="HD21 ASN A  27 "
  ideal  model  delta    sigma   weight residual
  0.860  0.860  0.000 2.00e-02 2.50e+03 1.01e-04
bond pdb=" N   ASP A  48 "
     pdb=" H   ASP A  48 "
  ideal  model  delta    sigma   weight residual
  0.860  0.860 -0.000 2.00e-02 2.50e+03 1.01e-04
bond pdb=" CB  TYR A  53 "
     pdb=" HB2 TYR A  53 "
  ideal  model  delta    sigma   weight residual
  0.970  0.970  0.000 2.00e-02 2.50e+03 1.01e-04
bond pdb=" CB  ALA A  31 "
     pdb=" HB2 ALA A  31 "
  ideal  model  delta    sigma   weight residual
  0.970  0.970 -0.000 2.00e-02 2.50e+03 1.00e-04
bond pdb=" CB  ALA A 122 "
     pdb=" HB1 ALA A 122 "
  ideal  model  delta    sigma   weight residual
  0.970  0.970  0.000 2.00e-02 2.50e+03 9.95e-05
bond pdb=" CB  ALA A  82 "
     pdb=" HB2 ALA A  82 "
  ideal  model  delta    sigma   weight residual
  0.970  0.970 -0.000 2.00e-02 2.50e+03 9.90e-05
bond pdb=" CG1 VAL A  92 "
     pdb="HG12 VAL A  92 "
  ideal  model  delta    sigma   weight residual
  0.970  0.970 -0.000 2.00e-02 2.50e+03 9.84e-05
bond pdb=" N   ALA A 122 "
     pdb=" H   ALA A 122 "
  ideal  model  delta    sigma   weight residual
  0.860  0.860 -0.000 2.00e-02 2.50e+03 9.82e-05
bond pdb=" NZ  LYS A  33 "
     pdb=" HZ1 LYS A  33 "
  ideal  model  delta    sigma   weight residual
  0.890  0.890 -0.000 2.00e-02 2.50e+03 9.44e-05
bond pdb=" CA  ASN A  77 "
     pdb=" HA  ASN A  77 "
  ideal  model  delta    sigma   weight residual
  0.970  0.970  0.000 2.00e-02 2.50e+03 9.44e-05
bond pdb=" CB  GLN A  41 "
     pdb=" HB2 GLN A  41 "
  ideal  model  delta    sigma   weight residual
  0.970  0.970 -0.000 2.00e-02 2.50e+03 9.44e-05
bond pdb=" N   ARG A 112 "
     pdb=" H   ARG A 112 "
  ideal  model  delta    sigma   weight residual
  0.860  0.860 -0.000 2.00e-02 2.50e+03 9.37e-05
bond pdb=" CB  TYR A  23 "
     pdb=" HB2 TYR A  23 "
  ideal  model  delta    sigma   weight residual
  0.970  0.970  0.000 2.00e-02 2.50e+03 9.29e-05
bond pdb=" CD2 LEU A  83 "
     pdb="HD23 LEU A  83 "
  ideal  model  delta    sigma   weight residual
  0.970  0.970 -0.000 2.00e-02 2.50e+03 9.29e-05
bond pdb=" CD2 LEU A  56 "
     pdb="HD23 LEU A  56 "
  ideal  model  delta    sigma   weight residual
  0.970  0.970  0.000 2.00e-02 2.50e+03 9.14e-05
bond pdb=" CB  LEU A  75 "
     pdb=" HB3 LEU A  75 "
  ideal  model  delta    sigma   weight residual
  0.970  0.970  0.000 2.00e-02 2.50e+03 9.05e-05
bond pdb=" CA  SER A 100 "
     pdb=" HA  SER A 100 "
  ideal  model  delta    sigma   weight residual
  0.970  0.970 -0.000 2.00e-02 2.50e+03 8.99e-05
bond pdb=" NE2 GLN A  57 "
     pdb="HE22 GLN A  57 "
  ideal  model  delta    sigma   weight residual
  0.860  0.860  0.000 2.00e-02 2.50e+03 8.98e-05
bond pdb=" CD  ARG A  73 "
     pdb=" HD2 ARG A  73 "
  ideal  model  delta    sigma   weight residual
  0.970  0.970  0.000 2.00e-02 2.50e+03 8.95e-05
bond pdb=" CB  GLN A  41 "
     pdb=" HB3 GLN A  41 "
  ideal  model  delta    sigma   weight residual
  0.970  0.970 -0.000 2.00e-02 2.50e+03 8.85e-05
bond pdb=" OG  SER A  86 "
     pdb=" HG  SER A  86 "
  ideal  model  delta    sigma   weight residual
  0.840  0.840  0.000 2.00e-02 2.50e+03 8.85e-05
bond pdb=" NH2 ARG A  21 "
     pdb="HH21 ARG A  21 "
  ideal  model  delta    sigma   weight residual
  0.860  0.860  0.000 2.00e-02 2.50e+03 8.82e-05
bond pdb=" CD  LYS A   1 "
     pdb=" HD3 LYS A   1 "
  ideal  model  delta    sigma   weight residual
  0.970  0.970  0.000 2.00e-02 2.50e+03 8.80e-05
bond pdb=" CG2 THR A  40 "
     pdb="HG22 THR A  40 "
  ideal  model  delta    sigma   weight residual
  0.970  0.970  0.000 2.00e-02 2.50e+03 8.71e-05
bond pdb=" CG2 THR A  89 "
     pdb="HG21 THR A  89 "
  ideal  model  delta    sigma   weight residual
  0.970  0.970  0.000 2.00e-02 2.50e+03 8.66e-05
bond pdb=" CA  SER A  86 "
     pdb=" HA  SER A  86 "
  ideal  model  delta    sigma   weight residual
  0.970  0.970  0.000 2.00e-02 2.50e+03 8.56e-05
bond pdb=" CA  LEU A  17 "
     pdb=" HA  LEU A  17 "
  ideal  model  delta    sigma   weight residual
  0.970  0.970 -0.000 2.00e-02 2.50e+03 8.51e-05
bond pdb=" CG  ARG A  61 "
     pdb=" HG3 ARG A  61 "
  ideal  model  delta    sigma   weight residual
  0.970  0.970  0.000 2.00e-02 2.50e+03 8.33e-05
bond pdb=" CG1 VAL A  99 "
     pdb="HG12 VAL A  99 "
  ideal  model  delta    sigma   weight residual
  0.970  0.970 -0.000 2.00e-02 2.50e+03 8.28e-05
bond pdb=" CB  ALA A 107 "
     pdb=" HB3 ALA A 107 "
  ideal  model  delta    sigma   weight residual
  0.970  0.970 -0.000 2.00e-02 2.50e+03 8.18e-05
bond pdb=" CD2 LEU A  25 "
     pdb="HD23 LEU A  25 "
  ideal  model  delta    sigma   weight residual
  0.970  0.970 -0.000 2.00e-02 2.50e+03 8.09e-05
bond pdb=" CA  GLY A  26 "
     pdb=" HA3 GLY A  26 "
  ideal  model  delta    sigma   weight residual
  0.970  0.970 -0.000 2.00e-02 2.50e+03 8.09e-05
bond pdb=" CA  GLN A 121 "
     pdb=" HA  GLN A 121 "
  ideal  model  delta    sigma   weight residual
  0.970  0.970 -0.000 2.00e-02 2.50e+03 8.09e-05
bond pdb=" CB  TRP A  62 "
     pdb=" HB3 TRP A  62 "
  ideal  model  delta    sigma   weight residual
  0.970  0.970 -0.000 2.00e-02 2.50e+03 8.09e-05
bond pdb=" CA  GLY A  26 "
     pdb=" HA2 GLY A  26 "
  ideal  model  delta    sigma   weight residual
  0.970  0.970  0.000 2.00e-02 2.50e+03 8.00e-05
bond pdb=" CA  CYS A  94 "
     pdb=" HA  CYS A  94 "
  ideal  model  delta    sigma   weight residual
  0.970  0.970  0.000 2.00e-02 2.50e+03 7.95e-05
bond pdb=" CB  ALA A 122 "
     pdb=" HB3 ALA A 122 "
  ideal  model  delta    sigma   weight residual
  0.970  0.970 -0.000 2.00e-02 2.50e+03 7.95e-05
bond pdb=" CA  ALA A 107 "
     pdb=" HA  ALA A 107 "
  ideal  model  delta    sigma   weight residual
  0.970  0.970 -0.000 2.00e-02 2.50e+03 7.95e-05
bond pdb=" CD1 LEU A  84 "
     pdb="HD12 LEU A  84 "
  ideal  model  delta    sigma   weight residual
  0.970  0.970 -0.000 2.00e-02 2.50e+03 7.95e-05
bond pdb=" N   VAL A  92 "
     pdb=" H   VAL A  92 "
  ideal  model  delta    sigma   weight residual
  0.860  0.860 -0.000 2.00e-02 2.50e+03 7.81e-05
bond pdb=" CA  CYS A  76 "
     pdb=" HA  CYS A  76 "
  ideal  model  delta    sigma   weight residual
  0.970  0.970 -0.000 2.00e-02 2.50e+03 7.68e-05
bond pdb=" CA  ALA A  11 "
     pdb=" HA  ALA A  11 "
  ideal  model  delta    sigma   weight residual
  0.970  0.970 -0.000 2.00e-02 2.50e+03 7.68e-05
bond pdb=" NZ  LYS A  96 "
     pdb=" HZ3 LYS A  96 "
  ideal  model  delta    sigma   weight residual
  0.890  0.890  0.000 2.00e-02 2.50e+03 7.58e-05
bond pdb=" CB  TRP A 108 "
     pdb=" HB2 TRP A 108 "
  ideal  model  delta    sigma   weight residual
  0.970  0.970 -0.000 2.00e-02 2.50e+03 7.54e-05
bond pdb=" CG  LYS A  13 "
     pdb=" HG2 LYS A  13 "
  ideal  model  delta    sigma   weight residual
  0.970  0.970 -0.000 2.00e-02 2.50e+03 7.54e-05
bond pdb=" CD  LYS A  33 "
     pdb=" HD2 LYS A  33 "
  ideal  model  delta    sigma   weight residual
  0.970  0.970 -0.000 2.00e-02 2.50e+03 7.54e-05
bond pdb=" CB  VAL A  29 "
     pdb=" HB  VAL A  29 "
  ideal  model  delta    sigma   weight residual
  0.970  0.970 -0.000 2.00e-02 2.50e+03 7.54e-05
bond pdb=" CG2 THR A  47 "
     pdb="HG23 THR A  47 "
  ideal  model  delta    sigma   weight residual
  0.970  0.970 -0.000 2.00e-02 2.50e+03 7.50e-05
bond pdb=" CG1 VAL A  92 "
     pdb="HG11 VAL A  92 "
  ideal  model  delta    sigma   weight residual
  0.970  0.970 -0.000 2.00e-02 2.50e+03 7.36e-05
bond pdb=" ND2 ASN A  74 "
     pdb="HD21 ASN A  74 "
  ideal  model  delta    sigma   weight residual
  0.860  0.860  0.000 2.00e-02 2.50e+03 7.31e-05
bond pdb=" CD1 ILE A  55 "
     pdb="HD13 ILE A  55 "
  ideal  model  delta    sigma   weight residual
  0.970  0.970  0.000 2.00e-02 2.50e+03 7.28e-05
bond pdb=" ND2 ASN A  44 "
     pdb="HD21 ASN A  44 "
  ideal  model  delta    sigma   weight residual
  0.860  0.860  0.000 2.00e-02 2.50e+03 7.11e-05
bond pdb=" OG  SER A  50 "
     pdb=" HG  SER A  50 "
  ideal  model  delta    sigma   weight residual
  0.840  0.840 -0.000 2.00e-02 2.50e+03 7.09e-05
bond pdb=" NE2 GLN A 121 "
     pdb="HE22 GLN A 121 "
  ideal  model  delta    sigma   weight residual
  0.860  0.860 -0.000 2.00e-02 2.50e+03 7.06e-05
bond pdb=" CG  LYS A   1 "
     pdb=" HG2 LYS A   1 "
  ideal  model  delta    sigma   weight residual
  0.970  0.970 -0.000 2.00e-02 2.50e+03 7.02e-05
bond pdb=" CB  ARG A 114 "
     pdb=" HB2 ARG A 114 "
  ideal  model  delta    sigma   weight residual
  0.970  0.970 -0.000 2.00e-02 2.50e+03 7.02e-05
bond pdb=" OG1 THR A  47 "
     pdb=" HG1 THR A  47 "
  ideal  model  delta    sigma   weight residual
  0.840  0.840  0.000 2.00e-02 2.50e+03 6.90e-05
bond pdb=" CB  MET A  12 "
     pdb=" HB3 MET A  12 "
  ideal  model  delta    sigma   weight residual
  0.970  0.970  0.000 2.00e-02 2.50e+03 6.85e-05
bond pdb=" NE  ARG A  14 "
     pdb=" HE  ARG A  14 "
  ideal  model  delta    sigma   weight residual
  0.860  0.860 -0.000 2.00e-02 2.50e+03 6.81e-05
bond pdb=" CD  ARG A  61 "
     pdb=" HD3 ARG A  61 "
  ideal  model  delta    sigma   weight residual
  0.970  0.970  0.000 2.00e-02 2.50e+03 6.76e-05
bond pdb=" CB  GLU A  35 "
     pdb=" HB3 GLU A  35 "
  ideal  model  delta    sigma   weight residual
  0.970  0.970 -0.000 2.00e-02 2.50e+03 6.76e-05
bond pdb=" N   THR A  47 "
     pdb=" H   THR A  47 "
  ideal  model  delta    sigma   weight residual
  0.860  0.860 -0.000 2.00e-02 2.50e+03 6.72e-05
bond pdb=" NH1 ARG A 125 "
     pdb="HH11 ARG A 125 "
  ideal  model  delta    sigma   weight residual
  0.860  0.860 -0.000 2.00e-02 2.50e+03 6.62e-05
bond pdb=" NH1 ARG A  73 "
     pdb="HH12 ARG A  73 "
  ideal  model  delta    sigma   weight residual
  0.860  0.860 -0.000 2.00e-02 2.50e+03 6.62e-05
bond pdb=" CB  VAL A 109 "
     pdb=" HB  VAL A 109 "
  ideal  model  delta    sigma   weight residual
  0.970  0.970  0.000 2.00e-02 2.50e+03 6.55e-05
bond pdb=" CG  PRO A  79 "
     pdb=" HG3 PRO A  79 "
  ideal  model  delta    sigma   weight residual
  0.970  0.970  0.000 2.00e-02 2.50e+03 6.55e-05
bond pdb=" N   VAL A 120 "
     pdb=" H   VAL A 120 "
  ideal  model  delta    sigma   weight residual
  0.860  0.860 -0.000 2.00e-02 2.50e+03 6.53e-05
bond pdb=" CA  CYS A 127 "
     pdb=" HA  CYS A 127 "
  ideal  model  delta    sigma   weight residual
  0.970  0.970  0.000 2.00e-02 2.50e+03 6.51e-05
bond pdb=" N   LYS A   1 "
     pdb=" H3  LYS A   1 "
  ideal  model  delta    sigma   weight residual
  0.890  0.890  0.000 2.00e-02 2.50e+03 6.50e-05
bond pdb=" CE  LYS A  33 "
     pdb=" HE2 LYS A  33 "
  ideal  model  delta    sigma   weight residual
  0.970  0.970  0.000 2.00e-02 2.50e+03 6.43e-05
bond pdb=" CG2 VAL A  92 "
     pdb="HG23 VAL A  92 "
  ideal  model  delta    sigma   weight residual
  0.970  0.970 -0.000 2.00e-02 2.50e+03 6.42e-05
bond pdb=" CB  THR A  69 "
     pdb=" HB  THR A  69 "
  ideal  model  delta    sigma   weight residual
  0.970  0.970  0.000 2.00e-02 2.50e+03 6.38e-05
bond pdb=" CA  CYS A 115 "
     pdb=" HA  CYS A 115 "
  ideal  model  delta    sigma   weight residual
  0.970  0.970  0.000 2.00e-02 2.50e+03 6.22e-05
bond pdb=" CB  THR A  51 "
     pdb=" HB  THR A  51 "
  ideal  model  delta    sigma   weight residual
  0.970  0.970 -0.000 2.00e-02 2.50e+03 6.22e-05
bond pdb=" CG  PRO A  70 "
     pdb=" HG3 PRO A  70 "
  ideal  model  delta    sigma   weight residual
  0.970  0.970 -0.000 2.00e-02 2.50e+03 6.18e-05
bond pdb=" CG2 THR A  89 "
     pdb="HG23 THR A  89 "
  ideal  model  delta    sigma   weight residual
  0.970  0.970 -0.000 2.00e-02 2.50e+03 6.18e-05
bond pdb=" NH1 ARG A 125 "
     pdb="HH12 ARG A 125 "
  ideal  model  delta    sigma   weight residual
  0.860  0.860  0.000 2.00e-02 2.50e+03 6.16e-05
bond pdb=" CB  ILE A  58 "
     pdb=" HB  ILE A  58 "
  ideal  model  delta    sigma   weight residual
  0.970  0.970 -0.000 2.00e-02 2.50e+03 6.14e-05
bond pdb=" CB  GLN A 121 "
     pdb=" HB3 GLN A 121 "
  ideal  model  delta    sigma   weight residual
  0.970  0.970  0.000 2.00e-02 2.50e+03 6.06e-05
bond pdb=" CD1 LEU A  75 "
     pdb="HD13 LEU A  75 "
  ideal  model  delta    sigma   weight residual
  0.970  0.970 -0.000 2.00e-02 2.50e+03 6.06e-05
bond pdb=" CB  ASP A  66 "
     pdb=" HB2 ASP A  66 "
  ideal  model  delta    sigma   weight residual
  0.970  0.970 -0.000 2.00e-02 2.50e+03 6.06e-05
bond pdb=" OG  SER A  85 "
     pdb=" HG  SER A  85 "
  ideal  model  delta    sigma   weight residual
  0.840  0.840  0.000 2.00e-02 2.50e+03 5.94e-05
bond pdb=" CB  SER A  36 "
     pdb=" HB3 SER A  36 "
  ideal  model  delta    sigma   weight residual
  0.970  0.970  0.000 2.00e-02 2.50e+03 5.86e-05
bond pdb=" CB  THR A 118 "
     pdb=" HB  THR A 118 "
  ideal  model  delta    sigma   weight residual
  0.970  0.970  0.000 2.00e-02 2.50e+03 5.78e-05
bond pdb=" CA  THR A  43 "
     pdb=" HA  THR A  43 "
  ideal  model  delta    sigma   weight residual
  0.970  0.970  0.000 2.00e-02 2.50e+03 5.78e-05
bond pdb=" CG1 ILE A  58 "
     pdb="HG13 ILE A  58 "
  ideal  model  delta    sigma   weight residual
  0.970  0.970 -0.000 2.00e-02 2.50e+03 5.74e-05
bond pdb=" CG  MET A 105 "
     pdb=" HG3 MET A 105 "
  ideal  model  delta    sigma   weight residual
  0.970  0.970 -0.000 2.00e-02 2.50e+03 5.70e-05
bond pdb=" CD  PRO A  79 "
     pdb=" HD2 PRO A  79 "
  ideal  model  delta    sigma   weight residual
  0.970  0.970 -0.000 2.00e-02 2.50e+03 5.66e-05
bond pdb=" CD2 HIS A  15 "
     pdb=" HD2 HIS A  15 "
  ideal  model  delta    sigma   weight residual
  0.930  0.930  0.000 2.00e-02 2.50e+03 5.63e-05
bond pdb=" CE  LYS A  13 "
     pdb=" HE2 LYS A  13 "
  ideal  model  delta    sigma   weight residual
  0.970  0.970  0.000 2.00e-02 2.50e+03 5.63e-05
bond pdb=" CA  GLN A  41 "
     pdb=" HA  GLN A  41 "
  ideal  model  delta    sigma   weight residual
  0.970  0.970  0.000 2.00e-02 2.50e+03 5.59e-05
bond pdb=" CG1 ILE A 124 "
     pdb="HG13 ILE A 124 "
  ideal  model  delta    sigma   weight residual
  0.970  0.970  0.000 2.00e-02 2.50e+03 5.59e-05
bond pdb=" CA  THR A  47 "
     pdb=" HA  THR A  47 "
  ideal  model  delta    sigma   weight residual
  0.970  0.970  0.000 2.00e-02 2.50e+03 5.59e-05
bond pdb=" CG  ARG A  68 "
     pdb=" HG3 ARG A  68 "
  ideal  model  delta    sigma   weight residual
  0.970  0.970  0.000 2.00e-02 2.50e+03 5.43e-05
bond pdb=" CD1 ILE A 124 "
     pdb="HD13 ILE A 124 "
  ideal  model  delta    sigma   weight residual
  0.970  0.970  0.000 2.00e-02 2.50e+03 5.43e-05
bond pdb=" CD1 LEU A   8 "
     pdb="HD12 LEU A   8 "
  ideal  model  delta    sigma   weight residual
  0.970  0.970  0.000 2.00e-02 2.50e+03 5.32e-05
bond pdb=" CG1 ILE A  55 "
     pdb="HG12 ILE A  55 "
  ideal  model  delta    sigma   weight residual
  0.970  0.970  0.000 2.00e-02 2.50e+03 5.32e-05
bond pdb=" NH2 ARG A   5 "
     pdb="HH22 ARG A   5 "
  ideal  model  delta    sigma   weight residual
  0.860  0.860  0.000 2.00e-02 2.50e+03 5.28e-05
bond pdb=" CE1 TYR A  23 "
     pdb=" HE1 TYR A  23 "
  ideal  model  delta    sigma   weight residual
  0.930  0.930 -0.000 2.00e-02 2.50e+03 5.27e-05
bond pdb=" CB  CYS A  94 "
     pdb=" HB2 CYS A  94 "
  ideal  model  delta    sigma   weight residual
  0.970  0.970  0.000 2.00e-02 2.50e+03 5.25e-05
bond pdb=" ND2 ASN A  37 "
     pdb="HD21 ASN A  37 "
  ideal  model  delta    sigma   weight residual
  0.860  0.860 -0.000 2.00e-02 2.50e+03 5.20e-05
bond pdb=" NZ  LYS A  96 "
     pdb=" HZ2 LYS A  96 "
  ideal  model  delta    sigma   weight residual
  0.890  0.890 -0.000 2.00e-02 2.50e+03 5.17e-05
bond pdb=" CG2 VAL A  29 "
     pdb="HG21 VAL A  29 "
  ideal  model  delta    sigma   weight residual
  0.970  0.970 -0.000 2.00e-02 2.50e+03 5.17e-05
bond pdb=" CZ  ARG A  14 "
     pdb=" NH2 ARG A  14 "
  ideal  model  delta    sigma   weight residual
  1.330  1.330  0.000 1.30e-02 5.92e+03 5.10e-05
bond pdb=" CA  THR A  51 "
     pdb=" HA  THR A  51 "
  ideal  model  delta    sigma   weight residual
  0.970  0.970 -0.000 2.00e-02 2.50e+03 5.10e-05
bond pdb=" N   SER A  91 "
     pdb=" H   SER A  91 "
  ideal  model  delta    sigma   weight residual
  0.860  0.860 -0.000 2.00e-02 2.50e+03 5.03e-05
bond pdb=" CD1 LEU A  75 "
     pdb="HD12 LEU A  75 "
  ideal  model  delta    sigma   weight residual
  0.970  0.970 -0.000 2.00e-02 2.50e+03 4.99e-05
bond pdb=" CE3 TRP A 108 "
     pdb=" HE3 TRP A 108 "
  ideal  model  delta    sigma   weight residual
  0.930  0.930  0.000 2.00e-02 2.50e+03 4.96e-05
bond pdb=" CD1 TRP A 108 "
     pdb=" HD1 TRP A 108 "
  ideal  model  delta    sigma   weight residual
  0.930  0.930 -0.000 2.00e-02 2.50e+03 4.92e-05
bond pdb=" CG  GLN A  57 "
     pdb=" HG2 GLN A  57 "
  ideal  model  delta    sigma   weight residual
  0.970  0.970  0.000 2.00e-02 2.50e+03 4.92e-05
bond pdb=" NE1 TRP A  62 "
     pdb=" CE2 TRP A  62 "
  ideal  model  delta    sigma   weight residual
  1.370  1.370  0.000 1.10e-02 8.26e+03 4.85e-05
bond pdb=" CB  ALA A   9 "
     pdb=" HB3 ALA A   9 "
  ideal  model  delta    sigma   weight residual
  0.970  0.970  0.000 2.00e-02 2.50e+03 4.84e-05
bond pdb=" CA  MET A 105 "
     pdb=" HA  MET A 105 "
  ideal  model  delta    sigma   weight residual
  0.970  0.970  0.000 2.00e-02 2.50e+03 4.70e-05
bond pdb=" N   ARG A  68 "
     pdb=" H   ARG A  68 "
  ideal  model  delta    sigma   weight residual
  0.860  0.860  0.000 2.00e-02 2.50e+03 4.67e-05
bond pdb=" N   SER A  50 "
     pdb=" H   SER A  50 "
  ideal  model  delta    sigma   weight residual
  0.860  0.860 -0.000 2.00e-02 2.50e+03 4.67e-05
bond pdb=" CB  LEU A  17 "
     pdb=" HB3 LEU A  17 "
  ideal  model  delta    sigma   weight residual
  0.970  0.970 -0.000 2.00e-02 2.50e+03 4.66e-05
bond pdb=" CB  ASN A  37 "
     pdb=" HB3 ASN A  37 "
  ideal  model  delta    sigma   weight residual
  0.970  0.970 -0.000 2.00e-02 2.50e+03 4.66e-05
bond pdb=" CB  ALA A  95 "
     pdb=" HB3 ALA A  95 "
  ideal  model  delta    sigma   weight residual
  0.970  0.970  0.000 2.00e-02 2.50e+03 4.56e-05
bond pdb=" CG  LYS A  13 "
     pdb=" HG3 LYS A  13 "
  ideal  model  delta    sigma   weight residual
  0.970  0.970 -0.000 2.00e-02 2.50e+03 4.56e-05
bond pdb=" CG2 ILE A  58 "
     pdb="HG21 ILE A  58 "
  ideal  model  delta    sigma   weight residual
  0.970  0.970 -0.000 2.00e-02 2.50e+03 4.56e-05
bond pdb=" ND2 ASN A  44 "
     pdb="HD22 ASN A  44 "
  ideal  model  delta    sigma   weight residual
  0.860  0.860  0.000 2.00e-02 2.50e+03 4.51e-05
bond pdb=" N   ASN A  37 "
     pdb=" H   ASN A  37 "
  ideal  model  delta    sigma   weight residual
  0.860  0.860  0.000 2.00e-02 2.50e+03 4.47e-05
bond pdb=" N   ARG A 114 "
     pdb=" H   ARG A 114 "
  ideal  model  delta    sigma   weight residual
  0.860  0.860 -0.000 2.00e-02 2.50e+03 4.43e-05
bond pdb=" CB  ALA A  90 "
     pdb=" HB1 ALA A  90 "
  ideal  model  delta    sigma   weight residual
  0.970  0.970  0.000 2.00e-02 2.50e+03 4.42e-05
bond pdb=" CB  CYS A  94 "
     pdb=" HB3 CYS A  94 "
  ideal  model  delta    sigma   weight residual
  0.970  0.970 -0.000 2.00e-02 2.50e+03 4.42e-05
bond pdb=" NZ  LYS A  96 "
     pdb=" HZ1 LYS A  96 "
  ideal  model  delta    sigma   weight residual
  0.890  0.890  0.000 2.00e-02 2.50e+03 4.36e-05
bond pdb=" CB  GLN A  57 "
     pdb=" HB3 GLN A  57 "
  ideal  model  delta    sigma   weight residual
  0.970  0.970  0.000 2.00e-02 2.50e+03 4.35e-05
bond pdb=" CD2 LEU A  25 "
     pdb="HD22 LEU A  25 "
  ideal  model  delta    sigma   weight residual
  0.970  0.970 -0.000 2.00e-02 2.50e+03 4.35e-05
bond pdb=" CB  ALA A  90 "
     pdb=" HB3 ALA A  90 "
  ideal  model  delta    sigma   weight residual
  0.970  0.970  0.000 2.00e-02 2.50e+03 4.32e-05
bond pdb=" CE  MET A 105 "
     pdb=" HE3 MET A 105 "
  ideal  model  delta    sigma   weight residual
  0.970  0.970 -0.000 2.00e-02 2.50e+03 4.28e-05
bond pdb=" CE3 TRP A 123 "
     pdb=" HE3 TRP A 123 "
  ideal  model  delta    sigma   weight residual
  0.930  0.930 -0.000 2.00e-02 2.50e+03 4.20e-05
bond pdb=" CG  ARG A 112 "
     pdb=" HG2 ARG A 112 "
  ideal  model  delta    sigma   weight residual
  0.970  0.970 -0.000 2.00e-02 2.50e+03 4.15e-05
bond pdb=" CG  ARG A 114 "
     pdb=" HG2 ARG A 114 "
  ideal  model  delta    sigma   weight residual
  0.970  0.970 -0.000 2.00e-02 2.50e+03 4.15e-05
bond pdb=" ND2 ASN A 103 "
     pdb="HD22 ASN A 103 "
  ideal  model  delta    sigma   weight residual
  0.860  0.860  0.000 2.00e-02 2.50e+03 4.13e-05
bond pdb=" CE2 PHE A  34 "
     pdb=" HE2 PHE A  34 "
  ideal  model  delta    sigma   weight residual
  0.930  0.930  0.000 2.00e-02 2.50e+03 4.09e-05
bond pdb=" NH1 ARG A  68 "
     pdb="HH11 ARG A  68 "
  ideal  model  delta    sigma   weight residual
  0.860  0.860  0.000 2.00e-02 2.50e+03 4.05e-05
bond pdb=" CB  ILE A 124 "
     pdb=" HB  ILE A 124 "
  ideal  model  delta    sigma   weight residual
  0.970  0.970 -0.000 2.00e-02 2.50e+03 4.02e-05
bond pdb=" OG  SER A  60 "
     pdb=" HG  SER A  60 "
  ideal  model  delta    sigma   weight residual
  0.840  0.840  0.000 2.00e-02 2.50e+03 4.02e-05
bond pdb=" N   CYS A  80 "
     pdb=" H   CYS A  80 "
  ideal  model  delta    sigma   weight residual
  0.860  0.860 -0.000 2.00e-02 2.50e+03 4.02e-05
bond pdb=" CD2 LEU A  84 "
     pdb="HD22 LEU A  84 "
  ideal  model  delta    sigma   weight residual
  0.970  0.970 -0.000 2.00e-02 2.50e+03 3.95e-05
bond pdb=" CG2 VAL A   2 "
     pdb="HG23 VAL A   2 "
  ideal  model  delta    sigma   weight residual
  0.970  0.970 -0.000 2.00e-02 2.50e+03 3.95e-05
bond pdb=" CB  ARG A  21 "
     pdb=" HB3 ARG A  21 "
  ideal  model  delta    sigma   weight residual
  0.970  0.970 -0.000 2.00e-02 2.50e+03 3.95e-05
bond pdb=" CA  PRO A  79 "
     pdb=" HA  PRO A  79 "
  ideal  model  delta    sigma   weight residual
  0.970  0.970  0.000 2.00e-02 2.50e+03 3.92e-05
bond pdb=" N   ASP A  52 "
     pdb=" H   ASP A  52 "
  ideal  model  delta    sigma   weight residual
  0.860  0.860  0.000 2.00e-02 2.50e+03 3.91e-05
bond pdb=" CG2 THR A  69 "
     pdb="HG23 THR A  69 "
  ideal  model  delta    sigma   weight residual
  0.970  0.970 -0.000 2.00e-02 2.50e+03 3.86e-05
bond pdb=" CB  SER A  60 "
     pdb=" HB3 SER A  60 "
  ideal  model  delta    sigma   weight residual
  0.970  0.970 -0.000 2.00e-02 2.50e+03 3.86e-05
bond pdb=" CZ3 TRP A  62 "
     pdb=" HZ3 TRP A  62 "
  ideal  model  delta    sigma   weight residual
  0.930  0.930 -0.000 2.00e-02 2.50e+03 3.86e-05
bond pdb=" N   ARG A  73 "
     pdb=" H   ARG A  73 "
  ideal  model  delta    sigma   weight residual
  0.860  0.860 -0.000 2.00e-02 2.50e+03 3.83e-05
bond pdb=" NH2 ARG A 125 "
     pdb="HH21 ARG A 125 "
  ideal  model  delta    sigma   weight residual
  0.860  0.860 -0.000 2.00e-02 2.50e+03 3.83e-05
bond pdb=" CB  GLN A  57 "
     pdb=" HB2 GLN A  57 "
  ideal  model  delta    sigma   weight residual
  0.970  0.970  0.000 2.00e-02 2.50e+03 3.83e-05
bond pdb=" CB  CYS A 127 "
     pdb=" HB3 CYS A 127 "
  ideal  model  delta    sigma   weight residual
  0.970  0.970  0.000 2.00e-02 2.50e+03 3.79e-05
bond pdb=" CA  ALA A  31 "
     pdb=" HA  ALA A  31 "
  ideal  model  delta    sigma   weight residual
  0.970  0.970  0.000 2.00e-02 2.50e+03 3.79e-05
bond pdb=" CA  ASN A  19 "
     pdb=" HA  ASN A  19 "
  ideal  model  delta    sigma   weight residual
  0.970  0.970  0.000 2.00e-02 2.50e+03 3.76e-05
bond pdb=" CB  ARG A 112 "
     pdb=" HB2 ARG A 112 "
  ideal  model  delta    sigma   weight residual
  0.970  0.970  0.000 2.00e-02 2.50e+03 3.70e-05
bond pdb=" CG  LEU A  83 "
     pdb=" HG  LEU A  83 "
  ideal  model  delta    sigma   weight residual
  0.970  0.970 -0.000 2.00e-02 2.50e+03 3.64e-05
bond pdb=" CE1 HIS A  15 "
     pdb=" HE1 HIS A  15 "
  ideal  model  delta    sigma   weight residual
  0.930  0.930  0.000 2.00e-02 2.50e+03 3.56e-05
bond pdb=" ND2 ASN A  19 "
     pdb="HD22 ASN A  19 "
  ideal  model  delta    sigma   weight residual
  0.860  0.860 -0.000 2.00e-02 2.50e+03 3.55e-05
bond pdb=" CB  ALA A  10 "
     pdb=" HB2 ALA A  10 "
  ideal  model  delta    sigma   weight residual
  0.970  0.970  0.000 2.00e-02 2.50e+03 3.51e-05
bond pdb=" CB  ASN A 106 "
     pdb=" HB2 ASN A 106 "
  ideal  model  delta    sigma   weight residual
  0.970  0.970  0.000 2.00e-02 2.50e+03 3.51e-05
bond pdb=" CA  GLY A  49 "
     pdb=" HA2 GLY A  49 "
  ideal  model  delta    sigma   weight residual
  0.970  0.970  0.000 2.00e-02 2.50e+03 3.51e-05
bond pdb=" CG2 VAL A  92 "
     pdb="HG22 VAL A  92 "
  ideal  model  delta    sigma   weight residual
  0.970  0.970 -0.000 2.00e-02 2.50e+03 3.48e-05
bond pdb=" OG1 THR A  69 "
     pdb=" HG1 THR A  69 "
  ideal  model  delta    sigma   weight residual
  0.840  0.840 -0.000 2.00e-02 2.50e+03 3.47e-05
bond pdb=" CB  ASP A  18 "
     pdb=" HB3 ASP A  18 "
  ideal  model  delta    sigma   weight residual
  0.970  0.970 -0.000 2.00e-02 2.50e+03 3.39e-05
bond pdb=" NH2 ARG A  45 "
     pdb="HH22 ARG A  45 "
  ideal  model  delta    sigma   weight residual
  0.860  0.860 -0.000 2.00e-02 2.50e+03 3.31e-05
bond pdb=" CG  GLN A  41 "
     pdb=" HG2 GLN A  41 "
  ideal  model  delta    sigma   weight residual
  0.970  0.970  0.000 2.00e-02 2.50e+03 3.30e-05
bond pdb=" CH2 TRP A 108 "
     pdb=" HH2 TRP A 108 "
  ideal  model  delta    sigma   weight residual
  0.930  0.930 -0.000 2.00e-02 2.50e+03 3.28e-05
bond pdb=" CG1 VAL A  99 "
     pdb="HG11 VAL A  99 "
  ideal  model  delta    sigma   weight residual
  0.970  0.970 -0.000 2.00e-02 2.50e+03 3.24e-05
bond pdb=" CZ2 TRP A  62 "
     pdb=" HZ2 TRP A  62 "
  ideal  model  delta    sigma   weight residual
  0.930  0.930  0.000 2.00e-02 2.50e+03 3.19e-05
bond pdb=" CB  THR A  47 "
     pdb=" HB  THR A  47 "
  ideal  model  delta    sigma   weight residual
  0.970  0.970  0.000 2.00e-02 2.50e+03 3.19e-05
bond pdb=" N   THR A  43 "
     pdb=" H   THR A  43 "
  ideal  model  delta    sigma   weight residual
  0.860  0.860 -0.000 2.00e-02 2.50e+03 3.15e-05
bond pdb=" CZ  PHE A  34 "
     pdb=" HZ  PHE A  34 "
  ideal  model  delta    sigma   weight residual
  0.930  0.930  0.000 2.00e-02 2.50e+03 3.07e-05
bond pdb=" CB  ARG A   5 "
     pdb=" HB3 ARG A   5 "
  ideal  model  delta    sigma   weight residual
  0.970  0.970  0.000 2.00e-02 2.50e+03 3.04e-05
bond pdb=" C   GLY A  54 "
     pdb=" O   GLY A  54 "
  ideal  model  delta    sigma   weight residual
  1.235  1.235  0.000 1.69e-02 3.50e+03 2.99e-05
bond pdb=" CD1 LEU A   8 "
     pdb="HD13 LEU A   8 "
  ideal  model  delta    sigma   weight residual
  0.970  0.970 -0.000 2.00e-02 2.50e+03 2.99e-05
bond pdb=" CG  ASP A  87 "
     pdb=" OD1 ASP A  87 "
  ideal  model  delta    sigma   weight residual
  1.249  1.249 -0.000 1.90e-02 2.77e+03 2.95e-05
bond pdb=" C   LYS A  13 "
     pdb=" O   LYS A  13 "
  ideal  model  delta    sigma   weight residual
  1.237  1.237  0.000 1.17e-02 7.31e+03 2.83e-05
bond pdb=" CG2 ILE A  98 "
     pdb="HG23 ILE A  98 "
  ideal  model  delta    sigma   weight residual
  0.970  0.970  0.000 2.00e-02 2.50e+03 2.82e-05
bond pdb=" CG2 VAL A 120 "
     pdb="HG23 VAL A 120 "
  ideal  model  delta    sigma   weight residual
  0.970  0.970  0.000 2.00e-02 2.50e+03 2.82e-05
bond pdb=" CD  ARG A  68 "
     pdb=" HD3 ARG A  68 "
  ideal  model  delta    sigma   weight residual
  0.970  0.970 -0.000 2.00e-02 2.50e+03 2.79e-05
bond pdb=" CB  TRP A 123 "
     pdb=" HB3 TRP A 123 "
  ideal  model  delta    sigma   weight residual
  0.970  0.970 -0.000 2.00e-02 2.50e+03 2.79e-05
bond pdb=" NH1 ARG A   5 "
     pdb="HH12 ARG A   5 "
  ideal  model  delta    sigma   weight residual
  0.860  0.860 -0.000 2.00e-02 2.50e+03 2.77e-05
bond pdb=" N   GLY A   4 "
     pdb=" H   GLY A   4 "
  ideal  model  delta    sigma   weight residual
  0.860  0.860  0.000 2.00e-02 2.50e+03 2.71e-05
bond pdb=" CZ3 TRP A 111 "
     pdb=" HZ3 TRP A 111 "
  ideal  model  delta    sigma   weight residual
  0.930  0.930 -0.000 2.00e-02 2.50e+03 2.64e-05
bond pdb=" OG  SER A  91 "
     pdb=" HG  SER A  91 "
  ideal  model  delta    sigma   weight residual
  0.840  0.840 -0.000 2.00e-02 2.50e+03 2.53e-05
bond pdb=" CA  ASN A  44 "
     pdb=" HA  ASN A  44 "
  ideal  model  delta    sigma   weight residual
  0.970  0.970 -0.000 2.00e-02 2.50e+03 2.50e-05
bond pdb=" CZ3 TRP A 108 "
     pdb=" HZ3 TRP A 108 "
  ideal  model  delta    sigma   weight residual
  0.930  0.930 -0.000 2.00e-02 2.50e+03 2.50e-05
bond pdb=" CG2 THR A  51 "
     pdb="HG23 THR A  51 "
  ideal  model  delta    sigma   weight residual
  0.970  0.970 -0.000 2.00e-02 2.50e+03 2.47e-05
bond pdb=" N   GLY A  49 "
     pdb=" H   GLY A  49 "
  ideal  model  delta    sigma   weight residual
  0.860  0.860  0.000 2.00e-02 2.50e+03 2.44e-05
bond pdb=" CB  ASP A  66 "
     pdb=" HB3 ASP A  66 "
  ideal  model  delta    sigma   weight residual
  0.970  0.970  0.000 2.00e-02 2.50e+03 2.42e-05
bond pdb=" CB  TRP A  63 "
     pdb=" HB3 TRP A  63 "
  ideal  model  delta    sigma   weight residual
  0.970  0.970 -0.000 2.00e-02 2.50e+03 2.40e-05
bond pdb=" CB  ALA A  42 "
     pdb=" HB3 ALA A  42 "
  ideal  model  delta    sigma   weight residual
  0.970  0.970 -0.000 2.00e-02 2.50e+03 2.40e-05
bond pdb=" N   ALA A   9 "
     pdb=" H   ALA A   9 "
  ideal  model  delta    sigma   weight residual
  0.860  0.860 -0.000 2.00e-02 2.50e+03 2.33e-05
bond pdb=" CG2 ILE A  55 "
     pdb="HG21 ILE A  55 "
  ideal  model  delta    sigma   weight residual
  0.970  0.970  0.000 2.00e-02 2.50e+03 2.30e-05
bond pdb=" N   ALA A  95 "
     pdb=" H   ALA A  95 "
  ideal  model  delta    sigma   weight residual
  0.860  0.860  0.000 2.00e-02 2.50e+03 2.25e-05
bond pdb=" CG  LYS A  96 "
     pdb=" HG3 LYS A  96 "
  ideal  model  delta    sigma   weight residual
  0.970  0.970 -0.000 2.00e-02 2.50e+03 2.20e-05
bond pdb=" CB  TRP A  63 "
     pdb=" HB2 TRP A  63 "
  ideal  model  delta    sigma   weight residual
  0.970  0.970  0.000 2.00e-02 2.50e+03 2.13e-05
bond pdb=" CG  LEU A  25 "
     pdb=" HG  LEU A  25 "
  ideal  model  delta    sigma   weight residual
  0.970  0.970  0.000 2.00e-02 2.50e+03 2.13e-05
bond pdb=" CA  VAL A  92 "
     pdb=" HA  VAL A  92 "
  ideal  model  delta    sigma   weight residual
  0.970  0.970  0.000 2.00e-02 2.50e+03 2.10e-05
bond pdb=" CB  CYS A  76 "
     pdb=" HB3 CYS A  76 "
  ideal  model  delta    sigma   weight residual
  0.970  0.970 -0.000 2.00e-02 2.50e+03 2.08e-05
bond pdb=" CZ3 TRP A  28 "
     pdb=" HZ3 TRP A  28 "
  ideal  model  delta    sigma   weight residual
  0.930  0.930  0.000 2.00e-02 2.50e+03 2.06e-05
bond pdb=" CD1 ILE A  55 "
     pdb="HD12 ILE A  55 "
  ideal  model  delta    sigma   weight residual
  0.970  0.970  0.000 2.00e-02 2.50e+03 2.06e-05
bond pdb=" CD  ARG A  21 "
     pdb=" HD3 ARG A  21 "
  ideal  model  delta    sigma   weight residual
  0.970  0.970 -0.000 2.00e-02 2.50e+03 2.06e-05
bond pdb=" CA  ARG A  21 "
     pdb=" HA  ARG A  21 "
  ideal  model  delta    sigma   weight residual
  0.970  0.970  0.000 2.00e-02 2.50e+03 2.03e-05
bond pdb=" CB  VAL A 120 "
     pdb=" HB  VAL A 120 "
  ideal  model  delta    sigma   weight residual
  0.970  0.970 -0.000 2.00e-02 2.50e+03 2.03e-05
bond pdb=" CG2 VAL A 120 "
     pdb="HG21 VAL A 120 "
  ideal  model  delta    sigma   weight residual
  0.970  0.970  0.000 2.00e-02 2.50e+03 1.92e-05
bond pdb=" CB  ASP A 119 "
     pdb=" HB2 ASP A 119 "
  ideal  model  delta    sigma   weight residual
  0.970  0.970 -0.000 2.00e-02 2.50e+03 1.92e-05
bond pdb=" NH1 ARG A  14 "
     pdb="HH11 ARG A  14 "
  ideal  model  delta    sigma   weight residual
  0.860  0.860  0.000 2.00e-02 2.50e+03 1.88e-05
bond pdb=" CB  ARG A 125 "
     pdb=" HB2 ARG A 125 "
  ideal  model  delta    sigma   weight residual
  0.970  0.970 -0.000 2.00e-02 2.50e+03 1.83e-05
bond pdb=" CD2 PHE A   3 "
     pdb=" HD2 PHE A   3 "
  ideal  model  delta    sigma   weight residual
  0.930  0.930  0.000 2.00e-02 2.50e+03 1.80e-05
bond pdb=" NH1 ARG A   5 "
     pdb="HH11 ARG A   5 "
  ideal  model  delta    sigma   weight residual
  0.860  0.860  0.000 2.00e-02 2.50e+03 1.80e-05
bond pdb=" N   SER A  86 "
     pdb=" H   SER A  86 "
  ideal  model  delta    sigma   weight residual
  0.860  0.860  0.000 2.00e-02 2.50e+03 1.73e-05
bond pdb=" CG  GLU A   7 "
     pdb=" HG3 GLU A   7 "
  ideal  model  delta    sigma   weight residual
  0.970  0.970 -0.000 2.00e-02 2.50e+03 1.66e-05
bond pdb=" CB  LEU A   8 "
     pdb=" HB2 LEU A   8 "
  ideal  model  delta    sigma   weight residual
  0.970  0.970  0.000 2.00e-02 2.50e+03 1.60e-05
bond pdb=" CA  PHE A   3 "
     pdb=" HA  PHE A   3 "
  ideal  model  delta    sigma   weight residual
  0.970  0.970  0.000 2.00e-02 2.50e+03 1.58e-05
bond pdb=" CD1 ILE A  98 "
     pdb="HD13 ILE A  98 "
  ideal  model  delta    sigma   weight residual
  0.970  0.970  0.000 2.00e-02 2.50e+03 1.58e-05
bond pdb=" NE2 GLN A  41 "
     pdb="HE21 GLN A  41 "
  ideal  model  delta    sigma   weight residual
  0.860  0.860  0.000 2.00e-02 2.50e+03 1.56e-05
bond pdb=" ND2 ASN A  65 "
     pdb="HD22 ASN A  65 "
  ideal  model  delta    sigma   weight residual
  0.860  0.860  0.000 2.00e-02 2.50e+03 1.54e-05
bond pdb=" N   THR A  51 "
     pdb=" H   THR A  51 "
  ideal  model  delta    sigma   weight residual
  0.860  0.860  0.000 2.00e-02 2.50e+03 1.54e-05
bond pdb=" CG1 VAL A  99 "
     pdb="HG13 VAL A  99 "
  ideal  model  delta    sigma   weight residual
  0.970  0.970 -0.000 2.00e-02 2.50e+03 1.47e-05
bond pdb=" C   LEU A  17 "
     pdb=" O   LEU A  17 "
  ideal  model  delta    sigma   weight residual
  1.236  1.236 -0.000 1.32e-02 5.74e+03 1.43e-05
bond pdb=" CA  GLY A  54 "
     pdb=" HA3 GLY A  54 "
  ideal  model  delta    sigma   weight residual
  0.970  0.970  0.000 2.00e-02 2.50e+03 1.42e-05
bond pdb=" CG2 THR A  40 "
     pdb="HG23 THR A  40 "
  ideal  model  delta    sigma   weight residual
  0.970  0.970  0.000 2.00e-02 2.50e+03 1.42e-05
bond pdb=" CD  ARG A  61 "
     pdb=" HD2 ARG A  61 "
  ideal  model  delta    sigma   weight residual
  0.970  0.970  0.000 2.00e-02 2.50e+03 1.42e-05
bond pdb=" CB  ALA A   9 "
     pdb=" HB1 ALA A   9 "
  ideal  model  delta    sigma   weight residual
  0.970  0.970  0.000 2.00e-02 2.50e+03 1.40e-05
bond pdb=" ND2 ASN A  74 "
     pdb="HD22 ASN A  74 "
  ideal  model  delta    sigma   weight residual
  0.860  0.860  0.000 2.00e-02 2.50e+03 1.36e-05
bond pdb=" CA  THR A 118 "
     pdb=" HA  THR A 118 "
  ideal  model  delta    sigma   weight residual
  0.970  0.970 -0.000 2.00e-02 2.50e+03 1.36e-05
bond pdb=" CA  ARG A  68 "
     pdb=" HA  ARG A  68 "
  ideal  model  delta    sigma   weight residual
  0.970  0.970 -0.000 2.00e-02 2.50e+03 1.32e-05
bond pdb=" CD  ARG A  21 "
     pdb=" HD2 ARG A  21 "
  ideal  model  delta    sigma   weight residual
  0.970  0.970  0.000 2.00e-02 2.50e+03 1.25e-05
bond pdb=" NZ  LYS A  13 "
     pdb=" HZ3 LYS A  13 "
  ideal  model  delta    sigma   weight residual
  0.890  0.890 -0.000 2.00e-02 2.50e+03 1.23e-05
bond pdb=" CA  TRP A  63 "
     pdb=" HA  TRP A  63 "
  ideal  model  delta    sigma   weight residual
  0.970  0.970 -0.000 2.00e-02 2.50e+03 1.23e-05
bond pdb=" CA  ASN A  27 "
     pdb=" HA  ASN A  27 "
  ideal  model  delta    sigma   weight residual
  0.970  0.970  0.000 2.00e-02 2.50e+03 1.21e-05
bond pdb=" CA  ASP A  87 "
     pdb=" HA  ASP A  87 "
  ideal  model  delta    sigma   weight residual
  0.970  0.970  0.000 2.00e-02 2.50e+03 1.19e-05
bond pdb=" CB  SER A  24 "
     pdb=" HB3 SER A  24 "
  ideal  model  delta    sigma   weight residual
  0.970  0.970 -0.000 2.00e-02 2.50e+03 1.19e-05
bond pdb=" N   ASN A  44 "
     pdb=" H   ASN A  44 "
  ideal  model  delta    sigma   weight residual
  0.860  0.860  0.000 2.00e-02 2.50e+03 1.16e-05
bond pdb=" CB  ASP A  87 "
     pdb=" HB2 ASP A  87 "
  ideal  model  delta    sigma   weight residual
  0.970  0.970  0.000 2.00e-02 2.50e+03 1.14e-05
bond pdb=" N   ASN A 113 "
     pdb=" H   ASN A 113 "
  ideal  model  delta    sigma   weight residual
  0.860  0.860  0.000 2.00e-02 2.50e+03 1.12e-05
bond pdb=" N   GLY A  26 "
     pdb=" H   GLY A  26 "
  ideal  model  delta    sigma   weight residual
  0.860  0.860  0.000 2.00e-02 2.50e+03 1.12e-05
bond pdb=" N   GLY A 117 "
     pdb=" H   GLY A 117 "
  ideal  model  delta    sigma   weight residual
  0.860  0.860 -0.000 2.00e-02 2.50e+03 1.12e-05
bond pdb=" CG  PRO A  79 "
     pdb=" HG2 PRO A  79 "
  ideal  model  delta    sigma   weight residual
  0.970  0.970  0.000 2.00e-02 2.50e+03 1.11e-05
bond pdb=" CA  ALA A 122 "
     pdb=" HA  ALA A 122 "
  ideal  model  delta    sigma   weight residual
  0.970  0.970  0.000 2.00e-02 2.50e+03 1.11e-05
bond pdb=" CG2 ILE A  78 "
     pdb="HG21 ILE A  78 "
  ideal  model  delta    sigma   weight residual
  0.970  0.970 -0.000 2.00e-02 2.50e+03 1.05e-05
bond pdb=" CH2 TRP A 111 "
     pdb=" HH2 TRP A 111 "
  ideal  model  delta    sigma   weight residual
  0.930  0.930  0.000 2.00e-02 2.50e+03 1.01e-05
bond pdb=" CG2 THR A  43 "
     pdb="HG21 THR A  43 "
  ideal  model  delta    sigma   weight residual
  0.970  0.970 -0.000 2.00e-02 2.50e+03 9.89e-06
bond pdb=" CA  CYS A   6 "
     pdb=" HA  CYS A   6 "
  ideal  model  delta    sigma   weight residual
  0.970  0.970  0.000 2.00e-02 2.50e+03 9.73e-06
bond pdb=" CD  LYS A 116 "
     pdb=" HD3 LYS A 116 "
  ideal  model  delta    sigma   weight residual
  0.970  0.970  0.000 2.00e-02 2.50e+03 9.73e-06
bond pdb=" N   ASP A  18 "
     pdb=" H   ASP A  18 "
  ideal  model  delta    sigma   weight residual
  0.860  0.860  0.000 2.00e-02 2.50e+03 9.50e-06
bond pdb=" NZ  LYS A  97 "
     pdb=" HZ2 LYS A  97 "
  ideal  model  delta    sigma   weight residual
  0.890  0.890  0.000 2.00e-02 2.50e+03 9.03e-06
bond pdb=" CB  TRP A 123 "
     pdb=" HB2 TRP A 123 "
  ideal  model  delta    sigma   weight residual
  0.970  0.970 -0.000 2.00e-02 2.50e+03 8.94e-06
bond pdb=" CD2 LEU A  84 "
     pdb="HD23 LEU A  84 "
  ideal  model  delta    sigma   weight residual
  0.970  0.970 -0.000 2.00e-02 2.50e+03 8.94e-06
bond pdb=" CE2 PHE A  38 "
     pdb=" HE2 PHE A  38 "
  ideal  model  delta    sigma   weight residual
  0.930  0.930  0.000 2.00e-02 2.50e+03 8.90e-06
bond pdb=" CZ2 TRP A 108 "
     pdb=" HZ2 TRP A 108 "
  ideal  model  delta    sigma   weight residual
  0.930  0.930 -0.000 2.00e-02 2.50e+03 8.74e-06
bond pdb=" CD  ARG A  14 "
     pdb=" HD3 ARG A  14 "
  ideal  model  delta    sigma   weight residual
  0.970  0.970  0.000 2.00e-02 2.50e+03 8.63e-06
bond pdb=" CD  LYS A  13 "
     pdb=" HD3 LYS A  13 "
  ideal  model  delta    sigma   weight residual
  0.970  0.970 -0.000 2.00e-02 2.50e+03 8.63e-06
bond pdb=" N   ALA A  90 "
     pdb=" H   ALA A  90 "
  ideal  model  delta    sigma   weight residual
  0.860  0.860  0.000 2.00e-02 2.50e+03 8.62e-06
bond pdb=" N   VAL A   2 "
     pdb=" H   VAL A   2 "
  ideal  model  delta    sigma   weight residual
  0.860  0.860  0.000 2.00e-02 2.50e+03 8.62e-06
bond pdb=" CG  ARG A  68 "
     pdb=" HG2 ARG A  68 "
  ideal  model  delta    sigma   weight residual
  0.970  0.970 -0.000 2.00e-02 2.50e+03 8.48e-06
bond pdb=" CD2 LEU A  17 "
     pdb="HD23 LEU A  17 "
  ideal  model  delta    sigma   weight residual
  0.970  0.970 -0.000 2.00e-02 2.50e+03 8.18e-06
bond pdb=" CB  ALA A  82 "
     pdb=" HB1 ALA A  82 "
  ideal  model  delta    sigma   weight residual
  0.970  0.970  0.000 2.00e-02 2.50e+03 8.04e-06
bond pdb=" CA  GLY A  16 "
     pdb=" HA3 GLY A  16 "
  ideal  model  delta    sigma   weight residual
  0.970  0.970  0.000 2.00e-02 2.50e+03 8.04e-06
bond pdb=" CA  ILE A  58 "
     pdb=" HA  ILE A  58 "
  ideal  model  delta    sigma   weight residual
  0.970  0.970 -0.000 2.00e-02 2.50e+03 7.89e-06
bond pdb=" CA  ALA A  90 "
     pdb=" HA  ALA A  90 "
  ideal  model  delta    sigma   weight residual
  0.970  0.970 -0.000 2.00e-02 2.50e+03 7.89e-06
bond pdb=" N   ILE A  88 "
     pdb=" H   ILE A  88 "
  ideal  model  delta    sigma   weight residual
  0.860  0.860  0.000 2.00e-02 2.50e+03 7.63e-06
bond pdb=" CB  ASN A  39 "
     pdb=" HB2 ASN A  39 "
  ideal  model  delta    sigma   weight residual
  0.970  0.970 -0.000 2.00e-02 2.50e+03 7.46e-06
bond pdb=" N   ASP A  87 "
     pdb=" H   ASP A  87 "
  ideal  model  delta    sigma   weight residual
  0.860  0.860  0.000 2.00e-02 2.50e+03 7.31e-06
bond pdb=" NH2 ARG A  68 "
     pdb="HH21 ARG A  68 "
  ideal  model  delta    sigma   weight residual
  0.860  0.860  0.000 2.00e-02 2.50e+03 7.00e-06
bond pdb=" CG1 VAL A   2 "
     pdb="HG13 VAL A   2 "
  ideal  model  delta    sigma   weight residual
  0.970  0.970 -0.000 2.00e-02 2.50e+03 6.91e-06
bond pdb=" CB  ASN A  44 "
     pdb=" HB3 ASN A  44 "
  ideal  model  delta    sigma   weight residual
  0.970  0.970 -0.000 2.00e-02 2.50e+03 6.78e-06
bond pdb=" NH1 ARG A  45 "
     pdb="HH11 ARG A  45 "
  ideal  model  delta    sigma   weight residual
  0.860  0.860 -0.000 2.00e-02 2.50e+03 6.54e-06
bond pdb=" CD1 LEU A  84 "
     pdb="HD13 LEU A  84 "
  ideal  model  delta    sigma   weight residual
  0.970  0.970  0.000 2.00e-02 2.50e+03 6.38e-06
bond pdb=" NH2 ARG A  68 "
     pdb="HH22 ARG A  68 "
  ideal  model  delta    sigma   weight residual
  0.860  0.860  0.000 2.00e-02 2.50e+03 6.25e-06
bond pdb=" CA  ARG A   5 "
     pdb=" HA  ARG A   5 "
  ideal  model  delta    sigma   weight residual
  0.970  0.970  0.000 2.00e-02 2.50e+03 6.25e-06
bond pdb=" CB  LEU A  17 "
     pdb=" HB2 LEU A  17 "
  ideal  model  delta    sigma   weight residual
  0.970  0.970 -0.000 2.00e-02 2.50e+03 6.25e-06
bond pdb=" CB  ALA A  42 "
     pdb=" HB2 ALA A  42 "
  ideal  model  delta    sigma   weight residual
  0.970  0.970 -0.000 2.00e-02 2.50e+03 6.12e-06
bond pdb=" N   ASN A  46 "
     pdb=" H   ASN A  46 "
  ideal  model  delta    sigma   weight residual
  0.860  0.860 -0.000 2.00e-02 2.50e+03 6.11e-06
bond pdb=" CG1 ILE A  58 "
     pdb="HG12 ILE A  58 "
  ideal  model  delta    sigma   weight residual
  0.970  0.970  0.000 2.00e-02 2.50e+03 6.00e-06
bond pdb=" CB  ALA A  11 "
     pdb=" HB2 ALA A  11 "
  ideal  model  delta    sigma   weight residual
  0.970  0.970  0.000 2.00e-02 2.50e+03 6.00e-06
bond pdb=" CB  TRP A 108 "
     pdb=" HB3 TRP A 108 "
  ideal  model  delta    sigma   weight residual
  0.970  0.970  0.000 2.00e-02 2.50e+03 5.87e-06
bond pdb=" CA  GLY A  67 "
     pdb=" HA2 GLY A  67 "
  ideal  model  delta    sigma   weight residual
  0.970  0.970  0.000 2.00e-02 2.50e+03 5.50e-06
bond pdb=" NH2 ARG A 114 "
     pdb="HH21 ARG A 114 "
  ideal  model  delta    sigma   weight residual
  0.860  0.860 -0.000 2.00e-02 2.50e+03 5.41e-06
bond pdb=" CG  ARG A 112 "
     pdb=" HG3 ARG A 112 "
  ideal  model  delta    sigma   weight residual
  0.970  0.970  0.000 2.00e-02 2.50e+03 5.38e-06
bond pdb=" ND2 ASN A  77 "
     pdb="HD22 ASN A  77 "
  ideal  model  delta    sigma   weight residual
  0.860  0.860  0.000 2.00e-02 2.50e+03 5.27e-06
bond pdb=" CB  SER A  60 "
     pdb=" HB2 SER A  60 "
  ideal  model  delta    sigma   weight residual
  0.970  0.970 -0.000 2.00e-02 2.50e+03 5.26e-06
bond pdb=" OH  TYR A  20 "
     pdb=" HH  TYR A  20 "
  ideal  model  delta    sigma   weight residual
  0.840  0.840  0.000 2.00e-02 2.50e+03 5.25e-06
bond pdb=" CD1 PHE A   3 "
     pdb=" HD1 PHE A   3 "
  ideal  model  delta    sigma   weight residual
  0.930  0.930  0.000 2.00e-02 2.50e+03 4.98e-06
bond pdb=" NH2 ARG A 114 "
     pdb="HH22 ARG A 114 "
  ideal  model  delta    sigma   weight residual
  0.860  0.860  0.000 2.00e-02 2.50e+03 4.88e-06
bond pdb=" NE  ARG A 114 "
     pdb=" HE  ARG A 114 "
  ideal  model  delta    sigma   weight residual
  0.860  0.860 -0.000 2.00e-02 2.50e+03 4.75e-06
bond pdb=" CA  GLY A  49 "
     pdb=" HA3 GLY A  49 "
  ideal  model  delta    sigma   weight residual
  0.970  0.970  0.000 2.00e-02 2.50e+03 4.69e-06
bond pdb=" NH1 ARG A 114 "
     pdb="HH11 ARG A 114 "
  ideal  model  delta    sigma   weight residual
  0.860  0.860 -0.000 2.00e-02 2.50e+03 4.50e-06
bond pdb=" CG2 ILE A  55 "
     pdb="HG22 ILE A  55 "
  ideal  model  delta    sigma   weight residual
  0.970  0.970  0.000 2.00e-02 2.50e+03 4.47e-06
bond pdb=" CA  TYR A  23 "
     pdb=" HA  TYR A  23 "
  ideal  model  delta    sigma   weight residual
  0.970  0.970 -0.000 2.00e-02 2.50e+03 4.47e-06
bond pdb=" CG1 ILE A  88 "
     pdb="HG12 ILE A  88 "
  ideal  model  delta    sigma   weight residual
  0.970  0.970  0.000 2.00e-02 2.50e+03 4.36e-06
bond pdb=" CB  ARG A 112 "
     pdb=" HB3 ARG A 112 "
  ideal  model  delta    sigma   weight residual
  0.970  0.970  0.000 2.00e-02 2.50e+03 4.15e-06
bond pdb=" N   HIS A  15 "
     pdb=" H   HIS A  15 "
  ideal  model  delta    sigma   weight residual
  0.860  0.860  0.000 2.00e-02 2.50e+03 4.14e-06
bond pdb=" CG2 THR A  69 "
     pdb="HG22 THR A  69 "
  ideal  model  delta    sigma   weight residual
  0.970  0.970  0.000 2.00e-02 2.50e+03 4.04e-06
bond pdb=" CG  ARG A  21 "
     pdb=" HG2 ARG A  21 "
  ideal  model  delta    sigma   weight residual
  0.970  0.970 -0.000 2.00e-02 2.50e+03 3.94e-06
bond pdb=" CA  VAL A 109 "
     pdb=" HA  VAL A 109 "
  ideal  model  delta    sigma   weight residual
  0.970  0.970  0.000 2.00e-02 2.50e+03 3.64e-06
bond pdb=" N   SER A  36 "
     pdb=" H   SER A  36 "
  ideal  model  delta    sigma   weight residual
  0.860  0.860 -0.000 2.00e-02 2.50e+03 3.57e-06
bond pdb=" CB  ASN A 106 "
     pdb=" HB3 ASN A 106 "
  ideal  model  delta    sigma   weight residual
  0.970  0.970  0.000 2.00e-02 2.50e+03 3.35e-06
bond pdb=" CB  ALA A  32 "
     pdb=" HB3 ALA A  32 "
  ideal  model  delta    sigma   weight residual
  0.970  0.970 -0.000 2.00e-02 2.50e+03 3.35e-06
bond pdb=" CE  LYS A  96 "
     pdb=" HE3 LYS A  96 "
  ideal  model  delta    sigma   weight residual
  0.970  0.970 -0.000 2.00e-02 2.50e+03 3.25e-06
bond pdb=" CB  LYS A  96 "
     pdb=" HB3 LYS A  96 "
  ideal  model  delta    sigma   weight residual
  0.970  0.970 -0.000 2.00e-02 2.50e+03 3.25e-06
bond pdb=" CD2 LEU A  25 "
     pdb="HD21 LEU A  25 "
  ideal  model  delta    sigma   weight residual
  0.970  0.970  0.000 2.00e-02 2.50e+03 3.07e-06
bond pdb=" CE3 TRP A  63 "
     pdb=" HE3 TRP A  63 "
  ideal  model  delta    sigma   weight residual
  0.930  0.930 -0.000 2.00e-02 2.50e+03 2.69e-06
bond pdb=" CD1 TYR A  23 "
     pdb=" HD1 TYR A  23 "
  ideal  model  delta    sigma   weight residual
  0.930  0.930  0.000 2.00e-02 2.50e+03 2.60e-06
bond pdb=" CG  MET A 105 "
     pdb=" HG2 MET A 105 "
  ideal  model  delta    sigma   weight residual
  0.970  0.970  0.000 2.00e-02 2.50e+03 2.55e-06
bond pdb=" CD1 ILE A  58 "
     pdb="HD13 ILE A  58 "
  ideal  model  delta    sigma   weight residual
  0.970  0.970 -0.000 2.00e-02 2.50e+03 2.47e-06
bond pdb=" CG  LYS A  97 "
     pdb=" HG2 LYS A  97 "
  ideal  model  delta    sigma   weight residual
  0.970  0.970 -0.000 2.00e-02 2.50e+03 2.47e-06
bond pdb=" NZ  LYS A 116 "
     pdb=" HZ2 LYS A 116 "
  ideal  model  delta    sigma   weight residual
  0.890  0.890  0.000 2.00e-02 2.50e+03 2.30e-06
bond pdb=" N   ALA A  31 "
     pdb=" H   ALA A  31 "
  ideal  model  delta    sigma   weight residual
  0.860  0.860  0.000 2.00e-02 2.50e+03 2.11e-06
bond pdb=" CA  ARG A  73 "
     pdb=" HA  ARG A  73 "
  ideal  model  delta    sigma   weight residual
  0.970  0.970  0.000 2.00e-02 2.50e+03 2.01e-06
bond pdb=" CB  ILE A  78 "
     pdb=" HB  ILE A  78 "
  ideal  model  delta    sigma   weight residual
  0.970  0.970 -0.000 2.00e-02 2.50e+03 1.87e-06
bond pdb=" CB  SER A  50 "
     pdb=" HB2 SER A  50 "
  ideal  model  delta    sigma   weight residual
  0.970  0.970  0.000 2.00e-02 2.50e+03 1.80e-06
bond pdb=" CD1 LEU A  83 "
     pdb="HD11 LEU A  83 "
  ideal  model  delta    sigma   weight residual
  0.970  0.970 -0.000 2.00e-02 2.50e+03 1.80e-06
bond pdb=" CD  ARG A 125 "
     pdb=" HD2 ARG A 125 "
  ideal  model  delta    sigma   weight residual
  0.970  0.970 -0.000 2.00e-02 2.50e+03 1.80e-06
bond pdb=" CB  LEU A  25 "
     pdb=" HB3 LEU A  25 "
  ideal  model  delta    sigma   weight residual
  0.970  0.970  0.000 2.00e-02 2.50e+03 1.73e-06
bond pdb=" CB  ALA A  95 "
     pdb=" HB1 ALA A  95 "
  ideal  model  delta    sigma   weight residual
  0.970  0.970 -0.000 2.00e-02 2.50e+03 1.66e-06
bond pdb=" CE  MET A 105 "
     pdb=" HE1 MET A 105 "
  ideal  model  delta    sigma   weight residual
  0.970  0.970  0.000 2.00e-02 2.50e+03 1.59e-06
bond pdb=" CE2 PHE A   3 "
     pdb=" HE2 PHE A   3 "
  ideal  model  delta    sigma   weight residual
  0.930  0.930 -0.000 2.00e-02 2.50e+03 1.53e-06
bond pdb=" ND2 ASN A  39 "
     pdb="HD22 ASN A  39 "
  ideal  model  delta    sigma   weight residual
  0.860  0.860  0.000 2.00e-02 2.50e+03 1.49e-06
bond pdb=" CA  THR A  69 "
     pdb=" HA  THR A  69 "
  ideal  model  delta    sigma   weight residual
  0.970  0.970 -0.000 2.00e-02 2.50e+03 1.47e-06
bond pdb=" CG1 VAL A 109 "
     pdb="HG11 VAL A 109 "
  ideal  model  delta    sigma   weight residual
  0.970  0.970 -0.000 2.00e-02 2.50e+03 1.47e-06
bond pdb=" CG  PHE A  38 "
     pdb=" CD2 PHE A  38 "
  ideal  model  delta    sigma   weight residual
  1.384  1.384 -0.000 2.10e-02 2.27e+03 1.41e-06
bond pdb=" CG1 VAL A  29 "
     pdb="HG11 VAL A  29 "
  ideal  model  delta    sigma   weight residual
  0.970  0.970 -0.000 2.00e-02 2.50e+03 1.41e-06
bond pdb=" CD1 TRP A 111 "
     pdb=" HD1 TRP A 111 "
  ideal  model  delta    sigma   weight residual
  0.930  0.930  0.000 2.00e-02 2.50e+03 1.34e-06
bond pdb=" CA  LEU A  83 "
     pdb=" HA  LEU A  83 "
  ideal  model  delta    sigma   weight residual
  0.970  0.970  0.000 2.00e-02 2.50e+03 1.23e-06
bond pdb=" NH2 ARG A  14 "
     pdb="HH21 ARG A  14 "
  ideal  model  delta    sigma   weight residual
  0.860  0.860 -0.000 2.00e-02 2.50e+03 1.22e-06
bond pdb=" CA  ASN A  74 "
     pdb=" HA  ASN A  74 "
  ideal  model  delta    sigma   weight residual
  0.970  0.970  0.000 2.00e-02 2.50e+03 1.12e-06
bond pdb=" CD1 LEU A  56 "
     pdb="HD12 LEU A  56 "
  ideal  model  delta    sigma   weight residual
  0.970  0.970 -0.000 2.00e-02 2.50e+03 1.12e-06
bond pdb=" CA  GLY A 104 "
     pdb=" HA3 GLY A 104 "
  ideal  model  delta    sigma   weight residual
  0.970  0.970 -0.000 2.00e-02 2.50e+03 1.06e-06
bond pdb=" N   SER A  85 "
     pdb=" H   SER A  85 "
  ideal  model  delta    sigma   weight residual
  0.860  0.860  0.000 2.00e-02 2.50e+03 1.04e-06
bond pdb=" C   ASN A  77 "
     pdb=" O   ASN A  77 "
  ideal  model  delta    sigma   weight residual
  1.233  1.233  0.000 1.28e-02 6.10e+03 9.65e-07
bond pdb=" CG2 THR A 118 "
     pdb="HG22 THR A 118 "
  ideal  model  delta    sigma   weight residual
  0.970  0.970  0.000 2.00e-02 2.50e+03 9.59e-07
bond pdb=" CD  ARG A   5 "
     pdb=" HD2 ARG A   5 "
  ideal  model  delta    sigma   weight residual
  0.970  0.970 -0.000 2.00e-02 2.50e+03 9.59e-07
bond pdb=" CZ3 TRP A 123 "
     pdb=" HZ3 TRP A 123 "
  ideal  model  delta    sigma   weight residual
  0.930  0.930  0.000 2.00e-02 2.50e+03 8.85e-07
bond pdb=" CD  LYS A  97 "
     pdb=" HD3 LYS A  97 "
  ideal  model  delta    sigma   weight residual
  0.970  0.970 -0.000 2.00e-02 2.50e+03 6.80e-07
bond pdb=" CA  SER A  60 "
     pdb=" HA  SER A  60 "
  ideal  model  delta    sigma   weight residual
  0.970  0.970 -0.000 2.00e-02 2.50e+03 6.38e-07
bond pdb=" NE  ARG A  21 "
     pdb=" HE  ARG A  21 "
  ideal  model  delta    sigma   weight residual
  0.860  0.860 -0.000 2.00e-02 2.50e+03 5.71e-07
bond pdb=" CG1 ILE A 124 "
     pdb="HG12 ILE A 124 "
  ideal  model  delta    sigma   weight residual
  0.970  0.970 -0.000 2.00e-02 2.50e+03 5.59e-07
bond pdb=" CG1 ILE A  98 "
     pdb="HG12 ILE A  98 "
  ideal  model  delta    sigma   weight residual
  0.970  0.970 -0.000 2.00e-02 2.50e+03 5.59e-07
bond pdb=" CB  PHE A  38 "
     pdb=" HB2 PHE A  38 "
  ideal  model  delta    sigma   weight residual
  0.970  0.970  0.000 2.00e-02 2.50e+03 5.21e-07
bond pdb=" N   ALA A 107 "
     pdb=" H   ALA A 107 "
  ideal  model  delta    sigma   weight residual
  0.860  0.860  0.000 2.00e-02 2.50e+03 4.47e-07
bond pdb=" ND2 ASN A 113 "
     pdb="HD22 ASN A 113 "
  ideal  model  delta    sigma   weight residual
  0.860  0.860 -0.000 2.00e-02 2.50e+03 3.73e-07
bond pdb=" NE2 GLN A 121 "
     pdb="HE21 GLN A 121 "
  ideal  model  delta    sigma   weight residual
  0.860  0.860  0.000 2.00e-02 2.50e+03 3.05e-07
bond pdb=" CB  GLU A   7 "
     pdb=" HB3 GLU A   7 "
  ideal  model  delta    sigma   weight residual
  0.970  0.970  0.000 2.00e-02 2.50e+03 2.66e-07
bond pdb=" CB  SER A  85 "
     pdb=" HB3 SER A  85 "
  ideal  model  delta    sigma   weight residual
  0.970  0.970  0.000 2.00e-02 2.50e+03 2.66e-07
bond pdb=" CG2 ILE A  78 "
     pdb="HG23 ILE A  78 "
  ideal  model  delta    sigma   weight residual
  0.970  0.970  0.000 2.00e-02 2.50e+03 2.40e-07
bond pdb=" CG2 ILE A  88 "
     pdb="HG23 ILE A  88 "
  ideal  model  delta    sigma   weight residual
  0.970  0.970  0.000 2.00e-02 2.50e+03 2.15e-07
bond pdb=" CD1 TRP A  63 "
     pdb=" HD1 TRP A  63 "
  ideal  model  delta    sigma   weight residual
  0.930  0.930  0.000 2.00e-02 2.50e+03 1.42e-07
bond pdb=" CG2 ILE A  98 "
     pdb="HG22 ILE A  98 "
  ideal  model  delta    sigma   weight residual
  0.970  0.970 -0.000 2.00e-02 2.50e+03 1.30e-07
bond pdb=" CA  CYS A  30 "
     pdb=" HA  CYS A  30 "
  ideal  model  delta    sigma   weight residual
  0.970  0.970 -0.000 2.00e-02 2.50e+03 1.30e-07
bond pdb=" NH2 ARG A  73 "
     pdb="HH21 ARG A  73 "
  ideal  model  delta    sigma   weight residual
  0.860  0.860  0.000 2.00e-02 2.50e+03 1.22e-07
bond pdb=" CA  SER A  24 "
     pdb=" HA  SER A  24 "
  ideal  model  delta    sigma   weight residual
  0.970  0.970  0.000 2.00e-02 2.50e+03 8.04e-08
bond pdb=" N   ARG A  45 "
     pdb=" H   ARG A  45 "
  ideal  model  delta    sigma   weight residual
  0.860  0.860 -0.000 2.00e-02 2.50e+03 6.84e-08
bond pdb=" CD1 LEU A  25 "
     pdb="HD13 LEU A  25 "
  ideal  model  delta    sigma   weight residual
  0.970  0.970  0.000 2.00e-02 2.50e+03 6.64e-08
bond pdb=" CD1 LEU A  17 "
     pdb="HD12 LEU A  17 "
  ideal  model  delta    sigma   weight residual
  0.970  0.970  0.000 2.00e-02 2.50e+03 6.64e-08
bond pdb=" CG  GLU A   7 "
     pdb=" HG2 GLU A   7 "
  ideal  model  delta    sigma   weight residual
  0.970  0.970 -0.000 2.00e-02 2.50e+03 6.64e-08
bond pdb=" CG2 ILE A  78 "
     pdb="HG22 ILE A  78 "
  ideal  model  delta    sigma   weight residual
  0.970  0.970 -0.000 2.00e-02 2.50e+03 6.64e-08
bond pdb=" CA  ALA A  42 "
     pdb=" HA  ALA A  42 "
  ideal  model  delta    sigma   weight residual
  0.970  0.970  0.000 2.00e-02 2.50e+03 3.25e-08
bond pdb=" CB  ALA A 110 "
     pdb=" HB1 ALA A 110 "
  ideal  model  delta    sigma   weight residual
  0.970  0.970  0.000 2.00e-02 2.50e+03 3.25e-08
bond pdb=" OH  TYR A  23 "
     pdb=" HH  TYR A  23 "
  ideal  model  delta    sigma   weight residual
  0.840  0.840  0.000 2.00e-02 2.50e+03 3.19e-08
bond pdb=" N   THR A  69 "
     pdb=" H   THR A  69 "
  ideal  model  delta    sigma   weight residual
  0.860  0.860  0.000 2.00e-02 2.50e+03 3.04e-08
bond pdb=" NE2 HIS A  15 "
     pdb=" HE2 HIS A  15 "
  ideal  model  delta    sigma   weight residual
  0.860  0.860  0.000 2.00e-02 2.50e+03 2.11e-08
bond pdb=" N   ILE A  58 "
     pdb=" H   ILE A  58 "
  ideal  model  delta    sigma   weight residual
  0.860  0.860 -0.000 2.00e-02 2.50e+03 2.11e-08
bond pdb=" N   LEU A  56 "
     pdb=" H   LEU A  56 "
  ideal  model  delta    sigma   weight residual
  0.860  0.860 -0.000 2.00e-02 2.50e+03 1.35e-08

Disulphide bridge restraints: 4
Sorted by residual:
bond pdb=" SG  CYS A  76 "
     pdb=" SG  CYS A  94 "
  ideal  model  delta    sigma   weight residual
  2.031  1.968  0.063 2.00e-02 2.50e+03 1.00e+01
bond pdb=" SG  CYS A  64 "
     pdb=" SG  CYS A  80 "
  ideal  model  delta    sigma   weight residual
  2.031  1.992  0.039 2.00e-02 2.50e+03 3.73e+00
bond pdb=" SG  CYS A  30 "
     pdb=" SG  CYS A 115 "
  ideal  model  delta    sigma   weight residual
  2.031  2.055 -0.024 2.00e-02 2.50e+03 1.40e+00
bond pdb=" SG  CYS A   6 "
     pdb=" SG  CYS A 127 "
  ideal  model  delta    sigma   weight residual
  2.031  2.010  0.021 2.00e-02 2.50e+03 1.07e+00

Bond angle restraints: 3481
Sorted by residual:
angle pdb=" CA  TRP A 123 "
      pdb=" CB  TRP A 123 "
      pdb=" CG  TRP A 123 "
    ideal   model   delta    sigma   weight residual
   113.60  104.77    8.83 1.90e+00 2.77e-01 2.16e+01
angle pdb=" C   LEU A  17 "
      pdb=" N   ASP A  18 "
      pdb=" CA  ASP A  18 "
    ideal   model   delta    sigma   weight residual
   121.24  116.20    5.04 1.44e+00 4.82e-01 1.22e+01
angle pdb=" CA  TRP A  63 "
      pdb=" CB  TRP A  63 "
      pdb=" CG  TRP A  63 "
    ideal   model   delta    sigma   weight residual
   113.60  107.36    6.24 1.90e+00 2.77e-01 1.08e+01
angle pdb=" N   ASN A  59 "
      pdb=" CA  ASN A  59 "
      pdb=" C   ASN A  59 "
    ideal   model   delta    sigma   weight residual
   109.96  114.70   -4.74 1.68e+00 3.54e-01 7.98e+00
angle pdb=" CA  MET A 105 "
      pdb=" CB  MET A 105 "
      pdb=" CG  MET A 105 "
    ideal   model   delta    sigma   weight residual
   114.10  108.46    5.64 2.00e+00 2.50e-01 7.95e+00
angle pdb=" N   GLY A   4 "
      pdb=" CA  GLY A   4 "
      pdb=" C   GLY A   4 "
    ideal   model   delta    sigma   weight residual
   113.02  108.58    4.44 1.59e+00 3.96e-01 7.79e+00
angle pdb=" C   ALA A  11 "
      pdb=" N   MET A  12 "
      pdb=" CA  MET A  12 "
    ideal   model   delta    sigma   weight residual
   120.28  116.57    3.71 1.34e+00 5.57e-01 7.65e+00
angle pdb=" C   LYS A  13 "
      pdb=" N   ARG A  14 "
      pdb=" CA  ARG A  14 "
    ideal   model   delta    sigma   weight residual
   120.28  116.32    3.96 1.44e+00 4.82e-01 7.54e+00
angle pdb=" C   ARG A  61 "
      pdb=" N   TRP A  62 "
      pdb=" CA  TRP A  62 "
    ideal   model   delta    sigma   weight residual
   122.09  117.37    4.72 1.79e+00 3.12e-01 6.95e+00
angle pdb=" N   VAL A   2 "
      pdb=" CA  VAL A   2 "
      pdb=" CB  VAL A   2 "
    ideal   model   delta    sigma   weight residual
   111.67  114.98   -3.31 1.26e+00 6.30e-01 6.92e+00
angle pdb=" C   GLY A  49 "
      pdb=" N   SER A  50 "
      pdb=" CA  SER A  50 "
    ideal   model   delta    sigma   weight residual
   122.67  118.18    4.49 1.73e+00 3.34e-01 6.74e+00
angle pdb=" N   TYR A  20 "
      pdb=" CA  TYR A  20 "
      pdb=" C   TYR A  20 "
    ideal   model   delta    sigma   weight residual
   109.59  105.77    3.82 1.47e+00 4.63e-01 6.74e+00
angle pdb=" N   LEU A  25 "
      pdb=" CA  LEU A  25 "
      pdb=" CB  LEU A  25 "
    ideal   model   delta    sigma   weight residual
   109.94  106.20    3.74 1.49e+00 4.50e-01 6.30e+00
angle pdb=" C   TRP A  62 "
      pdb=" N   TRP A  63 "
      pdb=" CA  TRP A  63 "
    ideal   model   delta    sigma   weight residual
   122.53  117.75    4.78 1.92e+00 2.71e-01 6.20e+00
angle pdb=" N   TRP A  63 "
      pdb=" CA  TRP A  63 "
      pdb=" C   TRP A  63 "
    ideal   model   delta    sigma   weight residual
   113.12  116.22   -3.10 1.25e+00 6.40e-01 6.17e+00
angle pdb=" CA  THR A  51 "
      pdb=" CB  THR A  51 "
      pdb=" CG2 THR A  51 "
    ideal   model   delta    sigma   weight residual
   110.50  114.72   -4.22 1.70e+00 3.46e-01 6.16e+00
angle pdb=" N   ILE A  55 "
      pdb=" CA  ILE A  55 "
      pdb=" CB  ILE A  55 "
    ideal   model   delta    sigma   weight residual
   110.78  105.88    4.90 1.98e+00 2.55e-01 6.13e+00
angle pdb=" N   ASP A  87 "
      pdb=" CA  ASP A  87 "
      pdb=" C   ASP A  87 "
    ideal   model   delta    sigma   weight residual
   110.48  106.84    3.64 1.48e+00 4.57e-01 6.04e+00
angle pdb=" N   LYS A  33 "
      pdb=" CA  LYS A  33 "
      pdb=" C   LYS A  33 "
    ideal   model   delta    sigma   weight residual
   111.07  108.47    2.60 1.07e+00 8.73e-01 5.89e+00
angle pdb=" CA  ARG A  61 "
      pdb=" CB  ARG A  61 "
      pdb=" CG  ARG A  61 "
    ideal   model   delta    sigma   weight residual
   114.10  109.37    4.73 2.00e+00 2.50e-01 5.60e+00
angle pdb=" C   ASN A  65 "
      pdb=" N   ASP A  66 "
      pdb=" CA  ASP A  66 "
    ideal   model   delta    sigma   weight residual
   122.60  118.91    3.69 1.56e+00 4.11e-01 5.60e+00
angle pdb=" CA  ARG A 114 "
      pdb=" CB  ARG A 114 "
      pdb=" CG  ARG A 114 "
    ideal   model   delta    sigma   weight residual
   114.10  118.81   -4.71 2.00e+00 2.50e-01 5.55e+00
angle pdb=" CA  CYS A  76 "
      pdb=" CB  CYS A  76 "
      pdb=" SG  CYS A  76 "
    ideal   model   delta    sigma   weight residual
   114.40  109.00    5.40 2.30e+00 1.89e-01 5.52e+00
angle pdb=" N   ASP A 119 "
      pdb=" CA  ASP A 119 "
      pdb=" CB  ASP A 119 "
    ideal   model   delta    sigma   weight residual
   110.58  107.21    3.37 1.44e+00 4.82e-01 5.48e+00
angle pdb=" C   SER A  91 "
      pdb=" N   VAL A  92 "
      pdb=" CA  VAL A  92 "
    ideal   model   delta    sigma   weight residual
   120.56  117.65    2.91 1.26e+00 6.30e-01 5.35e+00
angle pdb=" C   HIS A  15 "
      pdb=" CA  HIS A  15 "
      pdb=" CB  HIS A  15 "
    ideal   model   delta    sigma   weight residual
   110.37  106.29    4.08 1.78e+00 3.16e-01 5.26e+00
angle pdb=" N   VAL A   2 "
      pdb=" CA  VAL A   2 "
      pdb=" C   VAL A   2 "
    ideal   model   delta    sigma   weight residual
   107.37  104.00    3.37 1.48e+00 4.57e-01 5.17e+00
angle pdb=" CA  ILE A  98 "
      pdb=" CB  ILE A  98 "
      pdb=" CG1 ILE A  98 "
    ideal   model   delta    sigma   weight residual
   110.40  106.56    3.84 1.70e+00 3.46e-01 5.11e+00
angle pdb=" CB  ARG A   5 "
      pdb=" CG  ARG A   5 "
      pdb=" CD  ARG A   5 "
    ideal   model   delta    sigma   weight residual
   111.30  106.11    5.19 2.30e+00 1.89e-01 5.09e+00
angle pdb=" C   ARG A 114 "
      pdb=" CA  ARG A 114 "
      pdb=" CB  ARG A 114 "
    ideal   model   delta    sigma   weight residual
   109.38  105.65    3.73 1.68e+00 3.54e-01 4.94e+00
angle pdb=" N   GLY A 104 "
      pdb=" CA  GLY A 104 "
      pdb=" C   GLY A 104 "
    ideal   model   delta    sigma   weight residual
   112.41  109.11    3.30 1.50e+00 4.44e-01 4.83e+00
angle pdb=" CA  PHE A  34 "
      pdb=" CB  PHE A  34 "
      pdb=" CG  PHE A  34 "
    ideal   model   delta    sigma   weight residual
   113.80  111.60    2.20 1.00e+00 1.00e+00 4.83e+00
angle pdb=" N   ASP A  66 "
      pdb=" CA  ASP A  66 "
      pdb=" C   ASP A  66 "
    ideal   model   delta    sigma   weight residual
   112.88  110.07    2.81 1.29e+00 6.01e-01 4.73e+00
angle pdb=" N   LEU A  84 "
      pdb=" CA  LEU A  84 "
      pdb=" C   LEU A  84 "
    ideal   model   delta    sigma   weight residual
   112.88  110.10    2.78 1.29e+00 6.01e-01 4.65e+00
angle pdb=" CG  ARG A 114 "
      pdb=" CD  ARG A 114 "
      pdb=" NE  ARG A 114 "
    ideal   model   delta    sigma   weight residual
   112.00  116.74   -4.74 2.20e+00 2.07e-01 4.64e+00
angle pdb=" CA  ARG A  73 "
      pdb=" CB  ARG A  73 "
      pdb=" CG  ARG A  73 "
    ideal   model   delta    sigma   weight residual
   114.10  109.83    4.27 2.00e+00 2.50e-01 4.55e+00
angle pdb=" C   SER A  36 "
      pdb=" CA  SER A  36 "
      pdb=" CB  SER A  36 "
    ideal   model   delta    sigma   weight residual
   109.75  106.08    3.67 1.72e+00 3.38e-01 4.55e+00
angle pdb=" N   CYS A 115 "
      pdb=" CA  CYS A 115 "
      pdb=" C   CYS A 115 "
    ideal   model   delta    sigma   weight residual
   113.43  110.79    2.64 1.26e+00 6.30e-01 4.40e+00
angle pdb=" C   THR A  89 "
      pdb=" N   ALA A  90 "
      pdb=" CA  ALA A  90 "
    ideal   model   delta    sigma   weight residual
   120.28  117.47    2.81 1.34e+00 5.57e-01 4.39e+00
angle pdb=" N   PRO A  79 "
      pdb=" CA  PRO A  79 "
      pdb=" C   PRO A  79 "
    ideal   model   delta    sigma   weight residual
   111.19  107.91    3.28 1.57e+00 4.06e-01 4.37e+00
angle pdb=" CA  ILE A  78 "
      pdb=" C   ILE A  78 "
      pdb=" O   ILE A  78 "
    ideal   model   delta    sigma   weight residual
   119.95  122.75   -2.80 1.34e+00 5.57e-01 4.36e+00
angle pdb=" CB  LYS A 116 "
      pdb=" CG  LYS A 116 "
      pdb=" CD  LYS A 116 "
    ideal   model   delta    sigma   weight residual
   111.30  106.52    4.78 2.30e+00 1.89e-01 4.33e+00
angle pdb=" CB  LEU A  25 "
      pdb=" CG  LEU A  25 "
      pdb=" CD1 LEU A  25 "
    ideal   model   delta    sigma   weight residual
   110.70  116.87   -6.17 3.00e+00 1.11e-01 4.22e+00
angle pdb=" CA  ILE A  78 "
      pdb=" C   ILE A  78 "
      pdb=" N   PRO A  79 "
    ideal   model   delta    sigma   weight residual
   118.88  115.77    3.11 1.54e+00 4.22e-01 4.08e+00
angle pdb=" N   GLY A  71 "
      pdb=" CA  GLY A  71 "
      pdb=" C   GLY A  71 "
    ideal   model   delta    sigma   weight residual
   115.08  112.00    3.08 1.54e+00 4.22e-01 4.00e+00
angle pdb=" N   ALA A 110 "
      pdb=" CA  ALA A 110 "
      pdb=" C   ALA A 110 "
    ideal   model   delta    sigma   weight residual
   111.82  109.50    2.32 1.16e+00 7.43e-01 3.99e+00
angle pdb=" O   GLN A  57 "
      pdb=" C   GLN A  57 "
      pdb=" N   ILE A  58 "
    ideal   model   delta    sigma   weight residual
   122.55  125.02   -2.47 1.24e+00 6.50e-01 3.96e+00
angle pdb=" C   GLY A 117 "
      pdb=" N   THR A 118 "
      pdb=" CA  THR A 118 "
    ideal   model   delta    sigma   weight residual
   123.05  119.51    3.54 1.79e+00 3.12e-01 3.91e+00
angle pdb=" C   TRP A 111 "
      pdb=" CA  TRP A 111 "
      pdb=" CB  TRP A 111 "
    ideal   model   delta    sigma   weight residual
   110.85  107.53    3.32 1.70e+00 3.46e-01 3.81e+00
angle pdb=" O   SER A  36 "
      pdb=" C   SER A  36 "
      pdb=" N   ASN A  37 "
    ideal   model   delta    sigma   weight residual
   122.23  124.36   -2.13 1.09e+00 8.42e-01 3.80e+00
angle pdb=" N   LYS A  97 "
      pdb=" CA  LYS A  97 "
      pdb=" C   LYS A  97 "
    ideal   model   delta    sigma   weight residual
   111.28  109.16    2.12 1.09e+00 8.42e-01 3.78e+00
angle pdb=" CB  ASP A  66 "
      pdb=" CA  ASP A  66 "
      pdb=" HA  ASP A  66 "
    ideal   model   delta    sigma   weight residual
   109.00  103.19    5.81 3.00e+00 1.11e-01 3.75e+00
angle pdb=" C   TRP A  62 "
      pdb=" CA  TRP A  62 "
      pdb=" CB  TRP A  62 "
    ideal   model   delta    sigma   weight residual
   109.24  105.87    3.37 1.75e+00 3.27e-01 3.71e+00
angle pdb=" C   PHE A   3 "
      pdb=" CA  PHE A   3 "
      pdb=" CB  PHE A   3 "
    ideal   model   delta    sigma   weight residual
   109.76  106.04    3.72 1.99e+00 2.53e-01 3.49e+00
angle pdb=" C   ARG A  73 "
      pdb=" CA  ARG A  73 "
      pdb=" CB  ARG A  73 "
    ideal   model   delta    sigma   weight residual
   109.07  105.93    3.14 1.68e+00 3.54e-01 3.49e+00
angle pdb=" CE2 TYR A  53 "
      pdb=" CZ  TYR A  53 "
      pdb=" OH  TYR A  53 "
    ideal   model   delta    sigma   weight residual
   119.90  114.30    5.60 3.00e+00 1.11e-01 3.48e+00
angle pdb=" C   ILE A  55 "
      pdb=" CA  ILE A  55 "
      pdb=" HA  ILE A  55 "
    ideal   model   delta    sigma   weight residual
   109.00  103.45    5.55 3.00e+00 1.11e-01 3.42e+00
angle pdb=" CA  CYS A   6 "
      pdb=" C   CYS A   6 "
      pdb=" N   GLU A   7 "
    ideal   model   delta    sigma   weight residual
   117.72  115.30    2.42 1.31e+00 5.83e-01 3.42e+00
angle pdb=" C   VAL A  92 "
      pdb=" N   ASN A  93 "
      pdb=" CA  ASN A  93 "
    ideal   model   delta    sigma   weight residual
   120.28  117.80    2.48 1.34e+00 5.57e-01 3.42e+00
angle pdb=" C   PHE A  38 "
      pdb=" CA  PHE A  38 "
      pdb=" CB  PHE A  38 "
    ideal   model   delta    sigma   weight residual
   111.26  108.18    3.08 1.67e+00 3.59e-01 3.40e+00
angle pdb=" CA  CYS A 115 "
      pdb=" CB  CYS A 115 "
      pdb=" SG  CYS A 115 "
    ideal   model   delta    sigma   weight residual
   114.40  110.17    4.23 2.30e+00 1.89e-01 3.38e+00
angle pdb=" C   ALA A  90 "
      pdb=" N   SER A  91 "
      pdb=" CA  SER A  91 "
    ideal   model   delta    sigma   weight residual
   120.29  117.68    2.61 1.42e+00 4.96e-01 3.37e+00
angle pdb=" C   SER A  72 "
      pdb=" CA  SER A  72 "
      pdb=" CB  SER A  72 "
    ideal   model   delta    sigma   weight residual
   109.90  107.05    2.85 1.56e+00 4.11e-01 3.34e+00
angle pdb=" N   MET A  12 "
      pdb=" CA  MET A  12 "
      pdb=" CB  MET A  12 "
    ideal   model   delta    sigma   weight residual
   110.12  107.44    2.68 1.47e+00 4.63e-01 3.31e+00
angle pdb=" CA  ALA A  32 "
      pdb=" C   ALA A  32 "
      pdb=" O   ALA A  32 "
    ideal   model   delta    sigma   weight residual
   120.55  122.48   -1.93 1.06e+00 8.90e-01 3.31e+00
angle pdb=" C   TYR A  20 "
      pdb=" N   ARG A  21 "
      pdb=" CA  ARG A  21 "
    ideal   model   delta    sigma   weight residual
   122.08  124.75   -2.67 1.47e+00 4.63e-01 3.29e+00
angle pdb=" CA  SER A  86 "
      pdb=" CB  SER A  86 "
      pdb=" OG  SER A  86 "
    ideal   model   delta    sigma   weight residual
   111.10  107.47    3.63 2.00e+00 2.50e-01 3.29e+00
angle pdb=" CB  ARG A  45 "
      pdb=" CG  ARG A  45 "
      pdb=" CD  ARG A  45 "
    ideal   model   delta    sigma   weight residual
   111.30  115.47   -4.17 2.30e+00 1.89e-01 3.28e+00
angle pdb=" CA  GLN A  41 "
      pdb=" CB  GLN A  41 "
      pdb=" CG  GLN A  41 "
    ideal   model   delta    sigma   weight residual
   114.10  110.48    3.62 2.00e+00 2.50e-01 3.27e+00
angle pdb=" N   GLN A 121 "
      pdb=" CA  GLN A 121 "
      pdb=" C   GLN A 121 "
    ideal   model   delta    sigma   weight residual
   112.54  110.35    2.19 1.22e+00 6.72e-01 3.23e+00
angle pdb=" C   ASN A  37 "
      pdb=" N   PHE A  38 "
      pdb=" CA  PHE A  38 "
    ideal   model   delta    sigma   weight residual
   123.47  126.22   -2.75 1.53e+00 4.27e-01 3.23e+00
angle pdb=" C   VAL A 120 "
      pdb=" N   GLN A 121 "
      pdb=" CA  GLN A 121 "
    ideal   model   delta    sigma   weight residual
   120.72  117.73    2.99 1.67e+00 3.59e-01 3.20e+00
angle pdb=" C   CYS A  64 "
      pdb=" N   ASN A  65 "
      pdb=" CA  ASN A  65 "
    ideal   model   delta    sigma   weight residual
   122.77  120.39    2.38 1.33e+00 5.65e-01 3.20e+00
angle pdb=" CG2 ILE A  78 "
      pdb=" CB  ILE A  78 "
      pdb=" HB  ILE A  78 "
    ideal   model   delta    sigma   weight residual
   109.00  103.64    5.36 3.00e+00 1.11e-01 3.19e+00
angle pdb=" CA  ARG A   5 "
      pdb=" CB  ARG A   5 "
      pdb=" CG  ARG A   5 "
    ideal   model   delta    sigma   weight residual
   114.10  117.67   -3.57 2.00e+00 2.50e-01 3.19e+00
angle pdb=" N   ASN A 106 "
      pdb=" CA  ASN A 106 "
      pdb=" C   ASN A 106 "
    ideal   model   delta    sigma   weight residual
   113.19  111.07    2.12 1.19e+00 7.06e-01 3.19e+00
angle pdb=" N   ARG A 114 "
      pdb=" CA  ARG A 114 "
      pdb=" HA  ARG A 114 "
    ideal   model   delta    sigma   weight residual
   110.00  104.66    5.34 3.00e+00 1.11e-01 3.17e+00
angle pdb=" C   LEU A  83 "
      pdb=" N   LEU A  84 "
      pdb=" CA  LEU A  84 "
    ideal   model   delta    sigma   weight residual
   122.60  119.83    2.77 1.56e+00 4.11e-01 3.16e+00
angle pdb=" N   TYR A  53 "
      pdb=" CA  TYR A  53 "
      pdb=" C   TYR A  53 "
    ideal   model   delta    sigma   weight residual
   109.40  112.30   -2.90 1.63e+00 3.76e-01 3.16e+00
angle pdb=" CB  LYS A  96 "
      pdb=" CG  LYS A  96 "
      pdb=" CD  LYS A  96 "
    ideal   model   delta    sigma   weight residual
   111.30  107.22    4.08 2.30e+00 1.89e-01 3.14e+00
angle pdb=" CG  GLU A   7 "
      pdb=" CD  GLU A   7 "
      pdb=" OE1 GLU A   7 "
    ideal   model   delta    sigma   weight residual
   118.40  122.47   -4.07 2.30e+00 1.89e-01 3.12e+00
angle pdb=" CB  ILE A 124 "
      pdb=" CG1 ILE A 124 "
      pdb=" CD1 ILE A 124 "
    ideal   model   delta    sigma   weight residual
   113.80  110.09    3.71 2.10e+00 2.27e-01 3.12e+00
angle pdb=" N   ILE A 124 "
      pdb=" CA  ILE A 124 "
      pdb=" C   ILE A 124 "
    ideal   model   delta    sigma   weight residual
   112.90  111.21    1.69 9.60e-01 1.09e+00 3.11e+00
angle pdb=" O   VAL A  92 "
      pdb=" C   VAL A  92 "
      pdb=" N   ASN A  93 "
    ideal   model   delta    sigma   weight residual
   121.91  120.20    1.71 9.80e-01 1.04e+00 3.05e+00
angle pdb=" N   THR A  40 "
      pdb=" CA  THR A  40 "
      pdb=" HA  THR A  40 "
    ideal   model   delta    sigma   weight residual
   110.00  104.78    5.22 3.00e+00 1.11e-01 3.03e+00
angle pdb=" CA  TYR A  20 "
      pdb=" CB  TYR A  20 "
      pdb=" CG  TYR A  20 "
    ideal   model   delta    sigma   weight residual
   113.90  110.77    3.13 1.80e+00 3.09e-01 3.03e+00
angle pdb=" C   ASN A  19 "
      pdb=" N   TYR A  20 "
      pdb=" CA  TYR A  20 "
    ideal   model   delta    sigma   weight residual
   121.24  118.74    2.50 1.44e+00 4.82e-01 3.02e+00
angle pdb=" C   ASP A  87 "
      pdb=" N   ILE A  88 "
      pdb=" CA  ILE A  88 "
    ideal   model   delta    sigma   weight residual
   121.52  119.02    2.50 1.44e+00 4.82e-01 3.01e+00
angle pdb=" CA  TRP A 108 "
      pdb=" CB  TRP A 108 "
      pdb=" CG  TRP A 108 "
    ideal   model   delta    sigma   weight residual
   113.60  110.32    3.28 1.90e+00 2.77e-01 2.99e+00
angle pdb=" C   ASN A  77 "
      pdb=" CA  ASN A  77 "
      pdb=" CB  ASN A  77 "
    ideal   model   delta    sigma   weight residual
   111.89  109.44    2.45 1.42e+00 4.96e-01 2.97e+00
angle pdb=" CA  THR A  69 "
      pdb=" CB  THR A  69 "
      pdb=" OG1 THR A  69 "
    ideal   model   delta    sigma   weight residual
   109.60  107.01    2.59 1.50e+00 4.44e-01 2.97e+00
angle pdb=" N   THR A  40 "
      pdb=" CA  THR A  40 "
      pdb=" CB  THR A  40 "
    ideal   model   delta    sigma   weight residual
   110.32  113.24   -2.92 1.70e+00 3.46e-01 2.95e+00
angle pdb=" C   ILE A 124 "
      pdb=" CA  ILE A 124 "
      pdb=" CB  ILE A 124 "
    ideal   model   delta    sigma   weight residual
   111.20  109.07    2.13 1.24e+00 6.50e-01 2.94e+00
angle pdb=" C   ARG A 112 "
      pdb=" CA  ARG A 112 "
      pdb=" CB  ARG A 112 "
    ideal   model   delta    sigma   weight residual
   110.79  107.94    2.85 1.66e+00 3.63e-01 2.94e+00
angle pdb=" N   ARG A 114 "
      pdb=" CA  ARG A 114 "
      pdb=" CB  ARG A 114 "
    ideal   model   delta    sigma   weight residual
   110.88  113.24   -2.36 1.38e+00 5.25e-01 2.92e+00
angle pdb=" C   LYS A   1 "
      pdb=" N   VAL A   2 "
      pdb=" CA  VAL A   2 "
    ideal   model   delta    sigma   weight residual
   123.11  120.79    2.32 1.36e+00 5.41e-01 2.90e+00
angle pdb=" CA  TYR A  23 "
      pdb=" C   TYR A  23 "
      pdb=" N   SER A  24 "
    ideal   model   delta    sigma   weight residual
   116.36  114.18    2.18 1.28e+00 6.10e-01 2.89e+00
angle pdb=" CA  SER A  50 "
      pdb=" CB  SER A  50 "
      pdb=" OG  SER A  50 "
    ideal   model   delta    sigma   weight residual
   111.10  107.70    3.40 2.00e+00 2.50e-01 2.89e+00
angle pdb=" CA  THR A  89 "
      pdb=" C   THR A  89 "
      pdb=" N   ALA A  90 "
    ideal   model   delta    sigma   weight residual
   116.97  119.01   -2.04 1.20e+00 6.94e-01 2.88e+00
angle pdb=" C   MET A 105 "
      pdb=" N   ASN A 106 "
      pdb=" CA  ASN A 106 "
    ideal   model   delta    sigma   weight residual
   121.52  117.55    3.97 2.34e+00 1.83e-01 2.87e+00
angle pdb=" CB  GLU A   7 "
      pdb=" CG  GLU A   7 "
      pdb=" CD  GLU A   7 "
    ideal   model   delta    sigma   weight residual
   112.60  115.48   -2.88 1.70e+00 3.46e-01 2.87e+00
angle pdb=" C   LYS A  33 "
      pdb=" N   PHE A  34 "
      pdb=" CA  PHE A  34 "
    ideal   model   delta    sigma   weight residual
   121.66  118.70    2.96 1.76e+00 3.23e-01 2.82e+00
angle pdb=" C   ASN A  59 "
      pdb=" CA  ASN A  59 "
      pdb=" HA  ASN A  59 "
    ideal   model   delta    sigma   weight residual
   109.00  103.97    5.03 3.00e+00 1.11e-01 2.81e+00
angle pdb=" O   MET A  12 "
      pdb=" C   MET A  12 "
      pdb=" N   LYS A  13 "
    ideal   model   delta    sigma   weight residual
   122.12  123.88   -1.76 1.06e+00 8.90e-01 2.76e+00
angle pdb=" CG1 ILE A  78 "
      pdb=" CB  ILE A  78 "
      pdb=" CG2 ILE A  78 "
    ideal   model   delta    sigma   weight residual
   110.70  115.67   -4.97 3.00e+00 1.11e-01 2.75e+00
angle pdb=" C   PRO A  70 "
      pdb=" CA  PRO A  70 "
      pdb=" CB  PRO A  70 "
    ideal   model   delta    sigma   weight residual
   111.46  109.32    2.14 1.29e+00 6.01e-01 2.74e+00
angle pdb=" CG  ARG A  73 "
      pdb=" CD  ARG A  73 "
      pdb=" NE  ARG A  73 "
    ideal   model   delta    sigma   weight residual
   112.00  108.38    3.62 2.20e+00 2.07e-01 2.71e+00
angle pdb=" CG  MET A 105 "
      pdb=" SD  MET A 105 "
      pdb=" CE  MET A 105 "
    ideal   model   delta    sigma   weight residual
   100.90   97.29    3.61 2.20e+00 2.07e-01 2.70e+00
angle pdb=" N   PHE A  38 "
      pdb=" CA  PHE A  38 "
      pdb=" HA  PHE A  38 "
    ideal   model   delta    sigma   weight residual
   110.00  105.08    4.92 3.00e+00 1.11e-01 2.69e+00
angle pdb=" C   SER A  85 "
      pdb=" N   SER A  86 "
      pdb=" CA  SER A  86 "
    ideal   model   delta    sigma   weight residual
   120.68  117.90    2.78 1.70e+00 3.46e-01 2.68e+00
angle pdb=" C   THR A  43 "
      pdb=" N   ASN A  44 "
      pdb=" CA  ASN A  44 "
    ideal   model   delta    sigma   weight residual
   122.86  120.55    2.31 1.42e+00 4.96e-01 2.64e+00
angle pdb=" C   PHE A  38 "
      pdb=" N   ASN A  39 "
      pdb=" CA  ASN A  39 "
    ideal   model   delta    sigma   weight residual
   122.84  120.73    2.11 1.30e+00 5.92e-01 2.63e+00
angle pdb=" N   ASP A  66 "
      pdb=" CA  ASP A  66 "
      pdb=" CB  ASP A  66 "
    ideal   model   delta    sigma   weight residual
   110.73  113.23   -2.50 1.55e+00 4.16e-01 2.61e+00
angle pdb=" O   SER A  60 "
      pdb=" C   SER A  60 "
      pdb=" N   ARG A  61 "
    ideal   model   delta    sigma   weight residual
   122.43  120.07    2.36 1.46e+00 4.69e-01 2.61e+00
angle pdb=" N   VAL A  99 "
      pdb=" CA  VAL A  99 "
      pdb=" CB  VAL A  99 "
    ideal   model   delta    sigma   weight residual
   110.58  108.16    2.42 1.50e+00 4.44e-01 2.60e+00
angle pdb=" C   ASN A  77 "
      pdb=" N   ILE A  78 "
      pdb=" CA  ILE A  78 "
    ideal   model   delta    sigma   weight residual
   122.13  119.16    2.97 1.85e+00 2.92e-01 2.57e+00
angle pdb=" CA  THR A 118 "
      pdb=" C   THR A 118 "
      pdb=" O   THR A 118 "
    ideal   model   delta    sigma   weight residual
   121.78  123.83   -2.05 1.28e+00 6.10e-01 2.56e+00
angle pdb=" N   MET A 105 "
      pdb=" CA  MET A 105 "
      pdb=" CB  MET A 105 "
    ideal   model   delta    sigma   weight residual
   110.39  107.59    2.80 1.75e+00 3.27e-01 2.56e+00
angle pdb=" N   SER A  24 "
      pdb=" CA  SER A  24 "
      pdb=" CB  SER A  24 "
    ideal   model   delta    sigma   weight residual
   110.36  108.08    2.28 1.43e+00 4.89e-01 2.55e+00
angle pdb=" C   ARG A  68 "
      pdb=" N   THR A  69 "
      pdb=" CA  THR A  69 "
    ideal   model   delta    sigma   weight residual
   121.83  119.34    2.49 1.56e+00 4.11e-01 2.54e+00
angle pdb=" C   ASN A 103 "
      pdb=" N   GLY A 104 "
      pdb=" CA  GLY A 104 "
    ideal   model   delta    sigma   weight residual
   122.27  120.69    1.58 9.90e-01 1.02e+00 2.54e+00
angle pdb=" C   ARG A   5 "
      pdb=" N   CYS A   6 "
      pdb=" CA  CYS A   6 "
    ideal   model   delta    sigma   weight residual
   120.31  117.89    2.42 1.52e+00 4.33e-01 2.53e+00
angle pdb=" CA  ILE A  58 "
      pdb=" CB  ILE A  58 "
      pdb=" CG2 ILE A  58 "
    ideal   model   delta    sigma   weight residual
   110.50  113.20   -2.70 1.70e+00 3.46e-01 2.53e+00
angle pdb=" CB  VAL A   2 "
      pdb=" CA  VAL A   2 "
      pdb=" HA  VAL A   2 "
    ideal   model   delta    sigma   weight residual
   109.00  104.23    4.77 3.00e+00 1.11e-01 2.52e+00
angle pdb=" CB  ASN A 106 "
      pdb=" CA  ASN A 106 "
      pdb=" HA  ASN A 106 "
    ideal   model   delta    sigma   weight residual
   109.00  104.24    4.76 3.00e+00 1.11e-01 2.52e+00
angle pdb=" CE1 TYR A  20 "
      pdb=" CZ  TYR A  20 "
      pdb=" CE2 TYR A  20 "
    ideal   model   delta    sigma   weight residual
   120.30  123.47   -3.17 2.00e+00 2.50e-01 2.51e+00
angle pdb=" N   ILE A  78 "
      pdb=" CA  ILE A  78 "
      pdb=" CB  ILE A  78 "
    ideal   model   delta    sigma   weight residual
   111.21  113.43   -2.22 1.40e+00 5.10e-01 2.51e+00
angle pdb=" C   ILE A  58 "
      pdb=" CA  ILE A  58 "
      pdb=" CB  ILE A  58 "
    ideal   model   delta    sigma   weight residual
   111.15  113.21   -2.06 1.30e+00 5.92e-01 2.51e+00
angle pdb=" N   THR A  43 "
      pdb=" CA  THR A  43 "
      pdb=" C   THR A  43 "
    ideal   model   delta    sigma   weight residual
   109.50  107.00    2.50 1.58e+00 4.01e-01 2.50e+00
angle pdb=" CG  ARG A 125 "
      pdb=" CD  ARG A 125 "
      pdb=" NE  ARG A 125 "
    ideal   model   delta    sigma   weight residual
   112.00  108.52    3.48 2.20e+00 2.07e-01 2.50e+00
angle pdb=" CG1 VAL A  29 "
      pdb=" CB  VAL A  29 "
      pdb=" CG2 VAL A  29 "
    ideal   model   delta    sigma   weight residual
   110.80  114.28   -3.48 2.20e+00 2.07e-01 2.50e+00
angle pdb=" CB  TRP A  62 "
      pdb=" CG  TRP A  62 "
      pdb=" CD2 TRP A  62 "
    ideal   model   delta    sigma   weight residual
   126.80  124.59    2.21 1.40e+00 5.10e-01 2.48e+00
angle pdb=" CA  THR A  89 "
      pdb=" C   THR A  89 "
      pdb=" O   THR A  89 "
    ideal   model   delta    sigma   weight residual
   120.90  119.22    1.68 1.07e+00 8.73e-01 2.47e+00
angle pdb=" CA  ILE A  58 "
      pdb=" CB  ILE A  58 "
      pdb=" CG1 ILE A  58 "
    ideal   model   delta    sigma   weight residual
   110.40  107.73    2.67 1.70e+00 3.46e-01 2.46e+00
angle pdb=" C   ASN A  74 "
      pdb=" N   LEU A  75 "
      pdb=" CA  LEU A  75 "
    ideal   model   delta    sigma   weight residual
   120.72  118.10    2.62 1.67e+00 3.59e-01 2.46e+00
angle pdb=" N   LYS A 116 "
      pdb=" CA  LYS A 116 "
      pdb=" C   LYS A 116 "
    ideal   model   delta    sigma   weight residual
   110.10  107.77    2.33 1.49e+00 4.50e-01 2.45e+00
angle pdb=" CB  ASN A  27 "
      pdb=" CG  ASN A  27 "
      pdb=" ND2 ASN A  27 "
    ideal   model   delta    sigma   weight residual
   116.40  118.75   -2.35 1.50e+00 4.44e-01 2.45e+00
angle pdb=" CA  CYS A   6 "
      pdb=" CB  CYS A   6 "
      pdb=" SG  CYS A   6 "
    ideal   model   delta    sigma   weight residual
   114.40  110.81    3.59 2.30e+00 1.89e-01 2.44e+00
angle pdb=" CA  ALA A  11 "
      pdb=" C   ALA A  11 "
      pdb=" N   MET A  12 "
    ideal   model   delta    sigma   weight residual
   117.39  115.46    1.93 1.24e+00 6.50e-01 2.43e+00
angle pdb=" CA  ILE A 124 "
      pdb=" C   ILE A 124 "
      pdb=" N   ARG A 125 "
    ideal   model   delta    sigma   weight residual
   118.43  116.60    1.83 1.18e+00 7.18e-01 2.40e+00
angle pdb=" C   PHE A  34 "
      pdb=" CA  PHE A  34 "
      pdb=" CB  PHE A  34 "
    ideal   model   delta    sigma   weight residual
   109.55  112.69   -3.14 2.03e+00 2.43e-01 2.40e+00
angle pdb=" C   LYS A  97 "
      pdb=" CA  LYS A  97 "
      pdb=" CB  LYS A  97 "
    ideal   model   delta    sigma   weight residual
   110.79  108.22    2.57 1.66e+00 3.63e-01 2.39e+00
angle pdb=" CA  ASN A  46 "
      pdb=" CB  ASN A  46 "
      pdb=" CG  ASN A  46 "
    ideal   model   delta    sigma   weight residual
   112.60  111.06    1.54 1.00e+00 1.00e+00 2.38e+00
angle pdb=" C   CYS A   6 "
      pdb=" CA  CYS A   6 "
      pdb=" CB  CYS A   6 "
    ideal   model   delta    sigma   weight residual
   110.67  107.71    2.96 1.92e+00 2.71e-01 2.38e+00
angle pdb=" N   ASN A  44 "
      pdb=" CA  ASN A  44 "
      pdb=" C   ASN A  44 "
    ideal   model   delta    sigma   weight residual
   108.02  105.28    2.74 1.78e+00 3.16e-01 2.36e+00
angle pdb=" C   ASN A  27 "
      pdb=" CA  ASN A  27 "
      pdb=" CB  ASN A  27 "
    ideal   model   delta    sigma   weight residual
   110.88  108.47    2.41 1.57e+00 4.06e-01 2.36e+00
angle pdb=" CA  TYR A  23 "
      pdb=" CB  TYR A  23 "
      pdb=" CG  TYR A  23 "
    ideal   model   delta    sigma   weight residual
   113.90  111.13    2.77 1.80e+00 3.09e-01 2.36e+00
angle pdb=" CB  TRP A  62 "
      pdb=" CG  TRP A  62 "
      pdb=" CD1 TRP A  62 "
    ideal   model   delta    sigma   weight residual
   126.90  129.20   -2.30 1.50e+00 4.44e-01 2.35e+00
angle pdb=" C   TRP A  63 "
      pdb=" N   CYS A  64 "
      pdb=" CA  CYS A  64 "
    ideal   model   delta    sigma   weight residual
   122.59  120.19    2.40 1.57e+00 4.06e-01 2.35e+00
angle pdb=" CD2 LEU A  25 "
      pdb=" CG  LEU A  25 "
      pdb=" HG  LEU A  25 "
    ideal   model   delta    sigma   weight residual
   108.00  112.59   -4.59 3.00e+00 1.11e-01 2.34e+00
angle pdb=" N   CYS A  30 "
      pdb=" CA  CYS A  30 "
      pdb=" CB  CYS A  30 "
    ideal   model   delta    sigma   weight residual
   110.12  107.88    2.24 1.47e+00 4.63e-01 2.33e+00
angle pdb=" O   ALA A  95 "
      pdb=" C   ALA A  95 "
      pdb=" N   LYS A  96 "
    ideal   model   delta    sigma   weight residual
   122.12  123.74   -1.62 1.06e+00 8.90e-01 2.32e+00
angle pdb=" CA  ASN A  59 "
      pdb=" C   ASN A  59 "
      pdb=" O   ASN A  59 "
    ideal   model   delta    sigma   weight residual
   120.92  122.67   -1.75 1.15e+00 7.56e-01 2.31e+00
angle pdb=" C   SER A  60 "
      pdb=" CA  SER A  60 "
      pdb=" CB  SER A  60 "
    ideal   model   delta    sigma   weight residual
   109.95  106.93    3.02 1.99e+00 2.53e-01 2.30e+00
angle pdb=" N   ASN A  27 "
      pdb=" CA  ASN A  27 "
      pdb=" C   ASN A  27 "
    ideal   model   delta    sigma   weight residual
   111.07  109.45    1.62 1.07e+00 8.73e-01 2.30e+00
angle pdb=" CD1 LEU A  17 "
      pdb=" CG  LEU A  17 "
      pdb=" HG  LEU A  17 "
    ideal   model   delta    sigma   weight residual
   108.00  112.54   -4.54 3.00e+00 1.11e-01 2.29e+00
angle pdb=" C   LYS A  97 "
      pdb=" N   ILE A  98 "
      pdb=" CA  ILE A  98 "
    ideal   model   delta    sigma   weight residual
   120.56  118.65    1.91 1.26e+00 6.30e-01 2.29e+00
angle pdb=" CA  THR A  43 "
      pdb=" C   THR A  43 "
      pdb=" O   THR A  43 "
    ideal   model   delta    sigma   weight residual
   121.11  122.88   -1.77 1.17e+00 7.31e-01 2.28e+00
angle pdb=" C   ASP A  52 "
      pdb=" N   TYR A  53 "
      pdb=" CA  TYR A  53 "
    ideal   model   delta    sigma   weight residual
   122.94  120.69    2.25 1.50e+00 4.44e-01 2.25e+00
angle pdb=" CA  THR A  40 "
      pdb=" C   THR A  40 "
      pdb=" O   THR A  40 "
    ideal   model   delta    sigma   weight residual
   119.49  117.68    1.81 1.21e+00 6.83e-01 2.25e+00
angle pdb=" C   ASN A 106 "
      pdb=" CA  ASN A 106 "
      pdb=" CB  ASN A 106 "
    ideal   model   delta    sigma   weight residual
   110.27  113.17   -2.90 1.94e+00 2.66e-01 2.24e+00
angle pdb=" N   GLY A  54 "
      pdb=" CA  GLY A  54 "
      pdb=" C   GLY A  54 "
    ideal   model   delta    sigma   weight residual
   112.62  115.41   -2.79 1.87e+00 2.86e-01 2.23e+00
angle pdb=" N   GLY A  49 "
      pdb=" CA  GLY A  49 "
      pdb=" C   GLY A  49 "
    ideal   model   delta    sigma   weight residual
   115.21  113.29    1.92 1.30e+00 5.92e-01 2.19e+00
angle pdb=" C   GLY A 104 "
      pdb=" N   MET A 105 "
      pdb=" CA  MET A 105 "
    ideal   model   delta    sigma   weight residual
   121.18  118.26    2.92 1.98e+00 2.55e-01 2.18e+00
angle pdb=" C   MET A  12 "
      pdb=" CA  MET A  12 "
      pdb=" HA  MET A  12 "
    ideal   model   delta    sigma   weight residual
   110.00  105.60    4.40 3.00e+00 1.11e-01 2.15e+00
angle pdb=" CA  SER A  24 "
      pdb=" CB  SER A  24 "
      pdb=" OG  SER A  24 "
    ideal   model   delta    sigma   weight residual
   111.10  108.18    2.92 2.00e+00 2.50e-01 2.14e+00
angle pdb=" N   ASN A  77 "
      pdb=" CA  ASN A  77 "
      pdb=" CB  ASN A  77 "
    ideal   model   delta    sigma   weight residual
   111.70  113.86   -2.16 1.48e+00 4.57e-01 2.13e+00
angle pdb=" CA  ASP A  66 "
      pdb=" CB  ASP A  66 "
      pdb=" CG  ASP A  66 "
    ideal   model   delta    sigma   weight residual
   112.60  114.06   -1.46 1.00e+00 1.00e+00 2.13e+00
angle pdb=" N   ASP A  52 "
      pdb=" CA  ASP A  52 "
      pdb=" C   ASP A  52 "
    ideal   model   delta    sigma   weight residual
   109.24  106.86    2.38 1.63e+00 3.76e-01 2.13e+00
angle pdb=" N   SER A  91 "
      pdb=" CA  SER A  91 "
      pdb=" C   SER A  91 "
    ideal   model   delta    sigma   weight residual
   111.36  109.78    1.58 1.09e+00 8.42e-01 2.11e+00
angle pdb=" N   ARG A  14 "
      pdb=" CA  ARG A  14 "
      pdb=" CB  ARG A  14 "
    ideal   model   delta    sigma   weight residual
   110.22  107.98    2.24 1.54e+00 4.22e-01 2.11e+00
angle pdb=" CA  TRP A 123 "
      pdb=" C   TRP A 123 "
      pdb=" O   TRP A 123 "
    ideal   model   delta    sigma   weight residual
   119.38  117.60    1.78 1.23e+00 6.61e-01 2.10e+00
angle pdb=" N   ARG A 112 "
      pdb=" CA  ARG A 112 "
      pdb=" C   ARG A 112 "
    ideal   model   delta    sigma   weight residual
   111.28  109.70    1.58 1.09e+00 8.42e-01 2.09e+00
angle pdb=" CB  GLU A  35 "
      pdb=" CG  GLU A  35 "
      pdb=" CD  GLU A  35 "
    ideal   model   delta    sigma   weight residual
   112.60  115.06   -2.46 1.70e+00 3.46e-01 2.09e+00
angle pdb=" CA  ARG A  14 "
      pdb=" C   ARG A  14 "
      pdb=" N   HIS A  15 "
    ideal   model   delta    sigma   weight residual
   117.63  115.83    1.80 1.25e+00 6.40e-01 2.08e+00
angle pdb=" O   GLY A  54 "
      pdb=" C   GLY A  54 "
      pdb=" N   ILE A  55 "
    ideal   model   delta    sigma   weight residual
   122.91  124.28   -1.37 9.50e-01 1.11e+00 2.07e+00
angle pdb=" CA  TYR A  53 "
      pdb=" C   TYR A  53 "
      pdb=" N   GLY A  54 "
    ideal   model   delta    sigma   weight residual
   116.01  113.87    2.14 1.49e+00 4.50e-01 2.07e+00
angle pdb=" O   ARG A  14 "
      pdb=" C   ARG A  14 "
      pdb=" N   HIS A  15 "
    ideal   model   delta    sigma   weight residual
   122.22  123.90   -1.68 1.17e+00 7.31e-01 2.06e+00
angle pdb=" C   ALA A  90 "
      pdb=" CA  ALA A  90 "
      pdb=" CB  ALA A  90 "
    ideal   model   delta    sigma   weight residual
   110.79  108.41    2.38 1.66e+00 3.63e-01 2.06e+00
angle pdb=" CA  SER A  24 "
      pdb=" C   SER A  24 "
      pdb=" N   LEU A  25 "
    ideal   model   delta    sigma   weight residual
   115.27  113.35    1.92 1.34e+00 5.57e-01 2.06e+00
angle pdb=" C   LEU A  75 "
      pdb=" N   CYS A  76 "
      pdb=" CA  CYS A  76 "
    ideal   model   delta    sigma   weight residual
   122.38  119.79    2.59 1.81e+00 3.05e-01 2.05e+00
angle pdb=" CB  ILE A  55 "
      pdb=" CG1 ILE A  55 "
      pdb=" CD1 ILE A  55 "
    ideal   model   delta    sigma   weight residual
   113.80  116.80   -3.00 2.10e+00 2.27e-01 2.04e+00
angle pdb=" CA  CYS A  94 "
      pdb=" CB  CYS A  94 "
      pdb=" SG  CYS A  94 "
    ideal   model   delta    sigma   weight residual
   114.40  111.13    3.27 2.30e+00 1.89e-01 2.02e+00
angle pdb=" CA  TRP A  28 "
      pdb=" CB  TRP A  28 "
      pdb=" CG  TRP A  28 "
    ideal   model   delta    sigma   weight residual
   113.60  110.90    2.70 1.90e+00 2.77e-01 2.02e+00
angle pdb=" N   ASN A  77 "
      pdb=" CA  ASN A  77 "
      pdb=" HA  ASN A  77 "
    ideal   model   delta    sigma   weight residual
   110.00  105.74    4.26 3.00e+00 1.11e-01 2.02e+00
angle pdb=" C   ARG A  14 "
      pdb=" CA  ARG A  14 "
      pdb=" CB  ARG A  14 "
    ideal   model   delta    sigma   weight residual
   110.63  108.01    2.62 1.85e+00 2.92e-01 2.01e+00
angle pdb=" C   THR A 118 "
      pdb=" N   ASP A 119 "
      pdb=" CA  ASP A 119 "
    ideal   model   delta    sigma   weight residual
   122.26  124.53   -2.27 1.60e+00 3.91e-01 2.01e+00
angle pdb=" O   ASN A  27 "
      pdb=" C   ASN A  27 "
      pdb=" N   TRP A  28 "
    ideal   model   delta    sigma   weight residual
   122.07  123.53   -1.46 1.03e+00 9.43e-01 2.00e+00
angle pdb=" N   TRP A  63 "
      pdb=" CA  TRP A  63 "
      pdb=" HA  TRP A  63 "
    ideal   model   delta    sigma   weight residual
   110.00  105.76    4.24 3.00e+00 1.11e-01 2.00e+00
angle pdb=" CE1 TYR A  53 "
      pdb=" CZ  TYR A  53 "
      pdb=" OH  TYR A  53 "
    ideal   model   delta    sigma   weight residual
   119.90  124.13   -4.23 3.00e+00 1.11e-01 1.99e+00
angle pdb=" C   GLN A  41 "
      pdb=" CA  GLN A  41 "
      pdb=" CB  GLN A  41 "
    ideal   model   delta    sigma   weight residual
   110.09  107.73    2.36 1.67e+00 3.59e-01 1.99e+00
angle pdb=" CB  ASN A  27 "
      pdb=" CG  ASN A  27 "
      pdb=" OD1 ASN A  27 "
    ideal   model   delta    sigma   weight residual
   120.80  117.98    2.82 2.00e+00 2.50e-01 1.99e+00
angle pdb=" CD2 TYR A  53 "
      pdb=" CE2 TYR A  53 "
      pdb=" CZ  TYR A  53 "
    ideal   model   delta    sigma   weight residual
   119.60  117.07    2.53 1.80e+00 3.09e-01 1.98e+00
angle pdb=" CA  SER A  36 "
      pdb=" C   SER A  36 "
      pdb=" N   ASN A  37 "
    ideal   model   delta    sigma   weight residual
   118.70  116.99    1.71 1.22e+00 6.72e-01 1.98e+00
angle pdb=" CA  GLN A  57 "
      pdb=" C   GLN A  57 "
      pdb=" N   ILE A  58 "
    ideal   model   delta    sigma   weight residual
   115.51  113.68    1.83 1.30e+00 5.92e-01 1.97e+00
angle pdb=" CB  PHE A  34 "
      pdb=" CA  PHE A  34 "
      pdb=" HA  PHE A  34 "
    ideal   model   delta    sigma   weight residual
   109.00  104.79    4.21 3.00e+00 1.11e-01 1.97e+00
angle pdb=" CA  SER A 100 "
      pdb=" CB  SER A 100 "
      pdb=" OG  SER A 100 "
    ideal   model   delta    sigma   weight residual
   111.10  108.29    2.81 2.00e+00 2.50e-01 1.97e+00
angle pdb=" C   ASN A  19 "
      pdb=" CA  ASN A  19 "
      pdb=" CB  ASN A  19 "
    ideal   model   delta    sigma   weight residual
   111.26  108.92    2.34 1.67e+00 3.59e-01 1.96e+00
angle pdb=" N   PRO A  79 "
      pdb=" CA  PRO A  79 "
      pdb=" HA  PRO A  79 "
    ideal   model   delta    sigma   weight residual
   110.00  114.20   -4.20 3.00e+00 1.11e-01 1.96e+00
angle pdb=" CA  GLY A  49 "
      pdb=" C   GLY A  49 "
      pdb=" N   SER A  50 "
    ideal   model   delta    sigma   weight residual
   118.46  116.78    1.68 1.21e+00 6.83e-01 1.94e+00
angle pdb=" N   GLN A  57 "
      pdb=" CA  GLN A  57 "
      pdb=" HA  GLN A  57 "
    ideal   model   delta    sigma   weight residual
   110.00  105.83    4.17 3.00e+00 1.11e-01 1.93e+00
angle pdb=" C   ILE A  55 "
      pdb=" CA  ILE A  55 "
      pdb=" CB  ILE A  55 "
    ideal   model   delta    sigma   weight residual
   111.79  114.43   -2.64 1.91e+00 2.74e-01 1.92e+00
angle pdb=" C   ASN A  59 "
      pdb=" N   SER A  60 "
      pdb=" CA  SER A  60 "
    ideal   model   delta    sigma   weight residual
   121.58  124.28   -2.70 1.95e+00 2.63e-01 1.91e+00
angle pdb=" N   GLN A  57 "
      pdb=" CA  GLN A  57 "
      pdb=" C   GLN A  57 "
    ideal   model   delta    sigma   weight residual
   111.39  113.30   -1.91 1.38e+00 5.25e-01 1.91e+00
angle pdb=" CA  LEU A  75 "
      pdb=" CB  LEU A  75 "
      pdb=" CG  LEU A  75 "
    ideal   model   delta    sigma   weight residual
   116.30  111.48    4.82 3.50e+00 8.16e-02 1.90e+00
angle pdb=" O   ASN A  65 "
      pdb=" C   ASN A  65 "
      pdb=" N   ASP A  66 "
    ideal   model   delta    sigma   weight residual
   123.22  124.79   -1.57 1.14e+00 7.69e-01 1.90e+00
angle pdb=" CG  TYR A  53 "
      pdb=" CD2 TYR A  53 "
      pdb=" CE2 TYR A  53 "
    ideal   model   delta    sigma   weight residual
   121.20  123.26   -2.06 1.50e+00 4.44e-01 1.89e+00
angle pdb=" N   CYS A  94 "
      pdb=" CA  CYS A  94 "
      pdb=" C   CYS A  94 "
    ideal   model   delta    sigma   weight residual
   111.69  110.00    1.69 1.23e+00 6.61e-01 1.89e+00
angle pdb=" CA  ASN A  74 "
      pdb=" CB  ASN A  74 "
      pdb=" CG  ASN A  74 "
    ideal   model   delta    sigma   weight residual
   112.60  111.23    1.37 1.00e+00 1.00e+00 1.89e+00
angle pdb=" N   ARG A   5 "
      pdb=" CA  ARG A   5 "
      pdb=" CB  ARG A   5 "
    ideal   model   delta    sigma   weight residual
   110.12  112.13   -2.01 1.47e+00 4.63e-01 1.87e+00
angle pdb=" CA  VAL A 109 "
      pdb=" C   VAL A 109 "
      pdb=" O   VAL A 109 "
    ideal   model   delta    sigma   weight residual
   121.05  122.47   -1.42 1.04e+00 9.25e-01 1.87e+00
angle pdb=" CG2 ILE A  98 "
      pdb=" CB  ILE A  98 "
      pdb=" HB  ILE A  98 "
    ideal   model   delta    sigma   weight residual
   109.00  104.90    4.10 3.00e+00 1.11e-01 1.87e+00
angle pdb=" CA  ARG A  21 "
      pdb=" C   ARG A  21 "
      pdb=" O   ARG A  21 "
    ideal   model   delta    sigma   weight residual
   121.08  122.79   -1.71 1.25e+00 6.40e-01 1.86e+00
angle pdb=" C   SER A 100 "
      pdb=" N   ASP A 101 "
      pdb=" CA  ASP A 101 "
    ideal   model   delta    sigma   weight residual
   122.66  124.88   -2.22 1.63e+00 3.76e-01 1.86e+00
angle pdb=" CA  LYS A  13 "
      pdb=" CB  LYS A  13 "
      pdb=" CG  LYS A  13 "
    ideal   model   delta    sigma   weight residual
   114.10  116.82   -2.72 2.00e+00 2.50e-01 1.84e+00
angle pdb=" C   ASP A 119 "
      pdb=" N   VAL A 120 "
      pdb=" CA  VAL A 120 "
    ideal   model   delta    sigma   weight residual
   120.64  118.39    2.25 1.66e+00 3.63e-01 1.84e+00
angle pdb=" CA  GLY A  54 "
      pdb=" C   GLY A  54 "
      pdb=" N   ILE A  55 "
    ideal   model   delta    sigma   weight residual
   114.51  112.25    2.26 1.67e+00 3.59e-01 1.83e+00
angle pdb=" C   ARG A  21 "
      pdb=" CA  ARG A  21 "
      pdb=" CB  ARG A  21 "
    ideal   model   delta    sigma   weight residual
   111.66  113.78   -2.12 1.57e+00 4.06e-01 1.83e+00
angle pdb=" CA  LEU A   8 "
      pdb=" CB  LEU A   8 "
      pdb=" CG  LEU A   8 "
    ideal   model   delta    sigma   weight residual
   116.30  111.57    4.73 3.50e+00 8.16e-02 1.83e+00
angle pdb=" CA  ALA A   9 "
      pdb=" C   ALA A   9 "
      pdb=" N   ALA A  10 "
    ideal   model   delta    sigma   weight residual
   116.97  115.35    1.62 1.20e+00 6.94e-01 1.82e+00
angle pdb=" CA  ASN A  59 "
      pdb=" C   ASN A  59 "
      pdb=" N   SER A  60 "
    ideal   model   delta    sigma   weight residual
   115.86  114.19    1.67 1.24e+00 6.50e-01 1.82e+00
angle pdb=" C   ASN A  93 "
      pdb=" CA  ASN A  93 "
      pdb=" CB  ASN A  93 "
    ideal   model   delta    sigma   weight residual
   110.79  108.55    2.24 1.66e+00 3.63e-01 1.82e+00
angle pdb=" C   SER A  60 "
      pdb=" N   ARG A  61 "
      pdb=" CA  ARG A  61 "
    ideal   model   delta    sigma   weight residual
   120.63  118.80    1.83 1.36e+00 5.41e-01 1.82e+00
angle pdb=" N   ASN A  39 "
      pdb=" CA  ASN A  39 "
      pdb=" CB  ASN A  39 "
    ideal   model   delta    sigma   weight residual
   110.37  108.15    2.22 1.65e+00 3.67e-01 1.81e+00
angle pdb=" N   GLU A   7 "
      pdb=" CA  GLU A   7 "
      pdb=" CB  GLU A   7 "
    ideal   model   delta    sigma   weight residual
   110.16  108.17    1.99 1.48e+00 4.57e-01 1.81e+00
angle pdb=" CA  TRP A  63 "
      pdb=" C   TRP A  63 "
      pdb=" O   TRP A  63 "
    ideal   model   delta    sigma   weight residual
   119.78  121.40   -1.62 1.21e+00 6.83e-01 1.80e+00
angle pdb=" C   ILE A  98 "
      pdb=" N   VAL A  99 "
      pdb=" CA  VAL A  99 "
    ideal   model   delta    sigma   weight residual
   120.42  118.52    1.90 1.42e+00 4.96e-01 1.79e+00
angle pdb=" CA  ARG A 125 "
      pdb=" C   ARG A 125 "
      pdb=" N   GLY A 126 "
    ideal   model   delta    sigma   weight residual
   116.21  114.43    1.78 1.33e+00 5.65e-01 1.79e+00
angle pdb=" CB  LEU A  25 "
      pdb=" CG  LEU A  25 "
      pdb=" HG  LEU A  25 "
    ideal   model   delta    sigma   weight residual
   109.00  105.00    4.00 3.00e+00 1.11e-01 1.78e+00
angle pdb=" CB  ASP A  87 "
      pdb=" CA  ASP A  87 "
      pdb=" HA  ASP A  87 "
    ideal   model   delta    sigma   weight residual
   109.00  105.01    3.99 3.00e+00 1.11e-01 1.77e+00
angle pdb=" CG  ARG A  68 "
      pdb=" CD  ARG A  68 "
      pdb=" NE  ARG A  68 "
    ideal   model   delta    sigma   weight residual
   112.00  109.08    2.92 2.20e+00 2.07e-01 1.77e+00
angle pdb=" CB  ASN A 103 "
      pdb=" CG  ASN A 103 "
      pdb=" OD1 ASN A 103 "
    ideal   model   delta    sigma   weight residual
   120.80  118.15    2.65 2.00e+00 2.50e-01 1.76e+00
angle pdb=" C   TRP A 123 "
      pdb=" N   ILE A 124 "
      pdb=" CA  ILE A 124 "
    ideal   model   delta    sigma   weight residual
   122.69  120.73    1.96 1.49e+00 4.50e-01 1.73e+00
angle pdb=" N   SER A  60 "
      pdb=" CA  SER A  60 "
      pdb=" HA  SER A  60 "
    ideal   model   delta    sigma   weight residual
   110.00  106.06    3.94 3.00e+00 1.11e-01 1.73e+00
angle pdb=" CA  ARG A  21 "
      pdb=" CB  ARG A  21 "
      pdb=" CG  ARG A  21 "
    ideal   model   delta    sigma   weight residual
   114.10  111.47    2.63 2.00e+00 2.50e-01 1.72e+00
angle pdb=" N   ASP A 119 "
      pdb=" CA  ASP A 119 "
      pdb=" C   ASP A 119 "
    ideal   model   delta    sigma   weight residual
   108.52  106.24    2.28 1.74e+00 3.30e-01 1.71e+00
angle pdb=" N   ASP A  87 "
      pdb=" CA  ASP A  87 "
      pdb=" CB  ASP A  87 "
    ideal   model   delta    sigma   weight residual
   110.29  112.28   -1.99 1.52e+00 4.33e-01 1.71e+00
angle pdb=" C   GLU A  35 "
      pdb=" CA  GLU A  35 "
      pdb=" CB  GLU A  35 "
    ideal   model   delta    sigma   weight residual
   110.70  108.31    2.39 1.83e+00 2.99e-01 1.70e+00
angle pdb=" N   LYS A  13 "
      pdb=" CA  LYS A  13 "
      pdb=" CB  LYS A  13 "
    ideal   model   delta    sigma   weight residual
   110.12  112.04   -1.92 1.47e+00 4.63e-01 1.70e+00
angle pdb=" CA  ILE A  88 "
      pdb=" CB  ILE A  88 "
      pdb=" CG2 ILE A  88 "
    ideal   model   delta    sigma   weight residual
   110.50  108.28    2.22 1.70e+00 3.46e-01 1.70e+00
angle pdb=" CA  ARG A  68 "
      pdb=" CB  ARG A  68 "
      pdb=" CG  ARG A  68 "
    ideal   model   delta    sigma   weight residual
   114.10  111.49    2.61 2.00e+00 2.50e-01 1.70e+00
angle pdb=" C   THR A  40 "
      pdb=" CA  THR A  40 "
      pdb=" CB  THR A  40 "
    ideal   model   delta    sigma   weight residual
   110.32  107.57    2.75 2.11e+00 2.25e-01 1.69e+00
angle pdb=" N   ILE A  78 "
      pdb=" CA  ILE A  78 "
      pdb=" C   ILE A  78 "
    ideal   model   delta    sigma   weight residual
   108.88  106.07    2.81 2.16e+00 2.14e-01 1.69e+00
angle pdb=" O   ASP A  18 "
      pdb=" C   ASP A  18 "
      pdb=" N   ASN A  19 "
    ideal   model   delta    sigma   weight residual
   122.96  124.59   -1.63 1.26e+00 6.30e-01 1.68e+00
angle pdb=" C   ALA A 107 "
      pdb=" CA  ALA A 107 "
      pdb=" CB  ALA A 107 "
    ideal   model   delta    sigma   weight residual
   110.32  107.60    2.72 2.11e+00 2.25e-01 1.66e+00
angle pdb=" C   LYS A 116 "
      pdb=" N   GLY A 117 "
      pdb=" CA  GLY A 117 "
    ideal   model   delta    sigma   weight residual
   121.53  118.99    2.54 1.97e+00 2.58e-01 1.66e+00
angle pdb=" CD1 LEU A  25 "
      pdb=" CG  LEU A  25 "
      pdb=" HG  LEU A  25 "
    ideal   model   delta    sigma   weight residual
   108.00  104.15    3.85 3.00e+00 1.11e-01 1.65e+00
angle pdb=" N   LYS A 116 "
      pdb=" CA  LYS A 116 "
      pdb=" CB  LYS A 116 "
    ideal   model   delta    sigma   weight residual
   109.69  107.73    1.96 1.53e+00 4.27e-01 1.64e+00
angle pdb=" CA  VAL A 109 "
      pdb=" CB  VAL A 109 "
      pdb=" CG2 VAL A 109 "
    ideal   model   delta    sigma   weight residual
   110.40  108.22    2.18 1.70e+00 3.46e-01 1.64e+00
angle pdb=" N   ASP A  52 "
      pdb=" CA  ASP A  52 "
      pdb=" CB  ASP A  52 "
    ideal   model   delta    sigma   weight residual
   110.43  112.52   -2.09 1.63e+00 3.76e-01 1.64e+00
angle pdb=" N   THR A  89 "
      pdb=" CA  THR A  89 "
      pdb=" CB  THR A  89 "
    ideal   model   delta    sigma   weight residual
   109.94  108.04    1.90 1.49e+00 4.50e-01 1.63e+00
angle pdb=" CA  ILE A 124 "
      pdb=" C   ILE A 124 "
      pdb=" O   ILE A 124 "
    ideal   model   delta    sigma   weight residual
   119.35  120.69   -1.34 1.05e+00 9.07e-01 1.63e+00
angle pdb=" C   ARG A  21 "
      pdb=" CA  ARG A  21 "
      pdb=" HA  ARG A  21 "
    ideal   model   delta    sigma   weight residual
   109.00  105.18    3.82 3.00e+00 1.11e-01 1.62e+00
angle pdb=" O   ASN A  44 "
      pdb=" C   ASN A  44 "
      pdb=" N   ARG A  45 "
    ideal   model   delta    sigma   weight residual
   123.12  124.79   -1.67 1.32e+00 5.74e-01 1.59e+00
angle pdb=" CB  LEU A  17 "
      pdb=" CG  LEU A  17 "
      pdb=" CD2 LEU A  17 "
    ideal   model   delta    sigma   weight residual
   110.70  114.48   -3.78 3.00e+00 1.11e-01 1.59e+00
angle pdb=" O   ILE A  58 "
      pdb=" C   ILE A  58 "
      pdb=" N   ASN A  59 "
    ideal   model   delta    sigma   weight residual
   122.81  124.21   -1.40 1.11e+00 8.12e-01 1.59e+00
angle pdb=" CA  LEU A  56 "
      pdb=" CB  LEU A  56 "
      pdb=" CG  LEU A  56 "
    ideal   model   delta    sigma   weight residual
   116.30  111.89    4.41 3.50e+00 8.16e-02 1.59e+00
angle pdb=" N   PRO A  79 "
      pdb=" CA  PRO A  79 "
      pdb=" CB  PRO A  79 "
    ideal   model   delta    sigma   weight residual
   103.34  102.17    1.17 9.30e-01 1.16e+00 1.58e+00
angle pdb=" C   HIS A  15 "
      pdb=" N   GLY A  16 "
      pdb=" CA  GLY A  16 "
    ideal   model   delta    sigma   weight residual
   121.85  119.64    2.21 1.76e+00 3.23e-01 1.57e+00
angle pdb=" O   GLY A  49 "
      pdb=" C   GLY A  49 "
      pdb=" N   SER A  50 "
    ideal   model   delta    sigma   weight residual
   122.42  124.06   -1.64 1.31e+00 5.83e-01 1.56e+00
angle pdb=" C   TYR A  53 "
      pdb=" CA  TYR A  53 "
      pdb=" CB  TYR A  53 "
    ideal   model   delta    sigma   weight residual
   109.37  106.98    2.39 1.91e+00 2.74e-01 1.56e+00
angle pdb=" C   ALA A   9 "
      pdb=" CA  ALA A   9 "
      pdb=" CB  ALA A   9 "
    ideal   model   delta    sigma   weight residual
   110.81  108.81    2.00 1.60e+00 3.91e-01 1.56e+00
angle pdb=" CA  SER A  24 "
      pdb=" C   SER A  24 "
      pdb=" O   SER A  24 "
    ideal   model   delta    sigma   weight residual
   121.87  123.32   -1.45 1.16e+00 7.43e-01 1.56e+00
angle pdb=" C   GLN A  57 "
      pdb=" CA  GLN A  57 "
      pdb=" CB  GLN A  57 "
    ideal   model   delta    sigma   weight residual
   111.89  110.12    1.77 1.42e+00 4.96e-01 1.56e+00
angle pdb=" CA  VAL A  29 "
      pdb=" C   VAL A  29 "
      pdb=" N   CYS A  30 "
    ideal   model   delta    sigma   weight residual
   117.28  115.83    1.45 1.16e+00 7.43e-01 1.56e+00
angle pdb=" C   MET A 105 "
      pdb=" CA  MET A 105 "
      pdb=" HA  MET A 105 "
    ideal   model   delta    sigma   weight residual
   110.00  106.27    3.73 3.00e+00 1.11e-01 1.55e+00
angle pdb=" CB  ASN A 103 "
      pdb=" CG  ASN A 103 "
      pdb=" ND2 ASN A 103 "
    ideal   model   delta    sigma   weight residual
   116.40  118.26   -1.86 1.50e+00 4.44e-01 1.54e+00
angle pdb=" CB  TRP A  63 "
      pdb=" CG  TRP A  63 "
      pdb=" CD2 TRP A  63 "
    ideal   model   delta    sigma   weight residual
   126.80  125.07    1.73 1.40e+00 5.10e-01 1.53e+00
angle pdb=" CG2 ILE A  58 "
      pdb=" CB  ILE A  58 "
      pdb=" HB  ILE A  58 "
    ideal   model   delta    sigma   weight residual
   109.00  105.29    3.71 3.00e+00 1.11e-01 1.53e+00
angle pdb=" CA  ARG A  45 "
      pdb=" CB  ARG A  45 "
      pdb=" CG  ARG A  45 "
    ideal   model   delta    sigma   weight residual
   114.10  111.63    2.47 2.00e+00 2.50e-01 1.53e+00
angle pdb=" N   ASN A  74 "
      pdb=" CA  ASN A  74 "
      pdb=" HA  ASN A  74 "
    ideal   model   delta    sigma   weight residual
   110.00  106.29    3.71 3.00e+00 1.11e-01 1.53e+00
angle pdb=" N   SER A  86 "
      pdb=" CA  SER A  86 "
      pdb=" CB  SER A  86 "
    ideal   model   delta    sigma   weight residual
   110.30  108.40    1.90 1.54e+00 4.22e-01 1.52e+00
angle pdb=" N   LEU A   8 "
      pdb=" CA  LEU A   8 "
      pdb=" C   LEU A   8 "
    ideal   model   delta    sigma   weight residual
   111.36  110.02    1.34 1.09e+00 8.42e-01 1.52e+00
angle pdb=" N   CYS A  80 "
      pdb=" CA  CYS A  80 "
      pdb=" C   CYS A  80 "
    ideal   model   delta    sigma   weight residual
   111.71  110.30    1.41 1.15e+00 7.56e-01 1.51e+00
angle pdb=" OG1 THR A  69 "
      pdb=" CB  THR A  69 "
      pdb=" HB  THR A  69 "
    ideal   model   delta    sigma   weight residual
   109.00  112.66   -3.66 3.00e+00 1.11e-01 1.49e+00
angle pdb=" CB  PHE A  34 "
      pdb=" CG  PHE A  34 "
      pdb=" CD1 PHE A  34 "
    ideal   model   delta    sigma   weight residual
   120.70  118.63    2.07 1.70e+00 3.46e-01 1.49e+00
angle pdb=" C   MET A  12 "
      pdb=" CA  MET A  12 "
      pdb=" CB  MET A  12 "
    ideal   model   delta    sigma   weight residual
   110.79  112.81   -2.02 1.66e+00 3.63e-01 1.49e+00
angle pdb=" CB  ARG A 114 "
      pdb=" CG  ARG A 114 "
      pdb=" CD  ARG A 114 "
    ideal   model   delta    sigma   weight residual
   111.30  114.08   -2.78 2.30e+00 1.89e-01 1.47e+00
angle pdb=" CG  GLU A   7 "
      pdb=" CD  GLU A   7 "
      pdb=" OE2 GLU A   7 "
    ideal   model   delta    sigma   weight residual
   118.40  115.62    2.78 2.30e+00 1.89e-01 1.46e+00
angle pdb=" CA  LEU A  17 "
      pdb=" C   LEU A  17 "
      pdb=" O   LEU A  17 "
    ideal   model   delta    sigma   weight residual
   119.31  117.82    1.49 1.24e+00 6.50e-01 1.45e+00
angle pdb=" C   ASP A 101 "
      pdb=" CA  ASP A 101 "
      pdb=" CB  ASP A 101 "
    ideal   model   delta    sigma   weight residual
   111.17  113.01   -1.84 1.53e+00 4.27e-01 1.45e+00
angle pdb=" C   ASN A  93 "
      pdb=" N   CYS A  94 "
      pdb=" CA  CYS A  94 "
    ideal   model   delta    sigma   weight residual
   120.58  118.52    2.06 1.71e+00 3.42e-01 1.45e+00
angle pdb=" N   VAL A  29 "
      pdb=" CA  VAL A  29 "
      pdb=" C   VAL A  29 "
    ideal   model   delta    sigma   weight residual
   110.72  109.51    1.21 1.01e+00 9.80e-01 1.43e+00
angle pdb=" C   ASP A  18 "
      pdb=" CA  ASP A  18 "
      pdb=" CB  ASP A  18 "
    ideal   model   delta    sigma   weight residual
   110.26  108.47    1.79 1.50e+00 4.44e-01 1.42e+00
angle pdb=" N   ALA A  90 "
      pdb=" CA  ALA A  90 "
      pdb=" CB  ALA A  90 "
    ideal   model   delta    sigma   weight residual
   110.12  111.87   -1.75 1.47e+00 4.63e-01 1.42e+00
angle pdb=" C   CYS A  30 "
      pdb=" N   ALA A  31 "
      pdb=" CA  ALA A  31 "
    ideal   model   delta    sigma   weight residual
   120.44  118.90    1.54 1.30e+00 5.92e-01 1.41e+00
angle pdb=" C   ILE A  88 "
      pdb=" N   THR A  89 "
      pdb=" CA  THR A  89 "
    ideal   model   delta    sigma   weight residual
   120.54  118.94    1.60 1.35e+00 5.49e-01 1.41e+00
angle pdb=" N   GLN A  41 "
      pdb=" CA  GLN A  41 "
      pdb=" C   GLN A  41 "
    ideal   model   delta    sigma   weight residual
   113.17  111.68    1.49 1.26e+00 6.30e-01 1.40e+00
angle pdb=" C   CYS A 115 "
      pdb=" CA  CYS A 115 "
      pdb=" CB  CYS A 115 "
    ideal   model   delta    sigma   weight residual
   109.65  107.66    1.99 1.68e+00 3.54e-01 1.40e+00
angle pdb=" C   ARG A  45 "
      pdb=" N   ASN A  46 "
      pdb=" CA  ASN A  46 "
    ideal   model   delta    sigma   weight residual
   122.07  119.69    2.38 2.01e+00 2.48e-01 1.40e+00
angle pdb=" CA  ALA A  11 "
      pdb=" C   ALA A  11 "
      pdb=" O   ALA A  11 "
    ideal   model   delta    sigma   weight residual
   120.42  121.67   -1.25 1.06e+00 8.90e-01 1.39e+00
angle pdb=" N   ARG A  61 "
      pdb=" CA  ARG A  61 "
      pdb=" C   ARG A  61 "
    ideal   model   delta    sigma   weight residual
   111.03  109.72    1.31 1.11e+00 8.12e-01 1.39e+00
angle pdb=" O   ASN A  77 "
      pdb=" C   ASN A  77 "
      pdb=" N   ILE A  78 "
    ideal   model   delta    sigma   weight residual
   122.55  124.01   -1.46 1.24e+00 6.50e-01 1.38e+00
angle pdb=" CA  ILE A  58 "
      pdb=" C   ILE A  58 "
      pdb=" N   ASN A  59 "
    ideal   model   delta    sigma   weight residual
   116.30  114.97    1.33 1.13e+00 7.83e-01 1.38e+00
angle pdb=" CA  CYS A  76 "
      pdb=" C   CYS A  76 "
      pdb=" N   ASN A  77 "
    ideal   model   delta    sigma   weight residual
   118.32  116.73    1.59 1.35e+00 5.49e-01 1.38e+00
angle pdb=" CG2 ILE A  55 "
      pdb=" CB  ILE A  55 "
      pdb=" HB  ILE A  55 "
    ideal   model   delta    sigma   weight residual
   109.00  105.49    3.51 3.00e+00 1.11e-01 1.37e+00
angle pdb=" CA  THR A 118 "
      pdb=" C   THR A 118 "
      pdb=" N   ASP A 119 "
    ideal   model   delta    sigma   weight residual
   115.19  113.46    1.73 1.48e+00 4.57e-01 1.37e+00
angle pdb=" CA  SER A  50 "
      pdb=" C   SER A  50 "
      pdb=" N   THR A  51 "
    ideal   model   delta    sigma   weight residual
   115.21  113.66    1.55 1.33e+00 5.65e-01 1.37e+00
angle pdb=" N   PHE A   3 "
      pdb=" CA  PHE A   3 "
      pdb=" CB  PHE A   3 "
    ideal   model   delta    sigma   weight residual
   110.45  108.68    1.77 1.52e+00 4.33e-01 1.36e+00
angle pdb=" CG2 VAL A  29 "
      pdb=" CB  VAL A  29 "
      pdb=" HB  VAL A  29 "
    ideal   model   delta    sigma   weight residual
   108.00  104.52    3.48 3.00e+00 1.11e-01 1.35e+00
angle pdb=" N   ARG A  73 "
      pdb=" CA  ARG A  73 "
      pdb=" C   ARG A  73 "
    ideal   model   delta    sigma   weight residual
   113.97  112.49    1.48 1.28e+00 6.10e-01 1.34e+00
angle pdb=" C   ASN A  46 "
      pdb=" N   THR A  47 "
      pdb=" CA  THR A  47 "
    ideal   model   delta    sigma   weight residual
   121.58  119.33    2.25 1.95e+00 2.63e-01 1.33e+00
angle pdb=" N   ALA A   9 "
      pdb=" CA  ALA A   9 "
      pdb=" CB  ALA A   9 "
    ideal   model   delta    sigma   weight residual
   109.94  111.66   -1.72 1.49e+00 4.50e-01 1.33e+00
angle pdb=" N   ILE A  58 "
      pdb=" CA  ILE A  58 "
      pdb=" CB  ILE A  58 "
    ideal   model   delta    sigma   weight residual
   110.53  109.28    1.25 1.09e+00 8.42e-01 1.32e+00
angle pdb=" CB  ASP A 101 "
      pdb=" CA  ASP A 101 "
      pdb=" HA  ASP A 101 "
    ideal   model   delta    sigma   weight residual
   109.00  105.56    3.44 3.00e+00 1.11e-01 1.31e+00
angle pdb=" C   SER A  86 "
      pdb=" CA  SER A  86 "
      pdb=" HA  SER A  86 "
    ideal   model   delta    sigma   weight residual
   109.00  105.57    3.43 3.00e+00 1.11e-01 1.31e+00
angle pdb=" O   ARG A 125 "
      pdb=" C   ARG A 125 "
      pdb=" N   GLY A 126 "
    ideal   model   delta    sigma   weight residual
   122.93  124.34   -1.41 1.23e+00 6.61e-01 1.31e+00
angle pdb=" CA  PHE A  38 "
      pdb=" CB  PHE A  38 "
      pdb=" CG  PHE A  38 "
    ideal   model   delta    sigma   weight residual
   113.80  114.94   -1.14 1.00e+00 1.00e+00 1.30e+00
angle pdb=" CA  GLN A  57 "
      pdb=" CB  GLN A  57 "
      pdb=" CG  GLN A  57 "
    ideal   model   delta    sigma   weight residual
   114.10  111.82    2.28 2.00e+00 2.50e-01 1.30e+00
angle pdb=" CA  ALA A  32 "
      pdb=" C   ALA A  32 "
      pdb=" N   LYS A  33 "
    ideal   model   delta    sigma   weight residual
   117.30  115.98    1.32 1.16e+00 7.43e-01 1.30e+00
angle pdb=" C   LYS A  96 "
      pdb=" CA  LYS A  96 "
      pdb=" CB  LYS A  96 "
    ideal   model   delta    sigma   weight residual
   110.79  108.90    1.89 1.66e+00 3.63e-01 1.29e+00
angle pdb=" N   HIS A  15 "
      pdb=" CA  HIS A  15 "
      pdb=" C   HIS A  15 "
    ideal   model   delta    sigma   weight residual
   113.02  111.66    1.36 1.20e+00 6.94e-01 1.28e+00
angle pdb=" N   ALA A   9 "
      pdb=" CA  ALA A   9 "
      pdb=" C   ALA A   9 "
    ideal   model   delta    sigma   weight residual
   111.11  109.75    1.36 1.20e+00 6.94e-01 1.28e+00
angle pdb=" N   CYS A  64 "
      pdb=" CA  CYS A  64 "
      pdb=" C   CYS A  64 "
    ideal   model   delta    sigma   weight residual
   109.52  107.78    1.74 1.55e+00 4.16e-01 1.26e+00
angle pdb=" CD1 LEU A  56 "
      pdb=" CG  LEU A  56 "
      pdb=" CD2 LEU A  56 "
    ideal   model   delta    sigma   weight residual
   110.80  113.27   -2.47 2.20e+00 2.07e-01 1.26e+00
angle pdb=" O   CYS A   6 "
      pdb=" C   CYS A   6 "
      pdb=" N   GLU A   7 "
    ideal   model   delta    sigma   weight residual
   122.27  123.65   -1.38 1.23e+00 6.61e-01 1.25e+00
angle pdb=" C   CYS A 127 "
      pdb=" CA  CYS A 127 "
      pdb=" CB  CYS A 127 "
    ideal   model   delta    sigma   weight residual
   110.10  107.98    2.12 1.90e+00 2.77e-01 1.25e+00
angle pdb=" CA  ASP A 119 "
      pdb=" C   ASP A 119 "
      pdb=" O   ASP A 119 "
    ideal   model   delta    sigma   weight residual
   122.41  123.76   -1.35 1.21e+00 6.83e-01 1.25e+00
angle pdb=" N   LEU A  17 "
      pdb=" CA  LEU A  17 "
      pdb=" HA  LEU A  17 "
    ideal   model   delta    sigma   weight residual
   110.00  106.66    3.34 3.00e+00 1.11e-01 1.24e+00
angle pdb=" C   GLU A   7 "
      pdb=" CA  GLU A   7 "
      pdb=" CB  GLU A   7 "
    ideal   model   delta    sigma   weight residual
   110.85  112.74   -1.89 1.70e+00 3.46e-01 1.23e+00
angle pdb=" CA  ALA A  95 "
      pdb=" C   ALA A  95 "
      pdb=" N   LYS A  96 "
    ideal   model   delta    sigma   weight residual
   117.30  116.01    1.29 1.16e+00 7.43e-01 1.23e+00
angle pdb=" N   ALA A 110 "
      pdb=" CA  ALA A 110 "
      pdb=" CB  ALA A 110 "
    ideal   model   delta    sigma   weight residual
   110.28  112.00   -1.72 1.55e+00 4.16e-01 1.23e+00
angle pdb=" N   SER A  50 "
      pdb=" CA  SER A  50 "
      pdb=" C   SER A  50 "
    ideal   model   delta    sigma   weight residual
   110.46  108.82    1.64 1.48e+00 4.57e-01 1.22e+00
angle pdb=" C   CYS A  76 "
      pdb=" CA  CYS A  76 "
      pdb=" CB  CYS A  76 "
    ideal   model   delta    sigma   weight residual
   110.01  108.02    1.99 1.80e+00 3.09e-01 1.22e+00
angle pdb=" CA  ASN A 113 "
      pdb=" C   ASN A 113 "
      pdb=" O   ASN A 113 "
    ideal   model   delta    sigma   weight residual
   119.79  118.49    1.30 1.18e+00 7.18e-01 1.22e+00
angle pdb=" CA  PHE A   3 "
      pdb=" C   PHE A   3 "
      pdb=" N   GLY A   4 "
    ideal   model   delta    sigma   weight residual
   115.27  113.84    1.43 1.30e+00 5.92e-01 1.21e+00
angle pdb=" OG1 THR A 118 "
      pdb=" CB  THR A 118 "
      pdb=" CG2 THR A 118 "
    ideal   model   delta    sigma   weight residual
   109.30  111.49   -2.19 2.00e+00 2.50e-01 1.20e+00
angle pdb=" N   ALA A  11 "
      pdb=" CA  ALA A  11 "
      pdb=" C   ALA A  11 "
    ideal   model   delta    sigma   weight residual
   111.36  110.17    1.19 1.09e+00 8.42e-01 1.20e+00
angle pdb=" CB  LEU A  83 "
      pdb=" CG  LEU A  83 "
      pdb=" HG  LEU A  83 "
    ideal   model   delta    sigma   weight residual
   109.00  112.28   -3.28 3.00e+00 1.11e-01 1.20e+00
angle pdb=" N   ASN A  74 "
      pdb=" CA  ASN A  74 "
      pdb=" C   ASN A  74 "
    ideal   model   delta    sigma   weight residual
   111.17  112.71   -1.54 1.41e+00 5.03e-01 1.19e+00
angle pdb=" CA  MET A  12 "
      pdb=" C   MET A  12 "
      pdb=" N   LYS A  13 "
    ideal   model   delta    sigma   weight residual
   117.30  116.03    1.27 1.16e+00 7.43e-01 1.19e+00
angle pdb=" CA  ASP A 101 "
      pdb=" CB  ASP A 101 "
      pdb=" CG  ASP A 101 "
    ideal   model   delta    sigma   weight residual
   112.60  111.51    1.09 1.00e+00 1.00e+00 1.18e+00
angle pdb=" CA  TRP A 123 "
      pdb=" C   TRP A 123 "
      pdb=" N   ILE A 124 "
    ideal   model   delta    sigma   weight residual
   118.14  119.56   -1.42 1.31e+00 5.83e-01 1.18e+00
angle pdb=" C   SER A  91 "
      pdb=" CA  SER A  91 "
      pdb=" CB  SER A  91 "
    ideal   model   delta    sigma   weight residual
   110.85  109.01    1.84 1.70e+00 3.46e-01 1.17e+00
angle pdb=" O   CYS A 115 "
      pdb=" C   CYS A 115 "
      pdb=" N   LYS A 116 "
    ideal   model   delta    sigma   weight residual
   122.10  123.55   -1.45 1.34e+00 5.57e-01 1.17e+00
angle pdb=" O   THR A  69 "
      pdb=" C   THR A  69 "
      pdb=" N   PRO A  70 "
    ideal   model   delta    sigma   weight residual
   121.36  122.56   -1.20 1.11e+00 8.12e-01 1.17e+00
angle pdb=" CD1 LEU A  17 "
      pdb=" CG  LEU A  17 "
      pdb=" CD2 LEU A  17 "
    ideal   model   delta    sigma   weight residual
   110.80  108.42    2.38 2.20e+00 2.07e-01 1.17e+00
angle pdb=" N   LYS A  33 "
      pdb=" CA  LYS A  33 "
      pdb=" CB  LYS A  33 "
    ideal   model   delta    sigma   weight residual
   110.01  108.44    1.57 1.45e+00 4.76e-01 1.17e+00
angle pdb=" N   CYS A  76 "
      pdb=" CA  CYS A  76 "
      pdb=" C   CYS A  76 "
    ideal   model   delta    sigma   weight residual
   113.16  111.82    1.34 1.24e+00 6.50e-01 1.16e+00
angle pdb=" N   ASN A  27 "
      pdb=" CA  ASN A  27 "
      pdb=" CB  ASN A  27 "
    ideal   model   delta    sigma   weight residual
   110.01  111.57   -1.56 1.45e+00 4.76e-01 1.16e+00
angle pdb=" CA  LEU A  25 "
      pdb=" CB  LEU A  25 "
      pdb=" CG  LEU A  25 "
    ideal   model   delta    sigma   weight residual
   116.30  112.54    3.76 3.50e+00 8.16e-02 1.16e+00
angle pdb=" CA  THR A  51 "
      pdb=" C   THR A  51 "
      pdb=" N   ASP A  52 "
    ideal   model   delta    sigma   weight residual
   115.60  114.02    1.58 1.47e+00 4.63e-01 1.16e+00
angle pdb=" CA  VAL A  29 "
      pdb=" CB  VAL A  29 "
      pdb=" CG1 VAL A  29 "
    ideal   model   delta    sigma   weight residual
   110.40  108.57    1.83 1.70e+00 3.46e-01 1.16e+00
angle pdb=" N   GLU A   7 "
      pdb=" CA  GLU A   7 "
      pdb=" C   GLU A   7 "
    ideal   model   delta    sigma   weight residual
   111.36  110.19    1.17 1.09e+00 8.42e-01 1.15e+00
angle pdb=" O   SER A  85 "
      pdb=" C   SER A  85 "
      pdb=" N   SER A  86 "
    ideal   model   delta    sigma   weight residual
   122.79  121.57    1.22 1.14e+00 7.69e-01 1.15e+00
angle pdb=" N   SER A  85 "
      pdb=" CA  SER A  85 "
      pdb=" CB  SER A  85 "
    ideal   model   delta    sigma   weight residual
   110.36  108.83    1.53 1.43e+00 4.89e-01 1.14e+00
angle pdb=" C   VAL A 109 "
      pdb=" N   ALA A 110 "
      pdb=" CA  ALA A 110 "
    ideal   model   delta    sigma   weight residual
   120.31  118.69    1.62 1.52e+00 4.33e-01 1.14e+00
angle pdb=" CA  SER A  60 "
      pdb=" C   SER A  60 "
      pdb=" O   SER A  60 "
    ideal   model   delta    sigma   weight residual
   119.11  120.48   -1.37 1.28e+00 6.10e-01 1.14e+00
angle pdb=" CA  ALA A  42 "
      pdb=" C   ALA A  42 "
      pdb=" O   ALA A  42 "
    ideal   model   delta    sigma   weight residual
   121.19  122.36   -1.17 1.10e+00 8.26e-01 1.14e+00
angle pdb=" O   GLY A  22 "
      pdb=" C   GLY A  22 "
      pdb=" N   TYR A  23 "
    ideal   model   delta    sigma   weight residual
   122.41  123.74   -1.33 1.25e+00 6.40e-01 1.14e+00
angle pdb=" CA  ILE A  55 "
      pdb=" CB  ILE A  55 "
      pdb=" CG1 ILE A  55 "
    ideal   model   delta    sigma   weight residual
   110.40  108.59    1.81 1.70e+00 3.46e-01 1.13e+00
angle pdb=" C   CYS A  80 "
      pdb=" N   SER A  81 "
      pdb=" CA  SER A  81 "
    ideal   model   delta    sigma   weight residual
   120.28  118.75    1.53 1.44e+00 4.82e-01 1.13e+00
angle pdb=" CA  GLU A   7 "
      pdb=" C   GLU A   7 "
      pdb=" N   LEU A   8 "
    ideal   model   delta    sigma   weight residual
   117.39  116.07    1.32 1.24e+00 6.50e-01 1.13e+00
angle pdb=" N   LEU A  17 "
      pdb=" CA  LEU A  17 "
      pdb=" C   LEU A  17 "
    ideal   model   delta    sigma   weight residual
   112.89  114.21   -1.32 1.24e+00 6.50e-01 1.13e+00
angle pdb=" CB  ASP A  66 "
      pdb=" CG  ASP A  66 "
      pdb=" OD1 ASP A  66 "
    ideal   model   delta    sigma   weight residual
   118.40  120.84   -2.44 2.30e+00 1.89e-01 1.13e+00
angle pdb=" C   THR A  89 "
      pdb=" CA  THR A  89 "
      pdb=" HA  THR A  89 "
    ideal   model   delta    sigma   weight residual
   109.00  105.82    3.18 3.00e+00 1.11e-01 1.13e+00
angle pdb=" OD1 ASP A  48 "
      pdb=" CG  ASP A  48 "
      pdb=" OD2 ASP A  48 "
    ideal   model   delta    sigma   weight residual
   122.90  120.36    2.54 2.40e+00 1.74e-01 1.12e+00
angle pdb=" C   GLY A  16 "
      pdb=" N   LEU A  17 "
      pdb=" CA  LEU A  17 "
    ideal   model   delta    sigma   weight residual
   121.14  119.29    1.85 1.75e+00 3.27e-01 1.12e+00
angle pdb=" C   ILE A  78 "
      pdb=" N   PRO A  79 "
      pdb=" CD  PRO A  79 "
    ideal   model   delta    sigma   weight residual
   125.00  129.33   -4.33 4.10e+00 5.95e-02 1.12e+00
angle pdb=" C   ILE A  78 "
      pdb=" N   PRO A  79 "
      pdb=" CA  PRO A  79 "
    ideal   model   delta    sigma   weight residual
   119.76  118.70    1.06 1.00e+00 1.00e+00 1.11e+00
angle pdb=" CB  ARG A  21 "
      pdb=" CA  ARG A  21 "
      pdb=" HA  ARG A  21 "
    ideal   model   delta    sigma   weight residual
   109.00  105.84    3.16 3.00e+00 1.11e-01 1.11e+00
angle pdb=" CA  TRP A  28 "
      pdb=" C   TRP A  28 "
      pdb=" N   VAL A  29 "
    ideal   model   delta    sigma   weight residual
   117.39  116.09    1.30 1.24e+00 6.50e-01 1.10e+00
angle pdb=" N   ASP A 119 "
      pdb=" CA  ASP A 119 "
      pdb=" HA  ASP A 119 "
    ideal   model   delta    sigma   weight residual
   110.00  113.15   -3.15 3.00e+00 1.11e-01 1.10e+00
angle pdb=" CA  SER A  91 "
      pdb=" C   SER A  91 "
      pdb=" O   SER A  91 "
    ideal   model   delta    sigma   weight residual
   120.42  121.53   -1.11 1.06e+00 8.90e-01 1.10e+00
angle pdb=" N   ALA A  32 "
      pdb=" CA  ALA A  32 "
      pdb=" CB  ALA A  32 "
    ideal   model   delta    sigma   weight residual
   110.12  108.58    1.54 1.47e+00 4.63e-01 1.09e+00
angle pdb=" O   GLN A  41 "
      pdb=" C   GLN A  41 "
      pdb=" N   ALA A  42 "
    ideal   model   delta    sigma   weight residual
   122.34  123.64   -1.30 1.25e+00 6.40e-01 1.08e+00
angle pdb=" N   TRP A  28 "
      pdb=" CA  TRP A  28 "
      pdb=" CB  TRP A  28 "
    ideal   model   delta    sigma   weight residual
   110.16  108.62    1.54 1.48e+00 4.57e-01 1.08e+00
angle pdb=" N   LEU A  25 "
      pdb=" CA  LEU A  25 "
      pdb=" C   LEU A  25 "
    ideal   model   delta    sigma   weight residual
   111.11  112.36   -1.25 1.20e+00 6.94e-01 1.08e+00
angle pdb=" C   VAL A   2 "
      pdb=" CA  VAL A   2 "
      pdb=" CB  VAL A   2 "
    ideal   model   delta    sigma   weight residual
   111.19  112.63   -1.44 1.39e+00 5.18e-01 1.08e+00
angle pdb=" CB  LEU A  56 "
      pdb=" CG  LEU A  56 "
      pdb=" CD1 LEU A  56 "
    ideal   model   delta    sigma   weight residual
   110.70  107.58    3.12 3.00e+00 1.11e-01 1.08e+00
angle pdb=" O   THR A  43 "
      pdb=" C   THR A  43 "
      pdb=" N   ASN A  44 "
    ideal   model   delta    sigma   weight residual
   123.24  121.96    1.28 1.23e+00 6.61e-01 1.08e+00
angle pdb=" N   THR A  89 "
      pdb=" CA  THR A  89 "
      pdb=" C   THR A  89 "
    ideal   model   delta    sigma   weight residual
   111.11  112.36   -1.25 1.20e+00 6.94e-01 1.08e+00
angle pdb=" CD  ARG A  73 "
      pdb=" NE  ARG A  73 "
      pdb=" CZ  ARG A  73 "
    ideal   model   delta    sigma   weight residual
   124.40  122.95    1.45 1.40e+00 5.10e-01 1.08e+00
angle pdb=" O2  NO3 A 202 "
      pdb=" N   NO3 A 202 "
      pdb=" O3  NO3 A 202 "
    ideal   model   delta    sigma   weight residual
   120.00  123.11   -3.11 3.00e+00 1.11e-01 1.08e+00
angle pdb=" N   TRP A 123 "
      pdb=" CA  TRP A 123 "
      pdb=" CB  TRP A 123 "
    ideal   model   delta    sigma   weight residual
   110.39  108.67    1.72 1.66e+00 3.63e-01 1.07e+00
angle pdb=" N   GLY A  16 "
      pdb=" CA  GLY A  16 "
      pdb=" C   GLY A  16 "
    ideal   model   delta    sigma   weight residual
   115.43  113.97    1.46 1.41e+00 5.03e-01 1.07e+00
angle pdb=" CA  CYS A  80 "
      pdb=" C   CYS A  80 "
      pdb=" N   SER A  81 "
    ideal   model   delta    sigma   weight residual
   117.63  118.92   -1.29 1.25e+00 6.40e-01 1.06e+00
angle pdb=" CB  LYS A  13 "
      pdb=" CA  LYS A  13 "
      pdb=" HA  LYS A  13 "
    ideal   model   delta    sigma   weight residual
   109.00  105.91    3.09 3.00e+00 1.11e-01 1.06e+00
angle pdb=" NE  ARG A 114 "
      pdb=" CZ  ARG A 114 "
      pdb=" NH2 ARG A 114 "
    ideal   model   delta    sigma   weight residual
   119.20  118.27    0.93 9.00e-01 1.23e+00 1.06e+00
angle pdb=" CB  ASN A  59 "
      pdb=" CG  ASN A  59 "
      pdb=" ND2 ASN A  59 "
    ideal   model   delta    sigma   weight residual
   116.40  117.94   -1.54 1.50e+00 4.44e-01 1.06e+00
angle pdb=" N   SER A  36 "
      pdb=" CA  SER A  36 "
      pdb=" HA  SER A  36 "
    ideal   model   delta    sigma   weight residual
   110.00  106.92    3.08 3.00e+00 1.11e-01 1.06e+00
angle pdb=" CB  ARG A  61 "
      pdb=" CA  ARG A  61 "
      pdb=" HA  ARG A  61 "
    ideal   model   delta    sigma   weight residual
   109.00  105.92    3.08 3.00e+00 1.11e-01 1.05e+00
angle pdb=" O   THR A  51 "
      pdb=" C   THR A  51 "
      pdb=" N   ASP A  52 "
    ideal   model   delta    sigma   weight residual
   123.27  124.46   -1.19 1.16e+00 7.43e-01 1.05e+00
angle pdb=" CA  TYR A  23 "
      pdb=" C   TYR A  23 "
      pdb=" O   TYR A  23 "
    ideal   model   delta    sigma   weight residual
   120.54  121.61   -1.07 1.04e+00 9.25e-01 1.05e+00
angle pdb=" CB  LEU A  84 "
      pdb=" CA  LEU A  84 "
      pdb=" HA  LEU A  84 "
    ideal   model   delta    sigma   weight residual
   109.00  105.95    3.05 3.00e+00 1.11e-01 1.03e+00
angle pdb=" O1  NO3 A 203 "
      pdb=" N   NO3 A 203 "
      pdb=" O3  NO3 A 203 "
    ideal   model   delta    sigma   weight residual
   120.00  123.05   -3.05 3.00e+00 1.11e-01 1.03e+00
angle pdb=" CA  ILE A  55 "
      pdb=" CB  ILE A  55 "
      pdb=" CG2 ILE A  55 "
    ideal   model   delta    sigma   weight residual
   110.50  112.23   -1.73 1.70e+00 3.46e-01 1.03e+00
angle pdb=" C   CYS A  30 "
      pdb=" CA  CYS A  30 "
      pdb=" HA  CYS A  30 "
    ideal   model   delta    sigma   weight residual
   109.00  105.96    3.04 3.00e+00 1.11e-01 1.03e+00
angle pdb=" CA  ALA A  42 "
      pdb=" C   ALA A  42 "
      pdb=" N   THR A  43 "
    ideal   model   delta    sigma   weight residual
   115.85  114.54    1.31 1.29e+00 6.01e-01 1.03e+00
angle pdb=" CA  ASN A  27 "
      pdb=" C   ASN A  27 "
      pdb=" O   ASN A  27 "
    ideal   model   delta    sigma   weight residual
   120.82  119.76    1.06 1.05e+00 9.07e-01 1.02e+00
angle pdb=" N   TRP A  62 "
      pdb=" CA  TRP A  62 "
      pdb=" C   TRP A  62 "
    ideal   model   delta    sigma   weight residual
   113.41  114.64   -1.23 1.22e+00 6.72e-01 1.01e+00
angle pdb=" CA  GLY A  22 "
      pdb=" C   GLY A  22 "
      pdb=" N   TYR A  23 "
    ideal   model   delta    sigma   weight residual
   118.42  117.15    1.27 1.26e+00 6.30e-01 1.01e+00
angle pdb=" C   ALA A  95 "
      pdb=" N   LYS A  96 "
      pdb=" CA  LYS A  96 "
    ideal   model   delta    sigma   weight residual
   120.28  118.93    1.35 1.34e+00 5.57e-01 1.01e+00
angle pdb=" CA  PRO A  70 "
      pdb=" C   PRO A  70 "
      pdb=" N   GLY A  71 "
    ideal   model   delta    sigma   weight residual
   115.56  116.83   -1.27 1.27e+00 6.20e-01 1.01e+00
angle pdb=" OG1 THR A  69 "
      pdb=" CB  THR A  69 "
      pdb=" CG2 THR A  69 "
    ideal   model   delta    sigma   weight residual
   109.30  107.29    2.01 2.00e+00 2.50e-01 1.01e+00
angle pdb=" C   ASP A 101 "
      pdb=" CA  ASP A 101 "
      pdb=" HA  ASP A 101 "
    ideal   model   delta    sigma   weight residual
   109.00  106.00    3.00 3.00e+00 1.11e-01 9.99e-01
angle pdb=" C   TRP A  63 "
      pdb=" CA  TRP A  63 "
      pdb=" HA  TRP A  63 "
    ideal   model   delta    sigma   weight residual
   109.00  106.01    2.99 3.00e+00 1.11e-01 9.97e-01
angle pdb=" O   TYR A  53 "
      pdb=" C   TYR A  53 "
      pdb=" N   GLY A  54 "
    ideal   model   delta    sigma   weight residual
   123.23  124.53   -1.30 1.30e+00 5.92e-01 9.94e-01
angle pdb=" CA  ASP A  18 "
      pdb=" N   ASP A  18 "
      pdb=" H   ASP A  18 "
    ideal   model   delta    sigma   weight residual
   114.23  117.22   -2.99 3.00e+00 1.11e-01 9.93e-01
angle pdb=" CG  TRP A  63 "
      pdb=" CD2 TRP A  63 "
      pdb=" CE3 TRP A  63 "
    ideal   model   delta    sigma   weight residual
   133.90  134.90   -1.00 1.00e+00 1.00e+00 9.92e-01
angle pdb=" CA  ARG A  45 "
      pdb=" C   ARG A  45 "
      pdb=" N   ASN A  46 "
    ideal   model   delta    sigma   weight residual
   116.43  115.17    1.26 1.27e+00 6.20e-01 9.91e-01
angle pdb=" C   ILE A  58 "
      pdb=" CA  ILE A  58 "
      pdb=" HA  ILE A  58 "
    ideal   model   delta    sigma   weight residual
   109.00  106.02    2.98 3.00e+00 1.11e-01 9.89e-01
angle pdb=" N   GLY A 126 "
      pdb=" CA  GLY A 126 "
      pdb=" C   GLY A 126 "
    ideal   model   delta    sigma   weight residual
   115.30  113.92    1.38 1.39e+00 5.18e-01 9.89e-01
angle pdb=" CB  GLN A 121 "
      pdb=" CA  GLN A 121 "
      pdb=" HA  GLN A 121 "
    ideal   model   delta    sigma   weight residual
   109.00  106.02    2.98 3.00e+00 1.11e-01 9.88e-01
angle pdb=" CA  ASN A  65 "
      pdb=" C   ASN A  65 "
      pdb=" N   ASP A  66 "
    ideal   model   delta    sigma   weight residual
   116.37  115.15    1.22 1.23e+00 6.61e-01 9.88e-01
angle pdb=" CG  TYR A  20 "
      pdb=" CD1 TYR A  20 "
      pdb=" CE1 TYR A  20 "
    ideal   model   delta    sigma   weight residual
   121.20  119.71    1.49 1.50e+00 4.44e-01 9.85e-01
angle pdb=" CE1 TYR A  20 "
      pdb=" CZ  TYR A  20 "
      pdb=" OH  TYR A  20 "
    ideal   model   delta    sigma   weight residual
   119.90  116.92    2.98 3.00e+00 1.11e-01 9.85e-01
angle pdb=" C   SER A  86 "
      pdb=" CA  SER A  86 "
      pdb=" CB  SER A  86 "
    ideal   model   delta    sigma   weight residual
   110.38  112.40   -2.02 2.04e+00 2.40e-01 9.85e-01
angle pdb=" ND1 HIS A  15 "
      pdb=" CE1 HIS A  15 "
      pdb=" NE2 HIS A  15 "
    ideal   model   delta    sigma   weight residual
   108.40  107.41    0.99 1.00e+00 1.00e+00 9.83e-01
angle pdb=" OD1 ASN A 103 "
      pdb=" CG  ASN A 103 "
      pdb=" ND2 ASN A 103 "
    ideal   model   delta    sigma   weight residual
   122.60  123.59   -0.99 1.00e+00 1.00e+00 9.79e-01
angle pdb=" N   ASN A  39 "
      pdb=" CA  ASN A  39 "
      pdb=" C   ASN A  39 "
    ideal   model   delta    sigma   weight residual
   108.20  109.89   -1.69 1.71e+00 3.42e-01 9.76e-01
angle pdb=" C   ARG A  61 "
      pdb=" CA  ARG A  61 "
      pdb=" CB  ARG A  61 "
    ideal   model   delta    sigma   weight residual
   110.95  112.48   -1.53 1.55e+00 4.16e-01 9.73e-01
angle pdb=" C   ASP A  52 "
      pdb=" CA  ASP A  52 "
      pdb=" HA  ASP A  52 "
    ideal   model   delta    sigma   weight residual
   109.00  111.96   -2.96 3.00e+00 1.11e-01 9.71e-01
angle pdb=" C   PHE A  34 "
      pdb=" CA  PHE A  34 "
      pdb=" HA  PHE A  34 "
    ideal   model   delta    sigma   weight residual
   109.00  106.05    2.95 3.00e+00 1.11e-01 9.67e-01
angle pdb=" CA  VAL A  92 "
      pdb=" C   VAL A  92 "
      pdb=" N   ASN A  93 "
    ideal   model   delta    sigma   weight residual
   116.89  117.98   -1.09 1.11e+00 8.12e-01 9.61e-01
angle pdb=" N   ALA A  90 "
      pdb=" CA  ALA A  90 "
      pdb=" HA  ALA A  90 "
    ideal   model   delta    sigma   weight residual
   110.00  107.06    2.94 3.00e+00 1.11e-01 9.59e-01
angle pdb=" N   TYR A  23 "
      pdb=" CA  TYR A  23 "
      pdb=" CB  TYR A  23 "
    ideal   model   delta    sigma   weight residual
   110.37  111.98   -1.61 1.65e+00 3.67e-01 9.57e-01
angle pdb=" CD1 LEU A  84 "
      pdb=" CG  LEU A  84 "
      pdb=" HG  LEU A  84 "
    ideal   model   delta    sigma   weight residual
   108.00  105.07    2.93 3.00e+00 1.11e-01 9.55e-01
angle pdb=" CA  TRP A  63 "
      pdb=" C   TRP A  63 "
      pdb=" N   CYS A  64 "
    ideal   model   delta    sigma   weight residual
   117.93  116.42    1.51 1.55e+00 4.16e-01 9.52e-01
angle pdb=" N   THR A  51 "
      pdb=" CA  THR A  51 "
      pdb=" CB  THR A  51 "
    ideal   model   delta    sigma   weight residual
   111.53  109.72    1.81 1.86e+00 2.89e-01 9.44e-01
angle pdb=" O   VAL A  29 "
      pdb=" C   VAL A  29 "
      pdb=" N   CYS A  30 "
    ideal   model   delta    sigma   weight residual
   121.83  122.83   -1.00 1.03e+00 9.43e-01 9.43e-01
angle pdb=" N   ALA A  42 "
      pdb=" CA  ALA A  42 "
      pdb=" CB  ALA A  42 "
    ideal   model   delta    sigma   weight residual
   109.83  108.37    1.46 1.51e+00 4.39e-01 9.41e-01
angle pdb=" CA  ARG A  73 "
      pdb=" C   ARG A  73 "
      pdb=" O   ARG A  73 "
    ideal   model   delta    sigma   weight residual
   118.97  120.01   -1.04 1.07e+00 8.73e-01 9.39e-01
angle pdb=" N   ASN A  19 "
      pdb=" CA  ASN A  19 "
      pdb=" HA  ASN A  19 "
    ideal   model   delta    sigma   weight residual
   110.00  107.09    2.91 3.00e+00 1.11e-01 9.39e-01
angle pdb=" C   THR A  47 "
      pdb=" CA  THR A  47 "
      pdb=" CB  THR A  47 "
    ideal   model   delta    sigma   weight residual
   109.95  108.03    1.92 1.99e+00 2.53e-01 9.27e-01
angle pdb=" CA  ASN A 113 "
      pdb=" C   ASN A 113 "
      pdb=" N   ARG A 114 "
    ideal   model   delta    sigma   weight residual
   117.82  119.19   -1.37 1.42e+00 4.96e-01 9.26e-01
angle pdb=" CA  ASN A  44 "
      pdb=" CB  ASN A  44 "
      pdb=" CG  ASN A  44 "
    ideal   model   delta    sigma   weight residual
   112.60  111.64    0.96 1.00e+00 1.00e+00 9.26e-01
angle pdb=" CB  TYR A  53 "
      pdb=" CA  TYR A  53 "
      pdb=" HA  TYR A  53 "
    ideal   model   delta    sigma   weight residual
   109.00  111.88   -2.88 3.00e+00 1.11e-01 9.23e-01
angle pdb=" N   ILE A  98 "
      pdb=" CA  ILE A  98 "
      pdb=" CB  ILE A  98 "
    ideal   model   delta    sigma   weight residual
   110.55  109.43    1.12 1.17e+00 7.31e-01 9.21e-01
angle pdb=" C   CYS A  94 "
      pdb=" N   ALA A  95 "
      pdb=" CA  ALA A  95 "
    ideal   model   delta    sigma   weight residual
   120.28  119.00    1.28 1.34e+00 5.57e-01 9.19e-01
angle pdb=" CB  LEU A  56 "
      pdb=" CG  LEU A  56 "
      pdb=" HG  LEU A  56 "
    ideal   model   delta    sigma   weight residual
   109.00  111.87   -2.87 3.00e+00 1.11e-01 9.17e-01
angle pdb=" CA  LEU A  84 "
      pdb=" C   LEU A  84 "
      pdb=" N   SER A  85 "
    ideal   model   delta    sigma   weight residual
   118.11  116.89    1.22 1.27e+00 6.20e-01 9.17e-01
angle pdb=" N   TRP A  62 "
      pdb=" CA  TRP A  62 "
      pdb=" HA  TRP A  62 "
    ideal   model   delta    sigma   weight residual
   110.00  107.13    2.87 3.00e+00 1.11e-01 9.16e-01
angle pdb=" OD1 ASN A  74 "
      pdb=" CG  ASN A  74 "
      pdb=" ND2 ASN A  74 "
    ideal   model   delta    sigma   weight residual
   122.60  123.56   -0.96 1.00e+00 1.00e+00 9.13e-01
angle pdb=" CB  ILE A  58 "
      pdb=" CG1 ILE A  58 "
      pdb=" CD1 ILE A  58 "
    ideal   model   delta    sigma   weight residual
   113.80  111.80    2.00 2.10e+00 2.27e-01 9.11e-01
angle pdb=" CA  ASN A  37 "
      pdb=" CB  ASN A  37 "
      pdb=" CG  ASN A  37 "
    ideal   model   delta    sigma   weight residual
   112.60  111.65    0.95 1.00e+00 1.00e+00 9.10e-01
angle pdb=" CG  TYR A  53 "
      pdb=" CD1 TYR A  53 "
      pdb=" CE1 TYR A  53 "
    ideal   model   delta    sigma   weight residual
   121.20  119.77    1.43 1.50e+00 4.44e-01 9.09e-01
angle pdb=" CD2 PHE A  38 "
      pdb=" CE2 PHE A  38 "
      pdb=" CZ  PHE A  38 "
    ideal   model   delta    sigma   weight residual
   120.00  121.72   -1.72 1.80e+00 3.09e-01 9.08e-01
angle pdb=" CB  LEU A  84 "
      pdb=" CG  LEU A  84 "
      pdb=" CD1 LEU A  84 "
    ideal   model   delta    sigma   weight residual
   110.70  113.56   -2.86 3.00e+00 1.11e-01 9.06e-01
angle pdb=" N   CYS A   6 "
      pdb=" CA  CYS A   6 "
      pdb=" HA  CYS A   6 "
    ideal   model   delta    sigma   weight residual
   110.00  107.15    2.85 3.00e+00 1.11e-01 9.05e-01
angle pdb=" CB  PHE A   3 "
      pdb=" CA  PHE A   3 "
      pdb=" HA  PHE A   3 "
    ideal   model   delta    sigma   weight residual
   109.00  111.85   -2.85 3.00e+00 1.11e-01 9.01e-01
angle pdb=" O   ALA A   9 "
      pdb=" C   ALA A   9 "
      pdb=" N   ALA A  10 "
    ideal   model   delta    sigma   weight residual
   122.09  123.08   -0.99 1.04e+00 9.25e-01 9.01e-01
angle pdb=" C   ASN A 113 "
      pdb=" N   ARG A 114 "
      pdb=" CA  ARG A 114 "
    ideal   model   delta    sigma   weight residual
   122.23  120.74    1.49 1.57e+00 4.06e-01 9.00e-01
angle pdb=" CB  TRP A 108 "
      pdb=" CG  TRP A 108 "
      pdb=" CD1 TRP A 108 "
    ideal   model   delta    sigma   weight residual
   126.90  125.48    1.42 1.50e+00 4.44e-01 9.00e-01
angle pdb=" CG1 ILE A  78 "
      pdb=" CB  ILE A  78 "
      pdb=" HB  ILE A  78 "
    ideal   model   delta    sigma   weight residual
   109.00  106.16    2.84 3.00e+00 1.11e-01 8.99e-01
angle pdb=" O1  NO3 A 203 "
      pdb=" N   NO3 A 203 "
      pdb=" O2  NO3 A 203 "
    ideal   model   delta    sigma   weight residual
   120.00  117.16    2.84 3.00e+00 1.11e-01 8.95e-01
angle pdb=" CA  GLY A  71 "
      pdb=" C   GLY A  71 "
      pdb=" N   SER A  72 "
    ideal   model   delta    sigma   weight residual
   118.20  117.00    1.20 1.27e+00 6.20e-01 8.94e-01
angle pdb=" CA  CYS A  80 "
      pdb=" C   CYS A  80 "
      pdb=" O   CYS A  80 "
    ideal   model   delta    sigma   weight residual
   120.10  119.03    1.07 1.13e+00 7.83e-01 8.92e-01
angle pdb=" N   ALA A  10 "
      pdb=" CA  ALA A  10 "
      pdb=" C   ALA A  10 "
    ideal   model   delta    sigma   weight residual
   111.28  112.31   -1.03 1.09e+00 8.42e-01 8.91e-01
angle pdb=" CA  THR A  40 "
      pdb=" CB  THR A  40 "
      pdb=" CG2 THR A  40 "
    ideal   model   delta    sigma   weight residual
   110.50  108.90    1.60 1.70e+00 3.46e-01 8.89e-01
angle pdb=" CA  LEU A  83 "
      pdb=" C   LEU A  83 "
      pdb=" N   LEU A  84 "
    ideal   model   delta    sigma   weight residual
   118.44  117.11    1.33 1.41e+00 5.03e-01 8.85e-01
angle pdb=" CA  ASP A 101 "
      pdb=" C   ASP A 101 "
      pdb=" O   ASP A 101 "
    ideal   model   delta    sigma   weight residual
   119.80  121.06   -1.26 1.34e+00 5.57e-01 8.85e-01
angle pdb=" CA  TRP A  62 "
      pdb=" N   TRP A  62 "
      pdb=" H   TRP A  62 "
    ideal   model   delta    sigma   weight residual
   113.81  116.62   -2.82 3.00e+00 1.11e-01 8.82e-01
angle pdb=" N   ILE A  88 "
      pdb=" CA  ILE A  88 "
      pdb=" C   ILE A  88 "
    ideal   model   delta    sigma   weight residual
   112.80  111.72    1.08 1.15e+00 7.56e-01 8.82e-01
angle pdb=" CD1 PHE A   3 "
      pdb=" CE1 PHE A   3 "
      pdb=" CZ  PHE A   3 "
    ideal   model   delta    sigma   weight residual
   120.00  121.69   -1.69 1.80e+00 3.09e-01 8.81e-01
angle pdb=" O   VAL A 109 "
      pdb=" C   VAL A 109 "
      pdb=" N   ALA A 110 "
    ideal   model   delta    sigma   weight residual
   121.89  120.97    0.92 9.80e-01 1.04e+00 8.78e-01
angle pdb=" CA  TRP A  63 "
      pdb=" N   TRP A  63 "
      pdb=" H   TRP A  63 "
    ideal   model   delta    sigma   weight residual
   113.59  116.39   -2.81 3.00e+00 1.11e-01 8.76e-01
angle pdb=" CA  ILE A 124 "
      pdb=" CB  ILE A 124 "
      pdb=" CG1 ILE A 124 "
    ideal   model   delta    sigma   weight residual
   110.40  111.99   -1.59 1.70e+00 3.46e-01 8.71e-01
angle pdb=" CA  LEU A  83 "
      pdb=" CB  LEU A  83 "
      pdb=" CG  LEU A  83 "
    ideal   model   delta    sigma   weight residual
   116.30  113.04    3.26 3.50e+00 8.16e-02 8.67e-01
angle pdb=" CD  ARG A 125 "
      pdb=" NE  ARG A 125 "
      pdb=" CZ  ARG A 125 "
    ideal   model   delta    sigma   weight residual
   124.40  125.70   -1.30 1.40e+00 5.10e-01 8.62e-01
angle pdb=" C   ARG A  45 "
      pdb=" CA  ARG A  45 "
      pdb=" CB  ARG A  45 "
    ideal   model   delta    sigma   weight residual
   110.81  112.34   -1.53 1.65e+00 3.67e-01 8.56e-01
angle pdb=" CA  TYR A  20 "
      pdb=" C   TYR A  20 "
      pdb=" N   ARG A  21 "
    ideal   model   delta    sigma   weight residual
   116.43  115.16    1.27 1.37e+00 5.33e-01 8.55e-01
angle pdb=" CA  ALA A  82 "
      pdb=" C   ALA A  82 "
      pdb=" N   LEU A  83 "
    ideal   model   delta    sigma   weight residual
   118.08  116.88    1.20 1.30e+00 5.92e-01 8.52e-01
angle pdb=" CB  ILE A  78 "
      pdb=" CA  ILE A  78 "
      pdb=" HA  ILE A  78 "
    ideal   model   delta    sigma   weight residual
   109.00  106.23    2.77 3.00e+00 1.11e-01 8.51e-01
angle pdb=" CD2 LEU A  56 "
      pdb=" CG  LEU A  56 "
      pdb=" HG  LEU A  56 "
    ideal   model   delta    sigma   weight residual
   108.00  105.24    2.76 3.00e+00 1.11e-01 8.49e-01
angle pdb=" CA  PRO A  70 "
      pdb=" C   PRO A  70 "
      pdb=" O   PRO A  70 "
    ideal   model   delta    sigma   weight residual
   121.34  120.29    1.05 1.14e+00 7.69e-01 8.45e-01
angle pdb=" O   TYR A  23 "
      pdb=" C   TYR A  23 "
      pdb=" N   SER A  24 "
    ideal   model   delta    sigma   weight residual
   123.05  124.14   -1.09 1.19e+00 7.06e-01 8.44e-01
angle pdb=" N   ARG A  73 "
      pdb=" CA  ARG A  73 "
      pdb=" CB  ARG A  73 "
    ideal   model   delta    sigma   weight residual
   110.67  109.39    1.28 1.39e+00 5.18e-01 8.42e-01
angle pdb=" CD2 TRP A 108 "
      pdb=" CE2 TRP A 108 "
      pdb=" NE1 TRP A 108 "
    ideal   model   delta    sigma   weight residual
   107.40  106.21    1.19 1.30e+00 5.92e-01 8.41e-01
angle pdb=" N   THR A  47 "
      pdb=" CA  THR A  47 "
      pdb=" HA  THR A  47 "
    ideal   model   delta    sigma   weight residual
   110.00  107.25    2.75 3.00e+00 1.11e-01 8.39e-01
angle pdb=" CG  ARG A  45 "
      pdb=" CD  ARG A  45 "
      pdb=" NE  ARG A  45 "
    ideal   model   delta    sigma   weight residual
   112.00  109.99    2.01 2.20e+00 2.07e-01 8.39e-01
angle pdb=" CB  ASN A  44 "
      pdb=" CA  ASN A  44 "
      pdb=" HA  ASN A  44 "
    ideal   model   delta    sigma   weight residual
   109.00  106.25    2.75 3.00e+00 1.11e-01 8.39e-01
angle pdb=" CA  LYS A  96 "
      pdb=" C   LYS A  96 "
      pdb=" N   LYS A  97 "
    ideal   model   delta    sigma   weight residual
   117.30  116.24    1.06 1.16e+00 7.43e-01 8.38e-01
angle pdb=" CG2 THR A  51 "
      pdb=" CB  THR A  51 "
      pdb=" HB  THR A  51 "
    ideal   model   delta    sigma   weight residual
   108.00  105.26    2.74 3.00e+00 1.11e-01 8.36e-01
angle pdb=" CA  ASN A  44 "
      pdb=" C   ASN A  44 "
      pdb=" N   ARG A  45 "
    ideal   model   delta    sigma   weight residual
   116.51  115.29    1.22 1.34e+00 5.57e-01 8.34e-01
angle pdb=" N   VAL A 120 "
      pdb=" CA  VAL A 120 "
      pdb=" HA  VAL A 120 "
    ideal   model   delta    sigma   weight residual
   110.00  107.26    2.74 3.00e+00 1.11e-01 8.34e-01
angle pdb=" N   PHE A  34 "
      pdb=" CA  PHE A  34 "
      pdb=" C   PHE A  34 "
    ideal   model   delta    sigma   weight residual
   113.23  112.10    1.13 1.24e+00 6.50e-01 8.27e-01
angle pdb=" N   ASN A  59 "
      pdb=" CA  ASN A  59 "
      pdb=" CB  ASN A  59 "
    ideal   model   delta    sigma   weight residual
   110.23  108.76    1.47 1.62e+00 3.81e-01 8.27e-01
angle pdb=" CA  SER A  50 "
      pdb=" N   SER A  50 "
      pdb=" H   SER A  50 "
    ideal   model   delta    sigma   weight residual
   113.51  116.24   -2.72 3.00e+00 1.11e-01 8.23e-01
angle pdb=" C   SER A  36 "
      pdb=" N   ASN A  37 "
      pdb=" CA  ASN A  37 "
    ideal   model   delta    sigma   weight residual
   122.07  120.77    1.30 1.43e+00 4.89e-01 8.22e-01
angle pdb=" CA  CYS A   6 "
      pdb=" C   CYS A   6 "
      pdb=" O   CYS A   6 "
    ideal   model   delta    sigma   weight residual
   119.97  121.01   -1.04 1.15e+00 7.56e-01 8.21e-01
angle pdb=" O   ALA A  10 "
      pdb=" C   ALA A  10 "
      pdb=" N   ALA A  11 "
    ideal   model   delta    sigma   weight residual
   122.12  123.08   -0.96 1.06e+00 8.90e-01 8.21e-01
angle pdb=" O   THR A  40 "
      pdb=" C   THR A  40 "
      pdb=" N   GLN A  41 "
    ideal   model   delta    sigma   weight residual
   122.39  123.56   -1.17 1.30e+00 5.92e-01 8.15e-01
angle pdb=" N   ASN A  19 "
      pdb=" CA  ASN A  19 "
      pdb=" C   ASN A  19 "
    ideal   model   delta    sigma   weight residual
   113.23  112.13    1.10 1.22e+00 6.72e-01 8.12e-01
angle pdb=" OD1 ASP A  87 "
      pdb=" CG  ASP A  87 "
      pdb=" OD2 ASP A  87 "
    ideal   model   delta    sigma   weight residual
   122.90  125.06   -2.16 2.40e+00 1.74e-01 8.10e-01
angle pdb=" C   PHE A   3 "
      pdb=" N   GLY A   4 "
      pdb=" CA  GLY A   4 "
    ideal   model   delta    sigma   weight residual
   121.13  119.91    1.22 1.35e+00 5.49e-01 8.10e-01
angle pdb=" N   ARG A 125 "
      pdb=" CA  ARG A 125 "
      pdb=" CB  ARG A 125 "
    ideal   model   delta    sigma   weight residual
   109.85  108.51    1.34 1.49e+00 4.50e-01 8.10e-01
angle pdb=" N   ALA A  31 "
      pdb=" CA  ALA A  31 "
      pdb=" C   ALA A  31 "
    ideal   model   delta    sigma   weight residual
   111.07  110.11    0.96 1.07e+00 8.73e-01 8.07e-01
angle pdb=" N   THR A 118 "
      pdb=" CA  THR A 118 "
      pdb=" CB  THR A 118 "
    ideal   model   delta    sigma   weight residual
   110.70  109.36    1.34 1.49e+00 4.50e-01 8.07e-01
angle pdb=" C   TYR A  23 "
      pdb=" CA  TYR A  23 "
      pdb=" CB  TYR A  23 "
    ideal   model   delta    sigma   weight residual
   110.78  109.34    1.44 1.60e+00 3.91e-01 8.05e-01
angle pdb=" CA  THR A  69 "
      pdb=" C   THR A  69 "
      pdb=" N   PRO A  70 "
    ideal   model   delta    sigma   weight residual
   119.28  117.77    1.51 1.69e+00 3.50e-01 8.00e-01
angle pdb=" CA  ASP A  18 "
      pdb=" CB  ASP A  18 "
      pdb=" CG  ASP A  18 "
    ideal   model   delta    sigma   weight residual
   112.60  111.71    0.89 1.00e+00 1.00e+00 8.00e-01
angle pdb=" N   ALA A  10 "
      pdb=" CA  ALA A  10 "
      pdb=" HA  ALA A  10 "
    ideal   model   delta    sigma   weight residual
   110.00  107.32    2.68 3.00e+00 1.11e-01 7.99e-01
angle pdb=" C   ASN A 113 "
      pdb=" CA  ASN A 113 "
      pdb=" CB  ASN A 113 "
    ideal   model   delta    sigma   weight residual
   110.38  108.56    1.82 2.04e+00 2.40e-01 7.99e-01
angle pdb=" CA  ARG A  14 "
      pdb=" CB  ARG A  14 "
      pdb=" CG  ARG A  14 "
    ideal   model   delta    sigma   weight residual
   114.10  115.88   -1.78 2.00e+00 2.50e-01 7.96e-01
angle pdb=" C   ARG A 125 "
      pdb=" N   GLY A 126 "
      pdb=" CA  GLY A 126 "
    ideal   model   delta    sigma   weight residual
   121.53  119.78    1.75 1.97e+00 2.58e-01 7.92e-01
angle pdb=" O   SER A  86 "
      pdb=" C   SER A  86 "
      pdb=" N   ASP A  87 "
    ideal   model   delta    sigma   weight residual
   122.33  123.52   -1.19 1.34e+00 5.57e-01 7.87e-01
angle pdb=" N   THR A  40 "
      pdb=" CA  THR A  40 "
      pdb=" C   THR A  40 "
    ideal   model   delta    sigma   weight residual
   112.38  113.46   -1.08 1.22e+00 6.72e-01 7.85e-01
angle pdb=" N   ASN A  65 "
      pdb=" CA  ASN A  65 "
      pdb=" C   ASN A  65 "
    ideal   model   delta    sigma   weight residual
   108.73  110.17   -1.44 1.63e+00 3.76e-01 7.82e-01
angle pdb=" CB  TYR A  53 "
      pdb=" CG  TYR A  53 "
      pdb=" CD1 TYR A  53 "
    ideal   model   delta    sigma   weight residual
   120.80  119.47    1.33 1.50e+00 4.44e-01 7.82e-01
angle pdb=" N   SER A  60 "
      pdb=" CA  SER A  60 "
      pdb=" CB  SER A  60 "
    ideal   model   delta    sigma   weight residual
   110.41  111.89   -1.48 1.68e+00 3.54e-01 7.78e-01
angle pdb=" C   ASN A  44 "
      pdb=" CA  ASN A  44 "
      pdb=" CB  ASN A  44 "
    ideal   model   delta    sigma   weight residual
   110.62  111.95   -1.33 1.51e+00 4.39e-01 7.74e-01
angle pdb=" C   CYS A  64 "
      pdb=" CA  CYS A  64 "
      pdb=" CB  CYS A  64 "
    ideal   model   delta    sigma   weight residual
   109.79  111.59   -1.80 2.05e+00 2.38e-01 7.73e-01
angle pdb=" C   VAL A  92 "
      pdb=" CA  VAL A  92 "
      pdb=" CB  VAL A  92 "
    ideal   model   delta    sigma   weight residual
   111.97  110.84    1.13 1.28e+00 6.10e-01 7.73e-01
angle pdb=" C   ALA A  31 "
      pdb=" N   ALA A  32 "
      pdb=" CA  ALA A  32 "
    ideal   model   delta    sigma   weight residual
   120.28  119.10    1.18 1.34e+00 5.57e-01 7.69e-01
angle pdb=" N   ILE A 124 "
      pdb=" CA  ILE A 124 "
      pdb=" HA  ILE A 124 "
    ideal   model   delta    sigma   weight residual
   110.00  107.37    2.63 3.00e+00 1.11e-01 7.67e-01
angle pdb=" N   TRP A 111 "
      pdb=" CA  TRP A 111 "
      pdb=" C   TRP A 111 "
    ideal   model   delta    sigma   weight residual
   111.36  110.41    0.95 1.09e+00 8.42e-01 7.66e-01
angle pdb=" N   ARG A  21 "
      pdb=" CA  ARG A  21 "
      pdb=" CB  ARG A  21 "
    ideal   model   delta    sigma   weight residual
   112.08  110.76    1.32 1.51e+00 4.39e-01 7.65e-01
angle pdb=" O   ALA A  82 "
      pdb=" C   ALA A  82 "
      pdb=" N   LEU A  83 "
    ideal   model   delta    sigma   weight residual
   122.39  123.53   -1.14 1.30e+00 5.92e-01 7.64e-01
angle pdb=" CZ2 TRP A 108 "
      pdb=" CH2 TRP A 108 "
      pdb=" CZ3 TRP A 108 "
    ideal   model   delta    sigma   weight residual
   121.50  120.36    1.14 1.30e+00 5.92e-01 7.62e-01
angle pdb=" O1  NO3 A 201 "
      pdb=" N   NO3 A 201 "
      pdb=" O3  NO3 A 201 "
    ideal   model   delta    sigma   weight residual
   120.00  117.38    2.62 3.00e+00 1.11e-01 7.61e-01
angle pdb=" CB  CYS A  80 "
      pdb=" CA  CYS A  80 "
      pdb=" HA  CYS A  80 "
    ideal   model   delta    sigma   weight residual
   109.00  106.38    2.62 3.00e+00 1.11e-01 7.61e-01
angle pdb=" CD2 TRP A 108 "
      pdb=" CE2 TRP A 108 "
      pdb=" CZ2 TRP A 108 "
    ideal   model   delta    sigma   weight residual
   122.40  123.27   -0.87 1.00e+00 1.00e+00 7.58e-01
angle pdb=" CG1 ILE A  88 "
      pdb=" CB  ILE A  88 "
      pdb=" HB  ILE A  88 "
    ideal   model   delta    sigma   weight residual
   109.00  106.40    2.60 3.00e+00 1.11e-01 7.54e-01
angle pdb=" CD1 TRP A 108 "
      pdb=" CG  TRP A 108 "
      pdb=" CD2 TRP A 108 "
    ideal   model   delta    sigma   weight residual
   106.30  107.69   -1.39 1.60e+00 3.91e-01 7.53e-01
angle pdb=" CA  SER A  85 "
      pdb=" CB  SER A  85 "
      pdb=" OG  SER A  85 "
    ideal   model   delta    sigma   weight residual
   111.10  109.37    1.73 2.00e+00 2.50e-01 7.51e-01
angle pdb=" N   ARG A   5 "
      pdb=" CA  ARG A   5 "
      pdb=" HA  ARG A   5 "
    ideal   model   delta    sigma   weight residual
   110.00  107.40    2.60 3.00e+00 1.11e-01 7.51e-01
angle pdb=" CG  TYR A  20 "
      pdb=" CD2 TYR A  20 "
      pdb=" CE2 TYR A  20 "
    ideal   model   delta    sigma   weight residual
   121.20  119.90    1.30 1.50e+00 4.44e-01 7.50e-01
angle pdb=" CG1 VAL A  99 "
      pdb=" CB  VAL A  99 "
      pdb=" CG2 VAL A  99 "
    ideal   model   delta    sigma   weight residual
   110.80  108.90    1.90 2.20e+00 2.07e-01 7.50e-01
angle pdb=" O   GLU A   7 "
      pdb=" C   GLU A   7 "
      pdb=" N   LEU A   8 "
    ideal   model   delta    sigma   weight residual
   122.15  123.13   -0.98 1.14e+00 7.69e-01 7.46e-01
angle pdb=" CA  CYS A  80 "
      pdb=" CB  CYS A  80 "
      pdb=" SG  CYS A  80 "
    ideal   model   delta    sigma   weight residual
   114.40  112.41    1.99 2.30e+00 1.89e-01 7.46e-01
angle pdb=" CA  TRP A 111 "
      pdb=" CB  TRP A 111 "
      pdb=" CG  TRP A 111 "
    ideal   model   delta    sigma   weight residual
   113.60  111.96    1.64 1.90e+00 2.77e-01 7.45e-01
angle pdb=" CA  SER A  72 "
      pdb=" CB  SER A  72 "
      pdb=" OG  SER A  72 "
    ideal   model   delta    sigma   weight residual
   111.10  109.38    1.72 2.00e+00 2.50e-01 7.43e-01
angle pdb=" O1  NO3 A 202 "
      pdb=" N   NO3 A 202 "
      pdb=" O2  NO3 A 202 "
    ideal   model   delta    sigma   weight residual
   120.00  117.42    2.58 3.00e+00 1.11e-01 7.41e-01
angle pdb=" C   ALA A  10 "
      pdb=" N   ALA A  11 "
      pdb=" CA  ALA A  11 "
    ideal   model   delta    sigma   weight residual
   120.29  119.07    1.22 1.42e+00 4.96e-01 7.41e-01
angle pdb=" CB  VAL A 120 "
      pdb=" CA  VAL A 120 "
      pdb=" HA  VAL A 120 "
    ideal   model   delta    sigma   weight residual
   109.00  106.42    2.58 3.00e+00 1.11e-01 7.40e-01
angle pdb=" N   LYS A  13 "
      pdb=" CA  LYS A  13 "
      pdb=" C   LYS A  13 "
    ideal   model   delta    sigma   weight residual
   111.28  110.34    0.94 1.09e+00 8.42e-01 7.40e-01
angle pdb=" CA  ASP A  66 "
      pdb=" C   ASP A  66 "
      pdb=" N   GLY A  67 "
    ideal   model   delta    sigma   weight residual
   118.11  117.02    1.09 1.27e+00 6.20e-01 7.37e-01
angle pdb=" CA  ALA A  10 "
      pdb=" C   ALA A  10 "
      pdb=" N   ALA A  11 "
    ideal   model   delta    sigma   weight residual
   117.30  116.30    1.00 1.16e+00 7.43e-01 7.37e-01
angle pdb=" CA  GLN A  41 "
      pdb=" C   GLN A  41 "
      pdb=" O   GLN A  41 "
    ideal   model   delta    sigma   weight residual
   119.35  118.35    1.00 1.17e+00 7.31e-01 7.36e-01
angle pdb=" C   ALA A 110 "
      pdb=" CA  ALA A 110 "
      pdb=" CB  ALA A 110 "
    ideal   model   delta    sigma   weight residual
   110.67  109.02    1.65 1.92e+00 2.71e-01 7.36e-01
angle pdb=" C   PRO A  79 "
      pdb=" CA  PRO A  79 "
      pdb=" CB  PRO A  79 "
    ideal   model   delta    sigma   weight residual
   111.21  112.35   -1.14 1.33e+00 5.65e-01 7.34e-01
angle pdb=" CA  LEU A  17 "
      pdb=" CB  LEU A  17 "
      pdb=" CG  LEU A  17 "
    ideal   model   delta    sigma   weight residual
   116.30  113.30    3.00 3.50e+00 8.16e-02 7.33e-01
angle pdb=" CG1 VAL A   2 "
      pdb=" CB  VAL A   2 "
      pdb=" CG2 VAL A   2 "
    ideal   model   delta    sigma   weight residual
   110.80  112.68   -1.88 2.20e+00 2.07e-01 7.32e-01
angle pdb=" O   PHE A  34 "
      pdb=" C   PHE A  34 "
      pdb=" N   GLU A  35 "
    ideal   model   delta    sigma   weight residual
   122.46  123.63   -1.17 1.37e+00 5.33e-01 7.28e-01
angle pdb=" C   GLY A   4 "
      pdb=" N   ARG A   5 "
      pdb=" CA  ARG A   5 "
    ideal   model   delta    sigma   weight residual
   120.28  119.14    1.14 1.34e+00 5.57e-01 7.23e-01
angle pdb=" CB  ILE A  88 "
      pdb=" CG1 ILE A  88 "
[truncated: 4,421,160 more chars]
