# Supplementary material for: AutoLEI: An XDS-based pipeline with graphical user interface for automated real-time and offline batch 3D ED/microED data processing
Source: IUCrJ. 2026 Jan 1;13(Pt 1):105–15. doi: 10.1107/S2052252525010784 (PMC12809502; doi:10.1107/S2052252525010784)
Supplement: Supplementary file 7 [file m-13-00105-sup7.zip › structure files/PDB/lysozyme/20240918_microed_autoleipaper_refine_289.kin]

@kinemage 1
@onewidth
@1viewid {Overview}
@master {mainchain} indent
@master {Calphas} indent
@master {Virtual BB} indent
@master {sidechain} indent
@master {H's} indent
@pointmaster 'H' {H's}
@master {water} indent
@group {20240918_microed_autoleipaper_refine_289} dominant animate
@subgroup {20240918_microed_autoleipaper_refine_289} dominant master= {chain A}
@vectorlist {mc} color= white  master= {mainchain}
{ n   lys A   1   B7.83 20240918_microed_autoleipaper_refine_289} P 4.827 -19.792 -3.958 { ca  lys A   1   B6.79 20240918_microed_autoleipaper_refine_289} L 4.633 -18.764 -4.982
{ ca  lys A   1   B6.79 20240918_microed_autoleipaper_refine_289} P 4.633 -18.764 -4.982 { c   lys A   1   B6.11 20240918_microed_autoleipaper_refine_289} L 5.308 -17.509 -4.577
{ c   lys A   1   B6.11 20240918_microed_autoleipaper_refine_289} P 5.308 -17.509 -4.577 { o   lys A   1   B7.36 20240918_microed_autoleipaper_refine_289} L 5.168 -17.051 -3.447
{ c   lys A   1   B6.11 20240918_microed_autoleipaper_refine_289} P 5.308 -17.509 -4.577 { n   val A   2   B6.41 20240918_microed_autoleipaper_refine_289} L 6.031 -16.908 -5.490
{ n   val A   2   B6.41 20240918_microed_autoleipaper_refine_289} P 6.031 -16.908 -5.490 { ca  val A   2   B6.84 20240918_microed_autoleipaper_refine_289} L 6.635 -15.611 -5.232
{ ca  val A   2   B6.84 20240918_microed_autoleipaper_refine_289} P 6.635 -15.611 -5.232 { c   val A   2   B5.30 20240918_microed_autoleipaper_refine_289} L 5.828 -14.661 -6.064
{ c   val A   2   B5.30 20240918_microed_autoleipaper_refine_289} P 5.828 -14.661 -6.064 { o   val A   2   B7.09 20240918_microed_autoleipaper_refine_289} L 5.846 -14.739 -7.293
{ c   val A   2   B5.30 20240918_microed_autoleipaper_refine_289} P 5.828 -14.661 -6.064 { n   phe A   3   B4.79 20240918_microed_autoleipaper_refine_289} L 5.091 -13.822 -5.422
{ n   phe A   3   B4.79 20240918_microed_autoleipaper_refine_289} P 5.091 -13.822 -5.422 { ca  phe A   3   B5.39 20240918_microed_autoleipaper_refine_289} L 4.262 -12.903 -6.154
{ ca  phe A   3   B5.39 20240918_microed_autoleipaper_refine_289} P 4.262 -12.903 -6.154 { c   phe A   3   B5.07 20240918_microed_autoleipaper_refine_289} L 5.100 -11.796 -6.739
{ c   phe A   3   B5.07 20240918_microed_autoleipaper_refine_289} P 5.100 -11.796 -6.739 { o   phe A   3   B5.07 20240918_microed_autoleipaper_refine_289} L 6.197 -11.449 -6.241
{ c   phe A   3   B5.07 20240918_microed_autoleipaper_refine_289} P 5.100 -11.796 -6.739 { n   gly A   4   B5.26 20240918_microed_autoleipaper_refine_289} L 4.542 -11.188 -7.756
{ n   gly A   4   B5.26 20240918_microed_autoleipaper_refine_289} P 4.542 -11.188 -7.756 { ca  gly A   4   B5.47 20240918_microed_autoleipaper_refine_289} L 4.973 -9.878 -8.124
{ ca  gly A   4   B5.47 20240918_microed_autoleipaper_refine_289} P 4.973 -9.878 -8.124 { c   gly A   4   B5.65 20240918_microed_autoleipaper_refine_289} L 4.161 -8.878 -7.371
{ c   gly A   4   B5.65 20240918_microed_autoleipaper_refine_289} P 4.161 -8.878 -7.371 { o   gly A   4   B4.88 20240918_microed_autoleipaper_refine_289} L 3.075 -9.137 -6.917
{ c   gly A   4   B5.65 20240918_microed_autoleipaper_refine_289} P 4.161 -8.878 -7.371 { n   arg A   5   B5.99 20240918_microed_autoleipaper_refine_289} L 4.696 -7.684 -7.264
{ n   arg A   5   B5.99 20240918_microed_autoleipaper_refine_289} P 4.696 -7.684 -7.264 { ca  arg A   5   B6.83 20240918_microed_autoleipaper_refine_289} L 4.055 -6.706 -6.437
{ ca  arg A   5   B6.83 20240918_microed_autoleipaper_refine_289} P 4.055 -6.706 -6.437 { c   arg A   5   B5.44 20240918_microed_autoleipaper_refine_289} L 2.685 -6.394 -6.940
{ c   arg A   5   B5.44 20240918_microed_autoleipaper_refine_289} P 2.685 -6.394 -6.940 { o   arg A   5   B4.74 20240918_microed_autoleipaper_refine_289} L 1.760 -6.254 -6.154
{ c   arg A   5   B5.44 20240918_microed_autoleipaper_refine_289} P 2.685 -6.394 -6.940 { n   cys A   6   B5.97 20240918_microed_autoleipaper_refine_289} L 2.540 -6.244 -8.250
{ n   cys A   6   B5.97 20240918_microed_autoleipaper_refine_289} P 2.540 -6.244 -8.250 { ca  cys A   6   B5.60 20240918_microed_autoleipaper_refine_289} L 1.250 -5.877 -8.737
{ ca  cys A   6   B5.60 20240918_microed_autoleipaper_refine_289} P 1.250 -5.877 -8.737 { c   cys A   6   B5.40 20240918_microed_autoleipaper_refine_289} L 0.266 -6.993 -8.629
{ c   cys A   6   B5.40 20240918_microed_autoleipaper_refine_289} P 0.266 -6.993 -8.629 { o   cys A   6   B6.11 20240918_microed_autoleipaper_refine_289} L -0.920 -6.772 -8.358
{ c   cys A   6   B5.40 20240918_microed_autoleipaper_refine_289} P 0.266 -6.993 -8.629 { n   glu A   7   B5.35 20240918_microed_autoleipaper_refine_289} L 0.759 -8.195 -8.799
{ n   glu A   7   B5.35 20240918_microed_autoleipaper_refine_289} P 0.759 -8.195 -8.799 { ca  glu A   7   B5.63 20240918_microed_autoleipaper_refine_289} L -0.100 -9.361 -8.646
{ ca  glu A   7   B5.63 20240918_microed_autoleipaper_refine_289} P -0.100 -9.361 -8.646 { c   glu A   7   B4.74 20240918_microed_autoleipaper_refine_289} L -0.559 -9.475 -7.231
{ c   glu A   7   B4.74 20240918_microed_autoleipaper_refine_289} P -0.559 -9.475 -7.231 { o   glu A   7   B4.64 20240918_microed_autoleipaper_refine_289} L -1.711 -9.746 -6.969
{ c   glu A   7   B4.74 20240918_microed_autoleipaper_refine_289} P -0.559 -9.475 -7.231 { n   leu A   8   B4.47 20240918_microed_autoleipaper_refine_289} L 0.357 -9.285 -6.314
{ n   leu A   8   B4.47 20240918_microed_autoleipaper_refine_289} P 0.357 -9.285 -6.314 { ca  leu A   8   B4.71 20240918_microed_autoleipaper_refine_289} L 0.012 -9.339 -4.931
{ ca  leu A   8   B4.71 20240918_microed_autoleipaper_refine_289} P 0.012 -9.339 -4.931 { c   leu A   8   B4.09 20240918_microed_autoleipaper_refine_289} L -0.903 -8.228 -4.600
{ c   leu A   8   B4.09 20240918_microed_autoleipaper_refine_289} P -0.903 -8.228 -4.600 { o   leu A   8   B4.49 20240918_microed_autoleipaper_refine_289} L -1.912 -8.419 -3.920
{ c   leu A   8   B4.09 20240918_microed_autoleipaper_refine_289} P -0.903 -8.228 -4.600 { n   ala A   9   B4.33 20240918_microed_autoleipaper_refine_289} L -0.619 -7.056 -5.122
{ n   ala A   9   B4.33 20240918_microed_autoleipaper_refine_289} P -0.619 -7.056 -5.122 { ca  ala A   9   B4.31 20240918_microed_autoleipaper_refine_289} L -1.483 -5.940 -4.867
{ ca  ala A   9   B4.31 20240918_microed_autoleipaper_refine_289} P -1.483 -5.940 -4.867 { c   ala A   9   B4.41 20240918_microed_autoleipaper_refine_289} L -2.885 -6.281 -5.274
{ c   ala A   9   B4.41 20240918_microed_autoleipaper_refine_289} P -2.885 -6.281 -5.274 { o   ala A   9   B4.33 20240918_microed_autoleipaper_refine_289} L -3.843 -6.020 -4.550
{ c   ala A   9   B4.41 20240918_microed_autoleipaper_refine_289} P -2.885 -6.281 -5.274 { n   ala A  10   B4.75 20240918_microed_autoleipaper_refine_289} L -3.014 -6.805 -6.472
{ n   ala A  10   B4.75 20240918_microed_autoleipaper_refine_289} P -3.014 -6.805 -6.472 { ca  ala A  10   B4.94 20240918_microed_autoleipaper_refine_289} L -4.316 -7.155 -6.955
{ ca  ala A  10   B4.94 20240918_microed_autoleipaper_refine_289} P -4.316 -7.155 -6.955 { c   ala A  10   B4.69 20240918_microed_autoleipaper_refine_289} L -4.973 -8.186 -6.100
{ c   ala A  10   B4.69 20240918_microed_autoleipaper_refine_289} P -4.973 -8.186 -6.100 { o   ala A  10   B4.79 20240918_microed_autoleipaper_refine_289} L -6.174 -8.120 -5.857
{ c   ala A  10   B4.69 20240918_microed_autoleipaper_refine_289} P -4.973 -8.186 -6.100 { n   ala A  11   B4.45 20240918_microed_autoleipaper_refine_289} L -4.217 -9.161 -5.691
{ n   ala A  11   B4.45 20240918_microed_autoleipaper_refine_289} P -4.217 -9.161 -5.691 { ca  ala A  11   B4.46 20240918_microed_autoleipaper_refine_289} L -4.795 -10.197 -4.849
{ ca  ala A  11   B4.46 20240918_microed_autoleipaper_refine_289} P -4.795 -10.197 -4.849 { c   ala A  11   B5.68 20240918_microed_autoleipaper_refine_289} L -5.190 -9.620 -3.511
{ c   ala A  11   B5.68 20240918_microed_autoleipaper_refine_289} P -5.190 -9.620 -3.511 { o   ala A  11   B4.27 20240918_microed_autoleipaper_refine_289} L -6.221 -9.946 -2.953
{ c   ala A  11   B5.68 20240918_microed_autoleipaper_refine_289} P -5.190 -9.620 -3.511 { n   met A  12   B3.88 20240918_microed_autoleipaper_refine_289} L -4.297 -8.827 -2.951
{ n   met A  12   B3.88 20240918_microed_autoleipaper_refine_289} P -4.297 -8.827 -2.951 { ca  met A  12   B3.63 20240918_microed_autoleipaper_refine_289} L -4.664 -8.220 -1.701
{ ca  met A  12   B3.63 20240918_microed_autoleipaper_refine_289} P -4.664 -8.220 -1.701 { c   met A  12   B4.27 20240918_microed_autoleipaper_refine_289} L -5.890 -7.340 -1.838
{ c   met A  12   B4.27 20240918_microed_autoleipaper_refine_289} P -5.890 -7.340 -1.838 { o   met A  12   B4.35 20240918_microed_autoleipaper_refine_289} L -6.728 -7.305 -0.930
{ c   met A  12   B4.27 20240918_microed_autoleipaper_refine_289} P -5.890 -7.340 -1.838 { n   lys A  13   B5.98 20240918_microed_autoleipaper_refine_289} L -5.973 -6.639 -2.928
{ n   lys A  13   B5.98 20240918_microed_autoleipaper_refine_289} P -5.973 -6.639 -2.928 { ca  lys A  13   B4.99 20240918_microed_autoleipaper_refine_289} L -7.100 -5.779 -3.148
{ ca  lys A  13   B4.99 20240918_microed_autoleipaper_refine_289} P -7.100 -5.779 -3.148 { c   lys A  13   B5.85 20240918_microed_autoleipaper_refine_289} L -8.364 -6.590 -3.271
{ c   lys A  13   B5.85 20240918_microed_autoleipaper_refine_289} P -8.364 -6.590 -3.271 { o   lys A  13   B6.45 20240918_microed_autoleipaper_refine_289} L -9.398 -6.223 -2.702
{ c   lys A  13   B5.85 20240918_microed_autoleipaper_refine_289} P -8.364 -6.590 -3.271 { n   arg A  14   B5.62 20240918_microed_autoleipaper_refine_289} L -8.281 -7.720 -3.959
{ n   arg A  14   B5.62 20240918_microed_autoleipaper_refine_289} P -8.281 -7.720 -3.959 { ca  arg A  14   B5.91 20240918_microed_autoleipaper_refine_289} L -9.497 -8.506 -4.069
{ ca  arg A  14   B5.91 20240918_microed_autoleipaper_refine_289} P -9.497 -8.506 -4.069 { c   arg A  14   B6.96 20240918_microed_autoleipaper_refine_289} L -9.947 -9.025 -2.729
{ c   arg A  14   B6.96 20240918_microed_autoleipaper_refine_289} P -9.947 -9.025 -2.729 { o   arg A  14   B11.79 20240918_microed_autoleipaper_refine_289} L -11.115 -9.311 -2.539
{ c   arg A  14   B6.96 20240918_microed_autoleipaper_refine_289} P -9.947 -9.025 -2.729 { n   his A  15   B6.79 20240918_microed_autoleipaper_refine_289} L -9.010 -9.155 -1.824
{ n   his A  15   B6.79 20240918_microed_autoleipaper_refine_289} P -9.010 -9.155 -1.824 { ca  his A  15   B8.69 20240918_microed_autoleipaper_refine_289} L -9.288 -9.639 -0.494
{ ca  his A  15   B8.69 20240918_microed_autoleipaper_refine_289} P -9.288 -9.639 -0.494 { c   his A  15   B6.31 20240918_microed_autoleipaper_refine_289} L -9.592 -8.515 0.451
{ c   his A  15   B6.31 20240918_microed_autoleipaper_refine_289} P -9.592 -8.515 0.451 { o   his A  15   B12.47 20240918_microed_autoleipaper_refine_289} L -9.618 -8.748 1.664
{ c   his A  15   B6.31 20240918_microed_autoleipaper_refine_289} P -9.592 -8.515 0.451 { n   gly A  16   B5.36 20240918_microed_autoleipaper_refine_289} L -9.697 -7.314 -0.036
{ n   gly A  16   B5.36 20240918_microed_autoleipaper_refine_289} P -9.697 -7.314 -0.036 { ca  gly A  16   B6.76 20240918_microed_autoleipaper_refine_289} L -10.233 -6.285 0.764
{ ca  gly A  16   B6.76 20240918_microed_autoleipaper_refine_289} P -10.233 -6.285 0.764 { c   gly A  16   B6.99 20240918_microed_autoleipaper_refine_289} L -9.225 -5.558 1.569
{ c   gly A  16   B6.99 20240918_microed_autoleipaper_refine_289} P -9.225 -5.558 1.569 { o   gly A  16   B5.82 20240918_microed_autoleipaper_refine_289} L -9.598 -4.824 2.443
{ c   gly A  16   B6.99 20240918_microed_autoleipaper_refine_289} P -9.225 -5.558 1.569 { n   leu A  17   B6.61 20240918_microed_autoleipaper_refine_289} L -7.955 -5.759 1.333
{ n   leu A  17   B6.61 20240918_microed_autoleipaper_refine_289} P -7.955 -5.759 1.333 { ca  leu A  17   B6.24 20240918_microed_autoleipaper_refine_289} L -6.978 -5.131 2.170
{ ca  leu A  17   B6.24 20240918_microed_autoleipaper_refine_289} P -6.978 -5.131 2.170 { c   leu A  17   B4.37 20240918_microed_autoleipaper_refine_289} L -6.792 -3.667 1.901
{ c   leu A  17   B4.37 20240918_microed_autoleipaper_refine_289} P -6.792 -3.667 1.901 { o   leu A  17   B4.92 20240918_microed_autoleipaper_refine_289} L -6.282 -2.976 2.790
{ c   leu A  17   B4.37 20240918_microed_autoleipaper_refine_289} P -6.792 -3.667 1.901 { n   asp A  18   B6.19 20240918_microed_autoleipaper_refine_289} L -7.186 -3.172 0.753
{ n   asp A  18   B6.19 20240918_microed_autoleipaper_refine_289} P -7.186 -3.172 0.753 { ca  asp A  18   B5.35 20240918_microed_autoleipaper_refine_289} L -6.980 -1.767 0.563
{ ca  asp A  18   B5.35 20240918_microed_autoleipaper_refine_289} P -6.980 -1.767 0.563 { c   asp A  18   B5.96 20240918_microed_autoleipaper_refine_289} L -7.838 -1.012 1.550
{ c   asp A  18   B5.96 20240918_microed_autoleipaper_refine_289} P -7.838 -1.012 1.550 { o   asp A  18   B5.19 20240918_microed_autoleipaper_refine_289} L -9.078 -1.117 1.499
{ c   asp A  18   B5.96 20240918_microed_autoleipaper_refine_289} P -7.838 -1.012 1.550 { n   asn A  19   B5.00 20240918_microed_autoleipaper_refine_289} L -7.191 -0.246 2.394
{ n   asn A  19   B5.00 20240918_microed_autoleipaper_refine_289} P -7.191 -0.246 2.394 { ca  asn A  19   B5.26 20240918_microed_autoleipaper_refine_289} L -7.839 0.560 3.380
{ ca  asn A  19   B5.26 20240918_microed_autoleipaper_refine_289} P -7.839 0.560 3.380 { c   asn A  19   B5.13 20240918_microed_autoleipaper_refine_289} L -8.443 -0.261 4.470
{ c   asn A  19   B5.13 20240918_microed_autoleipaper_refine_289} P -8.443 -0.261 4.470 { o   asn A  19   B5.45 20240918_microed_autoleipaper_refine_289} L -9.297 0.215 5.209
{ c   asn A  19   B5.13 20240918_microed_autoleipaper_refine_289} P -8.443 -0.261 4.470 { n   tyr A  20   B4.95 20240918_microed_autoleipaper_refine_289} L -8.002 -1.467 4.625
{ n   tyr A  20   B4.95 20240918_microed_autoleipaper_refine_289} P -8.002 -1.467 4.625 { ca  tyr A  20   B6.35 20240918_microed_autoleipaper_refine_289} L -8.509 -2.253 5.716
{ ca  tyr A  20   B6.35 20240918_microed_autoleipaper_refine_289} P -8.509 -2.253 5.716 { c   tyr A  20   B4.90 20240918_microed_autoleipaper_refine_289} L -7.940 -1.639 6.974
{ c   tyr A  20   B4.90 20240918_microed_autoleipaper_refine_289} P -7.940 -1.639 6.974 { o   tyr A  20   B4.76 20240918_microed_autoleipaper_refine_289} L -6.728 -1.523 7.130
{ c   tyr A  20   B4.90 20240918_microed_autoleipaper_refine_289} P -7.940 -1.639 6.974 { n   arg A  21   B5.49 20240918_microed_autoleipaper_refine_289} L -8.836 -1.212 7.844
{ n   arg A  21   B5.49 20240918_microed_autoleipaper_refine_289} P -8.836 -1.212 7.844 { ca  arg A  21   B5.54 20240918_microed_autoleipaper_refine_289} L -8.520 -0.527 9.071
{ ca  arg A  21   B5.54 20240918_microed_autoleipaper_refine_289} P -8.520 -0.527 9.071 { c   arg A  21   B5.61 20240918_microed_autoleipaper_refine_289} L -7.600 0.655 8.814
{ c   arg A  21   B5.61 20240918_microed_autoleipaper_refine_289} P -7.600 0.655 8.814 { o   arg A  21   B6.67 20240918_microed_autoleipaper_refine_289} L -6.774 1.040 9.631
{ c   arg A  21   B5.61 20240918_microed_autoleipaper_refine_289} P -7.600 0.655 8.814 { n   gly A  22   B5.87 20240918_microed_autoleipaper_refine_289} L -7.771 1.270 7.657
{ n   gly A  22   B5.87 20240918_microed_autoleipaper_refine_289} P -7.771 1.270 7.657 { ca  gly A  22   B6.30 20240918_microed_autoleipaper_refine_289} L -7.091 2.476 7.318
{ ca  gly A  22   B6.30 20240918_microed_autoleipaper_refine_289} P -7.091 2.476 7.318 { c   gly A  22   B5.77 20240918_microed_autoleipaper_refine_289} L -5.712 2.296 6.771
{ c   gly A  22   B5.77 20240918_microed_autoleipaper_refine_289} P -5.712 2.296 6.771 { o   gly A  22   B6.40 20240918_microed_autoleipaper_refine_289} L -4.972 3.260 6.699
{ c   gly A  22   B5.77 20240918_microed_autoleipaper_refine_289} P -5.712 2.296 6.771 { n   tyr A  23   B5.15 20240918_microed_autoleipaper_refine_289} L -5.363 1.109 6.449
{ n   tyr A  23   B5.15 20240918_microed_autoleipaper_refine_289} P -5.363 1.109 6.449 { ca  tyr A  23   B5.15 20240918_microed_autoleipaper_refine_289} L -4.093 0.794 5.858
{ ca  tyr A  23   B5.15 20240918_microed_autoleipaper_refine_289} P -4.093 0.794 5.858 { c   tyr A  23   B4.75 20240918_microed_autoleipaper_refine_289} L -4.272 0.564 4.372
{ c   tyr A  23   B4.75 20240918_microed_autoleipaper_refine_289} P -4.272 0.564 4.372 { o   tyr A  23   B4.50 20240918_microed_autoleipaper_refine_289} L -4.876 -0.412 3.942
{ c   tyr A  23   B4.75 20240918_microed_autoleipaper_refine_289} P -4.272 0.564 4.372 { n   ser A  24   B4.96 20240918_microed_autoleipaper_refine_289} L -3.688 1.451 3.622
{ n   ser A  24   B4.96 20240918_microed_autoleipaper_refine_289} P -3.688 1.451 3.622 { ca  ser A  24   B5.38 20240918_microed_autoleipaper_refine_289} L -3.821 1.398 2.211
{ ca  ser A  24   B5.38 20240918_microed_autoleipaper_refine_289} P -3.821 1.398 2.211 { c   ser A  24   B5.24 20240918_microed_autoleipaper_refine_289} L -3.138 0.154 1.688
{ c   ser A  24   B5.24 20240918_microed_autoleipaper_refine_289} P -3.138 0.154 1.688 { o   ser A  24   B5.76 20240918_microed_autoleipaper_refine_289} L -2.269 -0.413 2.280
{ c   ser A  24   B5.24 20240918_microed_autoleipaper_refine_289} P -3.138 0.154 1.688 { n   leu A  25   B4.87 20240918_microed_autoleipaper_refine_289} L -3.581 -0.229 0.499
{ n   leu A  25   B4.87 20240918_microed_autoleipaper_refine_289} P -3.581 -0.229 0.499 { ca  leu A  25   B4.35 20240918_microed_autoleipaper_refine_289} L -3.061 -1.407 -0.126
{ ca  leu A  25   B4.35 20240918_microed_autoleipaper_refine_289} P -3.061 -1.407 -0.126 { c   leu A  25   B4.35 20240918_microed_autoleipaper_refine_289} L -1.558 -1.443 -0.114
{ c   leu A  25   B4.35 20240918_microed_autoleipaper_refine_289} P -1.558 -1.443 -0.114 { o   leu A  25   B5.43 20240918_microed_autoleipaper_refine_289} L -0.968 -2.480 0.124
{ c   leu A  25   B4.35 20240918_microed_autoleipaper_refine_289} P -1.558 -1.443 -0.114 { n   gly A  26   B4.56 20240918_microed_autoleipaper_refine_289} L -0.924 -0.335 -0.475
{ n   gly A  26   B4.56 20240918_microed_autoleipaper_refine_289} P -0.924 -0.335 -0.475 { ca  gly A  26   B4.62 20240918_microed_autoleipaper_refine_289} L 0.502 -0.317 -0.540
{ ca  gly A  26   B4.62 20240918_microed_autoleipaper_refine_289} P 0.502 -0.317 -0.540 { c   gly A  26   B4.43 20240918_microed_autoleipaper_refine_289} L 1.167 -0.743 0.724
{ c   gly A  26   B4.43 20240918_microed_autoleipaper_refine_289} P 1.167 -0.743 0.724 { o   gly A  26   B4.37 20240918_microed_autoleipaper_refine_289} L 2.195 -1.338 0.696
{ c   gly A  26   B4.43 20240918_microed_autoleipaper_refine_289} P 1.167 -0.743 0.724 { n   asn A  27   B4.39 20240918_microed_autoleipaper_refine_289} L 0.551 -0.446 1.834
{ n   asn A  27   B4.39 20240918_microed_autoleipaper_refine_289} P 0.551 -0.446 1.834 { ca  asn A  27   B4.27 20240918_microed_autoleipaper_refine_289} L 1.133 -0.847 3.093
{ ca  asn A  27   B4.27 20240918_microed_autoleipaper_refine_289} P 1.133 -0.847 3.093 { c   asn A  27   B3.93 20240918_microed_autoleipaper_refine_289} L 1.214 -2.337 3.154
{ c   asn A  27   B3.93 20240918_microed_autoleipaper_refine_289} P 1.214 -2.337 3.154 { o   asn A  27   B4.37 20240918_microed_autoleipaper_refine_289} L 2.187 -2.864 3.630
{ c   asn A  27   B3.93 20240918_microed_autoleipaper_refine_289} P 1.214 -2.337 3.154 { n   trp A  28   B3.68 20240918_microed_autoleipaper_refine_289} L 0.131 -3.011 2.757
{ n   trp A  28   B3.68 20240918_microed_autoleipaper_refine_289} P 0.131 -3.011 2.757 { ca  trp A  28   B3.44 20240918_microed_autoleipaper_refine_289} L 0.098 -4.432 2.843
{ ca  trp A  28   B3.44 20240918_microed_autoleipaper_refine_289} P 0.098 -4.432 2.843 { c   trp A  28   B3.67 20240918_microed_autoleipaper_refine_289} L 1.074 -5.064 1.871
{ c   trp A  28   B3.67 20240918_microed_autoleipaper_refine_289} P 1.074 -5.064 1.871 { o   trp A  28   B3.88 20240918_microed_autoleipaper_refine_289} L 1.769 -6.029 2.207
{ c   trp A  28   B3.67 20240918_microed_autoleipaper_refine_289} P 1.074 -5.064 1.871 { n   val A  29   B3.65 20240918_microed_autoleipaper_refine_289} L 1.161 -4.490 0.677
{ n   val A  29   B3.65 20240918_microed_autoleipaper_refine_289} P 1.161 -4.490 0.677 { ca  val A  29   B3.70 20240918_microed_autoleipaper_refine_289} L 2.090 -5.010 -0.291
{ ca  val A  29   B3.70 20240918_microed_autoleipaper_refine_289} P 2.090 -5.010 -0.291 { c   val A  29   B3.85 20240918_microed_autoleipaper_refine_289} L 3.488 -4.797 0.194
{ c   val A  29   B3.85 20240918_microed_autoleipaper_refine_289} P 3.488 -4.797 0.194 { o   val A  29   B3.80 20240918_microed_autoleipaper_refine_289} L 4.325 -5.688 0.135
{ c   val A  29   B3.85 20240918_microed_autoleipaper_refine_289} P 3.488 -4.797 0.194 { n   cys A  30   B4.47 20240918_microed_autoleipaper_refine_289} L 3.733 -3.625 0.748
{ n   cys A  30   B4.47 20240918_microed_autoleipaper_refine_289} P 3.733 -3.625 0.748 { ca  cys A  30   B4.27 20240918_microed_autoleipaper_refine_289} L 5.013 -3.348 1.317
{ ca  cys A  30   B4.27 20240918_microed_autoleipaper_refine_289} P 5.013 -3.348 1.317 { c   cys A  30   B4.08 20240918_microed_autoleipaper_refine_289} L 5.344 -4.284 2.446
{ c   cys A  30   B4.08 20240918_microed_autoleipaper_refine_289} P 5.344 -4.284 2.446 { o   cys A  30   B4.18 20240918_microed_autoleipaper_refine_289} L 6.458 -4.782 2.537
{ c   cys A  30   B4.08 20240918_microed_autoleipaper_refine_289} P 5.344 -4.284 2.446 { n   ala A  31   B4.13 20240918_microed_autoleipaper_refine_289} L 4.382 -4.533 3.304
{ n   ala A  31   B4.13 20240918_microed_autoleipaper_refine_289} P 4.382 -4.533 3.304 { ca  ala A  31   B4.87 20240918_microed_autoleipaper_refine_289} L 4.636 -5.440 4.385
{ ca  ala A  31   B4.87 20240918_microed_autoleipaper_refine_289} P 4.636 -5.440 4.385 { c   ala A  31   B5.18 20240918_microed_autoleipaper_refine_289} L 5.035 -6.787 3.848
{ c   ala A  31   B5.18 20240918_microed_autoleipaper_refine_289} P 5.035 -6.787 3.848 { o   ala A  31   B5.24 20240918_microed_autoleipaper_refine_289} L 5.994 -7.395 4.306
{ c   ala A  31   B5.18 20240918_microed_autoleipaper_refine_289} P 5.035 -6.787 3.848 { n   ala A  32   B4.97 20240918_microed_autoleipaper_refine_289} L 4.315 -7.258 2.857
{ n   ala A  32   B4.97 20240918_microed_autoleipaper_refine_289} P 4.315 -7.258 2.857 { ca  ala A  32   B3.50 20240918_microed_autoleipaper_refine_289} L 4.662 -8.549 2.283
{ ca  ala A  32   B3.50 20240918_microed_autoleipaper_refine_289} P 4.662 -8.549 2.283 { c   ala A  32   B3.87 20240918_microed_autoleipaper_refine_289} L 6.054 -8.509 1.684
{ c   ala A  32   B3.87 20240918_microed_autoleipaper_refine_289} P 6.054 -8.509 1.684 { o   ala A  32   B4.42 20240918_microed_autoleipaper_refine_289} L 6.844 -9.447 1.785
{ c   ala A  32   B3.87 20240918_microed_autoleipaper_refine_289} P 6.054 -8.509 1.684 { n   lys A  33   B4.02 20240918_microed_autoleipaper_refine_289} L 6.361 -7.423 1.007
{ n   lys A  33   B4.02 20240918_microed_autoleipaper_refine_289} P 6.361 -7.423 1.007 { ca  lys A  33   B6.12 20240918_microed_autoleipaper_refine_289} L 7.632 -7.343 0.341
{ ca  lys A  33   B6.12 20240918_microed_autoleipaper_refine_289} P 7.632 -7.343 0.341 { c   lys A  33   B4.89 20240918_microed_autoleipaper_refine_289} L 8.718 -7.548 1.354
{ c   lys A  33   B4.89 20240918_microed_autoleipaper_refine_289} P 8.718 -7.548 1.354 { o   lys A  33   B6.25 20240918_microed_autoleipaper_refine_289} L 9.633 -8.329 1.150
{ c   lys A  33   B4.89 20240918_microed_autoleipaper_refine_289} P 8.718 -7.548 1.354 { n   phe A  34   B6.30 20240918_microed_autoleipaper_refine_289} L 8.624 -6.851 2.456
{ n   phe A  34   B6.30 20240918_microed_autoleipaper_refine_289} P 8.624 -6.851 2.456 { ca  phe A  34   B5.05 20240918_microed_autoleipaper_refine_289} L 9.727 -6.858 3.381
{ ca  phe A  34   B5.05 20240918_microed_autoleipaper_refine_289} P 9.727 -6.858 3.381 { c   phe A  34   B5.43 20240918_microed_autoleipaper_refine_289} L 9.593 -7.933 4.416
{ c   phe A  34   B5.43 20240918_microed_autoleipaper_refine_289} P 9.593 -7.933 4.416 { o   phe A  34   B5.68 20240918_microed_autoleipaper_refine_289} L 10.579 -8.252 5.049
{ c   phe A  34   B5.43 20240918_microed_autoleipaper_refine_289} P 9.593 -7.933 4.416 { n   glu A  35   B5.77 20240918_microed_autoleipaper_refine_289} L 8.425 -8.486 4.574
{ n   glu A  35   B5.77 20240918_microed_autoleipaper_refine_289} P 8.425 -8.486 4.574 { ca  glu A  35   B4.93 20240918_microed_autoleipaper_refine_289} L 8.302 -9.639 5.438
{ ca  glu A  35   B4.93 20240918_microed_autoleipaper_refine_289} P 8.302 -9.639 5.438 { c   glu A  35   B5.64 20240918_microed_autoleipaper_refine_289} L 8.793 -10.883 4.745
{ c   glu A  35   B5.64 20240918_microed_autoleipaper_refine_289} P 8.793 -10.883 4.745 { o   glu A  35   B6.08 20240918_microed_autoleipaper_refine_289} L 9.528 -11.661 5.329
{ c   glu A  35   B5.64 20240918_microed_autoleipaper_refine_289} P 8.793 -10.883 4.745 { n   ser A  36   B4.73 20240918_microed_autoleipaper_refine_289} L 8.442 -11.077 3.502
{ n   ser A  36   B4.73 20240918_microed_autoleipaper_refine_289} P 8.442 -11.077 3.502 { ca  ser A  36   B5.04 20240918_microed_autoleipaper_refine_289} L 8.639 -12.335 2.881
{ ca  ser A  36   B5.04 20240918_microed_autoleipaper_refine_289} P 8.639 -12.335 2.881 { c   ser A  36   B5.51 20240918_microed_autoleipaper_refine_289} L 9.219 -12.235 1.514
{ c   ser A  36   B5.51 20240918_microed_autoleipaper_refine_289} P 9.219 -12.235 1.514 { o   ser A  36   B6.26 20240918_microed_autoleipaper_refine_289} L 9.382 -13.261 0.874
{ c   ser A  36   B5.51 20240918_microed_autoleipaper_refine_289} P 9.219 -12.235 1.514 { n   asn A  37   B4.58 20240918_microed_autoleipaper_refine_289} L 9.432 -11.021 1.041
{ n   asn A  37   B4.58 20240918_microed_autoleipaper_refine_289} P 9.432 -11.021 1.041 { ca  asn A  37   B5.71 20240918_microed_autoleipaper_refine_289} L 9.812 -10.824 -0.327
{ ca  asn A  37   B5.71 20240918_microed_autoleipaper_refine_289} P 9.812 -10.824 -0.327 { c   asn A  37   B5.28 20240918_microed_autoleipaper_refine_289} L 8.822 -11.480 -1.246
{ c   asn A  37   B5.28 20240918_microed_autoleipaper_refine_289} P 8.822 -11.480 -1.246 { o   asn A  37   B5.65 20240918_microed_autoleipaper_refine_289} L 9.169 -12.077 -2.237
{ c   asn A  37   B5.28 20240918_microed_autoleipaper_refine_289} P 8.822 -11.480 -1.246 { n   phe A  38   B5.03 20240918_microed_autoleipaper_refine_289} L 7.584 -11.389 -0.896
{ n   phe A  38   B5.03 20240918_microed_autoleipaper_refine_289} P 7.584 -11.389 -0.896 { ca  phe A  38   B4.77 20240918_microed_autoleipaper_refine_289} L 6.447 -11.844 -1.665
{ ca  phe A  38   B4.77 20240918_microed_autoleipaper_refine_289} P 6.447 -11.844 -1.665 { c   phe A  38   B4.71 20240918_microed_autoleipaper_refine_289} L 6.384 -13.350 -1.797
{ c   phe A  38   B4.71 20240918_microed_autoleipaper_refine_289} P 6.384 -13.350 -1.797 { o   phe A  38   B5.18 20240918_microed_autoleipaper_refine_289} L 5.638 -13.854 -2.572
{ c   phe A  38   B4.71 20240918_microed_autoleipaper_refine_289} P 6.384 -13.350 -1.797 { n   asn A  39   B5.91 20240918_microed_autoleipaper_refine_289} L 7.109 -14.051 -0.973
{ n   asn A  39   B5.91 20240918_microed_autoleipaper_refine_289} P 7.109 -14.051 -0.973 { ca  asn A  39   B5.25 20240918_microed_autoleipaper_refine_289} L 7.171 -15.482 -1.085
{ ca  asn A  39   B5.25 20240918_microed_autoleipaper_refine_289} P 7.171 -15.482 -1.085 { c   asn A  39   B4.08 20240918_microed_autoleipaper_refine_289} L 6.172 -16.109 -0.151
{ c   asn A  39   B4.08 20240918_microed_autoleipaper_refine_289} P 6.172 -16.109 -0.151 { o   asn A  39   B3.93 20240918_microed_autoleipaper_refine_289} L 6.286 -16.010 1.058
{ c   asn A  39   B4.08 20240918_microed_autoleipaper_refine_289} P 6.172 -16.109 -0.151 { n   thr A  40   B5.07 20240918_microed_autoleipaper_refine_289} L 5.157 -16.723 -0.731
{ n   thr A  40   B5.07 20240918_microed_autoleipaper_refine_289} P 5.157 -16.723 -0.731 { ca  thr A  40   B3.94 20240918_microed_autoleipaper_refine_289} L 4.138 -17.347 0.074
{ ca  thr A  40   B3.94 20240918_microed_autoleipaper_refine_289} P 4.138 -17.347 0.074 { c   thr A  40   B4.48 20240918_microed_autoleipaper_refine_289} L 4.660 -18.448 0.939
{ c   thr A  40   B4.48 20240918_microed_autoleipaper_refine_289} P 4.660 -18.448 0.939 { o   thr A  40   B5.07 20240918_microed_autoleipaper_refine_289} L 3.951 -18.822 1.888
{ c   thr A  40   B4.48 20240918_microed_autoleipaper_refine_289} P 4.660 -18.448 0.939 { n   gln A  41   B4.20 20240918_microed_autoleipaper_refine_289} L 5.792 -18.995 0.632
{ n   gln A  41   B4.20 20240918_microed_autoleipaper_refine_289} P 5.792 -18.995 0.632 { ca  gln A  41   B4.54 20240918_microed_autoleipaper_refine_289} L 6.303 -20.123 1.348
{ ca  gln A  41   B4.54 20240918_microed_autoleipaper_refine_289} P 6.303 -20.123 1.348 { c   gln A  41   B6.29 20240918_microed_autoleipaper_refine_289} L 7.275 -19.710 2.417
{ c   gln A  41   B6.29 20240918_microed_autoleipaper_refine_289} P 7.275 -19.710 2.417 { o   gln A  41   B6.15 20240918_microed_autoleipaper_refine_289} L 7.823 -20.585 3.081
{ c   gln A  41   B6.29 20240918_microed_autoleipaper_refine_289} P 7.275 -19.710 2.417 { n   ala A  42   B5.85 20240918_microed_autoleipaper_refine_289} L 7.531 -18.414 2.554
{ n   ala A  42   B5.85 20240918_microed_autoleipaper_refine_289} P 7.531 -18.414 2.554 { ca  ala A  42   B7.31 20240918_microed_autoleipaper_refine_289} L 8.541 -17.983 3.472
{ ca  ala A  42   B7.31 20240918_microed_autoleipaper_refine_289} P 8.541 -17.983 3.472 { c   ala A  42   B5.37 20240918_microed_autoleipaper_refine_289} L 8.240 -18.469 4.865
{ c   ala A  42   B5.37 20240918_microed_autoleipaper_refine_289} P 8.240 -18.469 4.865 { o   ala A  42   B4.74 20240918_microed_autoleipaper_refine_289} L 7.106 -18.457 5.333
{ c   ala A  42   B5.37 20240918_microed_autoleipaper_refine_289} P 8.240 -18.469 4.865 { n   thr A  43   B7.11 20240918_microed_autoleipaper_refine_289} L 9.272 -18.942 5.510
{ n   thr A  43   B7.11 20240918_microed_autoleipaper_refine_289} P 9.272 -18.942 5.510 { ca  thr A  43   B8.26 20240918_microed_autoleipaper_refine_289} L 9.216 -19.256 6.903
{ ca  thr A  43   B8.26 20240918_microed_autoleipaper_refine_289} P 9.216 -19.256 6.903 { c   thr A  43   B7.17 20240918_microed_autoleipaper_refine_289} L 10.446 -18.642 7.546
{ c   thr A  43   B7.17 20240918_microed_autoleipaper_refine_289} P 10.446 -18.642 7.546 { o   thr A  43   B10.77 20240918_microed_autoleipaper_refine_289} L 11.536 -18.558 6.964
{ c   thr A  43   B7.17 20240918_microed_autoleipaper_refine_289} P 10.446 -18.642 7.546 { n   asn A  44   B6.02 20240918_microed_autoleipaper_refine_289} L 10.286 -18.235 8.781
{ n   asn A  44   B6.02 20240918_microed_autoleipaper_refine_289} P 10.286 -18.235 8.781 { ca  asn A  44   B7.32 20240918_microed_autoleipaper_refine_289} L 11.416 -17.838 9.575
{ ca  asn A  44   B7.32 20240918_microed_autoleipaper_refine_289} P 11.416 -17.838 9.575 { c   asn A  44   B5.96 20240918_microed_autoleipaper_refine_289} L 11.225 -18.525 10.901
{ c   asn A  44   B5.96 20240918_microed_autoleipaper_refine_289} P 11.225 -18.525 10.901 { o   asn A  44   B6.02 20240918_microed_autoleipaper_refine_289} L 10.291 -18.198 11.634
{ c   asn A  44   B5.96 20240918_microed_autoleipaper_refine_289} P 11.225 -18.525 10.901 { n   arg A  45   B6.50 20240918_microed_autoleipaper_refine_289} L 12.097 -19.462 11.182
{ n   arg A  45   B6.50 20240918_microed_autoleipaper_refine_289} P 12.097 -19.462 11.182 { ca  arg A  45   B6.97 20240918_microed_autoleipaper_refine_289} L 12.007 -20.259 12.364
{ ca  arg A  45   B6.97 20240918_microed_autoleipaper_refine_289} P 12.007 -20.259 12.364 { c   arg A  45   B7.14 20240918_microed_autoleipaper_refine_289} L 12.821 -19.572 13.423
{ c   arg A  45   B7.14 20240918_microed_autoleipaper_refine_289} P 12.821 -19.572 13.423 { o   arg A  45   B8.36 20240918_microed_autoleipaper_refine_289} L 14.007 -19.361 13.262
{ c   arg A  45   B7.14 20240918_microed_autoleipaper_refine_289} P 12.821 -19.572 13.423 { n   asn A  46   B8.99 20240918_microed_autoleipaper_refine_289} L 12.135 -19.098 14.439
{ n   asn A  46   B8.99 20240918_microed_autoleipaper_refine_289} P 12.135 -19.098 14.439 { ca  asn A  46   B8.06 20240918_microed_autoleipaper_refine_289} L 12.790 -18.249 15.411
{ ca  asn A  46   B8.06 20240918_microed_autoleipaper_refine_289} P 12.790 -18.249 15.411 { c   asn A  46   B7.87 20240918_microed_autoleipaper_refine_289} L 13.357 -19.063 16.537
{ c   asn A  46   B7.87 20240918_microed_autoleipaper_refine_289} P 13.357 -19.063 16.537 { o   asn A  46   B7.75 20240918_microed_autoleipaper_refine_289} L 12.938 -20.183 16.807
{ c   asn A  46   B7.87 20240918_microed_autoleipaper_refine_289} P 13.357 -19.063 16.537 { n   thr A  47   B10.12 20240918_microed_autoleipaper_refine_289} L 14.282 -18.449 17.267
{ n   thr A  47   B10.12 20240918_microed_autoleipaper_refine_289} P 14.282 -18.449 17.267 { ca  thr A  47   B9.15 20240918_microed_autoleipaper_refine_289} L 14.881 -19.144 18.379
{ ca  thr A  47   B9.15 20240918_microed_autoleipaper_refine_289} P 14.881 -19.144 18.379 { c   thr A  47   B9.49 20240918_microed_autoleipaper_refine_289} L 13.984 -19.204 19.579
{ c   thr A  47   B9.49 20240918_microed_autoleipaper_refine_289} P 13.984 -19.204 19.579 { o   thr A  47   B12.24 20240918_microed_autoleipaper_refine_289} L 14.239 -20.006 20.466
{ c   thr A  47   B9.49 20240918_microed_autoleipaper_refine_289} P 13.984 -19.204 19.579 { n   asp A  48   B10.26 20240918_microed_autoleipaper_refine_289} L 12.897 -18.429 19.582
{ n   asp A  48   B10.26 20240918_microed_autoleipaper_refine_289} P 12.897 -18.429 19.582 { ca  asp A  48   B13.61 20240918_microed_autoleipaper_refine_289} L 11.952 -18.419 20.681
{ ca  asp A  48   B13.61 20240918_microed_autoleipaper_refine_289} P 11.952 -18.419 20.681 { c   asp A  48   B12.89 20240918_microed_autoleipaper_refine_289} L 10.925 -19.515 20.568
{ c   asp A  48   B12.89 20240918_microed_autoleipaper_refine_289} P 10.925 -19.515 20.568 { o   asp A  48   B16.43 20240918_microed_autoleipaper_refine_289} L 9.954 -19.518 21.340
{ c   asp A  48   B12.89 20240918_microed_autoleipaper_refine_289} P 10.925 -19.515 20.568 { n   gly A  49   B12.96 20240918_microed_autoleipaper_refine_289} L 11.126 -20.450 19.639
{ n   gly A  49   B12.96 20240918_microed_autoleipaper_refine_289} P 11.126 -20.450 19.639 { ca  gly A  49   B9.49 20240918_microed_autoleipaper_refine_289} L 10.226 -21.554 19.446
{ ca  gly A  49   B9.49 20240918_microed_autoleipaper_refine_289} P 10.226 -21.554 19.446 { c   gly A  49   B8.04 20240918_microed_autoleipaper_refine_289} L 9.098 -21.242 18.524
{ c   gly A  49   B8.04 20240918_microed_autoleipaper_refine_289} P 9.098 -21.242 18.524 { o   gly A  49   B9.80 20240918_microed_autoleipaper_refine_289} L 8.363 -22.163 18.141
{ c   gly A  49   B8.04 20240918_microed_autoleipaper_refine_289} P 9.098 -21.242 18.524 { n   ser A  50   B6.73 20240918_microed_autoleipaper_refine_289} L 8.992 -20.006 18.119
{ n   ser A  50   B6.73 20240918_microed_autoleipaper_refine_289} P 8.992 -20.006 18.119 { ca  ser A  50   B6.07 20240918_microed_autoleipaper_refine_289} L 7.949 -19.678 17.175
{ ca  ser A  50   B6.07 20240918_microed_autoleipaper_refine_289} P 7.949 -19.678 17.175 { c   ser A  50   B6.08 20240918_microed_autoleipaper_refine_289} L 8.539 -19.623 15.803
{ c   ser A  50   B6.08 20240918_microed_autoleipaper_refine_289} P 8.539 -19.623 15.803 { o   ser A  50   B6.80 20240918_microed_autoleipaper_refine_289} L 9.752 -19.590 15.601
{ c   ser A  50   B6.08 20240918_microed_autoleipaper_refine_289} P 8.539 -19.623 15.803 { n   thr A  51   B5.56 20240918_microed_autoleipaper_refine_289} L 7.659 -19.556 14.864
{ n   thr A  51   B5.56 20240918_microed_autoleipaper_refine_289} P 7.659 -19.556 14.864 { ca  thr A  51   B5.60 20240918_microed_autoleipaper_refine_289} L 8.028 -19.408 13.493
{ ca  thr A  51   B5.60 20240918_microed_autoleipaper_refine_289} P 8.028 -19.408 13.493 { c   thr A  51   B4.67 20240918_microed_autoleipaper_refine_289} L 7.079 -18.422 12.837
{ c   thr A  51   B4.67 20240918_microed_autoleipaper_refine_289} P 7.079 -18.422 12.837 { o   thr A  51   B4.42 20240918_microed_autoleipaper_refine_289} L 5.925 -18.296 13.221
{ c   thr A  51   B4.67 20240918_microed_autoleipaper_refine_289} P 7.079 -18.422 12.837 { n   asp A  52   B4.92 20240918_microed_autoleipaper_refine_289} L 7.631 -17.703 11.875
{ n   asp A  52   B4.92 20240918_microed_autoleipaper_refine_289} P 7.631 -17.703 11.875 { ca  asp A  52   B5.00 20240918_microed_autoleipaper_refine_289} L 6.911 -16.732 11.121
{ ca  asp A  52   B5.00 20240918_microed_autoleipaper_refine_289} P 6.911 -16.732 11.121 { c   asp A  52   B4.13 20240918_microed_autoleipaper_refine_289} L 6.576 -17.370 9.808
{ c   asp A  52   B4.13 20240918_microed_autoleipaper_refine_289} P 6.576 -17.370 9.808 { o   asp A  52   B6.65 20240918_microed_autoleipaper_refine_289} L 7.434 -17.983 9.196
{ c   asp A  52   B4.13 20240918_microed_autoleipaper_refine_289} P 6.576 -17.370 9.808 { n   tyr A  53   B3.65 20240918_microed_autoleipaper_refine_289} L 5.319 -17.332 9.439
{ n   tyr A  53   B3.65 20240918_microed_autoleipaper_refine_289} P 5.319 -17.332 9.439 { ca  tyr A  53   B3.88 20240918_microed_autoleipaper_refine_289} L 4.862 -18.077 8.295
{ ca  tyr A  53   B3.88 20240918_microed_autoleipaper_refine_289} P 4.862 -18.077 8.295 { c   tyr A  53   B4.65 20240918_microed_autoleipaper_refine_289} L 4.302 -17.184 7.211
{ c   tyr A  53   B4.65 20240918_microed_autoleipaper_refine_289} P 4.302 -17.184 7.211 { o   tyr A  53   B4.48 20240918_microed_autoleipaper_refine_289} L 3.480 -16.336 7.460
{ c   tyr A  53   B4.65 20240918_microed_autoleipaper_refine_289} P 4.302 -17.184 7.211 { n   gly A  54   B4.18 20240918_microed_autoleipaper_refine_289} L 4.698 -17.488 6.030
{ n   gly A  54   B4.18 20240918_microed_autoleipaper_refine_289} P 4.698 -17.488 6.030 { ca  gly A  54   B3.85 20240918_microed_autoleipaper_refine_289} L 4.036 -17.029 4.876
{ ca  gly A  54   B3.85 20240918_microed_autoleipaper_refine_289} P 4.036 -17.029 4.876 { c   gly A  54   B3.29 20240918_microed_autoleipaper_refine_289} L 4.355 -15.620 4.474
{ c   gly A  54   B3.29 20240918_microed_autoleipaper_refine_289} P 4.355 -15.620 4.474 { o   gly A  54   B3.24 20240918_microed_autoleipaper_refine_289} L 5.328 -14.992 4.910
{ c   gly A  54   B3.29 20240918_microed_autoleipaper_refine_289} P 4.355 -15.620 4.474 { n   ile A  55   B4.69 20240918_microed_autoleipaper_refine_289} L 3.542 -15.172 3.524
{ n   ile A  55   B4.69 20240918_microed_autoleipaper_refine_289} P 3.542 -15.172 3.524 { ca  ile A  55   B4.47 20240918_microed_autoleipaper_refine_289} L 3.857 -13.954 2.831
{ ca  ile A  55   B4.47 20240918_microed_autoleipaper_refine_289} P 3.857 -13.954 2.831 { c   ile A  55   B4.46 20240918_microed_autoleipaper_refine_289} L 3.836 -12.768 3.747
{ c   ile A  55   B4.46 20240918_microed_autoleipaper_refine_289} P 3.836 -12.768 3.747 { o   ile A  55   B4.97 20240918_microed_autoleipaper_refine_289} L 4.554 -11.811 3.493
{ c   ile A  55   B4.46 20240918_microed_autoleipaper_refine_289} P 3.836 -12.768 3.747 { n   leu A  56   B3.48 20240918_microed_autoleipaper_refine_289} L 3.140 -12.854 4.846
{ n   leu A  56   B3.48 20240918_microed_autoleipaper_refine_289} P 3.140 -12.854 4.846 { ca  leu A  56   B4.52 20240918_microed_autoleipaper_refine_289} L 3.142 -11.814 5.816
{ ca  leu A  56   B4.52 20240918_microed_autoleipaper_refine_289} P 3.142 -11.814 5.816 { c   leu A  56   B3.20 20240918_microed_autoleipaper_refine_289} L 3.809 -12.238 7.097
{ c   leu A  56   B3.20 20240918_microed_autoleipaper_refine_289} P 3.809 -12.238 7.097 { o   leu A  56   B4.60 20240918_microed_autoleipaper_refine_289} L 3.700 -11.540 8.085
{ c   leu A  56   B3.20 20240918_microed_autoleipaper_refine_289} P 3.809 -12.238 7.097 { n   gln A  57   B3.12 20240918_microed_autoleipaper_refine_289} L 4.535 -13.369 7.079
{ n   gln A  57   B3.12 20240918_microed_autoleipaper_refine_289} P 4.535 -13.369 7.079 { ca  gln A  57   B3.49 20240918_microed_autoleipaper_refine_289} L 5.361 -13.769 8.188
{ ca  gln A  57   B3.49 20240918_microed_autoleipaper_refine_289} P 5.361 -13.769 8.188 { c   gln A  57   B3.48 20240918_microed_autoleipaper_refine_289} L 4.662 -13.665 9.518
{ c   gln A  57   B3.48 20240918_microed_autoleipaper_refine_289} P 4.662 -13.665 9.518 { o   gln A  57   B5.73 20240918_microed_autoleipaper_refine_289} L 5.174 -13.104 10.451
{ c   gln A  57   B3.48 20240918_microed_autoleipaper_refine_289} P 4.662 -13.665 9.518 { n   ile A  58   B3.87 20240918_microed_autoleipaper_refine_289} L 3.523 -14.273 9.554
{ n   ile A  58   B3.87 20240918_microed_autoleipaper_refine_289} P 3.523 -14.273 9.554 { ca  ile A  58   B3.34 20240918_microed_autoleipaper_refine_289} L 2.707 -14.279 10.726
{ ca  ile A  58   B3.34 20240918_microed_autoleipaper_refine_289} P 2.707 -14.279 10.726 { c   ile A  58   B4.34 20240918_microed_autoleipaper_refine_289} L 3.250 -15.286 11.713
{ c   ile A  58   B4.34 20240918_microed_autoleipaper_refine_289} P 3.250 -15.286 11.713 { o   ile A  58   B4.41 20240918_microed_autoleipaper_refine_289} L 3.572 -16.388 11.354
{ c   ile A  58   B4.34 20240918_microed_autoleipaper_refine_289} P 3.250 -15.286 11.713 { n   asn A  59   B4.58 20240918_microed_autoleipaper_refine_289} L 3.323 -14.870 12.934
{ n   asn A  59   B4.58 20240918_microed_autoleipaper_refine_289} P 3.323 -14.870 12.934 { ca  asn A  59   B5.08 20240918_microed_autoleipaper_refine_289} L 3.986 -15.619 13.941
{ ca  asn A  59   B5.08 20240918_microed_autoleipaper_refine_289} P 3.986 -15.619 13.941 { c   asn A  59   B4.82 20240918_microed_autoleipaper_refine_289} L 3.104 -16.637 14.657
{ c   asn A  59   B4.82 20240918_microed_autoleipaper_refine_289} P 3.104 -16.637 14.657 { o   asn A  59   B6.31 20240918_microed_autoleipaper_refine_289} L 1.914 -16.441 14.877
{ c   asn A  59   B4.82 20240918_microed_autoleipaper_refine_289} P 3.104 -16.637 14.657 { n   ser A  60   B4.44 20240918_microed_autoleipaper_refine_289} L 3.706 -17.777 14.932
{ n   ser A  60   B4.44 20240918_microed_autoleipaper_refine_289} P 3.706 -17.777 14.932 { ca  ser A  60   B5.60 20240918_microed_autoleipaper_refine_289} L 3.038 -18.943 15.440
{ ca  ser A  60   B5.60 20240918_microed_autoleipaper_refine_289} P 3.038 -18.943 15.440 { c   ser A  60   B5.78 20240918_microed_autoleipaper_refine_289} L 2.768 -18.884 16.924
{ c   ser A  60   B5.78 20240918_microed_autoleipaper_refine_289} P 2.768 -18.884 16.924 { o   ser A  60   B5.26 20240918_microed_autoleipaper_refine_289} L 2.107 -19.768 17.471
{ c   ser A  60   B5.78 20240918_microed_autoleipaper_refine_289} P 2.768 -18.884 16.924 { n   arg A  61   B5.20 20240918_microed_autoleipaper_refine_289} L 3.302 -17.897 17.644
{ n   arg A  61   B5.20 20240918_microed_autoleipaper_refine_289} P 3.302 -17.897 17.644 { ca  arg A  61   B5.55 20240918_microed_autoleipaper_refine_289} L 2.985 -17.811 19.049
{ ca  arg A  61   B5.55 20240918_microed_autoleipaper_refine_289} P 2.985 -17.811 19.049 { c   arg A  61   B5.43 20240918_microed_autoleipaper_refine_289} L 1.547 -17.390 19.220
{ c   arg A  61   B5.43 20240918_microed_autoleipaper_refine_289} P 1.547 -17.390 19.220 { o   arg A  61   B6.70 20240918_microed_autoleipaper_refine_289} L 0.744 -18.110 19.824
{ c   arg A  61   B5.43 20240918_microed_autoleipaper_refine_289} P 1.547 -17.390 19.220 { n   trp A  62   B5.08 20240918_microed_autoleipaper_refine_289} L 1.183 -16.262 18.669
{ n   trp A  62   B5.08 20240918_microed_autoleipaper_refine_289} P 1.183 -16.262 18.669 { ca  trp A  62   B5.17 20240918_microed_autoleipaper_refine_289} L -0.155 -15.821 18.896
{ ca  trp A  62   B5.17 20240918_microed_autoleipaper_refine_289} P -0.155 -15.821 18.896 { c   trp A  62   B4.76 20240918_microed_autoleipaper_refine_289} L -1.117 -16.170 17.809
{ c   trp A  62   B4.76 20240918_microed_autoleipaper_refine_289} P -1.117 -16.170 17.809 { o   trp A  62   B4.82 20240918_microed_autoleipaper_refine_289} L -2.278 -16.329 18.077
{ c   trp A  62   B4.76 20240918_microed_autoleipaper_refine_289} P -1.117 -16.170 17.809 { n   trp A  63   B4.38 20240918_microed_autoleipaper_refine_289} L -0.661 -16.323 16.591
{ n   trp A  63   B4.38 20240918_microed_autoleipaper_refine_289} P -0.661 -16.323 16.591 { ca  trp A  63   B4.82 20240918_microed_autoleipaper_refine_289} L -1.597 -16.174 15.492
{ ca  trp A  63   B4.82 20240918_microed_autoleipaper_refine_289} P -1.597 -16.174 15.492 { c   trp A  63   B4.23 20240918_microed_autoleipaper_refine_289} L -2.042 -17.440 14.830
{ c   trp A  63   B4.23 20240918_microed_autoleipaper_refine_289} P -2.042 -17.440 14.830 { o   trp A  63   B4.71 20240918_microed_autoleipaper_refine_289} L -3.196 -17.597 14.471
{ c   trp A  63   B4.23 20240918_microed_autoleipaper_refine_289} P -2.042 -17.440 14.830 { n   cys A  64   B6.65 20240918_microed_autoleipaper_refine_289} L -1.120 -18.371 14.657
{ n   cys A  64   B6.65 20240918_microed_autoleipaper_refine_289} P -1.120 -18.371 14.657 { ca  cys A  64   B5.42 20240918_microed_autoleipaper_refine_289} L -1.456 -19.604 14.035
{ ca  cys A  64   B5.42 20240918_microed_autoleipaper_refine_289} P -1.456 -19.604 14.035 { c   cys A  64   B4.70 20240918_microed_autoleipaper_refine_289} L -0.840 -20.711 14.852
{ c   cys A  64   B4.70 20240918_microed_autoleipaper_refine_289} P -0.840 -20.711 14.852 { o   cys A  64   B6.49 20240918_microed_autoleipaper_refine_289} L 0.146 -20.510 15.564
{ c   cys A  64   B4.70 20240918_microed_autoleipaper_refine_289} P -0.840 -20.711 14.852 { n   asn A  65   B6.41 20240918_microed_autoleipaper_refine_289} L -1.355 -21.910 14.626
{ n   asn A  65   B6.41 20240918_microed_autoleipaper_refine_289} P -1.355 -21.910 14.626 { ca  asn A  65   B6.41 20240918_microed_autoleipaper_refine_289} L -0.901 -23.038 15.347
{ ca  asn A  65   B6.41 20240918_microed_autoleipaper_refine_289} P -0.901 -23.038 15.347 { c   asn A  65   B6.56 20240918_microed_autoleipaper_refine_289} L 0.012 -23.871 14.488
{ c   asn A  65   B6.56 20240918_microed_autoleipaper_refine_289} P 0.012 -23.871 14.488 { o   asn A  65   B6.19 20240918_microed_autoleipaper_refine_289} L -0.416 -24.402 13.473
{ c   asn A  65   B6.56 20240918_microed_autoleipaper_refine_289} P 0.012 -23.871 14.488 { n   asp A  66   B6.62 20240918_microed_autoleipaper_refine_289} L 1.246 -23.993 14.937
{ n   asp A  66   B6.62 20240918_microed_autoleipaper_refine_289} P 1.246 -23.993 14.937 { ca  asp A  66   B7.93 20240918_microed_autoleipaper_refine_289} L 2.149 -24.910 14.270
{ ca  asp A  66   B7.93 20240918_microed_autoleipaper_refine_289} P 2.149 -24.910 14.270 { c   asp A  66   B7.96 20240918_microed_autoleipaper_refine_289} L 2.454 -26.062 15.156
{ c   asp A  66   B7.96 20240918_microed_autoleipaper_refine_289} P 2.454 -26.062 15.156 { o   asp A  66   B11.01 20240918_microed_autoleipaper_refine_289} L 3.326 -26.872 14.833
{ c   asp A  66   B7.96 20240918_microed_autoleipaper_refine_289} P 2.454 -26.062 15.156 { n   gly A  67   B9.07 20240918_microed_autoleipaper_refine_289} L 1.780 -26.136 16.303
{ n   gly A  67   B9.07 20240918_microed_autoleipaper_refine_289} P 1.780 -26.136 16.303 { ca  gly A  67   B10.46 20240918_microed_autoleipaper_refine_289} L 1.916 -27.243 17.218
{ ca  gly A  67   B10.46 20240918_microed_autoleipaper_refine_289} P 1.916 -27.243 17.218 { c   gly A  67   B14.73 20240918_microed_autoleipaper_refine_289} L 3.192 -27.264 17.993
{ c   gly A  67   B14.73 20240918_microed_autoleipaper_refine_289} P 3.192 -27.264 17.993 { o   gly A  67   B23.40 20240918_microed_autoleipaper_refine_289} L 3.284 -28.013 18.970
{ c   gly A  67   B14.73 20240918_microed_autoleipaper_refine_289} P 3.192 -27.264 17.993 { n   arg A  68   B12.35 20240918_microed_autoleipaper_refine_289} L 4.177 -26.490 17.630
{ n   arg A  68   B12.35 20240918_microed_autoleipaper_refine_289} P 4.177 -26.490 17.630 { ca  arg A  68   B10.96 20240918_microed_autoleipaper_refine_289} L 5.471 -26.537 18.262
{ ca  arg A  68   B10.96 20240918_microed_autoleipaper_refine_289} P 5.471 -26.537 18.262 { c   arg A  68   B11.46 20240918_microed_autoleipaper_refine_289} L 5.819 -25.271 19.003
{ c   arg A  68   B11.46 20240918_microed_autoleipaper_refine_289} P 5.819 -25.271 19.003 { o   arg A  68   B13.82 20240918_microed_autoleipaper_refine_289} L 6.947 -25.150 19.504
{ c   arg A  68   B11.46 20240918_microed_autoleipaper_refine_289} P 5.819 -25.271 19.003 { n   thr A  69   B9.66 20240918_microed_autoleipaper_refine_289} L 4.916 -24.312 19.073
{ n   thr A  69   B9.66 20240918_microed_autoleipaper_refine_289} P 4.916 -24.312 19.073 { ca  thr A  69   B7.20 20240918_microed_autoleipaper_refine_289} L 5.278 -23.038 19.631
{ ca  thr A  69   B7.20 20240918_microed_autoleipaper_refine_289} P 5.278 -23.038 19.631 { c   thr A  69   B7.41 20240918_microed_autoleipaper_refine_289} L 4.728 -22.925 21.014
{ c   thr A  69   B7.41 20240918_microed_autoleipaper_refine_289} P 4.728 -22.925 21.014 { o   thr A  69   B8.44 20240918_microed_autoleipaper_refine_289} L 3.520 -23.080 21.207
{ c   thr A  69   B7.41 20240918_microed_autoleipaper_refine_289} P 4.728 -22.925 21.014 { n   pro A  70   B9.67 20240918_microed_autoleipaper_refine_289} L 5.575 -22.712 22.000
{ n   pro A  70   B9.67 20240918_microed_autoleipaper_refine_289} P 5.575 -22.712 22.000 { ca  pro A  70   B8.66 20240918_microed_autoleipaper_refine_289} L 5.074 -22.439 23.340
{ ca  pro A  70   B8.66 20240918_microed_autoleipaper_refine_289} P 5.074 -22.439 23.340 { c   pro A  70   B8.41 20240918_microed_autoleipaper_refine_289} L 4.176 -21.228 23.336
{ c   pro A  70   B8.41 20240918_microed_autoleipaper_refine_289} P 4.176 -21.228 23.336 { o   pro A  70   B9.62 20240918_microed_autoleipaper_refine_289} L 4.419 -20.279 22.598
{ c   pro A  70   B8.41 20240918_microed_autoleipaper_refine_289} P 4.176 -21.228 23.336 { n   gly A  71   B11.39 20240918_microed_autoleipaper_refine_289} L 3.148 -21.252 24.152
{ n   gly A  71   B11.39 20240918_microed_autoleipaper_refine_289} P 3.148 -21.252 24.152 { ca  gly A  71   B15.94 20240918_microed_autoleipaper_refine_289} L 2.342 -20.068 24.350
{ ca  gly A  71   B15.94 20240918_microed_autoleipaper_refine_289} P 2.342 -20.068 24.350 { c   gly A  71   B11.21 20240918_microed_autoleipaper_refine_289} L 1.368 -19.862 23.239
{ c   gly A  71   B11.21 20240918_microed_autoleipaper_refine_289} P 1.368 -19.862 23.239 { o   gly A  71   B10.18 20240918_microed_autoleipaper_refine_289} L 0.855 -18.759 23.058
{ c   gly A  71   B11.21 20240918_microed_autoleipaper_refine_289} P 1.368 -19.862 23.239 { n   ser A  72   B7.87 20240918_microed_autoleipaper_refine_289} L 1.090 -20.907 22.484
{ n   ser A  72   B7.87 20240918_microed_autoleipaper_refine_289} P 1.090 -20.907 22.484 { ca  ser A  72   B8.56 20240918_microed_autoleipaper_refine_289} L 0.255 -20.751 21.319
{ ca  ser A  72   B8.56 20240918_microed_autoleipaper_refine_289} P 0.255 -20.751 21.319 { c   ser A  72   B6.76 20240918_microed_autoleipaper_refine_289} L -1.119 -20.247 21.702
{ c   ser A  72   B6.76 20240918_microed_autoleipaper_refine_289} P -1.119 -20.247 21.702 { o   ser A  72   B7.30 20240918_microed_autoleipaper_refine_289} L -1.807 -20.831 22.556
{ c   ser A  72   B6.76 20240918_microed_autoleipaper_refine_289} P -1.119 -20.247 21.702 { n   arg A  73   B6.15 20240918_microed_autoleipaper_refine_289} L -1.536 -19.193 21.025
{ n   arg A  73   B6.15 20240918_microed_autoleipaper_refine_289} P -1.536 -19.193 21.025 { ca  arg A  73   B6.12 20240918_microed_autoleipaper_refine_289} L -2.883 -18.686 21.165
{ ca  arg A  73   B6.12 20240918_microed_autoleipaper_refine_289} P -2.883 -18.686 21.165 { c   arg A  73   B5.78 20240918_microed_autoleipaper_refine_289} L -3.726 -18.940 19.938
{ c   arg A  73   B5.78 20240918_microed_autoleipaper_refine_289} P -3.726 -18.940 19.938 { o   arg A  73   B5.93 20240918_microed_autoleipaper_refine_289} L -4.947 -18.945 20.023
{ c   arg A  73   B5.78 20240918_microed_autoleipaper_refine_289} P -3.726 -18.940 19.938 { n   asn A  74   B5.37 20240918_microed_autoleipaper_refine_289} L -3.107 -19.236 18.837
{ n   asn A  74   B5.37 20240918_microed_autoleipaper_refine_289} P -3.107 -19.236 18.837 { ca  asn A  74   B5.10 20240918_microed_autoleipaper_refine_289} L -3.796 -19.491 17.590
{ ca  asn A  74   B5.10 20240918_microed_autoleipaper_refine_289} P -3.796 -19.491 17.590 { c   asn A  74   B5.02 20240918_microed_autoleipaper_refine_289} L -4.982 -18.587 17.390
{ c   asn A  74   B5.02 20240918_microed_autoleipaper_refine_289} P -4.982 -18.587 17.390 { o   asn A  74   B5.16 20240918_microed_autoleipaper_refine_289} L -6.111 -19.021 17.156
{ c   asn A  74   B5.02 20240918_microed_autoleipaper_refine_289} P -4.982 -18.587 17.390 { n   leu A  75   B4.87 20240918_microed_autoleipaper_refine_289} L -4.722 -17.299 17.419
{ n   leu A  75   B4.87 20240918_microed_autoleipaper_refine_289} P -4.722 -17.299 17.419 { ca  leu A  75   B4.90 20240918_microed_autoleipaper_refine_289} L -5.825 -16.386 17.357
{ ca  leu A  75   B4.90 20240918_microed_autoleipaper_refine_289} P -5.825 -16.386 17.357 { c   leu A  75   B4.62 20240918_microed_autoleipaper_refine_289} L -6.439 -16.317 15.969
{ c   leu A  75   B4.62 20240918_microed_autoleipaper_refine_289} P -6.439 -16.317 15.969 { o   leu A  75   B4.77 20240918_microed_autoleipaper_refine_289} L -7.605 -15.963 15.855
{ c   leu A  75   B4.62 20240918_microed_autoleipaper_refine_289} P -6.439 -16.317 15.969 { n   cys A  76   B4.28 20240918_microed_autoleipaper_refine_289} L -5.741 -16.725 14.956
{ n   cys A  76   B4.28 20240918_microed_autoleipaper_refine_289} P -5.741 -16.725 14.956 { ca  cys A  76   B4.22 20240918_microed_autoleipaper_refine_289} L -6.344 -16.782 13.644
{ ca  cys A  76   B4.22 20240918_microed_autoleipaper_refine_289} P -6.344 -16.782 13.644 { c   cys A  76   B5.29 20240918_microed_autoleipaper_refine_289} L -7.025 -18.087 13.403
{ c   cys A  76   B5.29 20240918_microed_autoleipaper_refine_289} P -7.025 -18.087 13.403 { o   cys A  76   B6.07 20240918_microed_autoleipaper_refine_289} L -7.666 -18.265 12.368
{ c   cys A  76   B5.29 20240918_microed_autoleipaper_refine_289} P -7.025 -18.087 13.403 { n   asn A  77   B5.03 20240918_microed_autoleipaper_refine_289} L -6.934 -18.987 14.360
{ n   asn A  77   B5.03 20240918_microed_autoleipaper_refine_289} P -6.934 -18.987 14.360 { ca  asn A  77   B4.97 20240918_microed_autoleipaper_refine_289} L -7.614 -20.243 14.309
{ ca  asn A  77   B4.97 20240918_microed_autoleipaper_refine_289} P -7.614 -20.243 14.309 { c   asn A  77   B4.92 20240918_microed_autoleipaper_refine_289} L -7.282 -20.978 13.031
{ c   asn A  77   B4.92 20240918_microed_autoleipaper_refine_289} P -7.282 -20.978 13.031 { o   asn A  77   B6.07 20240918_microed_autoleipaper_refine_289} L -8.166 -21.452 12.314
{ c   asn A  77   B4.92 20240918_microed_autoleipaper_refine_289} P -7.282 -20.978 13.031 { n   ile A  78   B5.66 20240918_microed_autoleipaper_refine_289} L -5.999 -21.111 12.794
{ n   ile A  78   B5.66 20240918_microed_autoleipaper_refine_289} P -5.999 -21.111 12.794 { ca  ile A  78   B5.06 20240918_microed_autoleipaper_refine_289} L -5.568 -21.791 11.600
{ ca  ile A  78   B5.06 20240918_microed_autoleipaper_refine_289} P -5.568 -21.791 11.600 { c   ile A  78   B4.66 20240918_microed_autoleipaper_refine_289} L -4.255 -22.470 11.952
{ c   ile A  78   B4.66 20240918_microed_autoleipaper_refine_289} P -4.255 -22.470 11.952 { o   ile A  78   B6.64 20240918_microed_autoleipaper_refine_289} L -3.435 -21.972 12.724
{ c   ile A  78   B4.66 20240918_microed_autoleipaper_refine_289} P -4.255 -22.470 11.952 { n   pro A  79   B5.38 20240918_microed_autoleipaper_refine_289} L -3.991 -23.581 11.304
{ n   pro A  79   B5.38 20240918_microed_autoleipaper_refine_289} P -3.991 -23.581 11.304 { ca  pro A  79   B5.49 20240918_microed_autoleipaper_refine_289} L -2.642 -24.092 11.321
{ ca  pro A  79   B5.49 20240918_microed_autoleipaper_refine_289} P -2.642 -24.092 11.321 { c   pro A  79   B4.45 20240918_microed_autoleipaper_refine_289} L -1.785 -23.148 10.549
{ c   pro A  79   B4.45 20240918_microed_autoleipaper_refine_289} P -1.785 -23.148 10.549 { o   pro A  79   B5.74 20240918_microed_autoleipaper_refine_289} L -2.170 -22.633 9.507
{ c   pro A  79   B4.45 20240918_microed_autoleipaper_refine_289} P -1.785 -23.148 10.549 { n   cys A  80   B4.73 20240918_microed_autoleipaper_refine_289} L -0.550 -23.002 11.016
{ n   cys A  80   B4.73 20240918_microed_autoleipaper_refine_289} P -0.550 -23.002 11.016 { ca  cys A  80   B5.41 20240918_microed_autoleipaper_refine_289} L 0.366 -22.105 10.373
{ ca  cys A  80   B5.41 20240918_microed_autoleipaper_refine_289} P 0.366 -22.105 10.373 { c   cys A  80   B5.62 20240918_microed_autoleipaper_refine_289} L 0.615 -22.543 8.957
{ c   cys A  80   B5.62 20240918_microed_autoleipaper_refine_289} P 0.615 -22.543 8.957 { o   cys A  80   B5.00 20240918_microed_autoleipaper_refine_289} L 0.796 -21.697 8.095
{ c   cys A  80   B5.62 20240918_microed_autoleipaper_refine_289} P 0.615 -22.543 8.957 { n   ser A  81   B4.55 20240918_microed_autoleipaper_refine_289} L 0.515 -23.830 8.660
{ n   ser A  81   B4.55 20240918_microed_autoleipaper_refine_289} P 0.515 -23.830 8.660 { ca  ser A  81   B5.27 20240918_microed_autoleipaper_refine_289} L 0.788 -24.254 7.313
{ ca  ser A  81   B5.27 20240918_microed_autoleipaper_refine_289} P 0.788 -24.254 7.313 { c   ser A  81   B4.25 20240918_microed_autoleipaper_refine_289} L -0.192 -23.644 6.341
{ c   ser A  81   B4.25 20240918_microed_autoleipaper_refine_289} P -0.192 -23.644 6.341 { o   ser A  81   B4.16 20240918_microed_autoleipaper_refine_289} L 0.096 -23.506 5.171
{ c   ser A  81   B4.25 20240918_microed_autoleipaper_refine_289} P -0.192 -23.644 6.341 { n   ala A  82   B4.47 20240918_microed_autoleipaper_refine_289} L -1.400 -23.323 6.812
{ n   ala A  82   B4.47 20240918_microed_autoleipaper_refine_289} P -1.400 -23.323 6.812 { ca  ala A  82   B5.46 20240918_microed_autoleipaper_refine_289} L -2.342 -22.627 5.966
{ ca  ala A  82   B5.46 20240918_microed_autoleipaper_refine_289} P -2.342 -22.627 5.966 { c   ala A  82   B5.17 20240918_microed_autoleipaper_refine_289} L -1.826 -21.312 5.492
{ c   ala A  82   B5.17 20240918_microed_autoleipaper_refine_289} P -1.826 -21.312 5.492 { o   ala A  82   B6.08 20240918_microed_autoleipaper_refine_289} L -2.215 -20.864 4.406
{ c   ala A  82   B5.17 20240918_microed_autoleipaper_refine_289} P -1.826 -21.312 5.492 { n   leu A  83   B4.99 20240918_microed_autoleipaper_refine_289} L -0.900 -20.752 6.203
{ n   leu A  83   B4.99 20240918_microed_autoleipaper_refine_289} P -0.900 -20.752 6.203 { ca  leu A  83   B4.77 20240918_microed_autoleipaper_refine_289} L -0.304 -19.481 5.817
{ ca  leu A  83   B4.77 20240918_microed_autoleipaper_refine_289} P -0.304 -19.481 5.817 { c   leu A  83   B6.47 20240918_microed_autoleipaper_refine_289} L 0.791 -19.651 4.814
{ c   leu A  83   B6.47 20240918_microed_autoleipaper_refine_289} P 0.791 -19.651 4.814 { o   leu A  83   B7.34 20240918_microed_autoleipaper_refine_289} L 1.407 -18.663 4.402
{ c   leu A  83   B6.47 20240918_microed_autoleipaper_refine_289} P 0.791 -19.651 4.814 { n   leu A  84   B4.76 20240918_microed_autoleipaper_refine_289} L 1.033 -20.859 4.401
{ n   leu A  84   B4.76 20240918_microed_autoleipaper_refine_289} P 1.033 -20.859 4.401 { ca  leu A  84   B5.21 20240918_microed_autoleipaper_refine_289} L 2.083 -21.092 3.427
{ ca  leu A  84   B5.21 20240918_microed_autoleipaper_refine_289} P 2.083 -21.092 3.427 { c   leu A  84   B6.01 20240918_microed_autoleipaper_refine_289} L 1.487 -21.464 2.105
{ c   leu A  84   B6.01 20240918_microed_autoleipaper_refine_289} P 1.487 -21.464 2.105 { o   leu A  84   B7.75 20240918_microed_autoleipaper_refine_289} L 2.178 -21.976 1.244
{ c   leu A  84   B6.01 20240918_microed_autoleipaper_refine_289} P 1.487 -21.464 2.105 { n   ser A  85   B8.38 20240918_microed_autoleipaper_refine_289} L 0.193 -21.268 1.957
{ n   ser A  85   B8.38 20240918_microed_autoleipaper_refine_289} P 0.193 -21.268 1.957 { ca  ser A  85   B7.56 20240918_microed_autoleipaper_refine_289} L -0.496 -21.557 0.731
{ ca  ser A  85   B7.56 20240918_microed_autoleipaper_refine_289} P -0.496 -21.557 0.731 { c   ser A  85   B6.10 20240918_microed_autoleipaper_refine_289} L -0.042 -20.612 -0.365
{ c   ser A  85   B6.10 20240918_microed_autoleipaper_refine_289} P -0.042 -20.612 -0.365 { o   ser A  85   B6.37 20240918_microed_autoleipaper_refine_289} L 0.401 -19.521 -0.127
{ c   ser A  85   B6.10 20240918_microed_autoleipaper_refine_289} P -0.042 -20.612 -0.365 { n   ser A  86   B7.95 20240918_microed_autoleipaper_refine_289} L -0.245 -21.021 -1.596
{ n   ser A  86   B7.95 20240918_microed_autoleipaper_refine_289} P -0.245 -21.021 -1.596 { ca  ser A  86   B7.06 20240918_microed_autoleipaper_refine_289} L 0.077 -20.119 -2.667
{ ca  ser A  86   B7.06 20240918_microed_autoleipaper_refine_289} P 0.077 -20.119 -2.667 { c   ser A  86   B8.02 20240918_microed_autoleipaper_refine_289} L -0.941 -19.016 -2.801
{ c   ser A  86   B8.02 20240918_microed_autoleipaper_refine_289} P -0.941 -19.016 -2.801 { o   ser A  86   B9.62 20240918_microed_autoleipaper_refine_289} L -0.598 -17.943 -3.283
{ c   ser A  86   B8.02 20240918_microed_autoleipaper_refine_289} P -0.941 -19.016 -2.801 { n   asp A  87   B9.49 20240918_microed_autoleipaper_refine_289} L -2.197 -19.301 -2.457
{ n   asp A  87   B9.49 20240918_microed_autoleipaper_refine_289} P -2.197 -19.301 -2.457 { ca  asp A  87   B6.09 20240918_microed_autoleipaper_refine_289} L -3.228 -18.284 -2.389
{ ca  asp A  87   B6.09 20240918_microed_autoleipaper_refine_289} P -3.228 -18.284 -2.389 { c   asp A  87   B5.70 20240918_microed_autoleipaper_refine_289} L -3.084 -17.598 -1.049
{ c   asp A  87   B5.70 20240918_microed_autoleipaper_refine_289} P -3.084 -17.598 -1.049 { o   asp A  87   B5.93 20240918_microed_autoleipaper_refine_289} L -2.737 -18.223 -0.056
{ c   asp A  87   B5.70 20240918_microed_autoleipaper_refine_289} P -3.084 -17.598 -1.049 { n   ile A  88   B5.25 20240918_microed_autoleipaper_refine_289} L -3.366 -16.313 -1.022
{ n   ile A  88   B5.25 20240918_microed_autoleipaper_refine_289} P -3.366 -16.313 -1.022 { ca  ile A  88   B4.65 20240918_microed_autoleipaper_refine_289} L -3.000 -15.536 0.143
{ ca  ile A  88   B4.65 20240918_microed_autoleipaper_refine_289} P -3.000 -15.536 0.143 { c   ile A  88   B4.36 20240918_microed_autoleipaper_refine_289} L -4.123 -15.460 1.137
{ c   ile A  88   B4.36 20240918_microed_autoleipaper_refine_289} P -4.123 -15.460 1.137 { o   ile A  88   B4.03 20240918_microed_autoleipaper_refine_289} L -3.962 -14.809 2.171
{ c   ile A  88   B4.36 20240918_microed_autoleipaper_refine_289} P -4.123 -15.460 1.137 { n   thr A  89   B5.62 20240918_microed_autoleipaper_refine_289} L -5.269 -16.060 0.846
{ n   thr A  89   B5.62 20240918_microed_autoleipaper_refine_289} P -5.269 -16.060 0.846 { ca  thr A  89   B4.85 20240918_microed_autoleipaper_refine_289} L -6.426 -15.788 1.664
{ ca  thr A  89   B4.85 20240918_microed_autoleipaper_refine_289} P -6.426 -15.788 1.664 { c   thr A  89   B4.13 20240918_microed_autoleipaper_refine_289} L -6.156 -16.023 3.135
{ c   thr A  89   B4.13 20240918_microed_autoleipaper_refine_289} P -6.156 -16.023 3.135 { o   thr A  89   B5.72 20240918_microed_autoleipaper_refine_289} L -6.491 -15.166 3.954
{ c   thr A  89   B4.13 20240918_microed_autoleipaper_refine_289} P -6.156 -16.023 3.135 { n   ala A  90   B5.43 20240918_microed_autoleipaper_refine_289} L -5.590 -17.157 3.507
{ n   ala A  90   B5.43 20240918_microed_autoleipaper_refine_289} P -5.590 -17.157 3.507 { ca  ala A  90   B4.84 20240918_microed_autoleipaper_refine_289} L -5.414 -17.384 4.937
{ ca  ala A  90   B4.84 20240918_microed_autoleipaper_refine_289} P -5.414 -17.384 4.937 { c   ala A  90   B4.81 20240918_microed_autoleipaper_refine_289} L -4.531 -16.332 5.540
{ c   ala A  90   B4.81 20240918_microed_autoleipaper_refine_289} P -4.531 -16.332 5.540 { o   ala A  90   B4.90 20240918_microed_autoleipaper_refine_289} L -4.760 -15.866 6.656
{ c   ala A  90   B4.81 20240918_microed_autoleipaper_refine_289} P -4.531 -16.332 5.540 { n   ser A  91   B4.95 20240918_microed_autoleipaper_refine_289} L -3.516 -15.929 4.818
{ n   ser A  91   B4.95 20240918_microed_autoleipaper_refine_289} P -3.516 -15.929 4.818 { ca  ser A  91   B5.57 20240918_microed_autoleipaper_refine_289} L -2.655 -14.935 5.377
{ ca  ser A  91   B5.57 20240918_microed_autoleipaper_refine_289} P -2.655 -14.935 5.377 { c   ser A  91   B3.38 20240918_microed_autoleipaper_refine_289} L -3.383 -13.622 5.467
{ c   ser A  91   B3.38 20240918_microed_autoleipaper_refine_289} P -3.383 -13.622 5.467 { o   ser A  91   B4.95 20240918_microed_autoleipaper_refine_289} L -3.247 -12.877 6.438
{ c   ser A  91   B3.38 20240918_microed_autoleipaper_refine_289} P -3.383 -13.622 5.467 { n   val A  92   B3.91 20240918_microed_autoleipaper_refine_289} L -4.160 -13.293 4.456
{ n   val A  92   B3.91 20240918_microed_autoleipaper_refine_289} P -4.160 -13.293 4.456 { ca  val A  92   B3.43 20240918_microed_autoleipaper_refine_289} L -4.919 -12.070 4.557
{ ca  val A  92   B3.43 20240918_microed_autoleipaper_refine_289} P -4.919 -12.070 4.557 { c   val A  92   B4.81 20240918_microed_autoleipaper_refine_289} L -5.904 -12.149 5.696
{ c   val A  92   B4.81 20240918_microed_autoleipaper_refine_289} P -5.904 -12.149 5.696 { o   val A  92   B4.01 20240918_microed_autoleipaper_refine_289} L -6.085 -11.213 6.445
{ c   val A  92   B4.81 20240918_microed_autoleipaper_refine_289} P -5.904 -12.149 5.696 { n   asn A  93   B5.11 20240918_microed_autoleipaper_refine_289} L -6.626 -13.232 5.805
{ n   asn A  93   B5.11 20240918_microed_autoleipaper_refine_289} P -6.626 -13.232 5.805 { ca  asn A  93   B5.32 20240918_microed_autoleipaper_refine_289} L -7.601 -13.287 6.877
{ ca  asn A  93   B5.32 20240918_microed_autoleipaper_refine_289} P -7.601 -13.287 6.877 { c   asn A  93   B4.41 20240918_microed_autoleipaper_refine_289} L -6.925 -13.192 8.232
{ c   asn A  93   B4.41 20240918_microed_autoleipaper_refine_289} P -6.925 -13.192 8.232 { o   asn A  93   B5.25 20240918_microed_autoleipaper_refine_289} L -7.446 -12.584 9.157
{ c   asn A  93   B4.41 20240918_microed_autoleipaper_refine_289} P -6.925 -13.192 8.232 { n   cys A  94   B4.42 20240918_microed_autoleipaper_refine_289} L -5.768 -13.774 8.339
{ n   cys A  94   B4.42 20240918_microed_autoleipaper_refine_289} P -5.768 -13.774 8.339 { ca  cys A  94   B4.83 20240918_microed_autoleipaper_refine_289} L -5.103 -13.744 9.606
{ ca  cys A  94   B4.83 20240918_microed_autoleipaper_refine_289} P -5.103 -13.744 9.606 { c   cys A  94   B4.37 20240918_microed_autoleipaper_refine_289} L -4.502 -12.376 9.838
{ c   cys A  94   B4.37 20240918_microed_autoleipaper_refine_289} P -4.502 -12.376 9.838 { o   cys A  94   B5.30 20240918_microed_autoleipaper_refine_289} L -4.606 -11.837 10.935
{ c   cys A  94   B4.37 20240918_microed_autoleipaper_refine_289} P -4.502 -12.376 9.838 { n   ala A  95   B4.17 20240918_microed_autoleipaper_refine_289} L -3.992 -11.741 8.771
{ n   ala A  95   B4.17 20240918_microed_autoleipaper_refine_289} P -3.992 -11.741 8.771 { ca  ala A  95   B3.67 20240918_microed_autoleipaper_refine_289} L -3.531 -10.377 8.920
{ ca  ala A  95   B3.67 20240918_microed_autoleipaper_refine_289} P -3.531 -10.377 8.920 { c   ala A  95   B4.46 20240918_microed_autoleipaper_refine_289} L -4.647 -9.454 9.361
{ c   ala A  95   B4.46 20240918_microed_autoleipaper_refine_289} P -4.647 -9.454 9.361 { o   ala A  95   B3.96 20240918_microed_autoleipaper_refine_289} L -4.446 -8.613 10.225
{ c   ala A  95   B4.46 20240918_microed_autoleipaper_refine_289} P -4.647 -9.454 9.361 { n   lys A  96   B5.39 20240918_microed_autoleipaper_refine_289} L -5.819 -9.649 8.791
{ n   lys A  96   B5.39 20240918_microed_autoleipaper_refine_289} P -5.819 -9.649 8.791 { ca  lys A  96   B6.20 20240918_microed_autoleipaper_refine_289} L -6.947 -8.858 9.226
{ ca  lys A  96   B6.20 20240918_microed_autoleipaper_refine_289} P -6.947 -8.858 9.226 { c   lys A  96   B6.54 20240918_microed_autoleipaper_refine_289} L -7.275 -9.130 10.695
{ c   lys A  96   B6.54 20240918_microed_autoleipaper_refine_289} P -7.275 -9.130 10.695 { o   lys A  96   B6.27 20240918_microed_autoleipaper_refine_289} L -7.609 -8.221 11.451
{ c   lys A  96   B6.54 20240918_microed_autoleipaper_refine_289} P -7.275 -9.130 10.695 { n   lys A  97   B5.96 20240918_microed_autoleipaper_refine_289} L -7.167 -10.381 11.093
{ n   lys A  97   B5.96 20240918_microed_autoleipaper_refine_289} P -7.167 -10.381 11.093 { ca  lys A  97   B5.93 20240918_microed_autoleipaper_refine_289} L -7.391 -10.739 12.473
{ ca  lys A  97   B5.93 20240918_microed_autoleipaper_refine_289} P -7.391 -10.739 12.473 { c   lys A  97   B4.34 20240918_microed_autoleipaper_refine_289} L -6.338 -10.078 13.334
{ c   lys A  97   B4.34 20240918_microed_autoleipaper_refine_289} P -6.338 -10.078 13.334 { o   lys A  97   B7.38 20240918_microed_autoleipaper_refine_289} L -6.645 -9.635 14.453
{ c   lys A  97   B4.34 20240918_microed_autoleipaper_refine_289} P -6.338 -10.078 13.334 { n   ile A  98   B4.76 20240918_microed_autoleipaper_refine_289} L -5.115 -10.037 12.871
{ n   ile A  98   B4.76 20240918_microed_autoleipaper_refine_289} P -5.115 -10.037 12.871 { ca  ile A  98   B4.41 20240918_microed_autoleipaper_refine_289} L -4.076 -9.388 13.674
{ ca  ile A  98   B4.41 20240918_microed_autoleipaper_refine_289} P -4.076 -9.388 13.674 { c   ile A  98   B7.80 20240918_microed_autoleipaper_refine_289} L -4.444 -7.941 13.937
{ c   ile A  98   B7.80 20240918_microed_autoleipaper_refine_289} P -4.444 -7.941 13.937 { o   ile A  98   B7.69 20240918_microed_autoleipaper_refine_289} L -4.291 -7.419 15.045
{ c   ile A  98   B7.80 20240918_microed_autoleipaper_refine_289} P -4.444 -7.941 13.937 { n   val A  99   B7.02 20240918_microed_autoleipaper_refine_289} L -4.837 -7.246 12.901
{ n   val A  99   B7.02 20240918_microed_autoleipaper_refine_289} P -4.837 -7.246 12.901 { ca  val A  99   B7.34 20240918_microed_autoleipaper_refine_289} L -5.277 -5.873 13.108
{ ca  val A  99   B7.34 20240918_microed_autoleipaper_refine_289} P -5.277 -5.873 13.108 { c   val A  99   B9.44 20240918_microed_autoleipaper_refine_289} L -6.550 -5.834 13.939
{ c   val A  99   B9.44 20240918_microed_autoleipaper_refine_289} P -6.550 -5.834 13.939 { o   val A  99   B11.45 20240918_microed_autoleipaper_refine_289} L -6.692 -5.001 14.841
{ c   val A  99   B9.44 20240918_microed_autoleipaper_refine_289} P -6.550 -5.834 13.939 { n   ser A 100   B11.82 20240918_microed_autoleipaper_refine_289} L -7.484 -6.721 13.667
{ n   ser A 100   B11.82 20240918_microed_autoleipaper_refine_289} P -7.484 -6.721 13.667 { ca  ser A 100   B10.66 20240918_microed_autoleipaper_refine_289} L -8.731 -6.696 14.413
{ ca  ser A 100   B10.66 20240918_microed_autoleipaper_refine_289} P -8.731 -6.696 14.413 { c   ser A 100   B9.40 20240918_microed_autoleipaper_refine_289} L -8.529 -6.952 15.895
{ c   ser A 100   B9.40 20240918_microed_autoleipaper_refine_289} P -8.529 -6.952 15.895 { o   ser A 100   B12.47 20240918_microed_autoleipaper_refine_289} L -9.336 -6.512 16.704
{ c   ser A 100   B9.40 20240918_microed_autoleipaper_refine_289} P -8.529 -6.952 15.895 { n   asp A 101   B8.40 20240918_microed_autoleipaper_refine_289} L -7.431 -7.602 16.268
{ n   asp A 101   B8.40 20240918_microed_autoleipaper_refine_289} P -7.431 -7.602 16.268 { ca  asp A 101   B10.03 20240918_microed_autoleipaper_refine_289} L -7.059 -7.859 17.639
{ ca  asp A 101   B10.03 20240918_microed_autoleipaper_refine_289} P -7.059 -7.859 17.639 { c   asp A 101   B14.45 20240918_microed_autoleipaper_refine_289} L -6.230 -6.750 18.223
{ c   asp A 101   B14.45 20240918_microed_autoleipaper_refine_289} P -6.230 -6.750 18.223 { o   asp A 101   B18.16 20240918_microed_autoleipaper_refine_289} L -5.356 -6.983 19.070
{ c   asp A 101   B14.45 20240918_microed_autoleipaper_refine_289} P -6.230 -6.750 18.223 { n   gly A 102   B22.96 20240918_microed_autoleipaper_refine_289} L -6.503 -5.516 17.804
{ n   gly A 102   B22.96 20240918_microed_autoleipaper_refine_289} P -6.503 -5.516 17.804 { ca  gly A 102   B26.57 20240918_microed_autoleipaper_refine_289} L -5.955 -4.351 18.460
{ ca  gly A 102   B26.57 20240918_microed_autoleipaper_refine_289} P -5.955 -4.351 18.460 { c   gly A 102   B15.87 20240918_microed_autoleipaper_refine_289} L -4.581 -3.956 18.005
{ c   gly A 102   B15.87 20240918_microed_autoleipaper_refine_289} P -4.581 -3.956 18.005 { o   gly A 102   B21.58 20240918_microed_autoleipaper_refine_289} L -4.006 -3.020 18.572
{ c   gly A 102   B15.87 20240918_microed_autoleipaper_refine_289} P -4.581 -3.956 18.005 { n   asn A 103   B15.09 20240918_microed_autoleipaper_refine_289} L -4.047 -4.602 16.978
{ n   asn A 103   B15.09 20240918_microed_autoleipaper_refine_289} P -4.047 -4.602 16.978 { ca  asn A 103   B16.24 20240918_microed_autoleipaper_refine_289} L -2.730 -4.284 16.473
{ ca  asn A 103   B16.24 20240918_microed_autoleipaper_refine_289} P -2.730 -4.284 16.473 { c   asn A 103   B14.36 20240918_microed_autoleipaper_refine_289} L -2.886 -3.343 15.305
{ c   asn A 103   B14.36 20240918_microed_autoleipaper_refine_289} P -2.886 -3.343 15.305 { o   asn A 103   B17.09 20240918_microed_autoleipaper_refine_289} L -3.863 -3.406 14.562
{ c   asn A 103   B14.36 20240918_microed_autoleipaper_refine_289} P -2.886 -3.343 15.305 { n   gly A 104   B13.42 20240918_microed_autoleipaper_refine_289} L -1.905 -2.496 15.122
{ n   gly A 104   B13.42 20240918_microed_autoleipaper_refine_289} P -1.905 -2.496 15.122 { ca  gly A 104   B13.50 20240918_microed_autoleipaper_refine_289} L -1.734 -1.842 13.855
{ ca  gly A 104   B13.50 20240918_microed_autoleipaper_refine_289} P -1.734 -1.842 13.855 { c   gly A 104   B8.88 20240918_microed_autoleipaper_refine_289} L -0.908 -2.718 12.956
{ c   gly A 104   B8.88 20240918_microed_autoleipaper_refine_289} P -0.908 -2.718 12.956 { o   gly A 104   B9.07 20240918_microed_autoleipaper_refine_289} L -0.525 -3.824 13.303
{ c   gly A 104   B8.88 20240918_microed_autoleipaper_refine_289} P -0.908 -2.718 12.956 { n   met A 105   B8.47 20240918_microed_autoleipaper_refine_289} L -0.533 -2.149 11.845
{ n   met A 105   B8.47 20240918_microed_autoleipaper_refine_289} P -0.533 -2.149 11.845 { ca  met A 105   B6.86 20240918_microed_autoleipaper_refine_289} L 0.422 -2.832 11.028
{ ca  met A 105   B6.86 20240918_microed_autoleipaper_refine_289} P 0.422 -2.832 11.028 { c   met A 105   B6.21 20240918_microed_autoleipaper_refine_289} L 1.798 -2.870 11.649
{ c   met A 105   B6.21 20240918_microed_autoleipaper_refine_289} P 1.798 -2.870 11.649 { o   met A 105   B6.32 20240918_microed_autoleipaper_refine_289} L 2.664 -3.610 11.182
{ c   met A 105   B6.21 20240918_microed_autoleipaper_refine_289} P 1.798 -2.870 11.649 { n   asn A 106   B11.13 20240918_microed_autoleipaper_refine_289} L 2.006 -2.146 12.746
{ n   asn A 106   B11.13 20240918_microed_autoleipaper_refine_289} P 2.006 -2.146 12.746 { ca  asn A 106   B12.33 20240918_microed_autoleipaper_refine_289} L 3.293 -2.284 13.425
{ ca  asn A 106   B12.33 20240918_microed_autoleipaper_refine_289} P 3.293 -2.284 13.425 { c   asn A 106   B9.41 20240918_microed_autoleipaper_refine_289} L 3.437 -3.670 14.050
{ c   asn A 106   B9.41 20240918_microed_autoleipaper_refine_289} P 3.437 -3.670 14.050 { o   asn A 106   B12.98 20240918_microed_autoleipaper_refine_289} L 4.545 -4.025 14.461
{ c   asn A 106   B9.41 20240918_microed_autoleipaper_refine_289} P 3.437 -3.670 14.050 { n   ala A 107   B8.94 20240918_microed_autoleipaper_refine_289} L 2.400 -4.492 14.015
{ n   ala A 107   B8.94 20240918_microed_autoleipaper_refine_289} P 2.400 -4.492 14.015 { ca  ala A 107   B9.17 20240918_microed_autoleipaper_refine_289} L 2.576 -5.881 14.357
{ ca  ala A 107   B9.17 20240918_microed_autoleipaper_refine_289} P 2.576 -5.881 14.357 { c   ala A 107   B8.97 20240918_microed_autoleipaper_refine_289} L 3.546 -6.552 13.430
{ c   ala A 107   B8.97 20240918_microed_autoleipaper_refine_289} P 3.546 -6.552 13.430 { o   ala A 107   B9.01 20240918_microed_autoleipaper_refine_289} L 4.131 -7.576 13.794
{ c   ala A 107   B8.97 20240918_microed_autoleipaper_refine_289} P 3.546 -6.552 13.430 { n   trp A 108   B6.08 20240918_microed_autoleipaper_refine_289} L 3.738 -6.024 12.250
{ n   trp A 108   B6.08 20240918_microed_autoleipaper_refine_289} P 3.738 -6.024 12.250 { ca  trp A 108   B6.58 20240918_microed_autoleipaper_refine_289} L 4.684 -6.562 11.310
{ ca  trp A 108   B6.58 20240918_microed_autoleipaper_refine_289} P 4.684 -6.562 11.310 { c   trp A 108   B6.03 20240918_microed_autoleipaper_refine_289} L 5.936 -5.741 11.415
{ c   trp A 108   B6.03 20240918_microed_autoleipaper_refine_289} P 5.936 -5.741 11.415 { o   trp A 108   B7.02 20240918_microed_autoleipaper_refine_289} L 5.963 -4.582 10.976
{ c   trp A 108   B6.03 20240918_microed_autoleipaper_refine_289} P 5.936 -5.741 11.415 { n   val A 109   B6.85 20240918_microed_autoleipaper_refine_289} L 6.956 -6.299 12.026
{ n   val A 109   B6.85 20240918_microed_autoleipaper_refine_289} P 6.956 -6.299 12.026 { ca  val A 109   B8.86 20240918_microed_autoleipaper_refine_289} L 8.200 -5.587 12.233
{ ca  val A 109   B8.86 20240918_microed_autoleipaper_refine_289} P 8.200 -5.587 12.233 { c   val A 109   B7.23 20240918_microed_autoleipaper_refine_289} L 8.738 -5.053 10.910
{ c   val A 109   B7.23 20240918_microed_autoleipaper_refine_289} P 8.738 -5.053 10.910 { o   val A 109   B7.88 20240918_microed_autoleipaper_refine_289} L 9.286 -3.964 10.817
{ c   val A 109   B7.23 20240918_microed_autoleipaper_refine_289} P 8.738 -5.053 10.910 { n   ala A 110   B6.77 20240918_microed_autoleipaper_refine_289} L 8.538 -5.810 9.841
{ n   ala A 110   B6.77 20240918_microed_autoleipaper_refine_289} P 8.538 -5.810 9.841 { ca  ala A 110   B8.87 20240918_microed_autoleipaper_refine_289} L 9.080 -5.379 8.574
{ ca  ala A 110   B8.87 20240918_microed_autoleipaper_refine_289} P 9.080 -5.379 8.574 { c   ala A 110   B6.67 20240918_microed_autoleipaper_refine_289} L 8.294 -4.185 8.069
{ c   ala A 110   B6.67 20240918_microed_autoleipaper_refine_289} P 8.294 -4.185 8.069 { o   ala A 110   B9.21 20240918_microed_autoleipaper_refine_289} L 8.866 -3.323 7.395
{ c   ala A 110   B6.67 20240918_microed_autoleipaper_refine_289} P 8.294 -4.185 8.069 { n   trp A 111   B8.19 20240918_microed_autoleipaper_refine_289} L 6.996 -4.126 8.351
{ n   trp A 111   B8.19 20240918_microed_autoleipaper_refine_289} P 6.996 -4.126 8.351 { ca  trp A 111   B6.13 20240918_microed_autoleipaper_refine_289} L 6.250 -2.951 8.001
{ ca  trp A 111   B6.13 20240918_microed_autoleipaper_refine_289} P 6.250 -2.951 8.001 { c   trp A 111   B7.10 20240918_microed_autoleipaper_refine_289} L 6.701 -1.787 8.815
{ c   trp A 111   B7.10 20240918_microed_autoleipaper_refine_289} P 6.701 -1.787 8.815 { o   trp A 111   B9.10 20240918_microed_autoleipaper_refine_289} L 6.872 -0.680 8.297
{ c   trp A 111   B7.10 20240918_microed_autoleipaper_refine_289} P 6.701 -1.787 8.815 { n   arg A 112   B8.42 20240918_microed_autoleipaper_refine_289} L 6.938 -2.007 10.097
{ n   arg A 112   B8.42 20240918_microed_autoleipaper_refine_289} P 6.938 -2.007 10.097 { ca  arg A 112   B14.28 20240918_microed_autoleipaper_refine_289} L 7.354 -0.928 10.958
{ ca  arg A 112   B14.28 20240918_microed_autoleipaper_refine_289} P 7.354 -0.928 10.958 { c   arg A 112   B9.10 20240918_microed_autoleipaper_refine_289} L 8.670 -0.393 10.495
{ c   arg A 112   B9.10 20240918_microed_autoleipaper_refine_289} P 8.670 -0.393 10.495 { o   arg A 112   B12.81 20240918_microed_autoleipaper_refine_289} L 8.869 0.821 10.437
{ c   arg A 112   B9.10 20240918_microed_autoleipaper_refine_289} P 8.670 -0.393 10.495 { n   asn A 113   B8.63 20240918_microed_autoleipaper_refine_289} L 9.564 -1.257 10.117
{ n   asn A 113   B8.63 20240918_microed_autoleipaper_refine_289} P 9.564 -1.257 10.117 { ca  asn A 113   B11.99 20240918_microed_autoleipaper_refine_289} L 10.912 -0.866 9.822
{ ca  asn A 113   B11.99 20240918_microed_autoleipaper_refine_289} P 10.912 -0.866 9.822 { c   asn A 113   B7.72 20240918_microed_autoleipaper_refine_289} L 11.045 -0.388 8.407
{ c   asn A 113   B7.72 20240918_microed_autoleipaper_refine_289} P 11.045 -0.388 8.407 { o   asn A 113   B9.32 20240918_microed_autoleipaper_refine_289} L 11.879 0.478 8.153
{ c   asn A 113   B7.72 20240918_microed_autoleipaper_refine_289} P 11.045 -0.388 8.407 { n   arg A 114   B9.96 20240918_microed_autoleipaper_refine_289} L 10.296 -0.933 7.472
{ n   arg A 114   B9.96 20240918_microed_autoleipaper_refine_289} P 10.296 -0.933 7.472 { ca  arg A 114   B9.14 20240918_microed_autoleipaper_refine_289} L 10.568 -0.699 6.077
{ ca  arg A 114   B9.14 20240918_microed_autoleipaper_refine_289} P 10.568 -0.699 6.077 { c   arg A 114   B8.40 20240918_microed_autoleipaper_refine_289} L 9.446 -0.044 5.317
{ c   arg A 114   B8.40 20240918_microed_autoleipaper_refine_289} P 9.446 -0.044 5.317 { o   arg A 114   B8.01 20240918_microed_autoleipaper_refine_289} L 9.646 0.314 4.183
{ c   arg A 114   B8.40 20240918_microed_autoleipaper_refine_289} P 9.446 -0.044 5.317 { n   cys A 115   B6.47 20240918_microed_autoleipaper_refine_289} L 8.288 0.067 5.882
{ n   cys A 115   B6.47 20240918_microed_autoleipaper_refine_289} P 8.288 0.067 5.882 { ca  cys A 115   B7.55 20240918_microed_autoleipaper_refine_289} L 7.133 0.546 5.176
{ ca  cys A 115   B7.55 20240918_microed_autoleipaper_refine_289} P 7.133 0.546 5.176 { c   cys A 115   B6.65 20240918_microed_autoleipaper_refine_289} L 6.577 1.758 5.833
{ c   cys A 115   B6.65 20240918_microed_autoleipaper_refine_289} P 6.577 1.758 5.833 { o   cys A 115   B7.18 20240918_microed_autoleipaper_refine_289} L 6.193 2.692 5.148
{ c   cys A 115   B6.65 20240918_microed_autoleipaper_refine_289} P 6.577 1.758 5.833 { n   lys A 116   B6.62 20240918_microed_autoleipaper_refine_289} L 6.540 1.758 7.140
{ n   lys A 116   B6.62 20240918_microed_autoleipaper_refine_289} P 6.540 1.758 7.140 { ca  lys A 116   B7.30 20240918_microed_autoleipaper_refine_289} L 6.041 2.889 7.853
{ ca  lys A 116   B7.30 20240918_microed_autoleipaper_refine_289} P 6.041 2.889 7.853 { c   lys A 116   B7.86 20240918_microed_autoleipaper_refine_289} L 6.863 4.088 7.460
{ c   lys A 116   B7.86 20240918_microed_autoleipaper_refine_289} P 6.863 4.088 7.460 { o   lys A 116   B7.54 20240918_microed_autoleipaper_refine_289} L 8.093 4.032 7.430
{ c   lys A 116   B7.86 20240918_microed_autoleipaper_refine_289} P 6.863 4.088 7.460 { n   gly A 117   B9.21 20240918_microed_autoleipaper_refine_289} L 6.200 5.168 7.155
{ n   gly A 117   B9.21 20240918_microed_autoleipaper_refine_289} P 6.200 5.168 7.155 { ca  gly A 117   B10.52 20240918_microed_autoleipaper_refine_289} L 6.922 6.344 6.814
{ ca  gly A 117   B10.52 20240918_microed_autoleipaper_refine_289} P 6.922 6.344 6.814 { c   gly A 117   B11.01 20240918_microed_autoleipaper_refine_289} L 7.504 6.346 5.434
{ c   gly A 117   B11.01 20240918_microed_autoleipaper_refine_289} P 7.504 6.346 5.434 { o   gly A 117   B10.54 20240918_microed_autoleipaper_refine_289} L 8.250 7.259 5.099
{ c   gly A 117   B11.01 20240918_microed_autoleipaper_refine_289} P 7.504 6.346 5.434 { n   thr A 118   B8.14 20240918_microed_autoleipaper_refine_289} L 7.168 5.382 4.628
{ n   thr A 118   B8.14 20240918_microed_autoleipaper_refine_289} P 7.168 5.382 4.628 { ca  thr A 118   B9.35 20240918_microed_autoleipaper_refine_289} L 7.654 5.383 3.276
{ ca  thr A 118   B9.35 20240918_microed_autoleipaper_refine_289} P 7.654 5.383 3.276 { c   thr A 118   B7.72 20240918_microed_autoleipaper_refine_289} L 6.497 5.573 2.310
{ c   thr A 118   B7.72 20240918_microed_autoleipaper_refine_289} P 6.497 5.573 2.310 { o   thr A 118   B8.13 20240918_microed_autoleipaper_refine_289} L 5.324 5.582 2.648
{ c   thr A 118   B7.72 20240918_microed_autoleipaper_refine_289} P 6.497 5.573 2.310 { n   asp A 119   B7.67 20240918_microed_autoleipaper_refine_289} L 6.874 5.734 1.078
{ n   asp A 119   B7.67 20240918_microed_autoleipaper_refine_289} P 6.874 5.734 1.078 { ca  asp A 119   B7.68 20240918_microed_autoleipaper_refine_289} L 5.977 5.875 -0.040
{ ca  asp A 119   B7.68 20240918_microed_autoleipaper_refine_289} P 5.977 5.875 -0.040 { c   asp A 119   B7.54 20240918_microed_autoleipaper_refine_289} L 5.528 4.485 -0.388
{ c   asp A 119   B7.54 20240918_microed_autoleipaper_refine_289} P 5.528 4.485 -0.388 { o   asp A 119   B7.64 20240918_microed_autoleipaper_refine_289} L 5.929 3.868 -1.358
{ c   asp A 119   B7.54 20240918_microed_autoleipaper_refine_289} P 5.528 4.485 -0.388 { n   val A 120   B8.38 20240918_microed_autoleipaper_refine_289} L 4.619 3.986 0.426
{ n   val A 120   B8.38 20240918_microed_autoleipaper_refine_289} P 4.619 3.986 0.426 { ca  val A 120   B7.07 20240918_microed_autoleipaper_refine_289} L 4.180 2.618 0.219
{ ca  val A 120   B7.07 20240918_microed_autoleipaper_refine_289} P 4.180 2.618 0.219 { c   val A 120   B8.34 20240918_microed_autoleipaper_refine_289} L 3.399 2.494 -1.052
{ c   val A 120   B8.34 20240918_microed_autoleipaper_refine_289} P 3.399 2.494 -1.052 { o   val A 120   B7.70 20240918_microed_autoleipaper_refine_289} L 3.303 1.387 -1.601
{ c   val A 120   B8.34 20240918_microed_autoleipaper_refine_289} P 3.399 2.494 -1.052 { n   gln A 121   B9.00 20240918_microed_autoleipaper_refine_289} L 2.840 3.586 -1.548
{ n   gln A 121   B9.00 20240918_microed_autoleipaper_refine_289} P 2.840 3.586 -1.548 { ca  gln A 121   B9.67 20240918_microed_autoleipaper_refine_289} L 2.092 3.462 -2.766
{ ca  gln A 121   B9.67 20240918_microed_autoleipaper_refine_289} P 2.092 3.462 -2.766 { c   gln A 121   B8.32 20240918_microed_autoleipaper_refine_289} L 3.003 3.084 -3.909
{ c   gln A 121   B8.32 20240918_microed_autoleipaper_refine_289} P 3.003 3.084 -3.909 { o   gln A 121   B9.30 20240918_microed_autoleipaper_refine_289} L 2.531 2.562 -4.916
{ c   gln A 121   B8.32 20240918_microed_autoleipaper_refine_289} P 3.003 3.084 -3.909 { n   ala A 122   B8.72 20240918_microed_autoleipaper_refine_289} L 4.312 3.272 -3.739
{ n   ala A 122   B8.72 20240918_microed_autoleipaper_refine_289} P 4.312 3.272 -3.739 { ca  ala A 122   B8.40 20240918_microed_autoleipaper_refine_289} L 5.243 2.775 -4.722
{ ca  ala A 122   B8.40 20240918_microed_autoleipaper_refine_289} P 5.243 2.775 -4.722 { c   ala A 122   B8.80 20240918_microed_autoleipaper_refine_289} L 5.049 1.311 -5.004
{ c   ala A 122   B8.80 20240918_microed_autoleipaper_refine_289} P 5.049 1.311 -5.004 { o   ala A 122   B8.66 20240918_microed_autoleipaper_refine_289} L 5.235 0.860 -6.117
{ c   ala A 122   B8.80 20240918_microed_autoleipaper_refine_289} P 5.049 1.311 -5.004 { n   trp A 123   B6.74 20240918_microed_autoleipaper_refine_289} L 4.625 0.552 -4.009
{ n   trp A 123   B6.74 20240918_microed_autoleipaper_refine_289} P 4.625 0.552 -4.009 { ca  trp A 123   B6.62 20240918_microed_autoleipaper_refine_289} L 4.450 -0.860 -4.189
{ ca  trp A 123   B6.62 20240918_microed_autoleipaper_refine_289} P 4.450 -0.860 -4.189 { c   trp A 123   B7.86 20240918_microed_autoleipaper_refine_289} L 3.298 -1.176 -5.075
{ c   trp A 123   B7.86 20240918_microed_autoleipaper_refine_289} P 3.298 -1.176 -5.075 { o   trp A 123   B12.93 20240918_microed_autoleipaper_refine_289} L 3.262 -2.303 -5.587
{ c   trp A 123   B7.86 20240918_microed_autoleipaper_refine_289} P 3.298 -1.176 -5.075 { n   ile A 124   B7.78 20240918_microed_autoleipaper_refine_289} L 2.343 -0.272 -5.255
{ n   ile A 124   B7.78 20240918_microed_autoleipaper_refine_289} P 2.343 -0.272 -5.255 { ca  ile A 124   B7.41 20240918_microed_autoleipaper_refine_289} L 1.214 -0.542 -6.119
{ ca  ile A 124   B7.41 20240918_microed_autoleipaper_refine_289} P 1.214 -0.542 -6.119 { c   ile A 124   B8.95 20240918_microed_autoleipaper_refine_289} L 1.223 0.345 -7.317
{ c   ile A 124   B8.95 20240918_microed_autoleipaper_refine_289} P 1.223 0.345 -7.317 { o   ile A 124   B8.39 20240918_microed_autoleipaper_refine_289} L 0.331 0.254 -8.182
{ c   ile A 124   B8.95 20240918_microed_autoleipaper_refine_289} P 1.223 0.345 -7.317 { n   arg A 125   B9.00 20240918_microed_autoleipaper_refine_289} L 2.164 1.227 -7.375
{ n   arg A 125   B9.00 20240918_microed_autoleipaper_refine_289} P 2.164 1.227 -7.375 { ca  arg A 125   B9.15 20240918_microed_autoleipaper_refine_289} L 2.221 2.201 -8.437
{ ca  arg A 125   B9.15 20240918_microed_autoleipaper_refine_289} P 2.221 2.201 -8.437 { c   arg A 125   B10.27 20240918_microed_autoleipaper_refine_289} L 2.530 1.485 -9.729
{ c   arg A 125   B10.27 20240918_microed_autoleipaper_refine_289} P 2.530 1.485 -9.729 { o   arg A 125   B11.25 20240918_microed_autoleipaper_refine_289} L 3.394 0.618 -9.787
{ c   arg A 125   B10.27 20240918_microed_autoleipaper_refine_289} P 2.530 1.485 -9.729 { n   gly A 126   B11.71 20240918_microed_autoleipaper_refine_289} L 1.785 1.860 -10.754
{ n   gly A 126   B11.71 20240918_microed_autoleipaper_refine_289} P 1.785 1.860 -10.754 { ca  gly A 126   B12.69 20240918_microed_autoleipaper_refine_289} L 2.011 1.278 -12.041
{ ca  gly A 126   B12.69 20240918_microed_autoleipaper_refine_289} P 2.011 1.278 -12.041 { c   gly A 126   B12.99 20240918_microed_autoleipaper_refine_289} L 1.396 -0.081 -12.212
{ c   gly A 126   B12.99 20240918_microed_autoleipaper_refine_289} P 1.396 -0.081 -12.212 { o   gly A 126   B16.21 20240918_microed_autoleipaper_refine_289} L 1.683 -0.748 -13.213
{ c   gly A 126   B12.99 20240918_microed_autoleipaper_refine_289} P 1.396 -0.081 -12.212 { n   cys A 127   B12.46 20240918_microed_autoleipaper_refine_289} L 0.557 -0.513 -11.268
{ n   cys A 127   B12.46 20240918_microed_autoleipaper_refine_289} P 0.557 -0.513 -11.268 { ca  cys A 127   B14.89 20240918_microed_autoleipaper_refine_289} L -0.125 -1.803 -11.340
{ ca  cys A 127   B14.89 20240918_microed_autoleipaper_refine_289} P -0.125 -1.803 -11.340 { c   cys A 127   B25.01 20240918_microed_autoleipaper_refine_289} L -1.542 -1.646 -11.861
{ c   cys A 127   B25.01 20240918_microed_autoleipaper_refine_289} P -1.542 -1.646 -11.861 { o   cys A 127   B24.28 20240918_microed_autoleipaper_refine_289} L -2.149 -0.600 -11.660
{ c   cys A 127   B25.01 20240918_microed_autoleipaper_refine_289} P -1.542 -1.646 -11.861 { oxt cys A 127   B21.90 20240918_microed_autoleipaper_refine_289} L -2.139 -2.560 -12.448
@vectorlist {mc H} color= gray nobutton master= {mainchain} master= {H's}
{ n   lys A   1   B7.83 20240918_microed_autoleipaper_refine_289} P 4.827 -19.792 -3.958 { h1  lys A   1   B9.40 20240918_microed_autoleipaper_refine_289} L 4.340 -20.509 -4.162
{ n   lys A   1   B7.83 20240918_microed_autoleipaper_refine_289} P 4.827 -19.792 -3.958 { h2  lys A   1   B9.40 20240918_microed_autoleipaper_refine_289} L 5.687 -20.017 -3.923
{ n   lys A   1   B7.83 20240918_microed_autoleipaper_refine_289} P 4.827 -19.792 -3.958 { h3  lys A   1   B9.40 20240918_microed_autoleipaper_refine_289} L 4.571 -19.474 -3.167
{ ca  lys A   1   B6.79 20240918_microed_autoleipaper_refine_289} P 4.633 -18.764 -4.982 { ha  lys A   1   B8.15 20240918_microed_autoleipaper_refine_289} L 5.015 -19.060 -5.824
{ n   val A   2   B6.41 20240918_microed_autoleipaper_refine_289} P 6.031 -16.908 -5.490 { h   val A   2   B7.70 20240918_microed_autoleipaper_refine_289} L 6.190 -17.228 -6.272
{ ca  val A   2   B6.84 20240918_microed_autoleipaper_refine_289} P 6.635 -15.611 -5.232 { ha  val A   2   B8.21 20240918_microed_autoleipaper_refine_289} L 6.567 -15.394 -4.289
{ n   phe A   3   B4.79 20240918_microed_autoleipaper_refine_289} P 5.091 -13.822 -5.422 { h   phe A   3   B5.75 20240918_microed_autoleipaper_refine_289} L 5.046 -13.756 -4.566
{ ca  phe A   3   B5.39 20240918_microed_autoleipaper_refine_289} P 4.262 -12.903 -6.154 { ha  phe A   3   B6.47 20240918_microed_autoleipaper_refine_289} L 3.792 -13.377 -6.857
{ n   gly A   4   B5.26 20240918_microed_autoleipaper_refine_289} P 4.542 -11.188 -7.756 { h   gly A   4   B6.32 20240918_microed_autoleipaper_refine_289} L 3.914 -11.516 -8.244
{ ca  gly A   4   B5.47 20240918_microed_autoleipaper_refine_289} P 4.973 -9.878 -8.124 { ha2 gly A   4   B6.57 20240918_microed_autoleipaper_refine_289} L 5.910 -9.760 -7.906
{ ca  gly A   4   B5.47 20240918_microed_autoleipaper_refine_289} P 4.973 -9.878 -8.124 { ha3 gly A   4   B6.57 20240918_microed_autoleipaper_refine_289} L 4.850 -9.740 -9.076
{ n   arg A   5   B5.99 20240918_microed_autoleipaper_refine_289} P 4.696 -7.684 -7.264 { h   arg A   5   B7.19 20240918_microed_autoleipaper_refine_289} L 5.417 -7.423 -7.654
{ ca  arg A   5   B6.83 20240918_microed_autoleipaper_refine_289} P 4.055 -6.706 -6.437 { ha  arg A   5   B8.19 20240918_microed_autoleipaper_refine_289} L 3.989 -7.080 -5.545
{ n   cys A   6   B5.97 20240918_microed_autoleipaper_refine_289} P 2.540 -6.244 -8.250 { h   cys A   6   B7.16 20240918_microed_autoleipaper_refine_289} L 3.155 -6.348 -8.842
{ ca  cys A   6   B5.60 20240918_microed_autoleipaper_refine_289} P 1.250 -5.877 -8.737 { ha  cys A   6   B6.72 20240918_microed_autoleipaper_refine_289} L 0.946 -5.125 -8.206
{ n   glu A   7   B5.35 20240918_microed_autoleipaper_refine_289} P 0.759 -8.195 -8.799 { h   glu A   7   B6.42 20240918_microed_autoleipaper_refine_289} L 1.576 -8.371 -9.002
{ ca  glu A   7   B5.63 20240918_microed_autoleipaper_refine_289} P -0.100 -9.361 -8.646 { ha  glu A   7   B6.76 20240918_microed_autoleipaper_refine_289} L -0.896 -9.291 -9.194
{ n   leu A   8   B4.47 20240918_microed_autoleipaper_refine_289} P 0.357 -9.285 -6.314 { h   leu A   8   B5.37 20240918_microed_autoleipaper_refine_289} L 1.187 -9.124 -6.472
{ ca  leu A   8   B4.71 20240918_microed_autoleipaper_refine_289} P 0.012 -9.339 -4.931 { ha  leu A   8   B5.66 20240918_microed_autoleipaper_refine_289} L -0.424 -10.182 -4.730
{ n   ala A   9   B4.33 20240918_microed_autoleipaper_refine_289} P -0.619 -7.056 -5.122 { h   ala A   9   B5.20 20240918_microed_autoleipaper_refine_289} L 0.060 -6.886 -5.620
{ ca  ala A   9   B4.31 20240918_microed_autoleipaper_refine_289} P -1.483 -5.940 -4.867 { ha  ala A   9   B5.17 20240918_microed_autoleipaper_refine_289} L -1.441 -5.734 -3.920
{ n   ala A  10   B4.75 20240918_microed_autoleipaper_refine_289} P -3.014 -6.805 -6.472 { h   ala A  10   B5.71 20240918_microed_autoleipaper_refine_289} L -2.368 -6.965 -7.016
{ ca  ala A  10   B4.94 20240918_microed_autoleipaper_refine_289} P -4.316 -7.155 -6.955 { ha  ala A  10   B5.94 20240918_microed_autoleipaper_refine_289} L -4.862 -6.353 -6.933
{ n   ala A  11   B4.45 20240918_microed_autoleipaper_refine_289} P -4.217 -9.161 -5.691 { h   ala A  11   B5.34 20240918_microed_autoleipaper_refine_289} L -3.382 -9.257 -5.875
{ ca  ala A  11   B4.46 20240918_microed_autoleipaper_refine_289} P -4.795 -10.197 -4.849 { ha  ala A  11   B5.36 20240918_microed_autoleipaper_refine_289} L -5.584 -10.564 -5.277
{ n   met A  12   B3.88 20240918_microed_autoleipaper_refine_289} P -4.297 -8.827 -2.951 { h   met A  12   B4.65 20240918_microed_autoleipaper_refine_289} L -3.518 -8.637 -3.260
{ ca  met A  12   B3.63 20240918_microed_autoleipaper_refine_289} P -4.664 -8.220 -1.701 { ha  met A  12   B4.35 20240918_microed_autoleipaper_refine_289} L -4.898 -8.897 -1.047
{ n   lys A  13   B5.98 20240918_microed_autoleipaper_refine_289} P -5.973 -6.639 -2.928 { h   lys A  13   B7.18 20240918_microed_autoleipaper_refine_289} L -5.391 -6.640 -3.562
{ ca  lys A  13   B4.99 20240918_microed_autoleipaper_refine_289} P -7.100 -5.779 -3.148 { ha  lys A  13   B5.99 20240918_microed_autoleipaper_refine_289} L -7.179 -5.182 -2.387
{ n   arg A  14   B5.62 20240918_microed_autoleipaper_refine_289} P -8.281 -7.720 -3.959 { h   arg A  14   B6.74 20240918_microed_autoleipaper_refine_289} L -7.579 -8.033 -4.345
{ ca  arg A  14   B5.91 20240918_microed_autoleipaper_refine_289} P -9.497 -8.506 -4.069 { ha  arg A  14   B7.09 20240918_microed_autoleipaper_refine_289} L -10.202 -7.955 -4.444
{ n   his A  15   B6.79 20240918_microed_autoleipaper_refine_289} P -9.010 -9.155 -1.824 { h   his A  15   B8.15 20240918_microed_autoleipaper_refine_289} L -8.183 -8.965 -1.959
{ ca  his A  15   B8.69 20240918_microed_autoleipaper_refine_289} P -9.288 -9.639 -0.494 { ha  his A  15   B10.43 20240918_microed_autoleipaper_refine_289} L -10.036 -10.254 -0.549
{ n   gly A  16   B5.36 20240918_microed_autoleipaper_refine_289} P -9.697 -7.314 -0.036 { h   gly A  16   B6.44 20240918_microed_autoleipaper_refine_289} L -9.462 -7.078 -0.829
{ ca  gly A  16   B6.76 20240918_microed_autoleipaper_refine_289} P -10.233 -6.285 0.764 { ha2 gly A  16   B8.11 20240918_microed_autoleipaper_refine_289} L -10.679 -5.642 0.191
{ ca  gly A  16   B6.76 20240918_microed_autoleipaper_refine_289} P -10.233 -6.285 0.764 { ha3 gly A  16   B8.11 20240918_microed_autoleipaper_refine_289} L -10.883 -6.668 1.374
{ n   leu A  17   B6.61 20240918_microed_autoleipaper_refine_289} P -7.955 -5.759 1.333 { h   leu A  17   B7.94 20240918_microed_autoleipaper_refine_289} L -7.638 -6.250 0.702
{ ca  leu A  17   B6.24 20240918_microed_autoleipaper_refine_289} P -6.978 -5.131 2.170 { ha  leu A  17   B7.48 20240918_microed_autoleipaper_refine_289} L -7.291 -5.222 3.084
{ n   asp A  18   B6.19 20240918_microed_autoleipaper_refine_289} P -7.186 -3.172 0.753 { h   asp A  18   B7.43 20240918_microed_autoleipaper_refine_289} L -7.554 -3.606 0.108
{ ca  asp A  18   B5.35 20240918_microed_autoleipaper_refine_289} P -6.980 -1.767 0.563 { ha  asp A  18   B6.42 20240918_microed_autoleipaper_refine_289} L -6.041 -1.563 0.695
{ n   asn A  19   B5.00 20240918_microed_autoleipaper_refine_289} P -7.191 -0.246 2.394 { h   asn A  19   B6.00 20240918_microed_autoleipaper_refine_289} L -6.334 -0.178 2.411
{ ca  asn A  19   B5.26 20240918_microed_autoleipaper_refine_289} P -7.839 0.560 3.380 { ha  asn A  19   B6.31 20240918_microed_autoleipaper_refine_289} L -7.162 1.136 3.768
{ n   tyr A  20   B4.95 20240918_microed_autoleipaper_refine_289} P -8.002 -1.467 4.625 { h   tyr A  20   B5.94 20240918_microed_autoleipaper_refine_289} L -7.419 -1.854 4.125
{ ca  tyr A  20   B6.35 20240918_microed_autoleipaper_refine_289} P -8.509 -2.253 5.716 { ha  tyr A  20   B7.62 20240918_microed_autoleipaper_refine_289} L -9.479 -2.259 5.746
{ n   arg A  21   B5.49 20240918_microed_autoleipaper_refine_289} P -8.836 -1.212 7.844 { h   arg A  21   B6.59 20240918_microed_autoleipaper_refine_289} L -9.683 -1.314 7.737
{ ca  arg A  21   B5.54 20240918_microed_autoleipaper_refine_289} P -8.520 -0.527 9.071 { ha  arg A  21   B6.65 20240918_microed_autoleipaper_refine_289} L -9.327 -0.147 9.452
{ n   gly A  22   B5.87 20240918_microed_autoleipaper_refine_289} P -7.771 1.270 7.657 { h   gly A  22   B7.05 20240918_microed_autoleipaper_refine_289} L -8.297 0.988 7.037
{ ca  gly A  22   B6.30 20240918_microed_autoleipaper_refine_289} P -7.091 2.476 7.318 { ha2 gly A  22   B7.56 20240918_microed_autoleipaper_refine_289} L -7.613 2.948 6.651
{ ca  gly A  22   B6.30 20240918_microed_autoleipaper_refine_289} P -7.091 2.476 7.318 { ha3 gly A  22   B7.56 20240918_microed_autoleipaper_refine_289} L -7.023 3.026 8.114
{ n   tyr A  23   B5.15 20240918_microed_autoleipaper_refine_289} P -5.363 1.109 6.449 { h   tyr A  23   B6.18 20240918_microed_autoleipaper_refine_289} L -5.863 0.418 6.564
{ ca  tyr A  23   B5.15 20240918_microed_autoleipaper_refine_289} P -4.093 0.794 5.858 { ha  tyr A  23   B6.19 20240918_microed_autoleipaper_refine_289} L -3.510 1.557 6.000
{ n   ser A  24   B4.96 20240918_microed_autoleipaper_refine_289} P -3.688 1.451 3.622 { h   ser A  24   B5.95 20240918_microed_autoleipaper_refine_289} L -3.204 2.099 3.913
{ ca  ser A  24   B5.38 20240918_microed_autoleipaper_refine_289} P -3.821 1.398 2.211 { ha  ser A  24   B6.46 20240918_microed_autoleipaper_refine_289} L -4.754 1.378 1.945
{ n   leu A  25   B4.87 20240918_microed_autoleipaper_refine_289} P -3.581 -0.229 0.499 { h   leu A  25   B5.84 20240918_microed_autoleipaper_refine_289} L -4.182 0.182 0.042
{ ca  leu A  25   B4.35 20240918_microed_autoleipaper_refine_289} P -3.061 -1.407 -0.126 { ha  leu A  25   B5.22 20240918_microed_autoleipaper_refine_289} L -3.360 -2.200 0.345
{ n   gly A  26   B4.56 20240918_microed_autoleipaper_refine_289} P -0.924 -0.335 -0.475 { h   gly A  26   B5.48 20240918_microed_autoleipaper_refine_289} L -1.304 0.407 -0.683
{ ca  gly A  26   B4.62 20240918_microed_autoleipaper_refine_289} P 0.502 -0.317 -0.540 { ha2 gly A  26   B5.54 20240918_microed_autoleipaper_refine_289} L 0.793 -0.914 -1.248
{ ca  gly A  26   B4.62 20240918_microed_autoleipaper_refine_289} P 0.502 -0.317 -0.540 { ha3 gly A  26   B5.54 20240918_microed_autoleipaper_refine_289} L 0.797 0.584 -0.745
{ n   asn A  27   B4.39 20240918_microed_autoleipaper_refine_289} P 0.551 -0.446 1.834 { h   asn A  27   B5.27 20240918_microed_autoleipaper_refine_289} L -0.193 -0.020 1.892
{ ca  asn A  27   B4.27 20240918_microed_autoleipaper_refine_289} P 1.133 -0.847 3.093 { ha  asn A  27   B5.13 20240918_microed_autoleipaper_refine_289} L 2.014 -0.447 3.163
{ n   trp A  28   B3.68 20240918_microed_autoleipaper_refine_289} P 0.131 -3.011 2.757 { h   trp A  28   B4.42 20240918_microed_autoleipaper_refine_289} L -0.583 -2.654 2.438
{ ca  trp A  28   B3.44 20240918_microed_autoleipaper_refine_289} P 0.098 -4.432 2.843 { ha  trp A  28   B4.12 20240918_microed_autoleipaper_refine_289} L 0.343 -4.707 3.741
{ n   val A  29   B3.65 20240918_microed_autoleipaper_refine_289} P 1.161 -4.490 0.677 { h   val A  29   B4.38 20240918_microed_autoleipaper_refine_289} L 0.700 -3.813 0.416
{ ca  val A  29   B3.70 20240918_microed_autoleipaper_refine_289} P 2.090 -5.010 -0.291 { ha  val A  29   B4.44 20240918_microed_autoleipaper_refine_289} L 1.959 -5.966 -0.396
{ n   cys A  30   B4.47 20240918_microed_autoleipaper_refine_289} P 3.733 -3.625 0.748 { h   cys A  30   B5.37 20240918_microed_autoleipaper_refine_289} L 3.169 -2.978 0.802
{ ca  cys A  30   B4.27 20240918_microed_autoleipaper_refine_289} P 5.013 -3.348 1.317 { ha  cys A  30   B5.13 20240918_microed_autoleipaper_refine_289} L 5.707 -3.476 0.651
{ n   ala A  31   B4.13 20240918_microed_autoleipaper_refine_289} P 4.382 -4.533 3.304 { h   ala A  31   B4.96 20240918_microed_autoleipaper_refine_289} L 3.591 -4.196 3.280
{ ca  ala A  31   B4.87 20240918_microed_autoleipaper_refine_289} P 4.636 -5.440 4.385 { ha  ala A  31   B5.84 20240918_microed_autoleipaper_refine_289} L 5.362 -5.097 4.929
{ n   ala A  32   B4.97 20240918_microed_autoleipaper_refine_289} P 4.315 -7.258 2.857 { h   ala A  32   B5.97 20240918_microed_autoleipaper_refine_289} L 3.636 -6.866 2.502
{ ca  ala A  32   B3.50 20240918_microed_autoleipaper_refine_289} P 4.662 -8.549 2.283 { ha  ala A  32   B4.20 20240918_microed_autoleipaper_refine_289} L 4.644 -9.233 2.970
{ n   lys A  33   B4.02 20240918_microed_autoleipaper_refine_289} P 6.361 -7.423 1.007 { h   lys A  33   B4.83 20240918_microed_autoleipaper_refine_289} L 5.857 -6.731 0.922
{ ca  lys A  33   B6.12 20240918_microed_autoleipaper_refine_289} P 7.632 -7.343 0.341 { ha  lys A  33   B7.34 20240918_microed_autoleipaper_refine_289} L 7.711 -8.016 -0.353
{ n   phe A  34   B6.30 20240918_microed_autoleipaper_refine_289} P 8.624 -6.851 2.456 { h   phe A  34   B7.55 20240918_microed_autoleipaper_refine_289} L 7.946 -6.375 2.688
{ ca  phe A  34   B5.05 20240918_microed_autoleipaper_refine_289} P 9.727 -6.858 3.381 { ha  phe A  34   B6.06 20240918_microed_autoleipaper_refine_289} L 10.558 -7.038 2.913
{ n   glu A  35   B5.77 20240918_microed_autoleipaper_refine_289} P 8.425 -8.486 4.574 { h   glu A  35   B6.92 20240918_microed_autoleipaper_refine_289} L 7.695 -8.224 4.202
{ ca  glu A  35   B4.93 20240918_microed_autoleipaper_refine_289} P 8.302 -9.639 5.438 { ha  glu A  35   B5.92 20240918_microed_autoleipaper_refine_289} L 8.826 -9.480 6.239
{ n   ser A  36   B4.73 20240918_microed_autoleipaper_refine_289} P 8.442 -11.077 3.502 { h   ser A  36   B5.67 20240918_microed_autoleipaper_refine_289} L 8.084 -10.481 2.996
{ ca  ser A  36   B5.04 20240918_microed_autoleipaper_refine_289} P 8.639 -12.335 2.881 { ha  ser A  36   B6.05 20240918_microed_autoleipaper_refine_289} L 9.231 -12.844 3.458
{ n   asn A  37   B4.58 20240918_microed_autoleipaper_refine_289} P 9.432 -11.021 1.041 { h   asn A  37   B5.49 20240918_microed_autoleipaper_refine_289} L 9.361 -10.298 1.500
{ ca  asn A  37   B5.71 20240918_microed_autoleipaper_refine_289} P 9.812 -10.824 -0.327 { ha  asn A  37   B6.85 20240918_microed_autoleipaper_refine_289} L 9.811 -9.872 -0.509
{ n   phe A  38   B5.03 20240918_microed_autoleipaper_refine_289} P 7.584 -11.389 -0.896 { h   phe A  38   B6.05 20240918_microed_autoleipaper_refine_289} L 7.341 -11.037 -0.150
{ ca  phe A  38   B4.77 20240918_microed_autoleipaper_refine_289} P 6.447 -11.844 -1.665 { ha  phe A  38   B5.72 20240918_microed_autoleipaper_refine_289} L 5.668 -11.540 -1.174
{ n   asn A  39   B5.91 20240918_microed_autoleipaper_refine_289} P 7.109 -14.051 -0.973 { h   asn A  39   B7.10 20240918_microed_autoleipaper_refine_289} L 7.580 -13.720 -0.333
{ ca  asn A  39   B5.25 20240918_microed_autoleipaper_refine_289} P 7.171 -15.482 -1.085 { ha  asn A  39   B6.30 20240918_microed_autoleipaper_refine_289} L 6.946 -15.749 -1.990
{ n   thr A  40   B5.07 20240918_microed_autoleipaper_refine_289} P 5.157 -16.723 -0.731 { h   thr A  40   B6.09 20240918_microed_autoleipaper_refine_289} L 5.039 -16.790 -1.581
{ ca  thr A  40   B3.94 20240918_microed_autoleipaper_refine_289} P 4.138 -17.347 0.074 { ha  thr A  40   B4.73 20240918_microed_autoleipaper_refine_289} L 3.785 -16.632 0.626
{ n   gln A  41   B4.20 20240918_microed_autoleipaper_refine_289} P 5.792 -18.995 0.632 { h   gln A  41   B5.03 20240918_microed_autoleipaper_refine_289} L 6.302 -18.726 -0.006
{ ca  gln A  41   B4.54 20240918_microed_autoleipaper_refine_289} P 6.303 -20.123 1.348 { ha  gln A  41   B5.45 20240918_microed_autoleipaper_refine_289} L 5.557 -20.598 1.747
{ n   ala A  42   B5.85 20240918_microed_autoleipaper_refine_289} P 7.531 -18.414 2.554 { h   ala A  42   B7.02 20240918_microed_autoleipaper_refine_289} L 7.133 -17.782 2.128
{ ca  ala A  42   B7.31 20240918_microed_autoleipaper_refine_289} P 8.541 -17.983 3.472 { ha  ala A  42   B8.77 20240918_microed_autoleipaper_refine_289} L 9.403 -18.337 3.204
{ n   thr A  43   B7.11 20240918_microed_autoleipaper_refine_289} P 9.272 -18.942 5.510 { h   thr A  43   B8.54 20240918_microed_autoleipaper_refine_289} L 10.038 -19.093 5.149
{ ca  thr A  43   B8.26 20240918_microed_autoleipaper_refine_289} P 9.216 -19.256 6.903 { ha  thr A  43   B9.92 20240918_microed_autoleipaper_refine_289} L 8.405 -18.901 7.297
{ n   asn A  44   B6.02 20240918_microed_autoleipaper_refine_289} P 10.286 -18.235 8.781 { h   asn A  44   B7.23 20240918_microed_autoleipaper_refine_289} L 9.527 -18.180 9.182
{ ca  asn A  44   B7.32 20240918_microed_autoleipaper_refine_289} P 11.416 -17.838 9.575 { ha  asn A  44   B8.79 20240918_microed_autoleipaper_refine_289} L 12.250 -18.118 9.166
{ n   arg A  45   B6.50 20240918_microed_autoleipaper_refine_289} P 12.097 -19.462 11.182 { h   arg A  45   B7.81 20240918_microed_autoleipaper_refine_289} L 12.771 -19.656 10.684
{ ca  arg A  45   B6.97 20240918_microed_autoleipaper_refine_289} P 12.007 -20.259 12.364 { ha  arg A  45   B8.37 20240918_microed_autoleipaper_refine_289} L 11.089 -20.325 12.670
{ n   asn A  46   B8.99 20240918_microed_autoleipaper_refine_289} P 12.135 -19.098 14.439 { h   asn A  46   B10.79 20240918_microed_autoleipaper_refine_289} L 11.302 -19.249 14.587
{ ca  asn A  46   B8.06 20240918_microed_autoleipaper_refine_289} P 12.790 -18.249 15.411 { ha  asn A  46   B9.68 20240918_microed_autoleipaper_refine_289} L 13.526 -17.779 14.989
{ n   thr A  47   B10.12 20240918_microed_autoleipaper_refine_289} P 14.282 -18.449 17.267 { h   thr A  47   B12.14 20240918_microed_autoleipaper_refine_289} L 14.569 -17.648 17.135
{ ca  thr A  47   B9.15 20240918_microed_autoleipaper_refine_289} P 14.881 -19.144 18.379 { ha  thr A  47   B10.98 20240918_microed_autoleipaper_refine_289} L 15.078 -20.046 18.081
{ n   asp A  48   B10.26 20240918_microed_autoleipaper_refine_289} P 12.897 -18.429 19.582 { h   asp A  48   B12.31 20240918_microed_autoleipaper_refine_289} L 12.689 -17.892 18.944
{ ca  asp A  48   B13.61 20240918_microed_autoleipaper_refine_289} P 11.952 -18.419 20.681 { ha  asp A  48   B16.33 20240918_microed_autoleipaper_refine_289} L 12.437 -18.558 21.510
{ n   gly A  49   B12.96 20240918_microed_autoleipaper_refine_289} P 11.126 -20.450 19.639 { h   gly A  49   B15.55 20240918_microed_autoleipaper_refine_289} L 11.797 -20.456 19.102
{ ca  gly A  49   B9.49 20240918_microed_autoleipaper_refine_289} P 10.226 -21.554 19.446 { ha2 gly A  49   B11.38 20240918_microed_autoleipaper_refine_289} L 10.719 -22.304 19.077
{ ca  gly A  49   B9.49 20240918_microed_autoleipaper_refine_289} P 10.226 -21.554 19.446 { ha3 gly A  49   B11.38 20240918_microed_autoleipaper_refine_289} L 9.853 -21.813 20.303
{ n   ser A  50   B6.73 20240918_microed_autoleipaper_refine_289} P 8.992 -20.006 18.119 { h   ser A  50   B8.07 20240918_microed_autoleipaper_refine_289} L 9.495 -19.354 18.367
{ ca  ser A  50   B6.07 20240918_microed_autoleipaper_refine_289} P 7.949 -19.678 17.175 { ha  ser A  50   B7.28 20240918_microed_autoleipaper_refine_289} L 7.247 -20.347 17.200
{ n   thr A  51   B5.56 20240918_microed_autoleipaper_refine_289} P 7.659 -19.556 14.864 { h   thr A  51   B6.68 20240918_microed_autoleipaper_refine_289} L 6.809 -19.595 14.995
{ ca  thr A  51   B5.60 20240918_microed_autoleipaper_refine_289} P 8.028 -19.408 13.493 { ha  thr A  51   B6.72 20240918_microed_autoleipaper_refine_289} L 8.932 -19.067 13.414
{ n   asp A  52   B4.92 20240918_microed_autoleipaper_refine_289} P 7.631 -17.703 11.875 { h   asp A  52   B5.90 20240918_microed_autoleipaper_refine_289} L 8.455 -17.772 11.642
{ ca  asp A  52   B5.00 20240918_microed_autoleipaper_refine_289} P 6.911 -16.732 11.121 { ha  asp A  52   B6.00 20240918_microed_autoleipaper_refine_289} L 6.116 -16.461 11.605
{ n   tyr A  53   B3.65 20240918_microed_autoleipaper_refine_289} P 5.319 -17.332 9.439 { h   tyr A  53   B4.38 20240918_microed_autoleipaper_refine_289} L 4.707 -16.878 9.839
{ ca  tyr A  53   B3.88 20240918_microed_autoleipaper_refine_289} P 4.862 -18.077 8.295 { ha  tyr A  53   B4.65 20240918_microed_autoleipaper_refine_289} L 5.627 -18.548 7.930
{ n   gly A  54   B4.18 20240918_microed_autoleipaper_refine_289} P 4.698 -17.488 6.030 { h   gly A  54   B5.02 20240918_microed_autoleipaper_refine_289} L 5.381 -17.983 5.862
{ ca  gly A  54   B3.85 20240918_microed_autoleipaper_refine_289} P 4.036 -17.029 4.876 { ha2 gly A  54   B4.63 20240918_microed_autoleipaper_refine_289} L 4.272 -17.607 4.133
{ ca  gly A  54   B3.85 20240918_microed_autoleipaper_refine_289} P 4.036 -17.029 4.876 { ha3 gly A  54   B4.63 20240918_microed_autoleipaper_refine_289} L 3.080 -17.082 5.026
{ n   ile A  55   B4.69 20240918_microed_autoleipaper_refine_289} P 3.542 -15.172 3.524 { h   ile A  55   B5.63 20240918_microed_autoleipaper_refine_289} L 2.814 -15.555 3.274
{ ca  ile A  55   B4.47 20240918_microed_autoleipaper_refine_289} P 3.857 -13.954 2.831 { ha  ile A  55   B5.37 20240918_microed_autoleipaper_refine_289} L 4.761 -13.953 2.480
{ n   leu A  56   B3.48 20240918_microed_autoleipaper_refine_289} P 3.140 -12.854 4.846 { h   leu A  56   B4.17 20240918_microed_autoleipaper_refine_289} L 2.645 -13.526 5.053
{ ca  leu A  56   B4.52 20240918_microed_autoleipaper_refine_289} P 3.142 -11.814 5.816 { ha  leu A  56   B5.43 20240918_microed_autoleipaper_refine_289} L 3.637 -11.059 5.463
{ n   gln A  57   B3.12 20240918_microed_autoleipaper_refine_289} P 4.535 -13.369 7.079 { h   gln A  57   B3.74 20240918_microed_autoleipaper_refine_289} L 4.553 -13.919 6.418
{ ca  gln A  57   B3.49 20240918_microed_autoleipaper_refine_289} P 5.361 -13.769 8.188 { ha  gln A  57   B4.18 20240918_microed_autoleipaper_refine_289} L 5.558 -14.708 8.047
{ n   ile A  58   B3.87 20240918_microed_autoleipaper_refine_289} P 3.523 -14.273 9.554 { h   ile A  58   B4.65 20240918_microed_autoleipaper_refine_289} L 3.184 -14.705 8.892
{ ca  ile A  58   B3.34 20240918_microed_autoleipaper_refine_289} P 2.707 -14.279 10.726 { ha  ile A  58   B4.01 20240918_microed_autoleipaper_refine_289} L 2.746 -13.417 11.169
{ n   asn A  59   B4.58 20240918_microed_autoleipaper_refine_289} P 3.323 -14.870 12.934 { h   asn A  59   B5.50 20240918_microed_autoleipaper_refine_289} L 2.984 -14.131 13.215
{ ca  asn A  59   B5.08 20240918_microed_autoleipaper_refine_289} P 3.986 -15.619 13.941 { ha  asn A  59   B6.10 20240918_microed_autoleipaper_refine_289} L 4.670 -16.159 13.515
{ n   ser A  60   B4.44 20240918_microed_autoleipaper_refine_289} P 3.706 -17.777 14.932 { h   ser A  60   B5.33 20240918_microed_autoleipaper_refine_289} L 4.550 -17.903 14.825
{ ca  ser A  60   B5.60 20240918_microed_autoleipaper_refine_289} P 3.038 -18.943 15.440 { ha  ser A  60   B6.73 20240918_microed_autoleipaper_refine_289} L 2.198 -19.005 14.958
{ n   arg A  61   B5.20 20240918_microed_autoleipaper_refine_289} P 3.302 -17.897 17.644 { h   arg A  61   B6.24 20240918_microed_autoleipaper_refine_289} L 3.832 -17.289 17.344
{ ca  arg A  61   B5.55 20240918_microed_autoleipaper_refine_289} P 2.985 -17.811 19.049 { ha  arg A  61   B6.66 20240918_microed_autoleipaper_refine_289} L 3.099 -18.680 19.465
{ n   trp A  62   B5.08 20240918_microed_autoleipaper_refine_289} P 1.183 -16.262 18.669 { h   trp A  62   B6.10 20240918_microed_autoleipaper_refine_289} L 1.677 -15.757 18.179
{ ca  trp A  62   B5.17 20240918_microed_autoleipaper_refine_289} P -0.155 -15.821 18.896 { ha  trp A  62   B6.20 20240918_microed_autoleipaper_refine_289} L -0.454 -16.234 19.721
{ n   trp A  63   B4.38 20240918_microed_autoleipaper_refine_289} P -0.661 -16.323 16.591 { h   trp A  63   B5.26 20240918_microed_autoleipaper_refine_289} L 0.152 -16.505 16.378
{ ca  trp A  63   B4.82 20240918_microed_autoleipaper_refine_289} P -1.597 -16.174 15.492 { ha  trp A  63   B5.79 20240918_microed_autoleipaper_refine_289} L -2.397 -15.780 15.873
{ n   cys A  64   B6.65 20240918_microed_autoleipaper_refine_289} P -1.120 -18.371 14.657 { h   cys A  64   B7.98 20240918_microed_autoleipaper_refine_289} L -0.297 -18.298 14.896
{ ca  cys A  64   B5.42 20240918_microed_autoleipaper_refine_289} P -1.456 -19.604 14.035 { ha  cys A  64   B6.50 20240918_microed_autoleipaper_refine_289} L -2.418 -19.733 14.024
{ n   asn A  65   B6.41 20240918_microed_autoleipaper_refine_289} P -1.355 -21.910 14.626 { h   asn A  65   B7.69 20240918_microed_autoleipaper_refine_289} L -1.973 -22.075 14.051
{ ca  asn A  65   B6.41 20240918_microed_autoleipaper_refine_289} P -0.901 -23.038 15.347 { ha  asn A  65   B7.69 20240918_microed_autoleipaper_refine_289} L -0.396 -22.738 16.118
{ n   asp A  66   B6.62 20240918_microed_autoleipaper_refine_289} P 1.246 -23.993 14.937 { h   asp A  66   B7.95 20240918_microed_autoleipaper_refine_289} L 1.575 -23.568 15.607
{ ca  asp A  66   B7.93 20240918_microed_autoleipaper_refine_289} P 2.149 -24.910 14.270 { ha  asp A  66   B9.51 20240918_microed_autoleipaper_refine_289} L 1.725 -25.240 13.462
{ n   gly A  67   B9.07 20240918_microed_autoleipaper_refine_289} P 1.780 -26.136 16.303 { h   gly A  67   B10.89 20240918_microed_autoleipaper_refine_289} L 1.224 -25.537 16.572
{ ca  gly A  67   B10.46 20240918_microed_autoleipaper_refine_289} P 1.916 -27.243 17.218 { ha2 gly A  67   B12.55 20240918_microed_autoleipaper_refine_289} L 1.184 -27.211 17.854
{ ca  gly A  67   B10.46 20240918_microed_autoleipaper_refine_289} P 1.916 -27.243 17.218 { ha3 gly A  67   B12.55 20240918_microed_autoleipaper_refine_289} L 1.862 -28.070 16.715
{ n   arg A  68   B12.35 20240918_microed_autoleipaper_refine_289} P 4.177 -26.490 17.630 { h   arg A  68   B14.81 20240918_microed_autoleipaper_refine_289} L 4.123 -25.908 16.999
{ ca  arg A  68   B10.96 20240918_microed_autoleipaper_refine_289} P 5.471 -26.537 18.262 { ha  arg A  68   B13.15 20240918_microed_autoleipaper_refine_289} L 5.472 -27.267 18.901
{ n   thr A  69   B9.66 20240918_microed_autoleipaper_refine_289} P 4.916 -24.312 19.073 { h   thr A  69   B11.59 20240918_microed_autoleipaper_refine_289} L 4.101 -24.378 18.806
{ ca  thr A  69   B7.20 20240918_microed_autoleipaper_refine_289} P 5.278 -23.038 19.631 { ha  thr A  69   B8.64 20240918_microed_autoleipaper_refine_289} L 6.243 -22.958 19.689
{ ca  pro A  70   B8.66 20240918_microed_autoleipaper_refine_289} P 5.074 -22.439 23.340 { ha  pro A  70   B10.40 20240918_microed_autoleipaper_refine_289} L 4.615 -23.216 23.697
{ n   gly A  71   B11.39 20240918_microed_autoleipaper_refine_289} P 3.148 -21.252 24.152 { h   gly A  71   B13.67 20240918_microed_autoleipaper_refine_289} L 2.895 -21.939 24.603
{ ca  gly A  71   B15.94 20240918_microed_autoleipaper_refine_289} P 2.342 -20.068 24.350 { ha2 gly A  71   B19.14 20240918_microed_autoleipaper_refine_289} L 1.848 -20.150 25.181
{ ca  gly A  71   B15.94 20240918_microed_autoleipaper_refine_289} P 2.342 -20.068 24.350 { ha3 gly A  71   B19.14 20240918_microed_autoleipaper_refine_289} L 2.920 -19.290 24.401
{ n   ser A  72   B7.87 20240918_microed_autoleipaper_refine_289} P 1.090 -20.907 22.484 { h   ser A  72   B9.45 20240918_microed_autoleipaper_refine_289} L 1.371 -21.707 22.624
{ ca  ser A  72   B8.56 20240918_microed_autoleipaper_refine_289} P 0.255 -20.751 21.319 { ha  ser A  72   B10.26 20240918_microed_autoleipaper_refine_289} L 0.685 -20.119 20.722
{ n   arg A  73   B6.15 20240918_microed_autoleipaper_refine_289} P -1.536 -19.193 21.025 { h   arg A  73   B7.38 20240918_microed_autoleipaper_refine_289} L -1.049 -18.750 20.471
{ ca  arg A  73   B6.12 20240918_microed_autoleipaper_refine_289} P -2.883 -18.686 21.165 { ha  arg A  73   B7.35 20240918_microed_autoleipaper_refine_289} L -3.297 -19.095 21.941
{ n   asn A  74   B5.37 20240918_microed_autoleipaper_refine_289} P -3.107 -19.236 18.837 { h   asn A  74   B6.45 20240918_microed_autoleipaper_refine_289} L -2.252 -19.301 18.773
{ ca  asn A  74   B5.10 20240918_microed_autoleipaper_refine_289} P -3.796 -19.491 17.590 { ha  asn A  74   B6.13 20240918_microed_autoleipaper_refine_289} L -3.164 -19.287 16.882
{ n   leu A  75   B4.87 20240918_microed_autoleipaper_refine_289} P -4.722 -17.299 17.419 { h   leu A  75   B5.84 20240918_microed_autoleipaper_refine_289} L -3.941 -16.944 17.472
{ ca  leu A  75   B4.90 20240918_microed_autoleipaper_refine_289} P -5.825 -16.386 17.357 { ha  leu A  75   B5.88 20240918_microed_autoleipaper_refine_289} L -6.503 -16.694 17.978
{ n   cys A  76   B4.28 20240918_microed_autoleipaper_refine_289} P -5.741 -16.725 14.956 { h   cys A  76   B5.15 20240918_microed_autoleipaper_refine_289} L -4.919 -16.975 14.993
{ ca  cys A  76   B4.22 20240918_microed_autoleipaper_refine_289} P -6.344 -16.782 13.644 { ha  cys A  76   B5.06 20240918_microed_autoleipaper_refine_289} L -6.986 -16.058 13.572
{ n   asn A  77   B5.03 20240918_microed_autoleipaper_refine_289} P -6.934 -18.987 14.360 { h   asn A  77   B6.04 20240918_microed_autoleipaper_refine_289} L -6.463 -18.882 15.073
{ ca  asn A  77   B4.97 20240918_microed_autoleipaper_refine_289} P -7.614 -20.243 14.309 { ha  asn A  77   B5.97 20240918_microed_autoleipaper_refine_289} L -7.299 -20.748 15.074
{ n   ile A  78   B5.66 20240918_microed_autoleipaper_refine_289} P -5.999 -21.111 12.794 { h   ile A  78   B6.80 20240918_microed_autoleipaper_refine_289} L -5.369 -20.822 13.303
{ ca  ile A  78   B5.06 20240918_microed_autoleipaper_refine_289} P -5.568 -21.791 11.600 { ha  ile A  78   B6.07 20240918_microed_autoleipaper_refine_289} L -6.236 -22.442 11.338
{ ca  pro A  79   B5.49 20240918_microed_autoleipaper_refine_289} P -2.642 -24.092 11.321 { ha  pro A  79   B6.59 20240918_microed_autoleipaper_refine_289} L -2.282 -24.238 12.210
{ n   cys A  80   B4.73 20240918_microed_autoleipaper_refine_289} P -0.550 -23.002 11.016 { h   cys A  80   B5.68 20240918_microed_autoleipaper_refine_289} L -0.230 -23.414 11.700
{ ca  cys A  80   B5.41 20240918_microed_autoleipaper_refine_289} P 0.366 -22.105 10.373 { ha  cys A  80   B6.49 20240918_microed_autoleipaper_refine_289} L -0.015 -21.214 10.364
{ n   ser A  81   B4.55 20240918_microed_autoleipaper_refine_289} P 0.515 -23.830 8.660 { h   ser A  81   B5.46 20240918_microed_autoleipaper_refine_289} L 0.296 -24.455 9.209
{ ca  ser A  81   B5.27 20240918_microed_autoleipaper_refine_289} P 0.788 -24.254 7.313 { ha  ser A  81   B6.33 20240918_microed_autoleipaper_refine_289} L 1.679 -23.963 7.064
{ n   ala A  82   B4.47 20240918_microed_autoleipaper_refine_289} P -1.400 -23.323 6.812 { h   ala A  82   B5.36 20240918_microed_autoleipaper_refine_289} L -1.684 -23.499 7.604
{ ca  ala A  82   B5.46 20240918_microed_autoleipaper_refine_289} P -2.342 -22.627 5.966 { ha  ala A  82   B6.55 20240918_microed_autoleipaper_refine_289} L -2.523 -23.178 5.189
{ n   leu A  83   B4.99 20240918_microed_autoleipaper_refine_289} P -0.900 -20.752 6.203 { h   leu A  83   B5.99 20240918_microed_autoleipaper_refine_289} L -0.583 -21.082 6.932
{ ca  leu A  83   B4.77 20240918_microed_autoleipaper_refine_289} P -0.304 -19.481 5.817 { ha  leu A  83   B5.72 20240918_microed_autoleipaper_refine_289} L -0.995 -18.919 5.433
{ n   leu A  84   B4.76 20240918_microed_autoleipaper_refine_289} P 1.033 -20.859 4.401 { h   leu A  84   B5.71 20240918_microed_autoleipaper_refine_289} L 0.613 -21.563 4.662
{ ca  leu A  84   B5.21 20240918_microed_autoleipaper_refine_289} P 2.083 -21.092 3.427 { ha  leu A  84   B6.26 20240918_microed_autoleipaper_refine_289} L 2.613 -20.284 3.340
{ n   ser A  85   B8.38 20240918_microed_autoleipaper_refine_289} P 0.193 -21.268 1.957 { h   ser A  85   B10.05 20240918_microed_autoleipaper_refine_289} L -0.320 -20.959 2.574
{ ca  ser A  85   B7.56 20240918_microed_autoleipaper_refine_289} P -0.496 -21.557 0.731 { ha  ser A  85   B9.07 20240918_microed_autoleipaper_refine_289} L -0.305 -22.459 0.428
{ n   ser A  86   B7.95 20240918_microed_autoleipaper_refine_289} P -0.245 -21.021 -1.596 { h   ser A  86   B9.53 20240918_microed_autoleipaper_refine_289} L -0.557 -21.788 -1.828
{ ca  ser A  86   B7.06 20240918_microed_autoleipaper_refine_289} P 0.077 -20.119 -2.667 { ha  ser A  86   B8.47 20240918_microed_autoleipaper_refine_289} L 0.923 -19.678 -2.495
{ n   asp A  87   B9.49 20240918_microed_autoleipaper_refine_289} P -2.197 -19.301 -2.457 { h   asp A  87   B11.39 20240918_microed_autoleipaper_refine_289} L -2.476 -20.089 -2.256
{ ca  asp A  87   B6.09 20240918_microed_autoleipaper_refine_289} P -3.228 -18.284 -2.389 { ha  asp A  87   B7.31 20240918_microed_autoleipaper_refine_289} L -3.135 -17.648 -3.116
{ n   ile A  88   B5.25 20240918_microed_autoleipaper_refine_289} P -3.366 -16.313 -1.022 { h   ile A  88   B6.31 20240918_microed_autoleipaper_refine_289} L -3.758 -15.876 -1.651
{ ca  ile A  88   B4.65 20240918_microed_autoleipaper_refine_289} P -3.000 -15.536 0.143 { ha  ile A  88   B5.58 20240918_microed_autoleipaper_refine_289} L -2.258 -15.972 0.589
{ n   thr A  89   B5.62 20240918_microed_autoleipaper_refine_289} P -5.269 -16.060 0.846 { h   thr A  89   B6.74 20240918_microed_autoleipaper_refine_289} L -5.394 -16.612 0.199
{ ca  thr A  89   B4.85 20240918_microed_autoleipaper_refine_289} P -6.426 -15.788 1.664 { ha  thr A  89   B5.82 20240918_microed_autoleipaper_refine_289} L -6.671 -14.854 1.580
{ n   ala A  90   B5.43 20240918_microed_autoleipaper_refine_289} P -5.590 -17.157 3.507 { h   ala A  90   B6.52 20240918_microed_autoleipaper_refine_289} L -5.313 -17.781 2.984
{ ca  ala A  90   B4.84 20240918_microed_autoleipaper_refine_289} P -5.414 -17.384 4.937 { ha  ala A  90   B5.81 20240918_microed_autoleipaper_refine_289} L -6.295 -17.356 5.341
{ n   ser A  91   B4.95 20240918_microed_autoleipaper_refine_289} P -3.516 -15.929 4.818 { h   ser A  91   B5.94 20240918_microed_autoleipaper_refine_289} L -3.314 -16.206 4.030
{ ca  ser A  91   B5.57 20240918_microed_autoleipaper_refine_289} P -2.655 -14.935 5.377 { ha  ser A  91   B6.68 20240918_microed_autoleipaper_refine_289} L -2.372 -15.220 6.260
{ n   val A  92   B3.91 20240918_microed_autoleipaper_refine_289} P -4.160 -13.293 4.456 { h   val A  92   B4.70 20240918_microed_autoleipaper_refine_289} L -4.261 -13.742 3.730
{ ca  val A  92   B3.43 20240918_microed_autoleipaper_refine_289} P -4.919 -12.070 4.557 { ha  val A  92   B4.12 20240918_microed_autoleipaper_refine_289} L -4.306 -11.341 4.741
{ n   asn A  93   B5.11 20240918_microed_autoleipaper_refine_289} P -6.626 -13.232 5.805 { h   asn A  93   B6.14 20240918_microed_autoleipaper_refine_289} L -6.580 -13.925 5.298
{ ca  asn A  93   B5.32 20240918_microed_autoleipaper_refine_289} P -7.601 -13.287 6.877 { ha  asn A  93   B6.39 20240918_microed_autoleipaper_refine_289} L -8.211 -12.541 6.759
{ n   cys A  94   B4.42 20240918_microed_autoleipaper_refine_289} P -5.768 -13.774 8.339 { h   cys A  94   B5.30 20240918_microed_autoleipaper_refine_289} L -5.354 -14.186 7.709
{ ca  cys A  94   B4.83 20240918_microed_autoleipaper_refine_289} P -5.103 -13.744 9.606 { ha  cys A  94   B5.80 20240918_microed_autoleipaper_refine_289} L -5.733 -13.928 10.320
{ n   ala A  95   B4.17 20240918_microed_autoleipaper_refine_289} P -3.992 -11.741 8.771 { h   ala A  95   B5.01 20240918_microed_autoleipaper_refine_289} L -3.909 -12.075 7.983
{ ca  ala A  95   B3.67 20240918_microed_autoleipaper_refine_289} P -3.531 -10.377 8.920 { ha  ala A  95   B4.40 20240918_microed_autoleipaper_refine_289} L -2.844 -10.362 9.604
{ n   lys A  96   B5.39 20240918_microed_autoleipaper_refine_289} P -5.819 -9.649 8.791 { h   lys A  96   B6.48 20240918_microed_autoleipaper_refine_289} L -5.983 -10.218 8.167
{ ca  lys A  96   B6.20 20240918_microed_autoleipaper_refine_289} P -6.947 -8.858 9.226 { ha  lys A  96   B7.45 20240918_microed_autoleipaper_refine_289} L -6.721 -7.921 9.113
{ n   lys A  97   B5.96 20240918_microed_autoleipaper_refine_289} P -7.167 -10.381 11.093 { h   lys A  97   B7.14 20240918_microed_autoleipaper_refine_289} L -6.964 -11.043 10.583
{ ca  lys A  97   B5.93 20240918_microed_autoleipaper_refine_289} P -7.391 -10.739 12.473 { ha  lys A  97   B7.12 20240918_microed_autoleipaper_refine_289} L -8.280 -10.465 12.746
{ n   ile A  98   B4.76 20240918_microed_autoleipaper_refine_289} P -5.115 -10.037 12.871 { h   ile A  98   B5.71 20240918_microed_autoleipaper_refine_289} L -4.853 -10.364 12.120
{ ca  ile A  98   B4.41 20240918_microed_autoleipaper_refine_289} P -4.076 -9.388 13.674 { ha  ile A  98   B5.30 20240918_microed_autoleipaper_refine_289} L -4.012 -9.826 14.537
{ n   val A  99   B7.02 20240918_microed_autoleipaper_refine_289} P -4.837 -7.246 12.901 { h   val A  99   B8.42 20240918_microed_autoleipaper_refine_289} L -4.862 -7.527 12.089
{ ca  val A  99   B7.34 20240918_microed_autoleipaper_refine_289} P -5.277 -5.873 13.108 { ha  val A  99   B8.81 20240918_microed_autoleipaper_refine_289} L -4.605 -5.380 13.604
{ n   ser A 100   B11.82 20240918_microed_autoleipaper_refine_289} P -7.484 -6.721 13.667 { h   ser A 100   B14.19 20240918_microed_autoleipaper_refine_289} L -7.427 -7.336 13.068
{ ca  ser A 100   B10.66 20240918_microed_autoleipaper_refine_289} P -8.731 -6.696 14.413 { ha  ser A 100   B12.79 20240918_microed_autoleipaper_refine_289} L -9.127 -5.815 14.322
{ n   asp A 101   B8.40 20240918_microed_autoleipaper_refine_289} P -7.431 -7.602 16.268 { h   asp A 101   B10.09 20240918_microed_autoleipaper_refine_289} L -6.859 -7.917 15.709
{ ca  asp A 101   B10.03 20240918_microed_autoleipaper_refine_289} P -7.059 -7.859 17.639 { ha  asp A 101   B12.04 20240918_microed_autoleipaper_refine_289} L -7.863 -7.910 18.180
{ n   gly A 102   B22.96 20240918_microed_autoleipaper_refine_289} P -6.503 -5.516 17.804 { h   gly A 102   B27.55 20240918_microed_autoleipaper_refine_289} L -7.010 -5.333 17.134
{ ca  gly A 102   B26.57 20240918_microed_autoleipaper_refine_289} P -5.955 -4.351 18.460 { ha2 gly A 102   B31.89 20240918_microed_autoleipaper_refine_289} L -6.546 -3.598 18.300
{ ca  gly A 102   B26.57 20240918_microed_autoleipaper_refine_289} P -5.955 -4.351 18.460 { ha3 gly A 102   B31.89 20240918_microed_autoleipaper_refine_289} L -5.912 -4.523 19.413
{ n   asn A 103   B15.09 20240918_microed_autoleipaper_refine_289} P -4.047 -4.602 16.978 { h   asn A 103   B18.11 20240918_microed_autoleipaper_refine_289} L -4.440 -5.238 16.553
{ ca  asn A 103   B16.24 20240918_microed_autoleipaper_refine_289} P -2.730 -4.284 16.473 { ha  asn A 103   B19.49 20240918_microed_autoleipaper_refine_289} L -2.185 -3.889 17.172
{ n   gly A 104   B13.42 20240918_microed_autoleipaper_refine_289} P -1.905 -2.496 15.122 { h   gly A 104   B16.10 20240918_microed_autoleipaper_refine_289} L -1.324 -2.284 15.720
{ ca  gly A 104   B13.50 20240918_microed_autoleipaper_refine_289} P -1.734 -1.842 13.855 { ha2 gly A 104   B16.20 20240918_microed_autoleipaper_refine_289} L -2.597 -1.683 13.442
{ ca  gly A 104   B13.50 20240918_microed_autoleipaper_refine_289} P -1.734 -1.842 13.855 { ha3 gly A 104   B16.20 20240918_microed_autoleipaper_refine_289} L -1.281 -0.992 13.977
{ n   met A 105   B8.47 20240918_microed_autoleipaper_refine_289} P -0.533 -2.149 11.845 { h   met A 105   B10.17 20240918_microed_autoleipaper_refine_289} L -0.809 -1.389 11.550
{ ca  met A 105   B6.86 20240918_microed_autoleipaper_refine_289} P 0.422 -2.832 11.028 { ha  met A 105   B8.23 20240918_microed_autoleipaper_refine_289} L 0.160 -3.757 10.894
{ n   asn A 106   B11.13 20240918_microed_autoleipaper_refine_289} P 2.006 -2.146 12.746 { h   asn A 106   B13.36 20240918_microed_autoleipaper_refine_289} L 1.447 -1.597 13.101
{ ca  asn A 106   B12.33 20240918_microed_autoleipaper_refine_289} P 3.293 -2.284 13.425 { ha  asn A 106   B14.80 20240918_microed_autoleipaper_refine_289} L 4.024 -2.183 12.795
{ n   ala A 107   B8.94 20240918_microed_autoleipaper_refine_289} P 2.400 -4.492 14.015 { h   ala A 107   B10.73 20240918_microed_autoleipaper_refine_289} L 1.598 -4.268 13.799
{ ca  ala A 107   B9.17 20240918_microed_autoleipaper_refine_289} P 2.576 -5.881 14.357 { ha  ala A 107   B11.00 20240918_microed_autoleipaper_refine_289} L 2.897 -5.922 15.272
{ n   trp A 108   B6.08 20240918_microed_autoleipaper_refine_289} P 3.738 -6.024 12.250 { h   trp A 108   B7.30 20240918_microed_autoleipaper_refine_289} L 3.319 -5.331 11.960
{ ca  trp A 108   B6.58 20240918_microed_autoleipaper_refine_289} P 4.684 -6.562 11.310 { ha  trp A 108   B7.90 20240918_microed_autoleipaper_refine_289} L 4.870 -7.489 11.529
{ n   val A 109   B6.85 20240918_microed_autoleipaper_refine_289} P 6.956 -6.299 12.026 { h   val A 109   B8.22 20240918_microed_autoleipaper_refine_289} L 6.957 -7.101 12.336
{ ca  val A 109   B8.86 20240918_microed_autoleipaper_refine_289} P 8.200 -5.587 12.233 { ha  val A 109   B10.63 20240918_microed_autoleipaper_refine_289} L 8.020 -4.833 12.816
{ n   ala A 110   B6.77 20240918_microed_autoleipaper_refine_289} P 8.538 -5.810 9.841 { h   ala A 110   B8.13 20240918_microed_autoleipaper_refine_289} L 8.107 -6.554 9.828
{ ca  ala A 110   B8.87 20240918_microed_autoleipaper_refine_289} P 9.080 -5.379 8.574 { ha  ala A 110   B10.65 20240918_microed_autoleipaper_refine_289} L 10.014 -5.151 8.700
{ n   trp A 111   B8.19 20240918_microed_autoleipaper_refine_289} P 6.996 -4.126 8.351 { h   trp A 111   B9.83 20240918_microed_autoleipaper_refine_289} L 6.542 -4.746 8.737
{ ca  trp A 111   B6.13 20240918_microed_autoleipaper_refine_289} P 6.250 -2.951 8.001 { ha  trp A 111   B7.36 20240918_microed_autoleipaper_refine_289} L 6.387 -2.788 7.055
{ n   arg A 112   B8.42 20240918_microed_autoleipaper_refine_289} P 6.938 -2.007 10.097 { h   arg A 112   B10.11 20240918_microed_autoleipaper_refine_289} L 6.864 -2.769 10.488
{ ca  arg A 112   B14.28 20240918_microed_autoleipaper_refine_289} P 7.354 -0.928 10.958 { ha  arg A 112   B17.14 20240918_microed_autoleipaper_refine_289} L 6.678 -0.233 10.944
{ n   asn A 113   B8.63 20240918_microed_autoleipaper_refine_289} P 9.564 -1.257 10.117 { h   asn A 113   B10.36 20240918_microed_autoleipaper_refine_289} L 9.416 -2.099 10.020
{ ca  asn A 113   B11.99 20240918_microed_autoleipaper_refine_289} P 10.912 -0.866 9.822 { ha  asn A 113   B14.38 20240918_microed_autoleipaper_refine_289} L 11.169 -0.152 10.426
{ n   arg A 114   B9.96 20240918_microed_autoleipaper_refine_289} P 10.296 -0.933 7.472 { h   arg A 114   B11.95 20240918_microed_autoleipaper_refine_289} L 9.622 -1.446 7.623
{ ca  arg A 114   B9.14 20240918_microed_autoleipaper_refine_289} P 10.568 -0.699 6.077 { ha  arg A 114   B10.96 20240918_microed_autoleipaper_refine_289} L 11.351 -0.126 6.073
{ n   cys A 115   B6.47 20240918_microed_autoleipaper_refine_289} P 8.288 0.067 5.882 { h   cys A 115   B7.77 20240918_microed_autoleipaper_refine_289} L 8.132 -0.133 6.704
{ ca  cys A 115   B7.55 20240918_microed_autoleipaper_refine_289} P 7.133 0.546 5.176 { ha  cys A 115   B9.06 20240918_microed_autoleipaper_refine_289} L 7.368 0.742 4.256
{ n   lys A 116   B6.62 20240918_microed_autoleipaper_refine_289} P 6.540 1.758 7.140 { h   lys A 116   B7.94 20240918_microed_autoleipaper_refine_289} L 6.801 1.107 7.639
{ ca  lys A 116   B7.30 20240918_microed_autoleipaper_refine_289} P 6.041 2.889 7.853 { ha  lys A 116   B8.76 20240918_microed_autoleipaper_refine_289} L 5.105 3.060 7.662
{ n   gly A 117   B9.21 20240918_microed_autoleipaper_refine_289} P 6.200 5.168 7.155 { h   gly A 117   B11.05 20240918_microed_autoleipaper_refine_289} L 5.343 5.239 7.140
{ ca  gly A 117   B10.52 20240918_microed_autoleipaper_refine_289} P 6.922 6.344 6.814 { ha2 gly A 117   B12.62 20240918_microed_autoleipaper_refine_289} L 6.326 7.106 6.885
{ ca  gly A 117   B10.52 20240918_microed_autoleipaper_refine_289} P 6.922 6.344 6.814 { ha3 gly A 117   B12.62 20240918_microed_autoleipaper_refine_289} L 7.652 6.454 7.443
{ n   thr A 118   B8.14 20240918_microed_autoleipaper_refine_289} P 7.168 5.382 4.628 { h   thr A 118   B9.77 20240918_microed_autoleipaper_refine_289} L 6.663 4.719 4.838
{ ca  thr A 118   B9.35 20240918_microed_autoleipaper_refine_289} P 7.654 5.383 3.276 { ha  thr A 118   B11.22 20240918_microed_autoleipaper_refine_289} L 8.278 6.115 3.151
{ n   asp A 119   B7.67 20240918_microed_autoleipaper_refine_289} P 6.874 5.734 1.078 { h   asp A 119   B9.21 20240918_microed_autoleipaper_refine_289} L 7.700 5.769 0.840
{ ca  asp A 119   B7.68 20240918_microed_autoleipaper_refine_289} P 5.977 5.875 -0.040 { ha  asp A 119   B9.22 20240918_microed_autoleipaper_refine_289} L 5.195 6.411 0.163
{ n   val A 120   B8.38 20240918_microed_autoleipaper_refine_289} P 4.619 3.986 0.426 { h   val A 120   B10.06 20240918_microed_autoleipaper_refine_289} L 4.252 4.401 1.084
{ ca  val A 120   B7.07 20240918_microed_autoleipaper_refine_289} P 4.180 2.618 0.219 { ha  val A 120   B8.48 20240918_microed_autoleipaper_refine_289} L 4.975 2.065 0.155
{ n   gln A 121   B9.00 20240918_microed_autoleipaper_refine_289} P 2.840 3.586 -1.548 { h   gln A 121   B10.80 20240918_microed_autoleipaper_refine_289} L 2.882 4.374 -1.206
{ ca  gln A 121   B9.67 20240918_microed_autoleipaper_refine_289} P 2.092 3.462 -2.766 { ha  gln A 121   B11.60 20240918_microed_autoleipaper_refine_289} L 1.417 2.770 -2.691
{ n   ala A 122   B8.72 20240918_microed_autoleipaper_refine_289} P 4.312 3.272 -3.739 { h   ala A 122   B10.47 20240918_microed_autoleipaper_refine_289} L 4.671 3.678 -3.071
{ ca  ala A 122   B8.40 20240918_microed_autoleipaper_refine_289} P 5.243 2.775 -4.722 { ha  ala A 122   B10.08 20240918_microed_autoleipaper_refine_289} L 5.101 3.264 -5.548
{ n   trp A 123   B6.74 20240918_microed_autoleipaper_refine_289} P 4.625 0.552 -4.009 { h   trp A 123   B8.08 20240918_microed_autoleipaper_refine_289} L 4.434 0.838 -3.221
{ ca  trp A 123   B6.62 20240918_microed_autoleipaper_refine_289} P 4.450 -0.860 -4.189 { ha  trp A 123   B7.95 20240918_microed_autoleipaper_refine_289} L 5.239 -1.240 -4.605
{ n   ile A 124   B7.78 20240918_microed_autoleipaper_refine_289} P 2.343 -0.272 -5.255 { h   ile A 124   B9.34 20240918_microed_autoleipaper_refine_289} L 2.331 0.504 -4.884
{ ca  ile A 124   B7.41 20240918_microed_autoleipaper_refine_289} P 1.214 -0.542 -6.119 { ha  ile A 124   B8.89 20240918_microed_autoleipaper_refine_289} L 1.283 -1.466 -6.407
{ n   arg A 125   B9.00 20240918_microed_autoleipaper_refine_289} P 2.164 1.227 -7.375 { h   arg A 125   B10.80 20240918_microed_autoleipaper_refine_289} L 2.803 1.295 -6.804
{ ca  arg A 125   B9.15 20240918_microed_autoleipaper_refine_289} P 2.221 2.201 -8.437 { ha  arg A 125   B10.98 20240918_microed_autoleipaper_refine_289} L 1.382 2.676 -8.544
{ n   gly A 126   B11.71 20240918_microed_autoleipaper_refine_289} P 1.785 1.860 -10.754 { h   gly A 126   B14.06 20240918_microed_autoleipaper_refine_289} L 1.154 2.444 -10.721
{ ca  gly A 126   B12.69 20240918_microed_autoleipaper_refine_289} P 2.011 1.278 -12.041 { ha2 gly A 126   B15.23 20240918_microed_autoleipaper_refine_289} L 1.638 1.863 -12.720
{ ca  gly A 126   B12.69 20240918_microed_autoleipaper_refine_289} P 2.011 1.278 -12.041 { ha3 gly A 126   B15.23 20240918_microed_autoleipaper_refine_289} L 2.966 1.195 -12.186
{ n   cys A 127   B12.46 20240918_microed_autoleipaper_refine_289} P 0.557 -0.513 -11.268 { h   cys A 127   B14.95 20240918_microed_autoleipaper_refine_289} L 0.363 -0.066 -10.560
{ ca  cys A 127   B14.89 20240918_microed_autoleipaper_refine_289} P -0.125 -1.803 -11.340 { ha  cys A 127   B17.87 20240918_microed_autoleipaper_refine_289} L 0.371 -2.385 -11.937
@vectorlist {Calphas} color= white master= {Calphas}
{ ca  lys A   1   B6.79 20240918_microed_autoleipaper_refine_289} P 4.633 -18.764 -4.982 { ca  val A   2   B6.84 20240918_microed_autoleipaper_refine_289} L 6.635 -15.611 -5.232
{ ca  val A   2   B6.84 20240918_microed_autoleipaper_refine_289} P 6.635 -15.611 -5.232 { ca  phe A   3   B5.39 20240918_microed_autoleipaper_refine_289} L 4.262 -12.903 -6.154
{ ca  phe A   3   B5.39 20240918_microed_autoleipaper_refine_289} P 4.262 -12.903 -6.154 { ca  gly A   4   B5.47 20240918_microed_autoleipaper_refine_289} L 4.973 -9.878 -8.124
{ ca  gly A   4   B5.47 20240918_microed_autoleipaper_refine_289} P 4.973 -9.878 -8.124 { ca  arg A   5   B6.83 20240918_microed_autoleipaper_refine_289} L 4.055 -6.706 -6.437
{ ca  arg A   5   B6.83 20240918_microed_autoleipaper_refine_289} P 4.055 -6.706 -6.437 { ca  cys A   6   B5.60 20240918_microed_autoleipaper_refine_289} L 1.250 -5.877 -8.737
{ ca  cys A   6   B5.60 20240918_microed_autoleipaper_refine_289} P 1.250 -5.877 -8.737 { ca  glu A   7   B5.63 20240918_microed_autoleipaper_refine_289} L -0.100 -9.361 -8.646
{ ca  glu A   7   B5.63 20240918_microed_autoleipaper_refine_289} P -0.100 -9.361 -8.646 { ca  leu A   8   B4.71 20240918_microed_autoleipaper_refine_289} L 0.012 -9.339 -4.931
{ ca  leu A   8   B4.71 20240918_microed_autoleipaper_refine_289} P 0.012 -9.339 -4.931 { ca  ala A   9   B4.31 20240918_microed_autoleipaper_refine_289} L -1.483 -5.940 -4.867
{ ca  ala A   9   B4.31 20240918_microed_autoleipaper_refine_289} P -1.483 -5.940 -4.867 { ca  ala A  10   B4.94 20240918_microed_autoleipaper_refine_289} L -4.316 -7.155 -6.955
{ ca  ala A  10   B4.94 20240918_microed_autoleipaper_refine_289} P -4.316 -7.155 -6.955 { ca  ala A  11   B4.46 20240918_microed_autoleipaper_refine_289} L -4.795 -10.197 -4.849
{ ca  ala A  11   B4.46 20240918_microed_autoleipaper_refine_289} P -4.795 -10.197 -4.849 { ca  met A  12   B3.63 20240918_microed_autoleipaper_refine_289} L -4.664 -8.220 -1.701
{ ca  met A  12   B3.63 20240918_microed_autoleipaper_refine_289} P -4.664 -8.220 -1.701 { ca  lys A  13   B4.99 20240918_microed_autoleipaper_refine_289} L -7.100 -5.779 -3.148
{ ca  lys A  13   B4.99 20240918_microed_autoleipaper_refine_289} P -7.100 -5.779 -3.148 { ca  arg A  14   B5.91 20240918_microed_autoleipaper_refine_289} L -9.497 -8.506 -4.069
{ ca  arg A  14   B5.91 20240918_microed_autoleipaper_refine_289} P -9.497 -8.506 -4.069 { ca  his A  15   B8.69 20240918_microed_autoleipaper_refine_289} L -9.288 -9.639 -0.494
{ ca  his A  15   B8.69 20240918_microed_autoleipaper_refine_289} P -9.288 -9.639 -0.494 { ca  gly A  16   B6.76 20240918_microed_autoleipaper_refine_289} L -10.233 -6.285 0.764
{ ca  gly A  16   B6.76 20240918_microed_autoleipaper_refine_289} P -10.233 -6.285 0.764 { ca  leu A  17   B6.24 20240918_microed_autoleipaper_refine_289} L -6.978 -5.131 2.170
{ ca  leu A  17   B6.24 20240918_microed_autoleipaper_refine_289} P -6.978 -5.131 2.170 { ca  asp A  18   B5.35 20240918_microed_autoleipaper_refine_289} L -6.980 -1.767 0.563
{ ca  asp A  18   B5.35 20240918_microed_autoleipaper_refine_289} P -6.980 -1.767 0.563 { ca  asn A  19   B5.26 20240918_microed_autoleipaper_refine_289} L -7.839 0.560 3.380
{ ca  asn A  19   B5.26 20240918_microed_autoleipaper_refine_289} P -7.839 0.560 3.380 { ca  tyr A  20   B6.35 20240918_microed_autoleipaper_refine_289} L -8.509 -2.253 5.716
{ ca  tyr A  20   B6.35 20240918_microed_autoleipaper_refine_289} P -8.509 -2.253 5.716 { ca  arg A  21   B5.54 20240918_microed_autoleipaper_refine_289} L -8.520 -0.527 9.071
{ ca  arg A  21   B5.54 20240918_microed_autoleipaper_refine_289} P -8.520 -0.527 9.071 { ca  gly A  22   B6.30 20240918_microed_autoleipaper_refine_289} L -7.091 2.476 7.318
{ ca  gly A  22   B6.30 20240918_microed_autoleipaper_refine_289} P -7.091 2.476 7.318 { ca  tyr A  23   B5.15 20240918_microed_autoleipaper_refine_289} L -4.093 0.794 5.858
{ ca  tyr A  23   B5.15 20240918_microed_autoleipaper_refine_289} P -4.093 0.794 5.858 { ca  ser A  24   B5.38 20240918_microed_autoleipaper_refine_289} L -3.821 1.398 2.211
{ ca  ser A  24   B5.38 20240918_microed_autoleipaper_refine_289} P -3.821 1.398 2.211 { ca  leu A  25   B4.35 20240918_microed_autoleipaper_refine_289} L -3.061 -1.407 -0.126
{ ca  leu A  25   B4.35 20240918_microed_autoleipaper_refine_289} P -3.061 -1.407 -0.126 { ca  gly A  26   B4.62 20240918_microed_autoleipaper_refine_289} L 0.502 -0.317 -0.540
{ ca  gly A  26   B4.62 20240918_microed_autoleipaper_refine_289} P 0.502 -0.317 -0.540 { ca  asn A  27   B4.27 20240918_microed_autoleipaper_refine_289} L 1.133 -0.847 3.093
{ ca  asn A  27   B4.27 20240918_microed_autoleipaper_refine_289} P 1.133 -0.847 3.093 { ca  trp A  28   B3.44 20240918_microed_autoleipaper_refine_289} L 0.098 -4.432 2.843
{ ca  trp A  28   B3.44 20240918_microed_autoleipaper_refine_289} P 0.098 -4.432 2.843 { ca  val A  29   B3.70 20240918_microed_autoleipaper_refine_289} L 2.090 -5.010 -0.291
{ ca  val A  29   B3.70 20240918_microed_autoleipaper_refine_289} P 2.090 -5.010 -0.291 { ca  cys A  30   B4.27 20240918_microed_autoleipaper_refine_289} L 5.013 -3.348 1.317
{ ca  cys A  30   B4.27 20240918_microed_autoleipaper_refine_289} P 5.013 -3.348 1.317 { ca  ala A  31   B4.87 20240918_microed_autoleipaper_refine_289} L 4.636 -5.440 4.385
{ ca  ala A  31   B4.87 20240918_microed_autoleipaper_refine_289} P 4.636 -5.440 4.385 { ca  ala A  32   B3.50 20240918_microed_autoleipaper_refine_289} L 4.662 -8.549 2.283
{ ca  ala A  32   B3.50 20240918_microed_autoleipaper_refine_289} P 4.662 -8.549 2.283 { ca  lys A  33   B6.12 20240918_microed_autoleipaper_refine_289} L 7.632 -7.343 0.341
{ ca  lys A  33   B6.12 20240918_microed_autoleipaper_refine_289} P 7.632 -7.343 0.341 { ca  phe A  34   B5.05 20240918_microed_autoleipaper_refine_289} L 9.727 -6.858 3.381
{ ca  phe A  34   B5.05 20240918_microed_autoleipaper_refine_289} P 9.727 -6.858 3.381 { ca  glu A  35   B4.93 20240918_microed_autoleipaper_refine_289} L 8.302 -9.639 5.438
{ ca  glu A  35   B4.93 20240918_microed_autoleipaper_refine_289} P 8.302 -9.639 5.438 { ca  ser A  36   B5.04 20240918_microed_autoleipaper_refine_289} L 8.639 -12.335 2.881
{ ca  ser A  36   B5.04 20240918_microed_autoleipaper_refine_289} P 8.639 -12.335 2.881 { ca  asn A  37   B5.71 20240918_microed_autoleipaper_refine_289} L 9.812 -10.824 -0.327
{ ca  asn A  37   B5.71 20240918_microed_autoleipaper_refine_289} P 9.812 -10.824 -0.327 { ca  phe A  38   B4.77 20240918_microed_autoleipaper_refine_289} L 6.447 -11.844 -1.665
{ ca  phe A  38   B4.77 20240918_microed_autoleipaper_refine_289} P 6.447 -11.844 -1.665 { ca  asn A  39   B5.25 20240918_microed_autoleipaper_refine_289} L 7.171 -15.482 -1.085
{ ca  asn A  39   B5.25 20240918_microed_autoleipaper_refine_289} P 7.171 -15.482 -1.085 { ca  thr A  40   B3.94 20240918_microed_autoleipaper_refine_289} L 4.138 -17.347 0.074
{ ca  thr A  40   B3.94 20240918_microed_autoleipaper_refine_289} P 4.138 -17.347 0.074 { ca  gln A  41   B4.54 20240918_microed_autoleipaper_refine_289} L 6.303 -20.123 1.348
{ ca  gln A  41   B4.54 20240918_microed_autoleipaper_refine_289} P 6.303 -20.123 1.348 { ca  ala A  42   B7.31 20240918_microed_autoleipaper_refine_289} L 8.541 -17.983 3.472
{ ca  ala A  42   B7.31 20240918_microed_autoleipaper_refine_289} P 8.541 -17.983 3.472 { ca  thr A  43   B8.26 20240918_microed_autoleipaper_refine_289} L 9.216 -19.256 6.903
{ ca  thr A  43   B8.26 20240918_microed_autoleipaper_refine_289} P 9.216 -19.256 6.903 { ca  asn A  44   B7.32 20240918_microed_autoleipaper_refine_289} L 11.416 -17.838 9.575
{ ca  asn A  44   B7.32 20240918_microed_autoleipaper_refine_289} P 11.416 -17.838 9.575 { ca  arg A  45   B6.97 20240918_microed_autoleipaper_refine_289} L 12.007 -20.259 12.364
{ ca  arg A  45   B6.97 20240918_microed_autoleipaper_refine_289} P 12.007 -20.259 12.364 { ca  asn A  46   B8.06 20240918_microed_autoleipaper_refine_289} L 12.790 -18.249 15.411
{ ca  asn A  46   B8.06 20240918_microed_autoleipaper_refine_289} P 12.790 -18.249 15.411 { ca  thr A  47   B9.15 20240918_microed_autoleipaper_refine_289} L 14.881 -19.144 18.379
{ ca  thr A  47   B9.15 20240918_microed_autoleipaper_refine_289} P 14.881 -19.144 18.379 { ca  asp A  48   B13.61 20240918_microed_autoleipaper_refine_289} L 11.952 -18.419 20.681
{ ca  asp A  48   B13.61 20240918_microed_autoleipaper_refine_289} P 11.952 -18.419 20.681 { ca  gly A  49   B9.49 20240918_microed_autoleipaper_refine_289} L 10.226 -21.554 19.446
{ ca  gly A  49   B9.49 20240918_microed_autoleipaper_refine_289} P 10.226 -21.554 19.446 { ca  ser A  50   B6.07 20240918_microed_autoleipaper_refine_289} L 7.949 -19.678 17.175
{ ca  ser A  50   B6.07 20240918_microed_autoleipaper_refine_289} P 7.949 -19.678 17.175 { ca  thr A  51   B5.60 20240918_microed_autoleipaper_refine_289} L 8.028 -19.408 13.493
{ ca  thr A  51   B5.60 20240918_microed_autoleipaper_refine_289} P 8.028 -19.408 13.493 { ca  asp A  52   B5.00 20240918_microed_autoleipaper_refine_289} L 6.911 -16.732 11.121
{ ca  asp A  52   B5.00 20240918_microed_autoleipaper_refine_289} P 6.911 -16.732 11.121 { ca  tyr A  53   B3.88 20240918_microed_autoleipaper_refine_289} L 4.862 -18.077 8.295
{ ca  tyr A  53   B3.88 20240918_microed_autoleipaper_refine_289} P 4.862 -18.077 8.295 { ca  gly A  54   B3.85 20240918_microed_autoleipaper_refine_289} L 4.036 -17.029 4.876
{ ca  gly A  54   B3.85 20240918_microed_autoleipaper_refine_289} P 4.036 -17.029 4.876 { ca  ile A  55   B4.47 20240918_microed_autoleipaper_refine_289} L 3.857 -13.954 2.831
{ ca  ile A  55   B4.47 20240918_microed_autoleipaper_refine_289} P 3.857 -13.954 2.831 { ca  leu A  56   B4.52 20240918_microed_autoleipaper_refine_289} L 3.142 -11.814 5.816
{ ca  leu A  56   B4.52 20240918_microed_autoleipaper_refine_289} P 3.142 -11.814 5.816 { ca  gln A  57   B3.49 20240918_microed_autoleipaper_refine_289} L 5.361 -13.769 8.188
{ ca  gln A  57   B3.49 20240918_microed_autoleipaper_refine_289} P 5.361 -13.769 8.188 { ca  ile A  58   B3.34 20240918_microed_autoleipaper_refine_289} L 2.707 -14.279 10.726
{ ca  ile A  58   B3.34 20240918_microed_autoleipaper_refine_289} P 2.707 -14.279 10.726 { ca  asn A  59   B5.08 20240918_microed_autoleipaper_refine_289} L 3.986 -15.619 13.941
{ ca  asn A  59   B5.08 20240918_microed_autoleipaper_refine_289} P 3.986 -15.619 13.941 { ca  ser A  60   B5.60 20240918_microed_autoleipaper_refine_289} L 3.038 -18.943 15.440
{ ca  ser A  60   B5.60 20240918_microed_autoleipaper_refine_289} P 3.038 -18.943 15.440 { ca  arg A  61   B5.55 20240918_microed_autoleipaper_refine_289} L 2.985 -17.811 19.049
{ ca  arg A  61   B5.55 20240918_microed_autoleipaper_refine_289} P 2.985 -17.811 19.049 { ca  trp A  62   B5.17 20240918_microed_autoleipaper_refine_289} L -0.155 -15.821 18.896
{ ca  trp A  62   B5.17 20240918_microed_autoleipaper_refine_289} P -0.155 -15.821 18.896 { ca  trp A  63   B4.82 20240918_microed_autoleipaper_refine_289} L -1.597 -16.174 15.492
{ ca  trp A  63   B4.82 20240918_microed_autoleipaper_refine_289} P -1.597 -16.174 15.492 { ca  cys A  64   B5.42 20240918_microed_autoleipaper_refine_289} L -1.456 -19.604 14.035
{ ca  cys A  64   B5.42 20240918_microed_autoleipaper_refine_289} P -1.456 -19.604 14.035 { ca  asn A  65   B6.41 20240918_microed_autoleipaper_refine_289} L -0.901 -23.038 15.347
{ ca  asn A  65   B6.41 20240918_microed_autoleipaper_refine_289} P -0.901 -23.038 15.347 { ca  asp A  66   B7.93 20240918_microed_autoleipaper_refine_289} L 2.149 -24.910 14.270
{ ca  asp A  66   B7.93 20240918_microed_autoleipaper_refine_289} P 2.149 -24.910 14.270 { ca  gly A  67   B10.46 20240918_microed_autoleipaper_refine_289} L 1.916 -27.243 17.218
{ ca  gly A  67   B10.46 20240918_microed_autoleipaper_refine_289} P 1.916 -27.243 17.218 { ca  arg A  68   B10.96 20240918_microed_autoleipaper_refine_289} L 5.471 -26.537 18.262
{ ca  arg A  68   B10.96 20240918_microed_autoleipaper_refine_289} P 5.471 -26.537 18.262 { ca  thr A  69   B7.20 20240918_microed_autoleipaper_refine_289} L 5.278 -23.038 19.631
{ ca  thr A  69   B7.20 20240918_microed_autoleipaper_refine_289} P 5.278 -23.038 19.631 { ca  pro A  70   B8.66 20240918_microed_autoleipaper_refine_289} L 5.074 -22.439 23.340
{ ca  pro A  70   B8.66 20240918_microed_autoleipaper_refine_289} P 5.074 -22.439 23.340 { ca  gly A  71   B15.94 20240918_microed_autoleipaper_refine_289} L 2.342 -20.068 24.350
{ ca  gly A  71   B15.94 20240918_microed_autoleipaper_refine_289} P 2.342 -20.068 24.350 { ca  ser A  72   B8.56 20240918_microed_autoleipaper_refine_289} L 0.255 -20.751 21.319
{ ca  ser A  72   B8.56 20240918_microed_autoleipaper_refine_289} P 0.255 -20.751 21.319 { ca  arg A  73   B6.12 20240918_microed_autoleipaper_refine_289} L -2.883 -18.686 21.165
{ ca  arg A  73   B6.12 20240918_microed_autoleipaper_refine_289} P -2.883 -18.686 21.165 { ca  asn A  74   B5.10 20240918_microed_autoleipaper_refine_289} L -3.796 -19.491 17.590
{ ca  asn A  74   B5.10 20240918_microed_autoleipaper_refine_289} P -3.796 -19.491 17.590 { ca  leu A  75   B4.90 20240918_microed_autoleipaper_refine_289} L -5.825 -16.386 17.357
{ ca  leu A  75   B4.90 20240918_microed_autoleipaper_refine_289} P -5.825 -16.386 17.357 { ca  cys A  76   B4.22 20240918_microed_autoleipaper_refine_289} L -6.344 -16.782 13.644
{ ca  cys A  76   B4.22 20240918_microed_autoleipaper_refine_289} P -6.344 -16.782 13.644 { ca  asn A  77   B4.97 20240918_microed_autoleipaper_refine_289} L -7.614 -20.243 14.309
{ ca  asn A  77   B4.97 20240918_microed_autoleipaper_refine_289} P -7.614 -20.243 14.309 { ca  ile A  78   B5.06 20240918_microed_autoleipaper_refine_289} L -5.568 -21.791 11.600
{ ca  ile A  78   B5.06 20240918_microed_autoleipaper_refine_289} P -5.568 -21.791 11.600 { ca  pro A  79   B5.49 20240918_microed_autoleipaper_refine_289} L -2.642 -24.092 11.321
{ ca  pro A  79   B5.49 20240918_microed_autoleipaper_refine_289} P -2.642 -24.092 11.321 { ca  cys A  80   B5.41 20240918_microed_autoleipaper_refine_289} L 0.366 -22.105 10.373
{ ca  cys A  80   B5.41 20240918_microed_autoleipaper_refine_289} P 0.366 -22.105 10.373 { ca  ser A  81   B5.27 20240918_microed_autoleipaper_refine_289} L 0.788 -24.254 7.313
{ ca  ser A  81   B5.27 20240918_microed_autoleipaper_refine_289} P 0.788 -24.254 7.313 { ca  ala A  82   B5.46 20240918_microed_autoleipaper_refine_289} L -2.342 -22.627 5.966
{ ca  ala A  82   B5.46 20240918_microed_autoleipaper_refine_289} P -2.342 -22.627 5.966 { ca  leu A  83   B4.77 20240918_microed_autoleipaper_refine_289} L -0.304 -19.481 5.817
{ ca  leu A  83   B4.77 20240918_microed_autoleipaper_refine_289} P -0.304 -19.481 5.817 { ca  leu A  84   B5.21 20240918_microed_autoleipaper_refine_289} L 2.083 -21.092 3.427
{ ca  leu A  84   B5.21 20240918_microed_autoleipaper_refine_289} P 2.083 -21.092 3.427 { ca  ser A  85   B7.56 20240918_microed_autoleipaper_refine_289} L -0.496 -21.557 0.731
{ ca  ser A  85   B7.56 20240918_microed_autoleipaper_refine_289} P -0.496 -21.557 0.731 { ca  ser A  86   B7.06 20240918_microed_autoleipaper_refine_289} L 0.077 -20.119 -2.667
{ ca  ser A  86   B7.06 20240918_microed_autoleipaper_refine_289} P 0.077 -20.119 -2.667 { ca  asp A  87   B6.09 20240918_microed_autoleipaper_refine_289} L -3.228 -18.284 -2.389
{ ca  asp A  87   B6.09 20240918_microed_autoleipaper_refine_289} P -3.228 -18.284 -2.389 { ca  ile A  88   B4.65 20240918_microed_autoleipaper_refine_289} L -3.000 -15.536 0.143
{ ca  ile A  88   B4.65 20240918_microed_autoleipaper_refine_289} P -3.000 -15.536 0.143 { ca  thr A  89   B4.85 20240918_microed_autoleipaper_refine_289} L -6.426 -15.788 1.664
{ ca  thr A  89   B4.85 20240918_microed_autoleipaper_refine_289} P -6.426 -15.788 1.664 { ca  ala A  90   B4.84 20240918_microed_autoleipaper_refine_289} L -5.414 -17.384 4.937
{ ca  ala A  90   B4.84 20240918_microed_autoleipaper_refine_289} P -5.414 -17.384 4.937 { ca  ser A  91   B5.57 20240918_microed_autoleipaper_refine_289} L -2.655 -14.935 5.377
{ ca  ser A  91   B5.57 20240918_microed_autoleipaper_refine_289} P -2.655 -14.935 5.377 { ca  val A  92   B3.43 20240918_microed_autoleipaper_refine_289} L -4.919 -12.070 4.557
{ ca  val A  92   B3.43 20240918_microed_autoleipaper_refine_289} P -4.919 -12.070 4.557 { ca  asn A  93   B5.32 20240918_microed_autoleipaper_refine_289} L -7.601 -13.287 6.877
{ ca  asn A  93   B5.32 20240918_microed_autoleipaper_refine_289} P -7.601 -13.287 6.877 { ca  cys A  94   B4.83 20240918_microed_autoleipaper_refine_289} L -5.103 -13.744 9.606
{ ca  cys A  94   B4.83 20240918_microed_autoleipaper_refine_289} P -5.103 -13.744 9.606 { ca  ala A  95   B3.67 20240918_microed_autoleipaper_refine_289} L -3.531 -10.377 8.920
{ ca  ala A  95   B3.67 20240918_microed_autoleipaper_refine_289} P -3.531 -10.377 8.920 { ca  lys A  96   B6.20 20240918_microed_autoleipaper_refine_289} L -6.947 -8.858 9.226
{ ca  lys A  96   B6.20 20240918_microed_autoleipaper_refine_289} P -6.947 -8.858 9.226 { ca  lys A  97   B5.93 20240918_microed_autoleipaper_refine_289} L -7.391 -10.739 12.473
{ ca  lys A  97   B5.93 20240918_microed_autoleipaper_refine_289} P -7.391 -10.739 12.473 { ca  ile A  98   B4.41 20240918_microed_autoleipaper_refine_289} L -4.076 -9.388 13.674
{ ca  ile A  98   B4.41 20240918_microed_autoleipaper_refine_289} P -4.076 -9.388 13.674 { ca  val A  99   B7.34 20240918_microed_autoleipaper_refine_289} L -5.277 -5.873 13.108
{ ca  val A  99   B7.34 20240918_microed_autoleipaper_refine_289} P -5.277 -5.873 13.108 { ca  ser A 100   B10.66 20240918_microed_autoleipaper_refine_289} L -8.731 -6.696 14.413
{ ca  ser A 100   B10.66 20240918_microed_autoleipaper_refine_289} P -8.731 -6.696 14.413 { ca  asp A 101   B10.03 20240918_microed_autoleipaper_refine_289} L -7.059 -7.859 17.639
{ ca  asp A 101   B10.03 20240918_microed_autoleipaper_refine_289} P -7.059 -7.859 17.639 { ca  gly A 102   B26.57 20240918_microed_autoleipaper_refine_289} L -5.955 -4.351 18.460
{ ca  gly A 102   B26.57 20240918_microed_autoleipaper_refine_289} P -5.955 -4.351 18.460 { ca  asn A 103   B16.24 20240918_microed_autoleipaper_refine_289} L -2.730 -4.284 16.473
{ ca  asn A 103   B16.24 20240918_microed_autoleipaper_refine_289} P -2.730 -4.284 16.473 { ca  gly A 104   B13.50 20240918_microed_autoleipaper_refine_289} L -1.734 -1.842 13.855
{ ca  gly A 104   B13.50 20240918_microed_autoleipaper_refine_289} P -1.734 -1.842 13.855 { ca  met A 105   B6.86 20240918_microed_autoleipaper_refine_289} L 0.422 -2.832 11.028
{ ca  met A 105   B6.86 20240918_microed_autoleipaper_refine_289} P 0.422 -2.832 11.028 { ca  asn A 106   B12.33 20240918_microed_autoleipaper_refine_289} L 3.293 -2.284 13.425
{ ca  asn A 106   B12.33 20240918_microed_autoleipaper_refine_289} P 3.293 -2.284 13.425 { ca  ala A 107   B9.17 20240918_microed_autoleipaper_refine_289} L 2.576 -5.881 14.357
{ ca  ala A 107   B9.17 20240918_microed_autoleipaper_refine_289} P 2.576 -5.881 14.357 { ca  trp A 108   B6.58 20240918_microed_autoleipaper_refine_289} L 4.684 -6.562 11.310
{ ca  trp A 108   B6.58 20240918_microed_autoleipaper_refine_289} P 4.684 -6.562 11.310 { ca  val A 109   B8.86 20240918_microed_autoleipaper_refine_289} L 8.200 -5.587 12.233
{ ca  val A 109   B8.86 20240918_microed_autoleipaper_refine_289} P 8.200 -5.587 12.233 { ca  ala A 110   B8.87 20240918_microed_autoleipaper_refine_289} L 9.080 -5.379 8.574
{ ca  ala A 110   B8.87 20240918_microed_autoleipaper_refine_289} P 9.080 -5.379 8.574 { ca  trp A 111   B6.13 20240918_microed_autoleipaper_refine_289} L 6.250 -2.951 8.001
{ ca  trp A 111   B6.13 20240918_microed_autoleipaper_refine_289} P 6.250 -2.951 8.001 { ca  arg A 112   B14.28 20240918_microed_autoleipaper_refine_289} L 7.354 -0.928 10.958
{ ca  arg A 112   B14.28 20240918_microed_autoleipaper_refine_289} P 7.354 -0.928 10.958 { ca  asn A 113   B11.99 20240918_microed_autoleipaper_refine_289} L 10.912 -0.866 9.822
{ ca  asn A 113   B11.99 20240918_microed_autoleipaper_refine_289} P 10.912 -0.866 9.822 { ca  arg A 114   B9.14 20240918_microed_autoleipaper_refine_289} L 10.568 -0.699 6.077
{ ca  arg A 114   B9.14 20240918_microed_autoleipaper_refine_289} P 10.568 -0.699 6.077 { ca  cys A 115   B7.55 20240918_microed_autoleipaper_refine_289} L 7.133 0.546 5.176
{ ca  cys A 115   B7.55 20240918_microed_autoleipaper_refine_289} P 7.133 0.546 5.176 { ca  lys A 116   B7.30 20240918_microed_autoleipaper_refine_289} L 6.041 2.889 7.853
{ ca  lys A 116   B7.30 20240918_microed_autoleipaper_refine_289} P 6.041 2.889 7.853 { ca  gly A 117   B10.52 20240918_microed_autoleipaper_refine_289} L 6.922 6.344 6.814
{ ca  gly A 117   B10.52 20240918_microed_autoleipaper_refine_289} P 6.922 6.344 6.814 { ca  thr A 118   B9.35 20240918_microed_autoleipaper_refine_289} L 7.654 5.383 3.276
{ ca  thr A 118   B9.35 20240918_microed_autoleipaper_refine_289} P 7.654 5.383 3.276 { ca  asp A 119   B7.68 20240918_microed_autoleipaper_refine_289} L 5.977 5.875 -0.040
{ ca  asp A 119   B7.68 20240918_microed_autoleipaper_refine_289} P 5.977 5.875 -0.040 { ca  val A 120   B7.07 20240918_microed_autoleipaper_refine_289} L 4.180 2.618 0.219
{ ca  val A 120   B7.07 20240918_microed_autoleipaper_refine_289} P 4.180 2.618 0.219 { ca  gln A 121   B9.67 20240918_microed_autoleipaper_refine_289} L 2.092 3.462 -2.766
{ ca  gln A 121   B9.67 20240918_microed_autoleipaper_refine_289} P 2.092 3.462 -2.766 { ca  ala A 122   B8.40 20240918_microed_autoleipaper_refine_289} L 5.243 2.775 -4.722
{ ca  ala A 122   B8.40 20240918_microed_autoleipaper_refine_289} P 5.243 2.775 -4.722 { ca  trp A 123   B6.62 20240918_microed_autoleipaper_refine_289} L 4.450 -0.860 -4.189
{ ca  trp A 123   B6.62 20240918_microed_autoleipaper_refine_289} P 4.450 -0.860 -4.189 { ca  ile A 124   B7.41 20240918_microed_autoleipaper_refine_289} L 1.214 -0.542 -6.119
{ ca  ile A 124   B7.41 20240918_microed_autoleipaper_refine_289} P 1.214 -0.542 -6.119 { ca  arg A 125   B9.15 20240918_microed_autoleipaper_refine_289} L 2.221 2.201 -8.437
{ ca  arg A 125   B9.15 20240918_microed_autoleipaper_refine_289} P 2.221 2.201 -8.437 { ca  gly A 126   B12.69 20240918_microed_autoleipaper_refine_289} L 2.011 1.278 -12.041
{ ca  gly A 126   B12.69 20240918_microed_autoleipaper_refine_289} P 2.011 1.278 -12.041 { ca  cys A 127   B14.89 20240918_microed_autoleipaper_refine_289} L -0.125 -1.803 -11.340
@vectorlist {sc} color= cyan  master= {sidechain}
{ ca  lys A   1   B6.79 20240918_microed_autoleipaper_refine_289} P 4.633 -18.764 -4.982 { cb  lys A   1   B10.71 20240918_microed_autoleipaper_refine_289} L 3.169 -18.524 -5.207
{ cb  lys A   1   B10.71 20240918_microed_autoleipaper_refine_289} P 3.169 -18.524 -5.207 { cg  lys A   1   B8.02 20240918_microed_autoleipaper_refine_289} L 2.874 -17.358 -6.141
{ cg  lys A   1   B8.02 20240918_microed_autoleipaper_refine_289} P 2.874 -17.358 -6.141 { cd  lys A   1   B10.21 20240918_microed_autoleipaper_refine_289} L 1.444 -17.357 -6.545
{ cd  lys A   1   B10.21 20240918_microed_autoleipaper_refine_289} P 1.444 -17.357 -6.545 { ce  lys A   1   B10.67 20240918_microed_autoleipaper_refine_289} L 1.091 -16.160 -7.357
{ ce  lys A   1   B10.67 20240918_microed_autoleipaper_refine_289} P 1.091 -16.160 -7.357 { nz  lys A   1   B20.72 20240918_microed_autoleipaper_refine_289} L 1.427 -16.283 -8.782
{ ca  val A   2   B6.84 20240918_microed_autoleipaper_refine_289} P 6.635 -15.611 -5.232 { cb  val A   2   B8.47 20240918_microed_autoleipaper_refine_289} L 8.132 -15.526 -5.533
{ cb  val A   2   B8.47 20240918_microed_autoleipaper_refine_289} P 8.132 -15.526 -5.533 { cg1 val A   2   B7.75 20240918_microed_autoleipaper_refine_289} L 8.631 -14.156 -5.174
{ cb  val A   2   B8.47 20240918_microed_autoleipaper_refine_289} P 8.132 -15.526 -5.533 { cg2 val A   2   B7.95 20240918_microed_autoleipaper_refine_289} L 8.864 -16.642 -4.783
{ ca  phe A   3   B5.39 20240918_microed_autoleipaper_refine_289} P 4.262 -12.903 -6.154 { cb  phe A   3   B6.09 20240918_microed_autoleipaper_refine_289} L 3.304 -12.239 -5.183
{ cb  phe A   3   B6.09 20240918_microed_autoleipaper_refine_289} P 3.304 -12.239 -5.183 { cg  phe A   3   B6.53 20240918_microed_autoleipaper_refine_289} L 2.074 -12.983 -4.982
{ cg  phe A   3   B6.53 20240918_microed_autoleipaper_refine_289} P 2.074 -12.983 -4.982 { cd1 phe A   3   B5.83 20240918_microed_autoleipaper_refine_289} L 2.015 -13.996 -4.069
{ cg  phe A   3   B6.53 20240918_microed_autoleipaper_refine_289} P 2.074 -12.983 -4.982 { cd2 phe A   3   B5.29 20240918_microed_autoleipaper_refine_289} L 0.956 -12.699 -5.705
{ cd1 phe A   3   B5.83 20240918_microed_autoleipaper_refine_289} P 2.015 -13.996 -4.069 { ce1 phe A   3   B6.52 20240918_microed_autoleipaper_refine_289} L 0.872 -14.649 -3.859
{ cd2 phe A   3   B5.29 20240918_microed_autoleipaper_refine_289} P 0.956 -12.699 -5.705 { ce2 phe A   3   B4.40 20240918_microed_autoleipaper_refine_289} L -0.200 -13.370 -5.507
{ ce1 phe A   3   B6.52 20240918_microed_autoleipaper_refine_289} P 0.872 -14.649 -3.859 { cz  phe A   3   B5.55 20240918_microed_autoleipaper_refine_289} L -0.233 -14.367 -4.554
{ ce2 phe A   3   B4.40 20240918_microed_autoleipaper_refine_289} P -0.200 -13.370 -5.507 { cz  phe A   3   B5.55 20240918_microed_autoleipaper_refine_289} L -0.233 -14.367 -4.554
{ ca  arg A   5   B6.83 20240918_microed_autoleipaper_refine_289} P 4.055 -6.706 -6.437 { cb  arg A   5   B9.83 20240918_microed_autoleipaper_refine_289} L 4.877 -5.422 -6.322
{ cb  arg A   5   B9.83 20240918_microed_autoleipaper_refine_289} P 4.877 -5.422 -6.322 { cg  arg A   5   B7.29 20240918_microed_autoleipaper_refine_289} L 5.128 -4.652 -7.572
{ cg  arg A   5   B7.29 20240918_microed_autoleipaper_refine_289} P 5.128 -4.652 -7.572 { cd  arg A   5   B10.65 20240918_microed_autoleipaper_refine_289} L 6.090 -3.538 -7.192
{ cd  arg A   5   B10.65 20240918_microed_autoleipaper_refine_289} P 6.090 -3.538 -7.192 { ne  arg A   5   B10.30 20240918_microed_autoleipaper_refine_289} L 6.349 -2.682 -8.312
{ ne  arg A   5   B10.30 20240918_microed_autoleipaper_refine_289} P 6.349 -2.682 -8.312 { cz  arg A   5   B8.87 20240918_microed_autoleipaper_refine_289} L 5.517 -1.747 -8.715
{ cz  arg A   5   B8.87 20240918_microed_autoleipaper_refine_289} P 5.517 -1.747 -8.715 { nh1 arg A   5   B10.01 20240918_microed_autoleipaper_refine_289} L 4.378 -1.528 -8.104
{ cz  arg A   5   B8.87 20240918_microed_autoleipaper_refine_289} P 5.517 -1.747 -8.715 { nh2 arg A   5   B10.87 20240918_microed_autoleipaper_refine_289} L 5.839 -1.003 -9.762
{ ca  cys A   6   B5.60 20240918_microed_autoleipaper_refine_289} P 1.250 -5.877 -8.737 { cb  cys A   6   B6.28 20240918_microed_autoleipaper_refine_289} L 1.332 -5.479 -10.183
{ cb  cys A   6   B6.28 20240918_microed_autoleipaper_refine_289} P 1.332 -5.479 -10.183 { sg  cys A   6   B7.19 20240918_microed_autoleipaper_refine_289} L 2.262 -3.975 -10.376
{ ca  glu A   7   B5.63 20240918_microed_autoleipaper_refine_289} P -0.100 -9.361 -8.646 { cb  glu A   7   B5.77 20240918_microed_autoleipaper_refine_289} L 0.665 -10.580 -9.113
{ cb  glu A   7   B5.77 20240918_microed_autoleipaper_refine_289} P 0.665 -10.580 -9.113 { cg  glu A   7   B6.34 20240918_microed_autoleipaper_refine_289} L 0.884 -10.659 -10.580
{ cg  glu A   7   B6.34 20240918_microed_autoleipaper_refine_289} P 0.884 -10.659 -10.580 { cd  glu A   7   B7.13 20240918_microed_autoleipaper_refine_289} L 2.033 -9.809 -11.116
{ cd  glu A   7   B7.13 20240918_microed_autoleipaper_refine_289} P 2.033 -9.809 -11.116 { oe1 glu A   7   B7.64 20240918_microed_autoleipaper_refine_289} L 2.764 -9.145 -10.374
{ cd  glu A   7   B7.13 20240918_microed_autoleipaper_refine_289} P 2.033 -9.809 -11.116 { oe2 glu A   7   B10.19 20240918_microed_autoleipaper_refine_289} L 2.187 -9.821 -12.360
{ ca  leu A   8   B4.71 20240918_microed_autoleipaper_refine_289} P 0.012 -9.339 -4.931 { cb  leu A   8   B4.90 20240918_microed_autoleipaper_refine_289} L 1.230 -9.241 -4.123
{ cb  leu A   8   B4.90 20240918_microed_autoleipaper_refine_289} P 1.230 -9.241 -4.123 { cg  leu A   8   B5.05 20240918_microed_autoleipaper_refine_289} L 0.930 -9.404 -2.655
{ cg  leu A   8   B5.05 20240918_microed_autoleipaper_refine_289} P 0.930 -9.404 -2.655 { cd1 leu A   8   B4.42 20240918_microed_autoleipaper_refine_289} L 0.233 -10.712 -2.374
{ cg  leu A   8   B5.05 20240918_microed_autoleipaper_refine_289} P 0.930 -9.404 -2.655 { cd2 leu A   8   B5.17 20240918_microed_autoleipaper_refine_289} L 2.215 -9.350 -1.867
{ ca  ala A   9   B4.31 20240918_microed_autoleipaper_refine_289} P -1.483 -5.940 -4.867 { cb  ala A   9   B4.60 20240918_microed_autoleipaper_refine_289} L -1.038 -4.713 -5.630
{ ca  ala A  10   B4.94 20240918_microed_autoleipaper_refine_289} P -4.316 -7.155 -6.955 { cb  ala A  10   B5.37 20240918_microed_autoleipaper_refine_289} L -4.241 -7.647 -8.402
{ ca  ala A  11   B4.46 20240918_microed_autoleipaper_refine_289} P -4.795 -10.197 -4.849 { cb  ala A  11   B6.11 20240918_microed_autoleipaper_refine_289} L -3.803 -11.311 -4.664
{ ca  met A  12   B3.63 20240918_microed_autoleipaper_refine_289} P -4.664 -8.220 -1.701 { cb  met A  12   B3.45 20240918_microed_autoleipaper_refine_289} L -3.468 -7.475 -1.202
{ cb  met A  12   B3.45 20240918_microed_autoleipaper_refine_289} P -3.468 -7.475 -1.202 { cg  met A  12   B3.25 20240918_microed_autoleipaper_refine_289} L -2.412 -8.356 -0.722
{ cg  met A  12   B3.25 20240918_microed_autoleipaper_refine_289} P -2.412 -8.356 -0.722 { sd  met A  12   B3.27 20240918_microed_autoleipaper_refine_289} L -1.099 -7.431 -0.034
{ sd  met A  12   B3.27 20240918_microed_autoleipaper_refine_289} P -1.099 -7.431 -0.034 { ce  met A  12   B4.59 20240918_microed_autoleipaper_refine_289} L -0.375 -8.659 1.025
{ ca  lys A  13   B4.99 20240918_microed_autoleipaper_refine_289} P -7.100 -5.779 -3.148 { cb  lys A  13   B8.22 20240918_microed_autoleipaper_refine_289} L -6.908 -4.899 -4.355
{ cb  lys A  13   B8.22 20240918_microed_autoleipaper_refine_289} P -6.908 -4.899 -4.355 { cg  lys A  13   B10.30 20240918_microed_autoleipaper_refine_289} L -7.811 -3.697 -4.463
{ cg  lys A  13   B10.30 20240918_microed_autoleipaper_refine_289} P -7.811 -3.697 -4.463 { cd  lys A  13   B15.08 20240918_microed_autoleipaper_refine_289} L -7.419 -2.828 -5.639
{ cd  lys A  13   B15.08 20240918_microed_autoleipaper_refine_289} P -7.419 -2.828 -5.639 { ce  lys A  13   B42.36 20240918_microed_autoleipaper_refine_289} L -8.429 -1.696 -5.898
{ ce  lys A  13   B42.36 20240918_microed_autoleipaper_refine_289} P -8.429 -1.696 -5.898 { nz  lys A  13   B48.61 20240918_microed_autoleipaper_refine_289} L -8.501 -0.737 -4.753
{ ca  arg A  14   B5.91 20240918_microed_autoleipaper_refine_289} P -9.497 -8.506 -4.069 { cb  arg A  14   B7.06 20240918_microed_autoleipaper_refine_289} L -9.206 -9.700 -4.963
{ cb  arg A  14   B7.06 20240918_microed_autoleipaper_refine_289} P -9.206 -9.700 -4.963 { cg  arg A  14   B10.97 20240918_microed_autoleipaper_refine_289} L -9.203 -9.427 -6.430
{ cg  arg A  14   B10.97 20240918_microed_autoleipaper_refine_289} P -9.203 -9.427 -6.430 { cd  arg A  14   B12.27 20240918_microed_autoleipaper_refine_289} L -9.183 -10.693 -7.241
{ cd  arg A  14   B12.27 20240918_microed_autoleipaper_refine_289} P -9.183 -10.693 -7.241 { ne  arg A  14   B15.73 20240918_microed_autoleipaper_refine_289} L -7.927 -11.407 -7.111
{ ne  arg A  14   B15.73 20240918_microed_autoleipaper_refine_289} P -7.927 -11.407 -7.111 { cz  arg A  14   B12.64 20240918_microed_autoleipaper_refine_289} L -6.851 -11.135 -7.836
{ cz  arg A  14   B12.64 20240918_microed_autoleipaper_refine_289} P -6.851 -11.135 -7.836 { nh1 arg A  14   B15.03 20240918_microed_autoleipaper_refine_289} L -6.852 -10.150 -8.711
{ cz  arg A  14   B12.64 20240918_microed_autoleipaper_refine_289} P -6.851 -11.135 -7.836 { nh2 arg A  14   B14.03 20240918_microed_autoleipaper_refine_289} L -5.752 -11.860 -7.645
{ ca  his A  15   B8.69 20240918_microed_autoleipaper_refine_289} P -9.288 -9.639 -0.494 { cb  his A  15   B10.16 20240918_microed_autoleipaper_refine_289} L -8.088 -10.354 0.063
{ cb  his A  15   B10.16 20240918_microed_autoleipaper_refine_289} P -8.088 -10.354 0.063 { cg  his A  15   B10.76 20240918_microed_autoleipaper_refine_289} L -7.915 -11.718 -0.444
{ cg  his A  15   B10.76 20240918_microed_autoleipaper_refine_289} P -7.915 -11.718 -0.444 { nd1 his A  15   B9.05 20240918_microed_autoleipaper_refine_289} L -7.319 -12.010 -1.640
{ cg  his A  15   B10.76 20240918_microed_autoleipaper_refine_289} P -7.915 -11.718 -0.444 { cd2 his A  15   B9.05 20240918_microed_autoleipaper_refine_289} L -8.241 -12.899 0.107
{ nd1 his A  15   B9.05 20240918_microed_autoleipaper_refine_289} P -7.319 -12.010 -1.640 { ce1 his A  15   B12.32 20240918_microed_autoleipaper_refine_289} L -7.329 -13.314 -1.839
{ cd2 his A  15   B9.05 20240918_microed_autoleipaper_refine_289} P -8.241 -12.899 0.107 { ne2 his A  15   B11.81 20240918_microed_autoleipaper_refine_289} L -7.877 -13.871 -0.782
{ ce1 his A  15   B12.32 20240918_microed_autoleipaper_refine_289} P -7.329 -13.314 -1.839 { ne2 his A  15   B11.81 20240918_microed_autoleipaper_refine_289} L -7.877 -13.871 -0.782
{ ca  leu A  17   B6.24 20240918_microed_autoleipaper_refine_289} P -6.978 -5.131 2.170 { cb  leu A  17   B4.53 20240918_microed_autoleipaper_refine_289} L -5.653 -5.820 2.056
{ cb  leu A  17   B4.53 20240918_microed_autoleipaper_refine_289} P -5.653 -5.820 2.056 { cg  leu A  17   B5.78 20240918_microed_autoleipaper_refine_289} L -5.575 -7.086 2.854
{ cg  leu A  17   B5.78 20240918_microed_autoleipaper_refine_289} P -5.575 -7.086 2.854 { cd1 leu A  17   B4.04 20240918_microed_autoleipaper_refine_289} L -4.174 -7.668 2.693
{ cg  leu A  17   B5.78 20240918_microed_autoleipaper_refine_289} P -5.575 -7.086 2.854 { cd2 leu A  17   B5.73 20240918_microed_autoleipaper_refine_289} L -5.856 -6.909 4.326
{ ca  asp A  18   B5.35 20240918_microed_autoleipaper_refine_289} P -6.980 -1.767 0.563 { cb  asp A  18   B7.37 20240918_microed_autoleipaper_refine_289} L -7.386 -1.354 -0.839
{ cb  asp A  18   B7.37 20240918_microed_autoleipaper_refine_289} P -7.386 -1.354 -0.839 { cg  asp A  18   B9.69 20240918_microed_autoleipaper_refine_289} L -7.100 0.127 -1.099
{ cg  asp A  18   B9.69 20240918_microed_autoleipaper_refine_289} P -7.100 0.127 -1.099 { od1 asp A  18   B6.93 20240918_microed_autoleipaper_refine_289} L -6.146 0.650 -0.514
{ cg  asp A  18   B9.69 20240918_microed_autoleipaper_refine_289} P -7.100 0.127 -1.099 { od2 asp A  18   B14.38 20240918_microed_autoleipaper_refine_289} L -7.846 0.741 -1.893
{ ca  asn A  19   B5.26 20240918_microed_autoleipaper_refine_289} P -7.839 0.560 3.380 { cb  asn A  19   B5.99 20240918_microed_autoleipaper_refine_289} L -8.923 1.462 2.775
{ cb  asn A  19   B5.99 20240918_microed_autoleipaper_refine_289} P -8.923 1.462 2.775 { cg  asn A  19   B6.41 20240918_microed_autoleipaper_refine_289} L -9.254 2.613 3.672
{ cg  asn A  19   B6.41 20240918_microed_autoleipaper_refine_289} P -9.254 2.613 3.672 { od1 asn A  19   B6.22 20240918_microed_autoleipaper_refine_289} L -8.379 3.118 4.363
{ cg  asn A  19   B6.41 20240918_microed_autoleipaper_refine_289} P -9.254 2.613 3.672 { nd2 asn A  19   B9.63 20240918_microed_autoleipaper_refine_289} L -10.495 3.002 3.698
{ ca  tyr A  20   B6.35 20240918_microed_autoleipaper_refine_289} P -8.509 -2.253 5.716 { cb  tyr A  20   B5.38 20240918_microed_autoleipaper_refine_289} L -8.051 -3.677 5.563
{ cb  tyr A  20   B5.38 20240918_microed_autoleipaper_refine_289} P -8.051 -3.677 5.563 { cg  tyr A  20   B5.27 20240918_microed_autoleipaper_refine_289} L -8.486 -4.495 6.725
{ cg  tyr A  20   B5.27 20240918_microed_autoleipaper_refine_289} P -8.486 -4.495 6.725 { cd1 tyr A  20   B8.51 20240918_microed_autoleipaper_refine_289} L -9.759 -5.025 6.783
{ cg  tyr A  20   B5.27 20240918_microed_autoleipaper_refine_289} P -8.486 -4.495 6.725 { cd2 tyr A  20   B7.12 20240918_microed_autoleipaper_refine_289} L -7.641 -4.663 7.840
{ cd1 tyr A  20   B8.51 20240918_microed_autoleipaper_refine_289} P -9.759 -5.025 6.783 { ce1 tyr A  20   B11.55 20240918_microed_autoleipaper_refine_289} L -10.144 -5.731 7.866
{ cd2 tyr A  20   B7.12 20240918_microed_autoleipaper_refine_289} P -7.641 -4.663 7.840 { ce2 tyr A  20   B8.92 20240918_microed_autoleipaper_refine_289} L -8.067 -5.370 8.908
{ ce1 tyr A  20   B11.55 20240918_microed_autoleipaper_refine_289} P -10.144 -5.731 7.866 { cz  tyr A  20   B9.16 20240918_microed_autoleipaper_refine_289} L -9.304 -5.858 8.907
{ ce2 tyr A  20   B8.92 20240918_microed_autoleipaper_refine_289} P -8.067 -5.370 8.908 { cz  tyr A  20   B9.16 20240918_microed_autoleipaper_refine_289} L -9.304 -5.858 8.907
{ cz  tyr A  20   B9.16 20240918_microed_autoleipaper_refine_289} P -9.304 -5.858 8.907 { oh  tyr A  20   B10.92 20240918_microed_autoleipaper_refine_289} L -9.746 -6.578 9.971
{ ca  arg A  21   B5.54 20240918_microed_autoleipaper_refine_289} P -8.520 -0.527 9.071 { cb  arg A  21   B7.46 20240918_microed_autoleipaper_refine_289} L -7.994 -1.491 10.103
{ cb  arg A  21   B7.46 20240918_microed_autoleipaper_refine_289} P -7.994 -1.491 10.103 { cg  arg A  21   B8.11 20240918_microed_autoleipaper_refine_289} L -9.037 -2.504 10.492
{ cg  arg A  21   B8.11 20240918_microed_autoleipaper_refine_289} P -9.037 -2.504 10.492 { cd  arg A  21   B11.96 20240918_microed_autoleipaper_refine_289} L -10.179 -1.829 11.246
{ cd  arg A  21   B11.96 20240918_microed_autoleipaper_refine_289} P -10.179 -1.829 11.246 { ne  arg A  21   B12.29 20240918_microed_autoleipaper_refine_289} L -9.670 -1.085 12.394
{ ne  arg A  21   B12.29 20240918_microed_autoleipaper_refine_289} P -9.670 -1.085 12.394 { cz  arg A  21   B16.02 20240918_microed_autoleipaper_refine_289} L -9.340 -1.636 13.541
{ cz  arg A  21   B16.02 20240918_microed_autoleipaper_refine_289} P -9.340 -1.636 13.541 { nh1 arg A  21   B17.72 20240918_microed_autoleipaper_refine_289} L -9.544 -2.928 13.769
{ cz  arg A  21   B16.02 20240918_microed_autoleipaper_refine_289} P -9.340 -1.636 13.541 { nh2 arg A  21   B15.46 20240918_microed_autoleipaper_refine_289} L -8.782 -0.879 14.486
{ ca  tyr A  23   B5.15 20240918_microed_autoleipaper_refine_289} P -4.093 0.794 5.858 { cb  tyr A  23   B5.49 20240918_microed_autoleipaper_refine_289} L -3.471 -0.423 6.478
{ cb  tyr A  23   B5.49 20240918_microed_autoleipaper_refine_289} P -3.471 -0.423 6.478 { cg  tyr A  23   B5.61 20240918_microed_autoleipaper_refine_289} L -3.060 -0.161 7.875
{ cg  tyr A  23   B5.61 20240918_microed_autoleipaper_refine_289} P -3.060 -0.161 7.875 { cd1 tyr A  23   B6.49 20240918_microed_autoleipaper_refine_289} L -1.920 0.553 8.131
{ cg  tyr A  23   B5.61 20240918_microed_autoleipaper_refine_289} P -3.060 -0.161 7.875 { cd2 tyr A  23   B6.56 20240918_microed_autoleipaper_refine_289} L -3.809 -0.600 8.934
{ cd1 tyr A  23   B6.49 20240918_microed_autoleipaper_refine_289} P -1.920 0.553 8.131 { ce1 tyr A  23   B6.87 20240918_microed_autoleipaper_refine_289} L -1.512 0.820 9.449
{ cd2 tyr A  23   B6.56 20240918_microed_autoleipaper_refine_289} P -3.809 -0.600 8.934 { ce2 tyr A  23   B8.81 20240918_microed_autoleipaper_refine_289} L -3.427 -0.327 10.245
{ ce1 tyr A  23   B6.87 20240918_microed_autoleipaper_refine_289} P -1.512 0.820 9.449 { cz  tyr A  23   B9.20 20240918_microed_autoleipaper_refine_289} L -2.293 0.353 10.486
{ ce2 tyr A  23   B8.81 20240918_microed_autoleipaper_refine_289} P -3.427 -0.327 10.245 { cz  tyr A  23   B9.20 20240918_microed_autoleipaper_refine_289} L -2.293 0.353 10.486
{ cz  tyr A  23   B9.20 20240918_microed_autoleipaper_refine_289} P -2.293 0.353 10.486 { oh  tyr A  23   B12.98 20240918_microed_autoleipaper_refine_289} L -1.871 0.591 11.776
{ ca  ser A  24   B5.38 20240918_microed_autoleipaper_refine_289} P -3.821 1.398 2.211 { cb  ser A  24   B6.30 20240918_microed_autoleipaper_refine_289} L -3.142 2.631 1.619
{ cb  ser A  24   B6.30 20240918_microed_autoleipaper_refine_289} P -3.142 2.631 1.619 { og  ser A  24   B7.65 20240918_microed_autoleipaper_refine_289} L -1.761 2.521 1.848
{ ca  leu A  25   B4.35 20240918_microed_autoleipaper_refine_289} P -3.061 -1.407 -0.126 { cb  leu A  25   B4.51 20240918_microed_autoleipaper_refine_289} L -3.567 -1.385 -1.550
{ cb  leu A  25   B4.51 20240918_microed_autoleipaper_refine_289} P -3.567 -1.385 -1.550 { cg  leu A  25   B4.45 20240918_microed_autoleipaper_refine_289} L -3.343 -2.687 -2.262
{ cg  leu A  25   B4.45 20240918_microed_autoleipaper_refine_289} P -3.343 -2.687 -2.262 { cd1 leu A  25   B5.35 20240918_microed_autoleipaper_refine_289} L -3.894 -3.904 -1.613
{ cg  leu A  25   B4.45 20240918_microed_autoleipaper_refine_289} P -3.343 -2.687 -2.262 { cd2 leu A  25   B5.10 20240918_microed_autoleipaper_refine_289} L -3.883 -2.586 -3.678
{ ca  asn A  27   B4.27 20240918_microed_autoleipaper_refine_289} P 1.133 -0.847 3.093 { cb  asn A  27   B4.39 20240918_microed_autoleipaper_refine_289} L 0.310 -0.365 4.258
{ cb  asn A  27   B4.39 20240918_microed_autoleipaper_refine_289} P 0.310 -0.365 4.258 { cg  asn A  27   B5.08 20240918_microed_autoleipaper_refine_289} L 0.562 1.033 4.565
{ cg  asn A  27   B5.08 20240918_microed_autoleipaper_refine_289} P 0.562 1.033 4.565 { od1 asn A  27   B5.97 20240918_microed_autoleipaper_refine_289} L 1.629 1.329 5.066
{ cg  asn A  27   B5.08 20240918_microed_autoleipaper_refine_289} P 0.562 1.033 4.565 { nd2 asn A  27   B8.67 20240918_microed_autoleipaper_refine_289} L -0.362 1.943 4.219
{ ca  trp A  28   B3.44 20240918_microed_autoleipaper_refine_289} P 0.098 -4.432 2.843 { cb  trp A  28   B3.58 20240918_microed_autoleipaper_refine_289} L -1.314 -4.905 2.528
{ cb  trp A  28   B3.58 20240918_microed_autoleipaper_refine_289} P -1.314 -4.905 2.528 { cg  trp A  28   B3.44 20240918_microed_autoleipaper_refine_289} L -2.254 -4.381 3.476
{ cg  trp A  28   B3.44 20240918_microed_autoleipaper_refine_289} P -2.254 -4.381 3.476 { cd1 trp A  28   B4.26 20240918_microed_autoleipaper_refine_289} L -3.083 -3.314 3.306
{ cg  trp A  28   B3.44 20240918_microed_autoleipaper_refine_289} P -2.254 -4.381 3.476 { cd2 trp A  28   B3.52 20240918_microed_autoleipaper_refine_289} L -2.452 -4.854 4.762
{ cd1 trp A  28   B4.26 20240918_microed_autoleipaper_refine_289} P -3.083 -3.314 3.306 { ne1 trp A  28   B6.66 20240918_microed_autoleipaper_refine_289} L -3.829 -3.117 4.414
{ cd2 trp A  28   B3.52 20240918_microed_autoleipaper_refine_289} P -2.452 -4.854 4.762 { ce2 trp A  28   B5.09 20240918_microed_autoleipaper_refine_289} L -3.423 -4.013 5.360
{ cd2 trp A  28   B3.52 20240918_microed_autoleipaper_refine_289} P -2.452 -4.854 4.762 { ce3 trp A  28   B5.65 20240918_microed_autoleipaper_refine_289} L -1.871 -5.865 5.522
{ ne1 trp A  28   B6.66 20240918_microed_autoleipaper_refine_289} P -3.829 -3.117 4.414 { ce2 trp A  28   B5.09 20240918_microed_autoleipaper_refine_289} L -3.423 -4.013 5.360
{ ce2 trp A  28   B5.09 20240918_microed_autoleipaper_refine_289} P -3.423 -4.013 5.360 { cz2 trp A  28   B8.32 20240918_microed_autoleipaper_refine_289} L -3.867 -4.205 6.658
{ ce3 trp A  28   B5.65 20240918_microed_autoleipaper_refine_289} P -1.871 -5.865 5.522 { cz3 trp A  28   B7.99 20240918_microed_autoleipaper_refine_289} L -2.337 -6.057 6.800
{ cz2 trp A  28   B8.32 20240918_microed_autoleipaper_refine_289} P -3.867 -4.205 6.658 { ch2 trp A  28   B10.67 20240918_microed_autoleipaper_refine_289} L -3.316 -5.225 7.356
{ cz3 trp A  28   B7.99 20240918_microed_autoleipaper_refine_289} P -2.337 -6.057 6.800 { ch2 trp A  28   B10.67 20240918_microed_autoleipaper_refine_289} L -3.316 -5.225 7.356
{ ca  val A  29   B3.70 20240918_microed_autoleipaper_refine_289} P 2.090 -5.010 -0.291 { cb  val A  29   B3.98 20240918_microed_autoleipaper_refine_289} L 1.832 -4.371 -1.645
{ cb  val A  29   B3.98 20240918_microed_autoleipaper_refine_289} P 1.832 -4.371 -1.645 { cg1 val A  29   B4.81 20240918_microed_autoleipaper_refine_289} L 2.899 -4.844 -2.619
{ cb  val A  29   B3.98 20240918_microed_autoleipaper_refine_289} P 1.832 -4.371 -1.645 { cg2 val A  29   B3.90 20240918_microed_autoleipaper_refine_289} L 0.438 -4.629 -2.096
{ ca  cys A  30   B4.27 20240918_microed_autoleipaper_refine_289} P 5.013 -3.348 1.317 { cb  cys A  30   B4.65 20240918_microed_autoleipaper_refine_289} L 5.021 -1.893 1.772
{ cb  cys A  30   B4.65 20240918_microed_autoleipaper_refine_289} P 5.021 -1.893 1.772 { sg  cys A  30   B5.68 20240918_microed_autoleipaper_refine_289} L 6.593 -1.388 2.359
{ ca  ala A  31   B4.87 20240918_microed_autoleipaper_refine_289} P 4.636 -5.440 4.385 { cb  ala A  31   B5.40 20240918_microed_autoleipaper_refine_289} L 3.420 -5.549 5.294
{ ca  ala A  32   B3.50 20240918_microed_autoleipaper_refine_289} P 4.662 -8.549 2.283 { cb  ala A  32   B4.10 20240918_microed_autoleipaper_refine_289} L 3.654 -8.885 1.217
{ ca  lys A  33   B6.12 20240918_microed_autoleipaper_refine_289} P 7.632 -7.343 0.341 { cb  lys A  33   B5.68 20240918_microed_autoleipaper_refine_289} L 7.750 -5.991 -0.294
{ cb  lys A  33   B5.68 20240918_microed_autoleipaper_refine_289} P 7.750 -5.991 -0.294 { cg  lys A  33   B6.88 20240918_microed_autoleipaper_refine_289} L 9.162 -5.630 -0.667
{ cg  lys A  33   B6.88 20240918_microed_autoleipaper_refine_289} P 9.162 -5.630 -0.667 { cd  lys A  33   B8.14 20240918_microed_autoleipaper_refine_289} L 9.728 -6.567 -1.765
{ cd  lys A  33   B8.14 20240918_microed_autoleipaper_refine_289} P 9.728 -6.567 -1.765 { ce  lys A  33   B10.34 20240918_microed_autoleipaper_refine_289} L 11.182 -6.196 -2.071
{ ce  lys A  33   B10.34 20240918_microed_autoleipaper_refine_289} P 11.182 -6.196 -2.071 { nz  lys A  33   B11.85 20240918_microed_autoleipaper_refine_289} L 11.862 -7.171 -2.936
{ ca  phe A  34   B5.05 20240918_microed_autoleipaper_refine_289} P 9.727 -6.858 3.381 { cb  phe A  34   B7.29 20240918_microed_autoleipaper_refine_289} L 9.905 -5.489 3.990
{ cb  phe A  34   B7.29 20240918_microed_autoleipaper_refine_289} P 9.905 -5.489 3.990 { cg  phe A  34   B5.67 20240918_microed_autoleipaper_refine_289} L 10.369 -4.518 3.007
{ cg  phe A  34   B5.67 20240918_microed_autoleipaper_refine_289} P 10.369 -4.518 3.007 { cd1 phe A  34   B6.57 20240918_microed_autoleipaper_refine_289} L 11.604 -4.652 2.503
{ cg  phe A  34   B5.67 20240918_microed_autoleipaper_refine_289} P 10.369 -4.518 3.007 { cd2 phe A  34   B7.15 20240918_microed_autoleipaper_refine_289} L 9.557 -3.546 2.539
{ cd1 phe A  34   B6.57 20240918_microed_autoleipaper_refine_289} P 11.604 -4.652 2.503 { ce1 phe A  34   B7.05 20240918_microed_autoleipaper_refine_289} L 12.069 -3.779 1.600
{ cd2 phe A  34   B7.15 20240918_microed_autoleipaper_refine_289} P 9.557 -3.546 2.539 { ce2 phe A  34   B9.33 20240918_microed_autoleipaper_refine_289} L 10.002 -2.661 1.641
{ ce1 phe A  34   B7.05 20240918_microed_autoleipaper_refine_289} P 12.069 -3.779 1.600 { cz  phe A  34   B7.99 20240918_microed_autoleipaper_refine_289} L 11.285 -2.776 1.158
{ ce2 phe A  34   B9.33 20240918_microed_autoleipaper_refine_289} P 10.002 -2.661 1.641 { cz  phe A  34   B7.99 20240918_microed_autoleipaper_refine_289} L 11.285 -2.776 1.158
{ ca  glu A  35   B4.93 20240918_microed_autoleipaper_refine_289} P 8.302 -9.639 5.438 { cb  glu A  35   B5.71 20240918_microed_autoleipaper_refine_289} L 6.871 -9.844 5.828
{ cb  glu A  35   B5.71 20240918_microed_autoleipaper_refine_289} P 6.871 -9.844 5.828 { cg  glu A  35   B5.46 20240918_microed_autoleipaper_refine_289} L 6.387 -8.925 6.895
{ cg  glu A  35   B5.46 20240918_microed_autoleipaper_refine_289} P 6.387 -8.925 6.895 { cd  glu A  35   B6.46 20240918_microed_autoleipaper_refine_289} L 7.116 -9.038 8.218
{ cd  glu A  35   B6.46 20240918_microed_autoleipaper_refine_289} P 7.116 -9.038 8.218 { oe1 glu A  35   B7.85 20240918_microed_autoleipaper_refine_289} L 7.858 -10.010 8.385
{ cd  glu A  35   B6.46 20240918_microed_autoleipaper_refine_289} P 7.116 -9.038 8.218 { oe2 glu A  35   B12.08 20240918_microed_autoleipaper_refine_289} L 6.995 -8.140 9.065
{ ca  ser A  36   B5.04 20240918_microed_autoleipaper_refine_289} P 8.639 -12.335 2.881 { cb  ser A  36   B5.50 20240918_microed_autoleipaper_refine_289} L 7.332 -13.073 2.723
{ cb  ser A  36   B5.50 20240918_microed_autoleipaper_refine_289} P 7.332 -13.073 2.723 { og  ser A  36   B4.23 20240918_microed_autoleipaper_refine_289} L 6.540 -12.420 1.804
{ ca  asn A  37   B5.71 20240918_microed_autoleipaper_refine_289} P 9.812 -10.824 -0.327 { cb  asn A  37   B10.05 20240918_microed_autoleipaper_refine_289} L 11.216 -11.329 -0.597
{ cb  asn A  37   B10.05 20240918_microed_autoleipaper_refine_289} P 11.216 -11.329 -0.597 { cg  asn A  37   B12.90 20240918_microed_autoleipaper_refine_289} L 11.861 -10.580 -1.702
{ cg  asn A  37   B12.90 20240918_microed_autoleipaper_refine_289} P 11.861 -10.580 -1.702 { od1 asn A  37   B13.73 20240918_microed_autoleipaper_refine_289} L 11.314 -9.624 -2.226
{ cg  asn A  37   B12.90 20240918_microed_autoleipaper_refine_289} P 11.861 -10.580 -1.702 { nd2 asn A  37   B25.37 20240918_microed_autoleipaper_refine_289} L 13.051 -11.028 -2.095
{ ca  phe A  38   B4.77 20240918_microed_autoleipaper_refine_289} P 6.447 -11.844 -1.665 { cb  phe A  38   B5.81 20240918_microed_autoleipaper_refine_289} L 6.377 -11.249 -3.041
{ cb  phe A  38   B5.81 20240918_microed_autoleipaper_refine_289} P 6.377 -11.249 -3.041 { cg  phe A  38   B4.53 20240918_microed_autoleipaper_refine_289} L 6.305 -9.780 -3.076
{ cg  phe A  38   B4.53 20240918_microed_autoleipaper_refine_289} P 6.305 -9.780 -3.076 { cd1 phe A  38   B4.75 20240918_microed_autoleipaper_refine_289} L 5.519 -9.063 -2.166
{ cg  phe A  38   B4.53 20240918_microed_autoleipaper_refine_289} P 6.305 -9.780 -3.076 { cd2 phe A  38   B6.12 20240918_microed_autoleipaper_refine_289} L 6.967 -9.092 -4.077
{ cd1 phe A  38   B4.75 20240918_microed_autoleipaper_refine_289} P 5.519 -9.063 -2.166 { ce1 phe A  38   B4.70 20240918_microed_autoleipaper_refine_289} L 5.388 -7.690 -2.293
{ cd2 phe A  38   B6.12 20240918_microed_autoleipaper_refine_289} P 6.967 -9.092 -4.077 { ce2 phe A  38   B7.39 20240918_microed_autoleipaper_refine_289} L 6.850 -7.749 -4.152
{ ce1 phe A  38   B4.70 20240918_microed_autoleipaper_refine_289} P 5.388 -7.690 -2.293 { cz  phe A  38   B4.70 20240918_microed_autoleipaper_refine_289} L 6.100 -7.043 -3.262
{ ce2 phe A  38   B7.39 20240918_microed_autoleipaper_refine_289} P 6.850 -7.749 -4.152 { cz  phe A  38   B4.70 20240918_microed_autoleipaper_refine_289} L 6.100 -7.043 -3.262
{ ca  asn A  39   B5.25 20240918_microed_autoleipaper_refine_289} P 7.171 -15.482 -1.085 { cb  asn A  39   B7.11 20240918_microed_autoleipaper_refine_289} L 8.571 -15.932 -0.715
{ cb  asn A  39   B7.11 20240918_microed_autoleipaper_refine_289} P 8.571 -15.932 -0.715 { cg  asn A  39   B7.32 20240918_microed_autoleipaper_refine_289} L 8.690 -17.395 -0.684
{ cg  asn A  39   B7.32 20240918_microed_autoleipaper_refine_289} P 8.690 -17.395 -0.684 { od1 asn A  39   B6.14 20240918_microed_autoleipaper_refine_289} L 7.794 -18.104 -1.114
{ cg  asn A  39   B7.32 20240918_microed_autoleipaper_refine_289} P 8.690 -17.395 -0.684 { nd2 asn A  39   B17.20 20240918_microed_autoleipaper_refine_289} L 9.825 -17.883 -0.142
{ ca  thr A  40   B3.94 20240918_microed_autoleipaper_refine_289} P 4.138 -17.347 0.074 { cb  thr A  40   B5.65 20240918_microed_autoleipaper_refine_289} L 2.991 -17.911 -0.744
{ cb  thr A  40   B5.65 20240918_microed_autoleipaper_refine_289} P 2.991 -17.911 -0.744 { og1 thr A  40   B6.54 20240918_microed_autoleipaper_refine_289} L 3.492 -18.911 -1.622
{ cb  thr A  40   B5.65 20240918_microed_autoleipaper_refine_289} P 2.991 -17.911 -0.744 { cg2 thr A  40   B7.22 20240918_microed_autoleipaper_refine_289} L 2.358 -16.806 -1.537
{ ca  gln A  41   B4.54 20240918_microed_autoleipaper_refine_289} P 6.303 -20.123 1.348 { cb  gln A  41   B5.62 20240918_microed_autoleipaper_refine_289} L 7.018 -21.055 0.413
{ cb  gln A  41   B5.62 20240918_microed_autoleipaper_refine_289} P 7.018 -21.055 0.413 { cg  gln A  41   B7.52 20240918_microed_autoleipaper_refine_289} L 6.045 -21.866 -0.373
{ cg  gln A  41   B7.52 20240918_microed_autoleipaper_refine_289} P 6.045 -21.866 -0.373 { cd  gln A  41   B9.20 20240918_microed_autoleipaper_refine_289} L 6.691 -22.801 -1.282
{ cd  gln A  41   B9.20 20240918_microed_autoleipaper_refine_289} P 6.691 -22.801 -1.282 { oe1 gln A  41   B13.51 20240918_microed_autoleipaper_refine_289} L 6.356 -23.989 -1.302
{ cd  gln A  41   B9.20 20240918_microed_autoleipaper_refine_289} P 6.691 -22.801 -1.282 { ne2 gln A  41   B9.09 20240918_microed_autoleipaper_refine_289} L 7.681 -22.339 -2.028
{ ca  ala A  42   B7.31 20240918_microed_autoleipaper_refine_289} P 8.541 -17.983 3.472 { cb  ala A  42   B7.53 20240918_microed_autoleipaper_refine_289} L 8.577 -16.476 3.476
{ ca  thr A  43   B8.26 20240918_microed_autoleipaper_refine_289} P 9.216 -19.256 6.903 { cb  thr A  43   B8.40 20240918_microed_autoleipaper_refine_289} L 9.235 -20.792 7.156
{ cb  thr A  43   B8.40 20240918_microed_autoleipaper_refine_289} P 9.235 -20.792 7.156 { og1 thr A  43   B10.72 20240918_microed_autoleipaper_refine_289} L 10.381 -21.370 6.529
{ cb  thr A  43   B8.40 20240918_microed_autoleipaper_refine_289} P 9.235 -20.792 7.156 { cg2 thr A  43   B12.06 20240918_microed_autoleipaper_refine_289} L 7.963 -21.447 6.639
{ ca  asn A  44   B7.32 20240918_microed_autoleipaper_refine_289} P 11.416 -17.838 9.575 { cb  asn A  44   B6.88 20240918_microed_autoleipaper_refine_289} L 11.498 -16.326 9.730
{ cb  asn A  44   B6.88 20240918_microed_autoleipaper_refine_289} P 11.498 -16.326 9.730 { cg  asn A  44   B10.54 20240918_microed_autoleipaper_refine_289} L 12.728 -15.912 10.487
{ cg  asn A  44   B10.54 20240918_microed_autoleipaper_refine_289} P 12.728 -15.912 10.487 { od1 asn A  44   B20.31 20240918_microed_autoleipaper_refine_289} L 12.624 -15.512 11.656
{ cg  asn A  44   B10.54 20240918_microed_autoleipaper_refine_289} P 12.728 -15.912 10.487 { nd2 asn A  44   B25.68 20240918_microed_autoleipaper_refine_289} L 13.903 -16.040 9.870
{ ca  arg A  45   B6.97 20240918_microed_autoleipaper_refine_289} P 12.007 -20.259 12.364 { cb  arg A  45   B7.61 20240918_microed_autoleipaper_refine_289} L 12.489 -21.672 12.091
{ cb  arg A  45   B7.61 20240918_microed_autoleipaper_refine_289} P 12.489 -21.672 12.091 { cg  arg A  45   B14.68 20240918_microed_autoleipaper_refine_289} L 11.695 -22.328 10.953
{ cg  arg A  45   B14.68 20240918_microed_autoleipaper_refine_289} P 11.695 -22.328 10.953 { cd  arg A  45   B19.67 20240918_microed_autoleipaper_refine_289} L 11.785 -23.836 10.891
{ cd  arg A  45   B19.67 20240918_microed_autoleipaper_refine_289} P 11.785 -23.836 10.891 { ne  arg A  45   B16.68 20240918_microed_autoleipaper_refine_289} L 10.852 -24.356 9.892
{ ne  arg A  45   B16.68 20240918_microed_autoleipaper_refine_289} P 10.852 -24.356 9.892 { cz  arg A  45   B15.23 20240918_microed_autoleipaper_refine_289} L 9.544 -24.533 10.115
{ cz  arg A  45   B15.23 20240918_microed_autoleipaper_refine_289} P 9.544 -24.533 10.115 { nh1 arg A  45   B20.41 20240918_microed_autoleipaper_refine_289} L 9.007 -24.351 11.313
{ cz  arg A  45   B15.23 20240918_microed_autoleipaper_refine_289} P 9.544 -24.533 10.115 { nh2 arg A  45   B16.63 20240918_microed_autoleipaper_refine_289} L 8.762 -24.879 9.098
{ ca  asn A  46   B8.06 20240918_microed_autoleipaper_refine_289} P 12.790 -18.249 15.411 { cb  asn A  46   B9.06 20240918_microed_autoleipaper_refine_289} L 11.809 -17.231 15.945
{ cb  asn A  46   B9.06 20240918_microed_autoleipaper_refine_289} P 11.809 -17.231 15.945 { cg  asn A  46   B8.69 20240918_microed_autoleipaper_refine_289} L 11.242 -16.411 14.848
{ cg  asn A  46   B8.69 20240918_microed_autoleipaper_refine_289} P 11.242 -16.411 14.848 { od1 asn A  46   B14.58 20240918_microed_autoleipaper_refine_289} L 11.972 -15.900 14.020
{ cg  asn A  46   B8.69 20240918_microed_autoleipaper_refine_289} P 11.242 -16.411 14.848 { nd2 asn A  46   B12.48 20240918_microed_autoleipaper_refine_289} L 9.944 -16.322 14.796
{ ca  thr A  47   B9.15 20240918_microed_autoleipaper_refine_289} P 14.881 -19.144 18.379 { cb  thr A  47   B9.75 20240918_microed_autoleipaper_refine_289} L 16.190 -18.494 18.802
{ cb  thr A  47   B9.75 20240918_microed_autoleipaper_refine_289} P 16.190 -18.494 18.802 { og1 thr A  47   B9.67 20240918_microed_autoleipaper_refine_289} L 15.943 -17.180 19.231
{ cb  thr A  47   B9.75 20240918_microed_autoleipaper_refine_289} P 16.190 -18.494 18.802 { cg2 thr A  47   B10.46 20240918_microed_autoleipaper_refine_289} L 17.154 -18.445 17.653
{ ca  asp A  48   B13.61 20240918_microed_autoleipaper_refine_289} P 11.952 -18.419 20.681 { cb  asp A  48   B14.94 20240918_microed_autoleipaper_refine_289} L 11.278 -17.068 20.783
{ cb  asp A  48   B14.94 20240918_microed_autoleipaper_refine_289} P 11.278 -17.068 20.783 { cg  asp A  48   B11.95 20240918_microed_autoleipaper_refine_289} L 10.393 -16.765 19.610
{ cg  asp A  48   B11.95 20240918_microed_autoleipaper_refine_289} P 10.393 -16.765 19.610 { od1 asp A  48   B10.04 20240918_microed_autoleipaper_refine_289} L 10.314 -17.576 18.655
{ cg  asp A  48   B11.95 20240918_microed_autoleipaper_refine_289} P 10.393 -16.765 19.610 { od2 asp A  48   B18.21 20240918_microed_autoleipaper_refine_289} L 9.730 -15.707 19.600
{ ca  ser A  50   B6.07 20240918_microed_autoleipaper_refine_289} P 7.949 -19.678 17.175 { cb  ser A  50   B5.95 20240918_microed_autoleipaper_refine_289} L 7.357 -18.329 17.525
{ cb  ser A  50   B5.95 20240918_microed_autoleipaper_refine_289} P 7.357 -18.329 17.525 { og  ser A  50   B7.44 20240918_microed_autoleipaper_refine_289} L 8.291 -17.324 17.131
{ ca  thr A  51   B5.60 20240918_microed_autoleipaper_refine_289} P 8.028 -19.408 13.493 { cb  thr A  51   B7.27 20240918_microed_autoleipaper_refine_289} L 7.918 -20.732 12.796
{ cb  thr A  51   B7.27 20240918_microed_autoleipaper_refine_289} P 7.918 -20.732 12.796 { og1 thr A  51   B8.34 20240918_microed_autoleipaper_refine_289} L 8.791 -21.651 13.421
{ cb  thr A  51   B7.27 20240918_microed_autoleipaper_refine_289} P 7.918 -20.732 12.796 { cg2 thr A  51   B9.31 20240918_microed_autoleipaper_refine_289} L 8.219 -20.680 11.291
{ ca  asp A  52   B5.00 20240918_microed_autoleipaper_refine_289} P 6.911 -16.732 11.121 { cb  asp A  52   B7.53 20240918_microed_autoleipaper_refine_289} L 7.731 -15.488 10.859
{ cb  asp A  52   B7.53 20240918_microed_autoleipaper_refine_289} P 7.731 -15.488 10.859 { cg  asp A  52   B9.47 20240918_microed_autoleipaper_refine_289} L 8.244 -14.853 12.108
{ cg  asp A  52   B9.47 20240918_microed_autoleipaper_refine_289} P 8.244 -14.853 12.108 { od1 asp A  52   B11.88 20240918_microed_autoleipaper_refine_289} L 7.539 -14.846 13.127
{ cg  asp A  52   B9.47 20240918_microed_autoleipaper_refine_289} P 8.244 -14.853 12.108 { od2 asp A  52   B13.02 20240918_microed_autoleipaper_refine_289} L 9.395 -14.394 12.075
{ ca  tyr A  53   B3.88 20240918_microed_autoleipaper_refine_289} P 4.862 -18.077 8.295 { cb  tyr A  53   B4.71 20240918_microed_autoleipaper_refine_289} L 3.763 -19.021 8.700
{ cb  tyr A  53   B4.71 20240918_microed_autoleipaper_refine_289} P 3.763 -19.021 8.700 { cg  tyr A  53   B4.04 20240918_microed_autoleipaper_refine_289} L 4.234 -20.143 9.495
{ cg  tyr A  53   B4.04 20240918_microed_autoleipaper_refine_289} P 4.234 -20.143 9.495 { cd1 tyr A  53   B4.47 20240918_microed_autoleipaper_refine_289} L 4.342 -20.007 10.846
{ cg  tyr A  53   B4.04 20240918_microed_autoleipaper_refine_289} P 4.234 -20.143 9.495 { cd2 tyr A  53   B5.75 20240918_microed_autoleipaper_refine_289} L 4.616 -21.300 8.935
{ cd1 tyr A  53   B4.47 20240918_microed_autoleipaper_refine_289} P 4.342 -20.007 10.846 { ce1 tyr A  53   B6.33 20240918_microed_autoleipaper_refine_289} L 4.794 -21.072 11.610
{ cd2 tyr A  53   B5.75 20240918_microed_autoleipaper_refine_289} P 4.616 -21.300 8.935 { ce2 tyr A  53   B5.37 20240918_microed_autoleipaper_refine_289} L 5.099 -22.360 9.656
{ ce1 tyr A  53   B6.33 20240918_microed_autoleipaper_refine_289} P 4.794 -21.072 11.610 { cz  tyr A  53   B5.67 20240918_microed_autoleipaper_refine_289} L 5.139 -22.226 11.010
{ ce2 tyr A  53   B5.37 20240918_microed_autoleipaper_refine_289} P 5.099 -22.360 9.656 { cz  tyr A  53   B5.67 20240918_microed_autoleipaper_refine_289} L 5.139 -22.226 11.010
{ cz  tyr A  53   B5.67 20240918_microed_autoleipaper_refine_289} P 5.139 -22.226 11.010 { oh  tyr A  53   B5.55 20240918_microed_autoleipaper_refine_289} L 5.568 -23.320 11.675
{ ca  ile A  55   B4.47 20240918_microed_autoleipaper_refine_289} P 3.857 -13.954 2.831 { cb  ile A  55   B6.01 20240918_microed_autoleipaper_refine_289} L 2.894 -13.868 1.675
{ cb  ile A  55   B6.01 20240918_microed_autoleipaper_refine_289} P 2.894 -13.868 1.675 { cg1 ile A  55   B7.06 20240918_microed_autoleipaper_refine_289} L 3.349 -12.766 0.744
{ cb  ile A  55   B6.01 20240918_microed_autoleipaper_refine_289} P 2.894 -13.868 1.675 { cg2 ile A  55   B7.87 20240918_microed_autoleipaper_refine_289} L 1.478 -13.677 2.139
{ cg1 ile A  55   B7.06 20240918_microed_autoleipaper_refine_289} P 3.349 -12.766 0.744 { cd1 ile A  55   B8.01 20240918_microed_autoleipaper_refine_289} L 2.963 -12.881 -0.608
{ ca  leu A  56   B4.52 20240918_microed_autoleipaper_refine_289} P 3.142 -11.814 5.816 { cb  leu A  56   B3.52 20240918_microed_autoleipaper_refine_289} L 1.729 -11.335 6.082
{ cb  leu A  56   B3.52 20240918_microed_autoleipaper_refine_289} P 1.729 -11.335 6.082 { cg  leu A  56   B6.87 20240918_microed_autoleipaper_refine_289} L 1.208 -10.478 4.947
{ cg  leu A  56   B6.87 20240918_microed_autoleipaper_refine_289} P 1.208 -10.478 4.947 { cd1 leu A  56   B8.00 20240918_microed_autoleipaper_refine_289} L -0.246 -10.274 5.176
{ cg  leu A  56   B6.87 20240918_microed_autoleipaper_refine_289} P 1.208 -10.478 4.947 { cd2 leu A  56   B8.61 20240918_microed_autoleipaper_refine_289} L 1.994 -9.171 4.864
{ ca  gln A  57   B3.49 20240918_microed_autoleipaper_refine_289} P 5.361 -13.769 8.188 { cb  gln A  57   B4.76 20240918_microed_autoleipaper_refine_289} L 6.643 -13.009 8.221
{ cb  gln A  57   B4.76 20240918_microed_autoleipaper_refine_289} P 6.643 -13.009 8.221 { cg  gln A  57   B6.36 20240918_microed_autoleipaper_refine_289} L 7.502 -13.348 7.089
{ cg  gln A  57   B6.36 20240918_microed_autoleipaper_refine_289} P 7.502 -13.348 7.089 { cd  gln A  57   B5.50 20240918_microed_autoleipaper_refine_289} L 8.103 -14.694 7.233
{ cd  gln A  57   B5.50 20240918_microed_autoleipaper_refine_289} P 8.103 -14.694 7.233 { oe1 gln A  57   B7.91 20240918_microed_autoleipaper_refine_289} L 9.122 -14.849 7.845
{ cd  gln A  57   B5.50 20240918_microed_autoleipaper_refine_289} P 8.103 -14.694 7.233 { ne2 gln A  57   B4.87 20240918_microed_autoleipaper_refine_289} L 7.482 -15.672 6.634
{ ca  ile A  58   B3.34 20240918_microed_autoleipaper_refine_289} P 2.707 -14.279 10.726 { cb  ile A  58   B3.90 20240918_microed_autoleipaper_refine_289} L 1.269 -14.540 10.341
{ cb  ile A  58   B3.90 20240918_microed_autoleipaper_refine_289} P 1.269 -14.540 10.341 { cg1 ile A  58   B3.91 20240918_microed_autoleipaper_refine_289} L 0.765 -13.318 9.601
{ cb  ile A  58   B3.90 20240918_microed_autoleipaper_refine_289} P 1.269 -14.540 10.341 { cg2 ile A  58   B3.20 20240918_microed_autoleipaper_refine_289} L 0.377 -14.867 11.538
{ cg1 ile A  58   B3.91 20240918_microed_autoleipaper_refine_289} P 0.765 -13.318 9.601 { cd1 ile A  58   B5.89 20240918_microed_autoleipaper_refine_289} L -0.492 -13.586 8.911
{ ca  asn A  59   B5.08 20240918_microed_autoleipaper_refine_289} P 3.986 -15.619 13.941 { cb  asn A  59   B4.76 20240918_microed_autoleipaper_refine_289} L 4.602 -14.659 14.930
{ cb  asn A  59   B4.76 20240918_microed_autoleipaper_refine_289} P 4.602 -14.659 14.930 { cg  asn A  59   B5.81 20240918_microed_autoleipaper_refine_289} L 5.486 -15.344 15.896
{ cg  asn A  59   B5.81 20240918_microed_autoleipaper_refine_289} P 5.486 -15.344 15.896 { od1 asn A  59   B7.78 20240918_microed_autoleipaper_refine_289} L 5.059 -15.660 16.985
{ cg  asn A  59   B5.81 20240918_microed_autoleipaper_refine_289} P 5.486 -15.344 15.896 { nd2 asn A  59   B7.65 20240918_microed_autoleipaper_refine_289} L 6.747 -15.580 15.529
{ ca  ser A  60   B5.60 20240918_microed_autoleipaper_refine_289} P 3.038 -18.943 15.440 { cb  ser A  60   B5.50 20240918_microed_autoleipaper_refine_289} L 3.840 -20.202 15.187
{ cb  ser A  60   B5.50 20240918_microed_autoleipaper_refine_289} P 3.840 -20.202 15.187 { og  ser A  60   B5.08 20240918_microed_autoleipaper_refine_289} L 5.110 -20.095 15.793
{ ca  arg A  61   B5.55 20240918_microed_autoleipaper_refine_289} P 2.985 -17.811 19.049 { cb  arg A  61   B7.21 20240918_microed_autoleipaper_refine_289} L 3.931 -16.895 19.750
{ cb  arg A  61   B7.21 20240918_microed_autoleipaper_refine_289} P 3.931 -16.895 19.750 { cg  arg A  61   B9.76 20240918_microed_autoleipaper_refine_289} L 3.785 -17.069 21.251
{ cg  arg A  61   B9.76 20240918_microed_autoleipaper_refine_289} P 3.785 -17.069 21.251 { cd  arg A  61   B9.35 20240918_microed_autoleipaper_refine_289} L 4.675 -16.109 21.992
{ cd  arg A  61   B9.35 20240918_microed_autoleipaper_refine_289} P 4.675 -16.109 21.992 { ne  arg A  61   B13.00 20240918_microed_autoleipaper_refine_289} L 6.046 -16.293 21.592
{ ne  arg A  61   B13.00 20240918_microed_autoleipaper_refine_289} P 6.046 -16.293 21.592 { cz  arg A  61   B24.90 20240918_microed_autoleipaper_refine_289} L 6.824 -17.281 22.001
{ cz  arg A  61   B24.90 20240918_microed_autoleipaper_refine_289} P 6.824 -17.281 22.001 { nh1 arg A  61   B19.26 20240918_microed_autoleipaper_refine_289} L 6.431 -18.141 22.932
{ cz  arg A  61   B24.90 20240918_microed_autoleipaper_refine_289} P 6.824 -17.281 22.001 { nh2 arg A  61   B19.20 20240918_microed_autoleipaper_refine_289} L 8.036 -17.409 21.465
{ ca  trp A  62   B5.17 20240918_microed_autoleipaper_refine_289} P -0.155 -15.821 18.896 { cb  trp A  62   B7.15 20240918_microed_autoleipaper_refine_289} L -0.184 -14.318 19.008
{ cb  trp A  62   B7.15 20240918_microed_autoleipaper_refine_289} P -0.184 -14.318 19.008 { cg  trp A  62   B6.49 20240918_microed_autoleipaper_refine_289} L 0.348 -13.832 20.290
{ cg  trp A  62   B6.49 20240918_microed_autoleipaper_refine_289} P 0.348 -13.832 20.290 { cd1 trp A  62   B7.47 20240918_microed_autoleipaper_refine_289} L 1.039 -14.506 21.241
{ cg  trp A  62   B6.49 20240918_microed_autoleipaper_refine_289} P 0.348 -13.832 20.290 { cd2 trp A  62   B10.08 20240918_microed_autoleipaper_refine_289} L 0.238 -12.494 20.755
{ cd1 trp A  62   B7.47 20240918_microed_autoleipaper_refine_289} P 1.039 -14.506 21.241 { ne1 trp A  62   B10.27 20240918_microed_autoleipaper_refine_289} L 1.387 -13.675 22.248
{ cd2 trp A  62   B10.08 20240918_microed_autoleipaper_refine_289} P 0.238 -12.494 20.755 { ce2 trp A  62   B10.35 20240918_microed_autoleipaper_refine_289} L 0.904 -12.424 21.971
{ cd2 trp A  62   B10.08 20240918_microed_autoleipaper_refine_289} P 0.238 -12.494 20.755 { ce3 trp A  62   B9.70 20240918_microed_autoleipaper_refine_289} L -0.377 -11.363 20.249
{ ne1 trp A  62   B10.27 20240918_microed_autoleipaper_refine_289} P 1.387 -13.675 22.248 { ce2 trp A  62   B10.35 20240918_microed_autoleipaper_refine_289} L 0.904 -12.424 21.971
{ ce2 trp A  62   B10.35 20240918_microed_autoleipaper_refine_289} P 0.904 -12.424 21.971 { cz2 trp A  62   B11.37 20240918_microed_autoleipaper_refine_289} L 0.970 -11.237 22.710
{ ce3 trp A  62   B9.70 20240918_microed_autoleipaper_refine_289} P -0.377 -11.363 20.249 { cz3 trp A  62   B11.26 20240918_microed_autoleipaper_refine_289} L -0.282 -10.191 20.966
{ cz2 trp A  62   B11.37 20240918_microed_autoleipaper_refine_289} P 0.970 -11.237 22.710 { ch2 trp A  62   B12.45 20240918_microed_autoleipaper_refine_289} L 0.370 -10.142 22.165
{ cz3 trp A  62   B11.26 20240918_microed_autoleipaper_refine_289} P -0.282 -10.191 20.966 { ch2 trp A  62   B12.45 20240918_microed_autoleipaper_refine_289} L 0.370 -10.142 22.165
{ ca  trp A  63   B4.82 20240918_microed_autoleipaper_refine_289} P -1.597 -16.174 15.492 { cb  trp A  63   B5.79 20240918_microed_autoleipaper_refine_289} L -1.036 -15.238 14.439
{ cb  trp A  63   B5.79 20240918_microed_autoleipaper_refine_289} P -1.036 -15.238 14.439 { cg  trp A  63   B5.45 20240918_microed_autoleipaper_refine_289} L -0.771 -13.916 15.109
{ cg  trp A  63   B5.45 20240918_microed_autoleipaper_refine_289} P -0.771 -13.916 15.109 { cd1 trp A  63   B5.60 20240918_microed_autoleipaper_refine_289} L 0.398 -13.387 15.392
{ cg  trp A  63   B5.45 20240918_microed_autoleipaper_refine_289} P -0.771 -13.916 15.109 { cd2 trp A  63   B4.98 20240918_microed_autoleipaper_refine_289} L -1.756 -13.070 15.656
{ cd1 trp A  63   B5.60 20240918_microed_autoleipaper_refine_289} P 0.398 -13.387 15.392 { ne1 trp A  63   B6.75 20240918_microed_autoleipaper_refine_289} L 0.241 -12.214 16.055
{ cd2 trp A  63   B4.98 20240918_microed_autoleipaper_refine_289} P -1.756 -13.070 15.656 { ce2 trp A  63   B6.73 20240918_microed_autoleipaper_refine_289} L -1.098 -11.999 16.210
{ cd2 trp A  63   B4.98 20240918_microed_autoleipaper_refine_289} P -1.756 -13.070 15.656 { ce3 trp A  63   B4.28 20240918_microed_autoleipaper_refine_289} L -3.140 -13.077 15.688
{ ne1 trp A  63   B6.75 20240918_microed_autoleipaper_refine_289} P 0.241 -12.214 16.055 { ce2 trp A  63   B6.73 20240918_microed_autoleipaper_refine_289} L -1.098 -11.999 16.210
{ ce2 trp A  63   B6.73 20240918_microed_autoleipaper_refine_289} P -1.098 -11.999 16.210 { cz2 trp A  63   B6.55 20240918_microed_autoleipaper_refine_289} L -1.768 -10.985 16.867
{ ce3 trp A  63   B4.28 20240918_microed_autoleipaper_refine_289} P -3.140 -13.077 15.688 { cz3 trp A  63   B6.65 20240918_microed_autoleipaper_refine_289} L -3.797 -12.073 16.289
{ cz2 trp A  63   B6.55 20240918_microed_autoleipaper_refine_289} P -1.768 -10.985 16.867 { ch2 trp A  63   B7.87 20240918_microed_autoleipaper_refine_289} L -3.115 -11.035 16.861
{ cz3 trp A  63   B6.65 20240918_microed_autoleipaper_refine_289} P -3.797 -12.073 16.289 { ch2 trp A  63   B7.87 20240918_microed_autoleipaper_refine_289} L -3.115 -11.035 16.861
{ ca  cys A  64   B5.42 20240918_microed_autoleipaper_refine_289} P -1.456 -19.604 14.035 { cb  cys A  64   B5.75 20240918_microed_autoleipaper_refine_289} L -0.999 -19.653 12.592
{ cb  cys A  64   B5.75 20240918_microed_autoleipaper_refine_289} P -0.999 -19.653 12.592 { sg  cys A  64   B5.41 20240918_microed_autoleipaper_refine_289} L 0.770 -19.511 12.394
{ ca  asn A  65   B6.41 20240918_microed_autoleipaper_refine_289} P -0.901 -23.038 15.347 { cb  asn A  65   B9.00 20240918_microed_autoleipaper_refine_289} L -2.068 -23.865 15.784
{ cb  asn A  65   B9.00 20240918_microed_autoleipaper_refine_289} P -2.068 -23.865 15.784 { cg  asn A  65   B11.10 20240918_microed_autoleipaper_refine_289} L -1.656 -25.056 16.562
{ cg  asn A  65   B11.10 20240918_microed_autoleipaper_refine_289} P -1.656 -25.056 16.562 { od1 asn A  65   B14.75 20240918_microed_autoleipaper_refine_289} L -0.594 -25.066 17.131
{ cg  asn A  65   B11.10 20240918_microed_autoleipaper_refine_289} P -1.656 -25.056 16.562 { nd2 asn A  65   B25.14 20240918_microed_autoleipaper_refine_289} L -2.487 -26.088 16.572
{ ca  asp A  66   B7.93 20240918_microed_autoleipaper_refine_289} P 2.149 -24.910 14.270 { cb  asp A  66   B7.29 20240918_microed_autoleipaper_refine_289} L 3.403 -24.236 13.746
{ cb  asp A  66   B7.29 20240918_microed_autoleipaper_refine_289} P 3.403 -24.236 13.746 { cg  asp A  66   B6.79 20240918_microed_autoleipaper_refine_289} L 4.309 -23.800 14.777
{ cg  asp A  66   B6.79 20240918_microed_autoleipaper_refine_289} P 4.309 -23.800 14.777 { od1 asp A  66   B7.85 20240918_microed_autoleipaper_refine_289} L 4.075 -24.034 15.947
{ cg  asp A  66   B6.79 20240918_microed_autoleipaper_refine_289} P 4.309 -23.800 14.777 { od2 asp A  66   B5.98 20240918_microed_autoleipaper_refine_289} L 5.328 -23.173 14.412
{ ca  arg A  68   B10.96 20240918_microed_autoleipaper_refine_289} P 5.471 -26.537 18.262 { cb  arg A  68   B17.81 20240918_microed_autoleipaper_refine_289} L 6.550 -26.806 17.215
{ cb  arg A  68   B17.81 20240918_microed_autoleipaper_refine_289} P 6.550 -26.806 17.215 { cg  arg A  68   B32.94 20240918_microed_autoleipaper_refine_289} L 6.919 -28.284 17.142
{ cg  arg A  68   B32.94 20240918_microed_autoleipaper_refine_289} P 6.919 -28.284 17.142 { cd  arg A  68   B32.73 20240918_microed_autoleipaper_refine_289} L 7.944 -28.542 16.053
{ cd  arg A  68   B32.73 20240918_microed_autoleipaper_refine_289} P 7.944 -28.542 16.053 { ne  arg A  68   B26.07 20240918_microed_autoleipaper_refine_289} L 7.845 -27.502 15.038
{ ne  arg A  68   B26.07 20240918_microed_autoleipaper_refine_289} P 7.845 -27.502 15.038 { cz  arg A  68   B20.74 20240918_microed_autoleipaper_refine_289} L 7.199 -27.635 13.899
{ cz  arg A  68   B20.74 20240918_microed_autoleipaper_refine_289} P 7.199 -27.635 13.899 { nh1 arg A  68   B27.73 20240918_microed_autoleipaper_refine_289} L 6.529 -28.752 13.607
{ cz  arg A  68   B20.74 20240918_microed_autoleipaper_refine_289} P 7.199 -27.635 13.899 { nh2 arg A  68   B18.07 20240918_microed_autoleipaper_refine_289} L 7.196 -26.619 13.045
{ ca  thr A  69   B7.20 20240918_microed_autoleipaper_refine_289} P 5.278 -23.038 19.631 { cb  thr A  69   B7.66 20240918_microed_autoleipaper_refine_289} L 4.749 -21.923 18.745
{ cb  thr A  69   B7.66 20240918_microed_autoleipaper_refine_289} P 4.749 -21.923 18.745 { og1 thr A  69   B7.09 20240918_microed_autoleipaper_refine_289} L 5.337 -22.087 17.477
{ cb  thr A  69   B7.66 20240918_microed_autoleipaper_refine_289} P 4.749 -21.923 18.745 { cg2 thr A  69   B7.87 20240918_microed_autoleipaper_refine_289} L 5.163 -20.593 19.257
{ n   pro A  70   B9.67 20240918_microed_autoleipaper_refine_289} P 5.575 -22.712 22.000 { cd  pro A  70   B11.65 20240918_microed_autoleipaper_refine_289} L 7.014 -22.512 21.928
{ ca  pro A  70   B8.66 20240918_microed_autoleipaper_refine_289} P 5.074 -22.439 23.340 { cb  pro A  70   B10.92 20240918_microed_autoleipaper_refine_289} L 6.339 -22.140 24.140
{ cb  pro A  70   B10.92 20240918_microed_autoleipaper_refine_289} P 6.339 -22.140 24.140 { cg  pro A  70   B17.30 20240918_microed_autoleipaper_refine_289} L 7.451 -22.675 23.350
{ cg  pro A  70   B17.30 20240918_microed_autoleipaper_refine_289} P 7.451 -22.675 23.350 { cd  pro A  70   B11.65 20240918_microed_autoleipaper_refine_289} L 7.014 -22.512 21.928
{ ca  ser A  72   B8.56 20240918_microed_autoleipaper_refine_289} P 0.255 -20.751 21.319 { cb  ser A  72   B11.96 20240918_microed_autoleipaper_refine_289} L 0.068 -22.101 20.630
{ cb  ser A  72   B11.96 20240918_microed_autoleipaper_refine_289} P 0.068 -22.101 20.630 { og  ser A  72   B10.66 20240918_microed_autoleipaper_refine_289} L -0.846 -21.965 19.576
{ ca  arg A  73   B6.12 20240918_microed_autoleipaper_refine_289} P -2.883 -18.686 21.165 { cb  arg A  73   B6.13 20240918_microed_autoleipaper_refine_289} L -2.838 -17.173 21.340
{ cb  arg A  73   B6.13 20240918_microed_autoleipaper_refine_289} P -2.838 -17.173 21.340 { cg  arg A  73   B6.69 20240918_microed_autoleipaper_refine_289} L -2.013 -16.829 22.505
{ cg  arg A  73   B6.69 20240918_microed_autoleipaper_refine_289} P -2.013 -16.829 22.505 { cd  arg A  73   B8.61 20240918_microed_autoleipaper_refine_289} L -2.144 -15.373 22.814
{ cd  arg A  73   B8.61 20240918_microed_autoleipaper_refine_289} P -2.144 -15.373 22.814 { ne  arg A  73   B8.83 20240918_microed_autoleipaper_refine_289} L -1.146 -15.020 23.795
{ ne  arg A  73   B8.83 20240918_microed_autoleipaper_refine_289} P -1.146 -15.020 23.795 { cz  arg A  73   B10.86 20240918_microed_autoleipaper_refine_289} L -1.116 -13.835 24.401
{ cz  arg A  73   B10.86 20240918_microed_autoleipaper_refine_289} P -1.116 -13.835 24.401 { nh1 arg A  73   B14.09 20240918_microed_autoleipaper_refine_289} L -1.864 -12.843 23.974
{ cz  arg A  73   B10.86 20240918_microed_autoleipaper_refine_289} P -1.116 -13.835 24.401 { nh2 arg A  73   B17.41 20240918_microed_autoleipaper_refine_289} L -0.264 -13.641 25.389
{ ca  asn A  74   B5.10 20240918_microed_autoleipaper_refine_289} P -3.796 -19.491 17.590 { cb  asn A  74   B5.29 20240918_microed_autoleipaper_refine_289} L -4.203 -20.939 17.467
{ cb  asn A  74   B5.29 20240918_microed_autoleipaper_refine_289} P -4.203 -20.939 17.467 { cg  asn A  74   B5.27 20240918_microed_autoleipaper_refine_289} L -4.638 -21.263 16.078
{ cg  asn A  74   B5.27 20240918_microed_autoleipaper_refine_289} P -4.638 -21.263 16.078 { od1 asn A  74   B4.90 20240918_microed_autoleipaper_refine_289} L -4.423 -20.487 15.161
{ cg  asn A  74   B5.27 20240918_microed_autoleipaper_refine_289} P -4.638 -21.263 16.078 { nd2 asn A  74   B8.70 20240918_microed_autoleipaper_refine_289} L -5.273 -22.401 15.930
{ ca  leu A  75   B4.90 20240918_microed_autoleipaper_refine_289} P -5.825 -16.386 17.357 { cb  leu A  75   B4.93 20240918_microed_autoleipaper_refine_289} L -5.394 -14.991 17.788
{ cb  leu A  75   B4.93 20240918_microed_autoleipaper_refine_289} P -5.394 -14.991 17.788 { cg  leu A  75   B5.46 20240918_microed_autoleipaper_refine_289} L -4.876 -14.982 19.221
{ cg  leu A  75   B5.46 20240918_microed_autoleipaper_refine_289} P -4.876 -14.982 19.221 { cd1 leu A  75   B6.70 20240918_microed_autoleipaper_refine_289} L -4.466 -13.585 19.567
{ cg  leu A  75   B5.46 20240918_microed_autoleipaper_refine_289} P -4.876 -14.982 19.221 { cd2 leu A  75   B6.33 20240918_microed_autoleipaper_refine_289} L -5.965 -15.498 20.167
{ ca  cys A  76   B4.22 20240918_microed_autoleipaper_refine_289} P -6.344 -16.782 13.644 { cb  cys A  76   B4.66 20240918_microed_autoleipaper_refine_289} L -5.304 -16.596 12.572
{ cb  cys A  76   B4.66 20240918_microed_autoleipaper_refine_289} P -5.304 -16.596 12.572 { sg  cys A  76   B4.41 20240918_microed_autoleipaper_refine_289} L -4.720 -14.953 12.635
{ ca  asn A  77   B4.97 20240918_microed_autoleipaper_refine_289} P -7.614 -20.243 14.309 { cb  asn A  77   B5.45 20240918_microed_autoleipaper_refine_289} L -9.112 -20.128 14.444
{ cb  asn A  77   B5.45 20240918_microed_autoleipaper_refine_289} P -9.112 -20.128 14.444 { cg  asn A  77   B7.78 20240918_microed_autoleipaper_refine_289} L -9.735 -21.417 14.703
{ cg  asn A  77   B7.78 20240918_microed_autoleipaper_refine_289} P -9.735 -21.417 14.703 { od1 asn A  77   B6.96 20240918_microed_autoleipaper_refine_289} L -9.115 -22.313 15.284
{ cg  asn A  77   B7.78 20240918_microed_autoleipaper_refine_289} P -9.735 -21.417 14.703 { nd2 asn A  77   B8.63 20240918_microed_autoleipaper_refine_289} L -10.964 -21.551 14.332
{ ca  ile A  78   B5.06 20240918_microed_autoleipaper_refine_289} P -5.568 -21.791 11.600 { cb  ile A  78   B6.91 20240918_microed_autoleipaper_refine_289} L -5.396 -20.857 10.411
{ cb  ile A  78   B6.91 20240918_microed_autoleipaper_refine_289} P -5.396 -20.857 10.411 { cg1 ile A  78   B7.38 20240918_microed_autoleipaper_refine_289} L -4.450 -19.739 10.792
{ cb  ile A  78   B6.91 20240918_microed_autoleipaper_refine_289} P -5.396 -20.857 10.411 { cg2 ile A  78   B11.97 20240918_microed_autoleipaper_refine_289} L -6.727 -20.434 9.859
{ cg1 ile A  78   B7.38 20240918_microed_autoleipaper_refine_289} P -4.450 -19.739 10.792 { cd1 ile A  78   B12.39 20240918_microed_autoleipaper_refine_289} L -4.031 -18.918 9.651
{ n   pro A  79   B5.38 20240918_microed_autoleipaper_refine_289} P -3.991 -23.581 11.304 { cd  pro A  79   B6.15 20240918_microed_autoleipaper_refine_289} L -4.866 -24.389 10.471
{ ca  pro A  79   B5.49 20240918_microed_autoleipaper_refine_289} P -2.642 -24.092 11.321 { cb  pro A  79   B7.28 20240918_microed_autoleipaper_refine_289} L -2.797 -25.437 10.627
{ cb  pro A  79   B7.28 20240918_microed_autoleipaper_refine_289} P -2.797 -25.437 10.627 { cg  pro A  79   B9.39 20240918_microed_autoleipaper_refine_289} L -3.923 -25.297 9.785
{ cg  pro A  79   B9.39 20240918_microed_autoleipaper_refine_289} P -3.923 -25.297 9.785 { cd  pro A  79   B6.15 20240918_microed_autoleipaper_refine_289} L -4.866 -24.389 10.471
{ ca  cys A  80   B5.41 20240918_microed_autoleipaper_refine_289} P 0.366 -22.105 10.373 { cb  cys A  80   B4.27 20240918_microed_autoleipaper_refine_289} L 1.654 -22.005 11.139
{ cb  cys A  80   B4.27 20240918_microed_autoleipaper_refine_289} P 1.654 -22.005 11.139 { sg  cys A  80   B5.68 20240918_microed_autoleipaper_refine_289} L 1.423 -21.364 12.727
{ ca  ser A  81   B5.27 20240918_microed_autoleipaper_refine_289} P 0.788 -24.254 7.313 { cb  ser A  81   B7.58 20240918_microed_autoleipaper_refine_289} L 0.768 -25.757 7.222
{ cb  ser A  81   B7.58 20240918_microed_autoleipaper_refine_289} P 0.768 -25.757 7.222 { og  ser A  81   B7.11 20240918_microed_autoleipaper_refine_289} L -0.496 -26.243 7.523
{ ca  ala A  82   B5.46 20240918_microed_autoleipaper_refine_289} P -2.342 -22.627 5.966 { cb  ala A  82   B7.31 20240918_microed_autoleipaper_refine_289} L -3.618 -22.398 6.730
{ ca  leu A  83   B4.77 20240918_microed_autoleipaper_refine_289} P -0.304 -19.481 5.817 { cb  leu A  83   B3.81 20240918_microed_autoleipaper_refine_289} L 0.246 -18.785 7.019
{ cb  leu A  83   B3.81 20240918_microed_autoleipaper_refine_289} P 0.246 -18.785 7.019 { cg  leu A  83   B6.90 20240918_microed_autoleipaper_refine_289} L -0.786 -18.512 8.051
{ cg  leu A  83   B6.90 20240918_microed_autoleipaper_refine_289} P -0.786 -18.512 8.051 { cd1 leu A  83   B9.40 20240918_microed_autoleipaper_refine_289} L -0.138 -17.846 9.199
{ cg  leu A  83   B6.90 20240918_microed_autoleipaper_refine_289} P -0.786 -18.512 8.051 { cd2 leu A  83   B16.30 20240918_microed_autoleipaper_refine_289} L -1.883 -17.654 7.431
{ ca  leu A  84   B5.21 20240918_microed_autoleipaper_refine_289} P 2.083 -21.092 3.427 { cb  leu A  84   B5.23 20240918_microed_autoleipaper_refine_289} L 3.018 -22.157 3.867
{ cb  leu A  84   B5.23 20240918_microed_autoleipaper_refine_289} P 3.018 -22.157 3.867 { cg  leu A  84   B5.57 20240918_microed_autoleipaper_refine_289} L 3.723 -21.905 5.168
{ cg  leu A  84   B5.57 20240918_microed_autoleipaper_refine_289} P 3.723 -21.905 5.168 { cd1 leu A  84   B5.96 20240918_microed_autoleipaper_refine_289} L 4.594 -22.965 5.565
{ cg  leu A  84   B5.57 20240918_microed_autoleipaper_refine_289} P 3.723 -21.905 5.168 { cd2 leu A  84   B4.33 20240918_microed_autoleipaper_refine_289} L 4.473 -20.596 5.072
{ ca  ser A  85   B7.56 20240918_microed_autoleipaper_refine_289} P -0.496 -21.557 0.731 { cb  ser A  85   B8.52 20240918_microed_autoleipaper_refine_289} L -1.982 -21.430 0.969
{ cb  ser A  85   B8.52 20240918_microed_autoleipaper_refine_289} P -1.982 -21.430 0.969 { og  ser A  85   B9.01 20240918_microed_autoleipaper_refine_289} L -2.277 -20.132 1.402
{ ca  ser A  86   B7.06 20240918_microed_autoleipaper_refine_289} P 0.077 -20.119 -2.667 { cb  ser A  86   B10.94 20240918_microed_autoleipaper_refine_289} L 0.222 -20.931 -3.950
{ cb  ser A  86   B10.94 20240918_microed_autoleipaper_refine_289} P 0.222 -20.931 -3.950 { og  ser A  86   B14.78 20240918_microed_autoleipaper_refine_289} L -1.017 -21.522 -4.233
{ ca  asp A  87   B6.09 20240918_microed_autoleipaper_refine_289} P -3.228 -18.284 -2.389 { cb  asp A  87   B8.95 20240918_microed_autoleipaper_refine_289} L -4.611 -18.859 -2.543
{ cb  asp A  87   B8.95 20240918_microed_autoleipaper_refine_289} P -4.611 -18.859 -2.543 { cg  asp A  87   B10.74 20240918_microed_autoleipaper_refine_289} L -5.007 -19.674 -1.396
{ cg  asp A  87   B10.74 20240918_microed_autoleipaper_refine_289} P -5.007 -19.674 -1.396 { od1 asp A  87   B8.22 20240918_microed_autoleipaper_refine_289} L -4.434 -20.775 -1.252
{ cg  asp A  87   B10.74 20240918_microed_autoleipaper_refine_289} P -5.007 -19.674 -1.396 { od2 asp A  87   B16.10 20240918_microed_autoleipaper_refine_289} L -5.868 -19.208 -0.611
{ ca  ile A  88   B4.65 20240918_microed_autoleipaper_refine_289} P -3.000 -15.536 0.143 { cb  ile A  88   B6.88 20240918_microed_autoleipaper_refine_289} L -2.520 -14.136 -0.267
{ cb  ile A  88   B6.88 20240918_microed_autoleipaper_refine_289} P -2.520 -14.136 -0.267 { cg1 ile A  88   B4.27 20240918_microed_autoleipaper_refine_289} L -3.651 -13.329 -0.871
{ cb  ile A  88   B6.88 20240918_microed_autoleipaper_refine_289} P -2.520 -14.136 -0.267 { cg2 ile A  88   B5.98 20240918_microed_autoleipaper_refine_289} L -1.393 -14.288 -1.203
{ cg1 ile A  88   B4.27 20240918_microed_autoleipaper_refine_289} P -3.651 -13.329 -0.871 { cd1 ile A  88   B7.96 20240918_microed_autoleipaper_refine_289} L -3.356 -11.872 -1.105
{ ca  thr A  89   B4.85 20240918_microed_autoleipaper_refine_289} P -6.426 -15.788 1.664 { cb  thr A  89   B7.41 20240918_microed_autoleipaper_refine_289} L -7.563 -16.643 1.169
{ cb  thr A  89   B7.41 20240918_microed_autoleipaper_refine_289} P -7.563 -16.643 1.169 { og1 thr A  89   B8.72 20240918_microed_autoleipaper_refine_289} L -7.848 -16.331 -0.206
{ cb  thr A  89   B7.41 20240918_microed_autoleipaper_refine_289} P -7.563 -16.643 1.169 { cg2 thr A  89   B13.16 20240918_microed_autoleipaper_refine_289} L -8.802 -16.413 1.985
{ ca  ala A  90   B4.84 20240918_microed_autoleipaper_refine_289} P -5.414 -17.384 4.937 { cb  ala A  90   B5.44 20240918_microed_autoleipaper_refine_289} L -4.811 -18.729 5.217
{ ca  ser A  91   B5.57 20240918_microed_autoleipaper_refine_289} P -2.655 -14.935 5.377 { cb  ser A  91   B4.81 20240918_microed_autoleipaper_refine_289} L -1.427 -14.762 4.517
{ cb  ser A  91   B4.81 20240918_microed_autoleipaper_refine_289} P -1.427 -14.762 4.517 { og  ser A  91   B6.31 20240918_microed_autoleipaper_refine_289} L -0.557 -15.863 4.655
{ ca  val A  92   B3.43 20240918_microed_autoleipaper_refine_289} P -4.919 -12.070 4.557 { cb  val A  92   B3.76 20240918_microed_autoleipaper_refine_289} L -5.633 -11.797 3.245
{ cb  val A  92   B3.76 20240918_microed_autoleipaper_refine_289} P -5.633 -11.797 3.245 { cg1 val A  92   B6.52 20240918_microed_autoleipaper_refine_289} L -6.573 -10.621 3.425
{ cb  val A  92   B3.76 20240918_microed_autoleipaper_refine_289} P -5.633 -11.797 3.245 { cg2 val A  92   B5.69 20240918_microed_autoleipaper_refine_289} L -4.623 -11.495 2.175
{ ca  asn A  93   B5.32 20240918_microed_autoleipaper_refine_289} P -7.601 -13.287 6.877 { cb  asn A  93   B9.77 20240918_microed_autoleipaper_refine_289} L -8.390 -14.577 6.824
{ cb  asn A  93   B9.77 20240918_microed_autoleipaper_refine_289} P -8.390 -14.577 6.824 { cg  asn A  93   B13.18 20240918_microed_autoleipaper_refine_289} L -9.243 -14.657 5.624
{ cg  asn A  93   B13.18 20240918_microed_autoleipaper_refine_289} P -9.243 -14.657 5.624 { od1 asn A  93   B13.27 20240918_microed_autoleipaper_refine_289} L -9.602 -13.642 5.067
{ cg  asn A  93   B13.18 20240918_microed_autoleipaper_refine_289} P -9.243 -14.657 5.624 { nd2 asn A  93   B15.00 20240918_microed_autoleipaper_refine_289} L -9.621 -15.860 5.239
{ ca  cys A  94   B4.83 20240918_microed_autoleipaper_refine_289} P -5.103 -13.744 9.606 { cb  cys A  94   B4.19 20240918_microed_autoleipaper_refine_289} L -4.040 -14.838 9.667
{ cb  cys A  94   B4.19 20240918_microed_autoleipaper_refine_289} P -4.040 -14.838 9.667 { sg  cys A  94   B4.73 20240918_microed_autoleipaper_refine_289} L -3.305 -14.919 11.262
{ ca  ala A  95   B3.67 20240918_microed_autoleipaper_refine_289} P -3.531 -10.377 8.920 { cb  ala A  95   B4.16 20240918_microed_autoleipaper_refine_289} L -2.933 -9.893 7.646
{ ca  lys A  96   B6.20 20240918_microed_autoleipaper_refine_289} P -6.947 -8.858 9.226 { cb  lys A  96   B6.23 20240918_microed_autoleipaper_refine_289} L -8.143 -9.169 8.404
{ cb  lys A  96   B6.23 20240918_microed_autoleipaper_refine_289} P -8.143 -9.169 8.404 { cg  lys A  96   B7.24 20240918_microed_autoleipaper_refine_289} L -8.031 -8.689 6.980
{ cg  lys A  96   B7.24 20240918_microed_autoleipaper_refine_289} P -8.031 -8.689 6.980 { cd  lys A  96   B7.05 20240918_microed_autoleipaper_refine_289} L -9.215 -9.204 6.248
{ cd  lys A  96   B7.05 20240918_microed_autoleipaper_refine_289} P -9.215 -9.204 6.248 { ce  lys A  96   B9.81 20240918_microed_autoleipaper_refine_289} L -9.319 -8.564 4.891
{ ce  lys A  96   B9.81 20240918_microed_autoleipaper_refine_289} P -9.319 -8.564 4.891 { nz  lys A  96   B10.36 20240918_microed_autoleipaper_refine_289} L -10.451 -9.156 4.123
{ ca  lys A  97   B5.93 20240918_microed_autoleipaper_refine_289} P -7.391 -10.739 12.473 { cb  lys A  97   B6.90 20240918_microed_autoleipaper_refine_289} L -7.254 -12.237 12.626
{ cb  lys A  97   B6.90 20240918_microed_autoleipaper_refine_289} P -7.254 -12.237 12.626 { cg  lys A  97   B6.39 20240918_microed_autoleipaper_refine_289} L -7.532 -12.709 14.038
{ cg  lys A  97   B6.39 20240918_microed_autoleipaper_refine_289} P -7.532 -12.709 14.038 { cd  lys A  97   B11.26 20240918_microed_autoleipaper_refine_289} L -8.899 -12.297 14.543
{ cd  lys A  97   B11.26 20240918_microed_autoleipaper_refine_289} P -8.899 -12.297 14.543 { ce  lys A  97   B15.87 20240918_microed_autoleipaper_refine_289} L -9.303 -13.006 15.789
{ ce  lys A  97   B15.87 20240918_microed_autoleipaper_refine_289} P -9.303 -13.006 15.789 { nz  lys A  97   B19.83 20240918_microed_autoleipaper_refine_289} L -10.299 -12.186 16.539
{ ca  ile A  98   B4.41 20240918_microed_autoleipaper_refine_289} P -4.076 -9.388 13.674 { cb  ile A  98   B6.04 20240918_microed_autoleipaper_refine_289} L -2.724 -9.530 12.976
{ cb  ile A  98   B6.04 20240918_microed_autoleipaper_refine_289} P -2.724 -9.530 12.976 { cg1 ile A  98   B4.68 20240918_microed_autoleipaper_refine_289} L -2.318 -10.982 13.103
{ cb  ile A  98   B6.04 20240918_microed_autoleipaper_refine_289} P -2.724 -9.530 12.976 { cg2 ile A  98   B6.11 20240918_microed_autoleipaper_refine_289} L -1.705 -8.588 13.544
{ cg1 ile A  98   B4.68 20240918_microed_autoleipaper_refine_289} P -2.318 -10.982 13.103 { cd1 ile A  98   B6.48 20240918_microed_autoleipaper_refine_289} L -1.277 -11.385 12.151
{ ca  val A  99   B7.34 20240918_microed_autoleipaper_refine_289} P -5.277 -5.873 13.108 { cb  val A  99   B12.60 20240918_microed_autoleipaper_refine_289} L -5.470 -5.229 11.741
{ cb  val A  99   B12.60 20240918_microed_autoleipaper_refine_289} P -5.470 -5.229 11.741 { cg1 val A  99   B12.98 20240918_microed_autoleipaper_refine_289} L -5.969 -3.836 11.880
{ cb  val A  99   B12.60 20240918_microed_autoleipaper_refine_289} P -5.470 -5.229 11.741 { cg2 val A  99   B7.28 20240918_microed_autoleipaper_refine_289} L -4.195 -5.196 11.030
{ ca  ser A 100   B10.66 20240918_microed_autoleipaper_refine_289} P -8.731 -6.696 14.413 { cb  ser A 100   B15.30 20240918_microed_autoleipaper_refine_289} L -9.694 -7.705 13.837
{ cb  ser A 100   B15.30 20240918_microed_autoleipaper_refine_289} P -9.694 -7.705 13.837 { og  ser A 100   B20.45 20240918_microed_autoleipaper_refine_289} L -10.076 -7.271 12.548
{ ca  asp A 101   B10.03 20240918_microed_autoleipaper_refine_289} P -7.059 -7.859 17.639 { cb  asp A 101   B14.74 20240918_microed_autoleipaper_refine_289} L -6.400 -9.223 17.771
{ cb  asp A 101   B14.74 20240918_microed_autoleipaper_refine_289} P -6.400 -9.223 17.771 { cg  asp A 101   B10.77 20240918_microed_autoleipaper_refine_289} L -7.430 -10.325 17.951
{ cg  asp A 101   B10.77 20240918_microed_autoleipaper_refine_289} P -7.430 -10.325 17.951 { od1 asp A 101   B13.88 20240918_microed_autoleipaper_refine_289} L -8.627 -10.012 18.063
{ cg  asp A 101   B10.77 20240918_microed_autoleipaper_refine_289} P -7.430 -10.325 17.951 { od2 asp A 101   B8.99 20240918_microed_autoleipaper_refine_289} L -7.059 -11.525 17.994
{ ca  asn A 103   B16.24 20240918_microed_autoleipaper_refine_289} P -2.730 -4.284 16.473 { cb  asn A 103   B15.83 20240918_microed_autoleipaper_refine_289} L -2.064 -5.546 15.942
{ cb  asn A 103   B15.83 20240918_microed_autoleipaper_refine_289} P -2.064 -5.546 15.942 { cg  asn A 103   B16.69 20240918_microed_autoleipaper_refine_289} L -1.742 -6.520 17.033
{ cg  asn A 103   B16.69 20240918_microed_autoleipaper_refine_289} P -1.742 -6.520 17.033 { od1 asn A 103   B10.75 20240918_microed_autoleipaper_refine_289} L -2.429 -7.526 17.194
{ cg  asn A 103   B16.69 20240918_microed_autoleipaper_refine_289} P -1.742 -6.520 17.033 { nd2 asn A 103   B32.44 20240918_microed_autoleipaper_refine_289} L -0.708 -6.212 17.820
{ ca  met A 105   B6.86 20240918_microed_autoleipaper_refine_289} P 0.422 -2.832 11.028 { cb  met A 105   B7.46 20240918_microed_autoleipaper_refine_289} L 0.437 -2.153 9.678
{ cb  met A 105   B7.46 20240918_microed_autoleipaper_refine_289} P 0.437 -2.153 9.678 { cg  met A 105   B5.72 20240918_microed_autoleipaper_refine_289} L -0.659 -2.688 8.876
{ cg  met A 105   B5.72 20240918_microed_autoleipaper_refine_289} P -0.659 -2.688 8.876 { sd  met A 105   B6.70 20240918_microed_autoleipaper_refine_289} L -0.445 -2.330 7.169
{ sd  met A 105   B6.70 20240918_microed_autoleipaper_refine_289} P -0.445 -2.330 7.169 { ce  met A 105   B6.03 20240918_microed_autoleipaper_refine_289} L 0.595 -3.726 6.769
{ ca  asn A 106   B12.33 20240918_microed_autoleipaper_refine_289} P 3.293 -2.284 13.425 { cb  asn A 106   B27.36 20240918_microed_autoleipaper_refine_289} L 3.498 -1.148 14.426
{ cb  asn A 106   B27.36 20240918_microed_autoleipaper_refine_289} P 3.498 -1.148 14.426 { cg  asn A 106   B26.96 20240918_microed_autoleipaper_refine_289} L 2.565 -1.234 15.580
{ cg  asn A 106   B26.96 20240918_microed_autoleipaper_refine_289} P 2.565 -1.234 15.580 { od1 asn A 106   B41.86 20240918_microed_autoleipaper_refine_289} L 2.954 -1.627 16.689
{ cg  asn A 106   B26.96 20240918_microed_autoleipaper_refine_289} P 2.565 -1.234 15.580 { nd2 asn A 106   B42.53 20240918_microed_autoleipaper_refine_289} L 1.312 -0.849 15.355
{ ca  ala A 107   B9.17 20240918_microed_autoleipaper_refine_289} P 2.576 -5.881 14.357 { cb  ala A 107   B10.21 20240918_microed_autoleipaper_refine_289} L 1.264 -6.637 14.274
{ ca  trp A 108   B6.58 20240918_microed_autoleipaper_refine_289} P 4.684 -6.562 11.310 { cb  trp A 108   B6.51 20240918_microed_autoleipaper_refine_289} L 4.146 -6.497 9.904
{ cb  trp A 108   B6.51 20240918_microed_autoleipaper_refine_289} P 4.146 -6.497 9.904 { cg  trp A 108   B5.28 20240918_microed_autoleipaper_refine_289} L 3.173 -7.543 9.691
{ cg  trp A 108   B5.28 20240918_microed_autoleipaper_refine_289} P 3.173 -7.543 9.691 { cd1 trp A 108   B4.93 20240918_microed_autoleipaper_refine_289} L 3.453 -8.804 9.385
{ cg  trp A 108   B5.28 20240918_microed_autoleipaper_refine_289} P 3.173 -7.543 9.691 { cd2 trp A 108   B5.29 20240918_microed_autoleipaper_refine_289} L 1.781 -7.437 9.820
{ cd1 trp A 108   B4.93 20240918_microed_autoleipaper_refine_289} P 3.453 -8.804 9.385 { ne1 trp A 108   B5.63 20240918_microed_autoleipaper_refine_289} L 2.285 -9.518 9.280
{ cd2 trp A 108   B5.29 20240918_microed_autoleipaper_refine_289} P 1.781 -7.437 9.820 { ce2 trp A 108   B5.78 20240918_microed_autoleipaper_refine_289} L 1.236 -8.702 9.571
{ cd2 trp A 108   B5.29 20240918_microed_autoleipaper_refine_289} P 1.781 -7.437 9.820 { ce3 trp A 108   B4.67 20240918_microed_autoleipaper_refine_289} L 0.936 -6.409 10.167
{ ne1 trp A 108   B5.63 20240918_microed_autoleipaper_refine_289} P 2.285 -9.518 9.280 { ce2 trp A 108   B5.78 20240918_microed_autoleipaper_refine_289} L 1.236 -8.702 9.571
{ ce2 trp A 108   B5.78 20240918_microed_autoleipaper_refine_289} P 1.236 -8.702 9.571 { cz2 trp A 108   B6.47 20240918_microed_autoleipaper_refine_289} L -0.090 -8.952 9.585
{ ce3 trp A 108   B4.67 20240918_microed_autoleipaper_refine_289} P 0.936 -6.409 10.167 { cz3 trp A 108   B5.25 20240918_microed_autoleipaper_refine_289} L -0.389 -6.644 10.199
{ cz2 trp A 108   B6.47 20240918_microed_autoleipaper_refine_289} P -0.090 -8.952 9.585 { ch2 trp A 108   B6.00 20240918_microed_autoleipaper_refine_289} L -0.916 -7.906 9.937
{ cz3 trp A 108   B5.25 20240918_microed_autoleipaper_refine_289} P -0.389 -6.644 10.199 { ch2 trp A 108   B6.00 20240918_microed_autoleipaper_refine_289} L -0.916 -7.906 9.937
{ ca  val A 109   B8.86 20240918_microed_autoleipaper_refine_289} P 8.200 -5.587 12.233 { cb  val A 109   B14.03 20240918_microed_autoleipaper_refine_289} L 9.233 -6.484 12.929
{ cb  val A 109   B14.03 20240918_microed_autoleipaper_refine_289} P 9.233 -6.484 12.929 { cg1 val A 109   B20.45 20240918_microed_autoleipaper_refine_289} L 9.632 -7.620 12.029
{ cb  val A 109   B14.03 20240918_microed_autoleipaper_refine_289} P 9.233 -6.484 12.929 { cg2 val A 109   B18.11 20240918_microed_autoleipaper_refine_289} L 10.433 -5.635 13.302
{ ca  ala A 110   B8.87 20240918_microed_autoleipaper_refine_289} P 9.080 -5.379 8.574 { cb  ala A 110   B9.05 20240918_microed_autoleipaper_refine_289} L 9.036 -6.481 7.530
{ ca  trp A 111   B6.13 20240918_microed_autoleipaper_refine_289} P 6.250 -2.951 8.001 { cb  trp A 111   B5.28 20240918_microed_autoleipaper_refine_289} L 4.774 -3.144 8.262
{ cb  trp A 111   B5.28 20240918_microed_autoleipaper_refine_289} P 4.774 -3.144 8.262 { cg  trp A 111   B9.26 20240918_microed_autoleipaper_refine_289} L 4.007 -1.963 7.920
{ cg  trp A 111   B9.26 20240918_microed_autoleipaper_refine_289} P 4.007 -1.963 7.920 { cd1 trp A 111   B6.21 20240918_microed_autoleipaper_refine_289} L 3.505 -1.634 6.682
{ cg  trp A 111   B9.26 20240918_microed_autoleipaper_refine_289} P 4.007 -1.963 7.920 { cd2 trp A 111   B8.24 20240918_microed_autoleipaper_refine_289} L 3.645 -0.924 8.778
{ cd1 trp A 111   B6.21 20240918_microed_autoleipaper_refine_289} P 3.505 -1.634 6.682 { ne1 trp A 111   B6.19 20240918_microed_autoleipaper_refine_289} L 2.864 -0.447 6.745
{ cd2 trp A 111   B8.24 20240918_microed_autoleipaper_refine_289} P 3.645 -0.924 8.778 { ce2 trp A 111   B6.31 20240918_microed_autoleipaper_refine_289} L 2.930 0.024 8.029
{ cd2 trp A 111   B8.24 20240918_microed_autoleipaper_refine_289} P 3.645 -0.924 8.778 { ce3 trp A 111   B7.79 20240918_microed_autoleipaper_refine_289} L 3.867 -0.673 10.117
{ ne1 trp A 111   B6.19 20240918_microed_autoleipaper_refine_289} P 2.864 -0.447 6.745 { ce2 trp A 111   B6.31 20240918_microed_autoleipaper_refine_289} L 2.930 0.024 8.029
{ ce2 trp A 111   B6.31 20240918_microed_autoleipaper_refine_289} P 2.930 0.024 8.029 { cz2 trp A 111   B9.97 20240918_microed_autoleipaper_refine_289} L 2.428 1.163 8.585
{ ce3 trp A 111   B7.79 20240918_microed_autoleipaper_refine_289} P 3.867 -0.673 10.117 { cz3 trp A 111   B10.31 20240918_microed_autoleipaper_refine_289} L 3.365 0.462 10.665
{ cz2 trp A 111   B9.97 20240918_microed_autoleipaper_refine_289} P 2.428 1.163 8.585 { ch2 trp A 111   B11.55 20240918_microed_autoleipaper_refine_289} L 2.672 1.389 9.897
{ cz3 trp A 111   B10.31 20240918_microed_autoleipaper_refine_289} P 3.365 0.462 10.665 { ch2 trp A 111   B11.55 20240918_microed_autoleipaper_refine_289} L 2.672 1.389 9.897
{ ca  arg A 112   B14.28 20240918_microed_autoleipaper_refine_289} P 7.354 -0.928 10.958 { cb  arg A 112   B14.53 20240918_microed_autoleipaper_refine_289} L 7.524 -1.430 12.371
{ cb  arg A 112   B14.53 20240918_microed_autoleipaper_refine_289} P 7.524 -1.430 12.371 { cg  arg A 112   B25.76 20240918_microed_autoleipaper_refine_289} L 7.664 -0.319 13.394
{ cg  arg A 112   B25.76 20240918_microed_autoleipaper_refine_289} P 7.664 -0.319 13.394 { cd  arg A 112   B28.92 20240918_microed_autoleipaper_refine_289} L 7.557 -0.850 14.843
{ cd  arg A 112   B28.92 20240918_microed_autoleipaper_refine_289} P 7.557 -0.850 14.843 { ne  arg A 112   B31.05 20240918_microed_autoleipaper_refine_289} L 8.011 -2.233 14.941
{ ne  arg A 112   B31.05 20240918_microed_autoleipaper_refine_289} P 8.011 -2.233 14.941 { cz  arg A 112   B27.34 20240918_microed_autoleipaper_refine_289} L 7.433 -3.183 15.669
{ cz  arg A 112   B27.34 20240918_microed_autoleipaper_refine_289} P 7.433 -3.183 15.669 { nh1 arg A 112   B39.04 20240918_microed_autoleipaper_refine_289} L 6.434 -2.915 16.494
{ cz  arg A 112   B27.34 20240918_microed_autoleipaper_refine_289} P 7.433 -3.183 15.669 { nh2 arg A 112   B28.71 20240918_microed_autoleipaper_refine_289} L 7.878 -4.432 15.573
{ ca  asn A 113   B11.99 20240918_microed_autoleipaper_refine_289} P 10.912 -0.866 9.822 { cb  asn A 113   B11.87 20240918_microed_autoleipaper_refine_289} L 11.848 -2.037 10.028
{ cb  asn A 113   B11.87 20240918_microed_autoleipaper_refine_289} P 11.848 -2.037 10.028 { cg  asn A 113   B15.15 20240918_microed_autoleipaper_refine_289} L 12.094 -2.320 11.520
{ cg  asn A 113   B15.15 20240918_microed_autoleipaper_refine_289} P 12.094 -2.320 11.520 { od1 asn A 113   B19.97 20240918_microed_autoleipaper_refine_289} L 11.684 -1.544 12.375
{ cg  asn A 113   B15.15 20240918_microed_autoleipaper_refine_289} P 12.094 -2.320 11.520 { nd2 asn A 113   B26.69 20240918_microed_autoleipaper_refine_289} L 12.753 -3.427 11.818
{ ca  arg A 114   B9.14 20240918_microed_autoleipaper_refine_289} P 10.568 -0.699 6.077 { cb  arg A 114   B12.03 20240918_microed_autoleipaper_refine_289} L 10.901 -1.980 5.304
{ cb  arg A 114   B12.03 20240918_microed_autoleipaper_refine_289} P 10.901 -1.980 5.304 { cg  arg A 114   B23.42 20240918_microed_autoleipaper_refine_289} L 11.658 -3.034 5.988
{ cg  arg A 114   B23.42 20240918_microed_autoleipaper_refine_289} P 11.658 -3.034 5.988 { cd  arg A 114   B15.62 20240918_microed_autoleipaper_refine_289} L 13.124 -2.792 6.037
{ cd  arg A 114   B15.62 20240918_microed_autoleipaper_refine_289} P 13.124 -2.792 6.037 { ne  arg A 114   B9.79 20240918_microed_autoleipaper_refine_289} L 13.741 -2.274 4.822
{ ne  arg A 114   B9.79 20240918_microed_autoleipaper_refine_289} P 13.741 -2.274 4.822 { cz  arg A 114   B8.46 20240918_microed_autoleipaper_refine_289} L 14.501 -2.970 3.991
{ cz  arg A 114   B8.46 20240918_microed_autoleipaper_refine_289} P 14.501 -2.970 3.991 { nh1 arg A 114   B8.62 20240918_microed_autoleipaper_refine_289} L 14.563 -4.274 4.053
{ cz  arg A 114   B8.46 20240918_microed_autoleipaper_refine_289} P 14.501 -2.970 3.991 { nh2 arg A 114   B10.97 20240918_microed_autoleipaper_refine_289} L 15.256 -2.316 3.139
{ ca  cys A 115   B7.55 20240918_microed_autoleipaper_refine_289} P 7.133 0.546 5.176 { cb  cys A 115   B5.34 20240918_microed_autoleipaper_refine_289} L 6.057 -0.515 5.179
{ cb  cys A 115   B5.34 20240918_microed_autoleipaper_refine_289} P 6.057 -0.515 5.179 { sg  cys A 115   B5.57 20240918_microed_autoleipaper_refine_289} L 6.632 -1.987 4.324
{ ca  lys A 116   B7.30 20240918_microed_autoleipaper_refine_289} P 6.041 2.889 7.853 { cb  lys A 116   B8.66 20240918_microed_autoleipaper_refine_289} L 6.211 2.615 9.319
{ cb  lys A 116   B8.66 20240918_microed_autoleipaper_refine_289} P 6.211 2.615 9.319 { cg  lys A 116   B9.26 20240918_microed_autoleipaper_refine_289} L 5.669 3.657 10.167
{ cg  lys A 116   B9.26 20240918_microed_autoleipaper_refine_289} P 5.669 3.657 10.167 { cd  lys A 116   B9.44 20240918_microed_autoleipaper_refine_289} L 5.981 3.258 11.604
{ cd  lys A 116   B9.44 20240918_microed_autoleipaper_refine_289} P 5.981 3.258 11.604 { ce  lys A 116   B8.85 20240918_microed_autoleipaper_refine_289} L 5.604 4.301 12.538
{ ce  lys A 116   B8.85 20240918_microed_autoleipaper_refine_289} P 5.604 4.301 12.538 { nz  lys A 116   B13.05 20240918_microed_autoleipaper_refine_289} L 5.895 3.937 13.927
{ ca  thr A 118   B9.35 20240918_microed_autoleipaper_refine_289} P 7.654 5.383 3.276 { cb  thr A 118   B8.94 20240918_microed_autoleipaper_refine_289} L 8.362 4.067 2.986
{ cb  thr A 118   B8.94 20240918_microed_autoleipaper_refine_289} P 8.362 4.067 2.986 { og1 thr A 118   B6.82 20240918_microed_autoleipaper_refine_289} L 7.403 3.062 2.791
{ cb  thr A 118   B8.94 20240918_microed_autoleipaper_refine_289} P 8.362 4.067 2.986 { cg2 thr A 118   B13.27 20240918_microed_autoleipaper_refine_289} L 9.306 3.731 4.158
{ ca  asp A 119   B7.68 20240918_microed_autoleipaper_refine_289} P 5.977 5.875 -0.040 { cb  asp A 119   B9.18 20240918_microed_autoleipaper_refine_289} L 6.757 6.529 -1.168
{ cb  asp A 119   B9.18 20240918_microed_autoleipaper_refine_289} P 6.757 6.529 -1.168 { cg  asp A 119   B13.14 20240918_microed_autoleipaper_refine_289} L 6.047 6.466 -2.496
{ cg  asp A 119   B13.14 20240918_microed_autoleipaper_refine_289} P 6.047 6.466 -2.496 { od1 asp A 119   B11.26 20240918_microed_autoleipaper_refine_289} L 4.789 6.308 -2.513
{ cg  asp A 119   B13.14 20240918_microed_autoleipaper_refine_289} P 6.047 6.466 -2.496 { od2 asp A 119   B13.06 20240918_microed_autoleipaper_refine_289} L 6.756 6.528 -3.530
{ ca  val A 120   B7.07 20240918_microed_autoleipaper_refine_289} P 4.180 2.618 0.219 { cb  val A 120   B7.15 20240918_microed_autoleipaper_refine_289} L 3.368 2.079 1.411
{ cb  val A 120   B7.15 20240918_microed_autoleipaper_refine_289} P 3.368 2.079 1.411 { cg1 val A 120   B7.69 20240918_microed_autoleipaper_refine_289} L 4.254 2.006 2.613
{ cb  val A 120   B7.15 20240918_microed_autoleipaper_refine_289} P 3.368 2.079 1.411 { cg2 val A 120   B9.11 20240918_microed_autoleipaper_refine_289} L 2.192 2.976 1.655
{ ca  gln A 121   B9.67 20240918_microed_autoleipaper_refine_289} P 2.092 3.462 -2.766 { cb  gln A 121   B12.24 20240918_microed_autoleipaper_refine_289} L 1.345 4.736 -3.033
{ cb  gln A 121   B12.24 20240918_microed_autoleipaper_refine_289} P 1.345 4.736 -3.033 { cg  gln A 121   B13.58 20240918_microed_autoleipaper_refine_289} L 1.029 4.979 -4.453
{ cg  gln A 121   B13.58 20240918_microed_autoleipaper_refine_289} P 1.029 4.979 -4.453 { cd  gln A 121   B20.06 20240918_microed_autoleipaper_refine_289} L 0.093 6.142 -4.646
{ cd  gln A 121   B20.06 20240918_microed_autoleipaper_refine_289} P 0.093 6.142 -4.646 { oe1 gln A 121   B33.65 20240918_microed_autoleipaper_refine_289} L -0.968 6.201 -4.034
{ cd  gln A 121   B20.06 20240918_microed_autoleipaper_refine_289} P 0.093 6.142 -4.646 { ne2 gln A 121   B28.43 20240918_microed_autoleipaper_refine_289} L 0.502 7.111 -5.481
{ ca  ala A 122   B8.40 20240918_microed_autoleipaper_refine_289} P 5.243 2.775 -4.722 { cb  ala A 122   B8.83 20240918_microed_autoleipaper_refine_289} L 6.666 3.004 -4.242
{ ca  trp A 123   B6.62 20240918_microed_autoleipaper_refine_289} P 4.450 -0.860 -4.189 { cb  trp A 123   B9.95 20240918_microed_autoleipaper_refine_289} L 4.264 -1.501 -2.827
{ cb  trp A 123   B9.95 20240918_microed_autoleipaper_refine_289} P 4.264 -1.501 -2.827 { cg  trp A 123   B8.73 20240918_microed_autoleipaper_refine_289} L 5.525 -1.347 -2.176
{ cg  trp A 123   B8.73 20240918_microed_autoleipaper_refine_289} P 5.525 -1.347 -2.176 { cd1 trp A 123   B7.80 20240918_microed_autoleipaper_refine_289} L 5.839 -0.468 -1.185
{ cg  trp A 123   B8.73 20240918_microed_autoleipaper_refine_289} P 5.525 -1.347 -2.176 { cd2 trp A 123   B9.85 20240918_microed_autoleipaper_refine_289} L 6.717 -2.007 -2.527
{ cd1 trp A 123   B7.80 20240918_microed_autoleipaper_refine_289} P 5.839 -0.468 -1.185 { ne1 trp A 123   B10.50 20240918_microed_autoleipaper_refine_289} L 7.154 -0.543 -0.901
{ cd2 trp A 123   B9.85 20240918_microed_autoleipaper_refine_289} P 6.717 -2.007 -2.527 { ce2 trp A 123   B9.77 20240918_microed_autoleipaper_refine_289} L 7.724 -1.484 -1.717
{ cd2 trp A 123   B9.85 20240918_microed_autoleipaper_refine_289} P 6.717 -2.007 -2.527 { ce3 trp A 123   B12.65 20240918_microed_autoleipaper_refine_289} L 7.042 -2.991 -3.485
{ ne1 trp A 123   B10.50 20240918_microed_autoleipaper_refine_289} P 7.154 -0.543 -0.901 { ce2 trp A 123   B9.77 20240918_microed_autoleipaper_refine_289} L 7.724 -1.484 -1.717
{ ce2 trp A 123   B9.77 20240918_microed_autoleipaper_refine_289} P 7.724 -1.484 -1.717 { cz2 trp A 123   B17.79 20240918_microed_autoleipaper_refine_289} L 9.033 -1.926 -1.781
{ ce3 trp A 123   B12.65 20240918_microed_autoleipaper_refine_289} P 7.042 -2.991 -3.485 { cz3 trp A 123   B15.58 20240918_microed_autoleipaper_refine_289} L 8.351 -3.411 -3.564
{ cz2 trp A 123   B17.79 20240918_microed_autoleipaper_refine_289} P 9.033 -1.926 -1.781 { ch2 trp A 123   B17.72 20240918_microed_autoleipaper_refine_289} L 9.334 -2.866 -2.724
{ cz3 trp A 123   B15.58 20240918_microed_autoleipaper_refine_289} P 8.351 -3.411 -3.564 { ch2 trp A 123   B17.72 20240918_microed_autoleipaper_refine_289} L 9.334 -2.866 -2.724
{ ca  ile A 124   B7.41 20240918_microed_autoleipaper_refine_289} P 1.214 -0.542 -6.119 { cb  ile A 124   B9.13 20240918_microed_autoleipaper_refine_289} L -0.130 -0.394 -5.393
{ cb  ile A 124   B9.13 20240918_microed_autoleipaper_refine_289} P -0.130 -0.394 -5.393 { cg1 ile A 124   B11.79 20240918_microed_autoleipaper_refine_289} L -0.424 1.047 -5.030
{ cb  ile A 124   B9.13 20240918_microed_autoleipaper_refine_289} P -0.130 -0.394 -5.393 { cg2 ile A 124   B8.29 20240918_microed_autoleipaper_refine_289} L -0.136 -1.263 -4.149
{ cg1 ile A 124   B11.79 20240918_microed_autoleipaper_refine_289} P -0.424 1.047 -5.030 { cd1 ile A 124   B11.74 20240918_microed_autoleipaper_refine_289} L -1.842 1.200 -4.663
{ ca  arg A 125   B9.15 20240918_microed_autoleipaper_refine_289} P 2.221 2.201 -8.437 { cb  arg A 125   B11.55 20240918_microed_autoleipaper_refine_289} L 3.306 3.216 -8.101
{ cb  arg A 125   B11.55 20240918_microed_autoleipaper_refine_289} P 3.306 3.216 -8.101 { cg  arg A 125   B14.66 20240918_microed_autoleipaper_refine_289} L 3.520 4.310 -9.143
{ cg  arg A 125   B14.66 20240918_microed_autoleipaper_refine_289} P 3.520 4.310 -9.143 { cd  arg A 125   B14.24 20240918_microed_autoleipaper_refine_289} L 4.464 5.388 -8.625
{ cd  arg A 125   B14.24 20240918_microed_autoleipaper_refine_289} P 4.464 5.388 -8.625 { ne  arg A 125   B13.33 20240918_microed_autoleipaper_refine_289} L 3.883 5.991 -7.448
{ ne  arg A 125   B13.33 20240918_microed_autoleipaper_refine_289} P 3.883 5.991 -7.448 { cz  arg A 125   B12.81 20240918_microed_autoleipaper_refine_289} L 4.486 6.143 -6.291
{ cz  arg A 125   B12.81 20240918_microed_autoleipaper_refine_289} P 4.486 6.143 -6.291 { nh1 arg A 125   B12.50 20240918_microed_autoleipaper_refine_289} L 5.754 5.829 -6.120
{ cz  arg A 125   B12.81 20240918_microed_autoleipaper_refine_289} P 4.486 6.143 -6.291 { nh2 arg A 125   B17.03 20240918_microed_autoleipaper_refine_289} L 3.803 6.647 -5.274
{ ca  cys A 127   B14.89 20240918_microed_autoleipaper_refine_289} P -0.125 -1.803 -11.340 { cb  cys A 127   B13.28 20240918_microed_autoleipaper_refine_289} L -0.202 -2.424 -9.942
{ cb  cys A 127   B13.28 20240918_microed_autoleipaper_refine_289} P -0.202 -2.424 -9.942 { sg  cys A 127   B8.40 20240918_microed_autoleipaper_refine_289} L 1.357 -2.645 -9.170
@vectorlist {sc H} color= gray nobutton master= {sidechain} master= {H's}
{ cb  lys A   1   B10.71 20240918_microed_autoleipaper_refine_289} P 3.169 -18.524 -5.207 { hb2 lys A   1   B12.85 20240918_microed_autoleipaper_refine_289} L 2.779 -19.321 -5.597
{ cb  lys A   1   B10.71 20240918_microed_autoleipaper_refine_289} P 3.169 -18.524 -5.207 { hb3 lys A   1   B12.85 20240918_microed_autoleipaper_refine_289} L 2.750 -18.332 -4.353
{ cg  lys A   1   B8.02 20240918_microed_autoleipaper_refine_289} P 2.874 -17.358 -6.141 { hg2 lys A   1   B9.63 20240918_microed_autoleipaper_refine_289} L 3.067 -16.522 -5.688
{ cg  lys A   1   B8.02 20240918_microed_autoleipaper_refine_289} P 2.874 -17.358 -6.141 { hg3 lys A   1   B9.63 20240918_microed_autoleipaper_refine_289} L 3.420 -17.436 -6.939
{ cd  lys A   1   B10.21 20240918_microed_autoleipaper_refine_289} P 1.444 -17.357 -6.545 { hd2 lys A   1   B12.26 20240918_microed_autoleipaper_refine_289} L 1.263 -18.147 -7.077
{ cd  lys A   1   B10.21 20240918_microed_autoleipaper_refine_289} P 1.444 -17.357 -6.545 { hd3 lys A   1   B12.26 20240918_microed_autoleipaper_refine_289} L 0.889 -17.357 -5.750
{ ce  lys A   1   B10.67 20240918_microed_autoleipaper_refine_289} P 1.091 -16.160 -7.357 { he2 lys A   1   B12.81 20240918_microed_autoleipaper_refine_289} L 0.135 -16.011 -7.292
{ ce  lys A   1   B10.67 20240918_microed_autoleipaper_refine_289} P 1.091 -16.160 -7.357 { he3 lys A   1   B12.81 20240918_microed_autoleipaper_refine_289} L 1.571 -15.394 -7.007
{ nz  lys A   1   B20.72 20240918_microed_autoleipaper_refine_289} P 1.427 -16.283 -8.782 { hz1 lys A   1   B24.86 20240918_microed_autoleipaper_refine_289} L 1.156 -15.558 -9.222
{ nz  lys A   1   B20.72 20240918_microed_autoleipaper_refine_289} P 1.427 -16.283 -8.782 { hz2 lys A   1   B24.86 20240918_microed_autoleipaper_refine_289} L 2.308 -16.368 -8.881
{ nz  lys A   1   B20.72 20240918_microed_autoleipaper_refine_289} P 1.427 -16.283 -8.782 { hz3 lys A   1   B24.86 20240918_microed_autoleipaper_refine_289} L 1.027 -16.998 -9.129
{ cb  val A   2   B8.47 20240918_microed_autoleipaper_refine_289} P 8.132 -15.526 -5.533 { hb  val A   2   B10.17 20240918_microed_autoleipaper_refine_289} L 8.310 -15.657 -6.477
{ cg1 val A   2   B7.75 20240918_microed_autoleipaper_refine_289} P 8.631 -14.156 -5.174 {hg11 val A   2   B9.29 20240918_microed_autoleipaper_refine_289} L 'h' 9.546 -14.063 -5.481
{ cg1 val A   2   B7.75 20240918_microed_autoleipaper_refine_289} P 8.631 -14.156 -5.174 {hg12 val A   2   B9.29 20240918_microed_autoleipaper_refine_289} L 'h' 8.069 -13.492 -5.605
{ cg1 val A   2   B7.75 20240918_microed_autoleipaper_refine_289} P 8.631 -14.156 -5.174 {hg13 val A   2   B9.29 20240918_microed_autoleipaper_refine_289} L 'h' 8.592 -14.047 -4.211
{ cg2 val A   2   B7.95 20240918_microed_autoleipaper_refine_289} P 8.864 -16.642 -4.783 {hg21 val A   2   B9.54 20240918_microed_autoleipaper_refine_289} L 'h' 9.811 -16.435 -4.757
{ cg2 val A   2   B7.95 20240918_microed_autoleipaper_refine_289} P 8.864 -16.642 -4.783 {hg22 val A   2   B9.54 20240918_microed_autoleipaper_refine_289} L 'h' 8.513 -16.699 -3.881
{ cg2 val A   2   B7.95 20240918_microed_autoleipaper_refine_289} P 8.864 -16.642 -4.783 {hg23 val A   2   B9.54 20240918_microed_autoleipaper_refine_289} L 'h' 8.721 -17.481 -5.248
{ cb  phe A   3   B6.09 20240918_microed_autoleipaper_refine_289} P 3.304 -12.239 -5.183 { hb2 phe A   3   B7.31 20240918_microed_autoleipaper_refine_289} L 3.742 -12.152 -4.322
{ cb  phe A   3   B6.09 20240918_microed_autoleipaper_refine_289} P 3.304 -12.239 -5.183 { hb3 phe A   3   B7.31 20240918_microed_autoleipaper_refine_289} L 3.068 -11.363 -5.526
{ cd1 phe A   3   B5.83 20240918_microed_autoleipaper_refine_289} P 2.015 -13.996 -4.069 { hd1 phe A   3   B7.00 20240918_microed_autoleipaper_refine_289} L 2.776 -14.232 -3.591
{ cd2 phe A   3   B5.29 20240918_microed_autoleipaper_refine_289} P 0.956 -12.699 -5.705 { hd2 phe A   3   B6.35 20240918_microed_autoleipaper_refine_289} L 0.988 -12.029 -6.349
{ ce1 phe A   3   B6.52 20240918_microed_autoleipaper_refine_289} P 0.872 -14.649 -3.859 { he1 phe A   3   B7.83 20240918_microed_autoleipaper_refine_289} L 0.844 -15.318 -3.214
{ ce2 phe A   3   B4.40 20240918_microed_autoleipaper_refine_289} P -0.200 -13.370 -5.507 { he2 phe A   3   B5.28 20240918_microed_autoleipaper_refine_289} L -0.958 -13.164 -6.004
{ cz  phe A   3   B5.55 20240918_microed_autoleipaper_refine_289} P -0.233 -14.367 -4.554 { hz  phe A   3   B6.67 20240918_microed_autoleipaper_refine_289} L -1.019 -14.838 -4.396
{ cb  arg A   5   B9.83 20240918_microed_autoleipaper_refine_289} P 4.877 -5.422 -6.322 { hb2 arg A   5   B11.80 20240918_microed_autoleipaper_refine_289} L 4.413 -4.825 -5.714
{ cb  arg A   5   B9.83 20240918_microed_autoleipaper_refine_289} P 4.877 -5.422 -6.322 { hb3 arg A   5   B11.80 20240918_microed_autoleipaper_refine_289} L 5.745 -5.656 -5.958
{ cg  arg A   5   B7.29 20240918_microed_autoleipaper_refine_289} P 5.128 -4.652 -7.572 { hg2 arg A   5   B8.75 20240918_microed_autoleipaper_refine_289} L 5.533 -5.218 -8.247
{ cg  arg A   5   B7.29 20240918_microed_autoleipaper_refine_289} P 5.128 -4.652 -7.572 { hg3 arg A   5   B8.75 20240918_microed_autoleipaper_refine_289} L 4.303 -4.270 -7.910
{ cd  arg A   5   B10.65 20240918_microed_autoleipaper_refine_289} P 6.090 -3.538 -7.192 { hd2 arg A   5   B12.78 20240918_microed_autoleipaper_refine_289} L 5.703 -3.005 -6.481
{ cd  arg A   5   B10.65 20240918_microed_autoleipaper_refine_289} P 6.090 -3.538 -7.192 { hd3 arg A   5   B12.78 20240918_microed_autoleipaper_refine_289} L 6.931 -3.923 -6.899
{ ne  arg A   5   B10.30 20240918_microed_autoleipaper_refine_289} P 6.349 -2.682 -8.312 { he  arg A   5   B12.36 20240918_microed_autoleipaper_refine_289} L 7.087 -2.785 -8.742
{ nh1 arg A   5   B10.01 20240918_microed_autoleipaper_refine_289} P 4.378 -1.528 -8.104 {hh11 arg A   5   B12.02 20240918_microed_autoleipaper_refine_289} L 'h' 4.159 -2.002 -7.421
{ nh1 arg A   5   B10.01 20240918_microed_autoleipaper_refine_289} P 4.378 -1.528 -8.104 {hh12 arg A   5   B12.02 20240918_microed_autoleipaper_refine_289} L 'h' 3.851 -0.911 -8.387
{ nh2 arg A   5   B10.87 20240918_microed_autoleipaper_refine_289} P 5.839 -1.003 -9.762 {hh21 arg A   5   B13.05 20240918_microed_autoleipaper_refine_289} L 'h' 6.585 -1.134 -10.170
{ nh2 arg A   5   B10.87 20240918_microed_autoleipaper_refine_289} P 5.839 -1.003 -9.762 {hh22 arg A   5   B13.05 20240918_microed_autoleipaper_refine_289} L 'h' 5.302 -0.389 -10.035
{ cb  cys A   6   B6.28 20240918_microed_autoleipaper_refine_289} P 1.332 -5.479 -10.183 { hb2 cys A   6   B7.54 20240918_microed_autoleipaper_refine_289} L 1.773 -6.181 -10.686
{ cb  cys A   6   B6.28 20240918_microed_autoleipaper_refine_289} P 1.332 -5.479 -10.183 { hb3 cys A   6   B7.54 20240918_microed_autoleipaper_refine_289} L 0.437 -5.335 -10.529
{ cb  glu A   7   B5.77 20240918_microed_autoleipaper_refine_289} P 0.665 -10.580 -9.113 { hb2 glu A   7   B6.92 20240918_microed_autoleipaper_refine_289} L 1.537 -10.577 -8.689
{ cb  glu A   7   B5.77 20240918_microed_autoleipaper_refine_289} P 0.665 -10.580 -9.113 { hb3 glu A   7   B6.92 20240918_microed_autoleipaper_refine_289} L 0.170 -11.372 -8.850
{ cg  glu A   7   B6.34 20240918_microed_autoleipaper_refine_289} P 0.884 -10.659 -10.580 { hg2 glu A   7   B7.61 20240918_microed_autoleipaper_refine_289} L 1.074 -11.582 -10.811
{ cg  glu A   7   B6.34 20240918_microed_autoleipaper_refine_289} P 0.884 -10.659 -10.580 { hg3 glu A   7   B7.61 20240918_microed_autoleipaper_refine_289} L 0.074 -10.366 -11.026
{ cb  leu A   8   B4.90 20240918_microed_autoleipaper_refine_289} P 1.230 -9.241 -4.123 { hb2 leu A   8   B5.88 20240918_microed_autoleipaper_refine_289} L 1.848 -9.940 -4.390
{ cb  leu A   8   B4.90 20240918_microed_autoleipaper_refine_289} P 1.230 -9.241 -4.123 { hb3 leu A   8   B5.88 20240918_microed_autoleipaper_refine_289} L 1.635 -8.370 -4.259
{ cg  leu A   8   B5.05 20240918_microed_autoleipaper_refine_289} P 0.930 -9.404 -2.655 { hg  leu A   8   B6.06 20240918_microed_autoleipaper_refine_289} L 0.341 -8.684 -2.381
{ cd1 leu A   8   B4.42 20240918_microed_autoleipaper_refine_289} P 0.233 -10.712 -2.374 {hd11 leu A   8   B5.30 20240918_microed_autoleipaper_refine_289} L 'h' 0.213 -10.859 -1.415
{ cd1 leu A   8   B4.42 20240918_microed_autoleipaper_refine_289} P 0.233 -10.712 -2.374 {hd12 leu A   8   B5.30 20240918_microed_autoleipaper_refine_289} L 'h' -0.672 -10.668 -2.721
{ cd1 leu A   8   B4.42 20240918_microed_autoleipaper_refine_289} P 0.233 -10.712 -2.374 {hd13 leu A   8   B5.30 20240918_microed_autoleipaper_refine_289} L 'h' 0.720 -11.429 -2.809
{ cd2 leu A   8   B5.17 20240918_microed_autoleipaper_refine_289} P 2.215 -9.350 -1.867 {hd21 leu A   8   B6.20 20240918_microed_autoleipaper_refine_289} L 'h' 2.024 -9.553 -0.938
{ cd2 leu A   8   B5.17 20240918_microed_autoleipaper_refine_289} P 2.215 -9.350 -1.867 {hd22 leu A   8   B6.20 20240918_microed_autoleipaper_refine_289} L 'h' 2.835 -10.002 -2.228
{ cd2 leu A   8   B5.17 20240918_microed_autoleipaper_refine_289} P 2.215 -9.350 -1.867 {hd23 leu A   8   B6.20 20240918_microed_autoleipaper_refine_289} L 'h' 2.592 -8.459 -1.940
{ cb  ala A   9   B4.60 20240918_microed_autoleipaper_refine_289} P -1.038 -4.713 -5.630 { hb1 ala A   9   B5.52 20240918_microed_autoleipaper_refine_289} L -1.615 -3.969 -5.396
{ cb  ala A   9   B4.60 20240918_microed_autoleipaper_refine_289} P -1.038 -4.713 -5.630 { hb2 ala A   9   B5.52 20240918_microed_autoleipaper_refine_289} L -0.120 -4.508 -5.391
{ cb  ala A   9   B4.60 20240918_microed_autoleipaper_refine_289} P -1.038 -4.713 -5.630 { hb3 ala A   9   B5.52 20240918_microed_autoleipaper_refine_289} L -1.100 -4.893 -6.581
{ cb  ala A  10   B5.37 20240918_microed_autoleipaper_refine_289} P -4.241 -7.647 -8.402 { hb1 ala A  10   B6.44 20240918_microed_autoleipaper_refine_289} L -5.141 -7.786 -8.735
{ cb  ala A  10   B5.37 20240918_microed_autoleipaper_refine_289} P -4.241 -7.647 -8.402 { hb2 ala A  10   B6.44 20240918_microed_autoleipaper_refine_289} L -3.789 -6.978 -8.940
{ cb  ala A  10   B5.37 20240918_microed_autoleipaper_refine_289} P -4.241 -7.647 -8.402 { hb3 ala A  10   B6.44 20240918_microed_autoleipaper_refine_289} L -3.747 -8.481 -8.426
{ cb  ala A  11   B6.11 20240918_microed_autoleipaper_refine_289} P -3.803 -11.311 -4.664 { hb1 ala A  11   B7.34 20240918_microed_autoleipaper_refine_289} L -4.214 -12.015 -4.139
{ cb  ala A  11   B6.11 20240918_microed_autoleipaper_refine_289} P -3.803 -11.311 -4.664 { hb2 ala A  11   B7.34 20240918_microed_autoleipaper_refine_289} L -3.548 -11.654 -5.535
{ cb  ala A  11   B6.11 20240918_microed_autoleipaper_refine_289} P -3.803 -11.311 -4.664 { hb3 ala A  11   B7.34 20240918_microed_autoleipaper_refine_289} L -3.023 -10.966 -4.203
{ cb  met A  12   B3.45 20240918_microed_autoleipaper_refine_289} P -3.468 -7.475 -1.202 { hb2 met A  12   B4.14 20240918_microed_autoleipaper_refine_289} L -3.106 -6.938 -1.925
{ cb  met A  12   B3.45 20240918_microed_autoleipaper_refine_289} P -3.468 -7.475 -1.202 { hb3 met A  12   B4.14 20240918_microed_autoleipaper_refine_289} L -3.738 -6.902 -0.467
{ cg  met A  12   B3.25 20240918_microed_autoleipaper_refine_289} P -2.412 -8.356 -0.722 { hg2 met A  12   B3.90 20240918_microed_autoleipaper_refine_289} L -2.767 -8.944 -0.038
{ cg  met A  12   B3.25 20240918_microed_autoleipaper_refine_289} P -2.412 -8.356 -0.722 { hg3 met A  12   B3.90 20240918_microed_autoleipaper_refine_289} L -2.066 -8.879 -1.462
{ ce  met A  12   B4.59 20240918_microed_autoleipaper_refine_289} P -0.375 -8.659 1.025 { he1 met A  12   B5.51 20240918_microed_autoleipaper_refine_289} L 0.419 -8.288 1.441
{ ce  met A  12   B4.59 20240918_microed_autoleipaper_refine_289} P -0.375 -8.659 1.025 { he2 met A  12   B5.51 20240918_microed_autoleipaper_refine_289} L -1.020 -8.909 1.705
{ ce  met A  12   B4.59 20240918_microed_autoleipaper_refine_289} P -0.375 -8.659 1.025 { he3 met A  12   B5.51 20240918_microed_autoleipaper_refine_289} L -0.138 -9.434 0.493
{ cb  lys A  13   B8.22 20240918_microed_autoleipaper_refine_289} P -6.908 -4.899 -4.355 { hb2 lys A  13   B9.87 20240918_microed_autoleipaper_refine_289} L -5.996 -4.569 -4.344
{ cb  lys A  13   B8.22 20240918_microed_autoleipaper_refine_289} P -6.908 -4.899 -4.355 { hb3 lys A  13   B9.87 20240918_microed_autoleipaper_refine_289} L -7.056 -5.438 -5.147
{ cg  lys A  13   B10.30 20240918_microed_autoleipaper_refine_289} P -7.811 -3.697 -4.463 { hg2 lys A  13   B12.36 20240918_microed_autoleipaper_refine_289} L -8.727 -3.992 -4.591
{ cg  lys A  13   B10.30 20240918_microed_autoleipaper_refine_289} P -7.811 -3.697 -4.463 { hg3 lys A  13   B12.36 20240918_microed_autoleipaper_refine_289} L -7.743 -3.168 -3.653
{ cd  lys A  13   B15.08 20240918_microed_autoleipaper_refine_289} P -7.419 -2.828 -5.639 { hd2 lys A  13   B18.10 20240918_microed_autoleipaper_refine_289} L -6.555 -2.424 -5.461
{ cd  lys A  13   B15.08 20240918_microed_autoleipaper_refine_289} P -7.419 -2.828 -5.639 { hd3 lys A  13   B18.10 20240918_microed_autoleipaper_refine_289} L -7.371 -3.376 -6.437
{ ce  lys A  13   B42.36 20240918_microed_autoleipaper_refine_289} P -8.429 -1.696 -5.898 { he2 lys A  13   B50.83 20240918_microed_autoleipaper_refine_289} L -8.161 -1.204 -6.689
{ ce  lys A  13   B42.36 20240918_microed_autoleipaper_refine_289} P -8.429 -1.696 -5.898 { he3 lys A  13   B50.83 20240918_microed_autoleipaper_refine_289} L -9.311 -2.079 -6.028
{ nz  lys A  13   B48.61 20240918_microed_autoleipaper_refine_289} P -8.501 -0.737 -4.753 { hz1 lys A  13   B58.33 20240918_microed_autoleipaper_refine_289} L -9.089 -0.094 -4.931
{ nz  lys A  13   B48.61 20240918_microed_autoleipaper_refine_289} P -8.501 -0.737 -4.753 { hz2 lys A  13   B58.33 20240918_microed_autoleipaper_refine_289} L -8.754 -1.164 -4.014
{ nz  lys A  13   B48.61 20240918_microed_autoleipaper_refine_289} P -8.501 -0.737 -4.753 { hz3 lys A  13   B58.33 20240918_microed_autoleipaper_refine_289} L -7.703 -0.369 -4.614
{ cb  arg A  14   B7.06 20240918_microed_autoleipaper_refine_289} P -9.206 -9.700 -4.963 { hb2 arg A  14   B8.47 20240918_microed_autoleipaper_refine_289} L -8.329 -10.046 -4.734
{ cb  arg A  14   B7.06 20240918_microed_autoleipaper_refine_289} P -9.206 -9.700 -4.963 { hb3 arg A  14   B8.47 20240918_microed_autoleipaper_refine_289} L -9.882 -10.376 -4.798
{ cg  arg A  14   B10.97 20240918_microed_autoleipaper_refine_289} P -9.203 -9.427 -6.430 { hg2 arg A  14   B13.16 20240918_microed_autoleipaper_refine_289} L -10.004 -8.931 -6.663
{ cg  arg A  14   B10.97 20240918_microed_autoleipaper_refine_289} P -9.203 -9.427 -6.430 { hg3 arg A  14   B13.16 20240918_microed_autoleipaper_refine_289} L -8.415 -8.910 -6.656
{ cd  arg A  14   B12.27 20240918_microed_autoleipaper_refine_289} P -9.183 -10.693 -7.241 { hd2 arg A  14   B14.72 20240918_microed_autoleipaper_refine_289} L -9.895 -11.278 -6.937
{ cd  arg A  14   B12.27 20240918_microed_autoleipaper_refine_289} P -9.183 -10.693 -7.241 { hd3 arg A  14   B14.72 20240918_microed_autoleipaper_refine_289} L -9.310 -10.474 -8.177
{ ne  arg A  14   B15.73 20240918_microed_autoleipaper_refine_289} P -7.927 -11.407 -7.111 { he  arg A  14   B18.87 20240918_microed_autoleipaper_refine_289} L -7.878 -12.042 -6.533
{ nh1 arg A  14   B15.03 20240918_microed_autoleipaper_refine_289} P -6.852 -10.150 -8.711 {hh11 arg A  14   B18.03 20240918_microed_autoleipaper_refine_289} L 'h' -7.559 -9.672 -8.820
{ nh1 arg A  14   B15.03 20240918_microed_autoleipaper_refine_289} P -6.852 -10.150 -8.711 {hh12 arg A  14   B18.03 20240918_microed_autoleipaper_refine_289} L 'h' -6.146 -9.986 -9.174
{ nh2 arg A  14   B14.03 20240918_microed_autoleipaper_refine_289} P -5.752 -11.860 -7.645 {hh21 arg A  14   B16.83 20240918_microed_autoleipaper_refine_289} L 'h' -5.749 -12.491 -7.061
{ nh2 arg A  14   B14.03 20240918_microed_autoleipaper_refine_289} P -5.752 -11.860 -7.645 {hh22 arg A  14   B16.83 20240918_microed_autoleipaper_refine_289} L 'h' -5.044 -11.698 -8.106
{ cb  his A  15   B10.16 20240918_microed_autoleipaper_refine_289} P -8.088 -10.354 0.063 { hb2 his A  15   B12.19 20240918_microed_autoleipaper_refine_289} L -7.292 -9.850 -0.168
{ cb  his A  15   B10.16 20240918_microed_autoleipaper_refine_289} P -8.088 -10.354 0.063 { hb3 his A  15   B12.19 20240918_microed_autoleipaper_refine_289} L -8.179 -10.407 1.027
{ nd1 his A  15   B9.05 20240918_microed_autoleipaper_refine_289} P -7.319 -12.010 -1.640 { hd1 his A  15   B10.87 20240918_microed_autoleipaper_refine_289} L -6.988 -11.430 -2.182
{ cd2 his A  15   B9.05 20240918_microed_autoleipaper_refine_289} P -8.241 -12.899 0.107 { hd2 his A  15   B10.87 20240918_microed_autoleipaper_refine_289} L -8.639 -13.030 0.937
{ ce1 his A  15   B12.32 20240918_microed_autoleipaper_refine_289} P -7.329 -13.314 -1.839 { he1 his A  15   B14.78 20240918_microed_autoleipaper_refine_289} L -7.008 -13.759 -2.590
{ ne2 his A  15   B11.81 20240918_microed_autoleipaper_refine_289} P -7.877 -13.871 -0.782 { he2 his A  15   B14.17 20240918_microed_autoleipaper_refine_289} L -7.990 -14.716 -0.668
{ cb  leu A  17   B4.53 20240918_microed_autoleipaper_refine_289} P -5.653 -5.820 2.056 { hb2 leu A  17   B5.44 20240918_microed_autoleipaper_refine_289} L -5.495 -6.043 1.126
{ cb  leu A  17   B4.53 20240918_microed_autoleipaper_refine_289} P -5.653 -5.820 2.056 { hb3 leu A  17   B5.44 20240918_microed_autoleipaper_refine_289} L -4.961 -5.221 2.377
{ cg  leu A  17   B5.78 20240918_microed_autoleipaper_refine_289} P -5.575 -7.086 2.854 { hg  leu A  17   B6.93 20240918_microed_autoleipaper_refine_289} L -6.263 -7.682 2.519
{ cd1 leu A  17   B4.04 20240918_microed_autoleipaper_refine_289} P -4.174 -7.668 2.693 {hd11 leu A  17   B4.84 20240918_microed_autoleipaper_refine_289} L 'h' -4.122 -8.505 3.180
{ cd1 leu A  17   B4.04 20240918_microed_autoleipaper_refine_289} P -4.174 -7.668 2.693 {hd12 leu A  17   B4.84 20240918_microed_autoleipaper_refine_289} L 'h' -4.003 -7.822 1.751
{ cd1 leu A  17   B4.04 20240918_microed_autoleipaper_refine_289} P -4.174 -7.668 2.693 {hd13 leu A  17   B4.84 20240918_microed_autoleipaper_refine_289} L 'h' -3.528 -7.037 3.048
{ cd2 leu A  17   B5.73 20240918_microed_autoleipaper_refine_289} P -5.856 -6.909 4.326 {hd21 leu A  17   B6.88 20240918_microed_autoleipaper_refine_289} L 'h' -5.578 -7.709 4.799
{ cd2 leu A  17   B5.73 20240918_microed_autoleipaper_refine_289} P -5.856 -6.909 4.326 {hd22 leu A  17   B6.88 20240918_microed_autoleipaper_refine_289} L 'h' -5.359 -6.142 4.652
{ cd2 leu A  17   B5.73 20240918_microed_autoleipaper_refine_289} P -5.856 -6.909 4.326 {hd23 leu A  17   B6.88 20240918_microed_autoleipaper_refine_289} L 'h' -6.807 -6.764 4.450
{ cb  asp A  18   B7.37 20240918_microed_autoleipaper_refine_289} P -7.386 -1.354 -0.839 { hb2 asp A  18   B8.84 20240918_microed_autoleipaper_refine_289} L -6.885 -1.878 -1.484
{ cb  asp A  18   B7.37 20240918_microed_autoleipaper_refine_289} P -7.386 -1.354 -0.839 { hb3 asp A  18   B8.84 20240918_microed_autoleipaper_refine_289} L -8.337 -1.505 -0.954
{ cb  asn A  19   B5.99 20240918_microed_autoleipaper_refine_289} P -8.923 1.462 2.775 { hb2 asn A  19   B7.19 20240918_microed_autoleipaper_refine_289} L -8.607 1.818 1.930
{ cb  asn A  19   B5.99 20240918_microed_autoleipaper_refine_289} P -8.923 1.462 2.775 { hb3 asn A  19   B7.19 20240918_microed_autoleipaper_refine_289} L -9.730 0.943 2.637
{ nd2 asn A  19   B9.63 20240918_microed_autoleipaper_refine_289} P -10.495 3.002 3.698 {hd21 asn A  19   B11.56 20240918_microed_autoleipaper_refine_289} L 'h' -10.729 3.659 4.200
{ nd2 asn A  19   B9.63 20240918_microed_autoleipaper_refine_289} P -10.495 3.002 3.698 {hd22 asn A  19   B11.56 20240918_microed_autoleipaper_refine_289} L 'h' -11.082 2.601 3.213
{ cb  tyr A  20   B5.38 20240918_microed_autoleipaper_refine_289} P -8.051 -3.677 5.563 { hb2 tyr A  20   B6.45 20240918_microed_autoleipaper_refine_289} L -8.435 -4.056 4.757
{ cb  tyr A  20   B5.38 20240918_microed_autoleipaper_refine_289} P -8.051 -3.677 5.563 { hb3 tyr A  20   B6.45 20240918_microed_autoleipaper_refine_289} L -7.083 -3.701 5.513
{ cd1 tyr A  20   B8.51 20240918_microed_autoleipaper_refine_289} P -9.759 -5.025 6.783 { hd1 tyr A  20   B10.22 20240918_microed_autoleipaper_refine_289} L -10.350 -4.896 6.077
{ cd2 tyr A  20   B7.12 20240918_microed_autoleipaper_refine_289} P -7.641 -4.663 7.840 { hd2 tyr A  20   B8.55 20240918_microed_autoleipaper_refine_289} L -6.791 -4.287 7.840
{ ce1 tyr A  20   B11.55 20240918_microed_autoleipaper_refine_289} P -10.144 -5.731 7.866 { he1 tyr A  20   B13.87 20240918_microed_autoleipaper_refine_289} L -10.985 -6.127 7.892
{ ce2 tyr A  20   B8.92 20240918_microed_autoleipaper_refine_289} P -8.067 -5.370 8.908 { he2 tyr A  20   B10.70 20240918_microed_autoleipaper_refine_289} L -7.503 -5.513 9.633
{ oh  tyr A  20   B10.92 20240918_microed_autoleipaper_refine_289} P -9.746 -6.578 9.971 { hh  tyr A  20   B13.10 20240918_microed_autoleipaper_refine_289} L -9.144 -6.627 10.555
{ cb  arg A  21   B7.46 20240918_microed_autoleipaper_refine_289} P -7.994 -1.491 10.103 { hb2 arg A  21   B8.95 20240918_microed_autoleipaper_refine_289} L -7.228 -1.964 9.740
{ cb  arg A  21   B7.46 20240918_microed_autoleipaper_refine_289} P -7.994 -1.491 10.103 { hb3 arg A  21   B8.95 20240918_microed_autoleipaper_refine_289} L -7.733 -0.999 10.898
{ cg  arg A  21   B8.11 20240918_microed_autoleipaper_refine_289} P -9.037 -2.504 10.492 { hg2 arg A  21   B9.74 20240918_microed_autoleipaper_refine_289} L -9.397 -2.922 9.695
{ cg  arg A  21   B8.11 20240918_microed_autoleipaper_refine_289} P -9.037 -2.504 10.492 { hg3 arg A  21   B9.74 20240918_microed_autoleipaper_refine_289} L -8.640 -3.175 11.069
{ cd  arg A  21   B11.96 20240918_microed_autoleipaper_refine_289} P -10.179 -1.829 11.246 { hd2 arg A  21   B14.36 20240918_microed_autoleipaper_refine_289} L -10.636 -1.210 10.655
{ cd  arg A  21   B11.96 20240918_microed_autoleipaper_refine_289} P -10.179 -1.829 11.246 { hd3 arg A  21   B14.36 20240918_microed_autoleipaper_refine_289} L -10.799 -2.503 11.565
{ ne  arg A  21   B12.29 20240918_microed_autoleipaper_refine_289} P -9.670 -1.085 12.394 { he  arg A  21   B14.75 20240918_microed_autoleipaper_refine_289} L -9.580 -0.234 12.315
{ nh1 arg A  21   B17.72 20240918_microed_autoleipaper_refine_289} P -9.544 -2.928 13.769 {hh11 arg A  21   B21.26 20240918_microed_autoleipaper_refine_289} L 'h' -9.898 -3.421 13.160
{ nh1 arg A  21   B17.72 20240918_microed_autoleipaper_refine_289} P -9.544 -2.928 13.769 {hh12 arg A  21   B21.26 20240918_microed_autoleipaper_refine_289} L 'h' -9.322 -3.271 14.526
{ nh2 arg A  21   B15.46 20240918_microed_autoleipaper_refine_289} P -8.782 -0.879 14.486 {hh21 arg A  21   B18.55 20240918_microed_autoleipaper_refine_289} L 'h' -8.643 -0.043 14.340
{ nh2 arg A  21   B15.46 20240918_microed_autoleipaper_refine_289} P -8.782 -0.879 14.486 {hh22 arg A  21   B18.55 20240918_microed_autoleipaper_refine_289} L 'h' -8.562 -1.226 15.241
{ cb  tyr A  23   B5.49 20240918_microed_autoleipaper_refine_289} P -3.471 -0.423 6.478 { hb2 tyr A  23   B6.59 20240918_microed_autoleipaper_refine_289} L -4.115 -1.148 6.478
{ cb  tyr A  23   B5.49 20240918_microed_autoleipaper_refine_289} P -3.471 -0.423 6.478 { hb3 tyr A  23   B6.59 20240918_microed_autoleipaper_refine_289} L -2.686 -0.677 5.969
{ cd1 tyr A  23   B6.49 20240918_microed_autoleipaper_refine_289} P -1.920 0.553 8.131 { hd1 tyr A  23   B7.80 20240918_microed_autoleipaper_refine_289} L -1.408 0.867 7.421
{ cd2 tyr A  23   B6.56 20240918_microed_autoleipaper_refine_289} P -3.809 -0.600 8.934 { hd2 tyr A  23   B7.87 20240918_microed_autoleipaper_refine_289} L -4.586 -1.087 8.776
{ ce1 tyr A  23   B6.87 20240918_microed_autoleipaper_refine_289} P -1.512 0.820 9.449 { he1 tyr A  23   B8.24 20240918_microed_autoleipaper_refine_289} L -0.734 1.299 9.619
{ ce2 tyr A  23   B8.81 20240918_microed_autoleipaper_refine_289} P -3.427 -0.327 10.245 { he2 tyr A  23   B10.57 20240918_microed_autoleipaper_refine_289} L -3.956 -0.615 10.953
{ oh  tyr A  23   B12.98 20240918_microed_autoleipaper_refine_289} P -1.871 0.591 11.776 { hh  tyr A  23   B15.57 20240918_microed_autoleipaper_refine_289} L -1.052 0.779 11.780
{ cb  ser A  24   B6.30 20240918_microed_autoleipaper_refine_289} P -3.142 2.631 1.619 { hb2 ser A  24   B7.56 20240918_microed_autoleipaper_refine_289} L -3.313 2.672 0.665
{ cb  ser A  24   B6.30 20240918_microed_autoleipaper_refine_289} P -3.142 2.631 1.619 { hb3 ser A  24   B7.56 20240918_microed_autoleipaper_refine_289} L -3.483 3.430 2.051
{ og  ser A  24   B7.65 20240918_microed_autoleipaper_refine_289} P -1.761 2.521 1.848 { hg  ser A  24   B9.19 20240918_microed_autoleipaper_refine_289} L -1.414 3.285 1.884
{ cb  leu A  25   B4.51 20240918_microed_autoleipaper_refine_289} P -3.567 -1.385 -1.550 { hb2 leu A  25   B5.42 20240918_microed_autoleipaper_refine_289} L -4.520 -1.205 -1.544
{ cb  leu A  25   B4.51 20240918_microed_autoleipaper_refine_289} P -3.567 -1.385 -1.550 { hb3 leu A  25   B5.42 20240918_microed_autoleipaper_refine_289} L -3.102 -0.690 -2.040
{ cg  leu A  25   B4.45 20240918_microed_autoleipaper_refine_289} P -3.343 -2.687 -2.262 { hg  leu A  25   B5.34 20240918_microed_autoleipaper_refine_289} L -2.382 -2.823 -2.244
{ cd1 leu A  25   B5.35 20240918_microed_autoleipaper_refine_289} P -3.894 -3.904 -1.613 {hd11 leu A  25   B6.42 20240918_microed_autoleipaper_refine_289} L 'h' -3.745 -4.666 -2.193
{ cd1 leu A  25   B5.35 20240918_microed_autoleipaper_refine_289} P -3.894 -3.904 -1.613 {hd12 leu A  25   B6.42 20240918_microed_autoleipaper_refine_289} L 'h' -3.443 -4.041 -0.765
{ cd1 leu A  25   B5.35 20240918_microed_autoleipaper_refine_289} P -3.894 -3.904 -1.613 {hd13 leu A  25   B6.42 20240918_microed_autoleipaper_refine_289} L 'h' -4.845 -3.780 -1.466
{ cd2 leu A  25   B5.10 20240918_microed_autoleipaper_refine_289} P -3.883 -2.586 -3.678 {hd21 leu A  25   B6.12 20240918_microed_autoleipaper_refine_289} L 'h' -3.764 -3.439 -4.123
{ cd2 leu A  25   B5.10 20240918_microed_autoleipaper_refine_289} P -3.883 -2.586 -3.678 {hd22 leu A  25   B6.12 20240918_microed_autoleipaper_refine_289} L 'h' -4.826 -2.360 -3.641
{ cd2 leu A  25   B5.10 20240918_microed_autoleipaper_refine_289} P -3.883 -2.586 -3.678 {hd23 leu A  25   B6.12 20240918_microed_autoleipaper_refine_289} L 'h' -3.396 -1.895 -4.153
{ cb  asn A  27   B4.39 20240918_microed_autoleipaper_refine_289} P 0.310 -0.365 4.258 { hb2 asn A  27   B5.27 20240918_microed_autoleipaper_refine_289} L -0.631 -0.463 4.045
{ cb  asn A  27   B4.39 20240918_microed_autoleipaper_refine_289} P 0.310 -0.365 4.258 { hb3 asn A  27   B5.27 20240918_microed_autoleipaper_refine_289} L 0.530 -0.891 5.042
{ nd2 asn A  27   B8.67 20240918_microed_autoleipaper_refine_289} P -0.362 1.943 4.219 {hd21 asn A  27   B10.40 20240918_microed_autoleipaper_refine_289} L 'h' -1.085 1.693 3.825
{ nd2 asn A  27   B8.67 20240918_microed_autoleipaper_refine_289} P -0.362 1.943 4.219 {hd22 asn A  27   B10.40 20240918_microed_autoleipaper_refine_289} L 'h' -0.233 2.775 4.392
{ cb  trp A  28   B3.58 20240918_microed_autoleipaper_refine_289} P -1.314 -4.905 2.528 { hb2 trp A  28   B4.30 20240918_microed_autoleipaper_refine_289} L -1.567 -4.600 1.642
{ cb  trp A  28   B3.58 20240918_microed_autoleipaper_refine_289} P -1.314 -4.905 2.528 { hb3 trp A  28   B4.30 20240918_microed_autoleipaper_refine_289} L -1.346 -5.874 2.566
{ cd1 trp A  28   B4.26 20240918_microed_autoleipaper_refine_289} P -3.083 -3.314 3.306 { hd1 trp A  28   B5.11 20240918_microed_autoleipaper_refine_289} L -3.129 -2.795 2.536
{ ne1 trp A  28   B6.66 20240918_microed_autoleipaper_refine_289} P -3.829 -3.117 4.414 { he1 trp A  28   B7.99 20240918_microed_autoleipaper_refine_289} L -4.451 -2.530 4.507
{ ce3 trp A  28   B5.65 20240918_microed_autoleipaper_refine_289} P -1.871 -5.865 5.522 { he3 trp A  28   B6.78 20240918_microed_autoleipaper_refine_289} L -1.189 -6.393 5.175
{ cz2 trp A  28   B8.32 20240918_microed_autoleipaper_refine_289} P -3.867 -4.205 6.658 { hz2 trp A  28   B9.98 20240918_microed_autoleipaper_refine_289} L -4.516 -3.656 7.034
{ cz3 trp A  28   B7.99 20240918_microed_autoleipaper_refine_289} P -2.337 -6.057 6.800 { hz3 trp A  28   B9.59 20240918_microed_autoleipaper_refine_289} L -1.993 -6.757 7.307
{ ch2 trp A  28   B10.67 20240918_microed_autoleipaper_refine_289} P -3.316 -5.225 7.356 { hh2 trp A  28   B12.80 20240918_microed_autoleipaper_refine_289} L -3.596 -5.378 8.229
{ cb  val A  29   B3.98 20240918_microed_autoleipaper_refine_289} P 1.832 -4.371 -1.645 { hb  val A  29   B4.78 20240918_microed_autoleipaper_refine_289} L 1.900 -3.404 -1.595
{ cg1 val A  29   B4.81 20240918_microed_autoleipaper_refine_289} P 2.899 -4.844 -2.619 {hg11 val A  29   B5.77 20240918_microed_autoleipaper_refine_289} L 'h' 2.725 -4.456 -3.491
{ cg1 val A  29   B4.81 20240918_microed_autoleipaper_refine_289} P 2.899 -4.844 -2.619 {hg12 val A  29   B5.77 20240918_microed_autoleipaper_refine_289} L 'h' 3.769 -4.558 -2.298
{ cg1 val A  29   B4.81 20240918_microed_autoleipaper_refine_289} P 2.899 -4.844 -2.619 {hg13 val A  29   B5.77 20240918_microed_autoleipaper_refine_289} L 'h' 2.869 -5.811 -2.675
{ cg2 val A  29   B3.90 20240918_microed_autoleipaper_refine_289} P 0.438 -4.629 -2.096 {hg21 val A  29   B4.69 20240918_microed_autoleipaper_refine_289} L 'h' 0.312 -4.235 -2.974
{ cg2 val A  29   B3.90 20240918_microed_autoleipaper_refine_289} P 0.438 -4.629 -2.096 {hg22 val A  29   B4.69 20240918_microed_autoleipaper_refine_289} L 'h' 0.294 -5.588 -2.140
{ cg2 val A  29   B3.90 20240918_microed_autoleipaper_refine_289} P 0.438 -4.629 -2.096 {hg23 val A  29   B4.69 20240918_microed_autoleipaper_refine_289} L 'h' -0.178 -4.231 -1.462
{ cb  cys A  30   B4.65 20240918_microed_autoleipaper_refine_289} P 5.021 -1.893 1.772 { hb2 cys A  30   B5.58 20240918_microed_autoleipaper_refine_289} L 4.781 -1.325 1.024
{ cb  cys A  30   B4.65 20240918_microed_autoleipaper_refine_289} P 5.021 -1.893 1.772 { hb3 cys A  30   B5.58 20240918_microed_autoleipaper_refine_289} L 4.380 -1.783 2.492
{ cb  ala A  31   B5.40 20240918_microed_autoleipaper_refine_289} P 3.420 -5.549 5.294 { hb1 ala A  31   B6.48 20240918_microed_autoleipaper_refine_289} L 3.624 -6.155 6.023
{ cb  ala A  31   B5.40 20240918_microed_autoleipaper_refine_289} P 3.420 -5.549 5.294 { hb2 ala A  31   B6.48 20240918_microed_autoleipaper_refine_289} L 3.208 -4.669 5.644
{ cb  ala A  31   B5.40 20240918_microed_autoleipaper_refine_289} P 3.420 -5.549 5.294 { hb3 ala A  31   B6.48 20240918_microed_autoleipaper_refine_289} L 2.671 -5.889 4.780
{ cb  ala A  32   B4.10 20240918_microed_autoleipaper_refine_289} P 3.654 -8.885 1.217 { hb1 ala A  32   B4.93 20240918_microed_autoleipaper_refine_289} L 3.963 -9.662 0.725
{ cb  ala A  32   B4.10 20240918_microed_autoleipaper_refine_289} P 3.654 -8.885 1.217 { hb2 ala A  32   B4.93 20240918_microed_autoleipaper_refine_289} L 2.802 -9.078 1.638
{ cb  ala A  32   B4.10 20240918_microed_autoleipaper_refine_289} P 3.654 -8.885 1.217 { hb3 ala A  32   B4.93 20240918_microed_autoleipaper_refine_289} L 3.564 -8.128 0.617
{ cb  lys A  33   B5.68 20240918_microed_autoleipaper_refine_289} P 7.750 -5.991 -0.294 { hb2 lys A  33   B6.81 20240918_microed_autoleipaper_refine_289} L 7.215 -5.977 -1.103
{ cb  lys A  33   B5.68 20240918_microed_autoleipaper_refine_289} P 7.750 -5.991 -0.294 { hb3 lys A  33   B6.81 20240918_microed_autoleipaper_refine_289} L 7.427 -5.323 0.330
{ cg  lys A  33   B6.88 20240918_microed_autoleipaper_refine_289} P 9.162 -5.630 -0.667 { hg2 lys A  33   B8.26 20240918_microed_autoleipaper_refine_289} L 9.180 -4.721 -1.005
{ cg  lys A  33   B6.88 20240918_microed_autoleipaper_refine_289} P 9.162 -5.630 -0.667 { hg3 lys A  33   B8.26 20240918_microed_autoleipaper_refine_289} L 9.729 -5.705 0.117
{ cd  lys A  33   B8.14 20240918_microed_autoleipaper_refine_289} P 9.728 -6.567 -1.765 { hd2 lys A  33   B9.77 20240918_microed_autoleipaper_refine_289} L 9.699 -7.486 -1.457
{ cd  lys A  33   B8.14 20240918_microed_autoleipaper_refine_289} P 9.728 -6.567 -1.765 { hd3 lys A  33   B9.77 20240918_microed_autoleipaper_refine_289} L 9.205 -6.473 -2.577
{ ce  lys A  33   B10.34 20240918_microed_autoleipaper_refine_289} P 11.182 -6.196 -2.071 { he2 lys A  33   B12.41 20240918_microed_autoleipaper_refine_289} L 11.199 -5.337 -2.521
{ ce  lys A  33   B10.34 20240918_microed_autoleipaper_refine_289} P 11.182 -6.196 -2.071 { he3 lys A  33   B12.41 20240918_microed_autoleipaper_refine_289} L 11.675 -6.143 -1.237
{ nz  lys A  33   B11.85 20240918_microed_autoleipaper_refine_289} P 11.862 -7.171 -2.936 { hz1 lys A  33   B14.23 20240918_microed_autoleipaper_refine_289} L 11.485 -7.973 -2.846
{ nz  lys A  33   B11.85 20240918_microed_autoleipaper_refine_289} P 11.862 -7.171 -2.936 { hz2 lys A  33   B14.23 20240918_microed_autoleipaper_refine_289} L 11.802 -6.918 -3.787
{ nz  lys A  33   B11.85 20240918_microed_autoleipaper_refine_289} P 11.862 -7.171 -2.936 { hz3 lys A  33   B14.23 20240918_microed_autoleipaper_refine_289} L 12.722 -7.229 -2.712
{ cb  phe A  34   B7.29 20240918_microed_autoleipaper_refine_289} P 9.905 -5.489 3.990 { hb2 phe A  34   B8.75 20240918_microed_autoleipaper_refine_289} L 9.056 -5.183 4.344
{ cb  phe A  34   B7.29 20240918_microed_autoleipaper_refine_289} P 9.905 -5.489 3.990 { hb3 phe A  34   B8.75 20240918_microed_autoleipaper_refine_289} L 10.562 -5.539 4.702
{ cd1 phe A  34   B6.57 20240918_microed_autoleipaper_refine_289} P 11.604 -4.652 2.503 { hd1 phe A  34   B7.89 20240918_microed_autoleipaper_refine_289} L 12.143 -5.357 2.783
{ cd2 phe A  34   B7.15 20240918_microed_autoleipaper_refine_289} P 9.557 -3.546 2.539 { hd2 phe A  34   B8.58 20240918_microed_autoleipaper_refine_289} L 8.680 -3.493 2.844
{ ce1 phe A  34   B7.05 20240918_microed_autoleipaper_refine_289} P 12.069 -3.779 1.600 { he1 phe A  34   B8.45 20240918_microed_autoleipaper_refine_289} L 12.937 -3.865 1.277
{ ce2 phe A  34   B9.33 20240918_microed_autoleipaper_refine_289} P 10.002 -2.661 1.641 { he2 phe A  34   B11.19 20240918_microed_autoleipaper_refine_289} L 9.449 -1.974 1.346
{ cz  phe A  34   B7.99 20240918_microed_autoleipaper_refine_289} P 11.285 -2.776 1.158 { hz  phe A  34   B9.59 20240918_microed_autoleipaper_refine_289} L 11.607 -2.168 0.533
{ cb  glu A  35   B5.71 20240918_microed_autoleipaper_refine_289} P 6.871 -9.844 5.828 { hb2 glu A  35   B6.86 20240918_microed_autoleipaper_refine_289} L 6.314 -9.706 5.046
{ cb  glu A  35   B5.71 20240918_microed_autoleipaper_refine_289} P 6.871 -9.844 5.828 { hb3 glu A  35   B6.86 20240918_microed_autoleipaper_refine_289} L 6.766 -10.752 6.153
{ cg  glu A  35   B5.46 20240918_microed_autoleipaper_refine_289} P 6.387 -8.925 6.895 { hg2 glu A  35   B6.55 20240918_microed_autoleipaper_refine_289} L 6.490 -8.012 6.584
{ cg  glu A  35   B5.46 20240918_microed_autoleipaper_refine_289} P 6.387 -8.925 6.895 { hg3 glu A  35   B6.55 20240918_microed_autoleipaper_refine_289} L 5.451 -9.115 7.063
{ cb  ser A  36   B5.50 20240918_microed_autoleipaper_refine_289} P 7.332 -13.073 2.723 { hb2 ser A  36   B6.60 20240918_microed_autoleipaper_refine_289} L 7.509 -13.974 2.411
{ cb  ser A  36   B5.50 20240918_microed_autoleipaper_refine_289} P 7.332 -13.073 2.723 { hb3 ser A  36   B6.60 20240918_microed_autoleipaper_refine_289} L 6.875 -13.101 3.578
{ og  ser A  36   B4.23 20240918_microed_autoleipaper_refine_289} P 6.540 -12.420 1.804 { hg  ser A  36   B5.07 20240918_microed_autoleipaper_refine_289} L 5.833 -12.153 2.172
{ cb  asn A  37   B10.05 20240918_microed_autoleipaper_refine_289} P 11.216 -11.329 -0.597 { hb2 asn A  37   B12.06 20240918_microed_autoleipaper_refine_289} L 11.755 -11.220 0.202
{ cb  asn A  37   B10.05 20240918_microed_autoleipaper_refine_289} P 11.216 -11.329 -0.597 { hb3 asn A  37   B12.06 20240918_microed_autoleipaper_refine_289} L 11.177 -12.266 -0.845
{ nd2 asn A  37   B25.37 20240918_microed_autoleipaper_refine_289} P 13.051 -11.028 -2.095 {hd21 asn A  37   B30.45 20240918_microed_autoleipaper_refine_289} L 'h' 13.400 -11.715 -1.712
{ nd2 asn A  37   B25.37 20240918_microed_autoleipaper_refine_289} P 13.051 -11.028 -2.095 {hd22 asn A  37   B30.45 20240918_microed_autoleipaper_refine_289} L 'h' 13.471 -10.632 -2.732
{ cb  phe A  38   B5.81 20240918_microed_autoleipaper_refine_289} P 6.377 -11.249 -3.041 { hb2 phe A  38   B6.97 20240918_microed_autoleipaper_refine_289} L 7.172 -11.513 -3.531
{ cb  phe A  38   B5.81 20240918_microed_autoleipaper_refine_289} P 6.377 -11.249 -3.041 { hb3 phe A  38   B6.97 20240918_microed_autoleipaper_refine_289} L 5.585 -11.590 -3.484
{ cd1 phe A  38   B4.75 20240918_microed_autoleipaper_refine_289} P 5.519 -9.063 -2.166 { hd1 phe A  38   B5.70 20240918_microed_autoleipaper_refine_289} L 5.085 -9.509 -1.475
{ cd2 phe A  38   B6.12 20240918_microed_autoleipaper_refine_289} P 6.967 -9.092 -4.077 { hd2 phe A  38   B7.34 20240918_microed_autoleipaper_refine_289} L 7.489 -9.552 -4.694
{ ce1 phe A  38   B4.70 20240918_microed_autoleipaper_refine_289} P 5.388 -7.690 -2.293 { he1 phe A  38   B5.65 20240918_microed_autoleipaper_refine_289} L 4.823 -7.216 -1.726
{ ce2 phe A  38   B7.39 20240918_microed_autoleipaper_refine_289} P 6.850 -7.749 -4.152 { he2 phe A  38   B8.86 20240918_microed_autoleipaper_refine_289} L 7.293 -7.293 -4.831
{ cz  phe A  38   B4.70 20240918_microed_autoleipaper_refine_289} P 6.100 -7.043 -3.262 { hz  phe A  38   B5.64 20240918_microed_autoleipaper_refine_289} L 6.072 -6.115 -3.313
{ cb  asn A  39   B7.11 20240918_microed_autoleipaper_refine_289} P 8.571 -15.932 -0.715 { hb2 asn A  39   B8.54 20240918_microed_autoleipaper_refine_289} L 9.199 -15.591 -1.371
{ cb  asn A  39   B7.11 20240918_microed_autoleipaper_refine_289} P 8.571 -15.932 -0.715 { hb3 asn A  39   B8.54 20240918_microed_autoleipaper_refine_289} L 8.794 -15.592 0.165
{ nd2 asn A  39   B17.20 20240918_microed_autoleipaper_refine_289} P 9.825 -17.883 -0.142 {hd21 asn A  39   B20.65 20240918_microed_autoleipaper_refine_289} L 'h' 10.424 -17.344 0.158
{ nd2 asn A  39   B17.20 20240918_microed_autoleipaper_refine_289} P 9.825 -17.883 -0.142 {hd22 asn A  39   B20.65 20240918_microed_autoleipaper_refine_289} L 'h' 9.949 -18.732 -0.098
{ cb  thr A  40   B5.65 20240918_microed_autoleipaper_refine_289} P 2.991 -17.911 -0.744 { hb  thr A  40   B6.77 20240918_microed_autoleipaper_refine_289} L 2.319 -18.306 -0.168
{ og1 thr A  40   B6.54 20240918_microed_autoleipaper_refine_289} P 3.492 -18.911 -1.622 { hg1 thr A  40   B7.85 20240918_microed_autoleipaper_refine_289} L 3.732 -19.585 -1.182
{ cg2 thr A  40   B7.22 20240918_microed_autoleipaper_refine_289} P 2.358 -16.806 -1.537 {hg21 thr A  40   B8.67 20240918_microed_autoleipaper_refine_289} L 'h' 1.572 -17.137 -1.999
{ cg2 thr A  40   B7.22 20240918_microed_autoleipaper_refine_289} P 2.358 -16.806 -1.537 {hg22 thr A  40   B8.67 20240918_microed_autoleipaper_refine_289} L 'h' 2.096 -16.082 -0.947
{ cg2 thr A  40   B7.22 20240918_microed_autoleipaper_refine_289} P 2.358 -16.806 -1.537 {hg23 thr A  40   B8.67 20240918_microed_autoleipaper_refine_289} L 'h' 2.988 -16.465 -2.192
{ cb  gln A  41   B5.62 20240918_microed_autoleipaper_refine_289} P 7.018 -21.055 0.413 { hb2 gln A  41   B6.74 20240918_microed_autoleipaper_refine_289} L 7.560 -20.540 -0.205
{ cb  gln A  41   B5.62 20240918_microed_autoleipaper_refine_289} P 7.018 -21.055 0.413 { hb3 gln A  41   B6.74 20240918_microed_autoleipaper_refine_289} L 7.580 -21.658 0.925
{ cg  gln A  41   B7.52 20240918_microed_autoleipaper_refine_289} P 6.045 -21.866 -0.373 { hg2 gln A  41   B9.03 20240918_microed_autoleipaper_refine_289} L 5.493 -22.377 0.239
{ cg  gln A  41   B7.52 20240918_microed_autoleipaper_refine_289} P 6.045 -21.866 -0.373 { hg3 gln A  41   B9.03 20240918_microed_autoleipaper_refine_289} L 5.490 -21.270 -0.901
{ ne2 gln A  41   B9.09 20240918_microed_autoleipaper_refine_289} P 7.681 -22.339 -2.028 {he21 gln A  41   B10.91 20240918_microed_autoleipaper_refine_289} L 'h' 7.919 -21.515 -1.963
{ ne2 gln A  41   B9.09 20240918_microed_autoleipaper_refine_289} P 7.681 -22.339 -2.028 {he22 gln A  41   B10.91 20240918_microed_autoleipaper_refine_289} L 'h' 8.086 -22.862 -2.577
{ cb  ala A  42   B7.53 20240918_microed_autoleipaper_refine_289} P 8.577 -16.476 3.476 { hb1 ala A  42   B9.04 20240918_microed_autoleipaper_refine_289} L 9.293 -16.179 4.060
{ cb  ala A  42   B7.53 20240918_microed_autoleipaper_refine_289} P 8.577 -16.476 3.476 { hb2 ala A  42   B9.04 20240918_microed_autoleipaper_refine_289} L 8.735 -16.161 2.572
{ cb  ala A  42   B7.53 20240918_microed_autoleipaper_refine_289} P 8.577 -16.476 3.476 { hb3 ala A  42   B9.04 20240918_microed_autoleipaper_refine_289} L 7.726 -16.140 3.799
{ cb  thr A  43   B8.40 20240918_microed_autoleipaper_refine_289} P 9.235 -20.792 7.156 { hb  thr A  43   B10.08 20240918_microed_autoleipaper_refine_289} L 9.279 -20.961 8.110
{ og1 thr A  43   B10.72 20240918_microed_autoleipaper_refine_289} P 10.381 -21.370 6.529 { hg1 thr A  43   B12.87 20240918_microed_autoleipaper_refine_289} L 10.496 -22.154 6.807
{ cg2 thr A  43   B12.06 20240918_microed_autoleipaper_refine_289} P 7.963 -21.447 6.639 {hg21 thr A  43   B14.47 20240918_microed_autoleipaper_refine_289} L 'h' 7.953 -22.387 6.879
{ cg2 thr A  43   B12.06 20240918_microed_autoleipaper_refine_289} P 7.963 -21.447 6.639 {hg22 thr A  43   B14.47 20240918_microed_autoleipaper_refine_289} L 'h' 7.186 -21.015 7.027
{ cg2 thr A  43   B12.06 20240918_microed_autoleipaper_refine_289} P 7.963 -21.447 6.639 {hg23 thr A  43   B14.47 20240918_microed_autoleipaper_refine_289} L 'h' 7.918 -21.368 5.673
{ cb  asn A  44   B6.88 20240918_microed_autoleipaper_refine_289} P 11.498 -16.326 9.730 { hb2 asn A  44   B8.26 20240918_microed_autoleipaper_refine_289} L 11.528 -15.915 8.851
{ cb  asn A  44   B6.88 20240918_microed_autoleipaper_refine_289} P 11.498 -16.326 9.730 { hb3 asn A  44   B8.26 20240918_microed_autoleipaper_refine_289} L 10.720 -16.011 10.216
{ nd2 asn A  44   B25.68 20240918_microed_autoleipaper_refine_289} P 13.903 -16.040 9.870 {hd21 asn A  44   B30.81 20240918_microed_autoleipaper_refine_289} L 'h' 13.936 -16.350 9.069
{ nd2 asn A  44   B25.68 20240918_microed_autoleipaper_refine_289} P 13.903 -16.040 9.870 {hd22 asn A  44   B30.81 20240918_microed_autoleipaper_refine_289} L 'h' 14.627 -15.812 10.274
{ cb  arg A  45   B7.61 20240918_microed_autoleipaper_refine_289} P 12.489 -21.672 12.091 { hb2 arg A  45   B9.13 20240918_microed_autoleipaper_refine_289} L 13.425 -21.648 11.836
{ cb  arg A  45   B7.61 20240918_microed_autoleipaper_refine_289} P 12.489 -21.672 12.091 { hb3 arg A  45   B9.13 20240918_microed_autoleipaper_refine_289} L 12.377 -22.209 12.891
{ cg  arg A  45   B14.68 20240918_microed_autoleipaper_refine_289} P 11.695 -22.328 10.953 { hg2 arg A  45   B17.62 20240918_microed_autoleipaper_refine_289} L 10.759 -22.099 11.060
{ cg  arg A  45   B14.68 20240918_microed_autoleipaper_refine_289} P 11.695 -22.328 10.953 { hg3 arg A  45   B17.62 20240918_microed_autoleipaper_refine_289} L 12.026 -21.984 10.109
{ cd  arg A  45   B19.67 20240918_microed_autoleipaper_refine_289} P 11.785 -23.836 10.891 { hd2 arg A  45   B23.60 20240918_microed_autoleipaper_refine_289} L 12.685 -24.099 10.643
{ cd  arg A  45   B19.67 20240918_microed_autoleipaper_refine_289} P 11.785 -23.836 10.891 { hd3 arg A  45   B23.60 20240918_microed_autoleipaper_refine_289} L 11.556 -24.212 11.756
{ ne  arg A  45   B16.68 20240918_microed_autoleipaper_refine_289} P 10.852 -24.356 9.892 { he  arg A  45   B20.02 20240918_microed_autoleipaper_refine_289} L 11.162 -24.559 9.115
{ nh1 arg A  45   B20.41 20240918_microed_autoleipaper_refine_289} P 9.007 -24.351 11.313 {hh11 arg A  45   B24.49 20240918_microed_autoleipaper_refine_289} L 'h' 9.502 -24.112 11.975
{ nh1 arg A  45   B20.41 20240918_microed_autoleipaper_refine_289} P 9.007 -24.351 11.313 {hh12 arg A  45   B24.49 20240918_microed_autoleipaper_refine_289} L 'h' 8.163 -24.472 11.430
{ nh2 arg A  45   B16.63 20240918_microed_autoleipaper_refine_289} P 8.762 -24.879 9.098 {hh21 arg A  45   B19.95 20240918_microed_autoleipaper_refine_289} L 'h' 9.098 -24.985 8.313
{ nh2 arg A  45   B16.63 20240918_microed_autoleipaper_refine_289} P 8.762 -24.879 9.098 {hh22 arg A  45   B19.95 20240918_microed_autoleipaper_refine_289} L 'h' 7.919 -24.997 9.224
{ cb  asn A  46   B9.06 20240918_microed_autoleipaper_refine_289} P 11.809 -17.231 15.945 { hb2 asn A  46   B10.87 20240918_microed_autoleipaper_refine_289} L 11.081 -17.689 16.394
{ cb  asn A  46   B9.06 20240918_microed_autoleipaper_refine_289} P 11.809 -17.231 15.945 { hb3 asn A  46   B10.87 20240918_microed_autoleipaper_refine_289} L 12.263 -16.641 16.566
{ nd2 asn A  46   B12.48 20240918_microed_autoleipaper_refine_289} P 9.944 -16.322 14.796 {hd21 asn A  46   B14.97 20240918_microed_autoleipaper_refine_289} L 'h' 9.462 -16.728 15.381
{ nd2 asn A  46   B12.48 20240918_microed_autoleipaper_refine_289} P 9.944 -16.322 14.796 {hd22 asn A  46   B14.97 20240918_microed_autoleipaper_refine_289} L 'h' 9.569 -15.857 14.177
{ cb  thr A  47   B9.75 20240918_microed_autoleipaper_refine_289} P 16.190 -18.494 18.802 { hb  thr A  47   B11.71 20240918_microed_autoleipaper_refine_289} L 16.584 -19.013 19.520
{ og1 thr A  47   B9.67 20240918_microed_autoleipaper_refine_289} P 15.943 -17.180 19.231 { hg1 thr A  47   B11.61 20240918_microed_autoleipaper_refine_289} L 15.981 -16.653 18.579
{ cg2 thr A  47   B10.46 20240918_microed_autoleipaper_refine_289} P 17.154 -18.445 17.653 {hg21 thr A  47   B12.55 20240918_microed_autoleipaper_refine_289} L 'h' 17.994 -18.055 17.941
{ cg2 thr A  47   B10.46 20240918_microed_autoleipaper_refine_289} P 17.154 -18.445 17.653 {hg22 thr A  47   B12.55 20240918_microed_autoleipaper_refine_289} L 'h' 17.321 -19.341 17.321
{ cg2 thr A  47   B10.46 20240918_microed_autoleipaper_refine_289} P 17.154 -18.445 17.653 {hg23 thr A  47   B12.55 20240918_microed_autoleipaper_refine_289} L 'h' 16.787 -17.907 16.934
{ cb  asp A  48   B14.94 20240918_microed_autoleipaper_refine_289} P 11.278 -17.068 20.783 { hb2 asp A  48   B17.93 20240918_microed_autoleipaper_refine_289} L 10.731 -17.049 21.583
{ cb  asp A  48   B14.94 20240918_microed_autoleipaper_refine_289} P 11.278 -17.068 20.783 { hb3 asp A  48   B17.93 20240918_microed_autoleipaper_refine_289} L 11.959 -16.379 20.830
{ cb  ser A  50   B5.95 20240918_microed_autoleipaper_refine_289} P 7.357 -18.329 17.525 { hb2 ser A  50   B7.14 20240918_microed_autoleipaper_refine_289} L 6.522 -18.205 17.048
{ cb  ser A  50   B5.95 20240918_microed_autoleipaper_refine_289} P 7.357 -18.329 17.525 { hb3 ser A  50   B7.14 20240918_microed_autoleipaper_refine_289} L 7.204 -18.277 18.481
{ og  ser A  50   B7.44 20240918_microed_autoleipaper_refine_289} P 8.291 -17.324 17.131 { hg  ser A  50   B8.93 20240918_microed_autoleipaper_refine_289} L 8.674 -17.006 17.808
{ cb  thr A  51   B7.27 20240918_microed_autoleipaper_refine_289} P 7.918 -20.732 12.796 { hb  thr A  51   B8.72 20240918_microed_autoleipaper_refine_289} L 6.995 -21.021 12.863
{ og1 thr A  51   B8.34 20240918_microed_autoleipaper_refine_289} P 8.791 -21.651 13.421 { hg1 thr A  51   B10.01 20240918_microed_autoleipaper_refine_289} L 8.873 -22.339 12.945
{ cg2 thr A  51   B9.31 20240918_microed_autoleipaper_refine_289} P 8.219 -20.680 11.291 {hg21 thr A  51   B11.18 20240918_microed_autoleipaper_refine_289} L 'h' 8.248 -21.579 10.928
{ cg2 thr A  51   B9.31 20240918_microed_autoleipaper_refine_289} P 8.219 -20.680 11.291 {hg22 thr A  51   B11.18 20240918_microed_autoleipaper_refine_289} L 'h' 7.529 -20.177 10.832
{ cg2 thr A  51   B9.31 20240918_microed_autoleipaper_refine_289} P 8.219 -20.680 11.291 {hg23 thr A  51   B11.18 20240918_microed_autoleipaper_refine_289} L 'h' 9.076 -20.251 11.139
{ cb  asp A  52   B7.53 20240918_microed_autoleipaper_refine_289} P 7.731 -15.488 10.859 { hb2 asp A  52   B9.04 20240918_microed_autoleipaper_refine_289} L 8.494 -15.723 10.308
{ cb  asp A  52   B7.53 20240918_microed_autoleipaper_refine_289} P 7.731 -15.488 10.859 { hb3 asp A  52   B9.04 20240918_microed_autoleipaper_refine_289} L 7.178 -14.838 10.398
{ cb  tyr A  53   B4.71 20240918_microed_autoleipaper_refine_289} P 3.763 -19.021 8.700 { hb2 tyr A  53   B5.65 20240918_microed_autoleipaper_refine_289} L 3.110 -18.535 9.227
{ cb  tyr A  53   B4.71 20240918_microed_autoleipaper_refine_289} P 3.763 -19.021 8.700 { hb3 tyr A  53   B5.65 20240918_microed_autoleipaper_refine_289} L 3.346 -19.377 7.900
{ cd1 tyr A  53   B4.47 20240918_microed_autoleipaper_refine_289} P 4.342 -20.007 10.846 { hd1 tyr A  53   B5.37 20240918_microed_autoleipaper_refine_289} L 4.114 -19.203 11.255
{ cd2 tyr A  53   B5.75 20240918_microed_autoleipaper_refine_289} P 4.616 -21.300 8.935 { hd2 tyr A  53   B6.90 20240918_microed_autoleipaper_refine_289} L 4.550 -21.387 8.011
{ ce1 tyr A  53   B6.33 20240918_microed_autoleipaper_refine_289} P 4.794 -21.072 11.610 { he1 tyr A  53   B7.59 20240918_microed_autoleipaper_refine_289} L 4.858 -20.989 12.534
{ ce2 tyr A  53   B5.37 20240918_microed_autoleipaper_refine_289} P 5.099 -22.360 9.656 { he2 tyr A  53   B6.44 20240918_microed_autoleipaper_refine_289} L 5.388 -23.139 9.238
{ oh  tyr A  53   B5.55 20240918_microed_autoleipaper_refine_289} P 5.568 -23.320 11.675 { hh  tyr A  53   B6.66 20240918_microed_autoleipaper_refine_289} L 5.431 -23.228 12.499
{ cb  ile A  55   B6.01 20240918_microed_autoleipaper_refine_289} P 2.894 -13.868 1.675 { hb  ile A  55   B7.21 20240918_microed_autoleipaper_refine_289} L 2.899 -14.708 1.191
{ cg1 ile A  55   B7.06 20240918_microed_autoleipaper_refine_289} P 3.349 -12.766 0.744 {hg12 ile A  55   B8.47 20240918_microed_autoleipaper_refine_289} L 'h' 2.989 -11.927 1.071
{ cg1 ile A  55   B7.06 20240918_microed_autoleipaper_refine_289} P 3.349 -12.766 0.744 {hg13 ile A  55   B8.47 20240918_microed_autoleipaper_refine_289} L 'h' 4.319 -12.739 0.760
{ cg2 ile A  55   B7.87 20240918_microed_autoleipaper_refine_289} P 1.478 -13.677 2.139 {hg21 ile A  55   B9.44 20240918_microed_autoleipaper_refine_289} L 'h' 0.887 -13.713 1.371
{ cg2 ile A  55   B7.87 20240918_microed_autoleipaper_refine_289} P 1.478 -13.677 2.139 {hg22 ile A  55   B9.44 20240918_microed_autoleipaper_refine_289} L 'h' 1.253 -14.384 2.764
{ cg2 ile A  55   B7.87 20240918_microed_autoleipaper_refine_289} P 1.478 -13.677 2.139 {hg23 ile A  55   B9.44 20240918_microed_autoleipaper_refine_289} L 'h' 1.402 -12.814 2.575
{ cd1 ile A  55   B8.01 20240918_microed_autoleipaper_refine_289} P 2.963 -12.881 -0.608 {hd11 ile A  55   B9.62 20240918_microed_autoleipaper_refine_289} L 'h' 3.215 -12.071 -1.079
{ cd1 ile A  55   B8.01 20240918_microed_autoleipaper_refine_289} P 2.963 -12.881 -0.608 {hd12 ile A  55   B9.62 20240918_microed_autoleipaper_refine_289} L 'h' 3.412 -13.646 -1.001
{ cd1 ile A  55   B8.01 20240918_microed_autoleipaper_refine_289} P 2.963 -12.881 -0.608 {hd13 ile A  55   B9.62 20240918_microed_autoleipaper_refine_289} L 'h' 2.002 -13.004 -0.652
{ cb  leu A  56   B3.52 20240918_microed_autoleipaper_refine_289} P 1.729 -11.335 6.082 { hb2 leu A  56   B4.22 20240918_microed_autoleipaper_refine_289} L 1.144 -12.102 6.180
{ cb  leu A  56   B3.52 20240918_microed_autoleipaper_refine_289} P 1.729 -11.335 6.082 { hb3 leu A  56   B4.22 20240918_microed_autoleipaper_refine_289} L 1.719 -10.805 6.895
{ cg  leu A  56   B6.87 20240918_microed_autoleipaper_refine_289} P 1.208 -10.478 4.947 { hg  leu A  56   B8.25 20240918_microed_autoleipaper_refine_289} L 1.324 -10.903 4.083
{ cd1 leu A  56   B8.00 20240918_microed_autoleipaper_refine_289} P -0.246 -10.274 5.176 {hd11 leu A  56   B9.60 20240918_microed_autoleipaper_refine_289} L 'h' -0.644 -9.908 4.371
{ cd1 leu A  56   B8.00 20240918_microed_autoleipaper_refine_289} P -0.246 -10.274 5.176 {hd12 leu A  56   B9.60 20240918_microed_autoleipaper_refine_289} L 'h' -0.655 -11.127 5.388
{ cd1 leu A  56   B8.00 20240918_microed_autoleipaper_refine_289} P -0.246 -10.274 5.176 {hd13 leu A  56   B9.60 20240918_microed_autoleipaper_refine_289} L 'h' -0.366 -9.657 5.914
{ cd2 leu A  56   B8.61 20240918_microed_autoleipaper_refine_289} P 1.994 -9.171 4.864 {hd21 leu A  56   B10.34 20240918_microed_autoleipaper_refine_289} L 'h' 1.431 -8.489 4.466
{ cd2 leu A  56   B8.61 20240918_microed_autoleipaper_refine_289} P 1.994 -9.171 4.864 {hd22 leu A  56   B10.34 20240918_microed_autoleipaper_refine_289} L 'h' 2.256 -8.903 5.759
{ cd2 leu A  56   B8.61 20240918_microed_autoleipaper_refine_289} P 1.994 -9.171 4.864 {hd23 leu A  56   B10.34 20240918_microed_autoleipaper_refine_289} L 'h' 2.782 -9.311 4.316
{ cb  gln A  57   B4.76 20240918_microed_autoleipaper_refine_289} P 6.643 -13.009 8.221 { hb2 gln A  57   B5.72 20240918_microed_autoleipaper_refine_289} L 6.452 -12.058 8.185
{ cb  gln A  57   B4.76 20240918_microed_autoleipaper_refine_289} P 6.643 -13.009 8.221 { hb3 gln A  57   B5.72 20240918_microed_autoleipaper_refine_289} L 7.119 -13.221 9.040
{ cg  gln A  57   B6.36 20240918_microed_autoleipaper_refine_289} P 7.502 -13.348 7.089 { hg2 gln A  57   B7.63 20240918_microed_autoleipaper_refine_289} L 6.976 -13.336 6.274
{ cg  gln A  57   B6.36 20240918_microed_autoleipaper_refine_289} P 7.502 -13.348 7.089 { hg3 gln A  57   B7.63 20240918_microed_autoleipaper_refine_289} L 8.221 -12.699 7.029
{ ne2 gln A  57   B4.87 20240918_microed_autoleipaper_refine_289} P 7.482 -15.672 6.634 {he21 gln A  57   B5.85 20240918_microed_autoleipaper_refine_289} L 'h' 6.765 -15.517 6.187
{ ne2 gln A  57   B4.87 20240918_microed_autoleipaper_refine_289} P 7.482 -15.672 6.634 {he22 gln A  57   B5.85 20240918_microed_autoleipaper_refine_289} L 'h' 7.791 -16.473 6.687
{ cb  ile A  58   B3.90 20240918_microed_autoleipaper_refine_289} P 1.269 -14.540 10.341 { hb  ile A  58   B4.68 20240918_microed_autoleipaper_refine_289} L 1.237 -15.327 9.775
{ cg1 ile A  58   B3.91 20240918_microed_autoleipaper_refine_289} P 0.765 -13.318 9.601 {hg12 ile A  58   B4.69 20240918_microed_autoleipaper_refine_289} L 'h' 0.616 -12.599 10.235
{ cg1 ile A  58   B3.91 20240918_microed_autoleipaper_refine_289} P 0.765 -13.318 9.601 {hg13 ile A  58   B4.69 20240918_microed_autoleipaper_refine_289} L 'h' 1.423 -13.049 8.942
{ cg2 ile A  58   B3.20 20240918_microed_autoleipaper_refine_289} P 0.377 -14.867 11.538 {hg21 ile A  58   B3.84 20240918_microed_autoleipaper_refine_289} L 'h' -0.506 -15.109 11.217
{ cg2 ile A  58   B3.20 20240918_microed_autoleipaper_refine_289} P 0.377 -14.867 11.538 {hg22 ile A  58   B3.84 20240918_microed_autoleipaper_refine_289} L 'h' 0.765 -15.609 12.028
{ cg2 ile A  58   B3.20 20240918_microed_autoleipaper_refine_289} P 0.377 -14.867 11.538 {hg23 ile A  58   B3.84 20240918_microed_autoleipaper_refine_289} L 'h' 0.318 -14.087 12.111
{ cd1 ile A  58   B5.89 20240918_microed_autoleipaper_refine_289} P -0.492 -13.586 8.911 {hd11 ile A  58   B7.07 20240918_microed_autoleipaper_refine_289} L 'h' -0.540 -13.031 8.117
{ cd1 ile A  58   B5.89 20240918_microed_autoleipaper_refine_289} P -0.492 -13.586 8.911 {hd12 ile A  58   B7.07 20240918_microed_autoleipaper_refine_289} L 'h' -0.522 -14.523 8.662
{ cd1 ile A  58   B5.89 20240918_microed_autoleipaper_refine_289} P -0.492 -13.586 8.911 {hd13 ile A  58   B7.07 20240918_microed_autoleipaper_refine_289} L 'h' -1.229 -13.378 9.505
{ cb  asn A  59   B4.76 20240918_microed_autoleipaper_refine_289} P 4.602 -14.659 14.930 { hb2 asn A  59   B5.71 20240918_microed_autoleipaper_refine_289} L 5.131 -14.003 14.450
{ cb  asn A  59   B4.76 20240918_microed_autoleipaper_refine_289} P 4.602 -14.659 14.930 { hb3 asn A  59   B5.71 20240918_microed_autoleipaper_refine_289} L 3.896 -14.217 15.427
{ nd2 asn A  59   B7.65 20240918_microed_autoleipaper_refine_289} P 6.747 -15.580 15.529 {hd21 asn A  59   B9.19 20240918_microed_autoleipaper_refine_289} L 'h' 7.285 -15.977 16.069
{ nd2 asn A  59   B7.65 20240918_microed_autoleipaper_refine_289} P 6.747 -15.580 15.529 {hd22 asn A  59   B9.19 20240918_microed_autoleipaper_refine_289} L 'h' 7.022 -15.334 14.751
{ cb  ser A  60   B5.50 20240918_microed_autoleipaper_refine_289} P 3.840 -20.202 15.187 { hb2 ser A  60   B6.61 20240918_microed_autoleipaper_refine_289} L 3.369 -20.961 15.565
{ cb  ser A  60   B5.50 20240918_microed_autoleipaper_refine_289} P 3.840 -20.202 15.187 { hb3 ser A  60   B6.61 20240918_microed_autoleipaper_refine_289} L 3.952 -20.322 14.231
{ og  ser A  60   B5.08 20240918_microed_autoleipaper_refine_289} P 5.110 -20.095 15.793 { hg  ser A  60   B6.10 20240918_microed_autoleipaper_refine_289} L 5.206 -20.701 16.367
{ cb  arg A  61   B7.21 20240918_microed_autoleipaper_refine_289} P 3.931 -16.895 19.750 { hb2 arg A  61   B8.65 20240918_microed_autoleipaper_refine_289} L 4.843 -17.107 19.497
{ cb  arg A  61   B7.21 20240918_microed_autoleipaper_refine_289} P 3.931 -16.895 19.750 { hb3 arg A  61   B8.65 20240918_microed_autoleipaper_refine_289} L 3.729 -15.974 19.519
{ cg  arg A  61   B9.76 20240918_microed_autoleipaper_refine_289} P 3.785 -17.069 21.251 { hg2 arg A  61   B11.71 20240918_microed_autoleipaper_refine_289} L 2.866 -16.897 21.509
{ cg  arg A  61   B9.76 20240918_microed_autoleipaper_refine_289} P 3.785 -17.069 21.251 { hg3 arg A  61   B11.71 20240918_microed_autoleipaper_refine_289} L 4.035 -17.973 21.498
{ cd  arg A  61   B9.35 20240918_microed_autoleipaper_refine_289} P 4.675 -16.109 21.992 { hd2 arg A  61   B11.22 20240918_microed_autoleipaper_refine_289} L 4.412 -15.198 21.790
{ cd  arg A  61   B9.35 20240918_microed_autoleipaper_refine_289} P 4.675 -16.109 21.992 { hd3 arg A  61   B11.22 20240918_microed_autoleipaper_refine_289} L 4.606 -16.270 22.946
{ ne  arg A  61   B13.00 20240918_microed_autoleipaper_refine_289} P 6.046 -16.293 21.592 { he  arg A  61   B15.60 20240918_microed_autoleipaper_refine_289} L 6.383 -15.719 21.047
{ nh1 arg A  61   B19.26 20240918_microed_autoleipaper_refine_289} P 6.431 -18.141 22.932 {hh11 arg A  61   B23.11 20240918_microed_autoleipaper_refine_289} L 'h' 5.651 -18.065 23.286
{ nh1 arg A  61   B19.26 20240918_microed_autoleipaper_refine_289} P 6.431 -18.141 22.932 {hh12 arg A  61   B23.11 20240918_microed_autoleipaper_refine_289} L 'h' 6.956 -18.776 23.181
{ nh2 arg A  61   B19.20 20240918_microed_autoleipaper_refine_289} P 8.036 -17.409 21.465 {hh21 arg A  61   B23.05 20240918_microed_autoleipaper_refine_289} L 'h' 8.301 -16.855 20.863
{ nh2 arg A  61   B19.20 20240918_microed_autoleipaper_refine_289} P 8.036 -17.409 21.465 {hh22 arg A  61   B23.05 20240918_microed_autoleipaper_refine_289} L 'h' 8.554 -18.047 21.720
{ cb  trp A  62   B7.15 20240918_microed_autoleipaper_refine_289} P -0.184 -14.318 19.008 { hb2 trp A  62   B8.57 20240918_microed_autoleipaper_refine_289} L 0.354 -13.938 18.296
{ cb  trp A  62   B7.15 20240918_microed_autoleipaper_refine_289} P -0.184 -14.318 19.008 { hb3 trp A  62   B8.57 20240918_microed_autoleipaper_refine_289} L -1.102 -14.013 18.929
{ cd1 trp A  62   B7.47 20240918_microed_autoleipaper_refine_289} P 1.039 -14.506 21.241 { hd1 trp A  62   B8.96 20240918_microed_autoleipaper_refine_289} L 1.244 -15.412 21.205
{ ne1 trp A  62   B10.27 20240918_microed_autoleipaper_refine_289} P 1.387 -13.675 22.248 { he1 trp A  62   B12.32 20240918_microed_autoleipaper_refine_289} L 1.837 -13.896 22.947
{ ce3 trp A  62   B9.70 20240918_microed_autoleipaper_refine_289} P -0.377 -11.363 20.249 { he3 trp A  62   B11.64 20240918_microed_autoleipaper_refine_289} L -0.842 -11.393 19.444
{ cz2 trp A  62   B11.37 20240918_microed_autoleipaper_refine_289} P 0.970 -11.237 22.710 { hz2 trp A  62   B13.65 20240918_microed_autoleipaper_refine_289} L 1.402 -11.197 23.533
{ cz3 trp A  62   B11.26 20240918_microed_autoleipaper_refine_289} P -0.282 -10.191 20.966 { hz3 trp A  62   B13.52 20240918_microed_autoleipaper_refine_289} L -0.669 -9.417 20.626
{ ch2 trp A  62   B12.45 20240918_microed_autoleipaper_refine_289} P 0.370 -10.142 22.165 { hh2 trp A  62   B14.94 20240918_microed_autoleipaper_refine_289} L 0.405 -9.334 22.625
{ cb  trp A  63   B5.79 20240918_microed_autoleipaper_refine_289} P -1.036 -15.238 14.439 { hb2 trp A  63   B6.95 20240918_microed_autoleipaper_refine_289} L -0.206 -15.591 14.082
{ cb  trp A  63   B5.79 20240918_microed_autoleipaper_refine_289} P -1.036 -15.238 14.439 { hb3 trp A  63   B6.95 20240918_microed_autoleipaper_refine_289} L -1.679 -15.113 13.723
{ cd1 trp A  63   B5.60 20240918_microed_autoleipaper_refine_289} P 0.398 -13.387 15.392 { hd1 trp A  63   B6.72 20240918_microed_autoleipaper_refine_289} L 1.219 -13.764 15.169
{ ne1 trp A  63   B6.75 20240918_microed_autoleipaper_refine_289} P 0.241 -12.214 16.055 { he1 trp A  63   B8.11 20240918_microed_autoleipaper_refine_289} L 0.872 -11.698 16.329
{ ce3 trp A  63   B4.28 20240918_microed_autoleipaper_refine_289} P -3.140 -13.077 15.688 { he3 trp A  63   B5.13 20240918_microed_autoleipaper_refine_289} L -3.612 -13.774 15.295
{ cz2 trp A  63   B6.55 20240918_microed_autoleipaper_refine_289} P -1.768 -10.985 16.867 { hz2 trp A  63   B7.86 20240918_microed_autoleipaper_refine_289} L -1.310 -10.299 17.295
{ cz3 trp A  63   B6.65 20240918_microed_autoleipaper_refine_289} P -3.797 -12.073 16.289 { hz3 trp A  63   B7.98 20240918_microed_autoleipaper_refine_289} L -4.727 -12.083 16.317
{ ch2 trp A  63   B7.87 20240918_microed_autoleipaper_refine_289} P -3.115 -11.035 16.861 { hh2 trp A  63   B9.45 20240918_microed_autoleipaper_refine_289} L -3.594 -10.343 17.257
{ cb  cys A  64   B5.75 20240918_microed_autoleipaper_refine_289} P -0.999 -19.653 12.592 { hb2 cys A  64   B6.90 20240918_microed_autoleipaper_refine_289} L -1.274 -20.500 12.206
{ cb  cys A  64   B5.75 20240918_microed_autoleipaper_refine_289} P -0.999 -19.653 12.592 { hb3 cys A  64   B6.90 20240918_microed_autoleipaper_refine_289} L -1.411 -18.919 12.110
{ cb  asn A  65   B9.00 20240918_microed_autoleipaper_refine_289} P -2.068 -23.865 15.784 { hb2 asn A  65   B10.80 20240918_microed_autoleipaper_refine_289} L -2.647 -23.325 16.344
{ cb  asn A  65   B9.00 20240918_microed_autoleipaper_refine_289} P -2.068 -23.865 15.784 { hb3 asn A  65   B10.80 20240918_microed_autoleipaper_refine_289} L -2.553 -24.170 15.001
{ nd2 asn A  65   B25.14 20240918_microed_autoleipaper_refine_289} P -2.487 -26.088 16.572 {hd21 asn A  65   B30.17 20240918_microed_autoleipaper_refine_289} L 'h' -3.229 -26.047 16.138
{ nd2 asn A  65   B25.14 20240918_microed_autoleipaper_refine_289} P -2.487 -26.088 16.572 {hd22 asn A  65   B30.17 20240918_microed_autoleipaper_refine_289} L 'h' -2.285 -26.799 17.012
{ cb  asp A  66   B7.29 20240918_microed_autoleipaper_refine_289} P 3.403 -24.236 13.746 { hb2 asp A  66   B8.75 20240918_microed_autoleipaper_refine_289} L 3.880 -24.863 13.180
{ cb  asp A  66   B7.29 20240918_microed_autoleipaper_refine_289} P 3.403 -24.236 13.746 { hb3 asp A  66   B8.75 20240918_microed_autoleipaper_refine_289} L 3.145 -23.455 13.232
{ cb  arg A  68   B17.81 20240918_microed_autoleipaper_refine_289} P 6.550 -26.806 17.215 { hb2 arg A  68   B21.38 20240918_microed_autoleipaper_refine_289} L 6.224 -26.531 16.344
{ cb  arg A  68   B17.81 20240918_microed_autoleipaper_refine_289} P 6.550 -26.806 17.215 { hb3 arg A  68   B21.38 20240918_microed_autoleipaper_refine_289} L 7.348 -26.305 17.445
{ cg  arg A  68   B32.94 20240918_microed_autoleipaper_refine_289} P 6.919 -28.284 17.142 { hg2 arg A  68   B39.53 20240918_microed_autoleipaper_refine_289} L 6.126 -28.805 16.944
{ cg  arg A  68   B32.94 20240918_microed_autoleipaper_refine_289} P 6.919 -28.284 17.142 { hg3 arg A  68   B39.53 20240918_microed_autoleipaper_refine_289} L 7.298 -28.564 17.990
{ cd  arg A  68   B32.73 20240918_microed_autoleipaper_refine_289} P 7.944 -28.542 16.053 { hd2 arg A  68   B39.28 20240918_microed_autoleipaper_refine_289} L 8.837 -28.527 16.432
{ cd  arg A  68   B32.73 20240918_microed_autoleipaper_refine_289} P 7.944 -28.542 16.053 { hd3 arg A  68   B39.28 20240918_microed_autoleipaper_refine_289} L 7.774 -29.402 15.639
{ ne  arg A  68   B26.07 20240918_microed_autoleipaper_refine_289} P 7.845 -27.502 15.038 { he  arg A  68   B31.28 20240918_microed_autoleipaper_refine_289} L 8.234 -26.751 15.193
{ nh1 arg A  68   B27.73 20240918_microed_autoleipaper_refine_289} P 6.529 -28.752 13.607 {hh11 arg A  68   B33.28 20240918_microed_autoleipaper_refine_289} L 'h' 6.515 -29.404 14.168
{ nh1 arg A  68   B27.73 20240918_microed_autoleipaper_refine_289} P 6.529 -28.752 13.607 {hh12 arg A  68   B33.28 20240918_microed_autoleipaper_refine_289} L 'h' 6.113 -28.820 12.857
{ nh2 arg A  68   B18.07 20240918_microed_autoleipaper_refine_289} P 7.196 -26.619 13.045 {hh21 arg A  68   B21.69 20240918_microed_autoleipaper_refine_289} L 'h' 7.612 -25.892 13.241
{ nh2 arg A  68   B18.07 20240918_microed_autoleipaper_refine_289} P 7.196 -26.619 13.045 {hh22 arg A  68   B21.69 20240918_microed_autoleipaper_refine_289} L 'h' 6.780 -26.688 12.296
{ cb  thr A  69   B7.66 20240918_microed_autoleipaper_refine_289} P 4.749 -21.923 18.745 { hb  thr A  69   B9.19 20240918_microed_autoleipaper_refine_289} L 3.780 -21.953 18.713
{ og1 thr A  69   B7.09 20240918_microed_autoleipaper_refine_289} P 5.337 -22.087 17.477 { hg1 thr A  69   B8.51 20240918_microed_autoleipaper_refine_289} L 4.941 -22.695 17.053
{ cg2 thr A  69   B7.87 20240918_microed_autoleipaper_refine_289} P 5.163 -20.593 19.257 {hg21 thr A  69   B9.44 20240918_microed_autoleipaper_refine_289} L 'h' 4.780 -19.892 18.706
{ cg2 thr A  69   B7.87 20240918_microed_autoleipaper_refine_289} P 5.163 -20.593 19.257 {hg22 thr A  69   B9.44 20240918_microed_autoleipaper_refine_289} L 'h' 4.857 -20.478 20.170
{ cg2 thr A  69   B7.87 20240918_microed_autoleipaper_refine_289} P 5.163 -20.593 19.257 {hg23 thr A  69   B9.44 20240918_microed_autoleipaper_refine_289} L 'h' 6.130 -20.516 19.237
{ cb  pro A  70   B10.92 20240918_microed_autoleipaper_refine_289} P 6.339 -22.140 24.140 { hb2 pro A  70   B13.10 20240918_microed_autoleipaper_refine_289} L 6.431 -21.182 24.258
{ cb  pro A  70   B10.92 20240918_microed_autoleipaper_refine_289} P 6.339 -22.140 24.140 { hb3 pro A  70   B13.10 20240918_microed_autoleipaper_refine_289} L 6.290 -22.578 25.004
{ cg  pro A  70   B17.30 20240918_microed_autoleipaper_refine_289} P 7.451 -22.675 23.350 { hg2 pro A  70   B20.77 20240918_microed_autoleipaper_refine_289} L 8.259 -22.167 23.526
{ cg  pro A  70   B17.30 20240918_microed_autoleipaper_refine_289} P 7.451 -22.675 23.350 { hg3 pro A  70   B20.77 20240918_microed_autoleipaper_refine_289} L 7.594 -23.610 23.566
{ cd  pro A  70   B11.65 20240918_microed_autoleipaper_refine_289} P 7.014 -22.512 21.928 { hd2 pro A  70   B13.98 20240918_microed_autoleipaper_refine_289} L 7.224 -21.624 21.602
{ cd  pro A  70   B11.65 20240918_microed_autoleipaper_refine_289} P 7.014 -22.512 21.928 { hd3 pro A  70   B13.98 20240918_microed_autoleipaper_refine_289} L 7.428 -23.181 21.361
{ cb  ser A  72   B11.96 20240918_microed_autoleipaper_refine_289} P 0.068 -22.101 20.630 { hb2 ser A  72   B14.35 20240918_microed_autoleipaper_refine_289} L 0.920 -22.404 20.280
{ cb  ser A  72   B11.96 20240918_microed_autoleipaper_refine_289} P 0.068 -22.101 20.630 { hb3 ser A  72   B14.35 20240918_microed_autoleipaper_refine_289} L -0.274 -22.744 21.271
{ og  ser A  72   B10.66 20240918_microed_autoleipaper_refine_289} P -0.846 -21.965 19.576 { hg  ser A  72   B12.79 20240918_microed_autoleipaper_refine_289} L -1.524 -22.439 19.721
{ cb  arg A  73   B6.13 20240918_microed_autoleipaper_refine_289} P -2.838 -17.173 21.340 { hb2 arg A  73   B7.36 20240918_microed_autoleipaper_refine_289} L -2.449 -16.765 20.550
{ cb  arg A  73   B6.13 20240918_microed_autoleipaper_refine_289} P -2.838 -17.173 21.340 { hb3 arg A  73   B7.36 20240918_microed_autoleipaper_refine_289} L -3.735 -16.834 21.481
{ cg  arg A  73   B6.69 20240918_microed_autoleipaper_refine_289} P -2.013 -16.829 22.505 { hg2 arg A  73   B8.02 20240918_microed_autoleipaper_refine_289} L -2.308 -17.339 23.276
{ cg  arg A  73   B6.69 20240918_microed_autoleipaper_refine_289} P -2.013 -16.829 22.505 { hg3 arg A  73   B8.02 20240918_microed_autoleipaper_refine_289} L -1.082 -17.024 22.315
{ cd  arg A  73   B8.61 20240918_microed_autoleipaper_refine_289} P -2.144 -15.373 22.814 { hd2 arg A  73   B10.34 20240918_microed_autoleipaper_refine_289} L -1.999 -14.848 22.011
{ cd  arg A  73   B8.61 20240918_microed_autoleipaper_refine_289} P -2.144 -15.373 22.814 { hd3 arg A  73   B10.34 20240918_microed_autoleipaper_refine_289} L -3.024 -15.188 23.177
{ ne  arg A  73   B8.83 20240918_microed_autoleipaper_refine_289} P -1.146 -15.020 23.795 { he  arg A  73   B10.60 20240918_microed_autoleipaper_refine_289} L -0.545 -15.600 23.996
{ nh1 arg A  73   B14.09 20240918_microed_autoleipaper_refine_289} P -1.864 -12.843 23.974 {hh11 arg A  73   B16.91 20240918_microed_autoleipaper_refine_289} L 'h' -2.381 -12.955 23.296
{ nh1 arg A  73   B14.09 20240918_microed_autoleipaper_refine_289} P -1.864 -12.843 23.974 {hh12 arg A  73   B16.91 20240918_microed_autoleipaper_refine_289} L 'h' -1.837 -12.082 24.373
{ nh2 arg A  73   B17.41 20240918_microed_autoleipaper_refine_289} P -0.264 -13.641 25.389 {hh21 arg A  73   B20.89 20240918_microed_autoleipaper_refine_289} L 'h' 0.263 -14.275 25.634
{ nh2 arg A  73   B17.41 20240918_microed_autoleipaper_refine_289} P -0.264 -13.641 25.389 {hh22 arg A  73   B20.89 20240918_microed_autoleipaper_refine_289} L 'h' -0.235 -12.879 25.788
{ cb  asn A  74   B5.29 20240918_microed_autoleipaper_refine_289} P -4.203 -20.939 17.467 { hb2 asn A  74   B6.35 20240918_microed_autoleipaper_refine_289} L -3.449 -21.505 17.692
{ cb  asn A  74   B5.29 20240918_microed_autoleipaper_refine_289} P -4.203 -20.939 17.467 { hb3 asn A  74   B6.35 20240918_microed_autoleipaper_refine_289} L -4.943 -21.117 18.069
{ nd2 asn A  74   B8.70 20240918_microed_autoleipaper_refine_289} P -5.273 -22.401 15.930 {hd21 asn A  74   B10.43 20240918_microed_autoleipaper_refine_289} L 'h' -5.414 -22.906 16.612
{ nd2 asn A  74   B8.70 20240918_microed_autoleipaper_refine_289} P -5.273 -22.401 15.930 {hd22 asn A  74   B10.43 20240918_microed_autoleipaper_refine_289} L 'h' -5.548 -22.642 15.152
{ cb  leu A  75   B4.93 20240918_microed_autoleipaper_refine_289} P -5.394 -14.991 17.788 { hb2 leu A  75   B5.92 20240918_microed_autoleipaper_refine_289} L -4.684 -14.681 17.205
{ cb  leu A  75   B4.93 20240918_microed_autoleipaper_refine_289} P -5.394 -14.991 17.788 { hb3 leu A  75   B5.92 20240918_microed_autoleipaper_refine_289} L -6.154 -14.391 17.734
{ cg  leu A  75   B5.46 20240918_microed_autoleipaper_refine_289} P -4.876 -14.982 19.221 { hg  leu A  75   B6.55 20240918_microed_autoleipaper_refine_289} L -4.107 -15.565 19.322
{ cd1 leu A  75   B6.70 20240918_microed_autoleipaper_refine_289} P -4.466 -13.585 19.567 {hd11 leu A  75   B8.04 20240918_microed_autoleipaper_refine_289} L 'h' -4.242 -13.546 20.510
{ cd1 leu A  75   B6.70 20240918_microed_autoleipaper_refine_289} P -4.466 -13.585 19.567 {hd12 leu A  75   B8.04 20240918_microed_autoleipaper_refine_289} L 'h' -3.694 -13.341 19.033
{ cd1 leu A  75   B6.70 20240918_microed_autoleipaper_refine_289} P -4.466 -13.585 19.567 {hd13 leu A  75   B8.04 20240918_microed_autoleipaper_refine_289} L 'h' -5.203 -12.984 19.377
{ cd2 leu A  75   B6.33 20240918_microed_autoleipaper_refine_289} P -5.965 -15.498 20.167 {hd21 leu A  75   B7.60 20240918_microed_autoleipaper_refine_289} L 'h' -5.632 -15.471 21.077
{ cd2 leu A  75   B6.33 20240918_microed_autoleipaper_refine_289} P -5.965 -15.498 20.167 {hd22 leu A  75   B7.60 20240918_microed_autoleipaper_refine_289} L 'h' -6.749 -14.933 20.084
{ cd2 leu A  75   B6.33 20240918_microed_autoleipaper_refine_289} P -5.965 -15.498 20.167 {hd23 leu A  75   B7.60 20240918_microed_autoleipaper_refine_289} L 'h' -6.189 -16.410 19.924
{ cb  cys A  76   B4.66 20240918_microed_autoleipaper_refine_289} P -5.304 -16.596 12.572 { hb2 cys A  76   B5.60 20240918_microed_autoleipaper_refine_289} L -4.562 -17.203 12.723
{ cb  cys A  76   B4.66 20240918_microed_autoleipaper_refine_289} P -5.304 -16.596 12.572 { hb3 cys A  76   B5.60 20240918_microed_autoleipaper_refine_289} L -5.695 -16.761 11.700
{ cb  asn A  77   B5.45 20240918_microed_autoleipaper_refine_289} P -9.112 -20.128 14.444 { hb2 asn A  77   B6.54 20240918_microed_autoleipaper_refine_289} L -9.321 -19.535 15.183
{ cb  asn A  77   B5.45 20240918_microed_autoleipaper_refine_289} P -9.112 -20.128 14.444 { hb3 asn A  77   B6.54 20240918_microed_autoleipaper_refine_289} L -9.480 -19.773 13.619
{ nd2 asn A  77   B8.63 20240918_microed_autoleipaper_refine_289} P -10.964 -21.551 14.332 {hd21 asn A  77   B10.36 20240918_microed_autoleipaper_refine_289} L 'h' -11.374 -22.295 14.465
{ nd2 asn A  77   B8.63 20240918_microed_autoleipaper_refine_289} P -10.964 -21.551 14.332 {hd22 asn A  77   B10.36 20240918_microed_autoleipaper_refine_289} L 'h' -11.373 -20.897 13.953
{ cb  ile A  78   B6.91 20240918_microed_autoleipaper_refine_289} P -5.396 -20.857 10.411 { hb  ile A  78   B8.29 20240918_microed_autoleipaper_refine_289} L -4.976 -21.315 9.666
{ cg1 ile A  78   B7.38 20240918_microed_autoleipaper_refine_289} P -4.450 -19.739 10.792 {hg12 ile A  78   B8.86 20240918_microed_autoleipaper_refine_289} L 'h' -4.893 -19.158 11.431
{ cg1 ile A  78   B7.38 20240918_microed_autoleipaper_refine_289} P -4.450 -19.739 10.792 {hg13 ile A  78   B8.86 20240918_microed_autoleipaper_refine_289} L 'h' -3.654 -20.124 11.191
{ cg2 ile A  78   B11.97 20240918_microed_autoleipaper_refine_289} P -6.727 -20.434 9.859 {hg21 ile A  78   B14.36 20240918_microed_autoleipaper_refine_289} L 'h' -6.582 -19.870 9.084
{ cg2 ile A  78   B11.97 20240918_microed_autoleipaper_refine_289} P -6.727 -20.434 9.859 {hg22 ile A  78   B14.36 20240918_microed_autoleipaper_refine_289} L 'h' -7.229 -21.224 9.605
{ cg2 ile A  78   B11.97 20240918_microed_autoleipaper_refine_289} P -6.727 -20.434 9.859 {hg23 ile A  78   B14.36 20240918_microed_autoleipaper_refine_289} L 'h' -7.209 -19.941 10.542
{ cd1 ile A  78   B12.39 20240918_microed_autoleipaper_refine_289} P -4.031 -18.918 9.651 {hd11 ile A  78   B14.87 20240918_microed_autoleipaper_refine_289} L 'h' -3.408 -18.243 9.960
{ cd1 ile A  78   B12.39 20240918_microed_autoleipaper_refine_289} P -4.031 -18.918 9.651 {hd12 ile A  78   B14.87 20240918_microed_autoleipaper_refine_289} L 'h' -3.603 -19.488 8.993
{ cd1 ile A  78   B12.39 20240918_microed_autoleipaper_refine_289} P -4.031 -18.918 9.651 {hd13 ile A  78   B14.87 20240918_microed_autoleipaper_refine_289} L 'h' -4.813 -18.494 9.263
{ cb  pro A  79   B7.28 20240918_microed_autoleipaper_refine_289} P -2.797 -25.437 10.627 { hb2 pro A  79   B8.74 20240918_microed_autoleipaper_refine_289} L -2.001 -25.634 10.110
{ cb  pro A  79   B7.28 20240918_microed_autoleipaper_refine_289} P -2.797 -25.437 10.627 { hb3 pro A  79   B8.74 20240918_microed_autoleipaper_refine_289} L -2.944 -26.133 11.288
{ cg  pro A  79   B9.39 20240918_microed_autoleipaper_refine_289} P -3.923 -25.297 9.785 { hg2 pro A  79   B11.27 20240918_microed_autoleipaper_refine_289} L -3.645 -24.919 8.936
{ cg  pro A  79   B9.39 20240918_microed_autoleipaper_refine_289} P -3.923 -25.297 9.785 { hg3 pro A  79   B11.27 20240918_microed_autoleipaper_refine_289} L -4.330 -26.166 9.644
{ cd  pro A  79   B6.15 20240918_microed_autoleipaper_refine_289} P -4.866 -24.389 10.471 { hd2 pro A  79   B7.38 20240918_microed_autoleipaper_refine_289} L -5.343 -23.837 9.832
{ cd  pro A  79   B6.15 20240918_microed_autoleipaper_refine_289} P -4.866 -24.389 10.471 { hd3 pro A  79   B7.38 20240918_microed_autoleipaper_refine_289} L -5.496 -24.889 11.013
{ cb  cys A  80   B4.27 20240918_microed_autoleipaper_refine_289} P 1.654 -22.005 11.139 { hb2 cys A  80   B5.13 20240918_microed_autoleipaper_refine_289} L 2.044 -22.889 11.223
{ cb  cys A  80   B4.27 20240918_microed_autoleipaper_refine_289} P 1.654 -22.005 11.139 { hb3 cys A  80   B5.13 20240918_microed_autoleipaper_refine_289} L 2.263 -21.419 10.662
{ cb  ser A  81   B7.58 20240918_microed_autoleipaper_refine_289} P 0.768 -25.757 7.222 { hb2 ser A  81   B9.10 20240918_microed_autoleipaper_refine_289} L 1.005 -26.024 6.320
{ cb  ser A  81   B7.58 20240918_microed_autoleipaper_refine_289} P 0.768 -25.757 7.222 { hb3 ser A  81   B9.10 20240918_microed_autoleipaper_refine_289} L 1.408 -26.122 7.854
{ og  ser A  81   B7.11 20240918_microed_autoleipaper_refine_289} P -0.496 -26.243 7.523 { hg  ser A  81   B8.53 20240918_microed_autoleipaper_refine_289} L -0.984 -26.217 6.840
{ cb  ala A  82   B7.31 20240918_microed_autoleipaper_refine_289} P -3.618 -22.398 6.730 { hb1 ala A  82   B8.78 20240918_microed_autoleipaper_refine_289} L -4.230 -21.887 6.178
{ cb  ala A  82   B7.31 20240918_microed_autoleipaper_refine_289} P -3.618 -22.398 6.730 { hb2 ala A  82   B8.78 20240918_microed_autoleipaper_refine_289} L -4.011 -23.256 6.953
{ cb  ala A  82   B7.31 20240918_microed_autoleipaper_refine_289} P -3.618 -22.398 6.730 { hb3 ala A  82   B8.78 20240918_microed_autoleipaper_refine_289} L -3.416 -21.906 7.542
{ cb  leu A  83   B3.81 20240918_microed_autoleipaper_refine_289} P 0.246 -18.785 7.019 { hb2 leu A  83   B4.58 20240918_microed_autoleipaper_refine_289} L 0.931 -19.342 7.420
{ cb  leu A  83   B3.81 20240918_microed_autoleipaper_refine_289} P 0.246 -18.785 7.019 { hb3 leu A  83   B4.58 20240918_microed_autoleipaper_refine_289} L 0.628 -17.936 6.744
{ cg  leu A  83   B6.90 20240918_microed_autoleipaper_refine_289} P -0.786 -18.512 8.051 { hg  leu A  83   B8.28 20240918_microed_autoleipaper_refine_289} L -1.201 -19.326 8.376
{ cd1 leu A  83   B9.40 20240918_microed_autoleipaper_refine_289} P -0.138 -17.846 9.199 {hd11 leu A  83   B11.28 20240918_microed_autoleipaper_refine_289} L 'h' -0.824 -17.500 9.792
{ cd1 leu A  83   B9.40 20240918_microed_autoleipaper_refine_289} P -0.138 -17.846 9.199 {hd12 leu A  83   B11.28 20240918_microed_autoleipaper_refine_289} L 'h' 0.412 -18.492 9.670
{ cd1 leu A  83   B9.40 20240918_microed_autoleipaper_refine_289} P -0.138 -17.846 9.199 {hd13 leu A  83   B11.28 20240918_microed_autoleipaper_refine_289} L 'h' 0.413 -17.118 8.872
{ cd2 leu A  83   B16.30 20240918_microed_autoleipaper_refine_289} P -1.883 -17.654 7.431 {hd21 leu A  83   B19.56 20240918_microed_autoleipaper_refine_289} L 'h' -2.423 -17.271 8.140
{ cd2 leu A  83   B16.30 20240918_microed_autoleipaper_refine_289} P -1.883 -17.654 7.431 {hd22 leu A  83   B19.56 20240918_microed_autoleipaper_refine_289} L 'h' -1.474 -16.946 6.908
{ cd2 leu A  83   B16.30 20240918_microed_autoleipaper_refine_289} P -1.883 -17.654 7.431 {hd23 leu A  83   B19.56 20240918_microed_autoleipaper_refine_289} L 'h' -2.435 -18.210 6.859
{ cb  leu A  84   B5.23 20240918_microed_autoleipaper_refine_289} P 3.018 -22.157 3.867 { hb2 leu A  84   B6.28 20240918_microed_autoleipaper_refine_289} L 2.516 -22.981 3.965
{ cb  leu A  84   B5.23 20240918_microed_autoleipaper_refine_289} P 3.018 -22.157 3.867 { hb3 leu A  84   B6.28 20240918_microed_autoleipaper_refine_289} L 3.700 -22.263 3.185
{ cg  leu A  84   B5.57 20240918_microed_autoleipaper_refine_289} P 3.723 -21.905 5.168 { hg  leu A  84   B6.68 20240918_microed_autoleipaper_refine_289} L 3.054 -21.856 5.869
{ cd1 leu A  84   B5.96 20240918_microed_autoleipaper_refine_289} P 4.594 -22.965 5.565 {hd11 leu A  84   B7.16 20240918_microed_autoleipaper_refine_289} L 'h' 5.006 -22.735 6.412
{ cd1 leu A  84   B5.96 20240918_microed_autoleipaper_refine_289} P 4.594 -22.965 5.565 {hd12 leu A  84   B7.16 20240918_microed_autoleipaper_refine_289} L 'h' 4.076 -23.780 5.659
{ cd1 leu A  84   B5.96 20240918_microed_autoleipaper_refine_289} P 4.594 -22.965 5.565 {hd13 leu A  84   B7.16 20240918_microed_autoleipaper_refine_289} L 'h' 5.277 -23.084 4.886
{ cd2 leu A  84   B4.33 20240918_microed_autoleipaper_refine_289} P 4.473 -20.596 5.072 {hd21 leu A  84   B5.20 20240918_microed_autoleipaper_refine_289} L 'h' 4.963 -20.451 5.897
{ cd2 leu A  84   B4.33 20240918_microed_autoleipaper_refine_289} P 4.473 -20.596 5.072 {hd22 leu A  84   B5.20 20240918_microed_autoleipaper_refine_289} L 'h' 5.089 -20.639 4.324
{ cd2 leu A  84   B4.33 20240918_microed_autoleipaper_refine_289} P 4.473 -20.596 5.072 {hd23 leu A  84   B5.20 20240918_microed_autoleipaper_refine_289} L 'h' 3.836 -19.876 4.936
{ cb  ser A  85   B8.52 20240918_microed_autoleipaper_refine_289} P -1.982 -21.430 0.969 { hb2 ser A  85   B10.23 20240918_microed_autoleipaper_refine_289} L -2.456 -21.609 0.142
{ cb  ser A  85   B8.52 20240918_microed_autoleipaper_refine_289} P -1.982 -21.430 0.969 { hb3 ser A  85   B10.23 20240918_microed_autoleipaper_refine_289} L -2.253 -22.065 1.650
{ og  ser A  85   B9.01 20240918_microed_autoleipaper_refine_289} P -2.277 -20.132 1.402 { hg  ser A  85   B10.82 20240918_microed_autoleipaper_refine_289} L -2.704 -20.161 2.125
{ cb  ser A  86   B10.94 20240918_microed_autoleipaper_refine_289} P 0.222 -20.931 -3.950 { hb2 ser A  86   B13.14 20240918_microed_autoleipaper_refine_289} L 0.479 -20.346 -4.679
{ cb  ser A  86   B10.94 20240918_microed_autoleipaper_refine_289} P 0.222 -20.931 -3.950 { hb3 ser A  86   B13.14 20240918_microed_autoleipaper_refine_289} L 0.892 -21.621 -3.826
{ og  ser A  86   B14.78 20240918_microed_autoleipaper_refine_289} P -1.017 -21.522 -4.233 { hg  ser A  86   B17.74 20240918_microed_autoleipaper_refine_289} L -1.566 -20.935 -4.478
{ cb  asp A  87   B8.95 20240918_microed_autoleipaper_refine_289} P -4.611 -18.859 -2.543 { hb2 asp A  87   B10.74 20240918_microed_autoleipaper_refine_289} L -5.248 -18.134 -2.632
{ cb  asp A  87   B8.95 20240918_microed_autoleipaper_refine_289} P -4.611 -18.859 -2.543 { hb3 asp A  87   B10.74 20240918_microed_autoleipaper_refine_289} L -4.634 -19.420 -3.334
{ cb  ile A  88   B6.88 20240918_microed_autoleipaper_refine_289} P -2.520 -14.136 -0.267 { hb  ile A  88   B8.26 20240918_microed_autoleipaper_refine_289} L -2.223 -13.647 0.517
{ cg1 ile A  88   B4.27 20240918_microed_autoleipaper_refine_289} P -3.651 -13.329 -0.871 {hg12 ile A  88   B5.13 20240918_microed_autoleipaper_refine_289} L 'h' -3.878 -13.719 -1.730
{ cg1 ile A  88   B4.27 20240918_microed_autoleipaper_refine_289} P -3.651 -13.329 -0.871 {hg13 ile A  88   B5.13 20240918_microed_autoleipaper_refine_289} L 'h' -4.413 -13.377 -0.273
{ cg2 ile A  88   B5.98 20240918_microed_autoleipaper_refine_289} P -1.393 -14.288 -1.203 {hg21 ile A  88   B7.17 20240918_microed_autoleipaper_refine_289} L 'h' -0.956 -13.429 -1.314
{ cg2 ile A  88   B5.98 20240918_microed_autoleipaper_refine_289} P -1.393 -14.288 -1.203 {hg22 ile A  88   B7.17 20240918_microed_autoleipaper_refine_289} L 'h' -0.765 -14.933 -0.840
{ cg2 ile A  88   B5.98 20240918_microed_autoleipaper_refine_289} P -1.393 -14.288 -1.203 {hg23 ile A  88   B7.17 20240918_microed_autoleipaper_refine_289} L 'h' -1.731 -14.601 -2.057
{ cd1 ile A  88   B7.96 20240918_microed_autoleipaper_refine_289} P -3.356 -11.872 -1.105 {hd11 ile A  88   B9.55 20240918_microed_autoleipaper_refine_289} L 'h' -4.123 -11.459 -1.531
{ cd1 ile A  88   B7.96 20240918_microed_autoleipaper_refine_289} P -3.356 -11.872 -1.105 {hd12 ile A  88   B9.55 20240918_microed_autoleipaper_refine_289} L 'h' -3.181 -11.444 -0.252
{ cd1 ile A  88   B7.96 20240918_microed_autoleipaper_refine_289} P -3.356 -11.872 -1.105 {hd13 ile A  88   B9.55 20240918_microed_autoleipaper_refine_289} L 'h' -2.578 -11.795 -1.679
{ cb  thr A  89   B7.41 20240918_microed_autoleipaper_refine_289} P -7.563 -16.643 1.169 { hb  thr A  89   B8.89 20240918_microed_autoleipaper_refine_289} L -7.310 -17.576 1.248
{ og1 thr A  89   B8.72 20240918_microed_autoleipaper_refine_289} P -7.848 -16.331 -0.206 { hg1 thr A  89   B10.46 20240918_microed_autoleipaper_refine_289} L -7.295 -16.716 -0.708
{ cg2 thr A  89   B13.16 20240918_microed_autoleipaper_refine_289} P -8.802 -16.413 1.985 {hg21 thr A  89   B15.79 20240918_microed_autoleipaper_refine_289} L 'h' -9.565 -16.831 1.555
{ cg2 thr A  89   B13.16 20240918_microed_autoleipaper_refine_289} P -8.802 -16.413 1.985 {hg22 thr A  89   B15.79 20240918_microed_autoleipaper_refine_289} L 'h' -8.692 -16.794 2.870
{ cg2 thr A  89   B13.16 20240918_microed_autoleipaper_refine_289} P -8.802 -16.413 1.985 {hg23 thr A  89   B15.79 20240918_microed_autoleipaper_refine_289} L 'h' -8.971 -15.462 2.071
{ cb  ala A  90   B5.44 20240918_microed_autoleipaper_refine_289} P -4.811 -18.729 5.217 { hb1 ala A  90   B6.53 20240918_microed_autoleipaper_refine_289} L -4.763 -18.860 6.177
{ cb  ala A  90   B5.44 20240918_microed_autoleipaper_refine_289} P -4.811 -18.729 5.217 { hb2 ala A  90   B6.53 20240918_microed_autoleipaper_refine_289} L -5.369 -19.415 4.818
{ cb  ala A  90   B5.44 20240918_microed_autoleipaper_refine_289} P -4.811 -18.729 5.217 { hb3 ala A  90   B6.53 20240918_microed_autoleipaper_refine_289} L -3.920 -18.762 4.834
{ cb  ser A  91   B4.81 20240918_microed_autoleipaper_refine_289} P -1.427 -14.762 4.517 { hb2 ser A  91   B5.78 20240918_microed_autoleipaper_refine_289} L -1.700 -14.689 3.589
{ cb  ser A  91   B4.81 20240918_microed_autoleipaper_refine_289} P -1.427 -14.762 4.517 { hb3 ser A  91   B5.78 20240918_microed_autoleipaper_refine_289} L -0.962 -13.956 4.790
{ og  ser A  91   B6.31 20240918_microed_autoleipaper_refine_289} P -0.557 -15.863 4.655 { hg  ser A  91   B7.57 20240918_microed_autoleipaper_refine_289} L -0.912 -16.552 4.333
{ cb  val A  92   B3.76 20240918_microed_autoleipaper_refine_289} P -5.633 -11.797 3.245 { hb  val A  92   B4.51 20240918_microed_autoleipaper_refine_289} L -6.146 -12.574 2.974
{ cg1 val A  92   B6.52 20240918_microed_autoleipaper_refine_289} P -6.573 -10.621 3.425 {hg11 val A  92   B7.82 20240918_microed_autoleipaper_refine_289} L 'h' -6.614 -10.119 2.596
{ cg1 val A  92   B6.52 20240918_microed_autoleipaper_refine_289} P -6.573 -10.621 3.425 {hg12 val A  92   B7.82 20240918_microed_autoleipaper_refine_289} L 'h' -7.454 -10.953 3.654
{ cg1 val A  92   B6.52 20240918_microed_autoleipaper_refine_289} P -6.573 -10.621 3.425 {hg13 val A  92   B7.82 20240918_microed_autoleipaper_refine_289} L 'h' -6.237 -10.054 4.137
{ cg2 val A  92   B5.69 20240918_microed_autoleipaper_refine_289} P -4.623 -11.495 2.175 {hg21 val A  92   B6.83 20240918_microed_autoleipaper_refine_289} L 'h' -5.085 -11.169 1.387
{ cg2 val A  92   B5.69 20240918_microed_autoleipaper_refine_289} P -4.623 -11.495 2.175 {hg22 val A  92   B6.83 20240918_microed_autoleipaper_refine_289} L 'h' -4.009 -10.819 2.502
{ cg2 val A  92   B5.69 20240918_microed_autoleipaper_refine_289} P -4.623 -11.495 2.175 {hg23 val A  92   B6.83 20240918_microed_autoleipaper_refine_289} L 'h' -4.137 -12.307 1.961
{ cb  asn A  93   B9.77 20240918_microed_autoleipaper_refine_289} P -8.390 -14.577 6.824 { hb2 asn A  93   B11.73 20240918_microed_autoleipaper_refine_289} L -7.774 -15.327 6.808
{ cb  asn A  93   B9.77 20240918_microed_autoleipaper_refine_289} P -8.390 -14.577 6.824 { hb3 asn A  93   B11.73 20240918_microed_autoleipaper_refine_289} L -8.962 -14.634 7.606
{ nd2 asn A  93   B15.00 20240918_microed_autoleipaper_refine_289} P -9.621 -15.860 5.239 {hd21 asn A  93   B18.01 20240918_microed_autoleipaper_refine_289} L 'h' -9.370 -16.553 5.683
{ nd2 asn A  93   B15.00 20240918_microed_autoleipaper_refine_289} P -9.621 -15.860 5.239 {hd22 asn A  93   B18.01 20240918_microed_autoleipaper_refine_289} L 'h' -10.119 -15.953 4.544
{ cb  cys A  94   B4.19 20240918_microed_autoleipaper_refine_289} P -4.040 -14.838 9.667 { hb2 cys A  94   B5.02 20240918_microed_autoleipaper_refine_289} L -4.449 -15.696 9.473
{ cb  cys A  94   B4.19 20240918_microed_autoleipaper_refine_289} P -4.040 -14.838 9.667 { hb3 cys A  94   B5.02 20240918_microed_autoleipaper_refine_289} L -3.345 -14.648 9.018
{ cb  ala A  95   B4.16 20240918_microed_autoleipaper_refine_289} P -2.933 -9.893 7.646 { hb1 ala A  95   B4.99 20240918_microed_autoleipaper_refine_289} L -2.851 -8.928 7.683
{ cb  ala A  95   B4.16 20240918_microed_autoleipaper_refine_289} P -2.933 -9.893 7.646 { hb2 ala A  95   B4.99 20240918_microed_autoleipaper_refine_289} L -2.057 -10.296 7.536
{ cb  ala A  95   B4.16 20240918_microed_autoleipaper_refine_289} P -2.933 -9.893 7.646 { hb3 ala A  95   B4.99 20240918_microed_autoleipaper_refine_289} L -3.509 -10.149 6.909
{ cb  lys A  96   B6.23 20240918_microed_autoleipaper_refine_289} P -8.143 -9.169 8.404 { hb2 lys A  96   B7.47 20240918_microed_autoleipaper_refine_289} L -8.269 -10.131 8.385
{ cb  lys A  96   B6.23 20240918_microed_autoleipaper_refine_289} P -8.143 -9.169 8.404 { hb3 lys A  96   B7.47 20240918_microed_autoleipaper_refine_289} L -8.918 -8.742 8.802
{ cg  lys A  96   B7.24 20240918_microed_autoleipaper_refine_289} P -8.031 -8.689 6.980 { hg2 lys A  96   B8.69 20240918_microed_autoleipaper_refine_289} L -8.029 -7.720 6.950
{ cg  lys A  96   B7.24 20240918_microed_autoleipaper_refine_289} P -8.031 -8.689 6.980 { hg3 lys A  96   B8.69 20240918_microed_autoleipaper_refine_289} L -7.222 -9.035 6.571
{ cd  lys A  96   B7.05 20240918_microed_autoleipaper_refine_289} P -9.215 -9.204 6.248 { hd2 lys A  96   B8.47 20240918_microed_autoleipaper_refine_289} L -9.132 -10.164 6.131
{ cd  lys A  96   B7.05 20240918_microed_autoleipaper_refine_289} P -9.215 -9.204 6.248 { hd3 lys A  96   B8.47 20240918_microed_autoleipaper_refine_289} L -10.020 -8.999 6.748
{ ce  lys A  96   B9.81 20240918_microed_autoleipaper_refine_289} P -9.319 -8.564 4.891 { he2 lys A  96   B11.77 20240918_microed_autoleipaper_refine_289} L -9.476 -7.612 4.991
{ ce  lys A  96   B9.81 20240918_microed_autoleipaper_refine_289} P -9.319 -8.564 4.891 { he3 lys A  96   B11.77 20240918_microed_autoleipaper_refine_289} L -8.498 -8.714 4.397
{ nz  lys A  96   B10.36 20240918_microed_autoleipaper_refine_289} P -10.451 -9.156 4.123 { hz1 lys A  96   B12.44 20240918_microed_autoleipaper_refine_289} L -11.207 -8.728 4.316
{ nz  lys A  96   B10.36 20240918_microed_autoleipaper_refine_289} P -10.451 -9.156 4.123 { hz2 lys A  96   B12.44 20240918_microed_autoleipaper_refine_289} L -10.296 -9.087 3.249
{ nz  lys A  96   B10.36 20240918_microed_autoleipaper_refine_289} P -10.451 -9.156 4.123 { hz3 lys A  96   B12.44 20240918_microed_autoleipaper_refine_289} L -10.545 -10.016 4.332
{ cb  lys A  97   B6.90 20240918_microed_autoleipaper_refine_289} P -7.254 -12.237 12.626 { hb2 lys A  97   B8.28 20240918_microed_autoleipaper_refine_289} L -7.885 -12.674 12.034
{ cb  lys A  97   B6.90 20240918_microed_autoleipaper_refine_289} P -7.254 -12.237 12.626 { hb3 lys A  97   B8.28 20240918_microed_autoleipaper_refine_289} L -6.348 -12.496 12.396
{ cg  lys A  97   B6.39 20240918_microed_autoleipaper_refine_289} P -7.532 -12.709 14.038 { hg2 lys A  97   B7.67 20240918_microed_autoleipaper_refine_289} L -7.485 -13.678 14.062
{ cg  lys A  97   B6.39 20240918_microed_autoleipaper_refine_289} P -7.532 -12.709 14.038 { hg3 lys A  97   B7.67 20240918_microed_autoleipaper_refine_289} L -6.867 -12.331 14.634
{ cd  lys A  97   B11.26 20240918_microed_autoleipaper_refine_289} P -8.899 -12.297 14.543 { hd2 lys A  97   B13.52 20240918_microed_autoleipaper_refine_289} L -8.891 -11.345 14.731
{ cd  lys A  97   B11.26 20240918_microed_autoleipaper_refine_289} P -8.899 -12.297 14.543 { hd3 lys A  97   B13.52 20240918_microed_autoleipaper_refine_289} L -9.559 -12.494 13.860
{ ce  lys A  97   B15.87 20240918_microed_autoleipaper_refine_289} P -9.303 -13.006 15.789 { he2 lys A  97   B19.05 20240918_microed_autoleipaper_refine_289} L -9.707 -13.859 15.563
{ ce  lys A  97   B15.87 20240918_microed_autoleipaper_refine_289} P -9.303 -13.006 15.789 { he3 lys A  97   B19.05 20240918_microed_autoleipaper_refine_289} L -8.526 -13.146 16.352
{ nz  lys A  97   B19.83 20240918_microed_autoleipaper_refine_289} P -10.299 -12.186 16.539 { hz1 lys A  97   B23.80 20240918_microed_autoleipaper_refine_289} L -9.998 -11.354 16.634
{ nz  lys A  97   B19.83 20240918_microed_autoleipaper_refine_289} P -10.299 -12.186 16.539 { hz2 lys A  97   B23.80 20240918_microed_autoleipaper_refine_289} L -11.071 -12.166 16.098
{ nz  lys A  97   B19.83 20240918_microed_autoleipaper_refine_289} P -10.299 -12.186 16.539 { hz3 lys A  97   B23.80 20240918_microed_autoleipaper_refine_289} L -10.436 -12.537 17.345
{ cb  ile A  98   B6.04 20240918_microed_autoleipaper_refine_289} P -2.724 -9.530 12.976 { hb  ile A  98   B7.24 20240918_microed_autoleipaper_refine_289} L -2.790 -9.288 12.039
{ cg1 ile A  98   B4.68 20240918_microed_autoleipaper_refine_289} P -2.318 -10.982 13.103 {hg12 ile A  98   B5.61 20240918_microed_autoleipaper_refine_289} L 'h' -1.977 -11.135 13.998
{ cg1 ile A  98   B4.68 20240918_microed_autoleipaper_refine_289} P -2.318 -10.982 13.103 {hg13 ile A  98   B5.61 20240918_microed_autoleipaper_refine_289} L 'h' -3.096 -11.540 12.945
{ cg2 ile A  98   B6.11 20240918_microed_autoleipaper_refine_289} P -1.705 -8.588 13.544 {hg21 ile A  98   B7.34 20240918_microed_autoleipaper_refine_289} L 'h' -0.838 -8.789 13.159
{ cg2 ile A  98   B6.11 20240918_microed_autoleipaper_refine_289} P -1.705 -8.588 13.544 {hg22 ile A  98   B7.34 20240918_microed_autoleipaper_refine_289} L 'h' -1.961 -7.678 13.326
{ cg2 ile A  98   B6.11 20240918_microed_autoleipaper_refine_289} P -1.705 -8.588 13.544 {hg23 ile A  98   B7.34 20240918_microed_autoleipaper_refine_289} L 'h' -1.674 -8.700 14.507
{ cd1 ile A  98   B6.48 20240918_microed_autoleipaper_refine_289} P -1.277 -11.385 12.151 {hd11 ile A  98   B7.78 20240918_microed_autoleipaper_refine_289} L 'h' -1.182 -12.350 12.176
{ cd1 ile A  98   B6.48 20240918_microed_autoleipaper_refine_289} P -1.277 -11.385 12.151 {hd12 ile A  98   B7.78 20240918_microed_autoleipaper_refine_289} L 'h' -1.536 -11.101 11.261
{ cd1 ile A  98   B6.48 20240918_microed_autoleipaper_refine_289} P -1.277 -11.385 12.151 {hd13 ile A  98   B7.78 20240918_microed_autoleipaper_refine_289} L 'h' -0.440 -10.963 12.402
{ cb  val A  99   B12.60 20240918_microed_autoleipaper_refine_289} P -5.470 -5.229 11.741 { hb  val A  99   B15.12 20240918_microed_autoleipaper_refine_289} L -6.119 -5.750 11.243
{ cg1 val A  99   B12.98 20240918_microed_autoleipaper_refine_289} P -5.969 -3.836 11.880 {hg11 val A  99   B15.58 20240918_microed_autoleipaper_refine_289} L 'h' -6.801 -3.847 12.378
{ cg1 val A  99   B12.98 20240918_microed_autoleipaper_refine_289} P -5.969 -3.836 11.880 {hg12 val A  99   B15.58 20240918_microed_autoleipaper_refine_289} L 'h' -5.306 -3.310 12.354
{ cg1 val A  99   B12.98 20240918_microed_autoleipaper_refine_289} P -5.969 -3.836 11.880 {hg13 val A  99   B15.58 20240918_microed_autoleipaper_refine_289} L 'h' -6.117 -3.464 10.997
{ cg2 val A  99   B7.28 20240918_microed_autoleipaper_refine_289} P -4.195 -5.196 11.030 {hg21 val A  99   B8.73 20240918_microed_autoleipaper_refine_289} L 'h' -4.265 -4.582 10.283
{ cg2 val A  99   B7.28 20240918_microed_autoleipaper_refine_289} P -4.195 -5.196 11.030 {hg22 val A  99   B8.73 20240918_microed_autoleipaper_refine_289} L 'h' -3.501 -4.898 11.640
{ cg2 val A  99   B7.28 20240918_microed_autoleipaper_refine_289} P -4.195 -5.196 11.030 {hg23 val A  99   B8.73 20240918_microed_autoleipaper_refine_289} L 'h' -3.990 -6.088 10.707
{ cb  ser A 100   B15.30 20240918_microed_autoleipaper_refine_289} P -9.694 -7.705 13.837 { hb2 ser A 100   B18.35 20240918_microed_autoleipaper_refine_289} L -9.260 -8.570 13.774
{ cb  ser A 100   B15.30 20240918_microed_autoleipaper_refine_289} P -9.694 -7.705 13.837 { hb3 ser A 100   B18.35 20240918_microed_autoleipaper_refine_289} L -10.478 -7.767 14.405
{ og  ser A 100   B20.45 20240918_microed_autoleipaper_refine_289} P -10.076 -7.271 12.548 { hg  ser A 100   B24.54 20240918_microed_autoleipaper_refine_289} L -10.666 -7.781 12.236
{ cb  asp A 101   B14.74 20240918_microed_autoleipaper_refine_289} P -6.400 -9.223 17.771 { hb2 asp A 101   B17.69 20240918_microed_autoleipaper_refine_289} L -5.889 -9.412 16.968
{ cb  asp A 101   B14.74 20240918_microed_autoleipaper_refine_289} P -6.400 -9.223 17.771 { hb3 asp A 101   B17.69 20240918_microed_autoleipaper_refine_289} L -5.815 -9.224 18.545
{ cb  asn A 103   B15.83 20240918_microed_autoleipaper_refine_289} P -2.064 -5.546 15.942 { hb2 asn A 103   B18.99 20240918_microed_autoleipaper_refine_289} L -2.663 -5.981 15.315
{ cb  asn A 103   B15.83 20240918_microed_autoleipaper_refine_289} P -2.064 -5.546 15.942 { hb3 asn A 103   B18.99 20240918_microed_autoleipaper_refine_289} L -1.236 -5.306 15.498
{ nd2 asn A 103   B32.44 20240918_microed_autoleipaper_refine_289} P -0.708 -6.212 17.820 {hd21 asn A 103   B38.93 20240918_microed_autoleipaper_refine_289} L 'h' -0.268 -5.485 17.686
{ nd2 asn A 103   B32.44 20240918_microed_autoleipaper_refine_289} P -0.708 -6.212 17.820 {hd22 asn A 103   B38.93 20240918_microed_autoleipaper_refine_289} L 'h' -0.483 -6.739 18.461
{ cb  met A 105   B7.46 20240918_microed_autoleipaper_refine_289} P 0.437 -2.153 9.678 { hb2 met A 105   B8.95 20240918_microed_autoleipaper_refine_289} L 0.314 -1.197 9.787
{ cb  met A 105   B7.46 20240918_microed_autoleipaper_refine_289} P 0.437 -2.153 9.678 { hb3 met A 105   B8.95 20240918_microed_autoleipaper_refine_289} L 1.277 -2.330 9.227
{ cg  met A 105   B5.72 20240918_microed_autoleipaper_refine_289} P -0.659 -2.688 8.876 { hg2 met A 105   B6.86 20240918_microed_autoleipaper_refine_289} L -0.695 -3.651 8.983
{ cg  met A 105   B5.72 20240918_microed_autoleipaper_refine_289} P -0.659 -2.688 8.876 { hg3 met A 105   B6.86 20240918_microed_autoleipaper_refine_289} L -1.494 -2.291 9.168
{ ce  met A 105   B6.03 20240918_microed_autoleipaper_refine_289} P 0.595 -3.726 6.769 { he1 met A 105   B7.23 20240918_microed_autoleipaper_refine_289} L 0.810 -3.699 5.823
{ ce  met A 105   B6.03 20240918_microed_autoleipaper_refine_289} P 0.595 -3.726 6.769 { he2 met A 105   B7.23 20240918_microed_autoleipaper_refine_289} L 1.408 -3.675 7.294
{ ce  met A 105   B6.03 20240918_microed_autoleipaper_refine_289} P 0.595 -3.726 6.769 { he3 met A 105   B7.23 20240918_microed_autoleipaper_refine_289} L 0.118 -4.545 6.976
{ cb  asn A 106   B27.36 20240918_microed_autoleipaper_refine_289} P 3.498 -1.148 14.426 { hb2 asn A 106   B32.83 20240918_microed_autoleipaper_refine_289} L 4.405 -1.187 14.768
{ cb  asn A 106   B27.36 20240918_microed_autoleipaper_refine_289} P 3.498 -1.148 14.426 { hb3 asn A 106   B32.83 20240918_microed_autoleipaper_refine_289} L 3.348 -0.300 13.979
{ nd2 asn A 106   B42.53 20240918_microed_autoleipaper_refine_289} P 1.312 -0.849 15.355 {hd21 asn A 106   B51.04 20240918_microed_autoleipaper_refine_289} L 'h' 1.082 -0.571 14.574
{ nd2 asn A 106   B42.53 20240918_microed_autoleipaper_refine_289} P 1.312 -0.849 15.355 {hd22 asn A 106   B51.04 20240918_microed_autoleipaper_refine_289} L 'h' 0.732 -0.879 15.989
{ cb  ala A 107   B10.21 20240918_microed_autoleipaper_refine_289} P 1.264 -6.637 14.274 { hb1 ala A 107   B12.26 20240918_microed_autoleipaper_refine_289} L 1.445 -7.589 14.319
{ cb  ala A 107   B10.21 20240918_microed_autoleipaper_refine_289} P 1.264 -6.637 14.274 { hb2 ala A 107   B12.26 20240918_microed_autoleipaper_refine_289} L 0.700 -6.372 15.017
{ cb  ala A 107   B10.21 20240918_microed_autoleipaper_refine_289} P 1.264 -6.637 14.274 { hb3 ala A 107   B12.26 20240918_microed_autoleipaper_refine_289} L 0.829 -6.423 13.434
{ cb  trp A 108   B6.51 20240918_microed_autoleipaper_refine_289} P 4.146 -6.497 9.904 { hb2 trp A 108   B7.81 20240918_microed_autoleipaper_refine_289} L 3.716 -5.639 9.760
{ cb  trp A 108   B6.51 20240918_microed_autoleipaper_refine_289} P 4.146 -6.497 9.904 { hb3 trp A 108   B7.81 20240918_microed_autoleipaper_refine_289} L 4.872 -6.614 9.272
{ cd1 trp A 108   B4.93 20240918_microed_autoleipaper_refine_289} P 3.453 -8.804 9.385 { hd1 trp A 108   B5.92 20240918_microed_autoleipaper_refine_289} L 4.307 -9.150 9.261
{ ne1 trp A 108   B5.63 20240918_microed_autoleipaper_refine_289} P 2.285 -9.518 9.280 { he1 trp A 108   B6.76 20240918_microed_autoleipaper_refine_289} L 2.227 -10.348 9.065
{ ce3 trp A 108   B4.67 20240918_microed_autoleipaper_refine_289} P 0.936 -6.409 10.167 { he3 trp A 108   B5.60 20240918_microed_autoleipaper_refine_289} L 1.274 -5.569 10.376
{ cz2 trp A 108   B6.47 20240918_microed_autoleipaper_refine_289} P -0.090 -8.952 9.585 { hz2 trp A 108   B7.77 20240918_microed_autoleipaper_refine_289} L -0.431 -9.790 9.369
{ cz3 trp A 108   B5.25 20240918_microed_autoleipaper_refine_289} P -0.389 -6.644 10.199 { hz3 trp A 108   B6.30 20240918_microed_autoleipaper_refine_289} L -0.968 -5.945 10.401
{ ch2 trp A 108   B6.00 20240918_microed_autoleipaper_refine_289} P -0.916 -7.906 9.937 { hh2 trp A 108   B7.21 20240918_microed_autoleipaper_refine_289} L -1.834 -8.044 10.001
{ cb  val A 109   B14.03 20240918_microed_autoleipaper_refine_289} P 9.233 -6.484 12.929 { hb  val A 109   B16.83 20240918_microed_autoleipaper_refine_289} L 8.856 -6.875 13.733
{ cg1 val A 109   B20.45 20240918_microed_autoleipaper_refine_289} P 9.632 -7.620 12.029 {hg11 val A 109   B24.55 20240918_microed_autoleipaper_refine_289} L 'h' 10.222 -8.216 12.515
{ cg1 val A 109   B20.45 20240918_microed_autoleipaper_refine_289} P 9.632 -7.620 12.029 {hg12 val A 109   B24.55 20240918_microed_autoleipaper_refine_289} L 'h' 8.834 -8.098 11.751
{ cg1 val A 109   B20.45 20240918_microed_autoleipaper_refine_289} P 9.632 -7.620 12.029 {hg13 val A 109   B24.55 20240918_microed_autoleipaper_refine_289} L 'h' 10.090 -7.262 11.252
{ cg2 val A 109   B18.11 20240918_microed_autoleipaper_refine_289} P 10.433 -5.635 13.302 {hg21 val A 109   B21.73 20240918_microed_autoleipaper_refine_289} L 'h' 11.000 -6.138 13.907
{ cg2 val A 109   B18.11 20240918_microed_autoleipaper_refine_289} P 10.433 -5.635 13.302 {hg22 val A 109   B21.73 20240918_microed_autoleipaper_refine_289} L 'h' 10.925 -5.412 12.496
{ cg2 val A 109   B18.11 20240918_microed_autoleipaper_refine_289} P 10.433 -5.635 13.302 {hg23 val A 109   B21.73 20240918_microed_autoleipaper_refine_289} L 'h' 10.124 -4.824 13.736
{ cb  ala A 110   B9.05 20240918_microed_autoleipaper_refine_289} P 9.036 -6.481 7.530 { hb1 ala A 110   B10.87 20240918_microed_autoleipaper_refine_289} L 9.746 -6.334 6.886
{ cb  ala A 110   B9.05 20240918_microed_autoleipaper_refine_289} P 9.036 -6.481 7.530 { hb2 ala A 110   B10.87 20240918_microed_autoleipaper_refine_289} L 9.160 -7.337 7.969
{ cb  ala A 110   B9.05 20240918_microed_autoleipaper_refine_289} P 9.036 -6.481 7.530 { hb3 ala A 110   B10.87 20240918_microed_autoleipaper_refine_289} L 8.175 -6.459 7.084
{ cb  trp A 111   B5.28 20240918_microed_autoleipaper_refine_289} P 4.774 -3.144 8.262 { hb2 trp A 111   B6.33 20240918_microed_autoleipaper_refine_289} L 4.449 -3.884 7.725
{ cb  trp A 111   B5.28 20240918_microed_autoleipaper_refine_289} P 4.774 -3.144 8.262 { hb3 trp A 111   B6.33 20240918_microed_autoleipaper_refine_289} L 4.638 -3.334 9.203
{ cd1 trp A 111   B6.21 20240918_microed_autoleipaper_refine_289} P 3.505 -1.634 6.682 { hd1 trp A 111   B7.45 20240918_microed_autoleipaper_refine_289} L 3.595 -2.152 5.915
{ ne1 trp A 111   B6.19 20240918_microed_autoleipaper_refine_289} P 2.864 -0.447 6.745 { he1 trp A 111   B7.42 20240918_microed_autoleipaper_refine_289} L 2.477 -0.052 6.087
{ ce3 trp A 111   B7.79 20240918_microed_autoleipaper_refine_289} P 3.867 -0.673 10.117 { he3 trp A 111   B9.35 20240918_microed_autoleipaper_refine_289} L 4.352 -1.273 10.636
{ cz2 trp A 111   B9.97 20240918_microed_autoleipaper_refine_289} P 2.428 1.163 8.585 { hz2 trp A 111   B11.97 20240918_microed_autoleipaper_refine_289} L 1.933 1.766 8.079
{ cz3 trp A 111   B10.31 20240918_microed_autoleipaper_refine_289} P 3.365 0.462 10.665 { hz3 trp A 111   B12.38 20240918_microed_autoleipaper_refine_289} L 3.488 0.623 11.573
{ ch2 trp A 111   B11.55 20240918_microed_autoleipaper_refine_289} P 2.672 1.389 9.897 { hh2 trp A 111   B13.86 20240918_microed_autoleipaper_refine_289} L 2.371 2.177 10.290
{ cb  arg A 112   B14.53 20240918_microed_autoleipaper_refine_289} P 7.524 -1.430 12.371 { hb2 arg A 112   B17.44 20240918_microed_autoleipaper_refine_289} L 6.747 -1.959 12.611
{ cb  arg A 112   B14.53 20240918_microed_autoleipaper_refine_289} P 7.524 -1.430 12.371 { hb3 arg A 112   B17.44 20240918_microed_autoleipaper_refine_289} L 8.324 -1.977 12.415
{ cg  arg A 112   B25.76 20240918_microed_autoleipaper_refine_289} P 7.664 -0.319 13.394 { hg2 arg A 112   B30.91 20240918_microed_autoleipaper_refine_289} L 8.530 0.105 13.289
{ cg  arg A 112   B25.76 20240918_microed_autoleipaper_refine_289} P 7.664 -0.319 13.394 { hg3 arg A 112   B30.91 20240918_microed_autoleipaper_refine_289} L 6.958 0.332 13.257
{ cd  arg A 112   B28.92 20240918_microed_autoleipaper_refine_289} P 7.557 -0.850 14.843 { hd2 arg A 112   B34.71 20240918_microed_autoleipaper_refine_289} L 8.109 -0.305 15.426
{ cd  arg A 112   B28.92 20240918_microed_autoleipaper_refine_289} P 7.557 -0.850 14.843 { hd3 arg A 112   B34.71 20240918_microed_autoleipaper_refine_289} L 6.632 -0.811 15.131
{ ne  arg A 112   B31.05 20240918_microed_autoleipaper_refine_289} P 8.011 -2.233 14.941 { he  arg A 112   B37.26 20240918_microed_autoleipaper_refine_289} L 8.710 -2.452 14.490
{ nh1 arg A 112   B39.04 20240918_microed_autoleipaper_refine_289} P 6.434 -2.915 16.494 {hh11 arg A 112   B46.85 20240918_microed_autoleipaper_refine_289} L 'h' 6.143 -2.109 16.569
{ nh1 arg A 112   B39.04 20240918_microed_autoleipaper_refine_289} P 6.434 -2.915 16.494 {hh12 arg A 112   B46.85 20240918_microed_autoleipaper_refine_289} L 'h' 6.076 -3.547 16.955
{ nh2 arg A 112   B28.71 20240918_microed_autoleipaper_refine_289} P 7.878 -4.432 15.573 {hh21 arg A 112   B34.45 20240918_microed_autoleipaper_refine_289} L 'h' 8.532 -4.617 15.045
{ nh2 arg A 112   B28.71 20240918_microed_autoleipaper_refine_289} P 7.878 -4.432 15.573 {hh22 arg A 112   B34.45 20240918_microed_autoleipaper_refine_289} L 'h' 7.513 -5.056 16.039
{ cb  asn A 113   B11.87 20240918_microed_autoleipaper_refine_289} P 11.848 -2.037 10.028 { hb2 asn A 113   B14.24 20240918_microed_autoleipaper_refine_289} L 11.458 -2.831 9.629
{ cb  asn A 113   B11.87 20240918_microed_autoleipaper_refine_289} P 11.848 -2.037 10.028 { hb3 asn A 113   B14.24 20240918_microed_autoleipaper_refine_289} L 12.702 -1.841 9.612
{ nd2 asn A 113   B26.69 20240918_microed_autoleipaper_refine_289} P 12.753 -3.427 11.818 {hd21 asn A 113   B32.03 20240918_microed_autoleipaper_refine_289} L 'h' 13.021 -3.950 11.190
{ nd2 asn A 113   B26.69 20240918_microed_autoleipaper_refine_289} P 12.753 -3.427 11.818 {hd22 asn A 113   B32.03 20240918_microed_autoleipaper_refine_289} L 'h' 12.912 -3.625 12.640
{ cb  arg A 114   B12.03 20240918_microed_autoleipaper_refine_289} P 10.901 -1.980 5.304 { hb2 arg A 114   B14.43 20240918_microed_autoleipaper_refine_289} L 10.062 -2.380 5.025
{ cb  arg A 114   B12.03 20240918_microed_autoleipaper_refine_289} P 10.901 -1.980 5.304 { hb3 arg A 114   B14.43 20240918_microed_autoleipaper_refine_289} L 11.423 -1.727 4.527
{ cg  arg A 114   B23.42 20240918_microed_autoleipaper_refine_289} P 11.658 -3.034 5.988 { hg2 arg A 114   B28.10 20240918_microed_autoleipaper_refine_289} L 11.341 -3.103 6.902
{ cg  arg A 114   B23.42 20240918_microed_autoleipaper_refine_289} P 11.658 -3.034 5.988 { hg3 arg A 114   B28.10 20240918_microed_autoleipaper_refine_289} L 11.514 -3.873 5.524
{ cd  arg A 114   B15.62 20240918_microed_autoleipaper_refine_289} P 13.124 -2.792 6.037 { hd2 arg A 114   B18.74 20240918_microed_autoleipaper_refine_289} L 13.300 -2.148 6.741
{ cd  arg A 114   B15.62 20240918_microed_autoleipaper_refine_289} P 13.124 -2.792 6.037 { hd3 arg A 114   B18.74 20240918_microed_autoleipaper_refine_289} L 13.561 -3.634 6.241
{ ne  arg A 114   B9.79 20240918_microed_autoleipaper_refine_289} P 13.741 -2.274 4.822 { he  arg A 114   B11.74 20240918_microed_autoleipaper_refine_289} L 13.600 -1.448 4.629
{ nh1 arg A 114   B8.62 20240918_microed_autoleipaper_refine_289} P 14.563 -4.274 4.053 {hh11 arg A 114   B10.35 20240918_microed_autoleipaper_refine_289} L 'h' 14.104 -4.699 4.643
{ nh1 arg A 114   B8.62 20240918_microed_autoleipaper_refine_289} P 14.563 -4.274 4.053 {hh12 arg A 114   B10.35 20240918_microed_autoleipaper_refine_289} L 'h' 15.063 -4.707 3.504
{ nh2 arg A 114   B10.97 20240918_microed_autoleipaper_refine_289} P 15.256 -2.316 3.139 {hh21 arg A 114   B13.16 20240918_microed_autoleipaper_refine_289} L 'h' 15.248 -1.456 3.130
{ nh2 arg A 114   B10.97 20240918_microed_autoleipaper_refine_289} P 15.256 -2.316 3.139 {hh22 arg A 114   B13.16 20240918_microed_autoleipaper_refine_289} L 'h' 15.757 -2.747 2.589
{ cb  cys A 115   B5.34 20240918_microed_autoleipaper_refine_289} P 6.057 -0.515 5.179 { hb2 cys A 115   B6.41 20240918_microed_autoleipaper_refine_289} L 5.837 -0.752 6.093
{ cb  cys A 115   B5.34 20240918_microed_autoleipaper_refine_289} P 6.057 -0.515 5.179 { hb3 cys A 115   B6.41 20240918_microed_autoleipaper_refine_289} L 5.269 -0.179 4.724
{ cb  lys A 116   B8.66 20240918_microed_autoleipaper_refine_289} P 6.211 2.615 9.319 { hb2 lys A 116   B10.40 20240918_microed_autoleipaper_refine_289} L 5.757 1.786 9.538
{ cb  lys A 116   B8.66 20240918_microed_autoleipaper_refine_289} P 6.211 2.615 9.319 { hb3 lys A 116   B10.40 20240918_microed_autoleipaper_refine_289} L 7.158 2.535 9.514
{ cg  lys A 116   B9.26 20240918_microed_autoleipaper_refine_289} P 5.669 3.657 10.167 { hg2 lys A 116   B11.12 20240918_microed_autoleipaper_refine_289} L 6.088 4.509 9.968
{ cg  lys A 116   B9.26 20240918_microed_autoleipaper_refine_289} P 5.669 3.657 10.167 { hg3 lys A 116   B11.12 20240918_microed_autoleipaper_refine_289} L 4.708 3.724 10.050
{ cd  lys A 116   B9.44 20240918_microed_autoleipaper_refine_289} P 5.981 3.258 11.604 { hd2 lys A 116   B11.34 20240918_microed_autoleipaper_refine_289} L 5.487 2.454 11.829
{ cd  lys A 116   B9.44 20240918_microed_autoleipaper_refine_289} P 5.981 3.258 11.604 { hd3 lys A 116   B11.34 20240918_microed_autoleipaper_refine_289} L 6.934 3.098 11.693
{ ce  lys A 116   B8.85 20240918_microed_autoleipaper_refine_289} P 5.604 4.301 12.538 { he2 lys A 116   B10.63 20240918_microed_autoleipaper_refine_289} L 6.098 5.109 12.329
{ ce  lys A 116   B8.85 20240918_microed_autoleipaper_refine_289} P 5.604 4.301 12.538 { he3 lys A 116   B10.63 20240918_microed_autoleipaper_refine_289} L 4.651 4.466 12.463
{ nz  lys A 116   B13.05 20240918_microed_autoleipaper_refine_289} P 5.895 3.937 13.927 { hz1 lys A 116   B15.66 20240918_microed_autoleipaper_refine_289} L 5.407 4.435 14.480
{ nz  lys A 116   B13.05 20240918_microed_autoleipaper_refine_289} P 5.895 3.937 13.927 { hz2 lys A 116   B15.66 20240918_microed_autoleipaper_refine_289} L 5.701 3.079 14.063
{ nz  lys A 116   B13.05 20240918_microed_autoleipaper_refine_289} P 5.895 3.937 13.927 { hz3 lys A 116   B15.66 20240918_microed_autoleipaper_refine_289} L 6.757 4.070 14.102
{ cb  thr A 118   B8.94 20240918_microed_autoleipaper_refine_289} P 8.362 4.067 2.986 { hb  thr A 118   B10.73 20240918_microed_autoleipaper_refine_289} L 8.901 4.123 2.181
{ og1 thr A 118   B6.82 20240918_microed_autoleipaper_refine_289} P 7.403 3.062 2.791 { hg1 thr A 118   B8.19 20240918_microed_autoleipaper_refine_289} L 7.078 2.829 3.529
{ cg2 thr A 118   B13.27 20240918_microed_autoleipaper_refine_289} P 9.306 3.731 4.158 {hg21 thr A 118   B15.93 20240918_microed_autoleipaper_refine_289} L 'h' 10.030 3.164 3.848
{ cg2 thr A 118   B13.27 20240918_microed_autoleipaper_refine_289} P 9.306 3.731 4.158 {hg22 thr A 118   B15.93 20240918_microed_autoleipaper_refine_289} L 'h' 9.680 4.546 4.527
{ cg2 thr A 118   B13.27 20240918_microed_autoleipaper_refine_289} P 9.306 3.731 4.158 {hg23 thr A 118   B15.93 20240918_microed_autoleipaper_refine_289} L 'h' 8.817 3.265 4.854
{ cb  asp A 119   B9.18 20240918_microed_autoleipaper_refine_289} P 6.757 6.529 -1.168 { hb2 asp A 119   B11.02 20240918_microed_autoleipaper_refine_289} L 6.899 7.464 -0.951
{ cb  asp A 119   B9.18 20240918_microed_autoleipaper_refine_289} P 6.757 6.529 -1.168 { hb3 asp A 119   B11.02 20240918_microed_autoleipaper_refine_289} L 7.610 6.077 -1.264
{ cb  val A 120   B7.15 20240918_microed_autoleipaper_refine_289} P 3.368 2.079 1.411 { hb  val A 120   B8.58 20240918_microed_autoleipaper_refine_289} L 3.033 1.187 1.226
{ cg1 val A 120   B7.69 20240918_microed_autoleipaper_refine_289} P 4.254 2.006 2.613 {hg11 val A 120   B9.23 20240918_microed_autoleipaper_refine_289} L 'h' 3.742 1.662 3.362
{ cg1 val A 120   B7.69 20240918_microed_autoleipaper_refine_289} P 4.254 2.006 2.613 {hg12 val A 120   B9.23 20240918_microed_autoleipaper_refine_289} L 'h' 4.999 1.415 2.421
{ cg1 val A 120   B7.69 20240918_microed_autoleipaper_refine_289} P 4.254 2.006 2.613 {hg13 val A 120   B9.23 20240918_microed_autoleipaper_refine_289} L 'h' 4.582 2.896 2.817
{ cg2 val A 120   B9.11 20240918_microed_autoleipaper_refine_289} P 2.192 2.976 1.655 {hg21 val A 120   B10.94 20240918_microed_autoleipaper_refine_289} L 'h' 1.730 2.680 2.455
{ cg2 val A 120   B9.11 20240918_microed_autoleipaper_refine_289} P 2.192 2.976 1.655 {hg22 val A 120   B10.94 20240918_microed_autoleipaper_refine_289} L 'h' 2.507 3.885 1.773
{ cg2 val A 120   B9.11 20240918_microed_autoleipaper_refine_289} P 2.192 2.976 1.655 {hg23 val A 120   B10.94 20240918_microed_autoleipaper_refine_289} L 'h' 1.595 2.929 0.892
{ cb  gln A 121   B12.24 20240918_microed_autoleipaper_refine_289} P 1.345 4.736 -3.033 { hb2 gln A 121   B14.69 20240918_microed_autoleipaper_refine_289} L 0.506 4.708 -2.547
{ cb  gln A 121   B12.24 20240918_microed_autoleipaper_refine_289} P 1.345 4.736 -3.033 { hb3 gln A 121   B14.69 20240918_microed_autoleipaper_refine_289} L 1.884 5.480 -2.722
{ cg  gln A 121   B13.58 20240918_microed_autoleipaper_refine_289} P 1.029 4.979 -4.453 { hg2 gln A 121   B16.30 20240918_microed_autoleipaper_refine_289} L 1.850 5.172 -4.931
{ cg  gln A 121   B13.58 20240918_microed_autoleipaper_refine_289} P 1.029 4.979 -4.453 { hg3 gln A 121   B16.30 20240918_microed_autoleipaper_refine_289} L 0.607 4.189 -4.823
{ ne2 gln A 121   B28.43 20240918_microed_autoleipaper_refine_289} P 0.502 7.111 -5.481 {he21 gln A 121   B34.12 20240918_microed_autoleipaper_refine_289} L 'h' 1.265 7.046 -5.873
{ ne2 gln A 121   B28.43 20240918_microed_autoleipaper_refine_289} P 0.502 7.111 -5.481 {he22 gln A 121   B34.12 20240918_microed_autoleipaper_refine_289} L 'h' 0.002 7.796 -5.623
{ cb  ala A 122   B8.83 20240918_microed_autoleipaper_refine_289} P 6.666 3.004 -4.242 { hb1 ala A 122   B10.60 20240918_microed_autoleipaper_refine_289} L 7.283 2.719 -4.935
{ cb  ala A 122   B8.83 20240918_microed_autoleipaper_refine_289} P 6.666 3.004 -4.242 { hb2 ala A 122   B10.60 20240918_microed_autoleipaper_refine_289} L 6.789 3.948 -4.057
{ cb  ala A 122   B8.83 20240918_microed_autoleipaper_refine_289} P 6.666 3.004 -4.242 { hb3 ala A 122   B10.60 20240918_microed_autoleipaper_refine_289} L 6.814 2.487 -3.435
{ cb  trp A 123   B9.95 20240918_microed_autoleipaper_refine_289} P 4.264 -1.501 -2.827 { hb2 trp A 123   B11.94 20240918_microed_autoleipaper_refine_289} L 3.571 -1.046 -2.323
{ cb  trp A 123   B9.95 20240918_microed_autoleipaper_refine_289} P 4.264 -1.501 -2.827 { hb3 trp A 123   B11.94 20240918_microed_autoleipaper_refine_289} L 4.047 -2.442 -2.915
{ cd1 trp A 123   B7.80 20240918_microed_autoleipaper_refine_289} P 5.839 -0.468 -1.185 { hd1 trp A 123   B9.36 20240918_microed_autoleipaper_refine_289} L 5.234 0.100 -0.765
{ ne1 trp A 123   B10.50 20240918_microed_autoleipaper_refine_289} P 7.154 -0.543 -0.901 { he1 trp A 123   B12.60 20240918_microed_autoleipaper_refine_289} L 7.567 -0.078 -0.306
{ ce3 trp A 123   B12.65 20240918_microed_autoleipaper_refine_289} P 7.042 -2.991 -3.485 { he3 trp A 123   B15.18 20240918_microed_autoleipaper_refine_289} L 6.391 -3.344 -4.047
{ cz2 trp A 123   B17.79 20240918_microed_autoleipaper_refine_289} P 9.033 -1.926 -1.781 { hz2 trp A 123   B21.35 20240918_microed_autoleipaper_refine_289} L 9.683 -1.596 -1.203
{ cz3 trp A 123   B15.58 20240918_microed_autoleipaper_refine_289} P 8.351 -3.411 -3.564 { hz3 trp A 123   B18.70 20240918_microed_autoleipaper_refine_289} L 8.586 -4.065 -4.182
{ ch2 trp A 123   B17.72 20240918_microed_autoleipaper_refine_289} P 9.334 -2.866 -2.724 { hh2 trp A 123   B21.26 20240918_microed_autoleipaper_refine_289} L 10.214 -3.153 -2.813
{ cb  ile A 124   B9.13 20240918_microed_autoleipaper_refine_289} P -0.130 -0.394 -5.393 { hb  ile A 124   B10.96 20240918_microed_autoleipaper_refine_289} L -0.828 -0.685 -6.001
{ cg1 ile A 124   B11.79 20240918_microed_autoleipaper_refine_289} P -0.424 1.047 -5.030 {hg12 ile A 124   B14.15 20240918_microed_autoleipaper_refine_289} L 'h' 0.123 1.310 -4.273
{ cg1 ile A 124   B11.79 20240918_microed_autoleipaper_refine_289} P -0.424 1.047 -5.030 {hg13 ile A 124   B14.15 20240918_microed_autoleipaper_refine_289} L 'h' -0.236 1.619 -5.790
{ cg2 ile A 124   B8.29 20240918_microed_autoleipaper_refine_289} P -0.136 -1.263 -4.149 {hg21 ile A 124   B9.94 20240918_microed_autoleipaper_refine_289} L 'h' -1.048 -1.527 -3.953
{ cg2 ile A 124   B8.29 20240918_microed_autoleipaper_refine_289} P -0.136 -1.263 -4.149 {hg22 ile A 124   B9.94 20240918_microed_autoleipaper_refine_289} L 'h' 0.408 -2.050 -4.311
{ cg2 ile A 124   B8.29 20240918_microed_autoleipaper_refine_289} P -0.136 -1.263 -4.149 {hg23 ile A 124   B9.94 20240918_microed_autoleipaper_refine_289} L 'h' 0.229 -0.755 -3.408
{ cd1 ile A 124   B11.74 20240918_microed_autoleipaper_refine_289} P -1.842 1.200 -4.663 {hd11 ile A 124   B14.09 20240918_microed_autoleipaper_refine_289} L 'h' -2.043 2.144 -4.567
{ cd1 ile A 124   B11.74 20240918_microed_autoleipaper_refine_289} P -1.842 1.200 -4.663 {hd12 ile A 124   B14.09 20240918_microed_autoleipaper_refine_289} L 'h' -2.393 0.814 -5.362
{ cd1 ile A 124   B11.74 20240918_microed_autoleipaper_refine_289} P -1.842 1.200 -4.663 {hd13 ile A 124   B14.09 20240918_microed_autoleipaper_refine_289} L 'h' -2.003 0.741 -3.824
{ cb  arg A 125   B11.55 20240918_microed_autoleipaper_refine_289} P 3.306 3.216 -8.101 { hb2 arg A 125   B13.86 20240918_microed_autoleipaper_refine_289} L 3.068 3.653 -7.268
{ cb  arg A 125   B11.55 20240918_microed_autoleipaper_refine_289} P 3.306 3.216 -8.101 { hb3 arg A 125   B13.86 20240918_microed_autoleipaper_refine_289} L 4.147 2.744 -8.001
{ cg  arg A 125   B14.66 20240918_microed_autoleipaper_refine_289} P 3.520 4.310 -9.143 { hg2 arg A 125   B17.60 20240918_microed_autoleipaper_refine_289} L 3.909 3.922 -9.942
{ cg  arg A 125   B14.66 20240918_microed_autoleipaper_refine_289} P 3.520 4.310 -9.143 { hg3 arg A 125   B17.60 20240918_microed_autoleipaper_refine_289} L 2.669 4.724 -9.355
{ cd  arg A 125   B14.24 20240918_microed_autoleipaper_refine_289} P 4.464 5.388 -8.625 { hd2 arg A 125   B17.09 20240918_microed_autoleipaper_refine_289} L 5.318 4.995 -8.390
{ cd  arg A 125   B14.24 20240918_microed_autoleipaper_refine_289} P 4.464 5.388 -8.625 { hd3 arg A 125   B17.09 20240918_microed_autoleipaper_refine_289} L 4.588 6.072 -9.302
{ ne  arg A 125   B13.33 20240918_microed_autoleipaper_refine_289} P 3.883 5.991 -7.448 { he  arg A 125   B15.99 20240918_microed_autoleipaper_refine_289} L 3.074 6.274 -7.510
{ nh1 arg A 125   B12.50 20240918_microed_autoleipaper_refine_289} P 5.754 5.829 -6.120 {hh11 arg A 125   B15.00 20240918_microed_autoleipaper_refine_289} L 'h' 6.212 5.515 -6.776
{ nh1 arg A 125   B12.50 20240918_microed_autoleipaper_refine_289} P 5.754 5.829 -6.120 {hh12 arg A 125   B15.00 20240918_microed_autoleipaper_refine_289} L 'h' 6.124 5.939 -5.351
{ nh2 arg A 125   B17.03 20240918_microed_autoleipaper_refine_289} P 3.803 6.647 -5.274 {hh21 arg A 125   B20.43 20240918_microed_autoleipaper_refine_289} L 'h' 2.978 6.868 -5.378
{ nh2 arg A 125   B17.03 20240918_microed_autoleipaper_refine_289} P 3.803 6.647 -5.274 {hh22 arg A 125   B20.43 20240918_microed_autoleipaper_refine_289} L 'h' 4.184 6.752 -4.511
{ cb  cys A 127   B13.28 20240918_microed_autoleipaper_refine_289} P -0.202 -2.424 -9.942 { hb2 cys A 127   B15.94 20240918_microed_autoleipaper_refine_289} L -0.733 -1.844 -9.374
{ cb  cys A 127   B13.28 20240918_microed_autoleipaper_refine_289} P -0.202 -2.424 -9.942 { hb3 cys A 127   B15.94 20240918_microed_autoleipaper_refine_289} L -0.623 -3.295 -10.012
@vectorlist {het} color= pink  master= {hets}
{ n   no3 A 201   B10.25 20240918_microed_autoleipaper_refine_289} P 1.623 -26.169 10.934 { o1  no3 A 201   B13.75 20240918_microed_autoleipaper_refine_289} L 1.862 -27.236 11.575
{ n   no3 A 201   B10.25 20240918_microed_autoleipaper_refine_289} P 1.623 -26.169 10.934 { o2  no3 A 201   B12.05 20240918_microed_autoleipaper_refine_289} L 0.517 -25.976 10.429
{ n   no3 A 201   B10.25 20240918_microed_autoleipaper_refine_289} P 1.623 -26.169 10.934 { o3  no3 A 201   B11.86 20240918_microed_autoleipaper_refine_289} L 2.537 -25.323 10.855
{ n   no3 A 202   B8.37 20240918_microed_autoleipaper_refine_289} P -1.426 2.770 -1.593 { o1  no3 A 202   B12.95 20240918_microed_autoleipaper_refine_289} L -1.803 3.898 -2.079
{ n   no3 A 202   B8.37 20240918_microed_autoleipaper_refine_289} P -1.426 2.770 -1.593 { o2  no3 A 202   B8.54 20240918_microed_autoleipaper_refine_289} L -2.267 1.866 -1.535
{ n   no3 A 202   B8.37 20240918_microed_autoleipaper_refine_289} P -1.426 2.770 -1.593 { o3  no3 A 202   B12.46 20240918_microed_autoleipaper_refine_289} L -0.253 2.642 -1.161
{ n   no3 A 203   B13.49 20240918_microed_autoleipaper_refine_289} P 9.320 3.541 14.030 { o1  no3 A 203   B10.69 20240918_microed_autoleipaper_refine_289} L 8.729 4.603 13.724
{ n   no3 A 203   B13.49 20240918_microed_autoleipaper_refine_289} P 9.320 3.541 14.030 { o2  no3 A 203   B18.14 20240918_microed_autoleipaper_refine_289} L 8.661 2.453 13.943
{ n   no3 A 203   B13.49 20240918_microed_autoleipaper_refine_289} P 9.320 3.541 14.030 { o3  no3 A 203   B23.06 20240918_microed_autoleipaper_refine_289} L 10.490 3.519 14.479
{ n   no3 A 204   B13.09 20240918_microed_autoleipaper_refine_289} P 9.735 -6.472 -5.841 { o1  no3 A 204   B29.19 20240918_microed_autoleipaper_refine_289} L 10.585 -5.692 -5.325
{ n   no3 A 204   B13.09 20240918_microed_autoleipaper_refine_289} P 9.735 -6.472 -5.841 { o2  no3 A 204   B14.31 20240918_microed_autoleipaper_refine_289} L 8.870 -6.011 -6.643
{ n   no3 A 204   B13.09 20240918_microed_autoleipaper_refine_289} P 9.735 -6.472 -5.841 { o3  no3 A 204   B16.74 20240918_microed_autoleipaper_refine_289} L 9.726 -7.679 -5.509
{ n   no3 A 205   B18.12 20240918_microed_autoleipaper_refine_289} P -5.140 -15.121 -3.588 { o1  no3 A 205   B26.50 20240918_microed_autoleipaper_refine_289} L -5.791 -14.310 -4.321
{ n   no3 A 205   B18.12 20240918_microed_autoleipaper_refine_289} P -5.140 -15.121 -3.588 { o2  no3 A 205   B13.80 20240918_microed_autoleipaper_refine_289} L -3.921 -15.376 -3.858
{ n   no3 A 205   B18.12 20240918_microed_autoleipaper_refine_289} P -5.140 -15.121 -3.588 { o3  no3 A 205   B19.72 20240918_microed_autoleipaper_refine_289} L -5.730 -15.669 -2.613
@subgroup {Rama outliers} master= {Rama outliers}
@vectorlist {bad Rama Ca} width= 4 color= green
@subgroup {geom devs} dominant
@vectorlist { trp A 123  ca-cb-cg -4.627 sigma} color= blue width= 4 master= {angle dev}
{ trp A 123  ca-cb-cg -4.627 sigma} P 4.450 -0.860 -4.189 { trp A 123  ca-cb-cg -4.627 sigma} L 4.264 -1.501 -2.827
{ trp A 123  ca-cb-cg -4.627 sigma} P 4.264 -1.501 -2.827 { trp A 123  ca-cb-cg -4.627 sigma} L 5.432 -1.450 -2.007
@vectorlist { trp A 123  ca-cb-cg -4.627 sigma} color= blue width= 3 master= {angle dev}
{ trp A 123  ca-cb-cg -4.627 sigma} P 4.264 -1.501 -2.827 { trp A 123  ca-cb-cg} L 5.458 -1.424 -2.048
@vectorlist { trp A 123  ca-cb-cg -4.627 sigma} color= blue width= 2 master= {angle dev}
{ trp A 123  ca-cb-cg -4.627 sigma} P 4.264 -1.501 -2.827 { trp A 123  ca-cb-cg} L 5.482 -1.398 -2.089
@vectorlist { trp A 123  ca-cb-cg -4.627 sigma} color= blue width= 1 master= {angle dev}
{ trp A 123  ca-cb-cg -4.627 sigma} P 4.264 -1.501 -2.827 { trp A 123  ca-cb-cg} L 5.504 -1.373 -2.132
@subgroup {length devs} dominant
@vectorlist {ext} color= magenta master= {base-P perp}
@vectorlist {het} color= pink  master= {hets}
{ n   no3 A 206   B31.23 20240918_microed_autoleipaper_refine_289} P -4.346 -2.458 -8.311 { o1  no3 A 206   B29.88 20240918_microed_autoleipaper_refine_289} L -4.980 -2.116 -9.351
{ n   no3 A 206   B31.23 20240918_microed_autoleipaper_refine_289} P -4.346 -2.458 -8.311 { o2  no3 A 206   B24.88 20240918_microed_autoleipaper_refine_289} L -4.180 -3.678 -8.050
{ n   no3 A 206   B31.23 20240918_microed_autoleipaper_refine_289} P -4.346 -2.458 -8.311 { o3  no3 A 206   B29.19 20240918_microed_autoleipaper_refine_289} L -3.886 -1.584 -7.508
@subgroup {geom devs} dominant
@vectorlist { trp A 123  ca-cb-cg -4.627 sigma} color= blue width= 4 master= {angle dev}
{ trp A 123  ca-cb-cg -4.627 sigma} P 4.450 -0.860 -4.189 { trp A 123  ca-cb-cg -4.627 sigma} L 4.264 -1.501 -2.827
{ trp A 123  ca-cb-cg -4.627 sigma} P 4.264 -1.501 -2.827 { trp A 123  ca-cb-cg -4.627 sigma} L 5.432 -1.450 -2.007
@vectorlist { trp A 123  ca-cb-cg -4.627 sigma} color= blue width= 3 master= {angle dev}
{ trp A 123  ca-cb-cg -4.627 sigma} P 4.264 -1.501 -2.827 { trp A 123  ca-cb-cg} L 5.458 -1.424 -2.048
@vectorlist { trp A 123  ca-cb-cg -4.627 sigma} color= blue width= 2 master= {angle dev}
{ trp A 123  ca-cb-cg -4.627 sigma} P 4.264 -1.501 -2.827 { trp A 123  ca-cb-cg} L 5.482 -1.398 -2.089
@vectorlist { trp A 123  ca-cb-cg -4.627 sigma} color= blue width= 1 master= {angle dev}
{ trp A 123  ca-cb-cg -4.627 sigma} P 4.264 -1.501 -2.827 { trp A 123  ca-cb-cg} L 5.504 -1.373 -2.132
@subgroup {length devs} dominant
@vectorlist {ext} color= magenta master= {base-P perp}
@subgroup {20240918_microed_autoleipaper_refine_289} dominant master= {chain S}
@balllist {water O} color= peachtint  radius= 0.15  master= {water}
{ o   hoh S   1   B5.08 20240918_microed_autoleipaper_refine_289} P 1.585 -14.817 6.035
{ o   hoh S   2   B7.67 20240918_microed_autoleipaper_refine_289} P -0.195 -16.910 1.019
{ o   hoh S   3   B6.43 20240918_microed_autoleipaper_refine_289} P 4.145 -15.179 -9.169
{ o   hoh S   4   B6.34 20240918_microed_autoleipaper_refine_289} P 2.012 -17.193 2.496
{ o   hoh S   5   B6.73 20240918_microed_autoleipaper_refine_289} P 2.522 -13.044 -8.871
{ o   hoh S   6   B11.68 20240918_microed_autoleipaper_refine_289} P 13.991 0.586 9.776
{ o   hoh S   7   B6.73 20240918_microed_autoleipaper_refine_289} P -2.050 -17.708 3.004
{ o   hoh S   8   B8.31 20240918_microed_autoleipaper_refine_289} P 4.195 -6.978 -10.437
{ o   hoh S   9   B8.03 20240918_microed_autoleipaper_refine_289} P -0.483 -19.847 18.086
{ o   hoh S  10   B11.03 20240918_microed_autoleipaper_refine_289} P 7.521 -19.773 -2.999
{ o   hoh S  11   B7.41 20240918_microed_autoleipaper_refine_289} P -3.128 3.875 4.920
{ o   hoh S  12   B11.87 20240918_microed_autoleipaper_refine_289} P 6.283 -25.576 10.464
{ o   hoh S  13   B8.93 20240918_microed_autoleipaper_refine_289} P 1.713 -22.417 17.306
{ o   hoh S  14   B8.29 20240918_microed_autoleipaper_refine_289} P -6.554 -17.187 8.298
{ o   hoh S  15   B8.17 20240918_microed_autoleipaper_refine_289} P 0.145 -13.953 -9.540
{ o   hoh S  16   B9.97 20240918_microed_autoleipaper_refine_289} P -5.064 -22.350 0.882
{ o   hoh S  17   B8.96 20240918_microed_autoleipaper_refine_289} P 2.837 -14.255 17.817
{ o   hoh S  18   B9.39 20240918_microed_autoleipaper_refine_289} P -4.243 -21.390 23.249
{ o   hoh S  19   B9.48 20240918_microed_autoleipaper_refine_289} P -3.296 -11.260 -8.641
{ o   hoh S  20   B10.51 20240918_microed_autoleipaper_refine_289} P 7.559 -22.860 15.670
{ o   hoh S  21   B11.02 20240918_microed_autoleipaper_refine_289} P -2.154 -26.059 5.086
{ o   hoh S  22   B9.84 20240918_microed_autoleipaper_refine_289} P -6.024 3.605 3.006
{ o   hoh S  23   B8.68 20240918_microed_autoleipaper_refine_289} P 2.941 -21.382 -1.244
{ o   hoh S  24   B8.75 20240918_microed_autoleipaper_refine_289} P -9.134 -3.908 -1.176
{ o   hoh S  25   B9.82 20240918_microed_autoleipaper_refine_289} P 17.250 -15.356 17.783
{ o   hoh S  26   B13.91 20240918_microed_autoleipaper_refine_289} P 2.131 -24.279 19.268
{ o   hoh S  27   B15.99 20240918_microed_autoleipaper_refine_289} P 8.311 1.452 0.833
{ o   hoh S  28   B14.11 20240918_microed_autoleipaper_refine_289} P 0.973 -16.405 24.080
{ o   hoh S  29   B10.95 20240918_microed_autoleipaper_refine_289} P -4.305 -21.506 3.243
{ o   hoh S  30   B19.74 20240918_microed_autoleipaper_refine_289} P -5.628 -21.828 21.254
{ o   hoh S  31   B11.99 20240918_microed_autoleipaper_refine_289} P 9.896 -13.126 9.619
{ o   hoh S  33   B11.65 20240918_microed_autoleipaper_refine_289} P 4.947 -25.551 0.460
{ o   hoh S  34   B15.35 20240918_microed_autoleipaper_refine_289} P 2.546 -24.717 0.383
{ o   hoh S  35   B10.00 20240918_microed_autoleipaper_refine_289} P 7.473 -23.199 3.120
{ o   hoh S  36   B16.30 20240918_microed_autoleipaper_refine_289} P -0.860 5.155 2.147
{ o   hoh S  37   B16.17 20240918_microed_autoleipaper_refine_289} P 3.306 3.395 5.640
{ o   hoh S  38   B13.20 20240918_microed_autoleipaper_refine_289} P -11.431 -1.045 7.973
{ o   hoh S  39   B18.50 20240918_microed_autoleipaper_refine_289} P -1.804 9.091 -4.581
{ o   hoh S  40   B20.09 20240918_microed_autoleipaper_refine_289} P 3.215 -13.458 24.498
{ o   hoh S  41   B18.13 20240918_microed_autoleipaper_refine_289} P 6.720 -15.052 19.196
{ o   hoh S  42   B16.27 20240918_microed_autoleipaper_refine_289} P -7.641 -16.181 10.395
{ o   hoh S  43   B11.27 20240918_microed_autoleipaper_refine_289} P -8.240 -18.561 -1.362
{ o   hoh S  44   B21.12 20240918_microed_autoleipaper_refine_289} P 3.653 -22.197 -4.838
{ o   hoh S  45   B15.24 20240918_microed_autoleipaper_refine_289} P -12.086 0.256 5.411
{ o   hoh S  46   B16.22 20240918_microed_autoleipaper_refine_289} P 3.321 4.889 7.746
{ o   hoh S  47   B13.64 20240918_microed_autoleipaper_refine_289} P -5.404 -19.456 1.947
{ o   hoh S  48   B19.84 20240918_microed_autoleipaper_refine_289} P 3.842 5.443 4.784
{ o   hoh S  49   B15.89 20240918_microed_autoleipaper_refine_289} P -0.981 -22.791 24.243
{ o   hoh S  50   B15.55 20240918_microed_autoleipaper_refine_289} P -8.476 -22.602 17.792
{ o   hoh S  51   B19.52 20240918_microed_autoleipaper_refine_289} P 11.664 -22.122 15.657
{ o   hoh S  52   B13.21 20240918_microed_autoleipaper_refine_289} P -9.656 -12.229 9.793
{ o   hoh S  53   B16.50 20240918_microed_autoleipaper_refine_289} P -1.980 -17.477 -5.738
{ o   hoh S  54   B12.92 20240918_microed_autoleipaper_refine_289} P 14.152 -20.148 9.323
{ o   hoh S  55   B20.68 20240918_microed_autoleipaper_refine_289} P 7.061 1.573 -7.976
{ o   hoh S  56   B17.18 20240918_microed_autoleipaper_refine_289} P 3.996 -8.434 16.158
{ o   hoh S  57   B25.82 20240918_microed_autoleipaper_refine_289} P -2.935 -15.181 -6.863
{ o   hoh S  58   B22.04 20240918_microed_autoleipaper_refine_289} P 11.590 -9.389 7.138
{ o   hoh S  59   B15.80 20240918_microed_autoleipaper_refine_289} P -4.498 2.109 -2.428
{ o   hoh S  60   B22.34 20240918_microed_autoleipaper_refine_289} P 11.299 -14.942 1.429
{ o   hoh S  61   B14.29 20240918_microed_autoleipaper_refine_289} P 2.145 5.903 -0.025
{ o   hoh S  62   B24.48 20240918_microed_autoleipaper_refine_289} P 11.108 1.152 0.262
{ o   hoh S  63   B23.84 20240918_microed_autoleipaper_refine_289} P 11.134 -13.326 13.486
{ o   hoh S  66   B16.93 20240918_microed_autoleipaper_refine_289} P 2.678 -12.289 26.485
{ o   hoh S  67   B10.19 20240918_microed_autoleipaper_refine_289} P -2.118 -13.662 -8.289
{ o   hoh S  68   B14.81 20240918_microed_autoleipaper_refine_289} P -3.494 -23.307 19.738
{ o   hoh S  69   B18.22 20240918_microed_autoleipaper_refine_289} P 6.860 8.738 2.717
{ o   hoh S  70   B15.11 20240918_microed_autoleipaper_refine_289} P -7.335 -20.578 19.453
{ o   hoh S  71   B21.87 20240918_microed_autoleipaper_refine_289} P -10.914 -22.368 19.418
{ o   hoh S  72   B23.51 20240918_microed_autoleipaper_refine_289} P -3.770 -10.210 -10.701
{ o   hoh S  73   B21.53 20240918_microed_autoleipaper_refine_289} P 10.457 -20.796 -1.122
{ o   hoh S  74   B17.21 20240918_microed_autoleipaper_refine_289} P 3.045 0.150 -15.202
{ o   hoh S  75   B18.51 20240918_microed_autoleipaper_refine_289} P 16.383 -20.761 10.464
{ o   hoh S  76   B16.53 20240918_microed_autoleipaper_refine_289} P 1.068 -19.019 -9.301
{ o   hoh S  77   B19.00 20240918_microed_autoleipaper_refine_289} P -9.770 -16.421 14.647
{ o   hoh S  80   B18.05 20240918_microed_autoleipaper_refine_289} P -11.947 -8.246 9.594
{ o   hoh S  83   B16.28 20240918_microed_autoleipaper_refine_289} P -8.384 -19.358 -3.817
{ o   hoh S  85   B17.08 20240918_microed_autoleipaper_refine_289} P -8.699 -8.139 -9.371
{ o   hoh S  86   B20.75 20240918_microed_autoleipaper_refine_289} P 11.392 -17.981 -1.629
{ o   hoh S  87   B26.27 20240918_microed_autoleipaper_refine_289} P -4.811 -1.243 20.030
{ o   hoh S  88   B15.07 20240918_microed_autoleipaper_refine_289} P -1.801 -24.631 2.850
{ o   hoh S  89   B13.01 20240918_microed_autoleipaper_refine_289} P 15.505 -4.896 12.036
{ o   hoh S  90   B24.65 20240918_microed_autoleipaper_refine_289} P 12.511 -20.005 1.846
{ o   hoh S  91   B23.10 20240918_microed_autoleipaper_refine_289} P -2.984 -10.756 23.070
{ o   hoh S  92   B24.42 20240918_microed_autoleipaper_refine_289} P 1.653 -24.296 23.131
{ o   hoh S  93   B11.56 20240918_microed_autoleipaper_refine_289} P 4.822 -27.594 12.426
{ o   hoh S  94   B26.26 20240918_microed_autoleipaper_refine_289} P -5.102 -14.220 -6.429
{ o   hoh S  95   B22.74 20240918_microed_autoleipaper_refine_289} P 11.084 -14.641 5.990
{ o   hoh S  96   B21.18 20240918_microed_autoleipaper_refine_289} P -7.374 -13.146 -5.036
{ o   hoh S  97   B24.43 20240918_microed_autoleipaper_refine_289} P 9.575 6.104 -3.494
{ o   hoh S  99   B17.93 20240918_microed_autoleipaper_refine_289} P 11.937 -18.714 3.926
{ o   hoh S 100   B21.95 20240918_microed_autoleipaper_refine_289} P 13.161 -21.127 22.195
{ o   hoh S 102   B16.59 20240918_microed_autoleipaper_refine_289} P 8.842 -10.790 10.566
{ o   hoh S 103   B24.47 20240918_microed_autoleipaper_refine_289} P 1.985 -0.451 18.660
{ o   hoh S 105   B20.50 20240918_microed_autoleipaper_refine_289} P -12.318 -10.620 8.601
{ o   hoh S 106   B19.33 20240918_microed_autoleipaper_refine_289} P 13.621 -2.835 -1.551
{ o   hoh S 107   B16.89 20240918_microed_autoleipaper_refine_289} P 9.878 1.674 -3.512
{ o   hoh S 108   B19.36 20240918_microed_autoleipaper_refine_289} P -0.406 3.709 -10.431
{ o   hoh S 111   B16.71 20240918_microed_autoleipaper_refine_289} P -2.297 4.698 -6.918
{ o   hoh S 112   B25.52 20240918_microed_autoleipaper_refine_289} P 1.985 6.807 2.112
{ o   hoh S 113   B17.86 20240918_microed_autoleipaper_refine_289} P 13.955 -16.494 6.854
{ o   hoh S 115   B24.16 20240918_microed_autoleipaper_refine_289} P -1.338 1.920 -8.365
{ o   hoh S 116   B18.94 20240918_microed_autoleipaper_refine_289} P -5.260 -24.300 18.083
{ o   hoh S 117   B23.25 20240918_microed_autoleipaper_refine_289} P 12.369 0.205 -1.069
{ o   hoh S 118   B12.31 20240918_microed_autoleipaper_refine_289} P 2.986 -11.920 13.555
{ o   hoh S 120   B20.84 20240918_microed_autoleipaper_refine_289} P 8.525 2.861 -1.355
{ o   hoh S 121   B17.69 20240918_microed_autoleipaper_refine_289} P -8.590 -18.487 6.501
{ o   hoh S 122   B15.10 20240918_microed_autoleipaper_refine_289} P -3.467 -10.694 20.333
{ o   hoh S 123   B17.03 20240918_microed_autoleipaper_refine_289} P 10.843 -23.036 -0.590
{ o   hoh S 124   B23.93 20240918_microed_autoleipaper_refine_289} P 11.110 -16.893 1.495
{ o   hoh S 125   B16.36 20240918_microed_autoleipaper_refine_289} P 12.530 -5.959 8.488
{ o   hoh S 126   B16.97 20240918_microed_autoleipaper_refine_289} P 14.364 -15.645 16.920
{ o   hoh S 127   B23.64 20240918_microed_autoleipaper_refine_289} P 14.165 0.430 2.696
{ o   hoh S 128   B18.13 20240918_microed_autoleipaper_refine_289} P -0.158 -4.863 -12.793
{ o   hoh S 129   B23.08 20240918_microed_autoleipaper_refine_289} P -3.507 -24.612 0.106
{ o   hoh S 131   B19.24 20240918_microed_autoleipaper_refine_289} P -6.605 -16.474 -7.620
{ o   hoh S 132   B23.14 20240918_microed_autoleipaper_refine_289} P 13.237 -6.535 5.472
{ o   hoh S 135   B21.82 20240918_microed_autoleipaper_refine_289} P 14.537 -3.589 9.415
{ o   hoh S 136   B19.84 20240918_microed_autoleipaper_refine_289} P -9.662 -19.746 0.578
{ o   hoh S 137   B16.33 20240918_microed_autoleipaper_refine_289} P -7.794 -6.509 -7.584
{ o   hoh S 139   B25.37 20240918_microed_autoleipaper_refine_289} P -2.950 -8.589 19.671
{ o   hoh S 142   B24.68 20240918_microed_autoleipaper_refine_289} P -0.220 1.505 -14.384
{ o   hoh S 143   B19.18 20240918_microed_autoleipaper_refine_289} P 2.492 -10.301 12.546
{ o   hoh S 147   B24.22 20240918_microed_autoleipaper_refine_289} P 4.202 -25.844 -2.880
{ o   hoh S 151   B11.25 20240918_microed_autoleipaper_refine_289} P -4.310 -26.176 6.669
{ o   hoh S 152   B17.38 20240918_microed_autoleipaper_refine_289} P 0.069 1.988 12.277
{ o   hoh S 154   B20.55 20240918_microed_autoleipaper_refine_289} P -1.747 2.658 -15.975
{ o   hoh S 155   B24.86 20240918_microed_autoleipaper_refine_289} P -2.155 6.247 -8.801
{ o   hoh S 159   B14.37 20240918_microed_autoleipaper_refine_289} P 6.366 -8.989 12.826
{ o   hoh S 160   B22.99 20240918_microed_autoleipaper_refine_289} P -1.546 -2.620 -15.231
{ o   hoh S 161   B21.15 20240918_microed_autoleipaper_refine_289} P 0.594 0.530 13.258
{ o   hoh S 162   B25.50 20240918_microed_autoleipaper_refine_289} P 6.220 -24.867 -3.913
{ o   hoh S 163   B16.12 20240918_microed_autoleipaper_refine_289} P 11.123 -11.460 7.501
{ o   hoh S 164   B19.52 20240918_microed_autoleipaper_refine_289} P -5.758 -26.318 7.643
{ o   hoh S 165   B14.96 20240918_microed_autoleipaper_refine_289} P 10.495 -24.154 21.745
{ o   hoh S 167   B18.89 20240918_microed_autoleipaper_refine_289} P 12.044 0.881 3.088
{ o   hoh S 168   B21.25 20240918_microed_autoleipaper_refine_289} P -10.928 -4.272 15.867
{ o   hoh S 169   B23.94 20240918_microed_autoleipaper_refine_289} P -4.116 0.391 -12.531
{ o   hoh S 170   B24.66 20240918_microed_autoleipaper_refine_289} P -1.213 2.543 -11.716
{ o   hoh S 171   B21.16 20240918_microed_autoleipaper_refine_289} P 8.772 -0.152 -4.849
{ o   hoh S 172   B20.27 20240918_microed_autoleipaper_refine_289} P 10.586 -24.526 7.023
{ o   hoh S 173   B20.98 20240918_microed_autoleipaper_refine_289} P 4.103 -11.521 22.379
{ o   hoh S 174   B30.00 20240918_microed_autoleipaper_refine_289} P -5.429 -2.173 14.867
{ o   hoh S 175   B30.00 20240918_microed_autoleipaper_refine_289} P 2.161 5.685 3.736
@subgroup {geom devs} dominant
@subgroup {length devs} dominant
@vectorlist {ext} color= magenta master= {base-P perp}
@caption probe.2.21.211221, run Mon Feb 03 18:20:05 2025
 command: E:\phenix\phenix-installer-1.20.1-4487-intel-windows-x86_64\build\probe\exe\probe -4H -quiet -sepworse -noticks -nogroup -dotmaster -mc -self ALL -
@subgroup dominant {self dots}
@master {vdw contact}
@master {small overlap}
@master {bad overlap}
@master {worse overlap}
@master {H-bonds}
@pointmaster 'M' {McMc contacts}
@pointmaster 'S' {ScSc contacts}
@pointmaster 'P' {McSc contacts}
@pointmaster 'O' {Hets contacts}
@dotlist {x} color=white master={vdw contact} master={dots}
{ C   LYS   1  A}blue  'O' 6.434,-18.486,-3.870
{ CB  LYS   1  A}blue  'S' 1.600,-19.170,-5.108
{"}blue  'S' 1.692,-19.292,-4.862
{"}blue  'S' 1.990,-19.606,-4.633
{"}blue  'S' 1.836,-19.403,-4.624
{ CG  LYS   1  A}sky  'P' 4.448,-16.822,-6.496
{"}sky  'P' 4.549,-17.611,-6.279
{"}sky  'P' 4.393,-16.601,-6.235
{ CD  LYS   1  A}blue  'O' -0.246,-17.500,-6.424
{"}blue  'O' -0.247,-17.241,-6.413
{"}blue  'S' 1.188,-15.946,-5.633
{"}blue  'S' 0.928,-16.180,-5.433
{"}blue  'S' 1.177,-16.103,-5.429
{"}blue  'S' 1.436,-16.075,-5.428
{"}blue  'S' 1.187,-16.285,-5.251
{"}blue  'S' 1.444,-16.256,-5.250
{ CE  LYS   1  A}sky  'O' 0.151,-15.175,-8.375
{"}sky  'O' 1.091,-14.786,-8.358
{"}sky  'O' 0.138,-15.001,-8.157
{"}sky  'O' 0.348,-14.853,-8.151
{"}sky  'O' 0.580,-14.744,-8.146
{"}sky  'O' 0.827,-14.676,-8.143
{"}blue  'O' 0.530,-14.655,-7.913
{"}blue  'S' 0.390,-14.623,-7.163
{"}sky  'S' 0.339,-14.701,-6.915
{"}sky  'S' 0.579,-14.602,-6.910
{"}sky  'S' 0.209,-15.848,-5.937
{"}blue  'S' 0.398,-15.975,-5.816
{"}sky  'S' 0.526,-15.753,-5.806
{"}sky  'S' 0.963,-15.501,-5.795
{"}blue  'S' 1.219,-15.501,-5.795
{"}blue  'S' 0.833,-15.802,-5.715
{"}blue  'S' 1.083,-15.730,-5.712
{ HB2 LYS   1  A}blue  'S' 1.889,-20.168,-5.481
{"}sky  'S' 1.730,-19.959,-5.472
{"}sky  'S' 1.620,-19.722,-5.461
{"}blue  'S' 1.564,-19.466,-5.450
{"}blue  'O' 3.036,-20.474,-5.245
{"}sky  'S' 1.868,-20.075,-5.227
{"}blue  'S' 1.610,-19.354,-5.196
{"}sky  'S' 1.915,-19.976,-4.990
{"}sky  'S' 1.722,-19.488,-4.968
{"}blue  'S' 2.012,-19.861,-4.778
{"}blue  'S' 1.902,-19.628,-4.768
{ HB3 LYS   1  A}blue  'P' 1.984,-18.891,-3.558
{"}blue  'S' 1.975,-17.912,-3.515
{"}blue  'S' 2.142,-17.715,-3.507
{"}blue  'S' 2.358,-17.574,-3.501
{"}blue  'S' 2.605,-17.499,-3.497
{"}blue  'S' 2.863,-17.497,-3.497
{"}blue  'S' 3.411,-18.661,-3.377
{"}blue  'S' 3.272,-18.885,-3.387
{"}blue  'S' 3.062,-19.043,-3.394
{"}blue  'S' 2.132,-18.025,-3.349
{"}blue  'S' 2.310,-17.830,-3.341
{"}sky  'S' 2.546,-17.713,-3.336
{"}blue  'S' 2.808,-17.689,-3.335
{"}blue  'S' 3.459,-18.402,-3.366
{"}sky  'S' 3.176,-18.648,-3.249
{"}sky  'S' 2.997,-18.833,-3.257
{"}blue  'S' 2.750,-18.903,-3.260
{"}blue  'S' 2.487,-17.982,-3.220
{"}sky  'S' 2.734,-17.912,-3.217
{"}blue  'S' 2.983,-17.974,-3.220
{"}blue  'S' 3.168,-18.153,-3.227
{"}sky  'S' 3.238,-18.399,-3.238
{"}sky  'S' 2.869,-18.631,-3.169
{"}blue  'S' 2.615,-18.631,-3.169
{"}blue  'S' 2.615,-18.192,-3.150
{"}blue  'S' 2.869,-18.192,-3.150
{"}sky  'S' 2.996,-18.411,-3.160
{"}blue  'S' 2.742,-18.412,-3.133
{ HG2 LYS   1  A}blue  'P' 4.052,-15.776,-5.795
{"}blue  'P' 4.189,-16.000,-5.805
{"}blue  'P' 4.274,-16.248,-5.816
{"}blue  'S' 2.410,-15.524,-5.529
{"}blue  'S' 2.642,-15.401,-5.523
{"}blue  'S' 2.895,-15.331,-5.520
{"}sky  'P' 4.276,-16.267,-5.561
{"}sky  'S' 2.361,-15.637,-5.284
{"}sky  'S' 2.580,-15.498,-5.278
{"}sky  'S' 2.825,-15.410,-5.274
{"}blue  'S' 3.083,-15.379,-5.273
{"}blue  'P' 4.220,-16.272,-5.312
{"}blue  'S' 2.236,-15.928,-5.063
{"}sky  'S' 2.418,-15.735,-5.055
{"}sky  'S' 2.893,-15.512,-5.045
{"}blue  'S' 3.157,-15.495,-5.045
{"}sky  'S' 2.491,-15.878,-4.855
{"}sky  'S' 2.707,-15.737,-4.849
{"}sky  'S' 2.954,-15.662,-4.845
{"}blue  'S' 2.895,-15.876,-4.684
{ HG3 LYS   1  A}blue  'S' 3.189,-16.940,-8.023
{"}blue  'S' 2.823,-17.005,-7.898
{"}blue  'S' 2.998,-16.808,-7.889
{"}blue  'S' 3.233,-16.688,-7.884
{"}blue  'S' 2.843,-16.698,-7.714
{"}blue  'S' 3.060,-16.558,-7.708
{"}blue  'P' 4.538,-16.915,-6.778
{"}blue  'P' 4.622,-17.163,-6.789
{"}blue  'P' 4.650,-17.424,-6.801
{"}blue  'P' 4.570,-17.684,-6.562
{"}sky  'P' 4.479,-16.924,-6.529
{"}sky  'P' 4.566,-17.168,-6.540
{"}sky  'P' 4.597,-17.426,-6.551
{ HD3 LYS   1  A}blue  'O' -0.246,-17.626,-6.140
{"}blue  'O' -0.275,-17.369,-6.129
{"}blue  'O' -0.246,-17.111,-6.117
{"}blue  'O' -0.262,-17.774,-5.897
{"}sky  'O' -0.320,-17.519,-5.885
{"}sky  'O' -0.322,-17.257,-5.874
{"}blue  'O' -0.267,-17.000,-5.863
{"}sky  'O' -0.265,-17.778,-5.641
{"}sky  'O' -0.321,-17.522,-5.630
{"}sky  'O' -0.321,-17.260,-5.619
{"}blue  'O' -0.265,-17.004,-5.608
{"}blue  'O' -0.244,-17.667,-5.387
{"}sky  'O' -0.275,-17.410,-5.376
{"}blue  'O' -0.248,-17.152,-5.364
{"}blue  'S' 0.374,-16.361,-5.330
{"}blue  'S' 0.619,-16.273,-5.326
{"}blue  'S' 0.877,-16.242,-5.325
{"}blue  'S' 0.687,-16.375,-5.097
{"}blue  'S' 0.951,-16.358,-5.097
{"}blue  'S' 1.211,-16.408,-5.099
{"}blue  'P' 0.127,-17.917,-4.958
{"}blue  'P' 0.017,-17.684,-4.948
{"}blue  'P' -0.022,-17.429,-4.937
{"}blue  'S' 0.748,-16.525,-4.897
{"}blue  'S' 1.006,-16.523,-4.897
{"}blue  'P' 0.453,-18.000,-4.791
{"}sky  'P' 0.275,-17.805,-4.782
{"}sky  'P' 0.180,-17.560,-4.772
{"}blue  'P' 0.180,-17.296,-4.760
{"}sky  'P' 0.459,-17.689,-4.650
{"}blue  'P' 0.389,-17.442,-4.639
{"}blue  'P' 0.631,-17.437,-4.560
{ HE2 LYS   1  A}blue  'O' -0.065,-15.262,-8.228
{"}blue  'S' -0.057,-14.801,-7.092
{"}blue  'O' -0.763,-16.738,-6.927
{"}blue  'O' -0.903,-16.519,-6.918
{"}sky  'S' -0.372,-14.968,-6.850
{"}sky  'S' -0.127,-14.880,-6.846
{"}sky  'S' 0.131,-14.849,-6.845
{"}blue  'O' -0.534,-16.832,-6.698
{"}blue  'O' -0.716,-16.639,-6.690
{"}blue  'O' -0.843,-16.407,-6.680
{"}sky  'S' -0.311,-15.064,-6.621
{"}blue  'O' -0.448,-16.718,-6.487
{"}blue  'O' -0.619,-16.524,-6.478
{"}blue  'S' -0.461,-15.348,-6.427
{"}sky  'S' -0.245,-15.207,-6.421
{"}blue  'S' -0.471,-15.658,-6.269
{"}sky  'S' -0.293,-15.463,-6.261
{"}blue  'S' -0.295,-15.800,-6.148
{"}sky  'S' -0.116,-15.615,-6.140
{"}blue  'S' 0.012,-15.825,-6.070
{ HE3 LYS   1  A}sky  'S' 1.092,-14.258,-7.070
{"}sky  'S' 1.344,-14.187,-7.067
{"}blue  'S' 1.606,-14.171,-7.067
{"}sky  'S' 1.874,-14.225,-6.814
{"}sky  'S' 2.045,-14.355,-6.570
{"}sky  'S' 2.115,-14.522,-6.344
{"}blue  'S' 2.136,-14.733,-6.146
{"}sky  'S' 1.117,-14.858,-5.981
{"}sky  'S' 1.353,-14.741,-5.976
{"}sky  'S' 1.615,-14.717,-5.975
{"}sky  'S' 1.869,-14.789,-5.978
{"}blue  'S' 2.079,-14.947,-5.985
{"}sky  'S' 1.115,-15.195,-5.868
{"}sky  'S' 1.294,-15.010,-5.860
{"}sky  'S' 1.541,-14.940,-5.857
{"}sky  'S' 1.790,-15.002,-5.860
{"}blue  'S' 1.975,-15.181,-5.867
{"}blue  'S' 1.295,-15.439,-5.800
{"}sky  'S' 1.422,-15.220,-5.790
{"}blue  'S' 1.676,-15.220,-5.790
{"}blue  'S' 1.549,-15.440,-5.773
{ C   VAL   2  A}blue  'M' 6.083,-13.182,-6.749
{"}sky  'M' 6.205,-13.117,-6.507
{"}blue  'M' 6.451,-13.200,-6.511
{"}sky  'M' 6.332,-13.101,-6.254
{"}blue  'M' 6.568,-13.199,-6.259
{"}sky  'M' 6.378,-13.107,-5.996
{"}blue  'M' 6.609,-13.209,-6.001
{"}blue  'P' 4.510,-15.629,-5.848
{"}blue  'P' 4.376,-15.411,-5.838
{ CG1 VAL   2  A}sky  'P' 6.980,-13.765,-5.284
{"}blue  'P' 6.978,-13.784,-5.031
{ CG2 VAL   2  A}blue  'P' 7.387,-17.410,-4.438
{"}blue  'P' 7.288,-17.170,-4.427
{ HA  VAL   2  A}sky  'M' 6.602,-14.261,-3.858
{"}sky  'M' 6.414,-16.136,-3.329
{"}sky  'M' 5.905,-15.315,-3.293
{"}sky  'M' 6.114,-15.461,-3.172
{HG12 VAL   2  A}blue  'P' 7.296,-12.851,-6.280
{"}blue  'P' 7.476,-12.656,-6.271
{"}blue  'P' 7.111,-12.972,-6.052
{"}sky  'P' 7.249,-12.752,-6.042
{"}sky  'P' 7.433,-12.568,-6.034
{"}blue  'P' 7.653,-12.430,-6.028
{"}blue  'P' 6.949,-13.363,-5.819
{"}sky  'P' 7.112,-12.868,-5.797
{"}sky  'P' 7.269,-12.658,-5.788
{"}sky  'P' 7.468,-12.487,-5.781
{"}blue  'P' 7.699,-12.362,-5.775
{"}blue  'P' 6.950,-13.366,-5.564
{"}blue  'P' 7.116,-12.872,-5.542
{"}blue  'P' 7.275,-12.663,-5.533
{"}blue  'P' 7.475,-12.493,-5.526
{"}blue  'P' 6.996,-13.516,-5.321
{HG13 VAL   2  A}blue  'S' 7.798,-12.995,-4.059
{"}blue  'S' 8.030,-12.872,-4.053
{"}blue  'S' 7.968,-12.969,-3.808
{"}blue  'P' 8.729,-12.878,-3.804
{"}blue  'P' 8.975,-12.961,-3.808
{"}sky  'P' 8.545,-12.966,-3.575
{"}sky  'P' 8.805,-13.016,-3.577
{"}sky  'P' 9.045,-13.128,-3.582
{"}blue  'P' 9.249,-13.297,-3.589
{"}blue  'P' 7.572,-14.037,-3.415
{"}blue  'P' 7.607,-13.781,-3.404
{"}blue  'P' 7.712,-13.546,-3.393
{"}blue  'P' 8.342,-13.133,-3.375
{"}sky  'P' 8.600,-13.131,-3.375
{"}sky  'P' 9.066,-13.339,-3.384
{"}blue  'P' 7.774,-13.904,-3.238
{"}blue  'P' 7.869,-13.659,-3.227
{"}sky  'P' 8.545,-13.323,-3.213
{"}sky  'P' 8.799,-13.395,-3.216
{"}blue  'P' 9.009,-13.553,-3.223
{"}blue  'P' 8.720,-13.608,-3.098
{HG22 VAL   2  A}blue  'P' 7.670,-16.062,-3.431
{"}sky  'P' 7.671,-16.435,-3.214
{"}sky  'P' 7.737,-16.179,-3.203
{"}sky  'P' 7.864,-15.947,-3.192
{"}blue  'P' 8.046,-15.754,-3.184
{"}sky  'P' 7.812,-16.585,-3.014
{"}sky  'P' 8.119,-15.897,-2.984
{"}blue  'S' 9.088,-15.749,-2.977
{"}sky  'P' 8.014,-16.452,-2.837
{"}sky  'P' 8.109,-16.207,-2.826
{"}blue  'P' 8.287,-16.012,-2.818
{"}blue  'S' 8.523,-15.895,-2.813
{"}sky  'S' 8.785,-15.871,-2.812
{"}sky  'S' 9.039,-15.943,-2.815
{"}sky  'S' 9.249,-16.101,-2.822
{"}blue  'S' 8.974,-17.015,-2.734
{"}blue  'S' 8.727,-17.085,-2.737
{"}blue  'S' 8.478,-17.023,-2.734
{"}blue  'S' 8.285,-16.349,-2.705
{"}sky  'S' 8.464,-16.164,-2.697
{"}sky  'S' 8.711,-16.094,-2.694
{"}sky  'S' 8.960,-16.156,-2.697
{"}sky  'S' 9.145,-16.335,-2.704
{"}blue  'S' 8.846,-16.813,-2.646
{"}blue  'S' 8.592,-16.813,-2.646
{"}sky  'S' 8.465,-16.593,-2.637
{"}sky  'S' 8.592,-16.374,-2.627
{"}sky  'S' 8.846,-16.374,-2.627
{"}blue  'S' 8.973,-16.593,-2.637
{"}sky  'S' 8.719,-16.594,-2.610
{HG23 VAL   2  A}blue  'P' 7.617,-17.467,-5.888
{"}blue  'P' 7.477,-17.617,-5.688
{"}blue  'P' 7.318,-17.640,-4.950
{"}blue  'P' 7.395,-17.785,-4.707
{"}blue  'P' 7.364,-17.528,-4.696
{ CA  PHE   3  A}blue  'O' 3.828,-12.582,-7.766
{"}sky  'O' 3.384,-12.461,-7.541
{"}blue  'O' 3.217,-12.355,-7.377
{"}blue  'P' 5.196,-12.004,-5.054
{"}blue  'P' 4.983,-12.054,-4.870
{"}blue  'P' 5.166,-12.237,-4.878
{ C   PHE   3  A}sky  'M' 5.835,-13.035,-7.543
{"}sky  'M' 5.965,-13.082,-7.305
{"}sky  'M' 6.058,-13.102,-7.054
{"}sky  'M' 6.107,-13.102,-6.796
{"}blue  'M' 4.142,-10.490,-6.424
{"}blue  'M' 4.360,-10.357,-6.418
{"}blue  'P' 5.229,-11.644,-5.101
{"}blue  'P' 5.358,-11.867,-5.111
{"}blue  'P' 5.100,-11.868,-5.091
{ CB  PHE   3  A}sky  'S' 4.781,-11.504,-4.772
{"}sky  'S' 4.880,-11.744,-4.783
{"}sky  'S' 4.941,-11.996,-4.794
{"}sky  'S' 3.048,-10.828,-4.271
{"}sky  'S' 2.559,-11.186,-4.076
{"}sky  'S' 2.788,-11.062,-4.071
{ CG  PHE   3  A}sky  'S' 2.147,-14.114,-6.315
{"}sky  'S' 1.890,-14.102,-6.315
{"}sky  'S' 2.139,-14.301,-6.132
{"}sky  'S' 2.147,-14.457,-5.922
{"}blue  'S' 1.571,-14.503,-5.688
{"}blue  'S' 1.376,-11.445,-4.525
{"}blue  'S' 1.563,-11.466,-4.276
{"}sky  'S' 1.811,-11.405,-4.273
{"}sky  'S' 2.066,-11.383,-4.272
{"}sky  'S' 0.980,-11.974,-4.062
{"}sky  'S' 1.173,-11.804,-4.055
{"}sky  'S' 1.392,-11.669,-4.049
{"}sky  'S' 0.854,-12.412,-3.865
{"}blue  'S' 1.871,-11.679,-3.833
{"}blue  'S' 0.946,-12.659,-3.684
{"}sky  'S' 1.881,-11.865,-3.649
{"}sky  'S' 1.694,-12.395,-3.378
{"}blue  'S' 1.942,-12.305,-3.374
{ CD1 PHE   3  A}blue  'S' 2.155,-14.673,-5.677
{"}sky  'S' 1.891,-14.676,-5.677
{"}sky  'S' 1.643,-14.588,-5.673
{"}blue  'S' 2.015,-14.918,-5.557
{"}sky  'S' 1.760,-14.884,-5.555
{"}sky  'S' 1.522,-14.786,-5.551
{"}blue  'S' 2.580,-14.987,-5.396
{"}blue  'S' 2.341,-15.084,-5.401
{"}blue  'S' 1.831,-15.115,-5.402
{"}blue  'P' 3.285,-14.456,-5.181
{"}sky  'S' 2.809,-15.062,-5.208
{"}sky  'S' 2.583,-15.192,-5.213
{"}sky  'S' 2.338,-15.277,-5.217
{"}blue  'S' 2.080,-15.314,-5.219
{"}sky  'P' 3.447,-14.455,-4.965
{"}blue  'S' 3.022,-15.089,-4.993
{"}sky  'S' 2.817,-15.243,-4.999
{"}sky  'S' 2.342,-15.436,-5.008
{"}blue  'S' 2.088,-15.470,-5.009
{"}sky  'S' 2.973,-15.285,-4.765
{"}sky  'S' 2.755,-15.418,-4.771
{"}sky  'S' 2.518,-15.516,-4.775
{"}sky  'S' 2.270,-15.576,-4.778
{"}sky  'P' 3.644,-14.485,-4.480
{"}blue  'S' 2.837,-15.472,-4.523
{"}blue  'S' 2.600,-15.580,-4.528
{"}blue  'S' 2.348,-15.651,-4.531
{"}sky  'P' 3.741,-14.250,-4.211
{"}sky  'P' 3.741,-13.730,-4.188
{"}sky  'P' 3.760,-13.990,-4.200
{"}blue  'P' 3.739,-13.734,-3.927
{"}blue  'P' 3.760,-13.993,-3.938
{"}blue  'S' 0.880,-12.740,-3.624
{"}blue  'S' 0.857,-12.879,-3.380
{"}sky  'S' 1.051,-12.712,-3.373
{"}blue  'S' 2.810,-15.323,-3.251
{"}sky  'S' 2.580,-15.439,-3.256
{"}blue  'S' 2.334,-15.514,-3.259
{"}blue  'S' 0.921,-12.987,-3.149
{"}sky  'S' 1.114,-12.817,-3.142
{"}sky  'S' 1.822,-12.532,-3.129
{"}sky  'S' 2.815,-15.152,-3.027
{"}sky  'S' 2.591,-15.284,-3.033
{"}sky  'S' 2.346,-15.370,-3.037
{"}blue  'S' 1.113,-13.016,-2.934
{"}sky  'S' 1.324,-12.864,-2.927
{"}sky  'S' 1.560,-12.755,-2.923
{"}blue  'S' 1.812,-12.692,-2.920
{"}blue  'S' 2.786,-14.958,-2.827
{"}sky  'S' 2.573,-15.103,-2.833
{"}sky  'S' 2.333,-15.198,-2.837
{"}blue  'S' 2.278,-15.008,-2.666
{"}blue  'S' 2.262,-13.106,-2.583
{"}blue  'S' 2.501,-13.202,-2.587
{"}blue  'S' 2.706,-13.357,-2.594
{"}blue  'S' 2.865,-13.560,-2.603
{"}blue  'S' 2.965,-13.796,-2.613
{"}blue  'S' 2.147,-13.318,-2.461
{"}sky  'S' 2.395,-13.408,-2.465
{"}sky  'S' 2.597,-13.577,-2.473
{"}blue  'S' 2.729,-13.805,-2.482
{"}blue  'S' 2.774,-14.065,-2.494
{"}blue  'S' 2.006,-13.554,-2.376
[truncated: 2,814,842 more chars]
