# Supplementary material for: AutoLEI: An XDS-based pipeline with graphical user interface for automated real-time and offline batch 3D ED/microED data processing
Source: IUCrJ. 2026 Jan 1;13(Pt 1):105–15. doi: 10.1107/S2052252525010784 (PMC12809502; doi:10.1107/S2052252525010784)
Supplement: Supplementary file 7 [file m-13-00105-sup7.zip › structure files/PDB/lysozyme/20240918_microed_autoleipaper_refine_289.log]

# Date 2025-02-03 Time 17:18:10 W. Europe Standard Time +0100 (1738599490.26 s)
#phil __OFF__

Command line arguments: "F:\phenix\20240918_lysozyme_microed_autoleipaper\.phenix\project_data/refine_289.eff" "--overwrite"

COMPUTERNAME = MMKLWANG
PROCESSOR_ARCHITECTURE = AMD64
USERNAME = lewa3335
PID = 4176

-------------------------------------------------------------------------------
  PHENIX: Python-based Hierarchical ENvironment for Integrated Xtallography
  Version: 1.20.1
  Release tag: 4487
  Platform: intel-windows-x86_64
  User: lewa3335
-------------------------------------------------------------------------------

              phenix.refine: Macromolecular Structure Refinement

-------------------------------------------------------------------------------

Phenix developers include:
  Paul Adams, Pavel Afonine, Gabor Bunkoczi, Tom Burnley, Vincent Chen, 
  Youval Dar, Ian Davis, Eli Draizen, Nathaniel Echols, Richard Gildea, 
  Piet Gros, Ralf Grosse-Kunstleve, Jeffrey Headd, Bradley Hintze, Li-Wei Hung, 
  Tom Ioerger, Dorothee Liebschner, Airlie McCoy, Erik McKee, Nigel Moriarty, 
  Robert Oeffner, Billy Poon, Randy Read, Jane Richardson, David Richardson, 
  Jim Sacchettini, Nicholas Sauter, Oleg Sobolev, Laurent Storoni, 
  Tom Terwilliger, Christopher Williams, Peter Zwart
Phenix home page:
  http://www.phenix-online.org/
-------------------------------------------------------------------------------

-------------------------------------------------------------------------------
Phenix components are copyrighted by:
  - Lawrence Berkeley National Laboratory
  - Los Alamos National Laboratory
  - University of Cambridge
  - Duke University
  - Texas Agricultural Experiment Station &
    Texas Engineering Experiment Station
-------------------------------------------------------------------------------

-------------------------------------------------------------------------------
Major third-party components of Phenix include:
    Python, wxWidgets, wxPython, Boost, SCons, Clipper,
    CCP4 Monomer Library, CCP4 I/O libraries, PyCifRW, FFTPACK, L-BFGS,
    MUSCLE, KSDSSP, PULCHRA, ANTLRv3
  Enter phenix.acknowledgments for details.
-------------------------------------------------------------------------------

Processing inputs. This may take a minute or two.

Working crystal symmetry after inspecting all inputs:
  Unit cell: (26.39, 30.98, 33.26, 88.318, 108.66, 111.94)
  Space group: P 1 (No. 1)


     ----------Scaling input intensities via French-Wilson Method----------    

Trying 60 bins...
Number of bins = 60
** Calculating bin mean intensity values for each intensity **
** Total # rejected intensities: 158 **
** Summary or rejected intensities **
-----------------------------------------------------------------
Miller Index  :  Intensity  :  Sigma  :  Bin Mean Intensity
(2, 14, 9)    -6809.272      9799.000    1891.523
(-4, -11, -11)    -9180.000      6045.000    1796.085
(3, 12, 11)    -3607.000      6658.000    1822.532
(14, -15, 3)    -7199.000      3497.000    1623.268
(-12, 12, 17)    -9361.000      4746.000    1659.222
(12, -9, -19)    -4793.000      5298.000    1590.713
(1, 15, 10)    -8589.000      4908.000    1590.600
(-2, -14, -11)    -4792.000      4119.000    1412.746
(12, 6, 4)    -5501.000      4202.000    1377.197
(0, -9, -18)    -4716.000      3754.000    1366.888
(12, -14, -17)    -5352.000      2514.000    1310.213
(-4, -14, -9)    -3240.000      4243.000    1281.589
(-1, -7, -19)    -7328.000      3695.000    1244.442
(1, -5, -21)    -5923.000      2744.000    1278.267
(-4, -13, -11)    -3824.000      4563.000    1207.442
(-2, -16, -9)    -4840.000      4632.000    1214.113
(-18, 2, 11)    -3590.000      3031.000    1025.935
(-16, 15, -3)    -4236.000      2701.000    1024.663
(-15, 16, -4)    -5771.000      3664.000    1065.362
(15, -17, 3)    -3367.000      3174.000    1025.509
(-15, 16, -5)    -3041.000      3419.000    1002.326
(-14, 16, -7)    692.127      4145.500    994.008
(-16, -5, 10)    -4067.000      2762.000    999.291
(12, -17, -17)    1357.344      4899.500    981.966
(17, -6, 5)    -4088.000      1981.000    967.627
(-14, 0, -9)    1810.860      4658.500    962.941
(11, -23, -1)    -4789.000      2561.000    929.312
(-3, -17, -9)    -3039.000      2921.000    946.545
(-16, 8, 21)    -3657.000      1485.000    860.397
(14, -17, 8)    -3637.000      2368.000    900.618
(-18, 11, -4)    -7016.000      2292.000    809.260
(14, 7, 3)    -3349.000      2271.000    815.646
(-4, -17, -8)    -3000.000      2594.000    851.039
(-13, 18, 17)    -1530.000      2852.000    802.096
(18, 2, -3)    -3541.500      1073.424    770.500
(18, -10, -19)    -3331.000      1758.000    759.289
(18, -17, 1)    -4901.000      1953.000    751.194
(-15, 3, -10)    -4077.687      1441.600    767.925
(14, -17, -18)    -3346.000      1827.000    774.392
(-10, 24, -1)    217.560      3136.000    755.861
(0, 3, 24)    -3210.000      1575.000    768.804
(-19, 12, -2)    -6487.000      2204.000    741.059
(-18, 8, 20)    -2827.000      2163.000    719.559
(-15, 0, -9)    -3106.000      1619.000    721.870
(15, -17, 8)    -3019.000      2052.000    735.299
(-14, 21, -5)    -3616.000      1683.000    719.584
(8, 16, -14)    -2894.000      1607.000    724.145
(3, 19, 7)    675.765      3451.500    729.783
(18, -12, -19)    480.671      3073.000    716.158
(16, 6, 0)    -4152.000      1841.000    713.741
(-14, 2, -12)    -3081.186      1426.028    711.807
(-14, 19, -8)    -4235.000      2181.000    716.101
(12, -24, -3)    -4530.000      2259.000    717.809
(-5, -11, -16)    -36.586      2870.500    715.212
(19, -18, -3)    -3353.000      1691.000    744.963
(-15, 19, -7)    -3105.000      1880.000    739.397
(12, -20, 10)    -55.939      3512.500    752.344
(11, -9, 17)    -2656.171      1008.424    736.057
(-3, -19, -8)    -2552.000      2341.000    746.390
(-19, 10, -4)    -3233.000      1910.000    673.381
(-18, 5, 21)    -3758.000      1902.000    671.983
(18, -13, 6)    -2114.000      2163.000    681.300
(18, -15, 5)    -4182.000      2099.000    678.783
(15, 7, 3)    -2155.000      2143.000    679.933
(-15, -7, -3)    -3242.000      2296.000    679.933
(-3, -20, -6)    -1234.687      2784.000    665.116
(-18, 20, 2)    -3110.000      1573.000    669.868
(17, -20, -13)    -2935.000      1541.000    695.899
(14, -13, 13)    921.462      3153.000    695.573
(11, -25, 0)    -3501.000      2068.000    708.344
(10, -25, 1)    -531.733      3114.500    705.449
(11, -25, 1)    -3558.000      1901.000    703.578
(-6, -3, -21)    -2702.000      1136.000    690.825
(-11, 4, -18)    -2837.000      1354.000    629.358
(11, -25, 2)    -2946.582      1628.500    651.936
(10, -24, 7)    -2879.000      1578.000    629.829
(21, -16, -11)    -3600.000      1743.000    617.084
(-12, 0, -16)    186.982      2445.000    586.669
(-12, 21, -11)    -2388.000      1488.000    585.801
(11, -12, 18)    -3355.000      1535.000    573.756
(11, -24, 7)    -3075.000      1592.000    590.881
(-6, -19, 14)    1167.201      2699.500    603.401
(19, -21, -5)    -2724.000      1383.000    567.903
(-18, 12, 22)    -2839.000      1320.000    571.296
(-11, 26, 1)    -1904.000      1956.000    561.336
(16, 10, -9)    -3119.000      1439.000    564.130
(-20, 5, 20)    -2586.000      1443.000    589.353
(-15, 8, -14)    -2523.000      1597.000    587.123
(-10, 13, -19)    -3329.000      1830.000    584.286
(10, -26, 2)    -2677.000      1458.000    576.541
(13, -1, -27)    -2970.000      1114.000    587.149
(-20, 15, 18)    -2639.000      1512.000    556.129
(-20, 16, 17)    -2215.000      1481.000    563.951
(22, -3, -9)    -2303.000      1148.000    563.080
(-15, -9, 19)    -2102.000      1750.000    560.131
(12, -4, 18)    786.775      2842.500    561.175
(-19, 20, 15)    -4693.000      1716.000    557.211
(-17, -2, 23)    -2279.186      768.562    567.215
(16, 8, -19)    -2391.795      896.500    552.688
(-15, 4, -14)    -2374.000      1336.000    565.394
(12, -3, 18)    -1618.218      2146.900    567.947
(21, -8, -20)    -243.789      2761.000    530.350
(-18, 3, 24)    -2276.000      1402.000    551.541
(-17, -1, 24)    -1727.000      1517.000    525.369
(11, -27, -2)    -3932.000      1526.000    522.356
(10, -15, 19)    -2558.000      1518.000    537.165
(-3, -22, -6)    -2272.000      1313.000    520.656
(-22, 2, 13)    -1995.000      1301.000    495.399
(-21, 5, 20)    -1957.000      1055.000    488.770
(-14, 21, -11)    -2289.000      1281.000    494.595
(10, 15, 7)    -748.730      1939.750    496.142
(17, -23, -13)    -2145.000      973.200    515.642
(22, -2, -14)    -2899.000      1409.000    474.774
(-13, 8, -18)    -1146.190      1787.170    483.620
(-13, 9, -18)    -2551.547      1060.888    490.297
(-11, -17, 1)    -1756.000      1242.000    480.091
(-11, 16, -18)    -4033.000      1765.000    482.569
(-10, 16, -19)    -2206.000      1731.000    486.318
(8, 12, 15)    -1972.103      771.435    494.227
(22, -1, -13)    -2167.000      1284.000    501.984
(19, -17, -20)    -2320.000      1144.000    496.800
(-15, 1, -14)    -2517.000      1159.000    500.516
(10, -18, 18)    -1948.000      1297.000    501.529
(-11, -16, -3)    -2286.000      1344.000    497.776
(19, 6, -15)    -1817.000      728.300    465.019
(-19, -1, 22)    -3502.000      1344.000    443.836
(-18, 2, 25)    -1859.000      1200.000    444.160
(-16, -12, 8)    -1697.000      1280.000    445.117
(-13, 12, -18)    -1282.564      1641.450    445.950
(-12, 3, -19)    -1756.000      1355.000    443.963
(-12, 12, -19)    -1424.000      1627.000    444.028
(12, -15, 18)    -2137.941      968.753    448.112
(-12, 15, -18)    -941.340      2026.350    448.112
(11, -2, 20)    -1514.000      1440.000    445.714
(11, -15, 19)    -1448.000      1403.000    444.517
(9, -18, 19)    -1823.000      1589.000    445.327
(15, 10, -20)    -1955.000      1300.000    444.395
(21, 2, -15)    -3263.000      1286.000    441.493
(-19, 2, 24)    -3829.000      1652.000    430.667
(-19, 11, 24)    -3185.000      1394.000    446.618
(-12, 19, -16)    -2021.460      1281.050    438.940
(12, -25, 9)    -1642.000      1155.000    428.065
(9, -27, 6)    -2176.000      1227.000    447.413
(5, 23, -8)    -4.534      2060.500    435.955
(2, -25, -8)    428.294      2159.000    447.486
(10, -12, 21)    -1831.000      1374.000    446.573
(-23, 3, 9)    -2141.000      1295.000    392.513
(23, -3, -9)    -1957.000      1163.000    392.513
(19, 2, -22)    -1849.000      1223.000    391.351
(-19, 16, 22)    -1242.000      1139.000    391.351
(-18, -3, 23)    -1824.000      1275.000    391.351
(17, -7, -27)    -2003.000      1056.000    391.351
(-12, 16, -18)    -1161.062      1971.850    391.351
(11, -7, 21)    -1651.000      1306.000    391.351
(-11, 8, -21)    -1553.000      1145.000    391.351
(-11, 13, -20)    -3453.000      1676.000    417.875
(11, -16, 19)    -1052.000      1483.000    391.351
(8, -18, 20)    -1703.000      930.100    397.239
-----------------------------------------------------------------
Input data summary:
  Miller array info: F:\phenix\20240918_lysozyme_microed_autoleipaper\Refine_284\20240918_microed_autoleipaper_refine_data.mtz:I-obs(+),SIGI-obs(+),I-obs(-),SIGI-obs(-),systematic_absences_eliminated
  Observation type: xray.intensity
  Type of data: double, size=83156
  Type of sigmas: double, size=83156
  Number of Miller indices: 83156
  Anomalous flag: True
  Unit cell: (26.39, 30.98, 33.26, 88.318, 108.66, 111.94)
  Space group: P 1 (No. 1)
  Systematic absences: 0
  Centric reflections: 0
  Resolution range: 10.53 0.95996
  Completeness in resolution range: 0.738679
  Completeness with d_max=infinity: 0.738167
  Anomalous completeness in resolution range: 0.719188
  Bijvoet pairs: 40509
  Lone Bijvoet mates: 2138
  Mean anomalous difference: 0.1634
  Wavelength: 1.0000

Data used summary:
  Miller array info: F:\phenix\20240918_lysozyme_microed_autoleipaper\Refine_284\20240918_microed_autoleipaper_refine_data.mtz:I-obs(+),SIGI-obs(+),I-obs(-),SIGI-obs(-),systematic_absences_eliminated
  Observation type: xray.amplitude
  Type of data: double, size=66780
  Type of sigmas: double, size=66780
  Number of Miller indices: 66780
  Anomalous flag: True
  Unit cell: (26.39, 30.98, 33.26, 88.318, 108.66, 111.94)
  Space group: P 1 (No. 1)
  Systematic absences: 0
  Centric reflections: 0
  Resolution range: 10.53 1.10003
  Completeness in resolution range: 0.894048
  Completeness with d_max=infinity: 0.893115
  Anomalous completeness in resolution range: 0.875996
  Bijvoet pairs: 32750
  Lone Bijvoet mates: 1280
  Mean anomalous difference: 0.1320
  Wavelength: 1.0000

Free-R flags summary:
  Miller array info: F:\phenix\20240918_lysozyme_microed_autoleipaper\Refine_284\20240918_microed_autoleipaper_refine_data.mtz:R-free-flags(+),R-free-flags(-)
  Observation type: None
  Type of data: bool, size=66780
  Type of sigmas: None
  Number of Miller indices: 66780
  Anomalous flag: True
  Unit cell: (26.39, 30.98, 33.26, 88.318, 108.66, 111.94)
  Space group: P 1 (No. 1)
  Systematic absences: 0
  Centric reflections: 0
  Resolution range: 10.53 1.10003
  Completeness in resolution range: 0.894048
  Completeness with d_max=infinity: 0.893115
  Bijvoet pairs: 32750
  Lone Bijvoet mates: 1280
  Wavelength: 1.0000
  Test (R-free) flag value: 1
  Number of work/free reflections by resolution:
                                           work  free  %free
    bin  1: 10.5305 -  2.3619 [7065/7468]  6708   357   5.1%
    bin  2:  2.3619 -  1.8782 [7175/7476]  6820   355   4.9%
    bin  3:  1.8782 -  1.6418 [7227/7472]  6864   363   5.0%
    bin  4:  1.6418 -  1.4921 [7258/7510]  6895   363   5.0%
    bin  5:  1.4921 -  1.3854 [7058/7448]  6706   352   5.0%
    bin  6:  1.3854 -  1.3039 [6780/7488]  6444   336   5.0%
    bin  7:  1.3039 -  1.2387 [6518/7412]  6193   325   5.0%
    bin  8:  1.2387 -  1.1849 [6167/7500]  5859   308   5.0%
    bin  9:  1.1849 -  1.1393 [5935/7492]  5643   292   4.9%
    bin 10:  1.1393 -  1.1000 [5597/7428]  5322   275   4.9%
                                  overall 63454  3326   5.0%

  Symmetric amino acids flipped
    None
  Time to flip residues: 0.00s

  Monomer Library directory:
    "e:\phenix\phenix-installer-1.20.1-4487-intel-windows-x86_64\modules\chem_data\mon_lib"
  Total number of atoms: 2085
  Number of models: 1
  Model: ""
    Number of chains: 3
    Chain: "A"
      Number of atoms: 1938
      Number of conformers: 1
      Conformer: ""
        Number of residues, atoms: 132, 1938
          Unusual residues: {'NO3': 5}
          Inner-chain residues flagged as termini: ['pdbres="CYS A 127 "']
          Classifications: {'undetermined': 5, 'peptide': 127}
          Modifications used: {'COO': 1, 'NH3': 1}
          Link IDs: {'PTRANS': 2, 'TRANS': 124, None: 5}
            Not linked:
              pdbres="CYS A 127 "
              pdbres="NO3 A 201 "
            Not linked:
              pdbres="NO3 A 201 "
              pdbres="NO3 A 202 "
            Not linked:
              pdbres="NO3 A 202 "
              pdbres="NO3 A 203 "
            Not linked:
              pdbres="NO3 A 203 "
              pdbres="NO3 A 204 "
            Not linked:
              pdbres="NO3 A 204 "
              pdbres="NO3 A 205 "
    Chain: "A"
      Number of atoms: 4
      Number of conformers: 1
      Conformer: ""
        Number of residues, atoms: 1, 4
          Unusual residues: {'NO3': 1}
          Classifications: {'undetermined': 1}
    Chain: "S"
      Number of atoms: 143
      Number of conformers: 1
      Conformer: ""
        Number of residues, atoms: 143, 143
          Classifications: {'water': 143}
          Link IDs: {None: 142}
  Time building chain proxies: 0.34, per 1000 atoms: 0.16
  Number of scatterers: 2085
  At special positions: 0
  Unit cell: (26.39, 30.98, 33.26, 88.32, 108.66, 111.94)
  Space group: P 1 (No. 1)
  Number of sites at special positions: 0
  Number of scattering types: 5
    Type Number    sf(0)
     S      10     16.00
     O     344      8.00
     N     194      7.00
     C     601      6.00
     H     936      1.00
    sf(0) = scattering factor at diffraction angle 0.

  Number of disulfides: simple=4, symmetry=0
    Simple disulfide: pdb=" SG  CYS A   6 " - pdb=" SG  CYS A 127 " distance=2.01
    Simple disulfide: pdb=" SG  CYS A  30 " - pdb=" SG  CYS A 115 " distance=2.05
    Simple disulfide: pdb=" SG  CYS A  64 " - pdb=" SG  CYS A  80 " distance=1.99
    Simple disulfide: pdb=" SG  CYS A  76 " - pdb=" SG  CYS A  94 " distance=1.97

  Automatic linking
    Parameters for automatic linking
      Linking & cutoffs
        Metal                : Auto  - 3.50
        Amino acid           : False - 1.90
        Carbohydrate         : True  - 1.99
        Ligands              : True  - 1.99
        Small molecules      : False - 1.98
        Amino acid - RNA/DNA : False
      
  Number of custom bonds: simple=0, symmetry=0
  Time building additional restraints: 0.37
  Conformation dependent library (CDL) restraints added in 31.0 milliseconds
  
  Time building geometry restraints manager: 0.42 seconds

  NOTE: a complete listing of the restraints can be obtained by requesting
        output of .geo file.

  Histogram of bond lengths:
        0.84 -     1.03: 936
        1.03 -     1.22: 60
        1.22 -     1.42: 414
        1.42 -     1.61: 534
        1.61 -     1.80: 12
  Bond restraints: 1956
  Sorted by residual:
  bond pdb=" CA  LEU A   8 "
       pdb=" CB  LEU A   8 "
    ideal  model  delta    sigma   weight residual
    1.528  1.461  0.067 1.59e-02 3.96e+03 1.77e+01
  bond pdb=" CA  LEU A   8 "
       pdb=" C   LEU A   8 "
    ideal  model  delta    sigma   weight residual
    1.524  1.473  0.051 1.29e-02 6.01e+03 1.54e+01
  bond pdb=" N   ASN A  65 "
       pdb=" CA  ASN A  65 "
    ideal  model  delta    sigma   weight residual
    1.457  1.413  0.044 1.23e-02 6.61e+03 1.29e+01
  bond pdb=" C   GLY A  26 "
       pdb=" O   GLY A  26 "
    ideal  model  delta    sigma   weight residual
    1.234  1.186  0.049 1.41e-02 5.03e+03 1.20e+01
  bond pdb=" CA  LEU A  84 "
       pdb=" CB  LEU A  84 "
    ideal  model  delta    sigma   weight residual
    1.530  1.479  0.051 1.54e-02 4.22e+03 1.08e+01
  ... (remaining 1951 not shown)

  Histogram of bond angle deviations from ideal:
       97.29 -   104.81: 20
      104.81 -   112.33: 2062
      112.33 -   119.85: 647
      119.85 -   127.37: 735
      127.37 -   134.90: 17
  Bond angle restraints: 3481
  Sorted by residual:
  angle pdb=" CA  TRP A 123 "
        pdb=" CB  TRP A 123 "
        pdb=" CG  TRP A 123 "
      ideal   model   delta    sigma   weight residual
     113.60  104.77    8.83 1.90e+00 2.77e-01 2.16e+01
  angle pdb=" C   LEU A  17 "
        pdb=" N   ASP A  18 "
        pdb=" CA  ASP A  18 "
      ideal   model   delta    sigma   weight residual
     121.24  116.20    5.04 1.44e+00 4.82e-01 1.22e+01
  angle pdb=" CA  TRP A  63 "
        pdb=" CB  TRP A  63 "
        pdb=" CG  TRP A  63 "
      ideal   model   delta    sigma   weight residual
     113.60  107.36    6.24 1.90e+00 2.77e-01 1.08e+01
  angle pdb=" N   ASN A  59 "
        pdb=" CA  ASN A  59 "
        pdb=" C   ASN A  59 "
      ideal   model   delta    sigma   weight residual
     109.96  114.70   -4.74 1.68e+00 3.54e-01 7.98e+00
  angle pdb=" CA  MET A 105 "
        pdb=" CB  MET A 105 "
        pdb=" CG  MET A 105 "
      ideal   model   delta    sigma   weight residual
     114.10  108.46    5.64 2.00e+00 2.50e-01 7.95e+00
  ... (remaining 3476 not shown)

  Histogram of dihedral angle deviations from ideal:
        0.00 -    17.32: 489
       17.32 -    34.63: 52
       34.63 -    51.95: 9
       51.95 -    69.26: 6
       69.26 -    86.58: 1
  Dihedral angle restraints: 557
    sinusoidal: 361
      harmonic: 196
  Sorted by residual:
  dihedral pdb=" CA  TRP A  62 "
           pdb=" C   TRP A  62 "
           pdb=" N   TRP A  63 "
           pdb=" CA  TRP A  63 "
      ideal   model   delta  harmonic     sigma   weight residual
     180.00 -157.94  -22.06     0      5.00e+00 4.00e-02 1.95e+01
  dihedral pdb=" CA  PHE A   3 "
           pdb=" C   PHE A   3 "
           pdb=" N   GLY A   4 "
           pdb=" CA  GLY A   4 "
      ideal   model   delta  harmonic     sigma   weight residual
     180.00  159.28   20.72     0      5.00e+00 4.00e-02 1.72e+01
  dihedral pdb=" CA  ASN A 103 "
           pdb=" C   ASN A 103 "
           pdb=" N   GLY A 104 "
           pdb=" CA  GLY A 104 "
      ideal   model   delta  harmonic     sigma   weight residual
     180.00  160.67   19.33     0      5.00e+00 4.00e-02 1.49e+01
  ... (remaining 554 not shown)

  Histogram of chiral volume deviations from ideal:
       0.001 -    0.058: 54
       0.058 -    0.115: 43
       0.115 -    0.173: 23
       0.173 -    0.230: 11
       0.230 -    0.287: 10
  Chirality restraints: 141
  Sorted by residual:
  chirality pdb=" CB  ILE A  78 "
            pdb=" CA  ILE A  78 "
            pdb=" CG1 ILE A  78 "
            pdb=" CG2 ILE A  78 "
    both_signs  ideal   model   delta    sigma   weight residual
      False      2.64    2.36    0.29 2.00e-01 2.50e+01 2.07e+00
  chirality pdb=" CG  LEU A  84 "
            pdb=" CB  LEU A  84 "
            pdb=" CD1 LEU A  84 "
            pdb=" CD2 LEU A  84 "
    both_signs  ideal   model   delta    sigma   weight residual
      False     -2.59   -2.31   -0.28 2.00e-01 2.50e+01 1.95e+00
  chirality pdb=" CA  GLN A  57 "
            pdb=" N   GLN A  57 "
            pdb=" C   GLN A  57 "
            pdb=" CB  GLN A  57 "
    both_signs  ideal   model   delta    sigma   weight residual
      False      2.51    2.25    0.26 2.00e-01 2.50e+01 1.69e+00
  ... (remaining 138 not shown)

  Planarity restraints: 308
  Sorted by residual:
                                 delta    sigma   weight rms_deltas residual
  plane pdb=" CB  PHE A  38 "   -0.041 2.00e-02 2.50e+03   3.91e-02 4.59e+01
        pdb=" CG  PHE A  38 "    0.021 2.00e-02 2.50e+03
        pdb=" CD1 PHE A  38 "    0.024 2.00e-02 2.50e+03
        pdb=" CD2 PHE A  38 "    0.005 2.00e-02 2.50e+03
        pdb=" CE1 PHE A  38 "   -0.025 2.00e-02 2.50e+03
        pdb=" CE2 PHE A  38 "   -0.005 2.00e-02 2.50e+03
        pdb=" CZ  PHE A  38 "    0.015 2.00e-02 2.50e+03
        pdb=" HD1 PHE A  38 "    0.059 2.00e-02 2.50e+03
        pdb=" HD2 PHE A  38 "    0.001 2.00e-02 2.50e+03
        pdb=" HE1 PHE A  38 "   -0.085 2.00e-02 2.50e+03
        pdb=" HE2 PHE A  38 "   -0.026 2.00e-02 2.50e+03
        pdb=" HZ  PHE A  38 "    0.057 2.00e-02 2.50e+03
                                 delta    sigma   weight rms_deltas residual
  plane pdb=" CB  TRP A  28 "   -0.003 2.00e-02 2.50e+03   2.87e-02 3.31e+01
        pdb=" CG  TRP A  28 "   -0.019 2.00e-02 2.50e+03
        pdb=" CD1 TRP A  28 "    0.008 2.00e-02 2.50e+03
        pdb=" CD2 TRP A  28 "   -0.024 2.00e-02 2.50e+03
        pdb=" NE1 TRP A  28 "   -0.023 2.00e-02 2.50e+03
        pdb=" CE2 TRP A  28 "    0.021 2.00e-02 2.50e+03
        pdb=" CE3 TRP A  28 "    0.007 2.00e-02 2.50e+03
        pdb=" CZ2 TRP A  28 "    0.022 2.00e-02 2.50e+03
        pdb=" CZ3 TRP A  28 "   -0.015 2.00e-02 2.50e+03
        pdb=" CH2 TRP A  28 "    0.006 2.00e-02 2.50e+03
        pdb=" HD1 TRP A  28 "    0.043 2.00e-02 2.50e+03
        pdb=" HE1 TRP A  28 "   -0.062 2.00e-02 2.50e+03
        pdb=" HE3 TRP A  28 "    0.040 2.00e-02 2.50e+03
        pdb=" HZ2 TRP A  28 "    0.035 2.00e-02 2.50e+03
        pdb=" HZ3 TRP A  28 "   -0.044 2.00e-02 2.50e+03
        pdb=" HH2 TRP A  28 "    0.008 2.00e-02 2.50e+03
                                 delta    sigma   weight rms_deltas residual
  plane pdb=" CB  TRP A  63 "    0.048 2.00e-02 2.50e+03   2.55e-02 2.61e+01
        pdb=" CG  TRP A  63 "   -0.024 2.00e-02 2.50e+03
        pdb=" CD1 TRP A  63 "   -0.006 2.00e-02 2.50e+03
        pdb=" CD2 TRP A  63 "    0.005 2.00e-02 2.50e+03
        pdb=" NE1 TRP A  63 "   -0.022 2.00e-02 2.50e+03
        pdb=" CE2 TRP A  63 "   -0.032 2.00e-02 2.50e+03
        pdb=" CE3 TRP A  63 "   -0.006 2.00e-02 2.50e+03
        pdb=" CZ2 TRP A  63 "    0.018 2.00e-02 2.50e+03
        pdb=" CZ3 TRP A  63 "   -0.001 2.00e-02 2.50e+03
        pdb=" CH2 TRP A  63 "   -0.002 2.00e-02 2.50e+03
        pdb=" HD1 TRP A  63 "    0.015 2.00e-02 2.50e+03
        pdb=" HE1 TRP A  63 "   -0.027 2.00e-02 2.50e+03
        pdb=" HE3 TRP A  63 "   -0.016 2.00e-02 2.50e+03
        pdb=" HZ2 TRP A  63 "    0.064 2.00e-02 2.50e+03
        pdb=" HZ3 TRP A  63 "    0.003 2.00e-02 2.50e+03
        pdb=" HH2 TRP A  63 "   -0.017 2.00e-02 2.50e+03
  ... (remaining 305 not shown)

  Histogram of nonbonded interaction distances:
        1.57 -     2.17: 284
        2.17 -     2.78: 4492
        2.78 -     3.39: 7060
        3.39 -     3.99: 10202
        3.99 -     4.60: 15278
  Nonbonded interactions: 37316
  Sorted by model distance:
  nonbonded pdb="HD21 ASN A  39 "
            pdb=" O   HOH S 124 "
     model   vdw
     1.565 1.850
  nonbonded pdb=" O   HOH S 112 "
            pdb=" O   HOH S 175 "
     model   vdw
     1.666 2.200
  nonbonded pdb=" HE2 HIS A  15 "
            pdb=" OG1 THR A  89 "
     model   vdw
     1.672 1.850
  nonbonded pdb=" HE  ARG A  73 "
            pdb=" O   HOH S  28 "
     model   vdw
     1.717 1.850
  nonbonded pdb=" O   HOH S  48 "
            pdb=" O   HOH S 175 "
     model   vdw
     1.735 2.200
  ... (remaining 37311 not shown)

  NOTE: a complete listing of the restraints can be obtained by requesting
        output of .geo file.

============================== Scattering factors =============================


                ----------X-ray scattering dictionary----------                

Number of scattering types: 5
  Type Number    sf(0)   Gaussians
   S      10      5.16       5
   C     601      2.51       5
   N     194      2.21       5
   O     344      1.98       5
   H     936      0.53       5
  sf(0) = scattering factor at diffraction angle 0.

=========================== Regularize ADP if needed ==========================


========================== Anomalous scatterer groups =========================

All atoms refined with f_prime=0 and f_double_prime=0.

====================== Modifying start model if requested =====================

*******************************************************************************
Automatic adjustment:
  hydrogens.refine=riding
*******************************************************************************

n_use            =  2085
n_use_u_iso      =  938
n_use_u_aniso    =  1147
n_grad_site      =  0
n_grad_u_iso     =  0
n_grad_u_aniso   =  0
n_grad_occupancy =  0
n_grad_fp        =  0
n_grad_fdp       =  0
total number of scatterers =  2085

================== Extract refinement strategy and selections =================

Refinement flags and selection counts:
  individual_sites       =  True (2085 atoms)
  torsion_angles         = False (0 atoms)
  rigid_body             = False (0 atoms in 0 groups)
  individual_adp         =  True (iso = 0 aniso = 1149)
  group_adp              = False (0 atoms in 0 groups)
  tls                    = False (0 atoms in 0 groups)
  occupancies            =  True (0 atoms)
  group_anomalous        = False

============================ Non-default parameters ===========================

A complete record of all parameters was written to the .eff file above.
Below are only the non-defaults.

#phil __ON__
refinement {
  crystal_symmetry {
    unit_cell = 26.39 30.98 33.26 88.318 108.66 111.94
    space_group = "P 1"
  }
  input {
    pdb {
      file_name = "F:\\phenix\\20240918_lysozyme_microed_autoleipaper\\Refine_288\\20240918_microed_autoleipaper_refine_288-coot-0.pdb"
    }
    xray_data {
      file_name = "F:\\phenix\\20240918_lysozyme_microed_autoleipaper\\Refine_284\\20240918_microed_autoleipaper_refine_data.mtz"
      labels = "I-obs(+),SIGI-obs(+),I-obs(-),SIGI-obs(-)"
      high_resolution = 1.1
      r_free_flags {
        file_name = "F:\\phenix\\20240918_lysozyme_microed_autoleipaper\\Refine_284\\20240918_microed_autoleipaper_refine_data.mtz"
        label = "R-free-flags(+),R-free-flags(-)"
        test_flag_value = 1
        fraction = 0.05
      }
    }
  }
  output {
    prefix = "20240918_microed_autoleipaper_refine"
    serial = 289
    serial_format = "%d"
    job_title = "20250202_autolei_realtime_p1_refine68_lysozyme_1.1"
    write_def_file = False
  }
  electron_density_maps {
    map_coefficients {
      map_type = "2mFo-DFc"
      mtz_label_amplitudes = "2FOFCWT"
      mtz_label_phases = "PH2FOFCWT"
      fill_missing_f_obs = True
    }
    map_coefficients {
      map_type = "2mFo-DFc"
      mtz_label_amplitudes = "2FOFCWT_no_fill"
      mtz_label_phases = "PH2FOFCWT_no_fill"
    }
    map_coefficients {
      map_type = "mFo-DFc"
      mtz_label_amplitudes = "FOFCWT"
      mtz_label_phases = "PHFOFCWT"
    }
    map_coefficients {
      map_type = "anomalous"
      mtz_label_amplitudes = "ANOM"
      mtz_label_phases = "PHANOM"
    }
  }
  refine {
    adp {
      individual {
        anisotropic = not (element H or element D)
      }
    }
  }
  main {
    number_of_macro_cycles = 10
    scattering_table = wk1995 it1992 n_gaussian *electron neutron
    nproc = Auto
  }
  hydrogens {
    refine = individual *riding Auto
  }
  pdb_interpretation {
    c_beta_restraints = False
  }
  ordered_solvent {
    mode = second_half filter_only *every_macro_cycle \
           every_macro_cycle_after_first
  }
  target_weights {
    optimize_xyz_weight = True
    optimize_adp_weight = True
  }
  gui {
    base_output_dir = "F:\\phenix\\20240918_lysozyme_microed_autoleipaper"
    tmp_dir = "F:\\phenix\\20240918_lysozyme_microed_autoleipaper\\.phenix\\tmp"
    notify_email = "lei.wang@mmk.su.se"
  }
}
#phil __OFF__


================================== Hydrogens ==================================

Total:
  count: 936
  occupancy sum: 936.00 (% of total atoms  44.89)
Rotatable:
  count: 218
  occupancy sum: 218.00 (% of total atoms  10.46)

   ----------structure factors based statistics (before refinement)----------  


                         ----------X-ray data----------                        

|--(resolution: 1.10 - 10.53 A, n_refl.=66780 (all), 4.98  % free)------------|
|                                                                             |
| r_work= 0.2093 r_free= 0.2407 coordinate error (max.-lik. estimate): 0.17 A |
|                                                                             |
| normalized target function (ml) (work): 3.734629                            |
| target function (ml) not normalized (work): 236977.150342                   |
| target function (ml) not normalized (free): 12577.768798                    |
|-----------------------------------------------------------------------------|

|-----------------------------------------------------------------------------|
| Bin     Resolution   Compl.  No. Refl.    R-factors          Targets        |
|number     range              work test   work   test        work        test|
|  1:   10.53 -    3.15 0.93   2763  147 0.1513 0.1716      4.9658      5.0057|
|  2:    3.15 -    2.51 0.95   2804  148 0.1557 0.2133      4.5683      4.6848|
|  3:    2.51 -    2.19 0.96   2827  148 0.1540 0.1933      4.3087      4.3843|
|  4:    2.19 -    2.00 0.95   2867  151 0.1684 0.2162      4.2874      4.3048|
|  5:    2.00 -    1.85 0.97   2822  148 0.1714 0.2099      4.0558      4.1399|
|  6:    1.85 -    1.74 0.96   2865  150 0.2078 0.2316      4.0021      4.0817|
|  7:    1.74 -    1.66 0.97   2877  151 0.2161 0.2421      3.8756      3.9014|
|  8:    1.66 -    1.59 0.97   2869  154 0.2325 0.2612      3.8269       3.924|
|  9:    1.59 -    1.52 0.96   2845  148 0.2388 0.3038      3.7567      3.8065|
| 10:    1.52 -    1.47 0.97   2838  148 0.2519 0.2980      3.6885      3.7983|
| 11:    1.47 -    1.43 0.94   2832  150 0.2592 0.3088      3.6247      3.6419|
| 12:    1.43 -    1.39 0.95   2784  147 0.2715 0.2420      3.5874       3.573|
| 13:    1.39 -    1.35 0.93   2740  144 0.2779 0.2648      3.5321      3.5329|
| 14:    1.35 -    1.32 0.89   2618  137 0.2709 0.2860      3.5046      3.5461|
| 15:    1.32 -    1.29 0.87   2574  133 0.2776 0.2750      3.4614      3.4933|
| 16:    1.29 -    1.26 0.90   2685  141 0.2817 0.2824      3.4291      3.4083|
| 17:    1.26 -    1.23 0.87   2598  136 0.2895 0.3741      3.4066      3.5119|
| 18:    1.23 -    1.21 0.83   2460  130 0.2914 0.3085      3.3882      3.3724|
| 19:    1.21 -    1.19 0.81   2323  120 0.3095 0.3465      3.3633      3.3951|
| 20:    1.19 -    1.17 0.80   2430  125 0.3092 0.3211      3.3351      3.4193|
| 21:    1.17 -    1.15 0.79   2253  121 0.3043 0.3087      3.3101      3.3468|
| 22:    1.15 -    1.13 0.78   2380  121 0.3016 0.3589      3.2879      3.3286|
| 23:    1.13 -    1.12 0.76   2203  112 0.3027 0.3270      3.2402      3.3031|
| 24:    1.12 -    1.10 0.75   2197  116 0.3167 0.3094      3.2007      3.1554|
|-----------------------------------------------------------------------------|

|-----------------------------------------------------------------------------|
|R-free likelihood based estimates for figures of merit, absolute phase error,|
|and distribution parameters alpha and beta (Acta Cryst. (1995). A51, 880-887)|
|                                                                             |
| Bin     Resolution      No. Refl.   FOM  Phase Scale    Alpha        Beta   |
|  #        range        work  test        error factor                       |
|  1:   10.53 -    3.15  2763   147  0.95  11.64   1.01     3.12       2388.97|
|  2:    3.15 -    2.51  2804   148  0.87  21.18   1.02     3.12       2388.97|
|  3:    2.51 -    2.19  2827   148  0.89  19.09   0.98     3.02       1318.42|
|  4:    2.19 -    2.00  2867   151  0.87  21.69   0.98     3.02       1318.42|
|  5:    2.00 -    1.85  2822   148  0.91  18.10   0.99     2.96        685.11|
|  6:    1.85 -    1.74  2865   150  0.85  23.36   0.98     2.96        685.11|
|  7:    1.74 -    1.66  2877   151  0.87  21.83   0.98     2.86        479.74|
|  8:    1.66 -    1.59  2869   154  0.84  25.00   0.98     2.86        479.74|
|  9:    1.59 -    1.52  2845   148  0.85  23.83   1.00     2.79        370.37|
| 10:    1.52 -    1.47  2838   148  0.82  27.14   0.99     2.79        370.37|
| 11:    1.47 -    1.43  2832   150  0.84  25.15   0.98     2.78        287.23|
| 12:    1.43 -    1.39  2784   147  0.82  27.21   0.98     2.78        287.23|
| 13:    1.39 -    1.35  2740   144  0.83  26.45   0.98     2.82        241.89|
| 14:    1.35 -    1.32  2618   137  0.81  27.37   1.00     2.82        241.89|
| 15:    1.32 -    1.29  2574   133  0.81  27.93   0.98     2.78        225.68|
| 16:    1.29 -    1.26  2685   141  0.79  29.43   0.98     2.78        225.68|
| 17:    1.26 -    1.23  2598   136  0.78  30.33   0.97     2.67        214.17|
| 18:    1.23 -    1.21  2460   130  0.76  31.97   1.00     2.67        214.17|
| 19:    1.21 -    1.19  2323   120  0.75  33.09   0.99     2.66        203.59|
| 20:    1.19 -    1.17  2430   125  0.74  33.96   0.99     2.66        203.59|
| 21:    1.17 -    1.15  2253   121  0.76  32.18   1.01     2.70        180.66|
| 22:    1.15 -    1.13  2380   121  0.74  33.57   1.03     2.70        180.66|
| 23:    1.13 -    1.12  2203   112  0.77  31.55   1.05     2.73        150.22|
| 24:    1.12 -    1.10  2197   116  0.75  33.64   1.03     2.73        150.22|
|alpha:            min =        2.66 max =            3.12 mean =         2.83|
|beta:             min =      150.22 max =         2388.97 mean =       586.39|
|figures of merit: min =        0.02 max =            1.00 mean =         0.82|
|phase err.(work): min =        0.00 max =           88.47 mean =        26.16|
|phase err.(test): min =        0.00 max =           86.09 mean =        26.79|
|-----------------------------------------------------------------------------|

        ----------Initial model statistics (before refinement)----------       


  Geometry Restraints Library: GeoStd + Monomer Library + CDL v1.2
  Deviations from Ideal Values - rmsd. rmsZ for bonds and angles.
    Bond      :  0.024   0.109   1020  Z= 1.607
    Angle     :  1.530   8.826   1374  Z= 0.917
    Chirality :  0.115   0.287    141
    Planarity :  0.017   0.138    184
    Dihedral  : 12.436  86.580    356
    Min Nonbonded Distance : 1.666
  
  Molprobity Statistics.
    All-atom Clashscore : 7.73
    Ramachandran Plot:
      Outliers :  0.00 %
      Allowed  :  1.60 %
      Favored  : 98.40 %
    Rotamer Outliers :  0.00 %
    Cbeta Deviations :  0.00 %
    Peptide Plane:
      Cis-proline     : 0.00 %
      Cis-general     : 0.00 %
      Twisted Proline : 0.00 %
      Twisted General : 0.00 %
  
  Rama-Z (Ramachandran plot Z-score):
  Interpretation: bad |Rama-Z| > 3; suspicious 2 < |Rama-Z| < 3; good |Rama-Z| < 2.
  Scores for whole/helix/sheet/loop are scaled independently;
  therefore, the values are not related in a simple manner.
    whole:  1.30 (0.80), residues: 125
    helix:  0.54 (0.77), residues: 44
    sheet: -1.07 (1.22), residues: 10
    loop :  1.67 (0.87), residues: 71

                min    max   mean <Bi,j>   iso aniso
   Overall:    3.11  48.61   9.68   2.88     0  1149
   Protein:    3.11  48.61   8.39   2.80     0   982
   Water:      5.08  30.00  17.20    N/A     0   143
   Other:      8.35  31.24  17.59    N/A     0    24
   Chain  A:   3.11  48.61   8.61    N/A     0  1006
   Chain  S:   5.08  30.00  17.20    N/A     0   143
   Histogram:
       Values      Number of atoms
     3.11 - 7.66        591
     7.66 - 12.21       284
    12.21 - 16.76       130
    16.76 - 21.31        70
    21.31 - 25.86        45
    25.86 - 30.41        18
    30.41 - 34.96         6
    34.96 - 39.51         1
    39.51 - 44.06         3
    44.06 - 48.61         1

|-Occupancies statistics------------------------------------------------------|
| occupancies: max = 1.00   min = 1.00   number of occupancies < 0.1 = 0      |
|-----------------------------------------------------------------------------|

=================== Write initial parameters into .eff file ===================


*********************** REFINEMENT MACRO_CYCLE 1 OF 10 ************************

|--(resolution: 1.10 - 10.53 A, n_refl.=66780 (all), 4.98  % free)------------|
|                                                                             |
| r_work= 0.2093 r_free= 0.2407 coordinate error (max.-lik. estimate): 0.17 A |
|                                                                             |
| normalized target function (ml) (work): 3.734629                            |
| target function (ml) not normalized (work): 236977.150342                   |
| target function (ml) not normalized (free): 12577.768798                    |
|-----------------------------------------------------------------------------|

=========================== Bulk-solvent and scaling ==========================


============================= updating all scales =============================

                   start: r(all,work,free)=0.2108 0.2093 0.2407 n_refl.: 66780
       re-set all scales: r(all,work,free)=0.2108 0.2093 0.2407 n_refl.: 66780
         remove outliers: r(all,work,free)=0.2108 0.2093 0.2407 n_refl.: 66780
overall B=-0.01 to atoms: r(all,work,free)=0.2108 0.2093 0.2407 n_refl.: 66780
bulk-solvent and scaling: r(all,work,free)=0.2058 0.2042 0.2352 n_refl.: 66780
         remove outliers: r(all,work,free)=0.2057 0.2042 0.2352 n_refl.: 66779

 ======================== Statistics in resolution bins ======================== 

Total model structure factor:
  F_model = k_total * (F_calc + k_mask * F_mask)

    k_total = k_isotropic * k_anisotropic
   Resolution    Compl Nwork Nfree R_work    <Fobs>  <Fmodel> kiso   kani kmask
 10.530-7.503    62.50    93     7 0.2242    59.449    56.257 1.012 0.992 0.110
  7.494-6.614    99.00    95     4 0.2033    49.271    46.124 1.048 0.994 0.089
  6.592-5.802    89.41   146     6 0.1639    52.559    51.403 1.045 0.992 0.094
  5.796-5.103    95.90   222    12 0.1632    51.693    49.500 0.998 0.993 0.097
  5.091-4.490    95.03   307    18 0.1110    65.687    64.128 1.036 0.993 0.103
  4.483-3.948    95.40   472    26 0.1124    69.469    67.750 1.058 0.993 0.109
  3.945-3.473    94.68   693    36 0.1173    62.010    60.173 1.083 0.993 0.106
  3.471-3.055    95.41  1009    52 0.1272    49.547    48.229 1.100 0.992 0.100
  3.055-2.688    95.59  1480    80 0.1478    37.630    36.175 1.070 0.992 0.080
  2.687-2.364    95.53  2173   114 0.1570    30.411    28.944 1.018 0.992 0.000
  2.364-2.080    95.65  3235   170 0.1572    27.150    25.764 1.009 0.991 0.000
  2.079-1.829    96.36  4776   248 0.1751    21.555    20.341 1.016 0.991 0.000
  1.829-1.609    96.77  6965   370 0.2156    15.166    13.984 1.016 0.990 0.000
  1.609-1.416    95.85 10262   538 0.2480    11.244    10.203 1.024 0.989 0.000
  1.415-1.245    90.18 14062   735 0.2768     8.528     7.587 1.017 0.989 0.000
  1.245-1.100    79.16 17463   910 0.3029     6.742     5.866 1.039 0.992 0.000

  Approximation of k_total with k_overall*exp(-b_overall*s**2/4)
    k_overall=1.0149   b_overall=-0.0190 

============================ Set refinement target ============================

  using refinement target ls_wunit_k1 


================================== NQH flips ==================================

r_work=0.2042 r_free=0.2352
Analyzing N/Q/H residues for possible flip corrections...

Flipped N/Q/H residues before XYZ refinement:
A 121 GLN

Total number of N/Q/H flips: 1

r_work=0.2042 r_free=0.2355

========================= Local real-space refinement =========================

Before:
  r_work=0.2042 r_free=0.2355
  8 residues out of total 95 non-(ALA, GLY, PRO) need fitting.
    rotamer outliers: 0
    poor density    : 8
  time to evaluate  : 0.234 
  outliers start: 0
  outliers final: 0
  residues processed: 8
  average time/residue: 1.2145
  time to fit residues: 9.8180
After:
  r_work=0.2043 r_free=0.2354

==================== Compute data/restraints target weights ===================

|-----------------------------------------------------------------------------|
| XYZ refinement: T = Eexperimental * wxc * wxc_scale + Echem * wc            |
| wxc = 17.531921             wxc_scale = 0.500            wc = 1.000         |
|                                                                             |
| ADP refinement: T = Eexperimental * wxu * wxu_scale + Eadp  * wu            |
| wxu = 118.145381            wxu_scale = 1.000            wu = 1.000         |
|-----------------------------------------------------------------------------|


====================== XYZ individual (reciprocal space) ======================

    R-FACTORS           RMSD     CLASH  RAMA  ROTA CBET WEIGHT    TARGETS
 work  free  delta  bonds  angl                                  data   restr
20.43 23.54   3.11  0.024   1.5    7.7   0.0   0.0    0   none  0.040  0.1063
22.59 24.45   1.86  0.006   0.8   10.8   0.0   0.0    0  0.125  0.048  0.0249
22.51 24.41   1.90  0.006   0.8   10.8   0.0   0.0    0  0.250  0.048  0.0249
22.37 24.34   1.96  0.006   0.8   10.3   0.0   0.0    0  0.500  0.047  0.0250
22.16 24.25   2.09  0.006   0.8   10.3   0.0   0.0    0  1.000  0.046  0.0255
21.84 24.15   2.31  0.007   0.9    8.8   0.0   0.0    0  2.000  0.045  0.0274
21.62 24.09   2.47  0.009   0.9    8.8   0.0   0.0    0  3.000  0.044  0.0293
21.45 24.07   2.62  0.009   1.0    8.8   0.0   0.0    0  4.000  0.043  0.0316
21.31 24.04   2.73  0.010   1.0    8.2   0.0   0.0    0  5.000  0.042  0.0340
21.21 24.03   2.82  0.011   1.0    8.2   0.0   0.0    0  6.000  0.042  0.0365
21.11 24.00   2.89  0.012   1.1    8.2   0.0   0.0    0  7.000  0.041  0.0391
21.03 23.97   2.94  0.013   1.1    8.2   0.0   0.0    0  8.000  0.041  0.0417
20.95 23.95   2.99  0.014   1.1    8.2   0.0   0.0    0  9.000  0.040  0.0444
20.89 23.94   3.05  0.014   1.2    7.7   0.0   0.0    0 10.000  0.040  0.0471
20.97 23.96   2.98  0.013   1.1    7.7   0.0   0.0    0  8.766  0.040  0.0438
Best XYZ weight:   10.000
Updating mask...
Accepted refinement result:
20.89 23.94   3.05  0.013   1.1    7.7   0.0   0.0    0 10.000  0.040  0.0471

Legend:
  - first line corresponds to starting state (before refinement)
  - R-factors reported in percent
  - delta is Rfree-Rwork in percent
  - CLASH is all-atom Molprobity clashscore
  - ROTA is percent of side-chain rotamer outliers
  - RAMA is percent of Ramachandran plot outliers
  - CBET is number of Cbeta deviations
  - WEIGHT is relative weight between X-ray (or neutron) target and restraints
  - TARGETS: the values of X-ray (or neutron) and restraints target functions

===================== Post-minimization rotamer correction ====================

Before:
  r_work=0.2089 r_free=0.2394
  9 residues out of total 95 non-(ALA, GLY, PRO) need fitting.
    rotamer outliers: 0
    poor density    : 9
  time to evaluate  : 0.048 
  outliers start: 0
  outliers final: 0
  residues processed: 0
  time to fit residues: 0.0340
After:
  r_work=0.2089 r_free=0.2394

====================== ADP refinement (reciprocal space) ======================


                 ----------Individual ADP refinement----------                 

    R-FACTORS      <Bi-Bj>  <B>   WEIGHT       TARGETS
 work  free  delta                           data restr
20.89 23.94   3.05  2.586  10.284 118.145    0.040
20.89 23.94   3.05  2.585  10.284  3.544    0.040
20.79 24.44   3.65  2.728  10.565 14.768    0.039
19.66 24.65   4.99  2.526  10.771 59.073    0.035
19.15 24.40   5.26  2.411  10.917 118.145    0.033
18.92 24.39   5.47  2.414  10.961 177.218    0.032
18.80 24.53   5.73  2.426  11.035 236.291    0.032
18.70 24.55   5.84  2.453  11.073 295.363    0.031
18.72 24.69   5.98  2.521  11.214 354.436    0.031
18.64 24.71   6.07  2.521  11.200 413.509    0.031
18.60 24.72   6.12  2.550  11.250 472.582    0.031
18.62 24.77   6.15  2.632  11.327 531.654    0.031
18.59 24.80   6.21  2.671  11.359 590.727    0.031
  max suggested <Bi-Bj> for this run:   10.00
  max allowed Rfree-Rwork gap:   4.0
  range of equivalent Rfree:   0.0
Best ADP weight:    3.544
Accepted refinement result:
20.89 23.94   3.05  2.585  10.284  3.544    0.040

                min    max   mean <Bi,j>   iso aniso
   Overall:    3.10  48.61   9.68   2.88     0  1149
   Protein:    3.10  48.61   8.39   2.80     0   982
   Water:      5.07  29.99  17.19    N/A     0   143
   Other:      8.35  31.23  17.58    N/A     0    24
   Chain  A:   3.10  48.61   8.61    N/A     0  1006
   Chain  S:   5.07  29.99  17.19    N/A     0   143
   Histogram:
       Values      Number of atoms
     3.10 - 7.65        591
     7.65 - 12.20       284
    12.20 - 16.75       130
    16.75 - 21.30        70
    21.30 - 25.85        45
    25.85 - 30.40        18
    30.40 - 34.95         6
    34.95 - 39.51         1
    39.51 - 44.06         3
    44.06 - 48.61         1


=========================== Idealize ADP of riding H ==========================

r_work=0.2089 r_free=0.2394
r_work=0.2089 r_free=0.2394

*********************** REFINEMENT MACRO_CYCLE 2 OF 10 ************************

|--(resolution: 1.10 - 10.53 A, n_refl.=66779 (all), 4.98  % free)------------|
|                                                                             |
| r_work= 0.2089 r_free= 0.2394 coordinate error (max.-lik. estimate): 0.17 A |
|                                                                             |
| normalized target function (ls_wunit_k1) (work): 0.040013                   |
| target function (ls_wunit_k1) not normalized (work): 2538.941023            |
| target function (ls_wunit_k1) not normalized (free): 183.620112             |
|-----------------------------------------------------------------------------|

=========================== Bulk-solvent and scaling ==========================


============================= updating all scales =============================

                   start: r(all,work,free)=0.2104 0.2089 0.2394 n_refl.: 66779
       re-set all scales: r(all,work,free)=0.2158 0.2143 0.2451 n_refl.: 66779
         remove outliers: r(all,work,free)=0.2158 0.2143 0.2451 n_refl.: 66779
 overall B=0.03 to atoms: r(all,work,free)=0.2158 0.2143 0.2451 n_refl.: 66779
bulk-solvent and scaling: r(all,work,free)=0.2104 0.2089 0.2394 n_refl.: 66779
         remove outliers: r(all,work,free)=0.2104 0.2089 0.2394 n_refl.: 66779

 ======================== Statistics in resolution bins ======================== 

Total model structure factor:
  F_model = k_total * (F_calc + k_mask * F_mask)

    k_total = k_isotropic * k_anisotropic
   Resolution    Compl Nwork Nfree R_work    <Fobs>  <Fmodel> kiso   kani kmask
 10.530-7.503    62.50    93     7 0.2269    59.449    56.405 1.023 1.005 0.110
  7.494-6.614    99.00    95     4 0.1955    49.271    46.357 1.056 1.007 0.095
  6.592-5.802    89.41   146     6 0.1594    52.559    51.697 1.045 1.004 0.096
  5.796-5.103    95.90   222    12 0.1508    51.693    49.581 0.991 1.005 0.100
  5.091-4.490    95.03   307    18 0.1076    65.687    64.349 1.031 1.005 0.110
  4.483-3.948    95.40   472    26 0.1090    69.469    68.008 1.050 1.004 0.120
  3.945-3.473    94.68   693    36 0.1104    62.010    60.468 1.074 1.004 0.120
  3.471-3.055    95.41  1009    52 0.1218    49.547    48.407 1.088 1.003 0.110
  3.055-2.688    95.59  1480    80 0.1400    37.630    36.444 1.056 1.002 0.034
  2.687-2.364    95.53  2173   114 0.1537    30.411    29.124 0.999 1.002 0.000
  2.364-2.080    95.65  3235   170 0.1575    27.150    25.889 0.993 1.000 0.000
  2.079-1.829    96.36  4776   248 0.1818    21.555    20.373 1.009 0.998 0.000
  1.829-1.609    96.77  6965   370 0.2261    15.166    13.975 1.010 0.996 0.000
  1.609-1.416    95.85 10262   538 0.2614    11.244    10.147 1.013 0.993 0.000
  1.415-1.245    90.18 14062   735 0.2886     8.528     7.542 0.999 0.991 0.000
  1.245-1.100    79.16 17463   910 0.3133     6.742     5.829 1.033 0.990 0.000

  Approximation of k_total with k_overall*exp(-b_overall*s**2/4)
    k_overall=1.0149   b_overall=0.0434  

============================ Set refinement target ============================

  using refinement target ls_wunit_k1 


============================ Update CDL restraints ============================


================================== NQH flips ==================================

r_work=0.2089 r_free=0.2394
Analyzing N/Q/H residues for possible flip corrections...

Flipped N/Q/H residues before XYZ refinement:
A 121 GLN

Total number of N/Q/H flips: 1

r_work=0.2089 r_free=0.2396

========================= Local real-space refinement =========================

Before:
  r_work=0.2089 r_free=0.2396
  9 residues out of total 95 non-(ALA, GLY, PRO) need fitting.
    rotamer outliers: 0
    poor density    : 9
  time to evaluate  : 0.239 
  outliers start: 0
  outliers final: 0
  residues processed: 9
  average time/residue: 1.0810
  time to fit residues: 9.8360
After:
  r_work=0.2087 r_free=0.2384

==================== Compute data/restraints target weights ===================

|-----------------------------------------------------------------------------|
| XYZ refinement: T = Eexperimental * wxc * wxc_scale + Echem * wc            |
| wxc = 17.290405             wxc_scale = 0.500            wc = 1.000         |
|                                                                             |
| ADP refinement: T = Eexperimental * wxu * wxu_scale + Eadp  * wu            |
| wxu = 124.310469            wxu_scale = 1.000            wu = 1.000         |
|-----------------------------------------------------------------------------|


====================== XYZ individual (reciprocal space) ======================

    R-FACTORS           RMSD     CLASH  RAMA  ROTA CBET WEIGHT    TARGETS
 work  free  delta  bonds  angl                                  data   restr
20.87 23.84   2.97  0.014   1.2    7.7   0.0   0.0    0   none  0.040  0.0472
22.71 24.73   2.02  0.004   0.7   11.8   0.0   0.0    0  0.125  0.048  0.0215
22.62 24.69   2.07  0.004   0.7   11.8   0.0   0.0    0  0.250  0.048  0.0216
22.44 24.58   2.14  0.005   0.7   10.8   0.0   0.0    0  0.500  0.047  0.0218
22.17 24.46   2.29  0.005   0.8   10.3   0.0   0.0    0  1.000  0.046  0.0226
21.84 24.32   2.48  0.007   0.8    9.3   0.0   0.0    0  2.000  0.044  0.0245
21.64 24.24   2.60  0.008   0.9    7.7   0.0   0.0    0  3.000  0.043  0.0264
21.47 24.16   2.69  0.009   0.9    7.7   0.0   0.0    0  4.000  0.043  0.0286
21.32 24.09   2.77  0.010   0.9    7.7   0.0   0.0    0  5.000  0.042  0.0312
21.20 24.04   2.85  0.011   1.0    7.7   0.0   0.0    0  6.000  0.041  0.0338
21.09 24.01   2.92  0.011   1.0    7.2   0.0   0.0    0  7.000  0.041  0.0368
20.99 23.97   2.98  0.012   1.1    7.2   0.0   0.0    0  8.000  0.040  0.0401
20.90 23.94   3.04  0.013   1.1    7.2   0.0   0.0    0  9.000  0.040  0.0434
20.82 23.91   3.09  0.014   1.2    7.2   0.0   0.0    0 10.000  0.040  0.0466
20.93 23.94   3.01  0.013   1.1    7.2   0.0   0.0    0  8.645  0.040  0.0423
Best XYZ weight:   10.000
Updating mask...
Accepted refinement result:
20.82 23.91   3.09  0.013   1.1    7.2   0.0   0.0    0 10.000  0.040  0.0466

Legend:
  - first line corresponds to starting state (before refinement)
  - R-factors reported in percent
  - delta is Rfree-Rwork in percent
  - CLASH is all-atom Molprobity clashscore
  - ROTA is percent of side-chain rotamer outliers
  - RAMA is percent of Ramachandran plot outliers
  - CBET is number of Cbeta deviations
  - WEIGHT is relative weight between X-ray (or neutron) target and restraints
  - TARGETS: the values of X-ray (or neutron) and restraints target functions

===================== Post-minimization rotamer correction ====================

Before:
  r_work=0.2082 r_free=0.2391
  10 residues out of total 95 non-(ALA, GLY, PRO) need fitting.
    rotamer outliers: 0
    poor density    : 10
  time to evaluate  : 0.048 
  outliers start: 0
  outliers final: 0
  residues processed: 0
  time to fit residues: 0.0350
After:
  r_work=0.2082 r_free=0.2391

====================== ADP refinement (reciprocal space) ======================


                 ----------Individual ADP refinement----------                 

    R-FACTORS      <Bi-Bj>  <B>   WEIGHT       TARGETS
 work  free  delta                           data restr
20.82 23.91   3.09  2.584  10.311 124.310    0.040
20.82 23.91   3.09  2.584  10.311  3.729    0.040
20.72 24.30   3.57  2.719  10.441 15.539    0.039
19.58 24.53   4.95  2.508  10.656 62.155    0.034
19.16 24.62   5.46  2.454  10.900 124.310    0.033
18.90 24.57   5.67  2.424  10.922 186.466    0.032
18.81 24.73   5.92  2.450  11.101 248.621    0.031
18.72 24.75   6.03  2.464  11.099 310.776    0.031
18.64 24.71   6.07  2.481  11.125 372.931    0.031
18.57 24.73   6.16  2.513  11.084 435.087    0.031
18.56 24.75   6.20  2.561  11.160 497.242    0.030
18.54 24.78   6.25  2.615  11.218 559.397    0.030
18.59 24.96   6.37  2.699  11.343 621.552    0.030
  max suggested <Bi-Bj> for this run:   10.00
  max allowed Rfree-Rwork gap:   4.0
  range of equivalent Rfree:   0.0
Best ADP weight:    3.729
Accepted refinement result:
20.82 23.91   3.09  2.584  10.311  3.729    0.040

                min    max   mean <Bi,j>   iso aniso
   Overall:    3.13  48.63   9.70   2.88     0  1149
   Protein:    3.13  48.63   8.42   2.80     0   982
   Water:      5.10  30.02  17.22    N/A     0   143
   Other:      8.38  31.26  17.61    N/A     0    24
   Chain  A:   3.13  48.63   8.64    N/A     0  1006
   Chain  S:   5.10  30.02  17.22    N/A     0   143
   Histogram:
       Values      Number of atoms
     3.13 - 7.68        591
     7.68 - 12.23       284
    12.23 - 16.78       130
    16.78 - 21.33        70
    21.33 - 25.88        45
    25.88 - 30.43        18
    30.43 - 34.98         6
    34.98 - 39.53         1
    39.53 - 44.08         3
    44.08 - 48.63         1


=========================== Idealize ADP of riding H ==========================

r_work=0.2082 r_free=0.2391
r_work=0.2082 r_free=0.2391

*********************** REFINEMENT MACRO_CYCLE 3 OF 10 ************************

|--(resolution: 1.10 - 10.53 A, n_refl.=66779 (all), 4.98  % free)------------|
|                                                                             |
| r_work= 0.2082 r_free= 0.2391 coordinate error (max.-lik. estimate): 0.16 A |
|                                                                             |
| normalized target function (ls_wunit_k1) (work): 0.039625                   |
| target function (ls_wunit_k1) not normalized (work): 2514.320221            |
| target function (ls_wunit_k1) not normalized (free): 183.994083             |
|-----------------------------------------------------------------------------|

=========================== Bulk-solvent and scaling ==========================


============================= updating all scales =============================

                   start: r(all,work,free)=0.2097 0.2082 0.2391 n_refl.: 66779
       re-set all scales: r(all,work,free)=0.2153 0.2138 0.2450 n_refl.: 66779
         remove outliers: r(all,work,free)=0.2153 0.2138 0.2450 n_refl.: 66779
 overall B=0.02 to atoms: r(all,work,free)=0.2153 0.2138 0.2450 n_refl.: 66779
bulk-solvent and scaling: r(all,work,free)=0.2097 0.2082 0.2392 n_refl.: 66779
         remove outliers: r(all,work,free)=0.2097 0.2082 0.2392 n_refl.: 66779

 ======================== Statistics in resolution bins ======================== 

Total model structure factor:
  F_model = k_total * (F_calc + k_mask * F_mask)

    k_total = k_isotropic * k_anisotropic
   Resolution    Compl Nwork Nfree R_work    <Fobs>  <Fmodel> kiso   kani kmask
 10.530-7.503    62.50    93     7 0.2251    59.449    56.484 1.033 0.992 0.110
  7.494-6.614    99.00    95     4 0.1913    49.271    46.376 1.071 0.994 0.091
  6.592-5.802    89.41   146     6 0.1548    52.559    51.748 1.057 0.992 0.094
  5.796-5.103    95.90   222    12 0.1498    51.693    49.720 1.001 0.993 0.096
  5.091-4.490    95.03   307    18 0.1076    65.687    64.402 1.040 0.993 0.100
  4.483-3.948    95.40   472    26 0.1068    69.469    68.089 1.063 0.993 0.120
  3.945-3.473    94.68   693    36 0.1091    62.010    60.466 1.088 0.993 0.120
  3.471-3.055    95.41  1009    52 0.1198    49.547    48.436 1.102 0.992 0.110
  3.055-2.688    95.59  1480    80 0.1391    37.630    36.460 1.066 0.992 0.039
  2.687-2.364    95.53  2173   114 0.1537    30.411    29.123 1.010 0.992 0.000
  2.364-2.080    95.65  3235   170 0.1577    27.150    25.886 1.001 0.991 0.000
  2.079-1.829    96.36  4776   248 0.1805    21.555    20.393 1.018 0.991 0.000
  1.829-1.609    96.77  6965   370 0.2254    15.166    13.976 1.017 0.990 0.000
  1.609-1.416    95.85 10262   538 0.2602    11.244    10.158 1.020 0.989 0.000
  1.415-1.245    90.18 14062   735 0.2890     8.528     7.540 1.003 0.989 0.000
  1.245-1.100    79.16 17463   910 0.3132     6.742     5.832 1.034 0.992 0.000

  Approximation of k_total with k_overall*exp(-b_overall*s**2/4)
    k_overall=1.0149   b_overall=0.0254  

============================ Set refinement target ============================

  using refinement target ml 


============================ Update CDL restraints ============================


================================== NQH flips ==================================

r_work=0.2082 r_free=0.2392
Analyzing N/Q/H residues for possible flip corrections...

Flipped N/Q/H residues before XYZ refinement:
A 121 GLN

Total number of N/Q/H flips: 1

r_work=0.2082 r_free=0.2395

========================= Local real-space refinement =========================

Before:
  r_work=0.2082 r_free=0.2395
  9 residues out of total 95 non-(ALA, GLY, PRO) need fitting.
    rotamer outliers: 0
    poor density    : 9
  time to evaluate  : 0.237 
  outliers start: 0
  outliers final: 0
  residues processed: 9
  average time/residue: 1.0861
  time to fit residues: 9.8780
After:
  r_work=0.2083 r_free=0.2396

==================== Compute data/restraints target weights ===================

|-----------------------------------------------------------------------------|
| XYZ refinement: T = Eexperimental * wxc * wxc_scale + Echem * wc            |
| wxc = 4.269630              wxc_scale = 0.500            wc = 1.000         |
|                                                                             |
| ADP refinement: T = Eexperimental * wxu * wxu_scale + Eadp  * wu            |
| wxu = 19.085424             wxu_scale = 1.000            wu = 1.000         |
|-----------------------------------------------------------------------------|


====================== XYZ individual (reciprocal space) ======================

    R-FACTORS           RMSD     CLASH  RAMA  ROTA CBET WEIGHT    TARGETS
 work  free  delta  bonds  angl                                  data   restr
20.83 23.96   3.13  0.014   1.2    7.2   0.0   0.0    0   none  2.595  0.0463
22.18 24.52   2.34  0.005   0.8    9.3   0.0   0.0    0  0.125  2.626  0.0226
21.90 24.35   2.45  0.006   0.8    9.3   0.0   0.0    0  0.250  2.618  0.0238
21.60 24.15   2.55  0.008   0.9    7.7   0.0   0.0    0  0.500  2.608  0.0266
21.26 23.87   2.61  0.010   1.0    7.2   0.0   0.0    0  1.000  2.597  0.0329
20.88 23.62   2.74  0.014   1.2    6.7   0.0   0.0    0  2.000  2.585  0.0461
20.69 23.52   2.83  0.016   1.3    7.2   0.0   0.0    0  3.000  2.579  0.0577
20.55 23.49   2.94  0.018   1.3    7.7   0.0   0.0    0  4.000  2.576  0.0679
20.46 23.47   3.02  0.020   1.4    7.7   0.0   0.0    0  5.000  2.573  0.0781
20.37 23.47   3.10  0.022   1.5    7.7   0.0   0.0    0  6.000  2.571  0.0887
20.31 23.49   3.18  0.023   1.5    7.7   0.0   0.0    0  7.000  2.570  0.0981
20.26 23.47   3.21  0.024   1.6    7.7   0.0   0.0    0  8.000  2.568  0.1076
20.21 23.47   3.26  0.025   1.6    7.2   0.0   0.0    0  9.000  2.567  0.1176
20.17 23.48   3.32  0.026   1.6    7.2   0.0   0.0    0 10.000  2.566  0.1253
20.85 23.61   2.76  0.014   1.2    6.7   0.0   0.0    0  2.135  2.584  0.0477
Best XYZ weight:    5.000
Updating mask...
Accepted refinement result:
20.46 23.47   3.02  0.014   1.2    6.7   0.0   0.0    0  5.000  2.573  0.0781

Legend:
  - first line corresponds to starting state (before refinement)
  - R-factors reported in percent
  - delta is Rfree-Rwork in percent
  - CLASH is all-atom Molprobity clashscore
  - ROTA is percent of side-chain rotamer outliers
  - RAMA is percent of Ramachandran plot outliers
  - CBET is number of Cbeta deviations
  - WEIGHT is relative weight between X-ray (or neutron) target and restraints
  - TARGETS: the values of X-ray (or neutron) and restraints target functions

===================== Post-minimization rotamer correction ====================

Before:
  r_work=0.2046 r_free=0.2347
  8 residues out of total 95 non-(ALA, GLY, PRO) need fitting.
    rotamer outliers: 0
    poor density    : 8
  time to evaluate  : 0.049 
  outliers start: 0
  outliers final: 0
  residues processed: 0
  time to fit residues: 0.0340
After:
  r_work=0.2046 r_free=0.2347

====================== ADP refinement (reciprocal space) ======================


                 ----------Individual ADP refinement----------                 

    R-FACTORS      <Bi-Bj>  <B>   WEIGHT       TARGETS
 work  free  delta                           data restr
20.46 23.47   3.02  2.586  10.330 19.085    2.573
20.46 23.47   3.02  2.585  10.330  0.573    2.573
20.43 23.85   3.43  2.756  10.392  2.386    2.574
19.47 23.93   4.46  2.636  10.399  9.543    2.554
19.03 23.96   4.93  2.544  10.467 19.085    2.546
18.82 23.92   5.10  2.499  10.487 28.628    2.542
18.73 24.03   5.30  2.505  10.575 38.171    2.543
18.65 24.07   5.42  2.505  10.565 47.714    2.542
18.59 24.10   5.51  2.504  10.575 57.256    2.541
18.55 24.11   5.56  2.507  10.579 66.799    2.540
18.51 24.12   5.61  2.505  10.603 76.342    2.540
18.50 24.15   5.66  2.514  10.649 85.884    2.541
18.47 24.16   5.69  2.525  10.657 95.427    2.540
  max suggested <Bi-Bj> for this run:   10.00
  max allowed Rfree-Rwork gap:   4.0
  range of equivalent Rfree:   0.0
Best ADP weight:    0.573
Accepted refinement result:
20.46 23.47   3.02  2.585  10.330  0.573    2.573

                min    max   mean <Bi,j>   iso aniso
   Overall:    3.15  48.65   9.72   2.88     0  1149
   Protein:    3.15  48.65   8.43   2.80     0   982
   Water:      5.12  30.04  17.24    N/A     0   143
   Other:      8.40  31.28  17.63    N/A     0    24
   Chain  A:   3.15  48.65   8.65    N/A     0  1006
   Chain  S:   5.12  30.04  17.24    N/A     0   143
   Histogram:
       Values      Number of atoms
     3.15 - 7.70        591
     7.70 - 12.25       284
    12.25 - 16.80       130
    16.80 - 21.35        70
    21.35 - 25.90        45
    25.90 - 30.45        18
    30.45 - 35.00         6
    35.00 - 39.55         1
    39.55 - 44.10         3
    44.10 - 48.65         1


=========================== Idealize ADP of riding H ==========================

r_work=0.2046 r_free=0.2347
r_work=0.2046 r_free=0.2347

*********************** REFINEMENT MACRO_CYCLE 4 OF 10 ************************

|--(resolution: 1.10 - 10.53 A, n_refl.=66779 (all), 4.98  % free)------------|
|                                                                             |
| r_work= 0.2046 r_free= 0.2347 coordinate error (max.-lik. estimate): 0.16 A |
|                                                                             |
| normalized target function (ml) (work): 2.573039                            |
| target function (ml) not normalized (work): 163267.025190                   |
| target function (ml) not normalized (free): 8716.698149                     |
|-----------------------------------------------------------------------------|

=========================== Bulk-solvent and scaling ==========================


============================= updating all scales =============================

                   start: r(all,work,free)=0.2060 0.2046 0.2347 n_refl.: 66779
       re-set all scales: r(all,work,free)=0.2111 0.2096 0.2404 n_refl.: 66779
         remove outliers: r(all,work,free)=0.2111 0.2096 0.2404 n_refl.: 66779
overall B=-0.01 to atoms: r(all,work,free)=0.2111 0.2096 0.2405 n_refl.: 66779
bulk-solvent and scaling: r(all,work,free)=0.2059 0.2044 0.2345 n_refl.: 66779
         remove outliers: r(all,work,free)=0.2059 0.2044 0.2345 n_refl.: 66779

 ======================== Statistics in resolution bins ======================== 

Total model structure factor:
  F_model = k_total * (F_calc + k_mask * F_mask)

    k_total = k_isotropic * k_anisotropic
   Resolution    Compl Nwork Nfree R_work    <Fobs>  <Fmodel> kiso   kani kmask
 10.530-7.503    62.50    93     7 0.2274    59.449    56.241 1.002 0.992 0.110
  7.494-6.614    99.00    95     4 0.2022    49.271    46.212 1.047 0.994 0.094
  6.592-5.802    89.41   146     6 0.1620    52.559    51.470 1.040 0.992 0.095
  5.796-5.103    95.90   222    12 0.1612    51.693    49.495 0.990 0.993 0.100
  5.091-4.490    95.03   307    18 0.1108    65.687    64.116 1.028 0.993 0.110
  4.483-3.948    95.40   472    26 0.1123    69.469    67.789 1.049 0.993 0.112
  3.945-3.473    94.68   693    36 0.1162    62.010    60.195 1.074 0.992 0.113
  3.471-3.055    95.41  1009    52 0.1259    49.547    48.239 1.090 0.992 0.100
  3.055-2.688    95.59  1480    80 0.1479    37.630    36.187 1.058 0.992 0.039
  2.687-2.364    95.53  2173   114 0.1574    30.411    28.947 1.006 0.992 0.000
  2.364-2.080    95.65  3235   170 0.1583    27.150    25.774 0.998 0.991 0.000
  2.079-1.829    96.36  4776   248 0.1745    21.555    20.345 1.007 0.991 0.000
  1.829-1.609    96.77  6965   370 0.2154    15.166    13.987 1.008 0.990 0.000
  1.609-1.416    95.85 10262   538 0.2482    11.244    10.200 1.015 0.989 0.000
  1.415-1.245    90.18 14062   735 0.2789     8.528     7.574 1.006 0.990 0.000
  1.245-1.100    79.16 17463   910 0.3032     6.742     5.865 1.030 0.992 0.000

  Approximation of k_total with k_overall*exp(-b_overall*s**2/4)
    k_overall=1.0047   b_overall=-0.0259 

============================ Set refinement target ============================

  using refinement target ml 


============================ Update CDL restraints ============================


================================== NQH flips ==================================

r_work=0.2044 r_free=0.2345
Analyzing N/Q/H residues for possible flip corrections...

No N/Q/H corrections needed this macrocycle
r_work=0.2044 r_free=0.2345

========================= Local real-space refinement =========================

Before:
  r_work=0.2044 r_free=0.2345
  8 residues out of total 95 non-(ALA, GLY, PRO) need fitting.
    rotamer outliers: 0
    poor density    : 8
  time to evaluate  : 0.235 
  outliers start: 0
  outliers final: 0
  residues processed: 8
  average time/residue: 1.2395
  time to fit residues: 10.0210
After:
  r_work=0.2046 r_free=0.2347

==================== Compute data/restraints target weights ===================

|-----------------------------------------------------------------------------|
| XYZ refinement: T = Eexperimental * wxc * wxc_scale + Echem * wc            |
| wxc = 4.203815              wxc_scale = 0.500            wc = 1.000         |
|                                                                             |
| ADP refinement: T = Eexperimental * wxu * wxu_scale + Eadp  * wu            |
| wxu = 19.393414             wxu_scale = 1.000            wu = 1.000         |
|-----------------------------------------------------------------------------|


====================== XYZ individual (reciprocal space) ======================

    R-FACTORS           RMSD     CLASH  RAMA  ROTA CBET WEIGHT    TARGETS
 work  free  delta  bonds  angl                                  data   restr
20.46 23.47   3.01  0.020   1.4    7.7   0.0   0.0    0   none  2.573  0.0748
22.28 24.32   2.04  0.006   0.8    9.3   0.0   0.0    0  0.125  2.624  0.0230
21.98 24.14   2.15  0.006   0.8    9.3   0.0   0.0    0  0.250  2.615  0.0242
21.57 23.91   2.34  0.008   0.9    8.2   0.0   0.0    0  0.500  2.603  0.0274
21.17 23.71   2.54  0.011   1.0    7.7   0.0   0.0    0  1.000  2.592  0.0343
20.81 23.55   2.75  0.015   1.2    7.2   0.0   0.0    0  2.000  2.582  0.0469
20.61 23.49   2.88  0.017   1.3    7.7   0.0   0.0    0  3.000  2.577  0.0583
20.48 23.45   2.97  0.019   1.4    7.7   0.0   0.0    0  4.000  2.574  0.0689
20.38 23.46   3.08  0.021   1.5    7.7   0.0   0.0    0  5.000  2.571  0.0800
20.30 23.47   3.17  0.022   1.5    7.2   0.0   0.0    0  6.000  2.570  0.0908
20.24 23.47   3.24  0.024   1.6    7.2   0.0   0.0    0  7.000  2.568  0.1011
20.18 23.47   3.30  0.025   1.6    7.2   0.0   0.0    0  8.000  2.567  0.1115
20.13 23.47   3.34  0.026   1.7    6.7   0.0   0.0    0  9.000  2.566  0.1214
20.08 23.48   3.40  0.027   1.7    6.7   0.0   0.0    0 10.000  2.565  0.1314
20.78 23.55   2.77  0.015   1.2    7.7   0.0   0.0    0  2.102  2.582  0.0480
Best XYZ weight:    4.000
Updating mask...
Accepted refinement result:
20.48 23.45   2.97  0.015   1.2    7.7   0.0   0.0    0  4.000  2.574  0.0689

Legend:
  - first line corresponds to starting state (before refinement)
  - R-factors reported in percent
  - delta is Rfree-Rwork in percent
  - CLASH is all-atom Molprobity clashscore
  - ROTA is percent of side-chain rotamer outliers
  - RAMA is percent of Ramachandran plot outliers
  - CBET is number of Cbeta deviations
  - WEIGHT is relative weight between X-ray (or neutron) target and restraints
  - TARGETS: the values of X-ray (or neutron) and restraints target functions

===================== Post-minimization rotamer correction ====================

Before:
  r_work=0.2048 r_free=0.2345
  9 residues out of total 95 non-(ALA, GLY, PRO) need fitting.
    rotamer outliers: 0
    poor density    : 9
  time to evaluate  : 0.048 
  outliers start: 0
  outliers final: 0
  residues processed: 0
  time to fit residues: 0.0340
After:
  r_work=0.2048 r_free=0.2345

====================== ADP refinement (reciprocal space) ======================


                 ----------Individual ADP refinement----------                 

    R-FACTORS      <Bi-Bj>  <B>   WEIGHT       TARGETS
 work  free  delta                           data restr
20.48 23.45   2.97  2.586  10.322 19.393    2.574
20.48 23.45   2.97  2.584  10.322  0.582    2.574
20.45 23.80   3.35  2.753  10.386  2.424    2.574
19.45 23.94   4.49  2.657  10.379  9.697    2.555
19.05 23.90   4.85  2.526  10.474 19.393    2.548
18.84 23.90   5.06  2.499  10.523 29.090    2.544
18.74 23.97   5.23  2.492  10.574 38.787    2.543
18.65 24.00   5.35  2.500  10.557 48.484    2.541
18.59 24.04   5.45  2.502  10.587 58.180    2.541
18.56 24.08   5.52  2.508  10.620 67.877    2.541
18.52 24.06   5.54  2.510  10.603 77.574    2.540
18.48 24.03   5.55  2.509  10.596 87.270    2.539
18.47 24.08   5.61  2.525  10.648 96.967    2.540
  max suggested <Bi-Bj> for this run:   10.00
  max allowed Rfree-Rwork gap:   4.0
  range of equivalent Rfree:   0.0
Best ADP weight:    0.582
Accepted refinement result:
20.48 23.45   2.97  2.584  10.322  0.582    2.574

                min    max   mean <Bi,j>   iso aniso
   Overall:    3.14  48.64   9.71   2.87     0  1149
   Protein:    3.14  48.64   8.42   2.80     0   982
   Water:      5.11  30.03  17.23    N/A     0   143
   Other:      8.39  31.26  17.62    N/A     0    24
   Chain  A:   3.14  48.64   8.64    N/A     0  1006
   Chain  S:   5.11  30.03  17.23    N/A     0   143
   Histogram:
       Values      Number of atoms
     3.14 - 7.69        591
     7.69 - 12.24       284
    12.24 - 16.79       130
    16.79 - 21.34        70
    21.34 - 25.89        45
    25.89 - 30.44        18
    30.44 - 34.99         6
    34.99 - 39.54         1
    39.54 - 44.09         3
    44.09 - 48.64         1


=========================== Idealize ADP of riding H ==========================

r_work=0.2048 r_free=0.2345
r_work=0.2048 r_free=0.2345

*********************** REFINEMENT MACRO_CYCLE 5 OF 10 ************************

|--(resolution: 1.10 - 10.53 A, n_refl.=66779 (all), 4.98  % free)------------|
|                                                                             |
| r_work= 0.2048 r_free= 0.2345 coordinate error (max.-lik. estimate): 0.16 A |
|                                                                             |
| normalized target function (ml) (work): 2.573802                            |
| target function (ml) not normalized (work): 163315.472454                   |
| target function (ml) not normalized (free): 8714.948782                     |
|-----------------------------------------------------------------------------|

=========================== Bulk-solvent and scaling ==========================


============================= updating all scales =============================

                   start: r(all,work,free)=0.2062 0.2048 0.2345 n_refl.: 66779
       re-set all scales: r(all,work,free)=0.2114 0.2099 0.2402 n_refl.: 66779
         remove outliers: r(all,work,free)=0.2114 0.2099 0.2402 n_refl.: 66779
overall B=-0.01 to atoms: r(all,work,free)=0.2114 0.2099 0.2402 n_refl.: 66779
bulk-solvent and scaling: r(all,work,free)=0.2062 0.2048 0.2345 n_refl.: 66779
         remove outliers: r(all,work,free)=0.2062 0.2048 0.2345 n_refl.: 66779

 ======================== Statistics in resolution bins ======================== 

Total model structure factor:
  F_model = k_total * (F_calc + k_mask * F_mask)

    k_total = k_isotropic * k_anisotropic
   Resolution    Compl Nwork Nfree R_work    <Fobs>  <Fmodel> kiso   kani kmask
 10.530-7.503    62.50    93     7 0.2293    59.449    56.192 1.002 1.003 0.110
  7.494-6.614    99.00    95     4 0.2037    49.271    46.179 1.046 1.006 0.095
  6.592-5.802    89.41   146     6 0.1632    52.559    51.503 1.039 1.003 0.096
  5.796-5.103    95.90   222    12 0.1618    51.693    49.455 0.990 1.004 0.100
  5.091-4.490    95.03   307    18 0.1107    65.687    64.121 1.028 1.004 0.110
  4.483-3.948    95.40   472    26 0.1124    69.469    67.779 1.048 1.004 0.112
  3.945-3.473    94.68   693    36 0.1167    62.010    60.191 1.072 1.004 0.112
  3.471-3.055    95.41  1009    52 0.1265    49.547    48.245 1.087 1.004 0.100
  3.055-2.688    95.59  1480    80 0.1488    37.630    36.178 1.056 1.003 0.070
  2.687-2.364    95.53  2173   114 0.1580    30.411    28.942 1.004 1.003 0.000
  2.364-2.080    95.65  3235   170 0.1584    27.150    25.777 0.996 1.003 0.000
  2.079-1.829    96.36  4776   248 0.1749    21.555    20.349 1.005 1.002 0.000
  1.829-1.609    96.77  6965   370 0.2162    15.166    13.983 1.006 1.001 0.000
  1.609-1.416    95.85 10262   538 0.2483    11.244    10.202 1.013 1.000 0.000
  1.415-1.245    90.18 14062   735 0.2784     8.528     7.581 1.004 1.001 0.000
  1.245-1.100    79.16 17463   910 0.3038     6.742     5.862 1.027 1.004 0.000

  Approximation of k_total with k_overall*exp(-b_overall*s**2/4)
    k_overall=1.0149   b_overall=-0.0165 

============================ Set refinement target ============================

  using refinement target ml 


============================ Update CDL restraints ============================


================================== NQH flips ==================================

r_work=0.2048 r_free=0.2345
Analyzing N/Q/H residues for possible flip corrections...

No N/Q/H corrections needed this macrocycle
r_work=0.2048 r_free=0.2345

========================= Local real-space refinement =========================

Before:
  r_work=0.2048 r_free=0.2345
  9 residues out of total 95 non-(ALA, GLY, PRO) need fitting.
    rotamer outliers: 0
    poor density    : 9
  time to evaluate  : 0.238 
  outliers start: 0
  outliers final: 0
  residues processed: 9
  average time/residue: 1.0862
  time to fit residues: 9.8820
After:
  r_work=0.2049 r_free=0.2347

==================== Compute data/restraints target weights ===================

|-----------------------------------------------------------------------------|
| XYZ refinement: T = Eexperimental * wxc * wxc_scale + Echem * wc            |
| wxc = 4.098372              wxc_scale = 0.500            wc = 1.000         |
|                                                                             |
| ADP refinement: T = Eexperimental * wxu * wxu_scale + Eadp  * wu            |
| wxu = 19.820932             wxu_scale = 1.000            wu = 1.000         |
|-----------------------------------------------------------------------------|


====================== XYZ individual (reciprocal space) ======================

    R-FACTORS           RMSD     CLASH  RAMA  ROTA CBET WEIGHT    TARGETS
 work  free  delta  bonds  angl                                  data   restr
20.49 23.47   2.98  0.019   1.4    7.7   0.0   0.0    0   none  2.574  0.0688
22.32 24.35   2.03  0.005   0.8   10.3   0.0   0.0    0  0.125  2.625  0.0228
22.06 24.20   2.15  0.006   0.8    9.8   0.0   0.0    0  0.250  2.617  0.0234
21.63 23.97   2.34  0.008   0.9    8.8   0.0   0.0    0  0.500  2.605  0.0265
21.20 23.72   2.52  0.011   1.0    8.8   0.0   0.0    0  1.000  2.593  0.0339
20.82 23.55   2.73  0.015   1.2    7.2   0.0   0.0    0  2.000  2.582  0.0467
20.63 23.48   2.85  0.017   1.3    7.7   0.0   0.0    0  3.000  2.577  0.0579
20.48 23.45   2.97  0.019   1.4    7.7   0.0   0.0    0  4.000  2.574  0.0699
20.38 23.46   3.09  0.021   1.5    7.2   0.0   0.0    0  5.000  2.571  0.0808
20.30 23.47   3.17  0.022   1.5    7.2   0.0   0.0    0  6.000  2.570  0.0912
20.24 23.48   3.24  0.024   1.6    7.2   0.0   0.0    0  7.000  2.568  0.1009
20.18 23.48   3.30  0.025   1.6    7.2   0.0   0.0    0  8.000  2.567  0.1108
20.13 23.48   3.35  0.026   1.7    6.7   0.0   0.0    0  9.000  2.566  0.1214
20.08 23.48   3.39  0.027   1.7    6.7   0.0   0.0    0 10.000  2.565  0.1313
20.81 23.55   2.74  0.015   1.2    7.2   0.0   0.0    0  2.049  2.582  0.0472
Best XYZ weight:    4.000
Updating mask...
Accepted refinement result:
20.48 23.45   2.97  0.015   1.2    7.2   0.0   0.0    0  4.000  2.574  0.0699

Legend:
  - first line corresponds to starting state (before refinement)
  - R-factors reported in percent
  - delta is Rfree-Rwork in percent
  - CLASH is all-atom Molprobity clashscore
  - ROTA is percent of side-chain rotamer outliers
  - RAMA is percent of Ramachandran plot outliers
  - CBET is number of Cbeta deviations
  - WEIGHT is relative weight between X-ray (or neutron) target and restraints
  - TARGETS: the values of X-ray (or neutron) and restraints target functions

===================== Post-minimization rotamer correction ====================

Before:
  r_work=0.2048 r_free=0.2345
  9 residues out of total 95 non-(ALA, GLY, PRO) need fitting.
    rotamer outliers: 0
    poor density    : 9
  time to evaluate  : 0.048 
  outliers start: 0
  outliers final: 0
  residues processed: 0
  time to fit residues: 0.0350
After:
  r_work=0.2048 r_free=0.2345

====================== ADP refinement (reciprocal space) ======================


                 ----------Individual ADP refinement----------                 

    R-FACTORS      <Bi-Bj>  <B>   WEIGHT       TARGETS
 work  free  delta                           data restr
20.48 23.45   2.97  2.583  10.316 19.821    2.574
20.48 23.45   2.97  2.583  10.316  0.595    2.574
20.44 23.80   3.36  2.750  10.377  2.478    2.574
19.43 23.87   4.44  2.630  10.371  9.910    2.553
19.02 23.87   4.85  2.523  10.428 19.821    2.546
18.84 23.98   5.14  2.502  10.522 29.731    2.544
18.73 23.98   5.25  2.485  10.556 39.642    2.542
18.65 24.00   5.35  2.498  10.538 49.552    2.541
18.60 24.08   5.48  2.505  10.603 59.463    2.542
18.55 24.07   5.51  2.501  10.588 69.373    2.540
18.51 24.04   5.53  2.506  10.564 79.284    2.539
18.48 24.06   5.58  2.508  10.586 89.194    2.539
18.48 24.13   5.65  2.531  10.665 99.105    2.541
  max suggested <Bi-Bj> for this run:   10.00
  max allowed Rfree-Rwork gap:   4.0
  range of equivalent Rfree:   0.0
Best ADP weight:    0.595
Accepted refinement result:
20.48 23.45   2.97  2.583  10.316  0.595    2.574

                min    max   mean <Bi,j>   iso aniso
   Overall:    3.13  48.63   9.71   2.87     0  1149
   Protein:    3.13  48.63   8.42   2.80     0   982
   Water:      5.10  30.02  17.22    N/A     0   143
   Other:      8.38  31.26  17.61    N/A     0    24
   Chain  A:   3.13  48.63   8.64    N/A     0  1006
   Chain  S:   5.10  30.02  17.22    N/A     0   143
   Histogram:
       Values      Number of atoms
     3.13 - 7.68        591
     7.68 - 12.23       284
    12.23 - 16.78       130
    16.78 - 21.33        70
    21.33 - 25.88        45
    25.88 - 30.43        18
    30.43 - 34.98         6
    34.98 - 39.53         1
    39.53 - 44.08         3
    44.08 - 48.63         1


=========================== Idealize ADP of riding H ==========================

r_work=0.2048 r_free=0.2345
r_work=0.2048 r_free=0.2345

*********************** REFINEMENT MACRO_CYCLE 6 OF 10 ************************

|--(resolution: 1.10 - 10.53 A, n_refl.=66779 (all), 4.98  % free)------------|
|                                                                             |
| r_work= 0.2048 r_free= 0.2345 coordinate error (max.-lik. estimate): 0.16 A |
|                                                                             |
| normalized target function (ml) (work): 2.573606                            |
| target function (ml) not normalized (work): 163303.023462                   |
| target function (ml) not normalized (free): 8715.174002                     |
|-----------------------------------------------------------------------------|

=========================== Bulk-solvent and scaling ==========================


============================= updating all scales =============================

                   start: r(all,work,free)=0.2063 0.2048 0.2345 n_refl.: 66779
       re-set all scales: r(all,work,free)=0.2114 0.2099 0.2402 n_refl.: 66779
         remove outliers: r(all,work,free)=0.2114 0.2099 0.2402 n_refl.: 66779
overall B=-0.00 to atoms: r(all,work,free)=0.2114 0.2099 0.2402 n_refl.: 66779
bulk-solvent and scaling: r(all,work,free)=0.2063 0.2048 0.2345 n_refl.: 66779
         remove outliers: r(all,work,free)=0.2063 0.2048 0.2345 n_refl.: 66779

 ======================== Statistics in resolution bins ======================== 

Total model structure factor:
  F_model = k_total * (F_calc + k_mask * F_mask)

    k_total = k_isotropic * k_anisotropic
   Resolution    Compl Nwork Nfree R_work    <Fobs>  <Fmodel> kiso   kani kmask
 10.530-7.503    62.50    93     7 0.2294    59.449    56.172 1.002 1.003 0.110
  7.494-6.614    99.00    95     4 0.2052    49.271    46.164 1.046 1.005 0.095
  6.592-5.802    89.41   146     6 0.1642    52.559    51.510 1.038 1.003 0.096
  5.796-5.103    95.90   222    12 0.1624    51.693    49.433 0.990 1.004 0.100
  5.091-4.490    95.03   307    18 0.1108    65.687    64.114 1.028 1.004 0.110
  4.483-3.948    95.40   472    26 0.1128    69.469    67.766 1.048 1.004 0.112
  3.945-3.473    94.68   693    36 0.1169    62.010    60.188 1.073 1.004 0.112
  3.471-3.055    95.41  1009    52 0.1268    49.547    48.242 1.088 1.003 0.100
  3.055-2.688    95.59  1480    80 0.1493    37.630    36.172 1.056 1.003 0.070
  2.687-2.364    95.53  2173   114 0.1582    30.411    28.937 1.004 1.003 0.000
  2.364-2.080    95.65  3235   170 0.1584    27.150    25.774 0.996 1.002 0.000
  2.079-1.829    96.36  4776   248 0.1747    21.555    20.347 1.005 1.002 0.000
  1.829-1.609    96.77  6965   370 0.2160    15.166    13.983 1.005 1.001 0.000
  1.609-1.416    95.85 10262   538 0.2484    11.244    10.202 1.013 1.000 0.000
  1.415-1.245    90.18 14062   735 0.2782     8.528     7.581 1.003 1.000 0.000
  1.245-1.100    79.16 17463   910 0.3037     6.742     5.862 1.027 1.003 0.000

  Approximation of k_total with k_overall*exp(-b_overall*s**2/4)
    k_overall=1.0149   b_overall=-0.0134 

============================ Set refinement target ============================

  using refinement target ml 


============================ Update CDL restraints ============================


================================== NQH flips ==================================

r_work=0.2048 r_free=0.2345
Analyzing N/Q/H residues for possible flip corrections...

No N/Q/H corrections needed this macrocycle
r_work=0.2048 r_free=0.2345

========================= Local real-space refinement =========================

Before:
  r_work=0.2048 r_free=0.2345
  9 residues out of total 95 non-(ALA, GLY, PRO) need fitting.
    rotamer outliers: 0
    poor density    : 9
  time to evaluate  : 0.237 
  outliers start: 0
  outliers final: 0
  residues processed: 9
  average time/residue: 1.0843
  time to fit residues: 9.8650
After:
  r_work=0.2049 r_free=0.2349

==================== Compute data/restraints target weights ===================

|-----------------------------------------------------------------------------|
| XYZ refinement: T = Eexperimental * wxc * wxc_scale + Echem * wc            |
| wxc = 4.208474              wxc_scale = 0.500            wc = 1.000         |
|                                                                             |
| ADP refinement: T = Eexperimental * wxu * wxu_scale + Eadp  * wu            |
| wxu = 19.370951             wxu_scale = 1.000            wu = 1.000         |
|-----------------------------------------------------------------------------|


====================== XYZ individual (reciprocal space) ======================

    R-FACTORS           RMSD     CLASH  RAMA  ROTA CBET WEIGHT    TARGETS
 work  free  delta  bonds  angl                                  data   restr
20.49 23.49   2.99  0.019   1.4    7.7   0.0   0.0    0   none  2.574  0.0696
22.36 24.38   2.03  0.005   0.8   10.3   0.0   0.0    0  0.125  2.625  0.0228
22.05 24.22   2.16  0.006   0.8    9.8   0.0   0.0    0  0.250  2.617  0.0236
21.64 23.99   2.35  0.008   0.9    8.8   0.0   0.0    0  0.500  2.605  0.0268
21.21 23.73   2.52  0.011   1.0    8.8   0.0   0.0    0  1.000  2.593  0.0339
20.82 23.56   2.74  0.015   1.2    7.2   0.0   0.0    0  2.000  2.582  0.0469
20.63 23.49   2.86  0.017   1.3    7.7   0.0   0.0    0  3.000  2.577  0.0582
20.49 23.46   2.97  0.019   1.4    7.7   0.0   0.0    0  4.000  2.574  0.0695
20.38 23.47   3.08  0.021   1.5    7.7   0.0   0.0    0  5.000  2.571  0.0804
20.30 23.48   3.18  0.022   1.5    7.2   0.0   0.0    0  6.000  2.570  0.0910
20.24 23.49   3.25  0.024   1.6    7.2   0.0   0.0    0  7.000  2.568  0.1009
20.18 23.49   3.31  0.025   1.6    7.2   0.0   0.0    0  8.000  2.567  0.1110
20.13 23.49   3.36  0.026   1.7    6.7   0.0   0.0    0  9.000  2.566  0.1208
20.09 23.49   3.41  0.027   1.7    6.7   0.0   0.0    0 10.000  2.565  0.1308
20.80 23.56   2.76  0.015   1.2    7.2   0.0   0.0    0  2.104  2.582  0.0481
Best XYZ weight:    4.000
Updating mask...
Accepted refinement result:
20.49 23.46   2.97  0.015   1.2    7.2   0.0   0.0    0  4.000  2.574  0.0695

Legend:
  - first line corresponds to starting state (before refinement)
  - R-factors reported in percent
  - delta is Rfree-Rwork in percent
  - CLASH is all-atom Molprobity clashscore
  - ROTA is percent of side-chain rotamer outliers
  - RAMA is percent of Ramachandran plot outliers
  - CBET is number of Cbeta deviations
  - WEIGHT is relative weight between X-ray (or neutron) target and restraints
  - TARGETS: the values of X-ray (or neutron) and restraints target functions

===================== Post-minimization rotamer correction ====================

Before:
  r_work=0.2049 r_free=0.2346
  9 residues out of total 95 non-(ALA, GLY, PRO) need fitting.
    rotamer outliers: 0
    poor density    : 9
  time to evaluate  : 0.048 
  outliers start: 0
  outliers final: 0
  residues processed: 0
  time to fit residues: 0.0350
After:
  r_work=0.2049 r_free=0.2346

====================== ADP refinement (reciprocal space) ======================


                 ----------Individual ADP refinement----------                 

    R-FACTORS      <Bi-Bj>  <B>   WEIGHT       TARGETS
 work  free  delta                           data restr
20.49 23.46   2.97  2.583  10.311 19.371    2.574
20.49 23.46   2.97  2.582  10.311  0.581    2.574
20.46 23.80   3.34  2.752  10.371  2.421    2.574
19.47 23.96   4.49  2.661  10.364  9.685    2.555
19.04 23.90   4.86  2.528  10.430 19.371    2.546
18.85 23.88   5.03  2.491  10.492 29.056    2.543
18.74 23.99   5.25  2.491  10.529 38.742    2.543
18.66 24.01   5.35  2.501  10.530 48.427    2.541
18.61 24.07   5.46  2.501  10.568 58.113    2.541
18.56 24.05   5.49  2.504  10.559 67.798    2.540
18.53 24.05   5.52  2.509  10.583 77.484    2.540
18.50 24.08   5.58  2.509  10.607 87.169    2.539
18.48 24.08   5.60  2.527  10.627 96.855    2.539
  max suggested <Bi-Bj> for this run:   10.00
  max allowed Rfree-Rwork gap:   4.0
  range of equivalent Rfree:   0.0
Best ADP weight:    0.581
Accepted refinement result:
20.49 23.46   2.97  2.582  10.311  0.581    2.574

                min    max   mean <Bi,j>   iso aniso
   Overall:    3.13  48.62   9.70   2.87     0  1149
   Protein:    3.13  48.62   8.41   2.79     0   982
   Water:      5.10  30.02  17.22    N/A     0   143
   Other:      8.38  31.25  17.61    N/A     0    24
   Chain  A:   3.13  48.62   8.63    N/A     0  1006
   Chain  S:   5.10  30.02  17.22    N/A     0   143
   Histogram:
       Values      Number of atoms
     3.13 - 7.68        591
     7.68 - 12.23       284
    12.23 - 16.78       130
    16.78 - 21.33        70
    21.33 - 25.88        45
    25.88 - 30.42        18
    30.42 - 34.97         6
    34.97 - 39.52         1
    39.52 - 44.07         3
    44.07 - 48.62         1


=========================== Idealize ADP of riding H ==========================

r_work=0.2049 r_free=0.2346
r_work=0.2049 r_free=0.2346

*********************** REFINEMENT MACRO_CYCLE 7 OF 10 ************************

|--(resolution: 1.10 - 10.53 A, n_refl.=66779 (all), 4.98  % free)------------|
|                                                                             |
| r_work= 0.2049 r_free= 0.2346 coordinate error (max.-lik. estimate): 0.16 A |
|                                                                             |
| normalized target function (ml) (work): 2.573725                            |
| target function (ml) not normalized (work): 163310.576459                   |
| target function (ml) not normalized (free): 8715.703213                     |
|-----------------------------------------------------------------------------|

=========================== Bulk-solvent and scaling ==========================


============================= updating all scales =============================

                   start: r(all,work,free)=0.2063 0.2049 0.2346 n_refl.: 66779
       re-set all scales: r(all,work,free)=0.2114 0.2100 0.2403 n_refl.: 66779
         remove outliers: r(all,work,free)=0.2114 0.2100 0.2403 n_refl.: 66779
overall B=-0.00 to atoms: r(all,work,free)=0.2114 0.2100 0.2403 n_refl.: 66779
bulk-solvent and scaling: r(all,work,free)=0.2063 0.2048 0.2346 n_refl.: 66779
         remove outliers: r(all,work,free)=0.2063 0.2048 0.2346 n_refl.: 66779

 ======================== Statistics in resolution bins ======================== 

Total model structure factor:
  F_model = k_total * (F_calc + k_mask * F_mask)

    k_total = k_isotropic * k_anisotropic
   Resolution    Compl Nwork Nfree R_work    <Fobs>  <Fmodel> kiso   kani kmask
 10.530-7.503    62.50    93     7 0.2296    59.449    56.190 1.013 0.992 0.110
  7.494-6.614    99.00    95     4 0.2046    49.271    46.107 1.054 0.994 0.091
  6.592-5.802    89.41   146     6 0.1645    52.559    51.520 1.049 0.992 0.095
  5.796-5.103    95.90   222    12 0.1622    51.693    49.452 1.001 0.993 0.097
  5.091-4.490    95.03   307    18 0.1108    65.687    64.126 1.040 0.993 0.110
  4.483-3.948    95.40   472    26 0.1128    69.469    67.767 1.060 0.993 0.115
  3.945-3.473    94.68   693    36 0.1168    62.010    60.192 1.084 0.993 0.114
  3.471-3.055    95.41  1009    52 0.1269    49.547    48.244 1.100 0.992 0.110
  3.055-2.688    95.59  1480    80 0.1494    37.630    36.171 1.068 0.992 0.060
  2.687-2.364    95.53  2173   114 0.1582    30.411    28.936 1.015 0.992 0.000
  2.364-2.080    95.65  3235   170 0.1585    27.150    25.772 1.007 0.991 0.000
  2.079-1.829    96.36  4776   248 0.1748    21.555    20.347 1.016 0.991 0.000
  1.829-1.609    96.77  6965   370 0.2161    15.166    13.981 1.016 0.990 0.000
  1.609-1.416    95.85 10262   538 0.2483    11.244    10.202 1.024 0.989 0.000
  1.415-1.245    90.18 14062   735 0.2781     8.528     7.581 1.014 0.989 0.000
  1.245-1.100    79.16 17463   910 0.3037     6.742     5.862 1.038 0.992 0.000

  Approximation of k_total with k_overall*exp(-b_overall*s**2/4)
    k_overall=1.0149   b_overall=-0.0105 

============================ Set refinement target ============================

  using refinement target ml 


============================ Update CDL restraints ============================


================================== NQH flips ==================================

r_work=0.2048 r_free=0.2346
Analyzing N/Q/H residues for possible flip corrections...

No N/Q/H corrections needed this macrocycle
r_work=0.2048 r_free=0.2346

========================= Local real-space refinement =========================

Before:
  r_work=0.2048 r_free=0.2346
  9 residues out of total 95 non-(ALA, GLY, PRO) need fitting.
    rotamer outliers: 0
    poor density    : 9
  time to evaluate  : 0.239 
  outliers start: 0
  outliers final: 0
  residues processed: 9
  average time/residue: 1.0848
  time to fit residues: 9.8690
After:
  r_work=0.2050 r_free=0.2349

==================== Compute data/restraints target weights ===================

|-----------------------------------------------------------------------------|
| XYZ refinement: T = Eexperimental * wxc * wxc_scale + Echem * wc            |
| wxc = 4.127768              wxc_scale = 0.500            wc = 1.000         |
|                                                                             |
| ADP refinement: T = Eexperimental * wxu * wxu_scale + Eadp  * wu            |
| wxu = 19.617725             wxu_scale = 1.000            wu = 1.000         |
|-----------------------------------------------------------------------------|


====================== XYZ individual (reciprocal space) ======================

    R-FACTORS           RMSD     CLASH  RAMA  ROTA CBET WEIGHT    TARGETS
 work  free  delta  bonds  angl                                  data   restr
20.50 23.49   3.00  0.019   1.4    7.7   0.0   0.0    0   none  2.574  0.0692
22.34 24.38   2.04  0.005   0.8   10.3   0.0   0.0    0  0.125  2.625  0.0228
22.03 24.21   2.18  0.006   0.8    9.8   0.0   0.0    0  0.250  2.616  0.0239
21.66 24.01   2.36  0.008   0.9    8.8   0.0   0.0    0  0.500  2.606  0.0266
21.22 23.75   2.53  0.011   1.0    8.8   0.0   0.0    0  1.000  2.593  0.0337
20.83 23.57   2.75  0.015   1.2    7.2   0.0   0.0    0  2.000  2.583  0.0468
20.62 23.52   2.90  0.017   1.3    7.7   0.0   0.0    0  3.000  2.577  0.0586
20.49 23.48   2.99  0.019   1.4    7.7   0.0   0.0    0  4.000  2.574  0.0696
20.38 23.48   3.10  0.021   1.5    7.7   0.0   0.0    0  5.000  2.572  0.0807
20.31 23.49   3.18  0.022   1.5    7.7   0.0   0.0    0  6.000  2.570  0.0908
20.24 23.50   3.26  0.024   1.6    7.2   0.0   0.0    0  7.000  2.568  0.1008
20.18 23.50   3.32  0.025   1.6    7.2   0.0   0.0    0  8.000  2.567  0.1112
20.13 23.51   3.37  0.026   1.7    7.2   0.0   0.0    0  9.000  2.566  0.1212
20.09 23.51   3.42  0.027   1.7    6.7   0.0   0.0    0 10.000  2.565  0.1308
20.81 23.57   2.76  0.015   1.2    7.2   0.0   0.0    0  2.064  2.582  0.0475
Best XYZ weight:    4.000
Updating mask...
Accepted refinement result:
20.49 23.48   2.99  0.015   1.2    7.2   0.0   0.0    0  4.000  2.574  0.0696

Legend:
  - first line corresponds to starting state (before refinement)
  - R-factors reported in percent
  - delta is Rfree-Rwork in percent
  - CLASH is all-atom Molprobity clashscore
  - ROTA is percent of side-chain rotamer outliers
  - RAMA is percent of Ramachandran plot outliers
  - CBET is number of Cbeta deviations
  - WEIGHT is relative weight between X-ray (or neutron) target and restraints
  - TARGETS: the values of X-ray (or neutron) and restraints target functions

===================== Post-minimization rotamer correction ====================

Before:
  r_work=0.2049 r_free=0.2348
  9 residues out of total 95 non-(ALA, GLY, PRO) need fitting.
    rotamer outliers: 0
    poor density    : 9
  time to evaluate  : 0.048 
  outliers start: 0
  outliers final: 0
  residues processed: 0
  time to fit residues: 0.0350
After:
  r_work=0.2049 r_free=0.2348

====================== ADP refinement (reciprocal space) ======================


                 ----------Individual ADP refinement----------                 

    R-FACTORS      <Bi-Bj>  <B>   WEIGHT       TARGETS
 work  free  delta                           data restr
20.49 23.48   2.99  2.581  10.307 19.618    2.574
20.49 23.48   2.99  2.581  10.307  0.589    2.574
20.45 23.81   3.35  2.751  10.366  2.452    2.574
19.46 23.96   4.50  2.660  10.360  9.809    2.555
19.06 23.95   4.89  2.539  10.466 19.618    2.548
18.85 23.96   5.11  2.505  10.474 29.427    2.544
18.75 24.02   5.28  2.487  10.530 39.235    2.543
18.66 24.04   5.38  2.503  10.540 49.044    2.542
18.60 24.06   5.46  2.506  10.534 58.853    2.541
18.56 24.08   5.52  2.512  10.551 68.662    2.541
18.52 24.07   5.55  2.503  10.568 78.471    2.540
18.50 24.10   5.60  2.520  10.618 88.280    2.540
18.48 24.12   5.64  2.527  10.618 98.089    2.540
  max suggested <Bi-Bj> for this run:   10.00
  max allowed Rfree-Rwork gap:   4.0
  range of equivalent Rfree:   0.0
Best ADP weight:    0.589
Accepted refinement result:
20.49 23.48   2.99  2.581  10.307  0.589    2.574

                min    max   mean <Bi,j>   iso aniso
   Overall:    3.12  48.62   9.70   2.87     0  1149
   Protein:    3.12  48.62   8.41   2.79     0   982
   Water:      5.10  30.02  17.21    N/A     0   143
   Other:      8.38  31.24  17.61    N/A     0    24
   Chain  A:   3.12  48.62   8.63    N/A     0  1006
   Chain  S:   5.10  30.02  17.21    N/A     0   143
   Histogram:
       Values      Number of atoms
     3.12 - 7.67        591
     7.67 - 12.22       284
    12.22 - 16.77       130
    16.77 - 21.32        70
    21.32 - 25.87        45
    25.87 - 30.42        18
    30.42 - 34.97         6
    34.97 - 39.52         1
    39.52 - 44.07         3
    44.07 - 48.62         1


=========================== Idealize ADP of riding H ==========================

r_work=0.2049 r_free=0.2348
r_work=0.2049 r_free=0.2348

*********************** REFINEMENT MACRO_CYCLE 8 OF 10 ************************

|--(resolution: 1.10 - 10.53 A, n_refl.=66779 (all), 4.98  % free)------------|
|                                                                             |
| r_work= 0.2049 r_free= 0.2348 coordinate error (max.-lik. estimate): 0.16 A |
|                                                                             |
| normalized target function (ml) (work): 2.573857                            |
| target function (ml) not normalized (work): 163318.962224                   |
| target function (ml) not normalized (free): 8717.352054                     |
|-----------------------------------------------------------------------------|

=========================== Bulk-solvent and scaling ==========================


============================= updating all scales =============================

                   start: r(all,work,free)=0.2064 0.2049 0.2348 n_refl.: 66779
       re-set all scales: r(all,work,free)=0.2115 0.2100 0.2405 n_refl.: 66779
         remove outliers: r(all,work,free)=0.2115 0.2100 0.2405 n_refl.: 66779
overall B=-0.00 to atoms: r(all,work,free)=0.2115 0.2100 0.2405 n_refl.: 66779
bulk-solvent and scaling: r(all,work,free)=0.2064 0.2049 0.2348 n_refl.: 66779
         remove outliers: r(all,work,free)=0.2064 0.2049 0.2348 n_refl.: 66779

 ======================== Statistics in resolution bins ======================== 

Total model structure factor:
  F_model = k_total * (F_calc + k_mask * F_mask)

    k_total = k_isotropic * k_anisotropic
   Resolution    Compl Nwork Nfree R_work    <Fobs>  <Fmodel> kiso   kani kmask
 10.530-7.503    62.50    93     7 0.2296    59.449    56.192 1.005 1.001 0.110
  7.494-6.614    99.00    95     4 0.2045    49.271    46.105 1.045 1.003 0.091
  6.592-5.802    89.41   146     6 0.1649    52.559    51.504 1.040 1.001 0.095
  5.796-5.103    95.90   222    12 0.1623    51.693    49.438 0.993 1.002 0.097
  5.091-4.490    95.03   307    18 0.1109    65.687    64.130 1.030 1.001 0.110
  4.483-3.948    95.40   472    26 0.1130    69.469    67.747 1.051 1.001 0.115
  3.945-3.473    94.68   693    36 0.1171    62.010    60.187 1.075 1.001 0.114
  3.471-3.055    95.41  1009    52 0.1271    49.547    48.245 1.090 1.001 0.110
  3.055-2.688    95.59  1480    80 0.1497    37.630    36.169 1.059 1.001 0.029
  2.687-2.364    95.53  2173   114 0.1583    30.411    28.935 1.006 1.001 0.000
  2.364-2.080    95.65  3235   170 0.1585    27.150    25.770 0.998 1.000 0.000
  2.079-1.829    96.36  4776   248 0.1747    21.555    20.347 1.007 0.999 0.000
  1.829-1.609    96.77  6965   370 0.2161    15.166    13.981 1.007 0.999 0.000
  1.609-1.416    95.85 10262   538 0.2483    11.244    10.202 1.015 0.998 0.000
  1.415-1.245    90.18 14062   735 0.2781     8.528     7.581 1.005 0.998 0.000
  1.245-1.100    79.16 17463   910 0.3036     6.742     5.862 1.029 1.001 0.000

  Approximation of k_total with k_overall*exp(-b_overall*s**2/4)
    k_overall=1.0149   b_overall=-0.0084 

============================ Set refinement target ============================

  using refinement target ml 


============================ Update CDL restraints ============================


================================== NQH flips ==================================

r_work=0.2049 r_free=0.2348
Analyzing N/Q/H residues for possible flip corrections...

No N/Q/H corrections needed this macrocycle
r_work=0.2049 r_free=0.2348

========================= Local real-space refinement =========================

Before:
  r_work=0.2049 r_free=0.2348
  9 residues out of total 95 non-(ALA, GLY, PRO) need fitting.
    rotamer outliers: 0
    poor density    : 9
  time to evaluate  : 0.238 
  outliers start: 0
  outliers final: 0
  residues processed: 9
  average time/residue: 1.0847
  time to fit residues: 9.8670
After:
  r_work=0.2050 r_free=0.2350

==================== Compute data/restraints target weights ===================

|-----------------------------------------------------------------------------|
| XYZ refinement: T = Eexperimental * wxc * wxc_scale + Echem * wc            |
| wxc = 4.205396              wxc_scale = 0.500            wc = 1.000         |
|                                                                             |
| ADP refinement: T = Eexperimental * wxu * wxu_scale + Eadp  * wu            |
| wxu = 19.901313             wxu_scale = 1.000            wu = 1.000         |
|-----------------------------------------------------------------------------|


====================== XYZ individual (reciprocal space) ======================

    R-FACTORS           RMSD     CLASH  RAMA  ROTA CBET WEIGHT    TARGETS
 work  free  delta  bonds  angl                                  data   restr
20.50 23.50   3.00  0.019   1.4    7.7   0.0   0.0    0   none  2.574  0.0694
22.33 24.39   2.05  0.005   0.8   10.3   0.0   0.0    0  0.125  2.625  0.0228
22.04 24.23   2.19  0.006   0.8    9.8   0.0   0.0    0  0.250  2.616  0.0237
21.61 23.99   2.38  0.008   0.9    8.8   0.0   0.0    0  0.500  2.604  0.0273
21.21 23.76   2.55  0.011   1.0    8.8   0.0   0.0    0  1.000  2.593  0.0339
20.83 23.57   2.74  0.014   1.2    7.2   0.0   0.0    0  2.000  2.583  0.0467
20.63 23.50   2.86  0.017   1.3    7.7   0.0   0.0    0  3.000  2.577  0.0582
20.49 23.47   2.98  0.019   1.4    7.7   0.0   0.0    0  4.000  2.574  0.0696
20.39 23.49   3.10  0.021   1.5    7.7   0.0   0.0    0  5.000  2.572  0.0803
20.31 23.50   3.19  0.022   1.5    7.2   0.0   0.0    0  6.000  2.570  0.0909
20.24 23.50   3.27  0.024   1.6    7.2   0.0   0.0    0  7.000  2.568  0.1012
20.18 23.50   3.32  0.025   1.6    7.2   0.0   0.0    0  8.000  2.567  0.1113
20.14 23.51   3.37  0.026   1.7    7.2   0.0   0.0    0  9.000  2.566  0.1207
20.09 23.52   3.43  0.027   1.7    6.7   0.0   0.0    0 10.000  2.565  0.1311
20.81 23.56   2.76  0.015   1.2    7.2   0.0   0.0    0  2.103  2.582  0.0480
Best XYZ weight:    4.000
Updating mask...
Accepted refinement result:
20.49 23.47   2.98  0.015   1.2    7.2   0.0   0.0    0  4.000  2.574  0.0696

Legend:
  - first line corresponds to starting state (before refinement)
  - R-factors reported in percent
  - delta is Rfree-Rwork in percent
  - CLASH is all-atom Molprobity clashscore
  - ROTA is percent of side-chain rotamer outliers
  - RAMA is percent of Ramachandran plot outliers
  - CBET is number of Cbeta deviations
  - WEIGHT is relative weight between X-ray (or neutron) target and restraints
  - TARGETS: the values of X-ray (or neutron) and restraints target functions

===================== Post-minimization rotamer correction ====================

Before:
  r_work=0.2049 r_free=0.2347
  10 residues out of total 95 non-(ALA, GLY, PRO) need fitting.
    rotamer outliers: 0
    poor density    : 10
  time to evaluate  : 0.048 
  outliers start: 0
  outliers final: 0
  residues processed: 0
  time to fit residues: 0.0350
After:
  r_work=0.2049 r_free=0.2347

====================== ADP refinement (reciprocal space) ======================


                 ----------Individual ADP refinement----------                 

    R-FACTORS      <Bi-Bj>  <B>   WEIGHT       TARGETS
 work  free  delta                           data restr
20.49 23.47   2.98  2.581  10.304 19.901    2.574
20.49 23.47   2.98  2.581  10.304  0.597    2.574
20.44 23.81   3.37  2.749  10.363  2.488    2.574
19.44 23.88   4.44  2.629  10.356  9.951    2.553
19.06 23.97   4.91  2.537  10.468 19.901    2.548
18.86 23.95   5.09  2.507  10.520 29.852    2.544
18.73 23.99   5.25  2.502  10.527 39.803    2.542
18.66 24.03   5.37  2.501  10.536 49.753    2.541
18.61 24.06   5.45  2.504  10.549 59.704    2.541
18.55 24.06   5.51  2.512  10.557 69.655    2.540
18.52 24.05   5.52  2.510  10.571 79.605    2.540
18.49 24.07   5.58  2.514  10.585 89.556    2.539
18.49 24.11   5.63  2.526  10.637 99.507    2.540
  max suggested <Bi-Bj> for this run:   10.00
  max allowed Rfree-Rwork gap:   4.0
  range of equivalent Rfree:   0.0
Best ADP weight:    0.597
Accepted refinement result:
20.49 23.47   2.98  2.581  10.304  0.597    2.574

                min    max   mean <Bi,j>   iso aniso
   Overall:    3.12  48.62   9.69   2.87     0  1149
   Protein:    3.12  48.62   8.41   2.79     0   982
   Water:      5.09  30.01  17.21    N/A     0   143
   Other:      8.38  31.24  17.60    N/A     0    24
   Chain  A:   3.12  48.62   8.63    N/A     0  1006
   Chain  S:   5.09  30.01  17.21    N/A     0   143
   Histogram:
       Values      Number of atoms
     3.12 - 7.67        591
     7.67 - 12.22       284
    12.22 - 16.77       130
    16.77 - 21.32        70
    21.32 - 25.87        45
    25.87 - 30.42        18
    30.42 - 34.97         6
    34.97 - 39.52         1
    39.52 - 44.07         3
    44.07 - 48.62         1


=========================== Idealize ADP of riding H ==========================

r_work=0.2049 r_free=0.2347
r_work=0.2049 r_free=0.2347

*********************** REFINEMENT MACRO_CYCLE 9 OF 10 ************************

|--(resolution: 1.10 - 10.53 A, n_refl.=66779 (all), 4.98  % free)------------|
|                                                                             |
| r_work= 0.2049 r_free= 0.2347 coordinate error (max.-lik. estimate): 0.16 A |
|                                                                             |
| normalized target function (ml) (work): 2.573792                            |
| target function (ml) not normalized (work): 163314.823913                   |
| target function (ml) not normalized (free): 8716.583952                     |
|-----------------------------------------------------------------------------|

=========================== Bulk-solvent and scaling ==========================


============================= updating all scales =============================

                   start: r(all,work,free)=0.2064 0.2049 0.2347 n_refl.: 66779
       re-set all scales: r(all,work,free)=0.2115 0.2100 0.2404 n_refl.: 66779
         remove outliers: r(all,work,free)=0.2115 0.2100 0.2404 n_refl.: 66779
overall B=-0.00 to atoms: r(all,work,free)=0.2115 0.2100 0.2404 n_refl.: 66779
bulk-solvent and scaling: r(all,work,free)=0.2064 0.2049 0.2347 n_refl.: 66779
         remove outliers: r(all,work,free)=0.2064 0.2049 0.2347 n_refl.: 66779

 ======================== Statistics in resolution bins ======================== 

Total model structure factor:
  F_model = k_total * (F_calc + k_mask * F_mask)

    k_total = k_isotropic * k_anisotropic
   Resolution    Compl Nwork Nfree R_work    <Fobs>  <Fmodel> kiso   kani kmask
 10.530-7.503    62.50    93     7 0.2298    59.449    56.197 1.002 1.003 0.110
  7.494-6.614    99.00    95     4 0.2044    49.271    46.097 1.043 1.005 0.091
  6.592-5.802    89.41   146     6 0.1648    52.559    51.520 1.038 1.003 0.095
  5.796-5.103    95.90   222    12 0.1620    51.693    49.453 0.991 1.004 0.097
  5.091-4.490    95.03   307    18 0.1108    65.687    64.135 1.028 1.003 0.110
  4.483-3.948    95.40   472    26 0.1131    69.469    67.752 1.049 1.003 0.115
  3.945-3.473    94.68   693    36 0.1171    62.010    60.185 1.072 1.003 0.114
  3.471-3.055    95.41  1009    52 0.1270    49.547    48.246 1.088 1.003 0.110
  3.055-2.688    95.59  1480    80 0.1496    37.630    36.170 1.057 1.003 0.029
  2.687-2.364    95.53  2173   114 0.1583    30.411    28.933 1.004 1.003 0.000
  2.364-2.080    95.65  3235   170 0.1585    27.150    25.770 0.996 1.002 0.000
  2.079-1.829    96.36  4776   248 0.1747    21.555    20.347 1.005 1.001 0.000
  1.829-1.609    96.77  6965   370 0.2162    15.166    13.980 1.005 1.001 0.000
  1.609-1.416    95.85 10262   538 0.2482    11.244    10.203 1.013 1.000 0.000
  1.415-1.245    90.18 14062   735 0.2781     8.528     7.582 1.003 1.000 0.000
  1.245-1.100    79.16 17463   910 0.3037     6.742     5.862 1.026 1.003 0.000

  Approximation of k_total with k_overall*exp(-b_overall*s**2/4)
    k_overall=1.0149   b_overall=-0.0060 

============================ Set refinement target ============================

  using refinement target ml 


============================ Update CDL restraints ============================


================================== NQH flips ==================================

r_work=0.2049 r_free=0.2347
Analyzing N/Q/H residues for possible flip corrections...

No N/Q/H corrections needed this macrocycle
r_work=0.2049 r_free=0.2347

========================= Local real-space refinement =========================

Before:
  r_work=0.2049 r_free=0.2347
  10 residues out of total 95 non-(ALA, GLY, PRO) need fitting.
    rotamer outliers: 0
    poor density    : 10
  time to evaluate  : 0.238 
  outliers start: 0
  outliers final: 0
  residues processed: 10
  average time/residue: 1.0172
  time to fit residues: 10.2870
After:
  r_work=0.2050 r_free=0.2350

==================== Compute data/restraints target weights ===================

|-----------------------------------------------------------------------------|
| XYZ refinement: T = Eexperimental * wxc * wxc_scale + Echem * wc            |
| wxc = 4.085132              wxc_scale = 0.500            wc = 1.000         |
|                                                                             |
| ADP refinement: T = Eexperimental * wxu * wxu_scale + Eadp  * wu            |
| wxu = 20.935664             wxu_scale = 1.000            wu = 1.000         |
|-----------------------------------------------------------------------------|


====================== XYZ individual (reciprocal space) ======================

    R-FACTORS           RMSD     CLASH  RAMA  ROTA CBET WEIGHT    TARGETS
 work  free  delta  bonds  angl                                  data   restr
20.50 23.50   3.00  0.019   1.4    8.2   0.0   0.0    0   none  2.574  0.0695
22.37 24.41   2.05  0.005   0.8   10.8   0.0   0.0    0  0.125  2.626  0.0229
22.05 24.23   2.18  0.006   0.8    9.8   0.0   0.0    0  0.250  2.617  0.0238
21.64 24.02   2.37  0.008   0.9    8.8   0.0   0.0    0  0.500  2.605  0.0269
21.21 23.76   2.55  0.011   1.0    8.8   0.0   0.0    0  1.000  2.593  0.0340
20.83 23.57   2.74  0.015   1.2    7.2   0.0   0.0    0  2.000  2.582  0.0470
20.63 23.49   2.86  0.017   1.3    8.2   0.0   0.0    0  3.000  2.577  0.0584
20.49 23.47   2.98  0.019   1.4    8.2   0.0   0.0    0  4.000  2.574  0.0698
20.38 23.48   3.10  0.021   1.5    8.2   0.0   0.0    0  5.000  2.571  0.0809
20.31 23.50   3.20  0.022   1.5    8.2   0.0   0.0    0  6.000  2.570  0.0909
20.24 23.50   3.26  0.024   1.6    7.7   0.0   0.0    0  7.000  2.568  0.1009
20.18 23.50   3.32  0.025   1.6    7.7   0.0   0.0    0  8.000  2.567  0.1109
20.13 23.51   3.37  0.026   1.7    7.7   0.0   0.0    0  9.000  2.566  0.1210
20.09 23.51   3.42  0.027   1.7    7.2   0.0   0.0    0 10.000  2.565  0.1310
20.81 23.57   2.75  0.015   1.2    7.7   0.0   0.0    0  2.043  2.582  0.0475
Best XYZ weight:    4.000
Updating mask...
Accepted refinement result:
20.49 23.47   2.98  0.015   1.2    7.7   0.0   0.0    0  4.000  2.574  0.0698

Legend:
  - first line corresponds to starting state (before refinement)
  - R-factors reported in percent
  - delta is Rfree-Rwork in percent
  - CLASH is all-atom Molprobity clashscore
  - ROTA is percent of side-chain rotamer outliers
  - RAMA is percent of Ramachandran plot outliers
  - CBET is number of Cbeta deviations
  - WEIGHT is relative weight between X-ray (or neutron) target and restraints
  - TARGETS: the values of X-ray (or neutron) and restraints target functions

===================== Post-minimization rotamer correction ====================

Before:
  r_work=0.2049 r_free=0.2347
  10 residues out of total 95 non-(ALA, GLY, PRO) need fitting.
    rotamer outliers: 0
    poor density    : 10
  time to evaluate  : 0.050 
  outliers start: 0
  outliers final: 0
  residues processed: 0
  time to fit residues: 0.0360
After:
  r_work=0.2049 r_free=0.2347

====================== ADP refinement (reciprocal space) ======================


                 ----------Individual ADP refinement----------                 

    R-FACTORS      <Bi-Bj>  <B>   WEIGHT       TARGETS
 work  free  delta                           data restr
20.49 23.47   2.98  2.580  10.301 20.936    2.574
20.49 23.47   2.98  2.580  10.301  0.628    2.574
20.42 23.82   3.40  2.750  10.363  2.617    2.573
19.43 23.88   4.46  2.628  10.360 10.468    2.553
19.02 23.96   4.94  2.542  10.450 20.936    2.547
18.82 23.90   5.07  2.490  10.506 31.403    2.543
18.72 23.99   5.27  2.497  10.534 41.871    2.542
18.64 24.02   5.38  2.502  10.543 52.339    2.541
18.59 24.05   5.46  2.506  10.556 62.807    2.541
18.56 24.11   5.55  2.512  10.608 73.275    2.541
18.51 24.06   5.54  2.518  10.555 83.743    2.539
18.49 24.07   5.59  2.511  10.583 94.210    2.539
18.47 24.09   5.62  2.533  10.627 104.678    2.540
  max suggested <Bi-Bj> for this run:   10.00
  max allowed Rfree-Rwork gap:   4.0
  range of equivalent Rfree:   0.0
Best ADP weight:    0.628
Accepted refinement result:
20.49 23.47   2.98  2.580  10.301  0.628    2.574

                min    max   mean <Bi,j>   iso aniso
   Overall:    3.12  48.61   9.69   2.87     0  1149
   Protein:    3.12  48.61   8.40   2.79     0   982
   Water:      5.09  30.01  17.21    N/A     0   143
   Other:      8.38  31.24  17.60    N/A     0    24
   Chain  A:   3.12  48.61   8.62    N/A     0  1006
   Chain  S:   5.09  30.01  17.21    N/A     0   143
   Histogram:
       Values      Number of atoms
     3.12 - 7.67        591
     7.67 - 12.22       284
    12.22 - 16.77       130
    16.77 - 21.32        70
    21.32 - 25.87        45
    25.87 - 30.42        18
    30.42 - 34.97         6
    34.97 - 39.52         1
    39.52 - 44.06         3
    44.06 - 48.61         1


=========================== Idealize ADP of riding H ==========================

r_work=0.2049 r_free=0.2347
r_work=0.2049 r_free=0.2347

********************** REFINEMENT MACRO_CYCLE 10 OF 10 ************************

|--(resolution: 1.10 - 10.53 A, n_refl.=66779 (all), 4.98  % free)------------|
|                                                                             |
| r_work= 0.2049 r_free= 0.2347 coordinate error (max.-lik. estimate): 0.16 A |
|                                                                             |
| normalized target function (ml) (work): 2.573787                            |
| target function (ml) not normalized (work): 163314.478886                   |
| target function (ml) not normalized (free): 8717.084350                     |
|-----------------------------------------------------------------------------|

=========================== Bulk-solvent and scaling ==========================


============================= updating all scales =============================

                   start: r(all,work,free)=0.2064 0.2049 0.2347 n_refl.: 66779
       re-set all scales: r(all,work,free)=0.2115 0.2100 0.2405 n_refl.: 66779
         remove outliers: r(all,work,free)=0.2115 0.2100 0.2405 n_refl.: 66779
overall B=-0.00 to atoms: r(all,work,free)=0.2115 0.2100 0.2405 n_refl.: 66779
bulk-solvent and scaling: r(all,work,free)=0.2064 0.2049 0.2347 n_refl.: 66779
         remove outliers: r(all,work,free)=0.2064 0.2049 0.2347 n_refl.: 66779

 ======================== Statistics in resolution bins ======================== 

Total model structure factor:
  F_model = k_total * (F_calc + k_mask * F_mask)

    k_total = k_isotropic * k_anisotropic
   Resolution    Compl Nwork Nfree R_work    <Fobs>  <Fmodel> kiso   kani kmask
 10.530-7.503    62.50    93     7 0.2298    59.449    56.178 1.013 0.992 0.110
  7.494-6.614    99.00    95     4 0.2040    49.271    46.111 1.054 0.994 0.091
  6.592-5.802    89.41   146     6 0.1656    52.559    51.508 1.049 0.992 0.095
  5.796-5.103    95.90   222    12 0.1625    51.693    49.427 1.001 0.993 0.097
  5.091-4.490    95.03   307    18 0.1110    65.687    64.139 1.039 0.993 0.110
  4.483-3.948    95.40   472    26 0.1134    69.469    67.736 1.060 0.993 0.115
  3.945-3.473    94.68   693    36 0.1171    62.010    60.183 1.084 0.993 0.114
  3.471-3.055    95.41  1009    52 0.1271    49.547    48.245 1.100 0.992 0.110
  3.055-2.688    95.59  1480    80 0.1498    37.630    36.171 1.068 0.992 0.050
  2.687-2.364    95.53  2173   114 0.1584    30.411    28.933 1.014 0.992 0.000
  2.364-2.080    95.65  3235   170 0.1585    27.150    25.771 1.007 0.991 0.000
  2.079-1.829    96.36  4776   248 0.1747    21.555    20.348 1.016 0.991 0.000
  1.829-1.609    96.77  6965   370 0.2161    15.166    13.980 1.016 0.990 0.000
  1.609-1.416    95.85 10262   538 0.2482    11.244    10.203 1.023 0.989 0.000
  1.415-1.245    90.18 14062   735 0.2781     8.528     7.581 1.013 0.989 0.000
  1.245-1.100    79.16 17463   910 0.3036     6.742     5.862 1.037 0.992 0.000

  Approximation of k_total with k_overall*exp(-b_overall*s**2/4)
    k_overall=1.0149   b_overall=-0.0041 

============================ Set refinement target ============================

  using refinement target ml 


============================ Update CDL restraints ============================


============================= Setup riding H model ============================

  Before: r_work=0.2049 r_free=0.2347
  After: r_work=0.2056 r_free=0.2348

================================== NQH flips ==================================

r_work=0.2056 r_free=0.2348
Analyzing N/Q/H residues for possible flip corrections...

No N/Q/H corrections needed this macrocycle
r_work=0.2056 r_free=0.2348

========================= Local real-space refinement =========================

Before:
  r_work=0.2056 r_free=0.2348
  10 residues out of total 95 non-(ALA, GLY, PRO) need fitting.
    rotamer outliers: 0
    poor density    : 10
  time to evaluate  : 0.051 
  outliers start: 0
  outliers final: 0
  residues processed: 10
  average time/residue: 1.0271
  time to fit residues: 10.3910
After:
  r_work=0.2058 r_free=0.2349

==================== Compute data/restraints target weights ===================

|-----------------------------------------------------------------------------|
| XYZ refinement: T = Eexperimental * wxc * wxc_scale + Echem * wc            |
| wxc = 3.947417              wxc_scale = 0.500            wc = 1.000         |
|                                                                             |
| ADP refinement: T = Eexperimental * wxu * wxu_scale + Eadp  * wu            |
| wxu = 19.208420             wxu_scale = 1.000            wu = 1.000         |
|-----------------------------------------------------------------------------|


====================== XYZ individual (reciprocal space) ======================

    R-FACTORS           RMSD     CLASH  RAMA  ROTA CBET WEIGHT    TARGETS
 work  free  delta  bonds  angl                                  data   restr
20.58 23.49   2.91  0.019   1.4    8.2   0.0   0.0    0   none  2.576  0.0713
22.44 24.36   1.93  0.007   0.9   12.9   0.0   0.0    0  0.125  2.627  0.0316
22.15 24.17   2.01  0.007   1.0   10.8   0.0   0.0    0  0.250  2.619  0.0315
21.77 23.92   2.15  0.009   1.0   10.3   0.0   0.0    0  0.500  2.608  0.0331
21.34 23.66   2.32  0.011   1.1    9.3   0.0   0.0    0  1.000  2.596  0.0385
20.88 23.50   2.63  0.015   1.3    8.2   0.0   0.0    0  2.000  2.583  0.0528
20.62 23.49   2.87  0.018   1.4    8.2   0.0   0.0    0  3.000  2.577  0.0679
20.58 23.48   2.91  0.019   1.4    8.2   0.0   0.0    0  4.000  2.576  0.0712
20.55 23.48   2.92  0.020   1.4    8.2   0.0   0.0    0  5.000  2.575  0.0738
20.52 23.47   2.95  0.020   1.4    8.2   0.0   0.0    0  6.000  2.574  0.0789
20.48 23.46   2.98  0.021   1.4    8.2   0.0   0.0    0  7.000  2.573  0.0849
20.42 23.45   3.03  0.023   1.5    8.2   0.0   0.0    0  8.000  2.572  0.0958
20.39 23.45   3.06  0.024   1.5    8.2   0.0   0.0    0  9.000  2.571  0.1020
20.33 23.45   3.11  0.026   1.6    8.2   0.0   0.0    0 10.000  2.570  0.1182
20.89 23.51   2.61  0.015   1.3    8.2   0.0   0.0    0  1.974  2.584  0.0521
Best XYZ weight:    8.000
Updating mask...
Accepted refinement result:
20.42 23.45   3.03  0.015   1.3    8.2   0.0   0.0    0  8.000  2.572  0.0958

Legend:
  - first line corresponds to starting state (before refinement)
  - R-factors reported in percent
  - delta is Rfree-Rwork in percent
  - CLASH is all-atom Molprobity clashscore
  - ROTA is percent of side-chain rotamer outliers
  - RAMA is percent of Ramachandran plot outliers
  - CBET is number of Cbeta deviations
  - WEIGHT is relative weight between X-ray (or neutron) target and restraints
  - TARGETS: the values of X-ray (or neutron) and restraints target functions

===================== Post-minimization rotamer correction ====================

Before:
  r_work=0.2042 r_free=0.2345
  10 residues out of total 95 non-(ALA, GLY, PRO) need fitting.
    rotamer outliers: 0
    poor density    : 10
  time to evaluate  : 0.052 
  outliers start: 0
  outliers final: 0
  residues processed: 0
  time to fit residues: 0.0380
After:
  r_work=0.2042 r_free=0.2345

====================== ADP refinement (reciprocal space) ======================


                 ----------Individual ADP refinement----------                 

    R-FACTORS      <Bi-Bj>  <B>   WEIGHT       TARGETS
 work  free  delta                           data restr
20.42 23.45   3.03  2.580  10.300 19.208    2.572
20.42 23.45   3.03  2.580  10.300  0.576    2.572
20.41 23.81   3.40  2.759  10.356  2.401    2.573
19.40 23.89   4.49  2.643  10.344  9.604    2.553
18.99 23.84   4.86  2.513  10.404 19.208    2.545
18.79 23.92   5.13  2.504  10.446 28.813    2.542
18.70 24.01   5.32  2.517  10.476 38.417    2.541
18.62 24.04   5.42  2.504  10.546 48.021    2.541
18.56 24.03   5.48  2.501  10.524 57.625    2.539
18.52 24.07   5.55  2.510  10.562 67.229    2.540
18.48 24.07   5.59  2.516  10.559 76.834    2.539
18.45 24.08   5.63  2.521  10.566 86.438    2.539
18.43 24.09   5.66  2.528  10.576 96.042    2.539
  max suggested <Bi-Bj> for this run:   10.00
  max allowed Rfree-Rwork gap:   4.0
  range of equivalent Rfree:   0.0
Best ADP weight:    0.576
Accepted refinement result:
20.42 23.45   3.03  2.580  10.300  0.576    2.572

                min    max   mean <Bi,j>   iso aniso
   Overall:    3.12  48.61   9.69   2.87     0  1149
   Protein:    3.12  48.61   8.40   2.79     0   982
   Water:      5.09  30.01  17.21    N/A     0   143
   Other:      8.37  31.24  17.60    N/A     0    24
   Chain  A:   3.12  48.61   8.62    N/A     0  1006
   Chain  S:   5.09  30.01  17.21    N/A     0   143
   Histogram:
       Values      Number of atoms
     3.12 - 7.67        591
     7.67 - 12.22       284
    12.22 - 16.77       130
    16.77 - 21.32        70
    21.32 - 25.87        45
    25.87 - 30.42        18
    30.42 - 34.96         6
    34.96 - 39.51         1
    39.51 - 44.06         3
    44.06 - 48.61         1


=========================== Idealize ADP of riding H ==========================

r_work=0.2042 r_free=0.2345
r_work=0.2042 r_free=0.2345

                         ----------X-ray data----------                        

|--(resolution: 1.10 - 10.53 A, n_refl.=66779 (all), 4.98  % free)------------|
|                                                                             |
| r_work= 0.2042 r_free= 0.2345 coordinate error (max.-lik. estimate): 0.16 A |
|                                                                             |
| normalized target function (ml) (work): 2.572002                            |
| target function (ml) not normalized (work): 163201.235121                   |
| target function (ml) not normalized (free): 8716.294838                     |
|-----------------------------------------------------------------------------|

|-----------------------------------------------------------------------------|
| Bin     Resolution   Compl.  No. Refl.    R-factors          Targets        |
|number     range              work test   work   test        work        test|
|  1:   10.53 -    3.15 0.93   2763  147 0.1280 0.1367      3.6487      3.6442|
|  2:    3.15 -    2.51 0.95   2804  148 0.1525 0.2191      3.3566      3.5221|
|  3:    2.51 -    2.19 0.96   2827  148 0.1539 0.1968      3.1306      3.2412|
|  4:    2.19 -    2.00 0.95   2866  151 0.1666 0.2135         3.1       3.131|
|  5:    2.00 -    1.85 0.97   2822  148 0.1700 0.2057      2.9036      2.9883|
|  6:    1.85 -    1.74 0.96   2865  150 0.2055 0.2287      2.8494      2.9297|
|  7:    1.74 -    1.66 0.97   2877  151 0.2146 0.2438      2.7254      2.7484|
|  8:    1.66 -    1.59 0.97   2869  154 0.2323 0.2577      2.6764      2.7723|
|  9:    1.59 -    1.52 0.96   2845  148 0.2371 0.2918      2.6031      2.6478|
| 10:    1.52 -    1.47 0.97   2838  148 0.2508 0.2894      2.5369      2.6394|
| 11:    1.47 -    1.43 0.94   2832  150 0.2588 0.3037       2.475      2.4867|
| 12:    1.43 -    1.39 0.95   2784  147 0.2696 0.2454      2.4341      2.4207|
| 13:    1.39 -    1.35 0.93   2740  144 0.2779 0.2610      2.3833      2.3817|
| 14:    1.35 -    1.32 0.89   2618  137 0.2709 0.2868      2.3555      2.4019|
| 15:    1.32 -    1.29 0.87   2574  133 0.2788 0.2695      2.3143      2.3391|
| 16:    1.29 -    1.26 0.90   2685  141 0.2824 0.2886      2.2808      2.2595|
| 17:    1.26 -    1.23 0.87   2598  136 0.2882 0.3810      2.2583      2.3669|
| 18:    1.23 -    1.21 0.83   2460  130 0.2921 0.3120      2.2417      2.2327|
| 19:    1.21 -    1.19 0.81   2323  120 0.3088 0.3497      2.2156      2.2459|
| 20:    1.19 -    1.17 0.80   2430  125 0.3078 0.3211      2.1863       2.273|
| 21:    1.17 -    1.15 0.79   2253  121 0.3034 0.3114      2.1622      2.2008|
| 22:    1.15 -    1.13 0.78   2380  121 0.3020 0.3637      2.1398      2.1853|
| 23:    1.13 -    1.12 0.76   2203  112 0.3013 0.3244      2.0922      2.1451|
| 24:    1.12 -    1.10 0.75   2197  116 0.3174 0.3131      2.0541      2.0119|
|-----------------------------------------------------------------------------|

|-----------------------------------------------------------------------------|
|R-free likelihood based estimates for figures of merit, absolute phase error,|
|and distribution parameters alpha and beta (Acta Cryst. (1995). A51, 880-887)|
|                                                                             |
| Bin     Resolution      No. Refl.   FOM  Phase Scale    Alpha        Beta   |
|  #        range        work  test        error factor                       |
|  1:   10.53 -    3.15  2763   147  0.96   9.99   1.00     0.96        190.89|
|  2:    3.15 -    2.51  2804   148  0.90  18.56   1.00     0.96        190.89|
|  3:    2.51 -    2.19  2827   148  0.91  17.78   1.00     0.95        115.70|
|  4:    2.19 -    2.00  2866   151  0.88  20.20   1.00     0.95        115.70|
|  5:    2.00 -    1.85  2822   148  0.91  17.91   1.01     0.94         68.25|
|  6:    1.85 -    1.74  2865   150  0.86  23.15   1.00     0.94         68.25|
|  7:    1.74 -    1.66  2877   151  0.87  21.73   1.00     0.90         47.87|
|  8:    1.66 -    1.59  2869   154  0.84  24.87   0.99     0.90         47.87|
|  9:    1.59 -    1.52  2845   148  0.86  23.39   1.01     0.88         36.62|
| 10:    1.52 -    1.47  2838   148  0.82  26.68   1.00     0.88         36.62|
| 11:    1.47 -    1.43  2832   150  0.84  24.75   0.99     0.88         28.36|
| 12:    1.43 -    1.39  2784   147  0.82  26.82   1.00     0.88         28.36|
| 13:    1.39 -    1.35  2740   144  0.83  26.30   1.00     0.89         24.10|
| 14:    1.35 -    1.32  2618   137  0.82  27.20   1.02     0.89         24.10|
| 15:    1.32 -    1.29  2574   133  0.81  27.97   1.00     0.88         22.72|
| 16:    1.29 -    1.26  2685   141  0.79  29.50   1.00     0.88         22.72|
| 17:    1.26 -    1.23  2598   136  0.78  30.56   0.98     0.83         21.75|
| 18:    1.23 -    1.21  2460   130  0.76  31.92   1.00     0.83         21.75|
| 19:    1.21 -    1.19  2323   120  0.75  33.13   0.98     0.83         20.66|
| 20:    1.19 -    1.17  2430   125  0.74  34.03   0.99     0.83         20.66|
| 21:    1.17 -    1.15  2253   121  0.76  32.17   1.01     0.84         18.25|
| 22:    1.15 -    1.13  2380   121  0.74  33.57   1.02     0.84         18.25|
| 23:    1.13 -    1.12  2203   112  0.77  31.32   1.05     0.85         15.07|
| 24:    1.12 -    1.10  2197   116  0.75  33.45   1.02     0.85         15.07|
|alpha:            min =        0.83 max =            0.96 mean =         0.89|
|beta:             min =       15.07 max =          190.89 mean =        52.95|
|figures of merit: min =        0.02 max =            1.00 mean =         0.83|
|phase err.(work): min =        0.00 max =           88.57 mean =        25.73|
|phase err.(test): min =        0.00 max =           84.51 mean =        26.39|
|-----------------------------------------------------------------------------|

==================================== Final ====================================


============================= updating all scales =============================

                   start: r(all,work,free)=0.2057 0.2042 0.2345 n_refl.: 66779
       re-set all scales: r(all,work,free)=0.2108 0.2092 0.2401 n_refl.: 66779
         remove outliers: r(all,work,free)=0.2108 0.2092 0.2401 n_refl.: 66779
overall B=-0.01 to atoms: r(all,work,free)=0.2108 0.2092 0.2401 n_refl.: 66779
bulk-solvent and scaling: r(all,work,free)=0.2057 0.2042 0.2345 n_refl.: 66779
         remove outliers: r(all,work,free)=0.2057 0.2042 0.2345 n_refl.: 66779

 ======================== Statistics in resolution bins ======================== 

Total model structure factor:
  F_model = k_total * (F_calc + k_mask * F_mask)

    k_total = k_isotropic * k_anisotropic
   Resolution    Compl Nwork Nfree R_work    <Fobs>  <Fmodel> kiso   kani kmask
 10.530-7.503    62.50    93     7 0.2275    59.449    56.201 1.011 0.992 0.110
  7.494-6.614    99.00    95     4 0.2032    49.271    46.259 1.053 0.994 0.096
  6.592-5.802    89.41   146     6 0.1648    52.559    51.468 1.047 0.992 0.098
  5.796-5.103    95.90   222    12 0.1644    51.693    49.406 1.000 0.993 0.102
  5.091-4.490    95.03   307    18 0.1110    65.687    64.124 1.037 0.993 0.110
  4.483-3.948    95.40   472    26 0.1131    69.469    67.754 1.058 0.993 0.111
  3.945-3.473    94.68   693    36 0.1166    62.010    60.193 1.083 0.993 0.111
  3.471-3.055    95.41  1009    52 0.1266    49.547    48.263 1.100 0.992 0.100
  3.055-2.688    95.59  1480    80 0.1492    37.630    36.169 1.070 0.992 0.029
  2.687-2.364    95.53  2173   114 0.1579    30.411    28.936 1.017 0.992 0.000
  2.364-2.080    95.65  3235   170 0.1576    27.150    25.777 1.009 0.991 0.000
  2.079-1.829    96.36  4776   248 0.1740    21.555    20.353 1.017 0.991 0.000
  1.829-1.609    96.77  6965   370 0.2152    15.166    13.984 1.016 0.990 0.000
  1.609-1.416    95.85 10262   538 0.2473    11.244    10.206 1.024 0.989 0.000
  1.415-1.245    90.18 14062   735 0.2772     8.528     7.586 1.017 0.989 0.000
  1.245-1.100    79.16 17463   910 0.3031     6.742     5.865 1.039 0.992 0.000

  Approximation of k_total with k_overall*exp(-b_overall*s**2/4)
    k_overall=1.0149   b_overall=-0.0185 

================= overall refinement statistics: step by step =================

****************** REFINEMENT STATISTICS STEP BY STEP ******************
leading digit, like 1_, means number of macro-cycle                     
0    : statistics at the very beginning when nothing is done yet        
1_bss: bulk solvent correction and/or (anisotropic) scaling             
1_xyz: refinement of coordinates                                        
1_adp: refinement of ADPs (Atomic Displacement Parameters)              
1_occ: refinement of occupancies                                        
------------------------------------------------------------------------
 stage r-work r-free bonds angles b_min b_max b_ave n_water shift
       0    : 0.2093 0.2407 0.024  1.530   3.1  48.6   9.7 143      0.000
       1_bss: 0.2042 0.2352 0.024  1.530   3.1  48.6   9.7 143      0.000
 1_settarget: 0.2042 0.2352 0.024  1.530   3.1  48.6   9.7 143      0.000
       1_nqh: 0.2042 0.2355 0.024  1.530   3.1  48.6   9.7 143      0.005
   1_realsrl: 0.2043 0.2354 0.024  1.530   3.1  48.6   9.7 143      0.001
    1_weight: 0.2043 0.2354 0.024  1.530   3.1  48.6   9.7 143      0.001
    1_xyzrec: 0.2089 0.2394 0.014  1.171   3.1  48.6   9.7 143      0.049
  1_realsrl2: 0.2089 0.2394 0.014  1.171   3.1  48.6   9.7 143      0.049
       1_adp: 0.2089 0.2394 0.014  1.171   3.1  48.6   9.7 143      0.049
   1_regHadp: 0.2089 0.2394 0.014  1.171   3.1  48.6   9.7 143      0.049
       2_bss: 0.2089 0.2394 0.014  1.171   3.1  48.6   9.7 143      0.049
 2_settarget: 0.2089 0.2394 0.014  1.171   3.1  48.6   9.7 143      0.049
 2_updatecdl: 0.2089 0.2394 0.014  1.174   3.1  48.6   9.7 143      0.049
       2_nqh: 0.2089 0.2396 0.014  1.174   3.1  48.6   9.7 143      0.054
   2_realsrl: 0.2087 0.2384 0.014  1.174   3.1  48.6   9.7 143      0.054
    2_weight: 0.2087 0.2384 0.014  1.174   3.1  48.6   9.7 143      0.054
    2_xyzrec: 0.2082 0.2391 0.014  1.168   3.1  48.6   9.7 143      0.062
  2_realsrl2: 0.2082 0.2391 0.014  1.168   3.1  48.6   9.7 143      0.062
       2_adp: 0.2082 0.2391 0.014  1.168   3.1  48.6   9.7 143      0.062
   2_regHadp: 0.2082 0.2391 0.014  1.168   3.1  48.6   9.7 143      0.062
       3_bss: 0.2082 0.2392 0.014  1.168   3.1  48.7   9.7 143      0.062
 3_settarget: 0.2082 0.2392 0.014  1.168   3.1  48.7   9.7 143      0.062
 3_updatecdl: 0.2082 0.2392 0.014  1.164   3.1  48.7   9.7 143      0.062
       3_nqh: 0.2082 0.2395 0.014  1.164   3.1  48.7   9.7 143      0.067
   3_realsrl: 0.2083 0.2396 0.014  1.164   3.1  48.7   9.7 143      0.062
    3_weight: 0.2083 0.2396 0.014  1.164   3.1  48.7   9.7 143      0.062
    3_xyzrec: 0.2046 0.2347 0.020  1.409   3.1  48.7   9.7 143      0.031
  3_realsrl2: 0.2046 0.2347 0.020  1.409   3.1  48.7   9.7 143      0.031
       3_adp: 0.2046 0.2347 0.020  1.409   3.1  48.6   9.7 143      0.031
   3_regHadp: 0.2046 0.2347 0.020  1.409   3.1  48.6   9.7 143      0.031
       4_bss: 0.2044 0.2345 0.020  1.409   3.1  48.6   9.7 143      0.031
 4_settarget: 0.2044 0.2345 0.020  1.409   3.1  48.6   9.7 143      0.031
 4_updatecdl: 0.2044 0.2345 0.020  1.418   3.1  48.6   9.7 143      0.031
       4_nqh: 0.2044 0.2345 0.020  1.418   3.1  48.6   9.7 143      0.031
   4_realsrl: 0.2046 0.2347 0.020  1.418   3.1  48.6   9.7 143      0.031
    4_weight: 0.2046 0.2347 0.020  1.418   3.1  48.6   9.7 143      0.031
    4_xyzrec: 0.2048 0.2345 0.019  1.375   3.1  48.6   9.7 143      0.028
  4_realsrl2: 0.2048 0.2345 0.019  1.375   3.1  48.6   9.7 143      0.028
       4_adp: 0.2048 0.2345 0.019  1.375   3.1  48.6   9.7 143      0.028
   4_regHadp: 0.2048 0.2345 0.019  1.375   3.1  48.6   9.7 143      0.028
       5_bss: 0.2048 0.2345 0.019  1.375   3.1  48.6   9.7 143      0.028
 5_settarget: 0.2048 0.2345 0.019  1.375   3.1  48.6   9.7 143      0.028
 5_updatecdl: 0.2048 0.2345 0.019  1.374   3.1  48.6   9.7 143      0.028
       5_nqh: 0.2048 0.2345 0.019  1.374   3.1  48.6   9.7 143      0.028
   5_realsrl: 0.2049 0.2347 0.019  1.374   3.1  48.6   9.7 143      0.028
    5_weight: 0.2049 0.2347 0.019  1.374   3.1  48.6   9.7 143      0.028
    5_xyzrec: 0.2048 0.2345 0.019  1.385   3.1  48.6   9.7 143      0.028
  5_realsrl2: 0.2048 0.2345 0.019  1.385   3.1  48.6   9.7 143      0.028
       5_adp: 0.2048 0.2345 0.019  1.385   3.1  48.6   9.7 143      0.028
   5_regHadp: 0.2048 0.2345 0.019  1.385   3.1  48.6   9.7 143      0.028
       6_bss: 0.2048 0.2345 0.019  1.385   3.1  48.6   9.7 143      0.028
 6_settarget: 0.2048 0.2345 0.019  1.385   3.1  48.6   9.7 143      0.028
 6_updatecdl: 0.2048 0.2345 0.019  1.385   3.1  48.6   9.7 143      0.028
       6_nqh: 0.2048 0.2345 0.019  1.385   3.1  48.6   9.7 143      0.028
   6_realsrl: 0.2049 0.2349 0.019  1.385   3.1  48.6   9.7 143      0.027
    6_weight: 0.2049 0.2349 0.019  1.385   3.1  48.6   9.7 143      0.027
    6_xyzrec: 0.2049 0.2346 0.019  1.380   3.1  48.6   9.7 143      0.028
  6_realsrl2: 0.2049 0.2346 0.019  1.380   3.1  48.6   9.7 143      0.028
       6_adp: 0.2049 0.2346 0.019  1.380   3.1  48.6   9.7 143      0.028
   6_regHadp: 0.2049 0.2346 0.019  1.380   3.1  48.6   9.7 143      0.028
       7_bss: 0.2048 0.2346 0.019  1.380   3.1  48.6   9.7 143      0.028
 7_settarget: 0.2048 0.2346 0.019  1.380   3.1  48.6   9.7 143      0.028
 7_updatecdl: 0.2048 0.2346 0.019  1.380   3.1  48.6   9.7 143      0.028
       7_nqh: 0.2048 0.2346 0.019  1.380   3.1  48.6   9.7 143      0.028
   7_realsrl: 0.2050 0.2349 0.019  1.380   3.1  48.6   9.7 143      0.028
    7_weight: 0.2050 0.2349 0.019  1.380   3.1  48.6   9.7 143      0.028
    7_xyzrec: 0.2049 0.2348 0.019  1.383   3.1  48.6   9.7 143      0.029
  7_realsrl2: 0.2049 0.2348 0.019  1.383   3.1  48.6   9.7 143      0.029
       7_adp: 0.2049 0.2348 0.019  1.383   3.1  48.6   9.7 143      0.029
   7_regHadp: 0.2049 0.2348 0.019  1.383   3.1  48.6   9.7 143      0.029
       8_bss: 0.2049 0.2348 0.019  1.383   3.1  48.6   9.7 143      0.029
 8_settarget: 0.2049 0.2348 0.019  1.383   3.1  48.6   9.7 143      0.029
 8_updatecdl: 0.2049 0.2348 0.019  1.383   3.1  48.6   9.7 143      0.029
       8_nqh: 0.2049 0.2348 0.019  1.383   3.1  48.6   9.7 143      0.029
   8_realsrl: 0.2050 0.2350 0.019  1.383   3.1  48.6   9.7 143      0.028
    8_weight: 0.2050 0.2350 0.019  1.383   3.1  48.6   9.7 143      0.028
    8_xyzrec: 0.2049 0.2347 0.019  1.383   3.1  48.6   9.7 143      0.029
  8_realsrl2: 0.2049 0.2347 0.019  1.383   3.1  48.6   9.7 143      0.029
       8_adp: 0.2049 0.2347 0.019  1.383   3.1  48.6   9.7 143      0.029
   8_regHadp: 0.2049 0.2347 0.019  1.383   3.1  48.6   9.7 143      0.029
       9_bss: 0.2049 0.2347 0.019  1.383   3.1  48.6   9.7 143      0.029
 9_settarget: 0.2049 0.2347 0.019  1.383   3.1  48.6   9.7 143      0.029
 9_updatecdl: 0.2049 0.2347 0.019  1.383   3.1  48.6   9.7 143      0.029
       9_nqh: 0.2049 0.2347 0.019  1.383   3.1  48.6   9.7 143      0.029
   9_realsrl: 0.2050 0.2350 0.019  1.383   3.1  48.6   9.7 143      0.029
    9_weight: 0.2050 0.2350 0.019  1.383   3.1  48.6   9.7 143      0.029
    9_xyzrec: 0.2049 0.2347 0.019  1.385   3.1  48.6   9.7 143      0.030
  9_realsrl2: 0.2049 0.2347 0.019  1.385   3.1  48.6   9.7 143      0.030
       9_adp: 0.2049 0.2347 0.019  1.385   3.1  48.6   9.7 143      0.030
   9_regHadp: 0.2049 0.2347 0.019  1.385   3.1  48.6   9.7 143      0.030
      10_bss: 0.2049 0.2347 0.019  1.385   3.1  48.6   9.7 143      0.030
10_settarget: 0.2049 0.2347 0.019  1.385   3.1  48.6   9.7 143      0.030
10_updatecdl: 0.2049 0.2347 0.019  1.386   3.1  48.6   9.7 143      0.030
    10_setrh: 0.2056 0.2348 0.019  1.386   3.1  48.6   9.7 143      0.023
      10_nqh: 0.2056 0.2348 0.019  1.386   3.1  48.6   9.7 143      0.023
  10_realsrl: 0.2058 0.2349 0.019  1.386   3.1  48.6   9.7 143      0.023
   10_weight: 0.2058 0.2349 0.019  1.386   3.1  48.6   9.7 143      0.023
   10_xyzrec: 0.2042 0.2345 0.023  1.484   3.1  48.6   9.7 143      0.019
 10_realsrl2: 0.2042 0.2345 0.023  1.484   3.1  48.6   9.7 143      0.019
      10_adp: 0.2042 0.2345 0.023  1.484   3.1  48.6   9.7 143      0.019
  10_regHadp: 0.2042 0.2345 0.023  1.484   3.1  48.6   9.7 143      0.019
         end: 0.2042 0.2345 0.023  1.484   3.1  48.6   9.7 143      0.019
------------------------------------------------------------------------

============================== Exporting results ==============================


Writing refined structure to CIF file:
  F:\phenix\20240918_lysozyme_microed_autoleipaper\Refine_289\20240918_microed_autoleipaper_refine_289.cif
Timing summary:
  Prepare for refinement (initialize)           : 5.0469
  Write initial files (write_before_run_outputs): 1.0156
  Refinement macro-cycles (run)                 : 3502.5625
  Write final files (write_after_run_outputs)   : 15.2344
  Total                                         : 3523.8594
Total CPU time: 58.78 minutes

=========================== phenix.refine: finished ===========================

# Date 2025-02-03 Time 18:19:55 W. Europe Standard Time +0100 (1738603195.52 s)

Start R-work = 0.2042, R-free = 0.2352
Final R-work = 0.2042, R-free = 0.2345
wall clock time: 3705.27 s

  Symmetric amino acids flipped
    None
  Time to flip residues: 0.00s

  Monomer Library directory:
    "e:\phenix\phenix-installer-1.20.1-4487-intel-windows-x86_64\modules\chem_data\mon_lib"
  Total number of atoms: 2085
  Number of models: 1
  Model: ""
    Number of chains: 3
    Chain: "A"
      Number of atoms: 1938
      Number of conformers: 1
      Conformer: ""
        Number of residues, atoms: 132, 1938
          Unusual residues: {'NO3': 5}
          Inner-chain residues flagged as termini: ['pdbres="CYS A 127 "']
          Classifications: {'undetermined': 5, 'peptide': 127}
          Modifications used: {'COO': 1, 'NH3': 1}
          Link IDs: {'PTRANS': 2, 'TRANS': 124, None: 5}
            Not linked:
              pdbres="CYS A 127 "
              pdbres="NO3 A 201 "
            Not linked:
              pdbres="NO3 A 201 "
              pdbres="NO3 A 202 "
            Not linked:
              pdbres="NO3 A 202 "
              pdbres="NO3 A 203 "
            Not linked:
              pdbres="NO3 A 203 "
              pdbres="NO3 A 204 "
            Not linked:
              pdbres="NO3 A 204 "
              pdbres="NO3 A 205 "
    Chain: "A"
      Number of atoms: 4
      Number of conformers: 1
      Conformer: ""
        Number of residues, atoms: 1, 4
          Unusual residues: {'NO3': 1}
          Classifications: {'undetermined': 1}
    Chain: "S"
      Number of atoms: 143
      Number of conformers: 1
      Conformer: ""
        Number of residues, atoms: 143, 143
          Classifications: {'water': 143}
          Link IDs: {None: 142}
  Time building chain proxies: 0.31, per 1000 atoms: 0.15
  Number of scatterers: 2085
  At special positions: 0
  Unit cell: (26.39, 30.98, 33.26, 88.32, 108.66, 111.94)
  Space group: P 1 (No. 1)
  Number of sites at special positions: 0
  Number of scattering types: 5
    Type Number    sf(0)
     S      10     16.00
     O     344      8.00
     N     194      7.00
     C     601      6.00
     H     936      1.00
    sf(0) = scattering factor at diffraction angle 0.

  Number of disulfides: simple=4, symmetry=0
    Simple disulfide: pdb=" SG  CYS A   6 " - pdb=" SG  CYS A 127 " distance=2.01
    Simple disulfide: pdb=" SG  CYS A  30 " - pdb=" SG  CYS A 115 " distance=2.05
    Simple disulfide: pdb=" SG  CYS A  64 " - pdb=" SG  CYS A  80 " distance=1.99
    Simple disulfide: pdb=" SG  CYS A  76 " - pdb=" SG  CYS A  94 " distance=1.97
  Custom bonds:
    Warning: Ignoring bond with distance_ideal = None:
      atom_selection_1 = None
      atom_selection_2 = None
    Total number of added/changed bonds: 0
  Custom angles:
    Warning: Ignoring angle with angle_ideal = None:
      atom_selection_1 = None
      atom_selection_2 = None
      atom_selection_3 = None
    Total number of new custom angles: 0
    Total number of changed angles: 0
  Custom dihedrals:
    Warning: Ignoring dihedral with angle_ideal = None:
      atom_selection_1 = None
      atom_selection_2 = None
      atom_selection_3 = None
      atom_selection_4 = None
    Total number of custom dihedrals: 0
  Custom planarities:
    Warning: Ignoring planarity with with sigma <= 0:
      atom_selection = None
None
    Total number of custom planarities: 0
  Custom parallelities:
Warning: Ignoring parallelity with empty atom selection.
    Total number of custom parallelities: 0
  Custom bonds:
    Warning: Ignoring bond with distance_ideal = None:
      atom_selection_1 = None
      atom_selection_2 = None
    Total number of added/changed bonds: 0
  Custom angles:
    Warning: Ignoring angle with angle_ideal = None:
      atom_selection_1 = None
      atom_selection_2 = None
      atom_selection_3 = None
    Total number of new custom angles: 0
    Total number of changed angles: 0
  Custom dihedrals:
    Warning: Ignoring dihedral with angle_ideal = None:
      atom_selection_1 = None
      atom_selection_2 = None
      atom_selection_3 = None
      atom_selection_4 = None
    Total number of custom dihedrals: 0
  Custom planarities:
    Warning: Ignoring planarity with with sigma <= 0:
      atom_selection = None
None
    Total number of custom planarities: 0
  Custom parallelities:
Warning: Ignoring parallelity with empty atom selection.
    Total number of custom parallelities: 0

  Automatic linking
    Parameters for automatic linking
      Linking & cutoffs
        Metal                : Auto  - 3.50
        Amino acid           : False - 1.90
        Carbohydrate         : True  - 1.99
        Ligands              : True  - 1.99
        Small molecules      : False - 1.98
        Amino acid - RNA/DNA : False
      
  Number of custom bonds: simple=0, symmetry=0
  Time building additional restraints: 0.32
  Conformation dependent library (CDL) restraints added in 30.0 milliseconds
  
  Adding C-beta torsion restraints...
  Number of C-beta restraints generated:  230

  Time building geometry restraints manager: 0.36 seconds

  NOTE: a complete listing of the restraints can be obtained by requesting
        output of .geo file.

  Histogram of bond lengths:
        0.84 -     1.03: 936
        1.03 -     1.22: 52
        1.22 -     1.41: 421
        1.41 -     1.61: 535
        1.61 -     1.80: 12
  Bond restraints: 1956
  Sorted by residual:
  bond pdb=" CA  LEU A   8 "
       pdb=" CB  LEU A   8 "
    ideal  model  delta    sigma   weight residual
    1.528  1.465  0.064 1.59e-02 3.96e+03 1.60e+01
  bond pdb=" CA  LEU A   8 "
       pdb=" C   LEU A   8 "
    ideal  model  delta    sigma   weight residual
    1.524  1.477  0.047 1.29e-02 6.01e+03 1.32e+01
  bond pdb=" N   ASN A  65 "
       pdb=" CA  ASN A  65 "
    ideal  model  delta    sigma   weight residual
    1.457  1.414  0.043 1.23e-02 6.61e+03 1.23e+01
  bond pdb=" C   GLY A  26 "
       pdb=" O   GLY A  26 "
    ideal  model  delta    sigma   weight residual
    1.234  1.188  0.046 1.41e-02 5.03e+03 1.07e+01
  bond pdb=" C   GLY A  22 "
       pdb=" N   TYR A  23 "
    ideal  model  delta    sigma   weight residual
    1.331  1.279  0.052 1.65e-02 3.67e+03 1.00e+01
  ... (remaining 1951 not shown)

  Histogram of bond angle deviations from ideal:
       97.46 -   104.93: 21
      104.93 -   112.41: 2082
      112.41 -   119.89: 631
      119.89 -   127.37: 731
      127.37 -   134.84: 16
  Bond angle restraints: 3481
  Sorted by residual:
  angle pdb=" CA  TRP A 123 "
        pdb=" CB  TRP A 123 "
        pdb=" CG  TRP A 123 "
      ideal   model   delta    sigma   weight residual
     113.60  104.81    8.79 1.90e+00 2.77e-01 2.14e+01
  angle pdb=" C   LEU A  17 "
        pdb=" N   ASP A  18 "
        pdb=" CA  ASP A  18 "
      ideal   model   delta    sigma   weight residual
     121.24  116.36    4.88 1.44e+00 4.82e-01 1.15e+01
  angle pdb=" CA  TRP A  63 "
        pdb=" CB  TRP A  63 "
        pdb=" CG  TRP A  63 "
      ideal   model   delta    sigma   weight residual
     113.60  107.33    6.27 1.90e+00 2.77e-01 1.09e+01
  angle pdb=" CA  MET A 105 "
        pdb=" CB  MET A 105 "
        pdb=" CG  MET A 105 "
      ideal   model   delta    sigma   weight residual
     114.10  108.59    5.51 2.00e+00 2.50e-01 7.58e+00
  angle pdb=" N   ASN A  59 "
        pdb=" CA  ASN A  59 "
        pdb=" C   ASN A  59 "
      ideal   model   delta    sigma   weight residual
     109.96  114.51   -4.55 1.68e+00 3.54e-01 7.34e+00
  ... (remaining 3476 not shown)

  Histogram of dihedral angle deviations from ideal:
        0.00 -    17.18: 718
       17.18 -    34.36: 55
       34.36 -    51.54: 7
       51.54 -    68.72: 6
       68.72 -    85.90: 1
  Dihedral angle restraints: 787
    sinusoidal: 361
      harmonic: 426
  Sorted by residual:
  dihedral pdb=" CA  TRP A  62 "
           pdb=" C   TRP A  62 "
           pdb=" N   TRP A  63 "
           pdb=" CA  TRP A  63 "
      ideal   model   delta  harmonic     sigma   weight residual
    -180.00 -157.92  -22.08     0      5.00e+00 4.00e-02 1.95e+01
  dihedral pdb=" CA  PHE A   3 "
           pdb=" C   PHE A   3 "
           pdb=" N   GLY A   4 "
           pdb=" CA  GLY A   4 "
      ideal   model   delta  harmonic     sigma   weight residual
     180.00  159.03   20.97     0      5.00e+00 4.00e-02 1.76e+01
  dihedral pdb=" CA  ASN A 103 "
           pdb=" C   ASN A 103 "
           pdb=" N   GLY A 104 "
           pdb=" CA  GLY A 104 "
      ideal   model   delta  harmonic     sigma   weight residual
     180.00  161.20   18.80     0      5.00e+00 4.00e-02 1.41e+01
  ... (remaining 784 not shown)

  Histogram of chiral volume deviations from ideal:
       0.001 -    0.057: 54
       0.057 -    0.113: 46
       0.113 -    0.169: 22
       0.169 -    0.225: 9
       0.225 -    0.281: 10
  Chirality restraints: 141
  Sorted by residual:
  chirality pdb=" CB  ILE A  78 "
            pdb=" CA  ILE A  78 "
            pdb=" CG1 ILE A  78 "
            pdb=" CG2 ILE A  78 "
    both_signs  ideal   model   delta    sigma   weight residual
      False      2.64    2.36    0.28 2.00e-01 2.50e+01 1.97e+00
  chirality pdb=" CG  LEU A  84 "
            pdb=" CB  LEU A  84 "
            pdb=" CD1 LEU A  84 "
            pdb=" CD2 LEU A  84 "
    both_signs  ideal   model   delta    sigma   weight residual
      False     -2.59   -2.32   -0.27 2.00e-01 2.50e+01 1.81e+00
  chirality pdb=" CA  GLN A  57 "
            pdb=" N   GLN A  57 "
            pdb=" C   GLN A  57 "
            pdb=" CB  GLN A  57 "
    both_signs  ideal   model   delta    sigma   weight residual
      False      2.51    2.26    0.25 2.00e-01 2.50e+01 1.59e+00
  ... (remaining 138 not shown)

  Planarity restraints: 308
  Sorted by residual:
                                 delta    sigma   weight rms_deltas residual
  plane pdb=" CB  PHE A  38 "   -0.041 2.00e-02 2.50e+03   3.67e-02 4.03e+01
        pdb=" CG  PHE A  38 "    0.023 2.00e-02 2.50e+03
        pdb=" CD1 PHE A  38 "    0.024 2.00e-02 2.50e+03
        pdb=" CD2 PHE A  38 "    0.005 2.00e-02 2.50e+03
        pdb=" CE1 PHE A  38 "   -0.024 2.00e-02 2.50e+03
        pdb=" CE2 PHE A  38 "   -0.003 2.00e-02 2.50e+03
        pdb=" CZ  PHE A  38 "    0.013 2.00e-02 2.50e+03
        pdb=" HD1 PHE A  38 "    0.057 2.00e-02 2.50e+03
        pdb=" HD2 PHE A  38 "   -0.002 2.00e-02 2.50e+03
        pdb=" HE1 PHE A  38 "   -0.080 2.00e-02 2.50e+03
        pdb=" HE2 PHE A  38 "   -0.021 2.00e-02 2.50e+03
        pdb=" HZ  PHE A  38 "    0.050 2.00e-02 2.50e+03
                                 delta    sigma   weight rms_deltas residual
  plane pdb=" CB  TRP A  28 "   -0.005 2.00e-02 2.50e+03   2.81e-02 3.16e+01
        pdb=" CG  TRP A  28 "   -0.020 2.00e-02 2.50e+03
        pdb=" CD1 TRP A  28 "    0.008 2.00e-02 2.50e+03
        pdb=" CD2 TRP A  28 "   -0.024 2.00e-02 2.50e+03
        pdb=" NE1 TRP A  28 "   -0.022 2.00e-02 2.50e+03
        pdb=" CE2 TRP A  28 "    0.020 2.00e-02 2.50e+03
        pdb=" CE3 TRP A  28 "    0.007 2.00e-02 2.50e+03
        pdb=" CZ2 TRP A  28 "    0.022 2.00e-02 2.50e+03
        pdb=" CZ3 TRP A  28 "   -0.014 2.00e-02 2.50e+03
        pdb=" CH2 TRP A  28 "    0.005 2.00e-02 2.50e+03
        pdb=" HD1 TRP A  28 "    0.043 2.00e-02 2.50e+03
        pdb=" HE1 TRP A  28 "   -0.061 2.00e-02 2.50e+03
        pdb=" HE3 TRP A  28 "    0.039 2.00e-02 2.50e+03
        pdb=" HZ2 TRP A  28 "    0.035 2.00e-02 2.50e+03
        pdb=" HZ3 TRP A  28 "   -0.040 2.00e-02 2.50e+03
        pdb=" HH2 TRP A  28 "    0.005 2.00e-02 2.50e+03
                                 delta    sigma   weight rms_deltas residual
  plane pdb=" CB  TRP A 123 "    0.053 2.00e-02 2.50e+03   2.37e-02 2.24e+01
        pdb=" CG  TRP A 123 "   -0.027 2.00e-02 2.50e+03
        pdb=" CD1 TRP A 123 "   -0.007 2.00e-02 2.50e+03
        pdb=" CD2 TRP A 123 "   -0.024 2.00e-02 2.50e+03
        pdb=" NE1 TRP A 123 "    0.009 2.00e-02 2.50e+03
        pdb=" CE2 TRP A 123 "    0.002 2.00e-02 2.50e+03
        pdb=" CE3 TRP A 123 "   -0.014 2.00e-02 2.50e+03
        pdb=" CZ2 TRP A 123 "   -0.011 2.00e-02 2.50e+03
        pdb=" CZ3 TRP A 123 "   -0.001 2.00e-02 2.50e+03
        pdb=" CH2 TRP A 123 "    0.016 2.00e-02 2.50e+03
        pdb=" HD1 TRP A 123 "   -0.005 2.00e-02 2.50e+03
        pdb=" HE1 TRP A 123 "    0.021 2.00e-02 2.50e+03
        pdb=" HE3 TRP A 123 "   -0.016 2.00e-02 2.50e+03
        pdb=" HZ2 TRP A 123 "   -0.036 2.00e-02 2.50e+03
        pdb=" HZ3 TRP A 123 "   -0.004 2.00e-02 2.50e+03
        pdb=" HH2 TRP A 123 "    0.046 2.00e-02 2.50e+03
  ... (remaining 305 not shown)

  Histogram of nonbonded interaction distances:
        1.57 -     2.17: 282
        2.17 -     2.78: 4514
        2.78 -     3.39: 7054
        3.39 -     3.99: 10174
        3.99 -     4.60: 15229
  Nonbonded interactions: 37253
  Sorted by model distance:
  nonbonded pdb="HD21 ASN A  39 "
            pdb=" O   HOH S 124 "
     model   vdw
     1.568 1.850
  nonbonded pdb=" HE2 HIS A  15 "
            pdb=" OG1 THR A  89 "
     model   vdw
     1.686 1.850
  nonbonded pdb=" O   HOH S 174 "
            pdb="HH11 ARG A  68 "
     model   vdw sym.op.
     1.700 1.850 x,y+1,z
  nonbonded pdb="HH11 ARG A  68 "
            pdb=" O   HOH S 174 "
     model   vdw sym.op.
     1.700 1.850 x,y-1,z
  nonbonded pdb=" HE  ARG A  73 "
            pdb=" O   HOH S  28 "
     model   vdw
     1.719 1.850
  ... (remaining 37248 not shown)

  NOTE: a complete listing of the restraints can be obtained by requesting
        output of .geo file.
