# Supplementary material for: AutoLEI: An XDS-based pipeline with graphical user interface for automated real-time and offline batch 3D ED/microED data processing
Source: IUCrJ. 2026 Jan 1;13(Pt 1):105–15. doi: 10.1107/S2052252525010784 (PMC12809502; doi:10.1107/S2052252525010784)
Supplement: Supplementary file 7 [file m-13-00105-sup7.zip › structure files/PDB/lysozyme/20240918_microed_autoleipaper_refine_289.pdb]

REMARK   3
REMARK   3 REFINEMENT.
REMARK   3   PROGRAM     : PHENIX (1.20.1_4487: ???)
REMARK   3   AUTHORS     : Adams,Afonine,Bunkoczi,Burnley,Chen,Dar,Davis,
REMARK   3               : Draizen,Echols,Gildea,Gros,Grosse-Kunstleve,Headd,
REMARK   3               : Hintze,Hung,Ioerger,Liebschner,McCoy,McKee,Moriarty,
REMARK   3               : Oeffner,Poon,Read,Richardson,Richardson,Sacchettini,
REMARK   3               : Sauter,Sobolev,Storoni,Terwilliger,Williams,Zwart
REMARK   3
REMARK   3  X-RAY DATA.
REMARK   3  
REMARK   3  REFINEMENT TARGET : ML
REMARK   3  
REMARK   3  DATA USED IN REFINEMENT.
REMARK   3   RESOLUTION RANGE HIGH (ANGSTROMS) : 1.10    
REMARK   3   RESOLUTION RANGE LOW  (ANGSTROMS) : 10.53   
REMARK   3   MIN(FOBS/SIGMA_FOBS)              : 1.96  
REMARK   3   COMPLETENESS FOR RANGE        (%) : 89.40 
REMARK   3   NUMBER OF REFLECTIONS             : 66779     
REMARK   3   NUMBER OF REFLECTIONS (NON-ANOMALOUS) : 34030     
REMARK   3  
REMARK   3  FIT TO DATA USED IN REFINEMENT.
REMARK   3   R VALUE     (WORKING + TEST SET) : 0.2057
REMARK   3   R VALUE            (WORKING SET) : 0.2042
REMARK   3   FREE R VALUE                     : 0.2345
REMARK   3   FREE R VALUE TEST SET SIZE   (%) : 4.98  
REMARK   3   FREE R VALUE TEST SET COUNT      : 3326      
REMARK   3  
REMARK   3  FIT TO DATA USED IN REFINEMENT (IN BINS).
REMARK   3   BIN  RESOLUTION RANGE  COMPL.    NWORK NFREE   RWORK  RFREE  CCWORK CCFREE
REMARK   3     1   10.53 -    3.15    0.93     2763   147  0.1281 0.1369   0.949  0.942
REMARK   3     2    3.15 -    2.51    0.95     2804   148  0.1525 0.2190   0.930  0.860
REMARK   3     3    2.51 -    2.19    0.96     2827   148  0.1539 0.1967   0.924  0.916
REMARK   3     4    2.19 -    2.00    0.95     2866   151  0.1666 0.2135   0.910  0.846
REMARK   3     5    2.00 -    1.85    0.97     2822   148  0.1699 0.2056   0.896  0.876
REMARK   3     6    1.85 -    1.74    0.96     2865   150  0.2056 0.2289   0.855  0.796
REMARK   3     7    1.74 -    1.66    0.97     2877   151  0.2146 0.2438   0.817  0.812
REMARK   3     8    1.66 -    1.59    0.97     2869   154  0.2323 0.2577   0.791  0.751
REMARK   3     9    1.59 -    1.52    0.96     2845   148  0.2370 0.2921   0.758  0.701
REMARK   3    10    1.52 -    1.47    0.97     2838   148  0.2508 0.2896   0.755  0.588
REMARK   3    11    1.47 -    1.43    0.94     2832   150  0.2589 0.3038   0.735  0.702
REMARK   3    12    1.43 -    1.39    0.95     2784   147  0.2695 0.2448   0.671  0.780
REMARK   3    13    1.39 -    1.35    0.93     2740   144  0.2779 0.2611   0.682  0.695
REMARK   3    14    1.35 -    1.32    0.89     2618   137  0.2706 0.2866   0.700  0.586
REMARK   3    15    1.32 -    1.29    0.87     2574   133  0.2787 0.2696   0.656  0.680
REMARK   3    16    1.29 -    1.26    0.90     2685   141  0.2823 0.2884   0.658  0.707
REMARK   3    17    1.26 -    1.23    0.87     2598   136  0.2883 0.3808   0.639  0.513
REMARK   3    18    1.23 -    1.21    0.83     2460   130  0.2920 0.3122   0.662  0.526
REMARK   3    19    1.21 -    1.19    0.81     2323   120  0.3087 0.3496   0.604  0.594
REMARK   3    20    1.19 -    1.17    0.80     2430   125  0.3077 0.3210   0.588  0.520
REMARK   3    21    1.17 -    1.15    0.79     2253   121  0.3033 0.3112   0.578  0.482
REMARK   3    22    1.15 -    1.13    0.78     2380   121  0.3018 0.3638   0.614  0.510
REMARK   3    23    1.13 -    1.12    0.76     2203   112  0.3010 0.3243   0.591  0.591
REMARK   3    24    1.12 -    1.10    0.75     2197   116  0.3172 0.3127   0.545  0.530
REMARK   3  
REMARK   3  BULK SOLVENT MODELLING.
REMARK   3   METHOD USED        : FLAT BULK SOLVENT MODEL
REMARK   3   SOLVENT RADIUS     : 1.10    
REMARK   3   SHRINKAGE RADIUS   : 0.90    
REMARK   3   GRID STEP FACTOR   : 4.00    
REMARK   3  
REMARK   3  ERROR ESTIMATES.
REMARK   3   COORDINATE ERROR (MAXIMUM-LIKELIHOOD BASED)     : 0.16    
REMARK   3   PHASE ERROR (DEGREES, MAXIMUM-LIKELIHOOD BASED) : 25.75   
REMARK   3  
REMARK   3  STRUCTURE FACTORS CALCULATION ALGORITHM : FFT
REMARK   3  B VALUES.
REMARK   3   FROM WILSON PLOT           (A**2) : 8.20    
REMARK   3  
REMARK   3  GEOMETRY RESTRAINTS LIBRARY: GEOSTD + MONOMER LIBRARY + CDL V1.2
REMARK   3  DEVIATIONS FROM IDEAL VALUES - RMSD. RMSZ FOR BONDS AND ANGLES.
REMARK   3    BOND      :  0.023   0.103   1020  Z= 1.536
REMARK   3    ANGLE     :  1.484   8.793   1374  Z= 0.888
REMARK   3    CHIRALITY :  0.111   0.281    141
REMARK   3    PLANARITY :  0.017   0.134    184
REMARK   3    DIHEDRAL  :  6.492  22.077    140
REMARK   3    MIN NONBONDED DISTANCE : 1.751
REMARK   3  
REMARK   3  MOLPROBITY STATISTICS.
REMARK   3    ALL-ATOM CLASHSCORE : 8.24
REMARK   3    RAMACHANDRAN PLOT:
REMARK   3      OUTLIERS :  0.00 %
REMARK   3      ALLOWED  :  1.60 %
REMARK   3      FAVORED  : 98.40 %
REMARK   3    ROTAMER OUTLIERS :  0.00 %
REMARK   3    CBETA DEVIATIONS :  0.00 %
REMARK   3    PEPTIDE PLANE:
REMARK   3      CIS-PROLINE     : 0.00 %
REMARK   3      CIS-GENERAL     : 0.00 %
REMARK   3      TWISTED PROLINE : 0.00 %
REMARK   3      TWISTED GENERAL : 0.00 %
REMARK   3  
REMARK   3  RAMA-Z (RAMACHANDRAN PLOT Z-SCORE):
REMARK   3  INTERPRETATION: BAD |RAMA-Z| > 3; SUSPICIOUS 2 < |RAMA-Z| < 3; GOOD |RAMA-Z| < 2.
REMARK   3  SCORES FOR WHOLE/HELIX/SHEET/LOOP ARE SCALED INDEPENDENTLY;
REMARK   3  THEREFORE, THE VALUES ARE NOT RELATED IN A SIMPLE MANNER.
REMARK   3    WHOLE:  1.28 (0.80), RESIDUES: 125
REMARK   3    HELIX:  0.50 (0.76), RESIDUES: 44
REMARK   3    SHEET: -1.05 (1.21), RESIDUES: 10
REMARK   3    LOOP :  1.67 (0.87), RESIDUES: 71
REMARK   3  
REMARK   3                  min    max   mean <Bi,j>   iso aniso
REMARK   3     Overall:    3.11  48.61   9.68   2.87     0  1149
REMARK   3     Protein:    3.11  48.61   8.40   2.79     0   982
REMARK   3     Water:      5.08  30.00  17.20    N/A     0   143
REMARK   3     Other:      8.37  31.23  17.59    N/A     0    24
REMARK   3     Chain  A:   3.11  48.61   8.62    N/A     0  1006
REMARK   3     Chain  S:   5.08  30.00  17.20    N/A     0   143
REMARK   3     Histogram:
REMARK   3         Values      Number of atoms
REMARK   3       3.11 - 7.66        591
REMARK   3       7.66 - 12.21       284
REMARK   3      12.21 - 16.76       130
REMARK   3      16.76 - 21.31        70
REMARK   3      21.31 - 25.86        45
REMARK   3      25.86 - 30.41        18
REMARK   3      30.41 - 34.96         6
REMARK   3      34.96 - 39.51         1
REMARK   3      39.51 - 44.06         3
REMARK   3      44.06 - 48.61         1
REMARK   3  
REMARK   3
SSBOND   1 CYS A    6    CYS A  127 
SSBOND   2 CYS A   30    CYS A  115 
SSBOND   3 CYS A   64    CYS A   80 
SSBOND   4 CYS A   76    CYS A   94 
CRYST1   26.390   30.980   33.260  88.32 108.66 111.94 P 1
SCALE1      0.037893  0.015264  0.014440        0.00000
SCALE2      0.000000  0.034799  0.003592        0.00000
SCALE3      0.000000  0.000000  0.031903        0.00000
ATOM      1  N   LYS A   1       4.827 -19.792  -3.958  1.00  7.83           N
ANISOU    1  N   LYS A   1     1104    992    879    172    200   -165       N
ATOM      2  CA  LYS A   1       4.633 -18.764  -4.982  1.00  6.79           C
ANISOU    2  CA  LYS A   1      972    888    720    127    176   -159       C
ATOM      3  C   LYS A   1       5.308 -17.509  -4.577  1.00  6.11           C
ANISOU    3  C   LYS A   1      839    831    650    135    198   -122       C
ATOM      4  O   LYS A   1       5.168 -17.051  -3.447  1.00  7.36           O
ANISOU    4  O   LYS A   1      967    993    836    133    189   -105       O
ATOM      5  CB  LYS A   1       3.169 -18.524  -5.207  1.00 10.71           C
ANISOU    5  CB  LYS A   1     1516   1379   1174    161    187   -179       C
ATOM      6  CG  LYS A   1       2.874 -17.358  -6.141  1.00  8.02           C
ANISOU    6  CG  LYS A   1     1163   1068    816     81    115   -162       C
ATOM      7  CD  LYS A   1       1.444 -17.357  -6.545  1.00 10.21           C
ANISOU    7  CD  LYS A   1     1479   1345   1056     96    104   -182       C
ATOM      8  CE  LYS A   1       1.091 -16.160  -7.357  1.00 10.67           C
ANISOU    8  CE  LYS A   1     1528   1432   1095     23     31   -162       C
ATOM      9  NZ  LYS A   1       1.427 -16.283  -8.782  1.00 20.72           N
ANISOU    9  NZ  LYS A   1     2890   2708   2273    155    154   -179       N
ATOM     10  H1  LYS A   1       4.340 -20.509  -4.162  1.00  9.40           H
ATOM     11  H2  LYS A   1       5.687 -20.017  -3.923  1.00  9.40           H
ATOM     12  H3  LYS A   1       4.571 -19.474  -3.167  1.00  9.40           H
ATOM     13  HA  LYS A   1       5.015 -19.060  -5.824  1.00  8.15           H
ATOM     14  HB2 LYS A   1       2.779 -19.321  -5.597  1.00 12.85           H
ATOM     15  HB3 LYS A   1       2.750 -18.332  -4.353  1.00 12.85           H
ATOM     16  HG2 LYS A   1       3.067 -16.522  -5.688  1.00  9.63           H
ATOM     17  HG3 LYS A   1       3.420 -17.436  -6.939  1.00  9.63           H
ATOM     18  HD2 LYS A   1       1.263 -18.147  -7.077  1.00 12.26           H
ATOM     19  HD3 LYS A   1       0.889 -17.357  -5.750  1.00 12.26           H
ATOM     20  HE2 LYS A   1       0.135 -16.011  -7.292  1.00 12.81           H
ATOM     21  HE3 LYS A   1       1.571 -15.394  -7.007  1.00 12.81           H
ATOM     22  HZ1 LYS A   1       1.156 -15.558  -9.222  1.00 24.86           H
ATOM     23  HZ2 LYS A   1       2.308 -16.368  -8.881  1.00 24.86           H
ATOM     24  HZ3 LYS A   1       1.027 -16.998  -9.129  1.00 24.86           H
ATOM     25  N   VAL A   2       6.031 -16.908  -5.490  1.00  6.41           N
ANISOU   25  N   VAL A   2      877    893    666    160    248   -105       N
ATOM     26  CA  VAL A   2       6.635 -15.611  -5.232  1.00  6.84           C
ANISOU   26  CA  VAL A   2      890    974    735    145    260    -69       C
ATOM     27  C   VAL A   2       5.828 -14.661  -6.064  1.00  5.30           C
ANISOU   27  C   VAL A   2      720    788    506    110    230    -62       C
ATOM     28  O   VAL A   2       5.846 -14.739  -7.293  1.00  7.09           O
ANISOU   28  O   VAL A   2      994   1021    678    152    280    -70       O
ATOM     29  CB  VAL A   2       8.132 -15.526  -5.533  1.00  8.47           C
ANISOU   29  CB  VAL A   2     1061   1200    959    186    328    -42       C
ATOM     30  CG1 VAL A   2       8.631 -14.156  -5.174  1.00  7.74           C
ANISOU   30  CG1 VAL A   2      917   1129    897    131    308     -7       C
ATOM     31  CG2 VAL A   2       8.864 -16.642  -4.783  1.00  7.95           C
ANISOU   31  CG2 VAL A   2      962   1128    931    193    324    -46       C
ATOM     32  H   VAL A   2       6.190 -17.228  -6.272  1.00  7.70           H
ATOM     33  HA  VAL A   2       6.567 -15.394  -4.289  1.00  8.21           H
ATOM     34  HB  VAL A   2       8.310 -15.657  -6.477  1.00 10.17           H
ATOM     35 HG11 VAL A   2       9.546 -14.063  -5.481  1.00  9.29           H
ATOM     36 HG12 VAL A   2       8.069 -13.492  -5.605  1.00  9.29           H
ATOM     37 HG13 VAL A   2       8.592 -14.047  -4.211  1.00  9.29           H
ATOM     38 HG21 VAL A   2       9.811 -16.435  -4.757  1.00  9.54           H
ATOM     39 HG22 VAL A   2       8.513 -16.699  -3.881  1.00  9.54           H
ATOM     40 HG23 VAL A   2       8.721 -17.481  -5.248  1.00  9.54           H
ATOM     41  N   PHE A   3       5.091 -13.822  -5.422  1.00  4.79           N
ANISOU   41  N   PHE A   3      646    722    453     91    195    -50       N
ATOM     42  CA  PHE A   3       4.262 -12.903  -6.154  1.00  5.39           C
ANISOU   42  CA  PHE A   3      749    802    497     86    189    -40       C
ATOM     43  C   PHE A   3       5.100 -11.796  -6.739  1.00  5.07           C
ANISOU   43  C   PHE A   3      700    779    449     78    220     -6       C
ATOM     44  O   PHE A   3       6.197 -11.449  -6.241  1.00  5.07           O
ANISOU   44  O   PHE A   3      658    784    483     74    250     16       O
ATOM     45  CB  PHE A   3       3.304 -12.239  -5.183  1.00  6.09           C
ANISOU   45  CB  PHE A   3      823    881    609     60    140    -41       C
ATOM     46  CG  PHE A   3       2.074 -12.983  -4.982  1.00  6.53           C
ANISOU   46  CG  PHE A   3      897    925    658     68    110    -67       C
ATOM     47  CD1 PHE A   3       2.015 -13.996  -4.069  1.00  5.83           C
ANISOU   47  CD1 PHE A   3      788    825    604     46     83    -83       C
ATOM     48  CD2 PHE A   3       0.956 -12.699  -5.705  1.00  5.29           C
ANISOU   48  CD2 PHE A   3      760    774    476     51     66    -74       C
ATOM     49  CE1 PHE A   3       0.872 -14.649  -3.859  1.00  6.53           C
ANISOU   49  CE1 PHE A   3      893    899    687     51     65   -107       C
ATOM     50  CE2 PHE A   3      -0.200 -13.370  -5.507  1.00  4.40           C
ANISOU   50  CE2 PHE A   3      650    654    369     29     20    -94       C
ATOM     51  CZ  PHE A   3      -0.233 -14.367  -4.554  1.00  5.55           C
ANISOU   51  CZ  PHE A   3      785    783    541     36     29   -112       C
ATOM     52  H   PHE A   3       5.046 -13.756  -4.566  1.00  5.75           H
ATOM     53  HA  PHE A   3       3.792 -13.377  -6.857  1.00  6.47           H
ATOM     54  HB2 PHE A   3       3.742 -12.152  -4.322  1.00  7.31           H
ATOM     55  HB3 PHE A   3       3.068 -11.363  -5.526  1.00  7.31           H
ATOM     56  HD1 PHE A   3       2.776 -14.232  -3.591  1.00  7.00           H
ATOM     57  HD2 PHE A   3       0.988 -12.029  -6.349  1.00  6.35           H
ATOM     58  HE1 PHE A   3       0.844 -15.318  -3.214  1.00  7.83           H
ATOM     59  HE2 PHE A   3      -0.958 -13.164  -6.004  1.00  5.28           H
ATOM     60  HZ  PHE A   3      -1.019 -14.838  -4.396  1.00  6.67           H
ATOM     61  N   GLY A   4       4.542 -11.188  -7.756  1.00  5.26           N
ANISOU   61  N   GLY A   4      763    809    426     82    222      6       N
ATOM     62  CA  GLY A   4       4.973  -9.878  -8.124  1.00  5.47           C
ANISOU   62  CA  GLY A   4      785    840    453     68    237     47       C
ATOM     63  C   GLY A   4       4.161  -8.878  -7.371  1.00  5.65           C
ANISOU   63  C   GLY A   4      799    845    501     52    201     59       C
ATOM     64  O   GLY A   4       3.075  -9.137  -6.917  1.00  4.87           O
ANISOU   64  O   GLY A   4      702    741    410     46    150     37       O
ATOM     65  H   GLY A   4       3.914 -11.516  -8.244  1.00  6.32           H
ATOM     66  HA2 GLY A   4       5.910  -9.760  -7.906  1.00  6.57           H
ATOM     67  HA3 GLY A   4       4.850  -9.740  -9.076  1.00  6.57           H
ATOM     68  N   ARG A   5       4.696  -7.684  -7.264  1.00  5.99           N
ANISOU   68  N   ARG A   5      825    880    572     26    208     96       N
ATOM     69  CA  ARG A   5       4.055  -6.706  -6.437  1.00  6.83           C
ANISOU   69  CA  ARG A   5      924    967    704      5    173    104       C
ATOM     70  C   ARG A   5       2.685  -6.394  -6.940  1.00  5.44           C
ANISOU   70  C   ARG A   5      782    786    500     18    138    104       C
ATOM     71  O   ARG A   5       1.760  -6.254  -6.154  1.00  4.73           O
ANISOU   71  O   ARG A   5      687    685    428     22    104     90       O
ATOM     72  CB  ARG A   5       4.877  -5.422  -6.322  1.00  9.83           C
ANISOU   72  CB  ARG A   5     1305   1328   1102     16    232    140       C
ATOM     73  CG  ARG A   5       5.128  -4.652  -7.572  1.00  7.29           C
ANISOU   73  CG  ARG A   5      987   1009    774    -50    206    184       C
ATOM     74  CD  ARG A   5       6.090  -3.538  -7.192  1.00 10.65           C
ANISOU   74  CD  ARG A   5     1412   1411   1222    -33    280    217       C
ATOM     75  NE  ARG A   5       6.349  -2.682  -8.312  1.00 10.30           N
ANISOU   75  NE  ARG A   5     1392   1361   1159    -48    301    266       N
ATOM     76  CZ  ARG A   5       5.517  -1.747  -8.715  1.00  8.87           C
ANISOU   76  CZ  ARG A   5     1246   1159    965    -74    257    291       C
ATOM     77  NH1 ARG A   5       4.378  -1.528  -8.104  1.00 10.02           N
ANISOU   77  NH1 ARG A   5     1415   1283   1107    -29    239    268       N
ATOM     78  NH2 ARG A   5       5.839  -1.003  -9.762  1.00 10.88           N
ANISOU   78  NH2 ARG A   5     1545   1407   1180    -37    328    335       N
ATOM     79  H   ARG A   5       5.417  -7.423  -7.654  1.00  7.19           H
ATOM     80  HA  ARG A   5       3.989  -7.080  -5.545  1.00  8.19           H
ATOM     81  HB2 ARG A   5       4.413  -4.825  -5.714  1.00 11.80           H
ATOM     82  HB3 ARG A   5       5.745  -5.656  -5.958  1.00 11.80           H
ATOM     83  HG2 ARG A   5       5.533  -5.218  -8.247  1.00  8.75           H
ATOM     84  HG3 ARG A   5       4.303  -4.270  -7.910  1.00  8.75           H
ATOM     85  HD2 ARG A   5       5.703  -3.005  -6.481  1.00 12.78           H
ATOM     86  HD3 ARG A   5       6.931  -3.923  -6.899  1.00 12.78           H
ATOM     87  HE  ARG A   5       7.087  -2.785  -8.742  1.00 12.36           H
ATOM     88 HH11 ARG A   5       4.159  -2.002  -7.421  1.00 12.02           H
ATOM     89 HH12 ARG A   5       3.851  -0.911  -8.387  1.00 12.02           H
ATOM     90 HH21 ARG A   5       6.585  -1.134 -10.170  1.00 13.05           H
ATOM     91 HH22 ARG A   5       5.302  -0.389 -10.035  1.00 13.05           H
ATOM     92  N   CYS A   6       2.540  -6.244  -8.250  1.00  5.97           N
ANISOU   92  N   CYS A   6      893    864    510     46    158    122       N
ATOM     93  CA  CYS A   6       1.250  -5.877  -8.737  1.00  5.60           C
ANISOU   93  CA  CYS A   6      876    820    432     52    108    126       C
ATOM     94  C   CYS A   6       0.266  -6.993  -8.629  1.00  5.39           C
ANISOU   94  C   CYS A   6      846    807    397     60     66     87       C
ATOM     95  O   CYS A   6      -0.920  -6.772  -8.358  1.00  6.11           O
ANISOU   95  O   CYS A   6      935    894    493     73     31     83       O
ATOM     96  CB  CYS A   6       1.332  -5.479 -10.183  1.00  6.28           C
ANISOU   96  CB  CYS A   6     1008    918    459     71    130    159       C
ATOM     97  SG  CYS A   6       2.262  -3.975 -10.376  1.00  7.19           S
ANISOU   97  SG  CYS A   6     1132   1008    593     54    170    218       S
ATOM     98  H   CYS A   6       3.155  -6.348  -8.842  1.00  7.16           H
ATOM     99  HA  CYS A   6       0.946  -5.125  -8.206  1.00  6.72           H
ATOM    100  HB2 CYS A   6       1.773  -6.181 -10.686  1.00  7.54           H
ATOM    101  HB3 CYS A   6       0.437  -5.335 -10.529  1.00  7.54           H
ATOM    102  N   GLU A   7       0.759  -8.195  -8.799  1.00  5.35           N
ANISOU  102  N   GLU A   7      843    812    377     64     82     56       N
ATOM    103  CA  GLU A   7      -0.100  -9.361  -8.646  1.00  5.63           C
ANISOU  103  CA  GLU A   7      882    851    405     75     56     13       C
ATOM    104  C   GLU A   7      -0.559  -9.475  -7.231  1.00  4.74           C
ANISOU  104  C   GLU A   7      724    724    352     52     25      1       C
ATOM    105  O   GLU A   7      -1.711  -9.746  -6.969  1.00  4.64           O
ANISOU  105  O   GLU A   7      701    713    349     52    -16    -14       O
ATOM    106  CB  GLU A   7       0.665 -10.580  -9.113  1.00  5.77           C
ANISOU  106  CB  GLU A   7      920    878    394     71     72    -13       C
ATOM    107  CG  GLU A   7       0.884 -10.659 -10.580  1.00  6.34           C
ANISOU  107  CG  GLU A   7     1046    966    397     92     96    -10       C
ATOM    108  CD  GLU A   7       2.033  -9.809 -11.116  1.00  7.13           C
ANISOU  108  CD  GLU A   7     1151   1076    483     84    138     31       C
ATOM    109  OE1 GLU A   7       2.764  -9.145 -10.374  1.00  7.65           O
ANISOU  109  OE1 GLU A   7     1182   1130    592     90    182     55       O
ATOM    110  OE2 GLU A   7       2.187  -9.821 -12.360  1.00 10.19           O
ANISOU  110  OE2 GLU A   7     1600   1478    794    134    189     35       O
ATOM    111  H   GLU A   7       1.576  -8.371  -9.002  1.00  6.42           H
ATOM    112  HA  GLU A   7      -0.896  -9.291  -9.194  1.00  6.76           H
ATOM    113  HB2 GLU A   7       1.537 -10.577  -8.689  1.00  6.92           H
ATOM    114  HB3 GLU A   7       0.170 -11.372  -8.850  1.00  6.92           H
ATOM    115  HG2 GLU A   7       1.074 -11.582 -10.811  1.00  7.61           H
ATOM    116  HG3 GLU A   7       0.074 -10.366 -11.026  1.00  7.61           H
ATOM    117  N   LEU A   8       0.357  -9.285  -6.314  1.00  4.47           N
ANISOU  117  N   LEU A   8      659    678    362     45     52      9       N
ATOM    118  CA  LEU A   8       0.012  -9.339  -4.931  1.00  4.71           C
ANISOU  118  CA  LEU A   8      658    693    439     41     48     -1       C
ATOM    119  C   LEU A   8      -0.903  -8.228  -4.600  1.00  4.09           C
ANISOU  119  C   LEU A   8      570    607    377     29     11     15       C
ATOM    120  O   LEU A   8      -1.912  -8.419  -3.920  1.00  4.49           O
ANISOU  120  O   LEU A   8      607    655    444     37     -6      5       O
ATOM    121  CB  LEU A   8       1.230  -9.241  -4.123  1.00  4.90           C
ANISOU  121  CB  LEU A   8      655    709    496     26     70      3       C
ATOM    122  CG  LEU A   8       0.930  -9.404  -2.655  1.00  5.05           C
ANISOU  122  CG  LEU A   8      650    717    552     19     59     -9       C
ATOM    123  CD1 LEU A   8       0.233 -10.712  -2.374  1.00  4.42           C
ANISOU  123  CD1 LEU A   8      565    640    474     17     36    -33       C
ATOM    124  CD2 LEU A   8       2.215  -9.350  -1.867  1.00  5.17           C
ANISOU  124  CD2 LEU A   8      641    728    594      5     70      0       C
ATOM    125  H   LEU A   8       1.187  -9.124  -6.472  1.00  5.37           H
ATOM    126  HA  LEU A   8      -0.424 -10.182  -4.730  1.00  5.66           H
ATOM    127  HB2 LEU A   8       1.848  -9.940  -4.390  1.00  5.88           H
ATOM    128  HB3 LEU A   8       1.635  -8.370  -4.259  1.00  5.88           H
ATOM    129  HG  LEU A   8       0.341  -8.684  -2.381  1.00  6.06           H
ATOM    130 HD11 LEU A   8       0.213 -10.859  -1.415  1.00  5.30           H
ATOM    131 HD12 LEU A   8      -0.672 -10.668  -2.721  1.00  5.30           H
ATOM    132 HD13 LEU A   8       0.720 -11.429  -2.809  1.00  5.30           H
ATOM    133 HD21 LEU A   8       2.024  -9.553  -0.938  1.00  6.20           H
ATOM    134 HD22 LEU A   8       2.835 -10.002  -2.228  1.00  6.20           H
ATOM    135 HD23 LEU A   8       2.592  -8.459  -1.940  1.00  6.20           H
ATOM    136  N   ALA A   9      -0.619  -7.056  -5.122  1.00  4.33           N
ANISOU  136  N   ALA A   9      618    630    396     42     29     47       N
ATOM    137  CA  ALA A   9      -1.483  -5.940  -4.867  1.00  4.31           C
ANISOU  137  CA  ALA A   9      618    613    407     47      5     65       C
ATOM    138  C   ALA A   9      -2.885  -6.281  -5.274  1.00  4.41           C
ANISOU  138  C   ALA A   9      627    640    408     65    -30     60       C
ATOM    139  O   ALA A   9      -3.843  -6.020  -4.550  1.00  4.34           O
ANISOU  139  O   ALA A   9      597    626    424     73    -51     56       O
ATOM    140  CB  ALA A   9      -1.038  -4.713  -5.630  1.00  4.60           C
ANISOU  140  CB  ALA A   9      680    636    432     56     31    101       C
ATOM    141  H   ALA A   9       0.060  -6.886  -5.620  1.00  5.20           H
ATOM    142  HA  ALA A   9      -1.441  -5.734  -3.920  1.00  5.17           H
ATOM    143  HB1 ALA A   9      -1.615  -3.969  -5.396  1.00  5.52           H
ATOM    144  HB2 ALA A   9      -0.120  -4.508  -5.391  1.00  5.52           H
ATOM    145  HB3 ALA A   9      -1.100  -4.893  -6.581  1.00  5.52           H
ATOM    146  N   ALA A  10      -3.014  -6.805  -6.472  1.00  4.75           N
ANISOU  146  N   ALA A  10      695    704    406     73    -42     59       N
ATOM    147  CA  ALA A  10      -4.316  -7.155  -6.955  1.00  4.95           C
ANISOU  147  CA  ALA A  10      717    751    410     80    -92     50       C
ATOM    148  C   ALA A  10      -4.973  -8.186  -6.100  1.00  4.70           C
ANISOU  148  C   ALA A  10      649    722    412     64   -111     18       C
ATOM    149  O   ALA A  10      -6.174  -8.120  -5.857  1.00  4.80           O
ANISOU  149  O   ALA A  10      634    743    444     73   -145     20       O
ATOM    150  CB  ALA A  10      -4.241  -7.647  -8.402  1.00  5.37           C
ANISOU  150  CB  ALA A  10      811    825    403     89   -104     49       C
ATOM    151  H   ALA A  10      -2.368  -6.965  -7.016  1.00  5.71           H
ATOM    152  HA  ALA A  10      -4.862  -6.353  -6.933  1.00  5.94           H
ATOM    153  HB1 ALA A  10      -5.141  -7.786  -8.735  1.00  6.44           H
ATOM    154  HB2 ALA A  10      -3.789  -6.978  -8.940  1.00  6.44           H
ATOM    155  HB3 ALA A  10      -3.747  -8.481  -8.426  1.00  6.44           H
ATOM    156  N   ALA A  11      -4.217  -9.161  -5.691  1.00  4.45           N
ANISOU  156  N   ALA A  11      616    684    390     49    -89     -8       N
ATOM    157  CA  ALA A  11      -4.795 -10.197  -4.849  1.00  4.46           C
ANISOU  157  CA  ALA A  11      586    686    424     19   -112    -35       C
ATOM    158  C   ALA A  11      -5.190  -9.620  -3.511  1.00  5.68           C
ANISOU  158  C   ALA A  11      719    825    614     63    -65    -25       C
ATOM    159  O   ALA A  11      -6.221  -9.946  -2.953  1.00  4.26           O
ANISOU  159  O   ALA A  11      497    653    471     28   -116    -30       O
ATOM    160  CB  ALA A  11      -3.803 -11.311  -4.664  1.00  6.11           C
ANISOU  160  CB  ALA A  11      816    885    621     35    -66    -59       C
ATOM    161  H   ALA A  11      -3.382  -9.257  -5.875  1.00  5.34           H
ATOM    162  HA  ALA A  11      -5.584 -10.564  -5.277  1.00  5.36           H
ATOM    163  HB1 ALA A  11      -4.214 -12.015  -4.139  1.00  7.34           H
ATOM    164  HB2 ALA A  11      -3.548 -11.654  -5.535  1.00  7.34           H
ATOM    165  HB3 ALA A  11      -3.023 -10.966  -4.203  1.00  7.34           H
ATOM    166  N   MET A  12      -4.297  -8.827  -2.951  1.00  3.88           N
ANISOU  166  N   MET A  12      483    581    410     32    -67    -12       N
ATOM    167  CA  MET A  12      -4.664  -8.220  -1.701  1.00  3.62           C
ANISOU  167  CA  MET A  12      435    535    408     43    -55     -7       C
ATOM    168  C   MET A  12      -5.890  -7.340  -1.838  1.00  4.27           C
ANISOU  168  C   MET A  12      500    621    502     62    -75     10       C
ATOM    169  O   MET A  12      -6.728  -7.305  -0.930  1.00  4.35           O
ANISOU  169  O   MET A  12      485    630    537     75    -71      9       O
ATOM    170  CB  MET A  12      -3.468  -7.475  -1.202  1.00  3.45           C
ANISOU  170  CB  MET A  12      426    492    391     42    -23     -4       C
ATOM    171  CG  MET A  12      -2.412  -8.356  -0.722  1.00  3.25           C
ANISOU  171  CG  MET A  12      398    466    369     22     -5    -15       C
ATOM    172  SD  MET A  12      -1.099  -7.431  -0.034  1.00  3.27           S
ANISOU  172  SD  MET A  12      403    451    388      5     10    -11       S
ATOM    173  CE  MET A  12      -0.375  -8.659   1.025  1.00  4.59           C
ANISOU  173  CE  MET A  12      559    621    565      8     22    -26       C
ATOM    174  H   MET A  12      -3.518  -8.637  -3.260  1.00  4.65           H
ATOM    175  HA  MET A  12      -4.898  -8.897  -1.047  1.00  4.35           H
ATOM    176  HB2 MET A  12      -3.106  -6.938  -1.925  1.00  4.14           H
ATOM    177  HB3 MET A  12      -3.738  -6.902  -0.467  1.00  4.14           H
ATOM    178  HG2 MET A  12      -2.767  -8.944  -0.038  1.00  3.90           H
ATOM    179  HG3 MET A  12      -2.066  -8.879  -1.462  1.00  3.90           H
ATOM    180  HE1 MET A  12       0.419  -8.288   1.441  1.00  5.51           H
ATOM    181  HE2 MET A  12      -1.020  -8.909   1.705  1.00  5.51           H
ATOM    182  HE3 MET A  12      -0.138  -9.434   0.493  1.00  5.51           H
ATOM    183  N   LYS A  13      -5.973  -6.639  -2.928  1.00  5.98           N
ANISOU  183  N   LYS A  13      743    839    692    101    -67     31       N
ATOM    184  CA  LYS A  13      -7.100  -5.779  -3.148  1.00  4.99           C
ANISOU  184  CA  LYS A  13      592    719    585     81   -134     55       C
ATOM    185  C   LYS A  13      -8.364  -6.590  -3.271  1.00  5.85           C
ANISOU  185  C   LYS A  13      670    855    698    114   -136     48       C
ATOM    186  O   LYS A  13      -9.398  -6.223  -2.702  1.00  6.45           O
ANISOU  186  O   LYS A  13      710    933    807    132   -141     57       O
ATOM    187  CB  LYS A  13      -6.908  -4.899  -4.355  1.00  8.22           C
ANISOU  187  CB  LYS A  13     1044   1123    956    140   -106     87       C
ATOM    188  CG  LYS A  13      -7.811  -3.697  -4.463  1.00 10.30           C
ANISOU  188  CG  LYS A  13     1298   1381   1235    151   -140    123       C
ATOM    189  CD  LYS A  13      -7.419  -2.828  -5.639  1.00 15.08           C
ANISOU  189  CD  LYS A  13     1904   1981   1844     58   -251    163       C
ATOM    190  CE  LYS A  13      -8.429  -1.696  -5.898  1.00 42.36           C
ANISOU  190  CE  LYS A  13     5440   5421   5233    350    -48    184       C
ATOM    191  NZ  LYS A  13      -8.501  -0.737  -4.753  1.00 48.61           N
ANISOU  191  NZ  LYS A  13     6149   6231   6089    279   -152    184       N
ATOM    192  H   LYS A  13      -5.391  -6.640  -3.562  1.00  7.18           H
ATOM    193  HA  LYS A  13      -7.179  -5.182  -2.387  1.00  5.99           H
ATOM    194  HB2 LYS A  13      -5.996  -4.569  -4.344  1.00  9.87           H
ATOM    195  HB3 LYS A  13      -7.056  -5.438  -5.147  1.00  9.87           H
ATOM    196  HG2 LYS A  13      -8.727  -3.992  -4.591  1.00 12.36           H
ATOM    197  HG3 LYS A  13      -7.743  -3.168  -3.653  1.00 12.36           H
ATOM    198  HD2 LYS A  13      -6.555  -2.424  -5.461  1.00 18.10           H
ATOM    199  HD3 LYS A  13      -7.371  -3.376  -6.437  1.00 18.10           H
ATOM    200  HE2 LYS A  13      -8.161  -1.204  -6.689  1.00 50.83           H
ATOM    201  HE3 LYS A  13      -9.311  -2.079  -6.028  1.00 50.83           H
ATOM    202  HZ1 LYS A  13      -9.089  -0.094  -4.931  1.00 58.33           H
ATOM    203  HZ2 LYS A  13      -8.754  -1.164  -4.014  1.00 58.33           H
ATOM    204  HZ3 LYS A  13      -7.703  -0.369  -4.614  1.00 58.33           H
ATOM    205  N   ARG A  14      -8.281  -7.720  -3.959  1.00  5.62           N
ANISOU  205  N   ARG A  14      639    846    649     87   -165     30       N
ATOM    206  CA  ARG A  14      -9.497  -8.506  -4.069  1.00  5.90           C
ANISOU  206  CA  ARG A  14      637    908    699     63   -211     16       C
ATOM    207  C   ARG A  14      -9.947  -9.025  -2.729  1.00  6.96           C
ANISOU  207  C   ARG A  14      726   1036    883     47   -199      7       C
ATOM    208  O   ARG A  14     -11.115  -9.311  -2.539  1.00 11.79           O
ANISOU  208  O   ARG A  14     1307   1662   1509     87   -179     10       O
ATOM    209  CB  ARG A  14      -9.206  -9.700  -4.963  1.00  7.06           C
ANISOU  209  CB  ARG A  14      806   1065    810     34   -243     -7       C
ATOM    210  CG  ARG A  14      -9.203  -9.427  -6.430  1.00 10.97           C
ANISOU  210  CG  ARG A  14     1348   1576   1243     71   -250     -1       C
ATOM    211  CD  ARG A  14      -9.183 -10.693  -7.241  1.00 12.27           C
ANISOU  211  CD  ARG A  14     1531   1752   1379     15   -303    -34       C
ATOM    212  NE  ARG A  14      -7.927 -11.407  -7.111  1.00 15.73           N
ANISOU  212  NE  ARG A  14     2025   2167   1783     54   -216    -59       N
ATOM    213  CZ  ARG A  14      -6.851 -11.135  -7.836  1.00 12.63           C
ANISOU  213  CZ  ARG A  14     1658   1776   1367    -10   -260    -53       C
ATOM    214  NH1 ARG A  14      -6.852 -10.150  -8.711  1.00 15.02           N
ANISOU  214  NH1 ARG A  14     2000   2089   1620     66   -220    -26       N
ATOM    215  NH2 ARG A  14      -5.752 -11.860  -7.645  1.00 14.03           N
ANISOU  215  NH2 ARG A  14     1873   1933   1523     34   -175    -73       N
ATOM    216  H   ARG A  14      -7.579  -8.033  -4.345  1.00  6.74           H
ATOM    217  HA  ARG A  14     -10.202  -7.955  -4.444  1.00  7.09           H
ATOM    218  HB2 ARG A  14      -8.329 -10.046  -4.734  1.00  8.47           H
ATOM    219  HB3 ARG A  14      -9.882 -10.376  -4.798  1.00  8.47           H
ATOM    220  HG2 ARG A  14     -10.004  -8.931  -6.663  1.00 13.16           H
ATOM    221  HG3 ARG A  14      -8.415  -8.910  -6.656  1.00 13.16           H
ATOM    222  HD2 ARG A  14      -9.895 -11.278  -6.937  1.00 14.72           H
ATOM    223  HD3 ARG A  14      -9.310 -10.474  -8.177  1.00 14.72           H
ATOM    224  HE  ARG A  14      -7.878 -12.042  -6.533  1.00 18.87           H
ATOM    225 HH11 ARG A  14      -7.559  -9.672  -8.820  1.00 18.03           H
ATOM    226 HH12 ARG A  14      -6.146  -9.986  -9.174  1.00 18.03           H
ATOM    227 HH21 ARG A  14      -5.749 -12.491  -7.061  1.00 16.83           H
ATOM    228 HH22 ARG A  14      -5.044 -11.698  -8.106  1.00 16.83           H
ATOM    229  N   HIS A  15      -9.010  -9.155  -1.824  1.00  6.79           N
ANISOU  229  N   HIS A  15      723    990    867     49   -146     -4       N
ATOM    230  CA  HIS A  15      -9.288  -9.639  -0.494  1.00  8.69           C
ANISOU  230  CA  HIS A  15      951   1221   1131     65    -96    -13       C
ATOM    231  C   HIS A  15      -9.592  -8.515   0.451  1.00  6.31           C
ANISOU  231  C   HIS A  15      615    913    868     35   -123      5       C
ATOM    232  O   HIS A  15      -9.618  -8.748   1.664  1.00 12.47           O
ANISOU  232  O   HIS A  15     1415   1679   1645    109    -21     -4       O
ATOM    233  CB  HIS A  15      -8.088 -10.354   0.063  1.00 10.16           C
ANISOU  233  CB  HIS A  15     1158   1391   1311     33    -83    -32       C
ATOM    234  CG  HIS A  15      -7.915 -11.718  -0.444  1.00 10.76           C
ANISOU  234  CG  HIS A  15     1251   1468   1371     24    -81    -51       C
ATOM    235  ND1 HIS A  15      -7.319 -12.010  -1.640  1.00  9.05           N
ANISOU  235  ND1 HIS A  15     1047   1257   1136    -33   -143    -61       N
ATOM    236  CD2 HIS A  15      -8.241 -12.899   0.107  1.00  9.06           C
ANISOU  236  CD2 HIS A  15     1005   1248   1187    -52   -127    -62       C
ATOM    237  CE1 HIS A  15      -7.329 -13.314  -1.839  1.00 12.31           C
ANISOU  237  CE1 HIS A  15     1485   1662   1533     -4   -107    -85       C
ATOM    238  NE2 HIS A  15      -7.877 -13.871  -0.782  1.00 11.81           N
ANISOU  238  NE2 HIS A  15     1390   1593   1504    -27   -108    -86       N
ATOM    239  H   HIS A  15      -8.183  -8.965  -1.959  1.00  8.15           H
ATOM    240  HA  HIS A  15     -10.036 -10.254  -0.549  1.00 10.43           H
ATOM    241  HB2 HIS A  15      -7.292  -9.850  -0.168  1.00 12.19           H
ATOM    242  HB3 HIS A  15      -8.179 -10.407   1.027  1.00 12.19           H
ATOM    243  HD1 HIS A  15      -6.988 -11.430  -2.182  1.00 10.87           H
ATOM    244  HD2 HIS A  15      -8.639 -13.030   0.937  1.00 10.87           H
ATOM    245  HE1 HIS A  15      -7.008 -13.759  -2.590  1.00 14.78           H
ATOM    246  HE2 HIS A  15      -7.990 -14.716  -0.668  1.00 14.17           H
ATOM    247  N   GLY A  16      -9.697  -7.314  -0.036  1.00  5.36           N
ANISOU  247  N   GLY A  16      515    787    736     96    -95     22       N
ATOM    248  CA  GLY A  16     -10.233  -6.285   0.764  1.00  6.76           C
ANISOU  248  CA  GLY A  16      691    946    931    145    -59     36       C
ATOM    249  C   GLY A  16      -9.225  -5.558   1.569  1.00  6.99           C
ANISOU  249  C   GLY A  16      762    941    951    156    -20     28       C
ATOM    250  O   GLY A  16      -9.598  -4.824   2.443  1.00  5.82           O
ANISOU  250  O   GLY A  16      610    779    824    162    -10     28       O
ATOM    251  H   GLY A  16      -9.462  -7.078  -0.829  1.00  6.44           H
ATOM    252  HA2 GLY A  16     -10.679  -5.642   0.191  1.00  8.11           H
ATOM    253  HA3 GLY A  16     -10.883  -6.668   1.374  1.00  8.11           H
ATOM    254  N   LEU A  17      -7.955  -5.759   1.333  1.00  6.61           N
ANISOU  254  N   LEU A  17      747    881    884    121    -27     16       N
ATOM    255  CA  LEU A  17      -6.978  -5.131   2.170  1.00  6.24           C
ANISOU  255  CA  LEU A  17      741    803    826    133     12     10       C
ATOM    256  C   LEU A  17      -6.792  -3.667   1.901  1.00  4.37           C
ANISOU  256  C   LEU A  17      520    537    603    114    -21     23       C
ATOM    257  O   LEU A  17      -6.282  -2.976   2.790  1.00  4.92           O
ANISOU  257  O   LEU A  17      627    575    668    137     25     12       O
ATOM    258  CB  LEU A  17      -5.653  -5.820   2.056  1.00  4.53           C
ANISOU  258  CB  LEU A  17      527    591    603     67    -17     -2       C
ATOM    259  CG  LEU A  17      -5.575  -7.086   2.854  1.00  5.78           C
ANISOU  259  CG  LEU A  17      685    757    754     80     20    -21       C
ATOM    260  CD1 LEU A  17      -4.174  -7.668   2.693  1.00  4.04           C
ANISOU  260  CD1 LEU A  17      466    539    529     28     -7    -28       C
ATOM    261  CD2 LEU A  17      -5.856  -6.909   4.326  1.00  5.73           C
ANISOU  261  CD2 LEU A  17      674    741    761     71     24    -31       C
ATOM    262  H   LEU A  17      -7.638  -6.250   0.702  1.00  7.94           H
ATOM    263  HA  LEU A  17      -7.291  -5.222   3.084  1.00  7.48           H
ATOM    264  HB2 LEU A  17      -5.495  -6.043   1.126  1.00  5.44           H
ATOM    265  HB3 LEU A  17      -4.961  -5.221   2.377  1.00  5.44           H
ATOM    266  HG  LEU A  17      -6.263  -7.682   2.519  1.00  6.93           H
ATOM    267 HD11 LEU A  17      -4.122  -8.505   3.180  1.00  4.84           H
ATOM    268 HD12 LEU A  17      -4.003  -7.822   1.751  1.00  4.84           H
ATOM    269 HD13 LEU A  17      -3.528  -7.037   3.048  1.00  4.84           H
ATOM    270 HD21 LEU A  17      -5.578  -7.709   4.799  1.00  6.88           H
ATOM    271 HD22 LEU A  17      -5.359  -6.142   4.652  1.00  6.88           H
ATOM    272 HD23 LEU A  17      -6.807  -6.764   4.450  1.00  6.88           H
ATOM    273  N   ASP A  18      -7.186  -3.172   0.753  1.00  6.19           N
ANISOU  273  N   ASP A  18      767    768    818    168      2     49       N
ATOM    274  CA  ASP A  18      -6.980  -1.767   0.563  1.00  5.35           C
ANISOU  274  CA  ASP A  18      681    628    724    156    -24     68       C
ATOM    275  C   ASP A  18      -7.838  -1.012   1.550  1.00  5.96           C
ANISOU  275  C   ASP A  18      771    677    816    222     27     62       C
ATOM    276  O   ASP A  18      -9.078  -1.117   1.499  1.00  5.19           O
ANISOU  276  O   ASP A  18      629    603    740    239      1     75       O
ATOM    277  CB  ASP A  18      -7.386  -1.354  -0.839  1.00  7.37           C
ANISOU  277  CB  ASP A  18      950    888    961    190    -32    102       C
ATOM    278  CG  ASP A  18      -7.100   0.127  -1.099  1.00  9.69           C
ANISOU  278  CG  ASP A  18     1288   1137   1256    216    -18    128       C
ATOM    279  OD1 ASP A  18      -6.146   0.650  -0.514  1.00  6.93           O
ANISOU  279  OD1 ASP A  18      964    751    917    180    -11    120       O
ATOM    280  OD2 ASP A  18      -7.846   0.741  -1.893  1.00 14.38           O
ANISOU  280  OD2 ASP A  18     1891   1730   1843    275    -14    157       O
ATOM    281  H   ASP A  18      -7.554  -3.606   0.108  1.00  7.43           H
ATOM    282  HA  ASP A  18      -6.041  -1.563   0.695  1.00  6.42           H
ATOM    283  HB2 ASP A  18      -6.885  -1.878  -1.484  1.00  8.84           H
ATOM    284  HB3 ASP A  18      -8.337  -1.505  -0.954  1.00  8.84           H
ATOM    285  N   ASN A  19      -7.191  -0.246   2.394  1.00  5.00           N
ANISOU  285  N   ASN A  19      681    514    705    199     28     50       N
ATOM    286  CA  ASN A  19      -7.839   0.560   3.380  1.00  5.26           C
ANISOU  286  CA  ASN A  19      732    515    751    239     60     38       C
ATOM    287  C   ASN A  19      -8.443  -0.261   4.470  1.00  5.13           C
ANISOU  287  C   ASN A  19      689    520    740    244     78     19       C
ATOM    288  O   ASN A  19      -9.297   0.215   5.209  1.00  5.45           O
ANISOU  288  O   ASN A  19      730    549    792    284    108     15       O
ATOM    289  CB  ASN A  19      -8.923   1.462   2.775  1.00  5.99           C
ANISOU  289  CB  ASN A  19      825    590    861    297     63     67       C
ATOM    290  CG  ASN A  19      -9.254   2.613   3.672  1.00  6.41           C
ANISOU  290  CG  ASN A  19      911    590    935    323     79     61       C
ATOM    291  OD1 ASN A  19      -8.379   3.118   4.363  1.00  6.22           O
ANISOU  291  OD1 ASN A  19      942    522    900    313    106     38       O
ATOM    292  ND2 ASN A  19     -10.495   3.002   3.698  1.00  9.63           N
ANISOU  292  ND2 ASN A  19     1305    998   1356    412    120     79       N
ATOM    293  H   ASN A  19      -6.334  -0.178   2.411  1.00  6.00           H
ATOM    294  HA  ASN A  19      -7.162   1.136   3.768  1.00  6.31           H
ATOM    295  HB2 ASN A  19      -8.607   1.818   1.930  1.00  7.19           H
ATOM    296  HB3 ASN A  19      -9.730   0.943   2.637  1.00  7.19           H
ATOM    297 HD21 ASN A  19     -10.729   3.659   4.200  1.00 11.56           H
ATOM    298 HD22 ASN A  19     -11.082   2.601   3.213  1.00 11.56           H
ATOM    299  N   TYR A  20      -8.002  -1.467   4.625  1.00  4.95           N
ANISOU  299  N   TYR A  20      642    532    707    201     63      4       N
ATOM    300  CA  TYR A  20      -8.509  -2.253   5.716  1.00  6.35           C
ANISOU  300  CA  TYR A  20      810    728    875    227    110    -14       C
ATOM    301  C   TYR A  20      -7.940  -1.639   6.974  1.00  4.89           C
ANISOU  301  C   TYR A  20      665    508    687    197    104    -38       C
ATOM    302  O   TYR A  20      -6.728  -1.523   7.130  1.00  4.77           O
ANISOU  302  O   TYR A  20      685    474    651    175    101    -51       O
ATOM    303  CB  TYR A  20      -8.051  -3.677   5.563  1.00  5.38           C
ANISOU  303  CB  TYR A  20      652    641    751    165     72    -19       C
ATOM    304  CG  TYR A  20      -8.486  -4.495   6.725  1.00  5.27           C
ANISOU  304  CG  TYR A  20      612    646    744    137     70    -29       C
ATOM    305  CD1 TYR A  20      -9.759  -5.025   6.783  1.00  8.51           C
ANISOU  305  CD1 TYR A  20      986   1082   1165    183    111    -18       C
ATOM    306  CD2 TYR A  20      -7.641  -4.663   7.840  1.00  7.12           C
ANISOU  306  CD2 TYR A  20      894    865    946    150    113    -52       C
ATOM    307  CE1 TYR A  20     -10.144  -5.731   7.866  1.00 11.55           C
ANISOU  307  CE1 TYR A  20     1371   1476   1543    210    168    -24       C
ATOM    308  CE2 TYR A  20      -8.067  -5.370   8.908  1.00  8.92           C
ANISOU  308  CE2 TYR A  20     1118   1104   1166    161    146    -58       C
ATOM    309  CZ  TYR A  20      -9.304  -5.858   8.907  1.00  9.17           C
ANISOU  309  CZ  TYR A  20     1093   1161   1228    144    134    -43       C
ATOM    310  OH  TYR A  20      -9.746  -6.578   9.971  1.00 10.92           O
ANISOU  310  OH  TYR A  20     1319   1395   1434    176    195    -43       O
ATOM    311  H   TYR A  20      -7.419  -1.854   4.125  1.00  5.94           H
ATOM    312  HA  TYR A  20      -9.479  -2.259   5.746  1.00  7.62           H
ATOM    313  HB2 TYR A  20      -8.435  -4.056   4.757  1.00  6.45           H
ATOM    314  HB3 TYR A  20      -7.083  -3.701   5.513  1.00  6.45           H
ATOM    315  HD1 TYR A  20     -10.350  -4.896   6.077  1.00 10.22           H
ATOM    316  HD2 TYR A  20      -6.791  -4.287   7.840  1.00  8.55           H
ATOM    317  HE1 TYR A  20     -10.985  -6.127   7.892  1.00 13.87           H
ATOM    318  HE2 TYR A  20      -7.503  -5.513   9.633  1.00 10.70           H
ATOM    319  HH  TYR A  20      -9.144  -6.627  10.555  1.00 13.10           H
ATOM    320  N   ARG A  21      -8.836  -1.212   7.844  1.00  5.49           N
ANISOU  320  N   ARG A  21      755    571    760    247    151    -45       N
ATOM    321  CA  ARG A  21      -8.520  -0.527   9.071  1.00  5.54           C
ANISOU  321  CA  ARG A  21      812    541    752    243    164    -74       C
ATOM    322  C   ARG A  21      -7.600   0.655   8.814  1.00  5.61           C
ANISOU  322  C   ARG A  21      882    493    757    237    153    -85       C
ATOM    323  O   ARG A  21      -6.774   1.040   9.631  1.00  6.68           O
ANISOU  323  O   ARG A  21     1074    596    866    230    166   -112       O
ATOM    324  CB  ARG A  21      -7.994  -1.491  10.103  1.00  7.46           C
ANISOU  324  CB  ARG A  21     1070    801    963    236    190    -96       C
ATOM    325  CG  ARG A  21      -9.037  -2.504  10.492  1.00  8.11           C
ANISOU  325  CG  ARG A  21     1098    925   1060    221    190    -84       C
ATOM    326  CD  ARG A  21     -10.179  -1.829  11.246  1.00 11.96           C
ANISOU  326  CD  ARG A  21     1606   1402   1538    312    274    -86       C
ATOM    327  NE  ARG A  21      -9.670  -1.085  12.394  1.00 12.29           N
ANISOU  327  NE  ARG A  21     1706   1410   1554    281    257   -120       N
ATOM    328  CZ  ARG A  21      -9.340  -1.636  13.541  1.00 16.02           C
ANISOU  328  CZ  ARG A  21     2220   1889   1979    296    298   -136       C
ATOM    329  NH1 ARG A  21      -9.544  -2.928  13.769  1.00 17.72           N
ANISOU  329  NH1 ARG A  21     2395   2143   2193    276    302   -123       N
ATOM    330  NH2 ARG A  21      -8.782  -0.879  14.486  1.00 15.46           N
ANISOU  330  NH2 ARG A  21     2208   1788   1877    272    281   -165       N
ATOM    331  H   ARG A  21      -9.683  -1.314   7.737  1.00  6.59           H
ATOM    332  HA  ARG A  21      -9.327  -0.147   9.452  1.00  6.65           H
ATOM    333  HB2 ARG A  21      -7.228  -1.964   9.740  1.00  8.95           H
ATOM    334  HB3 ARG A  21      -7.733  -0.999  10.898  1.00  8.95           H
ATOM    335  HG2 ARG A  21      -9.397  -2.922   9.695  1.00  9.74           H
ATOM    336  HG3 ARG A  21      -8.640  -3.175  11.069  1.00  9.74           H
ATOM    337  HD2 ARG A  21     -10.636  -1.210  10.655  1.00 14.36           H
ATOM    338  HD3 ARG A  21     -10.799  -2.503  11.565  1.00 14.36           H
ATOM    339  HE  ARG A  21      -9.580  -0.234  12.315  1.00 14.75           H
ATOM    340 HH11 ARG A  21      -9.898  -3.421  13.160  1.00 21.26           H
ATOM    341 HH12 ARG A  21      -9.322  -3.271  14.526  1.00 21.26           H
ATOM    342 HH21 ARG A  21      -8.643  -0.043  14.340  1.00 18.55           H
ATOM    343 HH22 ARG A  21      -8.562  -1.226  15.241  1.00 18.55           H
ATOM    344  N   GLY A  22      -7.771   1.270   7.657  1.00  5.87           N
ANISOU  344  N   GLY A  22      911    511    808    254    143    -56       N
ATOM    345  CA  GLY A  22      -7.091   2.476   7.318  1.00  6.30           C
ANISOU  345  CA  GLY A  22     1016    512    864    254    142    -56       C
ATOM    346  C   GLY A  22      -5.712   2.296   6.771  1.00  5.77           C
ANISOU  346  C   GLY A  22      957    445    792    186    104    -55       C
ATOM    347  O   GLY A  22      -4.972   3.260   6.699  1.00  6.40           O
ANISOU  347  O   GLY A  22     1083    474    874    175    105    -58       O
ATOM    348  H   GLY A  22      -8.297   0.988   7.037  1.00  7.05           H
ATOM    349  HA2 GLY A  22      -7.613   2.948   6.651  1.00  7.56           H
ATOM    350  HA3 GLY A  22      -7.023   3.026   8.114  1.00  7.56           H
ATOM    351  N   TYR A  23      -5.363   1.109   6.449  1.00  5.15           N
ANISOU  351  N   TYR A  23      833    416    708    156     82    -47       N
ATOM    352  CA  TYR A  23      -4.093   0.794   5.858  1.00  5.16           C
ANISOU  352  CA  TYR A  23      827    429    702    112     69    -41       C
ATOM    353  C   TYR A  23      -4.272   0.564   4.372  1.00  4.75           C
ANISOU  353  C   TYR A  23      747    401    656    112     52     -6       C
ATOM    354  O   TYR A  23      -4.876  -0.412   3.942  1.00  4.50           O
ANISOU  354  O   TYR A  23      674    414    622    123     47      3       O
ATOM    355  CB  TYR A  23      -3.471  -0.423   6.478  1.00  5.49           C
ANISOU  355  CB  TYR A  23      852    504    730     77     55    -58       C
ATOM    356  CG  TYR A  23      -3.060  -0.161   7.875  1.00  5.61           C
ANISOU  356  CG  TYR A  23      900    498    734     53     47    -91       C
ATOM    357  CD1 TYR A  23      -1.920   0.553   8.131  1.00  6.50           C
ANISOU  357  CD1 TYR A  23     1050    577    840     25     42   -103       C
ATOM    358  CD2 TYR A  23      -3.809  -0.600   8.934  1.00  6.56           C
ANISOU  358  CD2 TYR A  23     1027    630    836     78     67   -108       C
ATOM    359  CE1 TYR A  23      -1.512   0.820   9.449  1.00  6.87           C
ANISOU  359  CE1 TYR A  23     1132    606    871     -1     23   -138       C
ATOM    360  CE2 TYR A  23      -3.427  -0.327  10.245  1.00  8.81           C
ANISOU  360  CE2 TYR A  23     1362    894   1091     86     84   -140       C
ATOM    361  CZ  TYR A  23      -2.293   0.353  10.486  1.00  9.20           C
ANISOU  361  CZ  TYR A  23     1443    912   1140     31     44   -157       C
ATOM    362  OH  TYR A  23      -1.871   0.591  11.776  1.00 12.97           O
ANISOU  362  OH  TYR A  23     1978   1371   1581     47     60   -192       O
ATOM    363  H   TYR A  23      -5.863   0.418   6.564  1.00  6.18           H
ATOM    364  HA  TYR A  23      -3.510   1.557   6.000  1.00  6.19           H
ATOM    365  HB2 TYR A  23      -4.115  -1.148   6.478  1.00  6.59           H
ATOM    366  HB3 TYR A  23      -2.686  -0.677   5.969  1.00  6.59           H
ATOM    367  HD1 TYR A  23      -1.408   0.867   7.421  1.00  7.80           H
ATOM    368  HD2 TYR A  23      -4.586  -1.087   8.776  1.00  7.87           H
ATOM    369  HE1 TYR A  23      -0.734   1.299   9.619  1.00  8.24           H
ATOM    370  HE2 TYR A  23      -3.956  -0.615  10.953  1.00 10.57           H
ATOM    371  HH  TYR A  23      -1.052   0.779  11.780  1.00 15.57           H
ATOM    372  N   SER A  24      -3.688   1.451   3.622  1.00  4.96           N
ANISOU  372  N   SER A  24      796    400    688    102     52     14       N
ATOM    373  CA  SER A  24      -3.821   1.398   2.211  1.00  5.38           C
ANISOU  373  CA  SER A  24      837    470    739    103     43     50       C
ATOM    374  C   SER A  24      -3.138   0.154   1.688  1.00  5.24           C
ANISOU  374  C   SER A  24      786    501    704     78     30     48       C
ATOM    375  O   SER A  24      -2.269  -0.413   2.280  1.00  5.76           O
ANISOU  375  O   SER A  24      845    575    767     49     34     27       O
ATOM    376  CB  SER A  24      -3.142   2.631   1.619  1.00  6.30           C
ANISOU  376  CB  SER A  24      994    537    862     93     48     73       C
ATOM    377  OG  SER A  24      -1.761   2.521   1.848  1.00  7.65           O
ANISOU  377  OG  SER A  24     1173    702   1033     48     55     63       O
ATOM    378  H   SER A  24      -3.204   2.099   3.913  1.00  5.95           H
ATOM    379  HA  SER A  24      -4.754   1.378   1.945  1.00  6.46           H
ATOM    380  HB2 SER A  24      -3.313   2.672   0.665  1.00  7.56           H
ATOM    381  HB3 SER A  24      -3.483   3.430   2.051  1.00  7.56           H
ATOM    382  HG  SER A  24      -1.414   3.285   1.884  1.00  9.19           H
ATOM    383  N   LEU A  25      -3.581  -0.229   0.499  1.00  4.87           N
ANISOU  383  N   LEU A  25      722    486    641     96     24     70       N
ATOM    384  CA  LEU A  25      -3.061  -1.407  -0.126  1.00  4.35           C
ANISOU  384  CA  LEU A  25      631    462    561     68     11     72       C
ATOM    385  C   LEU A  25      -1.558  -1.443  -0.114  1.00  4.34           C
ANISOU  385  C   LEU A  25      634    456    561     27     23     70       C
ATOM    386  O   LEU A  25      -0.968  -2.480   0.124  1.00  5.44           O
ANISOU  386  O   LEU A  25      756    619    690     21     34     51       O
ATOM    387  CB  LEU A  25      -3.567  -1.385  -1.550  1.00  4.52           C
ANISOU  387  CB  LEU A  25      653    506    556     93      8     95       C
ATOM    388  CG  LEU A  25      -3.343  -2.687  -2.262  1.00  4.45           C
ANISOU  388  CG  LEU A  25      626    540    526     75    -13     90       C
ATOM    389  CD1 LEU A  25      -3.894  -3.904  -1.613  1.00  5.35           C
ANISOU  389  CD1 LEU A  25      714    677    642     86    -12     65       C
ATOM    390  CD2 LEU A  25      -3.883  -2.586  -3.678  1.00  5.10           C
ANISOU  390  CD2 LEU A  25      723    640    575    106    -19    114       C
ATOM    391  H   LEU A  25      -4.182   0.182   0.042  1.00  5.84           H
ATOM    392  HA  LEU A  25      -3.360  -2.200   0.345  1.00  5.22           H
ATOM    393  HB2 LEU A  25      -4.520  -1.205  -1.544  1.00  5.42           H
ATOM    394  HB3 LEU A  25      -3.102  -0.690  -2.040  1.00  5.42           H
ATOM    395  HG  LEU A  25      -2.382  -2.823  -2.244  1.00  5.34           H
ATOM    396 HD11 LEU A  25      -3.745  -4.666  -2.193  1.00  6.42           H
ATOM    397 HD12 LEU A  25      -3.443  -4.041  -0.765  1.00  6.42           H
ATOM    398 HD13 LEU A  25      -4.845  -3.780  -1.466  1.00  6.42           H
ATOM    399 HD21 LEU A  25      -3.764  -3.439  -4.123  1.00  6.12           H
ATOM    400 HD22 LEU A  25      -4.826  -2.360  -3.641  1.00  6.12           H
ATOM    401 HD23 LEU A  25      -3.396  -1.895  -4.153  1.00  6.12           H
ATOM    402  N   GLY A  26      -0.924  -0.335  -0.475  1.00  4.56           N
ANISOU  402  N   GLY A  26      690    450    593     21     44     92       N
ATOM    403  CA  GLY A  26       0.502  -0.317  -0.540  1.00  4.62           C
ANISOU  403  CA  GLY A  26      693    454    607    -21     53     96       C
ATOM    404  C   GLY A  26       1.167  -0.743   0.724  1.00  4.43           C
ANISOU  404  C   GLY A  26      653    430    599    -51     47     69       C
ATOM    405  O   GLY A  26       2.195  -1.338   0.696  1.00  4.37           O
ANISOU  405  O   GLY A  26      622    443    594    -77     48     66       O
ATOM    406  H   GLY A  26      -1.304   0.407  -0.683  1.00  5.48           H
ATOM    407  HA2 GLY A  26       0.793  -0.914  -1.248  1.00  5.54           H
ATOM    408  HA3 GLY A  26       0.797   0.584  -0.745  1.00  5.54           H
ATOM    409  N   ASN A  27       0.551  -0.446   1.834  1.00  4.39           N
ANISOU  409  N   ASN A  27      662    405    601    -38     37     44       N
ATOM    410  CA  ASN A  27       1.133  -0.847   3.093  1.00  4.27           C
ANISOU  410  CA  ASN A  27      638    392    592    -59     25     13       C
ATOM    411  C   ASN A  27       1.214  -2.337   3.154  1.00  3.93           C
ANISOU  411  C   ASN A  27      557    397    541    -62     22      4       C
ATOM    412  O   ASN A  27       2.187  -2.864   3.630  1.00  4.37           O
ANISOU  412  O   ASN A  27      595    467    597    -79     20     -4       O
ATOM    413  CB  ASN A  27       0.310  -0.365   4.258  1.00  4.39           C
ANISOU  413  CB  ASN A  27      681    378    609    -49     18    -10       C
ATOM    414  CG  ASN A  27       0.562   1.033   4.565  1.00  5.08           C
ANISOU  414  CG  ASN A  27      808    407    715    -79     -0    -15       C
ATOM    415  OD1 ASN A  27       1.629   1.329   5.066  1.00  5.97           O
ANISOU  415  OD1 ASN A  27      935    505    829    -97     14    -24       O
ATOM    416  ND2 ASN A  27      -0.362   1.943   4.219  1.00  8.66           N
ANISOU  416  ND2 ASN A  27     1305    826   1162     -8     52     -7       N
ATOM    417  H   ASN A  27      -0.193  -0.020   1.892  1.00  5.27           H
ATOM    418  HA  ASN A  27       2.014  -0.447   3.163  1.00  5.13           H
ATOM    419  HB2 ASN A  27      -0.631  -0.463   4.045  1.00  5.27           H
ATOM    420  HB3 ASN A  27       0.530  -0.891   5.042  1.00  5.27           H
ATOM    421 HD21 ASN A  27      -1.085   1.693   3.825  1.00 10.40           H
ATOM    422 HD22 ASN A  27      -0.233   2.775   4.392  1.00 10.40           H
ATOM    423  N   TRP A  28       0.131  -3.011   2.757  1.00  3.68           N
ANISOU  423  N   TRP A  28      516    389    493    -28     27      4       N
ATOM    424  CA  TRP A  28       0.098  -4.432   2.843  1.00  3.44           C
ANISOU  424  CA  TRP A  28      458    394    455    -25     18     -7       C
ATOM    425  C   TRP A  28       1.074  -5.064   1.871  1.00  3.67           C
ANISOU  425  C   TRP A  28      471    446    478    -33     30      5       C
ATOM    426  O   TRP A  28       1.769  -6.029   2.207  1.00  3.88           O
ANISOU  426  O   TRP A  28      477    489    507    -41     30     -4       O
ATOM    427  CB  TRP A  28      -1.314  -4.905   2.528  1.00  3.58           C
ANISOU  427  CB  TRP A  28      472    424    465     11     22     -7       C
ATOM    428  CG  TRP A  28      -2.254  -4.381   3.476  1.00  3.43           C
ANISOU  428  CG  TRP A  28      460    389    457     23     17    -18       C
ATOM    429  CD1 TRP A  28      -3.083  -3.314   3.306  1.00  4.25           C
ANISOU  429  CD1 TRP A  28      579    471    567     44     16    -12       C
ATOM    430  CD2 TRP A  28      -2.452  -4.854   4.762  1.00  3.52           C
ANISOU  430  CD2 TRP A  28      465    402    471      8      6    -39       C
ATOM    431  NE1 TRP A  28      -3.829  -3.117   4.414  1.00  6.66           N
ANISOU  431  NE1 TRP A  28      900    764    867     91     55    -25       N
ATOM    432  CE2 TRP A  28      -3.423  -4.013   5.360  1.00  5.09           C
ANISOU  432  CE2 TRP A  28      680    582    673     34     20    -41       C
ATOM    433  CE3 TRP A  28      -1.871  -5.865   5.522  1.00  5.65           C
ANISOU  433  CE3 TRP A  28      732    685    729     11     22    -53       C
ATOM    434  CZ2 TRP A  28      -3.867  -4.205   6.658  1.00  8.32           C
ANISOU  434  CZ2 TRP A  28     1103    987   1070     65     53    -60       C
ATOM    435  CZ3 TRP A  28      -2.337  -6.057   6.800  1.00  7.99           C
ANISOU  435  CZ3 TRP A  28     1039    978   1020     17     25    -62       C
ATOM    436  CH2 TRP A  28      -3.316  -5.225   7.356  1.00 10.67           C
ANISOU  436  CH2 TRP A  28     1404   1298   1351     70     71    -70       C
ATOM    437  H   TRP A  28      -0.583  -2.654   2.438  1.00  4.42           H
ATOM    438  HA  TRP A  28       0.343  -4.707   3.741  1.00  4.12           H
ATOM    439  HB2 TRP A  28      -1.567  -4.600   1.642  1.00  4.30           H
ATOM    440  HB3 TRP A  28      -1.346  -5.874   2.566  1.00  4.30           H
ATOM    441  HD1 TRP A  28      -3.129  -2.795   2.536  1.00  5.11           H
ATOM    442  HE1 TRP A  28      -4.451  -2.530   4.507  1.00  7.99           H
ATOM    443  HE3 TRP A  28      -1.189  -6.393   5.175  1.00  6.78           H
ATOM    444  HZ2 TRP A  28      -4.516  -3.656   7.034  1.00  9.98           H
ATOM    445  HZ3 TRP A  28      -1.993  -6.757   7.307  1.00  9.59           H
ATOM    446  HH2 TRP A  28      -3.596  -5.378   8.229  1.00 12.80           H
ATOM    447  N   VAL A  29       1.161  -4.490   0.677  1.00  3.65           N
ANISOU  447  N   VAL A  29      475    441    469    -32     42     28       N
ATOM    448  CA  VAL A  29       2.090  -5.010  -0.291  1.00  3.70           C
ANISOU  448  CA  VAL A  29      471    468    467    -43     56     43       C
ATOM    449  C   VAL A  29       3.488  -4.797   0.194  1.00  3.85           C
ANISOU  449  C   VAL A  29      470    485    508    -68     63     48       C
ATOM    450  O   VAL A  29       4.325  -5.688   0.135  1.00  3.80           O
ANISOU  450  O   VAL A  29      437    500    505    -72     73     44       O
ATOM    451  CB  VAL A  29       1.832  -4.371  -1.645  1.00  3.98           C
ANISOU  451  CB  VAL A  29      529    505    479    -28     69     67       C
ATOM    452  CG1 VAL A  29       2.899  -4.844  -2.619  1.00  4.81           C
ANISOU  452  CG1 VAL A  29      629    630    568    -28    100     82       C
ATOM    453  CG2 VAL A  29       0.438  -4.629  -2.096  1.00  3.90           C
ANISOU  453  CG2 VAL A  29      532    501    449      1     50     62       C
ATOM    454  H   VAL A  29       0.700  -3.813   0.416  1.00  4.38           H
ATOM    455  HA  VAL A  29       1.959  -5.966  -0.396  1.00  4.44           H
ATOM    456  HB  VAL A  29       1.900  -3.404  -1.595  1.00  4.78           H
ATOM    457 HG11 VAL A  29       2.725  -4.456  -3.491  1.00  5.77           H
ATOM    458 HG12 VAL A  29       3.769  -4.558  -2.298  1.00  5.77           H
ATOM    459 HG13 VAL A  29       2.869  -5.811  -2.675  1.00  5.77           H
ATOM    460 HG21 VAL A  29       0.312  -4.235  -2.974  1.00  4.69           H
ATOM    461 HG22 VAL A  29       0.294  -5.588  -2.140  1.00  4.69           H
ATOM    462 HG23 VAL A  29      -0.178  -4.231  -1.462  1.00  4.69           H
ATOM    463  N   CYS A  30       3.733  -3.625   0.748  1.00  4.47           N
ANISOU  463  N   CYS A  30      559    535    605    -85     64     50       N
ATOM    464  CA  CYS A  30       5.013  -3.348   1.317  1.00  4.28           C
ANISOU  464  CA  CYS A  30      512    501    611   -131     52     56       C
ATOM    465  C   CYS A  30       5.344  -4.284   2.446  1.00  4.08           C
ANISOU  465  C   CYS A  30      463    498    589   -131     32     31       C
ATOM    466  O   CYS A  30       6.458  -4.782   2.537  1.00  4.18           O
ANISOU  466  O   CYS A  30      439    531    617   -144     35     39       O
ATOM    467  CB  CYS A  30       5.021  -1.893   1.772  1.00  4.65           C
ANISOU  467  CB  CYS A  30      585    505    677   -159     44     58       C
ATOM    468  SG  CYS A  30       6.593  -1.388   2.359  1.00  5.68           S
ANISOU  468  SG  CYS A  30      693    624    841   -204     36     61       S
ATOM    469  H   CYS A  30       3.169  -2.978   0.802  1.00  5.37           H
ATOM    470  HA  CYS A  30       5.707  -3.476   0.651  1.00  5.13           H
ATOM    471  HB2 CYS A  30       4.781  -1.325   1.024  1.00  5.58           H
ATOM    472  HB3 CYS A  30       4.380  -1.783   2.492  1.00  5.58           H
ATOM    473  N   ALA A  31       4.382  -4.533   3.304  1.00  4.13           N
ANISOU  473  N   ALA A  31      486    498    587   -114     15      7       N
ATOM    474  CA  ALA A  31       4.636  -5.440   4.385  1.00  4.87           C
ANISOU  474  CA  ALA A  31      567    606    676   -110     -2    -11       C
ATOM    475  C   ALA A  31       5.035  -6.787   3.848  1.00  5.18           C
ANISOU  475  C   ALA A  31      576    678    714    -92     13     -5       C
ATOM    476  O   ALA A  31       5.994  -7.395   4.306  1.00  5.24           O
ANISOU  476  O   ALA A  31      555    703    733    -99      3     -1       O
ATOM    477  CB  ALA A  31       3.420  -5.549   5.294  1.00  5.40           C
ANISOU  477  CB  ALA A  31      663    662    727    -88     -6    -30       C
ATOM    478  H   ALA A  31       3.591  -4.196   3.280  1.00  4.96           H
ATOM    479  HA  ALA A  31       5.362  -5.097   4.929  1.00  5.84           H
ATOM    480  HB1 ALA A  31       3.624  -6.155   6.023  1.00  6.48           H
ATOM    481  HB2 ALA A  31       3.208  -4.669   5.644  1.00  6.48           H
ATOM    482  HB3 ALA A  31       2.671  -5.889   4.780  1.00  6.48           H
ATOM    483  N   ALA A  32       4.315  -7.258   2.857  1.00  4.98           N
ANISOU  483  N   ALA A  32      560    660    670    -61     39     -3       N
ATOM    484  CA  ALA A  32       4.662  -8.549   2.283  1.00  3.50           C
ANISOU  484  CA  ALA A  32      350    498    483    -63     33     -3       C
ATOM    485  C   ALA A  32       6.054  -8.509   1.684  1.00  3.88           C
ANISOU  485  C   ALA A  32      370    559    543    -60     62     19       C
ATOM    486  O   ALA A  32       6.844  -9.447   1.785  1.00  4.43           O
ANISOU  486  O   ALA A  32      414    647    620    -47     73     19       O
ATOM    487  CB  ALA A  32       3.654  -8.885   1.217  1.00  4.11           C
ANISOU  487  CB  ALA A  32      453    574    532    -27     58     -5       C
ATOM    488  H   ALA A  32       3.636  -6.866   2.502  1.00  5.97           H
ATOM    489  HA  ALA A  32       4.644  -9.233   2.970  1.00  4.20           H
ATOM    490  HB1 ALA A  32       3.963  -9.662   0.725  1.00  4.93           H
ATOM    491  HB2 ALA A  32       2.802  -9.078   1.638  1.00  4.93           H
ATOM    492  HB3 ALA A  32       3.564  -8.128   0.617  1.00  4.93           H
ATOM    493  N   LYS A  33       6.361  -7.423   1.007  1.00  4.02           N
ANISOU  493  N   LYS A  33      387    574    568    -87     70     37       N
ATOM    494  CA  LYS A  33       7.632  -7.343   0.341  1.00  6.12           C
ANISOU  494  CA  LYS A  33      631    852    843    -66    128     62       C
ATOM    495  C   LYS A  33       8.718  -7.548   1.354  1.00  4.89           C
ANISOU  495  C   LYS A  33      414    712    733   -129     67     63       C
ATOM    496  O   LYS A  33       9.633  -8.329   1.150  1.00  6.25           O
ANISOU  496  O   LYS A  33      557    906    912    -88    114     77       O
ATOM    497  CB  LYS A  33       7.750  -5.991  -0.294  1.00  5.68           C
ANISOU  497  CB  LYS A  33      575    784    798   -119    119     85       C
ATOM    498  CG  LYS A  33       9.162  -5.630  -0.667  1.00  6.88           C
ANISOU  498  CG  LYS A  33      688    950    976   -136    152    115       C
ATOM    499  CD  LYS A  33       9.728  -6.567  -1.765  1.00  8.14           C
ANISOU  499  CD  LYS A  33      824   1143   1127   -113    197    133       C
ATOM    500  CE  LYS A  33      11.182  -6.196  -2.071  1.00 10.34           C
ANISOU  500  CE  LYS A  33     1053   1439   1437   -128    240    161       C
ATOM    501  NZ  LYS A  33      11.862  -7.171  -2.936  1.00 11.85           N
ANISOU  501  NZ  LYS A  33     1223   1662   1619    -90    292    176       N
ATOM    502  H   LYS A  33       5.857  -6.731   0.922  1.00  4.83           H
ATOM    503  HA  LYS A  33       7.711  -8.016  -0.353  1.00  7.34           H
ATOM    504  HB2 LYS A  33       7.215  -5.977  -1.103  1.00  6.81           H
ATOM    505  HB3 LYS A  33       7.427  -5.323   0.330  1.00  6.81           H
ATOM    506  HG2 LYS A  33       9.180  -4.721  -1.005  1.00  8.26           H
ATOM    507  HG3 LYS A  33       9.729  -5.705   0.117  1.00  8.26           H
ATOM    508  HD2 LYS A  33       9.699  -7.486  -1.457  1.00  9.77           H
ATOM    509  HD3 LYS A  33       9.205  -6.473  -2.577  1.00  9.77           H
ATOM    510  HE2 LYS A  33      11.199  -5.337  -2.521  1.00 12.41           H
ATOM    511  HE3 LYS A  33      11.675  -6.143  -1.237  1.00 12.41           H
ATOM    512  HZ1 LYS A  33      11.485  -7.973  -2.846  1.00 14.23           H
ATOM    513  HZ2 LYS A  33      11.802  -6.918  -3.787  1.00 14.23           H
ATOM    514  HZ3 LYS A  33      12.722  -7.229  -2.712  1.00 14.23           H
ATOM    515  N   PHE A  34       8.624  -6.851   2.456  1.00  6.29           N
ANISOU  515  N   PHE A  34      608    870    914   -113     70     54       N
ATOM    516  CA  PHE A  34       9.727  -6.858   3.381  1.00  5.05           C
ANISOU  516  CA  PHE A  34      397    724    796   -182      3     59       C
ATOM    517  C   PHE A  34       9.593  -7.933   4.416  1.00  5.44           C
ANISOU  517  C   PHE A  34      448    785    831   -133     -3     44       C
ATOM    518  O   PHE A  34      10.579  -8.252   5.049  1.00  5.69           O
ANISOU  518  O   PHE A  34      437    837    885   -140    -23     53       O
ATOM    519  CB  PHE A  34       9.905  -5.489   3.990  1.00  7.29           C
ANISOU  519  CB  PHE A  34      707    980   1082   -182     21     58       C
ATOM    520  CG  PHE A  34      10.369  -4.518   3.007  1.00  5.67           C
ANISOU  520  CG  PHE A  34      477    766    911   -260      5     87       C
ATOM    521  CD1 PHE A  34      11.604  -4.652   2.503  1.00  6.57           C
ANISOU  521  CD1 PHE A  34      540    905   1051   -251     48    115       C
ATOM    522  CD2 PHE A  34       9.557  -3.546   2.539  1.00  7.14           C
ANISOU  522  CD2 PHE A  34      718    917   1080   -245     36     85       C
ATOM    523  CE1 PHE A  34      12.069  -3.779   1.600  1.00  7.04           C
ANISOU  523  CE1 PHE A  34      591    955   1131   -284     75    145       C
ATOM    524  CE2 PHE A  34      10.002  -2.661   1.641  1.00  9.33           C
ANISOU  524  CE2 PHE A  34     1000   1179   1366   -245     86    114       C
ATOM    525  CZ  PHE A  34      11.285  -2.776   1.158  1.00  7.99           C
ANISOU  525  CZ  PHE A  34      764   1036   1235   -292     85    146       C
ATOM    526  H   PHE A  34       7.946  -6.375   2.688  1.00  7.55           H
ATOM    527  HA  PHE A  34      10.558  -7.038   2.913  1.00  6.06           H
ATOM    528  HB2 PHE A  34       9.056  -5.183   4.344  1.00  8.75           H
ATOM    529  HB3 PHE A  34      10.562  -5.539   4.702  1.00  8.75           H
ATOM    530  HD1 PHE A  34      12.143  -5.357   2.783  1.00  7.89           H
ATOM    531  HD2 PHE A  34       8.680  -3.493   2.844  1.00  8.58           H
ATOM    532  HE1 PHE A  34      12.937  -3.865   1.277  1.00  8.45           H
ATOM    533  HE2 PHE A  34       9.449  -1.974   1.346  1.00 11.19           H
ATOM    534  HZ  PHE A  34      11.607  -2.168   0.533  1.00  9.59           H
ATOM    535  N   GLU A  35       8.425  -8.486   4.574  1.00  5.77           N
ANISOU  535  N   GLU A  35      533    816    842    -96      7     24       N
ATOM    536  CA  GLU A  35       8.302  -9.639   5.438  1.00  4.93           C
ANISOU  536  CA  GLU A  35      423    720    731    -99    -30     14       C
ATOM    537  C   GLU A  35       8.793 -10.883   4.745  1.00  5.64           C
ANISOU  537  C   GLU A  35      491    828    823    -41     14     25       C
ATOM    538  O   GLU A  35       9.528 -11.661   5.329  1.00  6.09           O
ANISOU  538  O   GLU A  35      517    899    896    -31     -3     31       O
ATOM    539  CB  GLU A  35       6.871  -9.844   5.828  1.00  5.72           C
ANISOU  539  CB  GLU A  35      574    800    797    -62    -18     -5       C
ATOM    540  CG  GLU A  35       6.387  -8.925   6.895  1.00  5.46           C
ANISOU  540  CG  GLU A  35      567    751    757    -93    -53    -20       C
ATOM    541  CD  GLU A  35       7.116  -9.038   8.218  1.00  6.46           C
ANISOU  541  CD  GLU A  35      678    886    891   -138   -122    -22       C
ATOM    542  OE1 GLU A  35       7.858 -10.010   8.385  1.00  7.85           O
ANISOU  542  OE1 GLU A  35      839   1079   1063    -81    -89    -12       O
ATOM    543  OE2 GLU A  35       6.995  -8.140   9.065  1.00 12.08           O
ANISOU  543  OE2 GLU A  35     1440   1578   1572    -88    -80    -39       O
ATOM    544  H   GLU A  35       7.695  -8.224   4.202  1.00  6.92           H
ATOM    545  HA  GLU A  35       8.826  -9.480   6.239  1.00  5.92           H
ATOM    546  HB2 GLU A  35       6.314  -9.706   5.046  1.00  6.86           H
ATOM    547  HB3 GLU A  35       6.766 -10.752   6.153  1.00  6.86           H
ATOM    548  HG2 GLU A  35       6.490  -8.012   6.584  1.00  6.55           H
ATOM    549  HG3 GLU A  35       5.451  -9.115   7.063  1.00  6.55           H
ATOM    550  N   SER A  36       8.442 -11.077   3.502  1.00  4.73           N
ANISOU  550  N   SER A  36      383    712    702    -38     38     24       N
ATOM    551  CA  SER A  36       8.639 -12.335   2.881  1.00  5.04           C
ANISOU  551  CA  SER A  36      422    760    733      3     69     23       C
ATOM    552  C   SER A  36       9.219 -12.235   1.514  1.00  5.52           C
ANISOU  552  C   SER A  36      469    832    794     20    121     35       C
ATOM    553  O   SER A  36       9.382 -13.261   0.874  1.00  6.26           O
ANISOU  553  O   SER A  36      568    930    880     55    149     31       O
ATOM    554  CB  SER A  36       7.332 -13.073   2.723  1.00  5.50           C
ANISOU  554  CB  SER A  36      530    798    762     34     84      0       C
ATOM    555  OG  SER A  36       6.540 -12.420   1.804  1.00  4.23           O
ANISOU  555  OG  SER A  36      391    630    586      8     78     -8       O
ATOM    556  H   SER A  36       8.084 -10.481   2.996  1.00  5.67           H
ATOM    557  HA  SER A  36       9.231 -12.844   3.458  1.00  6.05           H
ATOM    558  HB2 SER A  36       7.509 -13.974   2.411  1.00  6.60           H
ATOM    559  HB3 SER A  36       6.875 -13.101   3.578  1.00  6.60           H
ATOM    560  HG  SER A  36       5.833 -12.153   2.172  1.00  5.07           H
ATOM    561  N   ASN A  37       9.432 -11.021   1.041  1.00  4.58           N
ANISOU  561  N   ASN A  37      339    717    683    -23    118     46       N
ATOM    562  CA  ASN A  37       9.812 -10.824  -0.327  1.00  5.71           C
ANISOU  562  CA  ASN A  37      479    871    819    -17    161     64       C
ATOM    563  C   ASN A  37       8.822 -11.480  -1.246  1.00  5.28           C
ANISOU  563  C   ASN A  37      484    807    716     22    188     45       C
ATOM    564  O   ASN A  37       9.169 -12.077  -2.237  1.00  5.65           O
ANISOU  564  O   ASN A  37      540    865    742     52    234     45       O
ATOM    565  CB  ASN A  37      11.216 -11.329  -0.597  1.00 10.05           C
ANISOU  565  CB  ASN A  37      980   1449   1389     23    219     85       C
ATOM    566  CG  ASN A  37      11.861 -10.580  -1.702  1.00 12.90           C
ANISOU  566  CG  ASN A  37     1301   1826   1773    -57    202    114       C
ATOM    567  OD1 ASN A  37      11.314  -9.624  -2.226  1.00 13.73           O
ANISOU  567  OD1 ASN A  37     1457   1915   1843    -16    266    119       O
ATOM    568  ND2 ASN A  37      13.051 -11.028  -2.095  1.00 25.38           N
ANISOU  568  ND2 ASN A  37     2886   3423   3332     95    363    126       N
ATOM    569  H   ASN A  37       9.361 -10.298   1.500  1.00  5.49           H
ATOM    570  HA  ASN A  37       9.811  -9.872  -0.509  1.00  6.85           H
ATOM    571  HB2 ASN A  37      11.755 -11.220   0.202  1.00 12.06           H
ATOM    572  HB3 ASN A  37      11.177 -12.266  -0.845  1.00 12.06           H
ATOM    573 HD21 ASN A  37      13.400 -11.715  -1.712  1.00 30.45           H
ATOM    574 HD22 ASN A  37      13.471 -10.632  -2.732  1.00 30.45           H
ATOM    575  N   PHE A  38       7.584 -11.389  -0.896  1.00  5.04           N
ANISOU  575  N   PHE A  38      492    758    663     18    160     25       N
ATOM    576  CA  PHE A  38       6.447 -11.844  -1.665  1.00  4.77           C
ANISOU  576  CA  PHE A  38      503    716    593     26    154      4       C
ATOM    577  C   PHE A  38       6.384 -13.350  -1.797  1.00  4.71           C
ANISOU  577  C   PHE A  38      508    704    578     52    156    -18       C
ATOM    578  O   PHE A  38       5.638 -13.854  -2.572  1.00  5.18           O
ANISOU  578  O   PHE A  38      610    755    603     76    169    -38       O
ATOM    579  CB  PHE A  38       6.377 -11.249  -3.041  1.00  5.81           C
ANISOU  579  CB  PHE A  38      666    852    688     49    195     16       C
ATOM    580  CG  PHE A  38       6.305  -9.780  -3.076  1.00  4.53           C
ANISOU  580  CG  PHE A  38      495    688    539    -11    162     39       C
ATOM    581  CD1 PHE A  38       5.519  -9.063  -2.166  1.00  4.75           C
ANISOU  581  CD1 PHE A  38      533    696    574    -10    145     36       C
ATOM    582  CD2 PHE A  38       6.967  -9.092  -4.077  1.00  6.12           C
ANISOU  582  CD2 PHE A  38      702    897    725      5    218     68       C
ATOM    583  CE1 PHE A  38       5.388  -7.690  -2.293  1.00  4.70           C
ANISOU  583  CE1 PHE A  38      536    677    573    -29    142     54       C
ATOM    584  CE2 PHE A  38       6.850  -7.749  -4.152  1.00  7.38           C
ANISOU  584  CE2 PHE A  38      878   1043    886      1    232     89       C
ATOM    585  CZ  PHE A  38       6.100  -7.043  -3.262  1.00  4.70           C
ANISOU  585  CZ  PHE A  38      532    682    573    -53    159     85       C
ATOM    586  H   PHE A  38       7.341 -11.037  -0.150  1.00  6.05           H
ATOM    587  HA  PHE A  38       5.668 -11.540  -1.174  1.00  5.72           H
ATOM    588  HB2 PHE A  38       7.172 -11.513  -3.531  1.00  6.97           H
ATOM    589  HB3 PHE A  38       5.585 -11.590  -3.484  1.00  6.97           H
ATOM    590  HD1 PHE A  38       5.085  -9.509  -1.475  1.00  5.70           H
ATOM    591  HD2 PHE A  38       7.489  -9.552  -4.694  1.00  7.34           H
ATOM    592  HE1 PHE A  38       4.823  -7.216  -1.726  1.00  5.65           H
ATOM    593  HE2 PHE A  38       7.293  -7.293  -4.831  1.00  8.86           H
ATOM    594  HZ  PHE A  38       6.072  -6.115  -3.313  1.00  5.64           H
ATOM    595  N   ASN A  39       7.109 -14.051  -0.973  1.00  5.91           N
ANISOU  595  N   ASN A  39      640    855    752     85    176    -18       N
ATOM    596  CA  ASN A  39       7.171 -15.482  -1.085  1.00  5.25           C
ANISOU  596  CA  ASN A  39      562    760    673     98    170    -33       C
ATOM    597  C   ASN A  39       6.172 -16.109  -0.151  1.00  4.08           C
ANISOU  597  C   ASN A  39      433    591    527     86    133    -52       C
ATOM    598  O   ASN A  39       6.286 -16.010   1.058  1.00  3.94           O
ANISOU  598  O   ASN A  39      397    569    529     88    117    -39       O
ATOM    599  CB  ASN A  39       8.571 -15.932  -0.715  1.00  7.11           C
ANISOU  599  CB  ASN A  39      760   1008    935    140    208    -16       C
ATOM    600  CG  ASN A  39       8.690 -17.395  -0.684  1.00  7.33           C
ANISOU  600  CG  ASN A  39      781   1019    983    121    166    -29       C
ATOM    601  OD1 ASN A  39       7.794 -18.104  -1.114  1.00  6.14           O
ANISOU  601  OD1 ASN A  39      694    844    794    174    207    -58       O
ATOM    602  ND2 ASN A  39       9.825 -17.883  -0.142  1.00 17.20           N
ANISOU  602  ND2 ASN A  39     2025   2275   2237    249    272    -15       N
ATOM    603  H   ASN A  39       7.580 -13.720  -0.333  1.00  7.10           H
ATOM    604  HA  ASN A  39       6.946 -15.749  -1.990  1.00  6.30           H
ATOM    605  HB2 ASN A  39       9.199 -15.591  -1.371  1.00  8.54           H
ATOM    606  HB3 ASN A  39       8.794 -15.592   0.165  1.00  8.54           H
ATOM    607 HD21 ASN A  39      10.424 -17.344   0.158  1.00 20.65           H
ATOM    608 HD22 ASN A  39       9.949 -18.732  -0.098  1.00 20.65           H
ATOM    609  N   THR A  40       5.157 -16.723  -0.731  1.00  5.07           N
ANISOU  609  N   THR A  40      609    696    622    111    146    -76       N
ATOM    610  CA  THR A  40       4.138 -17.347   0.074  1.00  3.94           C
ANISOU  610  CA  THR A  40      472    530    495     68     90    -89       C
ATOM    611  C   THR A  40       4.660 -18.448   0.939  1.00  4.48           C
ANISOU  611  C   THR A  40      540    582    579    108    110    -84       C
ATOM    612  O   THR A  40       3.951 -18.822   1.888  1.00  5.08           O
ANISOU  612  O   THR A  40      624    642    662     98     93    -85       O
ATOM    613  CB  THR A  40       2.991 -17.911  -0.744  1.00  5.64           C
ANISOU  613  CB  THR A  40      734    732    679     76     95   -115       C
ATOM    614  OG1 THR A  40       3.492 -18.911  -1.622  1.00  6.54           O
ANISOU  614  OG1 THR A  40      879    830    776    110    127   -132       O
ATOM    615  CG2 THR A  40       2.358 -16.806  -1.537  1.00  7.22           C
ANISOU  615  CG2 THR A  40      942    948    853     74     95   -114       C
ATOM    616  H   THR A  40       5.039 -16.790  -1.581  1.00  6.09           H
ATOM    617  HA  THR A  40       3.785 -16.632   0.626  1.00  4.73           H
ATOM    618  HB  THR A  40       2.319 -18.306  -0.168  1.00  6.77           H
ATOM    619  HG1 THR A  40       3.732 -19.585  -1.182  1.00  7.85           H
ATOM    620 HG21 THR A  40       1.572 -17.137  -1.999  1.00  8.67           H
ATOM    621 HG22 THR A  40       2.096 -16.082  -0.947  1.00  8.67           H
ATOM    622 HG23 THR A  40       2.988 -16.465  -2.192  1.00  8.67           H
ATOM    623  N   GLN A  41       5.792 -18.995   0.632  1.00  4.19           N
ANISOU  623  N   GLN A  41      494    546    555    134    136    -78       N
ATOM    624  CA  GLN A  41       6.303 -20.123   1.348  1.00  4.54           C
ANISOU  624  CA  GLN A  41      530    571    624    154    129    -74       C
ATOM    625  C   GLN A  41       7.275 -19.710   2.417  1.00  6.29           C
ANISOU  625  C   GLN A  41      713    813    864    187    140    -42       C
ATOM    626  O   GLN A  41       7.823 -20.585   3.081  1.00  6.15           O
ANISOU  626  O   GLN A  41      683    784    870    200    127    -28       O
ATOM    627  CB  GLN A  41       7.018 -21.055   0.413  1.00  5.62           C
ANISOU  627  CB  GLN A  41      690    691    755    203    173    -83       C
ATOM    628  CG  GLN A  41       6.045 -21.866  -0.373  1.00  7.52           C
ANISOU  628  CG  GLN A  41      994    895    968    210    187   -123       C
ATOM    629  CD  GLN A  41       6.691 -22.801  -1.282  1.00  9.20           C
ANISOU  629  CD  GLN A  41     1234   1087   1174    235    209   -142       C
ATOM    630  OE1 GLN A  41       6.356 -23.989  -1.302  1.00 13.51           O
ANISOU  630  OE1 GLN A  41     1838   1585   1711    289    249   -166       O
ATOM    631  NE2 GLN A  41       7.681 -22.339  -2.028  1.00  9.09           N
ANISOU  631  NE2 GLN A  41     1204   1101   1150    276    260   -132       N
ATOM    632  H   GLN A  41       6.302 -18.726  -0.006  1.00  5.03           H
ATOM    633  HA  GLN A  41       5.557 -20.598   1.747  1.00  5.45           H
ATOM    634  HB2 GLN A  41       7.560 -20.540  -0.205  1.00  6.74           H
ATOM    635  HB3 GLN A  41       7.580 -21.658   0.925  1.00  6.74           H
ATOM    636  HG2 GLN A  41       5.493 -22.377   0.239  1.00  9.03           H
ATOM    637  HG3 GLN A  41       5.490 -21.270  -0.901  1.00  9.03           H
ATOM    638 HE21 GLN A  41       7.919 -21.515  -1.963  1.00 10.91           H
ATOM    639 HE22 GLN A  41       8.086 -22.862  -2.577  1.00 10.91           H
ATOM    640  N   ALA A  42       7.531 -18.414   2.554  1.00  5.85           N
ANISOU  640  N   ALA A  42      616    789    818    139    107    -29       N
ATOM    641  CA  ALA A  42       8.541 -17.983   3.472  1.00  7.31           C
ANISOU  641  CA  ALA A  42      762    997   1018    164    115     -2       C
ATOM    642  C   ALA A  42       8.240 -18.469   4.865  1.00  5.37           C
ANISOU  642  C   ALA A  42      513    741    788    131     51      8       C
ATOM    643  O   ALA A  42       7.106 -18.457   5.333  1.00  4.74           O
ANISOU  643  O   ALA A  42      471    643    687    126     49     -4       O
ATOM    644  CB  ALA A  42       8.577 -16.476   3.476  1.00  7.54           C
ANISOU  644  CB  ALA A  42      764   1047   1051    111     90      4       C
ATOM    645  H   ALA A  42       7.133 -17.782   2.128  1.00  7.02           H
ATOM    646  HA  ALA A  42       9.403 -18.337   3.204  1.00  8.77           H
ATOM    647  HB1 ALA A  42       9.293 -16.179   4.060  1.00  9.04           H
ATOM    648  HB2 ALA A  42       8.735 -16.161   2.572  1.00  9.04           H
ATOM    649  HB3 ALA A  42       7.726 -16.140   3.799  1.00  9.04           H
ATOM    650  N   THR A  43       9.272 -18.942   5.510  1.00  7.12           N
ANISOU  650  N   THR A  43      708    971   1024    173     58     32       N
ATOM    651  CA  THR A  43       9.216 -19.256   6.903  1.00  8.26           C
ANISOU  651  CA  THR A  43      860   1112   1168    189     33     46       C
ATOM    652  C   THR A  43      10.446 -18.642   7.546  1.00  7.17           C
ANISOU  652  C   THR A  43      654   1012   1058    149    -30     70       C
ATOM    653  O   THR A  43      11.536 -18.558   6.964  1.00 10.77           O
ANISOU  653  O   THR A  43     1075   1489   1530    203     18     84       O
ATOM    654  CB  THR A  43       9.235 -20.792   7.156  1.00  8.40           C
ANISOU  654  CB  THR A  43      886   1099   1206    180     -3     55       C
ATOM    655  OG1 THR A  43      10.381 -21.370   6.529  1.00 10.72           O
ANISOU  655  OG1 THR A  43     1165   1397   1513    270     65     67       O
ATOM    656  CG2 THR A  43       7.963 -21.447   6.639  1.00 12.06           C
ANISOU  656  CG2 THR A  43     1425   1520   1637    231     68     29       C
ATOM    657  H   THR A  43      10.038 -19.093   5.149  1.00  8.54           H
ATOM    658  HA  THR A  43       8.405 -18.901   7.297  1.00  9.92           H
ATOM    659  HB  THR A  43       9.279 -20.961   8.110  1.00 10.08           H
ATOM    660  HG1 THR A  43      10.496 -22.154   6.807  1.00 12.87           H
ATOM    661 HG21 THR A  43       7.953 -22.387   6.879  1.00 14.47           H
ATOM    662 HG22 THR A  43       7.186 -21.015   7.027  1.00 14.47           H
ATOM    663 HG23 THR A  43       7.918 -21.368   5.673  1.00 14.47           H
ATOM    664  N   ASN A  44      10.286 -18.235   8.781  1.00  6.02           N
ANISOU  664  N   ASN A  44      516    875    897    141    -64     80       N
ATOM    665  CA  ASN A  44      11.416 -17.838   9.575  1.00  7.32           C
ANISOU  665  CA  ASN A  44      649   1068   1065    160    -83    102       C
ATOM    666  C   ASN A  44      11.225 -18.525  10.901  1.00  5.96           C
ANISOU  666  C   ASN A  44      493    890    882    150   -146    119       C
ATOM    667  O   ASN A  44      10.291 -18.198  11.634  1.00  6.02           O
ANISOU  667  O   ASN A  44      551    886    850    141   -146    105       O
ATOM    668  CB  ASN A  44      11.498 -16.326   9.730  1.00  6.88           C
ANISOU  668  CB  ASN A  44      560   1035   1020     75   -144     97       C
ATOM    669  CG  ASN A  44      12.728 -15.912  10.487  1.00 10.54           C
ANISOU  669  CG  ASN A  44      936   1540   1530    -45   -289    118       C
ATOM    670  OD1 ASN A  44      12.624 -15.512  11.656  1.00 20.31           O
ANISOU  670  OD1 ASN A  44     2253   2771   2692    122   -172    110       O
ATOM    671  ND2 ASN A  44      13.903 -16.040   9.870  1.00 25.68           N
ANISOU  671  ND2 ASN A  44     2855   3469   3432    173    -87    129       N
ATOM    672  H   ASN A  44       9.527 -18.180   9.182  1.00  7.23           H
ATOM    673  HA  ASN A  44      12.250 -18.118   9.166  1.00  8.79           H
ATOM    674  HB2 ASN A  44      11.528 -15.915   8.851  1.00  8.26           H
ATOM    675  HB3 ASN A  44      10.720 -16.011  10.216  1.00  8.26           H
ATOM    676 HD21 ASN A  44      13.936 -16.350   9.069  1.00 30.81           H
ATOM    677 HD22 ASN A  44      14.627 -15.812  10.274  1.00 30.81           H
ATOM    678  N   ARG A  45      12.097 -19.462  11.182  1.00  6.50           N
ANISOU  678  N   ARG A  45      539    965    966    202   -151    148       N
ATOM    679  CA  ARG A  45      12.007 -20.259  12.364  1.00  6.97           C
ANISOU  679  CA  ARG A  45      623   1017   1010    231   -176    170       C
ATOM    680  C   ARG A  45      12.821 -19.572  13.423  1.00  7.14           C
ANISOU  680  C   ARG A  45      610   1078   1024    194   -261    190       C
ATOM    681  O   ARG A  45      14.007 -19.361  13.262  1.00  8.36           O
ANISOU  681  O   ARG A  45      705   1265   1207    222   -262    208       O
ATOM    682  CB  ARG A  45      12.489 -21.672  12.091  1.00  7.61           C
ANISOU  682  CB  ARG A  45      691   1077   1124    253   -188    199       C
ATOM    683  CG  ARG A  45      11.695 -22.328  10.953  1.00 14.68           C
ANISOU  683  CG  ARG A  45     1639   1924   2015    317    -83    172       C
ATOM    684  CD  ARG A  45      11.785 -23.836  10.891  1.00 19.67           C
ANISOU  684  CD  ARG A  45     2310   2513   2649    401    -25    183       C
ATOM    685  NE  ARG A  45      10.852 -24.356   9.892  1.00 16.68           N
ANISOU  685  NE  ARG A  45     1961   2092   2285    344    -25    158       N
ATOM    686  CZ  ARG A  45       9.544 -24.533  10.115  1.00 15.23           C
ANISOU  686  CZ  ARG A  45     1826   1875   2087    276    -51    141       C
ATOM    687  NH1 ARG A  45       9.007 -24.351  11.313  1.00 20.41           N
ANISOU  687  NH1 ARG A  45     2532   2526   2695    332     -7    152       N
ATOM    688  NH2 ARG A  45       8.762 -24.879   9.098  1.00 16.63           N
ANISOU  688  NH2 ARG A  45     2052   2015   2250    322     36    106       N
ATOM    689  H   ARG A  45      12.771 -19.656  10.684  1.00  7.81           H
ATOM    690  HA  ARG A  45      11.089 -20.325  12.670  1.00  8.37           H
ATOM    691  HB2 ARG A  45      13.425 -21.648  11.836  1.00  9.13           H
ATOM    692  HB3 ARG A  45      12.377 -22.209  12.891  1.00  9.13           H
ATOM    693  HG2 ARG A  45      10.759 -22.099  11.060  1.00 17.62           H
ATOM    694  HG3 ARG A  45      12.026 -21.984  10.109  1.00 17.62           H
ATOM    695  HD2 ARG A  45      12.685 -24.099  10.643  1.00 23.60           H
ATOM    696  HD3 ARG A  45      11.556 -24.212  11.756  1.00 23.60           H
ATOM    697  HE  ARG A  45      11.162 -24.559   9.115  1.00 20.02           H
ATOM    698 HH11 ARG A  45       9.502 -24.112  11.975  1.00 24.49           H
ATOM    699 HH12 ARG A  45       8.163 -24.472  11.430  1.00 24.49           H
ATOM    700 HH21 ARG A  45       9.098 -24.985   8.313  1.00 19.95           H
ATOM    701 HH22 ARG A  45       7.919 -24.997   9.224  1.00 19.95           H
ATOM    702  N   ASN A  46      12.135 -19.098  14.439  1.00  8.99           N
ANISOU  702  N   ASN A  46      904   1311   1201    199   -262    181       N
ATOM    703  CA  ASN A  46      12.790 -18.249  15.411  1.00  8.06           C
ANISOU  703  CA  ASN A  46      767   1228   1069    139   -358    186       C
ATOM    704  C   ASN A  46      13.357 -19.063  16.537  1.00  7.87           C
ANISOU  704  C   ASN A  46      742   1219   1029    173   -410    225       C
ATOM    705  O   ASN A  46      12.938 -20.183  16.807  1.00  7.75           O
ANISOU  705  O   ASN A  46      767   1178   1001    226   -376    245       O
ATOM    706  CB  ASN A  46      11.809 -17.231  15.945  1.00  9.06           C
ANISOU  706  CB  ASN A  46      953   1343   1145    116   -338    150       C
ATOM    707  CG  ASN A  46      11.242 -16.411  14.848  1.00  8.68           C
ANISOU  707  CG  ASN A  46      883   1285   1132     16   -359    122       C
ATOM    708  OD1 ASN A  46      11.972 -15.900  14.020  1.00 14.58           O
ANISOU  708  OD1 ASN A  46     1609   2040   1892     92   -270    116       O
ATOM    709  ND2 ASN A  46       9.944 -16.322  14.796  1.00 12.48           N
ANISOU  709  ND2 ASN A  46     1445   1734   1562     90   -249     98       N
ATOM    710  H   ASN A  46      11.302 -19.249  14.587  1.00 10.79           H
ATOM    711  HA  ASN A  46      13.526 -17.779  14.989  1.00  9.68           H
ATOM    712  HB2 ASN A  46      11.081 -17.689  16.394  1.00 10.87           H
ATOM    713  HB3 ASN A  46      12.263 -16.641  16.566  1.00 10.87           H
ATOM    714 HD21 ASN A  46       9.462 -16.728  15.381  1.00 14.97           H
ATOM    715 HD22 ASN A  46       9.569 -15.857  14.177  1.00 14.97           H
ATOM    716  N   THR A  47      14.282 -18.449  17.267  1.00 10.12           N
ANISOU  716  N   THR A  47     1013   1534   1297    185   -440    223       N
ATOM    717  CA  THR A  47      14.881 -19.144  18.379  1.00  9.15           C
ANISOU  717  CA  THR A  47      892   1428   1156    186   -512    247       C
ATOM    718  C   THR A  47      13.984 -19.204  19.579  1.00  9.49           C
ANISOU  718  C   THR A  47     1018   1463   1125    176   -537    250       C
ATOM    719  O   THR A  47      14.239 -20.006  20.466  1.00 12.24           O
ANISOU  719  O   THR A  47     1402   1813   1435    245   -526    276       O
ATOM    720  CB  THR A  47      16.190 -18.494  18.802  1.00  9.75           C
ANISOU  720  CB  THR A  47      917   1544   1244    179   -549    236       C
ATOM    721  OG1 THR A  47      15.943 -17.180  19.231  1.00  9.67           O
ANISOU  721  OG1 THR A  47      930   1541   1202    123   -574    203       O
ATOM    722  CG2 THR A  47      17.154 -18.445  17.653  1.00 10.46           C
ANISOU  722  CG2 THR A  47      928   1645   1401    184   -528    241       C
ATOM    723  H   THR A  47      14.569 -17.648  17.135  1.00 12.14           H
ATOM    724  HA  THR A  47      15.078 -20.046  18.081  1.00 10.98           H
ATOM    725  HB  THR A  47      16.584 -19.013  19.520  1.00 11.71           H
ATOM    726  HG1 THR A  47      15.981 -16.653  18.579  1.00 11.61           H
ATOM    727 HG21 THR A  47      17.994 -18.055  17.941  1.00 12.55           H
ATOM    728 HG22 THR A  47      17.321 -19.341  17.321  1.00 12.55           H
ATOM    729 HG23 THR A  47      16.787 -17.907  16.934  1.00 12.55           H
ATOM    730  N   ASP A  48      12.897 -18.429  19.582  1.00 10.26           N
ANISOU  730  N   ASP A  48     1169   1544   1184    138   -520    226       N
ATOM    731  CA  ASP A  48      11.952 -18.419  20.681  1.00 13.61           C
ANISOU  731  CA  ASP A  48     1691   1954   1526    161   -491    218       C
ATOM    732  C   ASP A  48      10.925 -19.515  20.568  1.00 12.90           C
ANISOU  732  C   ASP A  48     1634   1826   1439    153   -472    242       C
ATOM    733  O   ASP A  48       9.954 -19.518  21.340  1.00 16.42           O
ANISOU  733  O   ASP A  48     2168   2255   1818    195   -410    235       O
ATOM    734  CB  ASP A  48      11.278 -17.068  20.783  1.00 14.94           C
ANISOU  734  CB  ASP A  48     1900   2115   1662    121   -479    169       C
ATOM    735  CG  ASP A  48      10.393 -16.765  19.610  1.00 11.95           C
ANISOU  735  CG  ASP A  48     1496   1712   1334     36   -475    145       C
ATOM    736  OD1 ASP A  48      10.314 -17.576  18.655  1.00 10.04           O
ANISOU  736  OD1 ASP A  48     1231   1455   1130     93   -402    159       O
ATOM    737  OD2 ASP A  48       9.730 -15.707  19.600  1.00 18.21           O
ANISOU  737  OD2 ASP A  48     2346   2489   2083     83   -387    104       O
ATOM    738  H   ASP A  48      12.689 -17.892  18.944  1.00 12.31           H
ATOM    739  HA  ASP A  48      12.437 -18.558  21.510  1.00 16.33           H
ATOM    740  HB2 ASP A  48      10.731 -17.049  21.583  1.00 17.93           H
ATOM    741  HB3 ASP A  48      11.959 -16.379  20.830  1.00 17.93           H
ATOM    742  N   GLY A  49      11.126 -20.450  19.639  1.00 12.96           N
ANISOU  742  N   GLY A  49     1622   1812   1490    230   -394    260       N
ATOM    743  CA  GLY A  49      10.226 -21.554  19.446  1.00  9.48           C
ANISOU  743  CA  GLY A  49     1210   1330   1064    227   -361    274       C
ATOM    744  C   GLY A  49       9.098 -21.242  18.524  1.00  8.03           C
ANISOU  744  C   GLY A  49     1040   1116    897    200   -297    239       C
ATOM    745  O   GLY A  49       8.363 -22.163  18.141  1.00  9.80           O
ANISOU  745  O   GLY A  49     1295   1299   1128    235   -227    244       O
ATOM    746  H   GLY A  49      11.797 -20.456  19.102  1.00 15.55           H
ATOM    747  HA2 GLY A  49      10.719 -22.304  19.077  1.00 11.38           H
ATOM    748  HA3 GLY A  49       9.853 -21.813  20.303  1.00 11.38           H
ATOM    749  N   SER A  50       8.992 -20.006  18.119  1.00  6.73           N
ANISOU  749  N   SER A  50      863    965    729    168   -288    198       N
ATOM    750  CA  SER A  50       7.949 -19.678  17.175  1.00  6.07           C
ANISOU  750  CA  SER A  50      781    862    662    145   -234    163       C
ATOM    751  C   SER A  50       8.539 -19.623  15.803  1.00  6.08           C
ANISOU  751  C   SER A  50      726    864    720    149   -215    151       C
ATOM    752  O   SER A  50       9.752 -19.590  15.601  1.00  6.80           O
ANISOU  752  O   SER A  50      768    979    837    168   -241    164       O
ATOM    753  CB  SER A  50       7.357 -18.329  17.525  1.00  5.95           C
ANISOU  753  CB  SER A  50      786    858    618    100   -244    130       C
ATOM    754  OG  SER A  50       8.291 -17.324  17.131  1.00  7.44           O
ANISOU  754  OG  SER A  50      941   1069    818     94   -263    114       O
ATOM    755  H   SER A  50       9.495 -19.354  18.367  1.00  8.07           H
ATOM    756  HA  SER A  50       7.247 -20.347  17.200  1.00  7.28           H
ATOM    757  HB2 SER A  50       6.522 -18.205  17.048  1.00  7.14           H
ATOM    758  HB3 SER A  50       7.204 -18.277  18.481  1.00  7.14           H
ATOM    759  HG  SER A  50       8.674 -17.006  17.808  1.00  8.93           H
ATOM    760  N   THR A  51       7.659 -19.556  14.864  1.00  5.56           N
ANISOU  760  N   THR A  51      666    774    674    138   -166    128       N
ATOM    761  CA  THR A  51       8.028 -19.408  13.493  1.00  5.60           C
ANISOU  761  CA  THR A  51      632    779    717    134   -145    112       C
ATOM    762  C   THR A  51       7.079 -18.422  12.837  1.00  4.67           C
ANISOU  762  C   THR A  51      520    657    597     99   -121     81       C
ATOM    763  O   THR A  51       5.925 -18.296  13.221  1.00  4.42           O
ANISOU  763  O   THR A  51      528    610    540     89   -100     67       O
ATOM    764  CB  THR A  51       7.918 -20.732  12.796  1.00  7.26           C
ANISOU  764  CB  THR A  51      842    960    959    165   -114    120       C
ATOM    765  OG1 THR A  51       8.791 -21.651  13.421  1.00  8.34           O
ANISOU  765  OG1 THR A  51      977   1095   1097    217   -123    152       O
ATOM    766  CG2 THR A  51       8.219 -20.680  11.291  1.00  9.31           C
ANISOU  766  CG2 THR A  51     1080   1215   1243    187    -67    100       C
ATOM    767  H   THR A  51       6.809 -19.595  14.995  1.00  6.68           H
ATOM    768  HA  THR A  51       8.932 -19.067  13.414  1.00  6.72           H
ATOM    769  HB  THR A  51       6.995 -21.021  12.863  1.00  8.72           H
ATOM    770  HG1 THR A  51       8.873 -22.339  12.945  1.00 10.01           H
ATOM    771 HG21 THR A  51       8.248 -21.579  10.928  1.00 11.18           H
ATOM    772 HG22 THR A  51       7.529 -20.177  10.832  1.00 11.18           H
ATOM    773 HG23 THR A  51       9.076 -20.251  11.139  1.00 11.18           H
ATOM    774  N   ASP A  52       7.631 -17.703  11.875  1.00  4.92           N
ANISOU  774  N   ASP A  52      517    703    648     90   -112     65       N
ATOM    775  CA  ASP A  52       6.911 -16.732  11.121  1.00  5.00           C
ANISOU  775  CA  ASP A  52      525    711    663     59   -101     37       C
ATOM    776  C   ASP A  52       6.576 -17.370   9.808  1.00  4.13           C
ANISOU  776  C   ASP A  52      411    585    573     62    -69     32       C
ATOM    777  O   ASP A  52       7.434 -17.983   9.196  1.00  6.65           O
ANISOU  777  O   ASP A  52      714    906    906    117    -34     37       O
ATOM    778  CB  ASP A  52       7.731 -15.488  10.859  1.00  7.53           C
ANISOU  778  CB  ASP A  52      820   1052    988     44   -110     34       C
ATOM    779  CG  ASP A  52       8.244 -14.853  12.108  1.00  9.47           C
ANISOU  779  CG  ASP A  52     1057   1315   1225     -0   -181     38       C
ATOM    780  OD1 ASP A  52       7.539 -14.846  13.127  1.00 11.88           O
ANISOU  780  OD1 ASP A  52     1419   1609   1485     36   -158     31       O
ATOM    781  OD2 ASP A  52       9.395 -14.394  12.075  1.00 13.01           O
ANISOU  781  OD2 ASP A  52     1479   1784   1683     30   -172     43       O
ATOM    782  H   ASP A  52       8.455 -17.772  11.642  1.00  5.90           H
ATOM    783  HA  ASP A  52       6.116 -16.461  11.605  1.00  6.00           H
ATOM    784  HB2 ASP A  52       8.494 -15.723  10.308  1.00  9.04           H
ATOM    785  HB3 ASP A  52       7.178 -14.838  10.398  1.00  9.04           H
ATOM    786  N   TYR A  53       5.319 -17.332   9.439  1.00  3.65           N
ANISOU  786  N   TYR A  53      382    505    500     67    -36     14       N
ATOM    787  CA  TYR A  53       4.862 -18.077   8.295  1.00  3.87           C
ANISOU  787  CA  TYR A  53      419    515    539     68    -11      1       C
ATOM    788  C   TYR A  53       4.302 -17.184   7.211  1.00  4.65           C
ANISOU  788  C   TYR A  53      519    617    630     65     16    -19       C
ATOM    789  O   TYR A  53       3.480 -16.336   7.460  1.00  4.49           O
ANISOU  789  O   TYR A  53      505    600    599     36      3    -26       O
ATOM    790  CB  TYR A  53       3.763 -19.021   8.700  1.00  4.71           C
ANISOU  790  CB  TYR A  53      562    591    635     85     13      3       C
ATOM    791  CG  TYR A  53       4.234 -20.143   9.495  1.00  4.04           C
ANISOU  791  CG  TYR A  53      481    492    561     80    -14     26       C
ATOM    792  CD1 TYR A  53       4.342 -20.007  10.846  1.00  4.47           C
ANISOU  792  CD1 TYR A  53      550    555    595     91    -24     46       C
ATOM    793  CD2 TYR A  53       4.616 -21.300   8.935  1.00  5.75           C
ANISOU  793  CD2 TYR A  53      716    681    786    134     26     28       C
ATOM    794  CE1 TYR A  53       4.794 -21.072  11.610  1.00  6.33           C
ANISOU  794  CE1 TYR A  53      805    774    825    139    -11     71       C
ATOM    795  CE2 TYR A  53       5.099 -22.360   9.656  1.00  5.36           C
ANISOU  795  CE2 TYR A  53      675    615    749    146      7     51       C
ATOM    796  CZ  TYR A  53       5.139 -22.226  11.010  1.00  5.67           C
ANISOU  796  CZ  TYR A  53      720    664    769    148    -12     77       C
ATOM    797  OH  TYR A  53       5.568 -23.320  11.675  1.00  5.55           O
ANISOU  797  OH  TYR A  53      721    629    757    179    -16    107       O
ATOM    798  H   TYR A  53       4.707 -16.878   9.839  1.00  4.38           H
ATOM    799  HA  TYR A  53       5.627 -18.548   7.930  1.00  4.65           H
ATOM    800  HB2 TYR A  53       3.110 -18.535   9.227  1.00  5.65           H
ATOM    801  HB3 TYR A  53       3.346 -19.377   7.900  1.00  5.65           H
ATOM    802  HD1 TYR A  53       4.114 -19.203  11.255  1.00  5.37           H
ATOM    803  HD2 TYR A  53       4.550 -21.387   8.011  1.00  6.90           H
ATOM    804  HE1 TYR A  53       4.858 -20.989  12.534  1.00  7.59           H
ATOM    805  HE2 TYR A  53       5.388 -23.139   9.238  1.00  6.44           H
ATOM    806  HH  TYR A  53       5.431 -23.228  12.499  1.00  6.66           H
ATOM    807  N   GLY A  54       4.698 -17.488   6.030  1.00  4.18           N
ANISOU  807  N   GLY A  54      450    558    580     68     25    -25       N
ATOM    808  CA  GLY A  54       4.036 -17.029   4.876  1.00  3.86           C
ANISOU  808  CA  GLY A  54      417    517    530     62     40    -43       C
ATOM    809  C   GLY A  54       4.355 -15.620   4.474  1.00  3.29           C
ANISOU  809  C   GLY A  54      326    465    459     32     28    -40       C
ATOM    810  O   GLY A  54       5.328 -14.992   4.910  1.00  3.24           O
ANISOU  810  O   GLY A  54      297    475    459     39     29    -27       O
ATOM    811  H   GLY A  54       5.381 -17.983   5.862  1.00  5.02           H
ATOM    812  HA2 GLY A  54       4.272 -17.607   4.133  1.00  4.63           H
ATOM    813  HA3 GLY A  54       3.080 -17.082   5.026  1.00  4.63           H
ATOM    814  N   ILE A  55       3.542 -15.172   3.524  1.00  4.69           N
ANISOU  814  N   ILE A  55      523    642    618     45     55    -50       N
ATOM    815  CA  ILE A  55       3.857 -13.954   2.831  1.00  4.47           C
ANISOU  815  CA  ILE A  55      482    626    592     14     41    -43       C
ATOM    816  C   ILE A  55       3.836 -12.768   3.747  1.00  4.46           C
ANISOU  816  C   ILE A  55      477    626    590      8     36    -37       C
ATOM    817  O   ILE A  55       4.554 -11.811   3.493  1.00  4.97           O
ANISOU  817  O   ILE A  55      528    697    662     -6     36    -27       O
ATOM    818  CB  ILE A  55       2.894 -13.868   1.675  1.00  6.01           C
ANISOU  818  CB  ILE A  55      701    818    764     15     49    -56       C
ATOM    819  CG1 ILE A  55       3.349 -12.766   0.744  1.00  7.06           C
ANISOU  819  CG1 ILE A  55      835    963    883     19     67    -45       C
ATOM    820  CG2 ILE A  55       1.478 -13.677   2.139  1.00  7.87           C
ANISOU  820  CG2 ILE A  55      953   1046    991     24     46    -66       C
ATOM    821  CD1 ILE A  55       2.963 -12.881  -0.608  1.00  8.02           C
ANISOU  821  CD1 ILE A  55      978   1088    979     32     83    -51       C
ATOM    822  H   ILE A  55       2.814 -15.555   3.274  1.00  5.63           H
ATOM    823  HA  ILE A  55       4.761 -13.953   2.480  1.00  5.37           H
ATOM    824  HB  ILE A  55       2.899 -14.708   1.191  1.00  7.21           H
ATOM    825 HG12 ILE A  55       2.989 -11.927   1.071  1.00  8.47           H
ATOM    826 HG13 ILE A  55       4.319 -12.739   0.760  1.00  8.47           H
ATOM    827 HG21 ILE A  55       0.887 -13.713   1.371  1.00  9.44           H
ATOM    828 HG22 ILE A  55       1.253 -14.384   2.764  1.00  9.44           H
ATOM    829 HG23 ILE A  55       1.402 -12.814   2.575  1.00  9.44           H
ATOM    830 HD11 ILE A  55       3.215 -12.071  -1.079  1.00  9.62           H
ATOM    831 HD12 ILE A  55       3.412 -13.646  -1.001  1.00  9.62           H
ATOM    832 HD13 ILE A  55       2.002 -13.004  -0.652  1.00  9.62           H
ATOM    833  N   LEU A  56       3.140 -12.854   4.846  1.00  3.48           N
ANISOU  833  N   LEU A  56      359    494    469    -13      6    -41       N
ATOM    834  CA  LEU A  56       3.142 -11.814   5.816  1.00  4.52           C
ANISOU  834  CA  LEU A  56      505    622    592      5     22    -41       C
ATOM    835  C   LEU A  56       3.809 -12.238   7.097  1.00  3.19           C
ANISOU  835  C   LEU A  56      321    459    434    -27    -30    -35       C
ATOM    836  O   LEU A  56       3.700 -11.540   8.085  1.00  4.60           O
ANISOU  836  O   LEU A  56      522    630    594    -16    -25    -38       O
ATOM    837  CB  LEU A  56       1.729 -11.335   6.082  1.00  3.52           C
ANISOU  837  CB  LEU A  56      384    485    467    -42    -18    -47       C
ATOM    838  CG  LEU A  56       1.208 -10.478   4.947  1.00  6.87           C
ANISOU  838  CG  LEU A  56      822    906    882    -12     13    -48       C
ATOM    839  CD1 LEU A  56      -0.246 -10.274   5.176  1.00  8.00           C
ANISOU  839  CD1 LEU A  56      976   1044   1020     -4     18    -56       C
ATOM    840  CD2 LEU A  56       1.994  -9.171   4.864  1.00  8.61           C
ANISOU  840  CD2 LEU A  56     1046   1120   1107    -20     17    -42       C
ATOM    841  H   LEU A  56       2.645 -13.526   5.053  1.00  4.17           H
ATOM    842  HA  LEU A  56       3.637 -11.059   5.463  1.00  5.43           H
ATOM    843  HB2 LEU A  56       1.144 -12.102   6.180  1.00  4.22           H
ATOM    844  HB3 LEU A  56       1.719 -10.805   6.895  1.00  4.22           H
ATOM    845  HG  LEU A  56       1.324 -10.903   4.083  1.00  8.25           H
ATOM    846 HD11 LEU A  56      -0.644  -9.908   4.371  1.00  9.60           H
ATOM    847 HD12 LEU A  56      -0.655 -11.127   5.388  1.00  9.60           H
ATOM    848 HD13 LEU A  56      -0.366  -9.657   5.914  1.00  9.60           H
ATOM    849 HD21 LEU A  56       1.431  -8.489   4.466  1.00 10.34           H
ATOM    850 HD22 LEU A  56       2.256  -8.903   5.759  1.00 10.34           H
ATOM    851 HD23 LEU A  56       2.782  -9.311   4.316  1.00 10.34           H
ATOM    852  N   GLN A  57       4.535 -13.369   7.079  1.00  3.11           N
ANISOU  852  N   GLN A  57      300    454    430     -4    -19    -27       N
ATOM    853  CA  GLN A  57       5.361 -13.769   8.188  1.00  3.48           C
ANISOU  853  CA  GLN A  57      338    511    476     -0    -45    -15       C
ATOM    854  C   GLN A  57       4.662 -13.665   9.518  1.00  3.48           C
ANISOU  854  C   GLN A  57      363    505    456    -14    -66    -20       C
ATOM    855  O   GLN A  57       5.174 -13.104  10.451  1.00  5.73           O
ANISOU  855  O   GLN A  57      661    794    722      2    -65    -18       O
ATOM    856  CB  GLN A  57       6.643 -13.009   8.221  1.00  4.76           C
ANISOU  856  CB  GLN A  57      465    687    656    -10    -58     -7       C
ATOM    857  CG  GLN A  57       7.502 -13.348   7.089  1.00  6.36           C
ANISOU  857  CG  GLN A  57      637    902    877     16    -23      4       C
ATOM    858  CD  GLN A  57       8.103 -14.694   7.233  1.00  5.49           C
ANISOU  858  CD  GLN A  57      500    801    787     19    -44     19       C
ATOM    859  OE1 GLN A  57       9.122 -14.849   7.845  1.00  7.91           O
ANISOU  859  OE1 GLN A  57      784   1120   1102     54    -40     31       O
ATOM    860  NE2 GLN A  57       7.482 -15.672   6.634  1.00  4.87           N
ANISOU  860  NE2 GLN A  57      446    704    701     57     -6     11       N
ATOM    861  H   GLN A  57       4.553 -13.919   6.418  1.00  3.74           H
ATOM    862  HA  GLN A  57       5.558 -14.708   8.047  1.00  4.18           H
ATOM    863  HB2 GLN A  57       6.452 -12.058   8.185  1.00  5.72           H
ATOM    864  HB3 GLN A  57       7.119 -13.221   9.040  1.00  5.72           H
ATOM    865  HG2 GLN A  57       6.976 -13.336   6.274  1.00  7.63           H
ATOM    866  HG3 GLN A  57       8.221 -12.699   7.029  1.00  7.63           H
ATOM    867 HE21 GLN A  57       6.765 -15.517   6.187  1.00  5.85           H
ATOM    868 HE22 GLN A  57       7.791 -16.473   6.687  1.00  5.85           H
ATOM    869  N   ILE A  58       3.523 -14.273   9.554  1.00  3.87           N
ANISOU  869  N   ILE A  58      443    538    490     14    -30    -24       N
ATOM    870  CA  ILE A  58       2.707 -14.279  10.726  1.00  3.34           C
ANISOU  870  CA  ILE A  58      399    465    406     -2    -44    -22       C
ATOM    871  C   ILE A  58       3.250 -15.286  11.713  1.00  4.34           C
ANISOU  871  C   ILE A  58      539    593    516     26    -45     -3       C
ATOM    872  O   ILE A  58       3.572 -16.388  11.354  1.00  4.41           O
ANISOU  872  O   ILE A  58      539    597    539     33    -43      6       O
ATOM    873  CB  ILE A  58       1.269 -14.540  10.341  1.00  3.90           C
ANISOU  873  CB  ILE A  58      486    525    469     13      0    -30       C
ATOM    874  CG1 ILE A  58       0.765 -13.318   9.601  1.00  3.91           C
ANISOU  874  CG1 ILE A  58      477    527    481    -13     -9    -42       C
ATOM    875  CG2 ILE A  58       0.377 -14.867  11.538  1.00  3.20           C
ANISOU  875  CG2 ILE A  58      417    431    368      6      4    -23       C
ATOM    876  CD1 ILE A  58      -0.492 -13.586   8.911  1.00  5.89           C
ANISOU  876  CD1 ILE A  58      729    772    737     10     28    -48       C
ATOM    877  H   ILE A  58       3.184 -14.705   8.892  1.00  4.65           H
ATOM    878  HA  ILE A  58       2.746 -13.417  11.169  1.00  4.01           H
ATOM    879  HB  ILE A  58       1.237 -15.327   9.775  1.00  4.68           H
ATOM    880 HG12 ILE A  58       0.616 -12.599  10.235  1.00  4.69           H
ATOM    881 HG13 ILE A  58       1.423 -13.049   8.942  1.00  4.69           H
ATOM    882 HG21 ILE A  58      -0.506 -15.109  11.217  1.00  3.84           H
ATOM    883 HG22 ILE A  58       0.765 -15.609  12.028  1.00  3.84           H
ATOM    884 HG23 ILE A  58       0.318 -14.087  12.111  1.00  3.84           H
ATOM    885 HD11 ILE A  58      -0.540 -13.031   8.117  1.00  7.07           H
ATOM    886 HD12 ILE A  58      -0.522 -14.523   8.662  1.00  7.07           H
ATOM    887 HD13 ILE A  58      -1.229 -13.378   9.505  1.00  7.07           H
ATOM    888  N   ASN A  59       3.323 -14.870  12.934  1.00  4.58           N
ANISOU  888  N   ASN A  59      590    630    520     15    -67     -4       N
ATOM    889  CA  ASN A  59       3.986 -15.619  13.941  1.00  5.09           C
ANISOU  889  CA  ASN A  59      670    700    562     35    -85     17       C
ATOM    890  C   ASN A  59       3.104 -16.637  14.657  1.00  4.82           C
ANISOU  890  C   ASN A  59      663    653    515     36    -75     35       C
ATOM    891  O   ASN A  59       1.914 -16.441  14.877  1.00  6.31           O
ANISOU  891  O   ASN A  59      880    833    684     44    -31     27       O
ATOM    892  CB  ASN A  59       4.602 -14.659  14.930  1.00  4.76           C
ANISOU  892  CB  ASN A  59      637    675    497     11   -138     13       C
ATOM    893  CG  ASN A  59       5.486 -15.344  15.896  1.00  5.81           C
ANISOU  893  CG  ASN A  59      773    822    611     15   -183     36       C
ATOM    894  OD1 ASN A  59       5.059 -15.660  16.985  1.00  7.78           O
ANISOU  894  OD1 ASN A  59     1074   1071    812     49   -157     40       O
ATOM    895  ND2 ASN A  59       6.747 -15.580  15.529  1.00  7.65           N
ANISOU  895  ND2 ASN A  59      972   1070    866     45   -187     49       N
ATOM    896  H   ASN A  59       2.984 -14.131  13.215  1.00  5.50           H
ATOM    897  HA  ASN A  59       4.670 -16.159  13.515  1.00  6.10           H
ATOM    898  HB2 ASN A  59       5.131 -14.003  14.450  1.00  5.71           H
ATOM    899  HB3 ASN A  59       3.896 -14.217  15.427  1.00  5.71           H
ATOM    900 HD21 ASN A  59       7.285 -15.977  16.069  1.00  9.19           H
ATOM    901 HD22 ASN A  59       7.022 -15.334  14.751  1.00  9.19           H
ATOM    902  N   SER A  60       3.706 -17.777  14.932  1.00  4.44           N
ANISOU  902  N   SER A  60      616    601    470     52    -86     62       N
ATOM    903  CA  SER A  60       3.038 -18.943  15.440  1.00  5.60           C
ANISOU  903  CA  SER A  60      797    727    605     80    -48     85       C
ATOM    904  C   SER A  60       2.768 -18.884  16.924  1.00  5.78           C
ANISOU  904  C   SER A  60      865    756    574     83    -54     99       C
ATOM    905  O   SER A  60       2.107 -19.768  17.471  1.00  5.25           O
ANISOU  905  O   SER A  60      821    673    503     81    -37    121       O
ATOM    906  CB  SER A  60       3.840 -20.202  15.187  1.00  5.51           C
ANISOU  906  CB  SER A  60      772    702    617    104    -62    109       C
ATOM    907  OG  SER A  60       5.110 -20.095  15.793  1.00  5.09           O
ANISOU  907  OG  SER A  60      706    669    556    114   -104    125       O
ATOM    908  H   SER A  60       4.550 -17.903  14.825  1.00  5.33           H
ATOM    909  HA  SER A  60       2.198 -19.005  14.958  1.00  6.73           H
ATOM    910  HB2 SER A  60       3.369 -20.961  15.565  1.00  6.61           H
ATOM    911  HB3 SER A  60       3.952 -20.322  14.231  1.00  6.61           H
ATOM    912  HG  SER A  60       5.206 -20.701  16.367  1.00  6.10           H
ATOM    913  N   ARG A  61       3.302 -17.897  17.644  1.00  5.19           N
ANISOU  913  N   ARG A  61      801    706    468     64    -99     90       N
ATOM    914  CA  ARG A  61       2.985 -17.811  19.049  1.00  5.55           C
ANISOU  914  CA  ARG A  61      897    760    453     68   -103    101       C
ATOM    915  C   ARG A  61       1.547 -17.390  19.220  1.00  5.42           C
ANISOU  915  C   ARG A  61      908    733    421     61    -47     88       C
ATOM    916  O   ARG A  61       0.744 -18.110  19.824  1.00  6.70           O
ANISOU  916  O   ARG A  61     1101    883    562     78     -2    112       O
ATOM    917  CB  ARG A  61       3.931 -16.895  19.750  1.00  7.21           C
ANISOU  917  CB  ARG A  61     1123    994    624     62   -159     89       C
ATOM    918  CG  ARG A  61       3.785 -17.069  21.251  1.00  9.76           C
ANISOU  918  CG  ARG A  61     1513   1324    870     97   -152    102       C
ATOM    919  CD  ARG A  61       4.675 -16.109  21.992  1.00  9.35           C
ANISOU  919  CD  ARG A  61     1467   1297    788     46   -250     88       C
ATOM    920  NE  ARG A  61       6.046 -16.293  21.592  1.00 13.00           N
ANISOU  920  NE  ARG A  61     1873   1779   1288     17   -337     97       N
ATOM    921  CZ  ARG A  61       6.824 -17.281  22.001  1.00 24.90           C
ANISOU  921  CZ  ARG A  61     3428   3288   2743    227   -201    132       C
ATOM    922  NH1 ARG A  61       6.431 -18.141  22.932  1.00 19.26           N
ANISOU  922  NH1 ARG A  61     2705   2578   2034     83   -344    171       N
ATOM    923  NH2 ARG A  61       8.036 -17.409  21.465  1.00 19.20           N
ANISOU  923  NH2 ARG A  61     2588   2593   2116     57   -403    147       N
ATOM    924  H   ARG A  61       3.832 -17.289  17.344  1.00  6.24           H
ATOM    925  HA  ARG A  61       3.099 -18.680  19.465  1.00  6.66           H
ATOM    926  HB2 ARG A  61       4.843 -17.107  19.497  1.00  8.65           H
ATOM    927  HB3 ARG A  61       3.729 -15.974  19.519  1.00  8.65           H
ATOM    928  HG2 ARG A  61       2.866 -16.897  21.509  1.00 11.71           H
ATOM    929  HG3 ARG A  61       4.035 -17.973  21.498  1.00 11.71           H
ATOM    930  HD2 ARG A  61       4.412 -15.198  21.790  1.00 11.22           H
ATOM    931  HD3 ARG A  61       4.606 -16.270  22.946  1.00 11.22           H
ATOM    932  HE  ARG A  61       6.383 -15.719  21.047  1.00 15.60           H
ATOM    933 HH11 ARG A  61       5.651 -18.065  23.286  1.00 23.11           H
ATOM    934 HH12 ARG A  61       6.956 -18.776  23.181  1.00 23.11           H
ATOM    935 HH21 ARG A  61       8.301 -16.855  20.863  1.00 23.05           H
ATOM    936 HH22 ARG A  61       8.554 -18.047  21.720  1.00 23.05           H
ATOM    937  N   TRP A  62       1.183 -16.262  18.669  1.00  5.08           N
ANISOU  937  N   TRP A  62      852    692    386     47    -34     54       N
ATOM    938  CA  TRP A  62      -0.155 -15.821  18.896  1.00  5.17           C
ANISOU  938  CA  TRP A  62      877    695    392     41      8     43       C
ATOM    939  C   TRP A  62      -1.117 -16.170  17.809  1.00  4.77           C
ANISOU  939  C   TRP A  62      790    633    387     40     54     43       C
ATOM    940  O   TRP A  62      -2.278 -16.329  18.077  1.00  4.82           O
ANISOU  940  O   TRP A  62      802    636    392     42     99     53       O
ATOM    941  CB  TRP A  62      -0.184 -14.318  19.008  1.00  7.14           C
ANISOU  941  CB  TRP A  62     1154    951    610     56     20      8       C
ATOM    942  CG  TRP A  62       0.348 -13.832  20.290  1.00  6.49           C
ANISOU  942  CG  TRP A  62     1111    880    476     14    -51     -2       C
ATOM    943  CD1 TRP A  62       1.039 -14.506  21.241  1.00  7.47           C
ANISOU  943  CD1 TRP A  62     1273   1015    549     42    -62     19       C
ATOM    944  CD2 TRP A  62       0.238 -12.494  20.755  1.00 10.07           C
ANISOU  944  CD2 TRP A  62     1623   1328    878     61     -7    -39       C
ATOM    945  NE1 TRP A  62       1.387 -13.675  22.248  1.00 10.27           N
ANISOU  945  NE1 TRP A  62     1690   1375    837     66    -65     -4       N
ATOM    946  CE2 TRP A  62       0.904 -12.424  21.971  1.00 10.34           C
ANISOU  946  CE2 TRP A  62     1704   1374    853     37    -69    -42       C
ATOM    947  CE3 TRP A  62      -0.377 -11.363  20.249  1.00  9.70           C
ANISOU  947  CE3 TRP A  62     1564   1267    854     24    -17    -70       C
ATOM    948  CZ2 TRP A  62       0.970 -11.237  22.710  1.00 11.37           C
ANISOU  948  CZ2 TRP A  62     1892   1497    932     37    -77    -82       C
ATOM    949  CZ3 TRP A  62      -0.282 -10.191  20.966  1.00 11.26           C
ANISOU  949  CZ3 TRP A  62     1821   1454   1004     38    -12   -104       C
ATOM    950  CH2 TRP A  62       0.370 -10.142  22.165  1.00 12.45           C
ANISOU  950  CH2 TRP A  62     2030   1613   1086     48    -39   -112       C
ATOM    951  H   TRP A  62       1.677 -15.757  18.179  1.00  6.10           H
ATOM    952  HA  TRP A  62      -0.454 -16.234  19.721  1.00  6.20           H
ATOM    953  HB2 TRP A  62       0.354 -13.938  18.296  1.00  8.57           H
ATOM    954  HB3 TRP A  62      -1.102 -14.013  18.929  1.00  8.57           H
ATOM    955  HD1 TRP A  62       1.244 -15.412  21.205  1.00  8.96           H
ATOM    956  HE1 TRP A  62       1.837 -13.896  22.947  1.00 12.32           H
ATOM    957  HE3 TRP A  62      -0.842 -11.393  19.444  1.00 11.64           H
ATOM    958  HZ2 TRP A  62       1.402 -11.197  23.533  1.00 13.65           H
ATOM    959  HZ3 TRP A  62      -0.669  -9.417  20.626  1.00 13.52           H
ATOM    960  HH2 TRP A  62       0.405  -9.334  22.625  1.00 14.94           H
ATOM    961  N   TRP A  63      -0.661 -16.323  16.591  1.00  4.38           N
ANISOU  961  N   TRP A  63      698    582    386     30     38     34       N
ATOM    962  CA  TRP A  63      -1.597 -16.174  15.492  1.00  4.82           C
ANISOU  962  CA  TRP A  63      721    627    483     27     64     23       C
ATOM    963  C   TRP A  63      -2.042 -17.440  14.830  1.00  4.23           C
ANISOU  963  C   TRP A  63      618    538    452     -2     62     38       C
ATOM    964  O   TRP A  63      -3.196 -17.597  14.471  1.00  4.71           O
ANISOU  964  O   TRP A  63      673    591    526      7    110     42       O
ATOM    965  CB  TRP A  63      -1.036 -15.238  14.439  1.00  5.79           C
ANISOU  965  CB  TRP A  63      823    755    622     23     46     -4       C
ATOM    966  CG  TRP A  63      -0.771 -13.916  15.109  1.00  5.45           C
ANISOU  966  CG  TRP A  63      800    719    551     19     29    -22       C
ATOM    967  CD1 TRP A  63       0.398 -13.387  15.392  1.00  5.59           C
ANISOU  967  CD1 TRP A  63      826    744    557      8    -15    -31       C
ATOM    968  CD2 TRP A  63      -1.756 -13.070  15.656  1.00  4.98           C
ANISOU  968  CD2 TRP A  63      761    660    472     17     49    -33       C
ATOM    969  NE1 TRP A  63       0.241 -12.214  16.055  1.00  6.75           N
ANISOU  969  NE1 TRP A  63     1008    887    671     19     -6    -50       N
ATOM    970  CE2 TRP A  63      -1.098 -11.999  16.210  1.00  6.73           C
ANISOU  970  CE2 TRP A  63     1019    879    660     32     42    -56       C
ATOM    971  CE3 TRP A  63      -3.140 -13.077  15.688  1.00  4.28           C
ANISOU  971  CE3 TRP A  63      663    568    394     17     85    -27       C
ATOM    972  CZ2 TRP A  63      -1.768 -10.985  16.867  1.00  6.55           C
ANISOU  972  CZ2 TRP A  63     1026    847    615     26     47    -72       C
ATOM    973  CZ3 TRP A  63      -3.797 -12.073  16.289  1.00  6.65           C
ANISOU  973  CZ3 TRP A  63      997    865    664     51    133    -44       C
ATOM    974  CH2 TRP A  63      -3.115 -11.035  16.861  1.00  7.87           C
ANISOU  974  CH2 TRP A  63     1193   1014    784     62    118    -66       C
ATOM    975  H   TRP A  63       0.152 -16.505  16.378  1.00  5.26           H
ATOM    976  HA  TRP A  63      -2.397 -15.780  15.873  1.00  5.79           H
ATOM    977  HB2 TRP A  63      -0.206 -15.591  14.082  1.00  6.95           H
ATOM    978  HB3 TRP A  63      -1.679 -15.113  13.723  1.00  6.95           H
ATOM    979  HD1 TRP A  63       1.219 -13.764  15.169  1.00  6.72           H
ATOM    980  HE1 TRP A  63       0.872 -11.698  16.329  1.00  8.11           H
ATOM    981  HE3 TRP A  63      -3.612 -13.774  15.295  1.00  5.13           H
ATOM    982  HZ2 TRP A  63      -1.310 -10.299  17.295  1.00  7.86           H
ATOM    983  HZ3 TRP A  63      -4.727 -12.083  16.317  1.00  7.98           H
ATOM    984  HH2 TRP A  63      -3.594 -10.343  17.257  1.00  9.45           H
ATOM    985  N   CYS A  64      -1.120 -18.371  14.657  1.00  6.65           N
ANISOU  985  N   CYS A  64      939    831    757     45     81     47       N
ATOM    986  CA  CYS A  64      -1.456 -19.604  14.035  1.00  5.41           C
ANISOU  986  CA  CYS A  64      767    653    638     14     67     61       C
ATOM    987  C   CYS A  64      -0.840 -20.711  14.852  1.00  4.70           C
ANISOU  987  C   CYS A  64      698    544    543      8     48     91       C
ATOM    988  O   CYS A  64       0.146 -20.510  15.564  1.00  6.49           O
ANISOU  988  O   CYS A  64      952    783    732     62     53    101       O
ATOM    989  CB  CYS A  64      -0.999 -19.653  12.592  1.00  5.75           C
ANISOU  989  CB  CYS A  64      788    688    709     21     61     40       C
ATOM    990  SG  CYS A  64       0.770 -19.511  12.394  1.00  5.41           S
ANISOU  990  SG  CYS A  64      733    654    667     32     24     39       S
ATOM    991  H   CYS A  64      -0.297 -18.298  14.896  1.00  7.98           H
ATOM    992  HA  CYS A  64      -2.418 -19.733  14.024  1.00  6.50           H
ATOM    993  HB2 CYS A  64      -1.274 -20.500  12.206  1.00  6.90           H
ATOM    994  HB3 CYS A  64      -1.411 -18.919  12.110  1.00  6.90           H
ATOM    995  N   ASN A  65      -1.355 -21.910  14.626  1.00  6.41           N
ANISOU  995  N   ASN A  65      935    727    772     35     96    109       N
ATOM    996  CA  ASN A  65      -0.901 -23.038  15.347  1.00  6.41           C
ANISOU  996  CA  ASN A  65      956    703    775     26     78    141       C
ATOM    997  C   ASN A  65       0.012 -23.871  14.488  1.00  6.56           C
ANISOU  997  C   ASN A  65      978    697    818     61     75    140       C
ATOM    998  O   ASN A  65      -0.416 -24.402  13.473  1.00  6.19           O
ANISOU  998  O   ASN A  65      921    624    807     43     83    123       O
ATOM    999  CB  ASN A  65      -2.068 -23.865  15.784  1.00  9.00           C
ANISOU  999  CB  ASN A  65     1311   1002   1105     25    130    171       C
ATOM   1000  CG  ASN A  65      -1.656 -25.056  16.562  1.00 11.10           C
ANISOU 1000  CG  ASN A  65     1584   1241   1393    -58     48    214       C
ATOM   1001  OD1 ASN A  65      -0.594 -25.066  17.131  1.00 14.75           O
ANISOU 1001  OD1 ASN A  65     2102   1708   1795     86    127    226       O
ATOM   1002  ND2 ASN A  65      -2.487 -26.088  16.572  1.00 25.14           N
ANISOU 1002  ND2 ASN A  65     3434   2967   3150     91    233    223       N
ATOM   1003  H   ASN A  65      -1.973 -22.075  14.051  1.00  7.69           H
ATOM   1004  HA  ASN A  65      -0.396 -22.738  16.118  1.00  7.69           H
ATOM   1005  HB2 ASN A  65      -2.647 -23.325  16.344  1.00 10.80           H
ATOM   1006  HB3 ASN A  65      -2.553 -24.170  15.001  1.00 10.80           H
ATOM   1007 HD21 ASN A  65      -3.229 -26.047  16.138  1.00 30.17           H
ATOM   1008 HD22 ASN A  65      -2.285 -26.799  17.012  1.00 30.17           H
ATOM   1009  N   ASP A  66       1.246 -23.993  14.937  1.00  6.62           N
ANISOU 1009  N   ASP A  66      987    712    818     86     40    154       N
ATOM   1010  CA  ASP A  66       2.149 -24.910  14.270  1.00  7.93           C
ANISOU 1010  CA  ASP A  66     1156    851   1005    135     46    159       C
ATOM   1011  C   ASP A  66       2.454 -26.062  15.156  1.00  7.96           C
ANISOU 1011  C   ASP A  66     1185    824   1016    125     15    206       C
ATOM   1012  O   ASP A  66       3.326 -26.872  14.833  1.00 11.01           O
ANISOU 1012  O   ASP A  66     1588   1184   1411    200     46    216       O
ATOM   1013  CB  ASP A  66       3.403 -24.236  13.746  1.00  7.29           C
ANISOU 1013  CB  ASP A  66     1034    803    932    145      5    149       C
ATOM   1014  CG  ASP A  66       4.309 -23.800  14.777  1.00  6.79           C
ANISOU 1014  CG  ASP A  66      963    772    845    161    -32    169       C
ATOM   1015  OD1 ASP A  66       4.075 -24.034  15.947  1.00  7.86           O
ANISOU 1015  OD1 ASP A  66     1132    906    946    174    -28    196       O
ATOM   1016  OD2 ASP A  66       5.328 -23.173  14.412  1.00  5.98           O
ANISOU 1016  OD2 ASP A  66      823    700    749    170    -59    159       O
ATOM   1017  H   ASP A  66       1.575 -23.568  15.607  1.00  7.95           H
ATOM   1018  HA  ASP A  66       1.725 -25.240  13.462  1.00  9.51           H
ATOM   1019  HB2 ASP A  66       3.880 -24.863  13.180  1.00  8.75           H
ATOM   1020  HB3 ASP A  66       3.145 -23.455  13.232  1.00  8.75           H
ATOM   1021  N   GLY A  67       1.780 -26.136  16.303  1.00  9.08           N
ANISOU 1021  N   GLY A  67     1367    961   1120    135     47    236       N
ATOM   1022  CA  GLY A  67       1.916 -27.243  17.218  1.00 10.46           C
ANISOU 1022  CA  GLY A  67     1579   1108   1286    144     38    285       C
ATOM   1023  C   GLY A  67       3.192 -27.264  17.993  1.00 14.73           C
ANISOU 1023  C   GLY A  67     2127   1671   1798    189     -0    317       C
ATOM   1024  O   GLY A  67       3.284 -28.013  18.970  1.00 23.40           O
ANISOU 1024  O   GLY A  67     3288   2749   2855    270     55    358       O
ATOM   1025  H   GLY A  67       1.224 -25.537  16.572  1.00 10.89           H
ATOM   1026  HA2 GLY A  67       1.184 -27.211  17.854  1.00 12.55           H
ATOM   1027  HA3 GLY A  67       1.862 -28.070  16.715  1.00 12.55           H
ATOM   1028  N   ARG A  68       4.177 -26.490  17.630  1.00 12.34           N
ANISOU 1028  N   ARG A  68     1787   1408   1496    216    -32    299       N
ATOM   1029  CA  ARG A  68       5.471 -26.537  18.262  1.00 10.96           C
ANISOU 1029  CA  ARG A  68     1583   1261   1319    214   -119    326       C
ATOM   1030  C   ARG A  68       5.819 -25.271  19.003  1.00 11.47           C
ANISOU 1030  C   ARG A  68     1657   1380   1319    249   -117    316       C
ATOM   1031  O   ARG A  68       6.947 -25.150  19.504  1.00 13.82           O
ANISOU 1031  O   ARG A  68     1943   1709   1600    288   -157    333       O
ATOM   1032  CB  ARG A  68       6.550 -26.806  17.215  1.00 17.81           C
ANISOU 1032  CB  ARG A  68     2410   2123   2235    247   -133    320       C
ATOM   1033  CG  ARG A  68       6.919 -28.284  17.142  1.00 32.94           C
ANISOU 1033  CG  ARG A  68     4393   3979   4145    430      7    340       C
ATOM   1034  CD  ARG A  68       7.944 -28.542  16.053  1.00 32.73           C
ANISOU 1034  CD  ARG A  68     4305   3951   4180    414    -41    331       C
ATOM   1035  NE  ARG A  68       7.845 -27.502  15.038  1.00 26.07           N
ANISOU 1035  NE  ARG A  68     3405   3137   3364    342    -72    285       N
ATOM   1036  CZ  ARG A  68       7.199 -27.635  13.899  1.00 20.75           C
ANISOU 1036  CZ  ARG A  68     2718   2438   2726    274    -78    248       C
ATOM   1037  NH1 ARG A  68       6.529 -28.752  13.607  1.00 27.73           N
ANISOU 1037  NH1 ARG A  68     3681   3255   3600    370     43    243       N
ATOM   1038  NH2 ARG A  68       7.196 -26.619  13.045  1.00 18.07           N
ANISOU 1038  NH2 ARG A  68     2356   2130   2380    291    -36    210       N
ATOM   1039  H   ARG A  68       4.123 -25.908  16.999  1.00 14.81           H
ATOM   1040  HA  ARG A  68       5.472 -27.267  18.901  1.00 13.15           H
ATOM   1041  HB2 ARG A  68       6.224 -26.531  16.344  1.00 21.38           H
ATOM   1042  HB3 ARG A  68       7.348 -26.305  17.445  1.00 21.38           H
ATOM   1043  HG2 ARG A  68       6.126 -28.805  16.944  1.00 39.53           H
ATOM   1044  HG3 ARG A  68       7.298 -28.564  17.990  1.00 39.53           H
ATOM   1045  HD2 ARG A  68       8.837 -28.527  16.432  1.00 39.28           H
ATOM   1046  HD3 ARG A  68       7.774 -29.402  15.639  1.00 39.28           H
ATOM   1047  HE  ARG A  68       8.234 -26.751  15.193  1.00 31.28           H
ATOM   1048 HH11 ARG A  68       6.515 -29.404  14.168  1.00 33.28           H
ATOM   1049 HH12 ARG A  68       6.113 -28.820  12.857  1.00 33.28           H
ATOM   1050 HH21 ARG A  68       7.612 -25.892  13.241  1.00 21.69           H
ATOM   1051 HH22 ARG A  68       6.780 -26.688  12.296  1.00 21.69           H
ATOM   1052  N   THR A  69       4.916 -24.312  19.073  1.00  9.66           N
ANISOU 1052  N   THR A  69     1436   1169   1065    213    -96    285       N
ATOM   1053  CA  THR A  69       5.278 -23.038  19.631  1.00  7.20           C
ANISOU 1053  CA  THR A  69     1112    906    717    175   -151    266       C
ATOM   1054  C   THR A  69       4.728 -22.925  21.014  1.00  7.41           C
ANISOU 1054  C   THR A  69     1197    943    676    174   -150    288       C
ATOM   1055  O   THR A  69       3.520 -23.080  21.207  1.00  8.44           O
ANISOU 1055  O   THR A  69     1367   1053    788    178    -79    288       O
ATOM   1056  CB  THR A  69       4.749 -21.923  18.745  1.00  7.66           C
ANISOU 1056  CB  THR A  69     1145    975    789    166   -116    215       C
ATOM   1057  OG1 THR A  69       5.337 -22.087  17.477  1.00  7.09           O
ANISOU 1057  OG1 THR A  69     1023    898    772    161   -123    201       O
ATOM   1058  CG2 THR A  69       5.163 -20.593  19.257  1.00  7.87           C
ANISOU 1058  CG2 THR A  69     1167   1039    783    144   -157    191       C
ATOM   1059  H   THR A  69       4.101 -24.378  18.806  1.00 11.59           H
ATOM   1060  HA  THR A  69       6.243 -22.958  19.689  1.00  8.64           H
ATOM   1061  HB  THR A  69       3.780 -21.953  18.713  1.00  9.19           H
ATOM   1062  HG1 THR A  69       4.941 -22.695  17.053  1.00  8.51           H
ATOM   1063 HG21 THR A  69       4.780 -19.892  18.706  1.00  9.44           H
ATOM   1064 HG22 THR A  69       4.857 -20.478  20.170  1.00  9.44           H
ATOM   1065 HG23 THR A  69       6.130 -20.516  19.237  1.00  9.44           H
ATOM   1066  N   PRO A  70       5.575 -22.712  22.000  1.00  9.68           N
ANISOU 1066  N   PRO A  70     1511   1258    907    214   -185    307       N
ATOM   1067  CA  PRO A  70       5.074 -22.439  23.340  1.00  8.66           C
ANISOU 1067  CA  PRO A  70     1439   1147    705    187   -206    318       C
ATOM   1068  C   PRO A  70       4.176 -21.228  23.336  1.00  8.41           C
ANISOU 1068  C   PRO A  70     1419   1125    650    143   -187    276       C
ATOM   1069  O   PRO A  70       4.419 -20.279  22.598  1.00  9.63           O
ANISOU 1069  O   PRO A  70     1545   1291    821    154   -173    232       O
ATOM   1070  CB  PRO A  70       6.339 -22.140  24.140  1.00 10.92           C
ANISOU 1070  CB  PRO A  70     1721   1468    959    197   -294    330       C
ATOM   1071  CG  PRO A  70       7.451 -22.675  23.350  1.00 17.31           C
ANISOU 1071  CG  PRO A  70     2503   2273   1799    309   -241    340       C
ATOM   1072  CD  PRO A  70       7.014 -22.512  21.928  1.00 11.65           C
ANISOU 1072  CD  PRO A  70     1711   1539   1175    200   -281    313       C
ATOM   1073  HA  PRO A  70       4.615 -23.216  23.697  1.00 10.40           H
ATOM   1074  HB2 PRO A  70       6.431 -21.182  24.258  1.00 13.10           H
ATOM   1075  HB3 PRO A  70       6.290 -22.578  25.004  1.00 13.10           H
ATOM   1076  HG2 PRO A  70       8.259 -22.167  23.526  1.00 20.77           H
ATOM   1077  HG3 PRO A  70       7.594 -23.610  23.566  1.00 20.77           H
ATOM   1078  HD2 PRO A  70       7.224 -21.624  21.602  1.00 13.98           H
ATOM   1079  HD3 PRO A  70       7.428 -23.181  21.361  1.00 13.98           H
ATOM   1080  N   GLY A  71       3.148 -21.252  24.152  1.00 11.39           N
ANISOU 1080  N   GLY A  71     1857   1497    975    154   -124    279       N
ATOM   1081  CA  GLY A  71       2.342 -20.068  24.350  1.00 15.95           C
ANISOU 1081  CA  GLY A  71     2474   2080   1504    193    -38    236       C
ATOM   1082  C   GLY A  71       1.368 -19.862  23.239  1.00 11.22           C
ANISOU 1082  C   GLY A  71     1815   1467    978    116    -34    213       C
ATOM   1083  O   GLY A  71       0.855 -18.759  23.058  1.00 10.18           O
ANISOU 1083  O   GLY A  71     1680   1344    844     99    -21    176       O
ATOM   1084  H   GLY A  71       2.895 -21.939  24.603  1.00 13.67           H
ATOM   1085  HA2 GLY A  71       1.848 -20.150  25.181  1.00 19.14           H
ATOM   1086  HA3 GLY A  71       2.920 -19.290  24.401  1.00 19.14           H
ATOM   1087  N   SER A  72       1.090 -20.907  22.484  1.00  7.87           N
ANISOU 1087  N   SER A  72     1354   1017    620     95    -22    233       N
ATOM   1088  CA  SER A  72       0.255 -20.751  21.319  1.00  8.55           C
ANISOU 1088  CA  SER A  72     1404   1086    761     92     33    211       C
ATOM   1089  C   SER A  72      -1.119 -20.247  21.702  1.00  6.76           C
ANISOU 1089  C   SER A  72     1190    862    517     74     90    202       C
ATOM   1090  O   SER A  72      -1.807 -20.831  22.556  1.00  7.30           O
ANISOU 1090  O   SER A  72     1300    921    553     91    143    235       O
ATOM   1091  CB  SER A  72       0.068 -22.101  20.630  1.00 11.96           C
ANISOU 1091  CB  SER A  72     1825   1479   1239    124     85    231       C
ATOM   1092  OG  SER A  72      -0.846 -21.965  19.576  1.00 10.66           O
ANISOU 1092  OG  SER A  72     1614   1302   1134     66     85    213       O
ATOM   1093  H   SER A  72       1.371 -21.707  22.624  1.00  9.45           H
ATOM   1094  HA  SER A  72       0.685 -20.119  20.722  1.00 10.26           H
ATOM   1095  HB2 SER A  72       0.920 -22.404  20.280  1.00 14.35           H
ATOM   1096  HB3 SER A  72      -0.274 -22.744  21.271  1.00 14.35           H
ATOM   1097  HG  SER A  72      -1.524 -22.439  19.721  1.00 12.79           H
ATOM   1098  N   ARG A  73      -1.536 -19.193  21.025  1.00  6.15           N
ANISOU 1098  N   ARG A  73     1087    793    457     68    104    161       N
ATOM   1099  CA  ARG A  73      -2.883 -18.686  21.165  1.00  6.13           C
ANISOU 1099  CA  ARG A  73     1080    792    455     66    164    150       C
ATOM   1100  C   ARG A  73      -3.726 -18.940  19.938  1.00  5.78           C
ANISOU 1100  C   ARG A  73      980    736    479     43    190    145       C
ATOM   1101  O   ARG A  73      -4.947 -18.945  20.023  1.00  5.93           O
ANISOU 1101  O   ARG A  73      987    754    512     36    244    151       O
ATOM   1102  CB  ARG A  73      -2.838 -17.173  21.340  1.00  6.13           C
ANISOU 1102  CB  ARG A  73     1098    812    420     65    148    110       C
ATOM   1103  CG  ARG A  73      -2.013 -16.829  22.505  1.00  6.68           C
ANISOU 1103  CG  ARG A  73     1223    897    420     76    114    104       C
ATOM   1104  CD  ARG A  73      -2.144 -15.373  22.814  1.00  8.61           C
ANISOU 1104  CD  ARG A  73     1503   1149    621     95    125     66       C
ATOM   1105  NE  ARG A  73      -1.146 -15.020  23.795  1.00  8.83           N
ANISOU 1105  NE  ARG A  73     1578   1190    587     81     59     51       N
ATOM   1106  CZ  ARG A  73      -1.116 -13.835  24.401  1.00 10.86           C
ANISOU 1106  CZ  ARG A  73     1859   1451    817     43     12     18       C
ATOM   1107  NH1 ARG A  73      -1.864 -12.843  23.974  1.00 14.09           N
ANISOU 1107  NH1 ARG A  73     2278   1847   1229    107    103    -15       N
ATOM   1108  NH2 ARG A  73      -0.264 -13.641  25.389  1.00 17.41           N
ANISOU 1108  NH2 ARG A  73     2749   2288   1577    125     40      8       N
ATOM   1109  H   ARG A  73      -1.049 -18.750  20.471  1.00  7.38           H
ATOM   1110  HA  ARG A  73      -3.297 -19.095  21.941  1.00  7.35           H
ATOM   1111  HB2 ARG A  73      -2.449 -16.765  20.550  1.00  7.36           H
ATOM   1112  HB3 ARG A  73      -3.735 -16.834  21.481  1.00  7.36           H
ATOM   1113  HG2 ARG A  73      -2.308 -17.339  23.276  1.00  8.02           H
ATOM   1114  HG3 ARG A  73      -1.082 -17.024  22.315  1.00  8.02           H
ATOM   1115  HD2 ARG A  73      -1.999 -14.848  22.011  1.00 10.34           H
ATOM   1116  HD3 ARG A  73      -3.024 -15.188  23.177  1.00 10.34           H
ATOM   1117  HE  ARG A  73      -0.545 -15.600  23.996  1.00 10.60           H
ATOM   1118 HH11 ARG A  73      -2.381 -12.955  23.296  1.00 16.91           H
ATOM   1119 HH12 ARG A  73      -1.837 -12.082  24.373  1.00 16.91           H
ATOM   1120 HH21 ARG A  73       0.263 -14.275  25.634  1.00 20.89           H
ATOM   1121 HH22 ARG A  73      -0.235 -12.879  25.788  1.00 20.89           H
ATOM   1122  N   ASN A  74      -3.107 -19.236  18.837  1.00  5.38           N
ANISOU 1122  N   ASN A  74      892    674    476     37    161    130       N
ATOM   1123  CA  ASN A  74      -3.796 -19.491  17.590  1.00  5.10           C
ANISOU 1123  CA  ASN A  74      810    626    503     14    172    120       C
ATOM   1124  C   ASN A  74      -4.982 -18.587  17.390  1.00  5.02           C
ANISOU 1124  C   ASN A  74      774    630    504     11    205    104       C
ATOM   1125  O   ASN A  74      -6.111 -19.021  17.156  1.00  5.16           O
ANISOU 1125  O   ASN A  74      766    641    552     -8    243    117       O
ATOM   1126  CB  ASN A  74      -4.203 -20.939  17.467  1.00  5.29           C
ANISOU 1126  CB  ASN A  74      830    619    560      6    195    147       C
ATOM   1127  CG  ASN A  74      -4.638 -21.263  16.078  1.00  5.27           C
ANISOU 1127  CG  ASN A  74      780    602    619    -39    172    132       C
ATOM   1128  OD1 ASN A  74      -4.423 -20.487  15.161  1.00  4.90           O
ANISOU 1128  OD1 ASN A  74      715    567    581    -22    163    100       O
ATOM   1129  ND2 ASN A  74      -5.273 -22.401  15.930  1.00  8.69           N
ANISOU 1129  ND2 ASN A  74     1224   1005   1075    -20    225    152       N
ATOM   1130  H   ASN A  74      -2.252 -19.301  18.773  1.00  6.45           H
ATOM   1131  HA  ASN A  74      -3.164 -19.287  16.882  1.00  6.13           H
ATOM   1132  HB2 ASN A  74      -3.449 -21.505  17.692  1.00  6.35           H
ATOM   1133  HB3 ASN A  74      -4.943 -21.117  18.069  1.00  6.35           H
ATOM   1134 HD21 ASN A  74      -5.414 -22.906  16.612  1.00 10.43           H
ATOM   1135 HD22 ASN A  74      -5.548 -22.642  15.152  1.00 10.43           H
ATOM   1136  N   LEU A  75      -4.722 -17.299  17.419  1.00  4.87           N
ANISOU 1136  N   LEU A  75      758    627    464     19    196     74       N
ATOM   1137  CA  LEU A  75      -5.825 -16.386  17.357  1.00  4.90           C
ANISOU 1137  CA  LEU A  75      745    642    474     25    225     62       C
ATOM   1138  C   LEU A  75      -6.439 -16.317  15.969  1.00  4.62           C
ANISOU 1138  C   LEU A  75      653    606    495     11    221     51       C
ATOM   1139  O   LEU A  75      -7.605 -15.963  15.855  1.00  4.78           O
ANISOU 1139  O   LEU A  75      643    633    538     16    256     53       O
ATOM   1140  CB  LEU A  75      -5.394 -14.991  17.788  1.00  4.94           C
ANISOU 1140  CB  LEU A  75      781    656    437     42    215     35       C
ATOM   1141  CG  LEU A  75      -4.876 -14.982  19.221  1.00  5.45           C
ANISOU 1141  CG  LEU A  75      906    728    439     50    209     36       C
ATOM   1142  CD1 LEU A  75      -4.466 -13.585  19.567  1.00  6.70           C
ANISOU 1142  CD1 LEU A  75     1105    886    554     77    205      5       C
ATOM   1143  CD2 LEU A  75      -5.965 -15.498  20.167  1.00  6.33           C
ANISOU 1143  CD2 LEU A  75     1039    841    524     72    282     68       C
ATOM   1144  H   LEU A  75      -3.941 -16.944  17.472  1.00  5.84           H
ATOM   1145  HA  LEU A  75      -6.503 -16.694  17.978  1.00  5.88           H
ATOM   1146  HB2 LEU A  75      -4.684 -14.681  17.205  1.00  5.92           H
ATOM   1147  HB3 LEU A  75      -6.154 -14.391  17.734  1.00  5.92           H
ATOM   1148  HG  LEU A  75      -4.107 -15.565  19.322  1.00  6.55           H
ATOM   1149 HD11 LEU A  75      -4.242 -13.546  20.510  1.00  8.04           H
ATOM   1150 HD12 LEU A  75      -3.694 -13.341  19.033  1.00  8.04           H
ATOM   1151 HD13 LEU A  75      -5.203 -12.984  19.377  1.00  8.04           H
ATOM   1152 HD21 LEU A  75      -5.632 -15.471  21.077  1.00  7.60           H
ATOM   1153 HD22 LEU A  75      -6.749 -14.933  20.084  1.00  7.60           H
ATOM   1154 HD23 LEU A  75      -6.189 -16.410  19.924  1.00  7.60           H
ATOM   1155  N   CYS A  76      -5.741 -16.725  14.956  1.00  4.29           N
ANISOU 1155  N   CYS A  76      592    554    482     -1    186     42       N
ATOM   1156  CA  CYS A  76      -6.344 -16.782  13.644  1.00  4.21           C
ANISOU 1156  CA  CYS A  76      536    545    521    -23    164     33       C
ATOM   1157  C   CYS A  76      -7.025 -18.087  13.403  1.00  5.29           C
ANISOU 1157  C   CYS A  76      657    666    686    -37    192     50       C
ATOM   1158  O   CYS A  76      -7.666 -18.265  12.368  1.00  6.08           O
ANISOU 1158  O   CYS A  76      722    763    823    -55    185     42       O
ATOM   1159  CB  CYS A  76      -5.304 -16.596  12.572  1.00  4.67           C
ANISOU 1159  CB  CYS A  76      594    598    580    -10    138     11       C
ATOM   1160  SG  CYS A  76      -4.720 -14.953  12.635  1.00  4.40           S
ANISOU 1160  SG  CYS A  76      570    576    528      3    115    -11       S
ATOM   1161  H   CYS A  76      -4.919 -16.975  14.993  1.00  5.15           H
ATOM   1162  HA  CYS A  76      -6.986 -16.058  13.572  1.00  5.06           H
ATOM   1163  HB2 CYS A  76      -4.562 -17.203  12.723  1.00  5.60           H
ATOM   1164  HB3 CYS A  76      -5.695 -16.761  11.700  1.00  5.60           H
ATOM   1165  N   ASN A  77      -6.934 -18.987  14.360  1.00  5.03           N
ANISOU 1165  N   ASN A  77      648    619    643    -44    212     77       N
ATOM   1166  CA  ASN A  77      -7.614 -20.243  14.309  1.00  4.97           C
ANISOU 1166  CA  ASN A  77      629    591    670    -74    227     97       C
ATOM   1167  C   ASN A  77      -7.282 -20.978  13.031  1.00  4.92           C
ANISOU 1167  C   ASN A  77      610    560    699   -104    183     81       C
ATOM   1168  O   ASN A  77      -8.166 -21.452  12.314  1.00  6.07           O
ANISOU 1168  O   ASN A  77      733    697    877   -114    197     77       O
ATOM   1169  CB  ASN A  77      -9.112 -20.128  14.444  1.00  5.45           C
ANISOU 1169  CB  ASN A  77      648    663    760   -103    260    114       C
ATOM   1170  CG  ASN A  77      -9.735 -21.417  14.703  1.00  7.78           C
ANISOU 1170  CG  ASN A  77      945    932   1079   -113    307    144       C
ATOM   1171  OD1 ASN A  77      -9.115 -22.313  15.284  1.00  6.96           O
ANISOU 1171  OD1 ASN A  77      875    804    965   -128    294    161       O
ATOM   1172  ND2 ASN A  77     -10.964 -21.551  14.332  1.00  8.63           N
ANISOU 1172  ND2 ASN A  77      999   1047   1234   -152    314    152       N
ATOM   1173  H   ASN A  77      -6.463 -18.882  15.073  1.00  6.04           H
ATOM   1174  HA  ASN A  77      -7.299 -20.748  15.074  1.00  5.97           H
ATOM   1175  HB2 ASN A  77      -9.321 -19.535  15.183  1.00  6.54           H
ATOM   1176  HB3 ASN A  77      -9.480 -19.773  13.619  1.00  6.54           H
ATOM   1177 HD21 ASN A  77     -11.374 -22.295  14.465  1.00 10.36           H
ATOM   1178 HD22 ASN A  77     -11.373 -20.897  13.953  1.00 10.36           H
ATOM   1179  N   ILE A  78      -5.999 -21.111  12.794  1.00  5.67           N
ANISOU 1179  N   ILE A  78      738    642    772    -64    172     68       N
ATOM   1180  CA  ILE A  78      -5.568 -21.791  11.600  1.00  5.06           C
ANISOU 1180  CA  ILE A  78      657    544    722    -90    125     50       C
ATOM   1181  C   ILE A  78      -4.255 -22.470  11.952  1.00  4.66           C
ANISOU 1181  C   ILE A  78      638    475    659    -73    107     62       C
ATOM   1182  O   ILE A  78      -3.435 -21.972  12.724  1.00  6.64           O
ANISOU 1182  O   ILE A  78      913    737    871    -23    132     70       O
ATOM   1183  CB  ILE A  78      -5.396 -20.857  10.411  1.00  6.91           C
ANISOU 1183  CB  ILE A  78      863    800    961    -95     92     21       C
ATOM   1184  CG1 ILE A  78      -4.450 -19.739  10.792  1.00  7.38           C
ANISOU 1184  CG1 ILE A  78      925    885    994    -72     79     14       C
ATOM   1185  CG2 ILE A  78      -6.727 -20.434   9.859  1.00 11.97           C
ANISOU 1185  CG2 ILE A  78     1484   1450   1613    -72    136     10       C
ATOM   1186  CD1 ILE A  78      -4.031 -18.918   9.651  1.00 12.39           C
ANISOU 1186  CD1 ILE A  78     1566   1533   1610    -12    105    -11       C
ATOM   1187  H   ILE A  78      -5.369 -20.822  13.303  1.00  6.80           H
ATOM   1188  HA  ILE A  78      -6.236 -22.442  11.338  1.00  6.07           H
ATOM   1189  HB  ILE A  78      -4.976 -21.315   9.666  1.00  8.29           H
ATOM   1190 HG12 ILE A  78      -4.893 -19.158  11.431  1.00  8.86           H
ATOM   1191 HG13 ILE A  78      -3.654 -20.124  11.191  1.00  8.86           H
ATOM   1192 HG21 ILE A  78      -6.582 -19.870   9.084  1.00 14.36           H
ATOM   1193 HG22 ILE A  78      -7.229 -21.224   9.605  1.00 14.36           H
ATOM   1194 HG23 ILE A  78      -7.209 -19.941  10.542  1.00 14.36           H
ATOM   1195 HD11 ILE A  78      -3.408 -18.243   9.960  1.00 14.87           H
ATOM   1196 HD12 ILE A  78      -3.603 -19.488   8.993  1.00 14.87           H
ATOM   1197 HD13 ILE A  78      -4.813 -18.494   9.263  1.00 14.87           H
ATOM   1198  N   PRO A  79      -3.991 -23.581  11.304  1.00  5.39           N
ANISOU 1198  N   PRO A  79      751    526    768    -63    117     58       N
ATOM   1199  CA  PRO A  79      -2.642 -24.092  11.321  1.00  5.49           C
ANISOU 1199  CA  PRO A  79      786    523    776    -33    101     59       C
ATOM   1200  C   PRO A  79      -1.785 -23.148  10.549  1.00  4.44           C
ANISOU 1200  C   PRO A  79      632    423    634    -21     67     35       C
ATOM   1201  O   PRO A  79      -2.170 -22.633   9.507  1.00  5.74           O
ANISOU 1201  O   PRO A  79      785    597    800    -13     82      9       O
ATOM   1202  CB  PRO A  79      -2.797 -25.437  10.627  1.00  7.28           C
ANISOU 1202  CB  PRO A  79     1036    701   1030    -44    107     53       C
ATOM   1203  CG  PRO A  79      -3.923 -25.297   9.785  1.00  9.39           C
ANISOU 1203  CG  PRO A  79     1295    964   1309    -49    133     30       C
ATOM   1204  CD  PRO A  79      -4.866 -24.389  10.471  1.00  6.15           C
ANISOU 1204  CD  PRO A  79      839    593    904   -113    103     44       C
ATOM   1205  HA  PRO A  79      -2.282 -24.238  12.210  1.00  6.59           H
ATOM   1206  HB2 PRO A  79      -2.001 -25.634  10.110  1.00  8.74           H
ATOM   1207  HB3 PRO A  79      -2.944 -26.133  11.288  1.00  8.74           H
ATOM   1208  HG2 PRO A  79      -3.645 -24.919   8.936  1.00 11.27           H
ATOM   1209  HG3 PRO A  79      -4.330 -26.166   9.644  1.00 11.27           H
ATOM   1210  HD2 PRO A  79      -5.343 -23.837   9.832  1.00  7.38           H
ATOM   1211  HD3 PRO A  79      -5.496 -24.889  11.013  1.00  7.38           H
ATOM   1212  N   CYS A  80      -0.550 -23.002  11.016  1.00  4.73           N
ANISOU 1212  N   CYS A  80      675    471    652     21     66     44       N
ATOM   1213  CA  CYS A  80       0.366 -22.105  10.373  1.00  5.41           C
ANISOU 1213  CA  CYS A  80      745    582    728     51     59     30       C
ATOM   1214  C   CYS A  80       0.615 -22.543   8.957  1.00  5.62           C
ANISOU 1214  C   CYS A  80      769    593    773     55     65      3       C
ATOM   1215  O   CYS A  80       0.796 -21.697   8.095  1.00  4.99           O
ANISOU 1215  O   CYS A  80      668    538    693     40     44    -13       O
ATOM   1216  CB  CYS A  80       1.654 -22.005  11.139  1.00  4.27           C
ANISOU 1216  CB  CYS A  80      592    458    574     56     21     52       C
ATOM   1217  SG  CYS A  80       1.423 -21.364  12.727  1.00  5.68           S
ANISOU 1217  SG  CYS A  80      792    656    711     74     35     69       S
ATOM   1218  H   CYS A  80      -0.230 -23.414  11.700  1.00  5.68           H
ATOM   1219  HA  CYS A  80      -0.015 -21.214  10.364  1.00  6.49           H
ATOM   1220  HB2 CYS A  80       2.044 -22.889  11.223  1.00  5.13           H
ATOM   1221  HB3 CYS A  80       2.263 -21.419  10.662  1.00  5.13           H
ATOM   1222  N   SER A  81       0.515 -23.830   8.660  1.00  4.55           N
ANISOU 1222  N   SER A  81      652    417    661     39     56      4       N
ATOM   1223  CA  SER A  81       0.788 -24.254   7.313  1.00  5.27           C
ANISOU 1223  CA  SER A  81      756    487    760     50     63    -22       C
ATOM   1224  C   SER A  81      -0.192 -23.644   6.341  1.00  4.25           C
ANISOU 1224  C   SER A  81      614    373    628     17     56    -53       C
ATOM   1225  O   SER A  81       0.096 -23.506   5.171  1.00  4.16           O
ANISOU 1225  O   SER A  81      609    365    607     33     60    -79       O
ATOM   1226  CB  SER A  81       0.768 -25.757   7.222  1.00  7.58           C
ANISOU 1226  CB  SER A  81     1091    723   1066     78     91    -24       C
ATOM   1227  OG  SER A  81      -0.496 -26.243   7.523  1.00  7.10           O
ANISOU 1227  OG  SER A  81     1040    636   1024     21     77    -23       O
ATOM   1228  H   SER A  81       0.296 -24.455   9.209  1.00  5.46           H
ATOM   1229  HA  SER A  81       1.679 -23.963   7.064  1.00  6.33           H
ATOM   1230  HB2 SER A  81       1.005 -26.024   6.320  1.00  9.10           H
ATOM   1231  HB3 SER A  81       1.408 -26.122   7.854  1.00  9.10           H
ATOM   1232  HG  SER A  81      -0.984 -26.217   6.840  1.00  8.53           H
ATOM   1233  N   ALA A  82      -1.400 -23.323   6.812  1.00  4.47           N
ANISOU 1233  N   ALA A  82      631    410    658    -14     57    -49       N
ATOM   1234  CA  ALA A  82      -2.342 -22.627   5.966  1.00  5.46           C
ANISOU 1234  CA  ALA A  82      737    556    781    -39     46    -69       C
ATOM   1235  C   ALA A  82      -1.826 -21.312   5.492  1.00  5.17           C
ANISOU 1235  C   ALA A  82      681    558    725    -26     34    -77       C
ATOM   1236  O   ALA A  82      -2.215 -20.864   4.406  1.00  6.08           O
ANISOU 1236  O   ALA A  82      795    684    831    -28     34    -94       O
ATOM   1237  CB  ALA A  82      -3.618 -22.398   6.730  1.00  7.31           C
ANISOU 1237  CB  ALA A  82      959    796   1023    -57     60    -56       C
ATOM   1238  H   ALA A  82      -1.684 -23.499   7.604  1.00  5.36           H
ATOM   1239  HA  ALA A  82      -2.523 -23.178   5.189  1.00  6.55           H
ATOM   1240  HB1 ALA A  82      -4.230 -21.887   6.178  1.00  8.78           H
ATOM   1241  HB2 ALA A  82      -4.011 -23.256   6.953  1.00  8.78           H
ATOM   1242  HB3 ALA A  82      -3.416 -21.906   7.542  1.00  8.78           H
ATOM   1243  N   LEU A  83      -0.900 -20.752   6.203  1.00  4.99           N
ANISOU 1243  N   LEU A  83      651    553    692      3     42    -59       N
ATOM   1244  CA  LEU A  83      -0.304 -19.481   5.817  1.00  4.77           C
ANISOU 1244  CA  LEU A  83      602    557    653      5     32    -61       C
ATOM   1245  C   LEU A  83       0.791 -19.651   4.814  1.00  6.47           C
ANISOU 1245  C   LEU A  83      826    773    858     46     54    -74       C
ATOM   1246  O   LEU A  83       1.407 -18.663   4.402  1.00  7.34           O
ANISOU 1246  O   LEU A  83      917    907    964     41     45    -71       O
ATOM   1247  CB  LEU A  83       0.246 -18.785   7.019  1.00  3.81           C
ANISOU 1247  CB  LEU A  83      465    455    528     -4     15    -40       C
ATOM   1248  CG  LEU A  83      -0.786 -18.512   8.051  1.00  6.90           C
ANISOU 1248  CG  LEU A  83      847    850    923    -47    -10    -33       C
ATOM   1249  CD1 LEU A  83      -0.138 -17.846   9.199  1.00  9.40           C
ANISOU 1249  CD1 LEU A  83     1189   1178   1205     26     45    -23       C
ATOM   1250  CD2 LEU A  83      -1.883 -17.654   7.431  1.00 16.30           C
ANISOU 1250  CD2 LEU A  83     2062   2045   2086     41     87    -50       C
ATOM   1251  H   LEU A  83      -0.583 -21.082   6.932  1.00  5.99           H
ATOM   1252  HA  LEU A  83      -0.995 -18.919   5.433  1.00  5.72           H
ATOM   1253  HB2 LEU A  83       0.931 -19.342   7.420  1.00  4.58           H
ATOM   1254  HB3 LEU A  83       0.628 -17.936   6.744  1.00  4.58           H
ATOM   1255  HG  LEU A  83      -1.201 -19.326   8.376  1.00  8.28           H
ATOM   1256 HD11 LEU A  83      -0.824 -17.500   9.792  1.00 11.28           H
ATOM   1257 HD12 LEU A  83       0.412 -18.492   9.670  1.00 11.28           H
ATOM   1258 HD13 LEU A  83       0.413 -17.118   8.872  1.00 11.28           H
ATOM   1259 HD21 LEU A  83      -2.423 -17.271   8.140  1.00 19.56           H
ATOM   1260 HD22 LEU A  83      -1.474 -16.946   6.908  1.00 19.56           H
ATOM   1261 HD23 LEU A  83      -2.435 -18.210   6.859  1.00 19.56           H
ATOM   1262  N   LEU A  84       1.033 -20.859   4.401  1.00  4.76           N
ANISOU 1262  N   LEU A  84      623    531    655     33     40    -84       N
ATOM   1263  CA  LEU A  84       2.083 -21.092   3.427  1.00  5.22           C
ANISOU 1263  CA  LEU A  84      691    582    708     68     65    -93       C
ATOM   1264  C   LEU A  84       1.487 -21.464   2.105  1.00  6.01           C
ANISOU 1264  C   LEU A  84      813    674    797     44     50   -122       C
ATOM   1265  O   LEU A  84       2.178 -21.976   1.244  1.00  7.75           O
ANISOU 1265  O   LEU A  84     1064    882   1000     96     96   -139       O
ATOM   1266  CB  LEU A  84       3.018 -22.157   3.867  1.00  5.23           C
ANISOU 1266  CB  LEU A  84      697    569    722    102     76    -79       C
ATOM   1267  CG  LEU A  84       3.723 -21.905   5.168  1.00  5.57           C
ANISOU 1267  CG  LEU A  84      720    623    772    125     77    -50       C
ATOM   1268  CD1 LEU A  84       4.594 -22.965   5.565  1.00  5.97           C
ANISOU 1268  CD1 LEU A  84      774    652    840    156     78    -34       C
ATOM   1269  CD2 LEU A  84       4.473 -20.596   5.072  1.00  4.33           C
ANISOU 1269  CD2 LEU A  84      522    508    616    106     55    -38       C
ATOM   1270  H   LEU A  84       0.613 -21.563   4.662  1.00  5.71           H
ATOM   1271  HA  LEU A  84       2.613 -20.284   3.340  1.00  6.26           H
ATOM   1272  HB2 LEU A  84       2.516 -22.981   3.965  1.00  6.28           H
ATOM   1273  HB3 LEU A  84       3.700 -22.263   3.185  1.00  6.28           H
ATOM   1274  HG  LEU A  84       3.054 -21.856   5.869  1.00  6.68           H
ATOM   1275 HD11 LEU A  84       5.006 -22.735   6.412  1.00  7.16           H
ATOM   1276 HD12 LEU A  84       4.076 -23.780   5.659  1.00  7.16           H
ATOM   1277 HD13 LEU A  84       5.277 -23.084   4.886  1.00  7.16           H
ATOM   1278 HD21 LEU A  84       4.963 -20.451   5.897  1.00  5.20           H
ATOM   1279 HD22 LEU A  84       5.089 -20.639   4.324  1.00  5.20           H
ATOM   1280 HD23 LEU A  84       3.836 -19.876   4.936  1.00  5.20           H
ATOM   1281  N   SER A  85       0.193 -21.268   1.957  1.00  8.38           N
ANISOU 1281  N   SER A  85     1131    971   1081     46     62   -135       N
ATOM   1282  CA  SER A  85      -0.496 -21.557   0.731  1.00  7.56           C
ANISOU 1282  CA  SER A  85     1043    862    966     11     33   -164       C
ATOM   1283  C   SER A  85      -0.042 -20.612  -0.365  1.00  6.10           C
ANISOU 1283  C   SER A  85      854    709    756      6     20   -170       C
ATOM   1284  O   SER A  85       0.401 -19.521  -0.127  1.00  6.38           O
ANISOU 1284  O   SER A  85      868    771    783     33     47   -149       O
ATOM   1285  CB  SER A  85      -1.982 -21.430   0.969  1.00  8.52           C
ANISOU 1285  CB  SER A  85     1155    984   1098    -24     13   -165       C
ATOM   1286  OG  SER A  85      -2.277 -20.132   1.402  1.00  9.01           O
ANISOU 1286  OG  SER A  85     1182   1081   1160    -31      5   -146       O
ATOM   1287  H   SER A  85      -0.320 -20.959   2.574  1.00 10.05           H
ATOM   1288  HA  SER A  85      -0.305 -22.459   0.428  1.00  9.07           H
ATOM   1289  HB2 SER A  85      -2.456 -21.609   0.142  1.00 10.23           H
ATOM   1290  HB3 SER A  85      -2.253 -22.065   1.650  1.00 10.23           H
ATOM   1291  HG  SER A  85      -2.704 -20.161   2.125  1.00 10.82           H
ATOM   1292  N   SER A  86      -0.245 -21.021  -1.596  1.00  7.94           N
ANISOU 1292  N   SER A  86     1135    934    950     43     51   -202       N
ATOM   1293  CA  SER A  86       0.077 -20.119  -2.667  1.00  7.06           C
ANISOU 1293  CA  SER A  86     1013    852    816      3      8   -200       C
ATOM   1294  C   SER A  86      -0.941 -19.016  -2.801  1.00  8.02           C
ANISOU 1294  C   SER A  86     1121   1001    925      1     -1   -188       C
ATOM   1295  O   SER A  86      -0.598 -17.943  -3.283  1.00  9.62           O
ANISOU 1295  O   SER A  86     1323   1229   1103     31     24   -175       O
ATOM   1296  CB  SER A  86       0.222 -20.931  -3.950  1.00 10.95           C
ANISOU 1296  CB  SER A  86     1572   1325   1261     48     47   -236       C
ATOM   1297  OG  SER A  86      -1.017 -21.522  -4.233  1.00 14.78           O
ANISOU 1297  OG  SER A  86     2091   1791   1734     38     30   -267       O
ATOM   1298  H   SER A  86      -0.557 -21.788  -1.828  1.00  9.53           H
ATOM   1299  HA  SER A  86       0.923 -19.678  -2.495  1.00  8.47           H
ATOM   1300  HB2 SER A  86       0.479 -20.346  -4.679  1.00 13.14           H
ATOM   1301  HB3 SER A  86       0.892 -21.621  -3.826  1.00 13.14           H
ATOM   1302  HG  SER A  86      -1.566 -20.935  -4.478  1.00 17.74           H
ATOM   1303  N   ASP A  87      -2.197 -19.301  -2.457  1.00  9.49           N
ANISOU 1303  N   ASP A  87     1312   1179   1116     12      5   -198       N
ATOM   1304  CA  ASP A  87      -3.228 -18.284  -2.389  1.00  6.09           C
ANISOU 1304  CA  ASP A  87      826    776    711    -69    -81   -178       C
ATOM   1305  C   ASP A  87      -3.084 -17.598  -1.049  1.00  5.70           C
ANISOU 1305  C   ASP A  87      752    732    680    -31    -35   -152       C
ATOM   1306  O   ASP A  87      -2.737 -18.223  -0.056  1.00  5.93           O
ANISOU 1306  O   ASP A  87      778    743    732    -25    -18   -147       O
ATOM   1307  CB  ASP A  87      -4.611 -18.859  -2.543  1.00  8.95           C
ANISOU 1307  CB  ASP A  87     1199   1129   1072    -62    -81   -194       C
ATOM   1308  CG  ASP A  87      -5.007 -19.674  -1.396  1.00 10.74           C
ANISOU 1308  CG  ASP A  87     1404   1332   1344    -95    -90   -190       C
ATOM   1309  OD1 ASP A  87      -4.434 -20.775  -1.252  1.00  8.22           O
ANISOU 1309  OD1 ASP A  87     1112    981   1031    -99    -79   -202       O
ATOM   1310  OD2 ASP A  87      -5.868 -19.208  -0.611  1.00 16.10           O
ANISOU 1310  OD2 ASP A  87     2056   2022   2040    -74    -64   -172       O
ATOM   1311  H   ASP A  87      -2.476 -20.089  -2.256  1.00 11.39           H
ATOM   1312  HA  ASP A  87      -3.135 -17.648  -3.116  1.00  7.31           H
ATOM   1313  HB2 ASP A  87      -5.248 -18.134  -2.632  1.00 10.74           H
ATOM   1314  HB3 ASP A  87      -4.634 -19.420  -3.334  1.00 10.74           H
ATOM   1315  N   ILE A  88      -3.366 -16.313  -1.022  1.00  5.25           N
ANISOU 1315  N   ILE A  88      673    699    623    -24    -38   -130       N
ATOM   1316  CA  ILE A  88      -3.000 -15.536   0.143  1.00  4.65           C
ANISOU 1316  CA  ILE A  88      568    629    570    -31    -36   -111       C
ATOM   1317  C   ILE A  88      -4.123 -15.460   1.137  1.00  4.36           C
ANISOU 1317  C   ILE A  88      507    591    558    -36    -36   -100       C
ATOM   1318  O   ILE A  88      -3.962 -14.809   2.171  1.00  4.03           O
ANISOU 1318  O   ILE A  88      456    549    527    -29    -17    -89       O
ATOM   1319  CB  ILE A  88      -2.520 -14.136  -0.267  1.00  6.88           C
ANISOU 1319  CB  ILE A  88      866    925    823     30     15    -96       C
ATOM   1320  CG1 ILE A  88      -3.651 -13.329  -0.871  1.00  4.27           C
ANISOU 1320  CG1 ILE A  88      503    612    508    -41    -73    -86       C
ATOM   1321  CG2 ILE A  88      -1.393 -14.288  -1.203  1.00  5.98           C
ANISOU 1321  CG2 ILE A  88      758    815    699      3     -4    -98       C
ATOM   1322  CD1 ILE A  88      -3.356 -11.872  -1.105  1.00  7.95           C
ANISOU 1322  CD1 ILE A  88      991   1082    950     26    -15    -70       C
ATOM   1323  H   ILE A  88      -3.758 -15.876  -1.651  1.00  6.31           H
ATOM   1324  HA  ILE A  88      -2.258 -15.972   0.589  1.00  5.58           H
ATOM   1325  HB  ILE A  88      -2.223 -13.647   0.517  1.00  8.26           H
ATOM   1326 HG12 ILE A  88      -3.878 -13.719  -1.730  1.00  5.13           H
ATOM   1327 HG13 ILE A  88      -4.413 -13.377  -0.273  1.00  5.13           H
ATOM   1328 HG21 ILE A  88      -0.956 -13.429  -1.314  1.00  7.17           H
ATOM   1329 HG22 ILE A  88      -0.765 -14.933  -0.840  1.00  7.17           H
ATOM   1330 HG23 ILE A  88      -1.731 -14.601  -2.057  1.00  7.17           H
ATOM   1331 HD11 ILE A  88      -4.123 -11.459  -1.531  1.00  9.55           H
ATOM   1332 HD12 ILE A  88      -3.181 -11.444  -0.252  1.00  9.55           H
ATOM   1333 HD13 ILE A  88      -2.578 -11.795  -1.679  1.00  9.55           H
ATOM   1334  N   THR A  89      -5.269 -16.060   0.846  1.00  5.62           N
ANISOU 1334  N   THR A  89      662    749    723    -37    -36   -111       N
ATOM   1335  CA  THR A  89      -6.426 -15.788   1.664  1.00  4.85           C
ANISOU 1335  CA  THR A  89      522    660    662    -75    -64    -94       C
ATOM   1336  C   THR A  89      -6.156 -16.023   3.135  1.00  4.13           C
ANISOU 1336  C   THR A  89      426    556    588    -82    -40    -83       C
ATOM   1337  O   THR A  89      -6.491 -15.166   3.954  1.00  5.73           O
ANISOU 1337  O   THR A  89      621    766    788    -39      1    -70       O
ATOM   1338  CB  THR A  89      -7.563 -16.643   1.169  1.00  7.41           C
ANISOU 1338  CB  THR A  89      826    985   1003   -114   -103   -105       C
ATOM   1339  OG1 THR A  89      -7.848 -16.331  -0.206  1.00  8.72           O
ANISOU 1339  OG1 THR A  89     1013   1163   1136    -82   -104   -117       O
ATOM   1340  CG2 THR A  89      -8.802 -16.413   1.985  1.00 13.16           C
ANISOU 1340  CG2 THR A  89     1530   1721   1750    -69    -47    -90       C
ATOM   1341  H   THR A  89      -5.394 -16.612   0.199  1.00  6.74           H
ATOM   1342  HA  THR A  89      -6.671 -14.854   1.580  1.00  5.82           H
ATOM   1343  HB  THR A  89      -7.310 -17.576   1.248  1.00  8.89           H
ATOM   1344  HG1 THR A  89      -7.295 -16.716  -0.708  1.00 10.46           H
ATOM   1345 HG21 THR A  89      -9.565 -16.831   1.555  1.00 15.79           H
ATOM   1346 HG22 THR A  89      -8.692 -16.794   2.870  1.00 15.79           H
ATOM   1347 HG23 THR A  89      -8.971 -15.462   2.071  1.00 15.79           H
ATOM   1348  N   ALA A  90      -5.590 -17.157   3.507  1.00  5.43           N
ANISOU 1348  N   ALA A  90      620    699    745    -52      1    -93       N
ATOM   1349  CA  ALA A  90      -5.414 -17.384   4.937  1.00  4.84           C
ANISOU 1349  CA  ALA A  90      541    614    684    -69      8    -72       C
ATOM   1350  C   ALA A  90      -4.531 -16.332   5.540  1.00  4.81           C
ANISOU 1350  C   ALA A  90      544    621    663    -39     21    -64       C
ATOM   1351  O   ALA A  90      -4.760 -15.866   6.656  1.00  4.90           O
ANISOU 1351  O   ALA A  90      553    635    672    -32     40    -54       O
ATOM   1352  CB  ALA A  90      -4.811 -18.729   5.217  1.00  5.44           C
ANISOU 1352  CB  ALA A  90      643    661    763    -63     23    -77       C
ATOM   1353  H   ALA A  90      -5.313 -17.781   2.984  1.00  6.52           H
ATOM   1354  HA  ALA A  90      -6.295 -17.356   5.341  1.00  5.81           H
ATOM   1355  HB1 ALA A  90      -4.763 -18.860   6.177  1.00  6.53           H
ATOM   1356  HB2 ALA A  90      -5.369 -19.415   4.818  1.00  6.53           H
ATOM   1357  HB3 ALA A  90      -3.920 -18.762   4.834  1.00  6.53           H
ATOM   1358  N   SER A  91      -3.516 -15.929   4.818  1.00  4.95           N
ANISOU 1358  N   SER A  91      573    644    665    -30     15    -72       N
ATOM   1359  CA  SER A  91      -2.655 -14.935   5.377  1.00  5.56           C
ANISOU 1359  CA  SER A  91      662    727    726      6     39    -69       C
ATOM   1360  C   SER A  91      -3.383 -13.622   5.467  1.00  3.38           C
ANISOU 1360  C   SER A  91      360    462    461    -34     -4    -62       C
ATOM   1361  O   SER A  91      -3.247 -12.877   6.438  1.00  4.95           O
ANISOU 1361  O   SER A  91      577    659    646      5     40    -62       O
ATOM   1362  CB  SER A  91      -1.427 -14.762   4.517  1.00  4.81           C
ANISOU 1362  CB  SER A  91      561    636    632    -19      7    -71       C
ATOM   1363  OG  SER A  91      -0.557 -15.863   4.655  1.00  6.31           O
ANISOU 1363  OG  SER A  91      764    814    818      8     30    -71       O
ATOM   1364  H   SER A  91      -3.314 -16.206   4.030  1.00  5.94           H
ATOM   1365  HA  SER A  91      -2.372 -15.220   6.260  1.00  6.68           H
ATOM   1366  HB2 SER A  91      -1.700 -14.689   3.589  1.00  5.78           H
ATOM   1367  HB3 SER A  91      -0.962 -13.956   4.790  1.00  5.78           H
ATOM   1368  HG  SER A  91      -0.912 -16.552   4.333  1.00  7.57           H
ATOM   1369  N   VAL A  92      -4.160 -13.293   4.456  1.00  3.91           N
ANISOU 1369  N   VAL A  92      428    535    523     -5     14    -66       N
ATOM   1370  CA  VAL A  92      -4.919 -12.070   4.557  1.00  3.43           C
ANISOU 1370  CA  VAL A  92      350    483    470    -11     -2    -59       C
ATOM   1371  C   VAL A  92      -5.904 -12.149   5.696  1.00  4.81           C
ANISOU 1371  C   VAL A  92      520    656    653     13     38    -53       C
ATOM   1372  O   VAL A  92      -6.085 -11.213   6.445  1.00  4.00           O
ANISOU 1372  O   VAL A  92      417    552    553     15     42    -48       O
ATOM   1373  CB  VAL A  92      -5.633 -11.797   3.245  1.00  3.76           C
ANISOU 1373  CB  VAL A  92      378    535    514    -21    -33    -55       C
ATOM   1374  CG1 VAL A  92      -6.573 -10.621   3.425  1.00  6.52           C
ANISOU 1374  CG1 VAL A  92      725    888    863     37      8    -45       C
ATOM   1375  CG2 VAL A  92      -4.623 -11.495   2.175  1.00  5.69           C
ANISOU 1375  CG2 VAL A  92      652    779    732     17     -4    -60       C
ATOM   1376  H   VAL A  92      -4.261 -13.742   3.730  1.00  4.70           H
ATOM   1377  HA  VAL A  92      -4.306 -11.341   4.741  1.00  4.12           H
ATOM   1378  HB  VAL A  92      -6.146 -12.574   2.974  1.00  4.51           H
ATOM   1379 HG11 VAL A  92      -6.614 -10.119   2.596  1.00  7.82           H
ATOM   1380 HG12 VAL A  92      -7.454 -10.953   3.654  1.00  7.82           H
ATOM   1381 HG13 VAL A  92      -6.237 -10.054   4.137  1.00  7.82           H
ATOM   1382 HG21 VAL A  92      -5.085 -11.169   1.387  1.00  6.83           H
ATOM   1383 HG22 VAL A  92      -4.009 -10.819   2.502  1.00  6.83           H
ATOM   1384 HG23 VAL A  92      -4.137 -12.307   1.961  1.00  6.83           H
ATOM   1385  N   ASN A  93      -6.626 -13.232   5.805  1.00  5.11           N
ANISOU 1385  N   ASN A  93      537    697    707     -9     34    -50       N
ATOM   1386  CA  ASN A  93      -7.601 -13.287   6.877  1.00  5.32           C
ANISOU 1386  CA  ASN A  93      539    728    754    -27     41    -37       C
ATOM   1387  C   ASN A  93      -6.925 -13.192   8.232  1.00  4.40           C
ANISOU 1387  C   ASN A  93      455    602    617    -11     70    -39       C
ATOM   1388  O   ASN A  93      -7.446 -12.584   9.157  1.00  5.26           O
ANISOU 1388  O   ASN A  93      569    712    715     18    112    -32       O
ATOM   1389  CB  ASN A  93      -8.390 -14.577   6.824  1.00  9.78           C
ANISOU 1389  CB  ASN A  93     1086   1292   1336    -29     60    -35       C
ATOM   1390  CG  ASN A  93      -9.243 -14.657   5.624  1.00 13.18           C
ANISOU 1390  CG  ASN A  93     1485   1735   1786    -39     36    -37       C
ATOM   1391  OD1 ASN A  93      -9.602 -13.642   5.067  1.00 13.27           O
ANISOU 1391  OD1 ASN A  93     1479   1762   1800    -29     19    -34       O
ATOM   1392  ND2 ASN A  93      -9.621 -15.860   5.239  1.00 15.00           N
ANISOU 1392  ND2 ASN A  93     1707   1961   2033    -68     23    -42       N
ATOM   1393  H   ASN A  93      -6.580 -13.925   5.298  1.00  6.14           H
ATOM   1394  HA  ASN A  93      -8.211 -12.541   6.759  1.00  6.39           H
ATOM   1395  HB2 ASN A  93      -7.774 -15.327   6.808  1.00 11.73           H
ATOM   1396  HB3 ASN A  93      -8.962 -14.634   7.606  1.00 11.73           H
ATOM   1397 HD21 ASN A  93      -9.370 -16.553   5.683  1.00 18.01           H
ATOM   1398 HD22 ASN A  93     -10.119 -15.953   4.544  1.00 18.01           H
ATOM   1399  N   CYS A  94      -5.768 -13.774   8.339  1.00  4.42           N
ANISOU 1399  N   CYS A  94      487    590    602    -11     70    -44       N
ATOM   1400  CA  CYS A  94      -5.103 -13.744   9.606  1.00  4.84           C
ANISOU 1400  CA  CYS A  94      569    638    630      7     89    -40       C
ATOM   1401  C   CYS A  94      -4.502 -12.376   9.838  1.00  4.36           C
ANISOU 1401  C   CYS A  94      526    579    554      1     69    -48       C
ATOM   1402  O   CYS A  94      -4.606 -11.837  10.935  1.00  5.30           O
ANISOU 1402  O   CYS A  94      668    694    650     25     96    -52       O
ATOM   1403  CB  CYS A  94      -4.040 -14.838   9.667  1.00  4.18           C
ANISOU 1403  CB  CYS A  94      498    549    544    -16     64    -37       C
ATOM   1404  SG  CYS A  94      -3.305 -14.919  11.262  1.00  4.73           S
ANISOU 1404  SG  CYS A  94      605    613    579      8     80    -21       S
ATOM   1405  H   CYS A  94      -5.354 -14.186   7.709  1.00  5.30           H
ATOM   1406  HA  CYS A  94      -5.733 -13.928  10.320  1.00  5.80           H
ATOM   1407  HB2 CYS A  94      -4.449 -15.696   9.473  1.00  5.02           H
ATOM   1408  HB3 CYS A  94      -3.345 -14.648   9.018  1.00  5.02           H
ATOM   1409  N   ALA A  95      -3.992 -11.741   8.771  1.00  4.17           N
ANISOU 1409  N   ALA A  95      499    555    531     13     61    -56       N
ATOM   1410  CA  ALA A  95      -3.531 -10.377   8.920  1.00  3.67           C
ANISOU 1410  CA  ALA A  95      446    484    465      7     47    -66       C
ATOM   1411  C   ALA A  95      -4.647  -9.454   9.361  1.00  4.46           C
ANISOU 1411  C   ALA A  95      556    578    561     39     77    -66       C
ATOM   1412  O   ALA A  95      -4.446  -8.613  10.225  1.00  3.96           O
ANISOU 1412  O   ALA A  95      521    504    481     46     82    -76       O
ATOM   1413  CB  ALA A  95      -2.933  -9.893   7.646  1.00  4.16           C
ANISOU 1413  CB  ALA A  95      506    545    529     15     38    -63       C
ATOM   1414  H   ALA A  95      -3.909 -12.075   7.983  1.00  5.01           H
ATOM   1415  HA  ALA A  95      -2.844 -10.362   9.604  1.00  4.40           H
ATOM   1416  HB1 ALA A  95      -2.851  -8.928   7.683  1.00  4.99           H
ATOM   1417  HB2 ALA A  95      -2.057 -10.296   7.536  1.00  4.99           H
ATOM   1418  HB3 ALA A  95      -3.509 -10.149   6.909  1.00  4.99           H
ATOM   1419  N   LYS A  96      -5.819  -9.649   8.791  1.00  5.40           N
ANISOU 1419  N   LYS A  96      646    704    699     46     84    -57       N
ATOM   1420  CA  LYS A  96      -6.947  -8.858   9.226  1.00  6.20           C
ANISOU 1420  CA  LYS A  96      741    807    808     75    115    -55       C
ATOM   1421  C   LYS A  96      -7.275  -9.130  10.695  1.00  6.54           C
ANISOU 1421  C   LYS A  96      804    849    832     89    151    -56       C
ATOM   1422  O   LYS A  96      -7.609  -8.221  11.451  1.00  6.27           O
ANISOU 1422  O   LYS A  96      789    805    787    101    167    -63       O
ATOM   1423  CB  LYS A  96      -8.143  -9.169   8.404  1.00  6.22           C
ANISOU 1423  CB  LYS A  96      697    826    843     70    102    -39       C
ATOM   1424  CG  LYS A  96      -8.031  -8.689   6.980  1.00  7.24           C
ANISOU 1424  CG  LYS A  96      814    959    976     84     88    -37       C
ATOM   1425  CD  LYS A  96      -9.215  -9.204   6.248  1.00  7.05           C
ANISOU 1425  CD  LYS A  96      736    957    987     60     50    -21       C
ATOM   1426  CE  LYS A  96      -9.319  -8.564   4.891  1.00  9.81           C
ANISOU 1426  CE  LYS A  96     1084   1313   1331     99     49    -17       C
ATOM   1427  NZ  LYS A  96     -10.451  -9.156   4.123  1.00 10.37           N
ANISOU 1427  NZ  LYS A  96     1105   1408   1425     82     15     -7       N
ATOM   1428  H   LYS A  96      -5.983 -10.218   8.167  1.00  6.48           H
ATOM   1429  HA  LYS A  96      -6.721  -7.921   9.113  1.00  7.45           H
ATOM   1430  HB2 LYS A  96      -8.269 -10.131   8.385  1.00  7.47           H
ATOM   1431  HB3 LYS A  96      -8.918  -8.742   8.802  1.00  7.47           H
ATOM   1432  HG2 LYS A  96      -8.029  -7.720   6.950  1.00  8.69           H
ATOM   1433  HG3 LYS A  96      -7.222  -9.035   6.571  1.00  8.69           H
ATOM   1434  HD2 LYS A  96      -9.132 -10.164   6.131  1.00  8.47           H
ATOM   1435  HD3 LYS A  96     -10.020  -8.999   6.748  1.00  8.47           H
ATOM   1436  HE2 LYS A  96      -9.476  -7.612   4.991  1.00 11.77           H
ATOM   1437  HE3 LYS A  96      -8.498  -8.714   4.397  1.00 11.77           H
ATOM   1438  HZ1 LYS A  96     -11.207  -8.728   4.316  1.00 12.44           H
ATOM   1439  HZ2 LYS A  96     -10.296  -9.087   3.249  1.00 12.44           H
ATOM   1440  HZ3 LYS A  96     -10.545 -10.016   4.332  1.00 12.44           H
ATOM   1441  N   LYS A  97      -7.167 -10.381  11.093  1.00  5.95           N
ANISOU 1441  N   LYS A  97      723    784    756     57    147    -48       N
ATOM   1442  CA  LYS A  97      -7.391 -10.739  12.473  1.00  5.93           C
ANISOU 1442  CA  LYS A  97      743    781    728     69    181    -42       C
ATOM   1443  C   LYS A  97      -6.338 -10.078  13.334  1.00  4.34           C
ANISOU 1443  C   LYS A  97      585    569    495     42    141    -62       C
ATOM   1444  O   LYS A  97      -6.645  -9.635  14.453  1.00  7.38           O
ANISOU 1444  O   LYS A  97     1021    948    835    107    214    -66       O
ATOM   1445  CB  LYS A  97      -7.254 -12.237  12.626  1.00  6.90           C
ANISOU 1445  CB  LYS A  97      859    910    851     51    188    -26       C
ATOM   1446  CG  LYS A  97      -7.532 -12.709  14.038  1.00  6.39           C
ANISOU 1446  CG  LYS A  97      803    850    775     20    189    -11       C
ATOM   1447  CD  LYS A  97      -8.899 -12.297  14.543  1.00 11.26           C
ANISOU 1447  CD  LYS A  97     1417   1476   1385     69    269     -1       C
ATOM   1448  CE  LYS A  97      -9.303 -13.006  15.789  1.00 15.87           C
ANISOU 1448  CE  LYS A  97     2020   2063   1947     75    317     14       C
ATOM   1449  NZ  LYS A  97     -10.299 -12.186  16.539  1.00 19.83           N
ANISOU 1449  NZ  LYS A  97     2530   2573   2432    124    388     19       N
ATOM   1450  H   LYS A  97      -6.964 -11.043  10.583  1.00  7.14           H
ATOM   1451  HA  LYS A  97      -8.280 -10.465  12.746  1.00  7.12           H
ATOM   1452  HB2 LYS A  97      -7.885 -12.674  12.034  1.00  8.28           H
ATOM   1453  HB3 LYS A  97      -6.348 -12.496  12.396  1.00  8.28           H
ATOM   1454  HG2 LYS A  97      -7.485 -13.678  14.062  1.00  7.67           H
ATOM   1455  HG3 LYS A  97      -6.867 -12.331  14.634  1.00  7.67           H
ATOM   1456  HD2 LYS A  97      -8.891 -11.345  14.731  1.00 13.52           H
ATOM   1457  HD3 LYS A  97      -9.559 -12.494  13.860  1.00 13.52           H
ATOM   1458  HE2 LYS A  97      -9.707 -13.859  15.563  1.00 19.05           H
ATOM   1459  HE3 LYS A  97      -8.526 -13.146  16.352  1.00 19.05           H
ATOM   1460  HZ1 LYS A  97      -9.998 -11.354  16.634  1.00 23.80           H
ATOM   1461  HZ2 LYS A  97     -11.071 -12.166  16.098  1.00 23.80           H
ATOM   1462  HZ3 LYS A  97     -10.436 -12.537  17.345  1.00 23.80           H
ATOM   1463  N   ILE A  98      -5.115 -10.037  12.871  1.00  4.76           N
ANISOU 1463  N   ILE A  98      662    615    530     60    131    -68       N
ATOM   1464  CA  ILE A  98      -4.076  -9.388  13.674  1.00  4.41           C
ANISOU 1464  CA  ILE A  98      649    560    468     20     76    -83       C
ATOM   1465  C   ILE A  98      -4.444  -7.941  13.937  1.00  7.80           C
ANISOU 1465  C   ILE A  98     1130    967    866     92    143   -104       C
ATOM   1466  O   ILE A  98      -4.291  -7.419  15.045  1.00  7.69           O
ANISOU 1466  O   ILE A  98     1156    942    822     74    126   -124       O
ATOM   1467  CB  ILE A  98      -2.724  -9.530  12.976  1.00  6.04           C
ANISOU 1467  CB  ILE A  98      864    765    665     43     81    -84       C
ATOM   1468  CG1 ILE A  98      -2.318 -10.982  13.103  1.00  4.68           C
ANISOU 1468  CG1 ILE A  98      663    607    507      2     40    -66       C
ATOM   1469  CG2 ILE A  98      -1.705  -8.588  13.544  1.00  6.11           C
ANISOU 1469  CG2 ILE A  98      901    762    659     16     38   -103       C
ATOM   1470  CD1 ILE A  98      -1.277 -11.385  12.151  1.00  6.48           C
ANISOU 1470  CD1 ILE A  98      877    839    746     17     38    -63       C
ATOM   1471  H   ILE A  98      -4.853 -10.364  12.120  1.00  5.71           H
ATOM   1472  HA  ILE A  98      -4.012  -9.826  14.537  1.00  5.30           H
ATOM   1473  HB  ILE A  98      -2.790  -9.288  12.039  1.00  7.24           H
ATOM   1474 HG12 ILE A  98      -1.977 -11.135  13.998  1.00  5.61           H
ATOM   1475 HG13 ILE A  98      -3.096 -11.540  12.945  1.00  5.61           H
ATOM   1476 HG21 ILE A  98      -0.838  -8.789  13.159  1.00  7.34           H
ATOM   1477 HG22 ILE A  98      -1.961  -7.678  13.326  1.00  7.34           H
ATOM   1478 HG23 ILE A  98      -1.674  -8.700  14.507  1.00  7.34           H
ATOM   1479 HD11 ILE A  98      -1.182 -12.350  12.176  1.00  7.78           H
ATOM   1480 HD12 ILE A  98      -1.536 -11.101  11.261  1.00  7.78           H
ATOM   1481 HD13 ILE A  98      -0.440 -10.963  12.402  1.00  7.78           H
ATOM   1482  N   VAL A  99      -4.837  -7.246  12.901  1.00  7.01           N
ANISOU 1482  N   VAL A  99     1000    860    806     68    113   -103       N
ATOM   1483  CA  VAL A  99      -5.277  -5.873  13.108  1.00  7.34           C
ANISOU 1483  CA  VAL A  99     1057    878    855     60    104   -118       C
ATOM   1484  C   VAL A  99      -6.550  -5.834  13.939  1.00  9.43           C
ANISOU 1484  C   VAL A  99     1338   1146   1101    121    180   -119       C
ATOM   1485  O   VAL A  99      -6.692  -5.001  14.841  1.00 11.45           O
ANISOU 1485  O   VAL A  99     1651   1379   1321    169    225   -140       O
ATOM   1486  CB  VAL A  99      -5.470  -5.229  11.741  1.00 12.60           C
ANISOU 1486  CB  VAL A  99     1733   1527   1527    161    181   -112       C
ATOM   1487  CG1 VAL A  99      -5.969  -3.836  11.880  1.00 12.98           C
ANISOU 1487  CG1 VAL A  99     1789   1548   1594    136    148   -125       C
ATOM   1488  CG2 VAL A  99      -4.195  -5.196  11.030  1.00  7.28           C
ANISOU 1488  CG2 VAL A  99     1025    855    885     40     62   -112       C
ATOM   1489  H   VAL A  99      -4.862  -7.527  12.089  1.00  8.42           H
ATOM   1490  HA  VAL A  99      -4.605  -5.380  13.604  1.00  8.81           H
ATOM   1491  HB  VAL A  99      -6.119  -5.750  11.243  1.00 15.12           H
ATOM   1492 HG11 VAL A  99      -6.801  -3.847  12.378  1.00 15.58           H
ATOM   1493 HG12 VAL A  99      -5.306  -3.310  12.354  1.00 15.58           H
ATOM   1494 HG13 VAL A  99      -6.117  -3.464  10.997  1.00 15.58           H
ATOM   1495 HG21 VAL A  99      -4.265  -4.582  10.283  1.00  8.73           H
ATOM   1496 HG22 VAL A  99      -3.501  -4.898  11.640  1.00  8.73           H
ATOM   1497 HG23 VAL A  99      -3.990  -6.088  10.707  1.00  8.73           H
ATOM   1498  N   SER A 100      -7.484  -6.721  13.667  1.00 11.82           N
ANISOU 1498  N   SER A 100     1603   1473   1416    161    234    -98       N
ATOM   1499  CA  SER A 100      -8.731  -6.696  14.413  1.00 10.66           C
ANISOU 1499  CA  SER A 100     1428   1339   1282    149    248    -85       C
ATOM   1500  C   SER A 100      -8.529  -6.952  15.895  1.00  9.40           C
ANISOU 1500  C   SER A 100     1324   1179   1069    164    284    -94       C
ATOM   1501  O   SER A 100      -9.336  -6.512  16.704  1.00 12.47           O
ANISOU 1501  O   SER A 100     1735   1566   1436    225    359    -95       O
ATOM   1502  CB  SER A 100      -9.694  -7.705  13.837  1.00 15.29           C
ANISOU 1502  CB  SER A 100     1952   1952   1908    166    278    -59       C
ATOM   1503  OG  SER A 100     -10.076  -7.271  12.548  1.00 20.45           O
ANISOU 1503  OG  SER A 100     2577   2605   2589    200    285    -56       O
ATOM   1504  H   SER A 100      -7.427  -7.336  13.068  1.00 14.19           H
ATOM   1505  HA  SER A 100      -9.127  -5.815  14.322  1.00 12.79           H
ATOM   1506  HB2 SER A 100      -9.260  -8.570  13.774  1.00 18.35           H
ATOM   1507  HB3 SER A 100     -10.478  -7.767  14.405  1.00 18.35           H
ATOM   1508  HG  SER A 100     -10.666  -7.781  12.236  1.00 24.54           H
ATOM   1509  N   ASP A 101      -7.431  -7.602  16.268  1.00  8.40           N
ANISOU 1509  N   ASP A 101     1231   1054    908    136    254   -102       N
ATOM   1510  CA  ASP A 101      -7.059  -7.859  17.639  1.00 10.03           C
ANISOU 1510  CA  ASP A 101     1485   1261   1065    104    232   -103       C
ATOM   1511  C   ASP A 101      -6.230  -6.750  18.223  1.00 14.45           C
ANISOU 1511  C   ASP A 101     2115   1795   1582    104    206   -141       C
ATOM   1512  O   ASP A 101      -5.356  -6.983  19.070  1.00 18.15           O
ANISOU 1512  O   ASP A 101     2650   2261   1988    154    237   -155       O
ATOM   1513  CB  ASP A 101      -6.400  -9.223  17.771  1.00 14.74           C
ANISOU 1513  CB  ASP A 101     2101   1871   1629    172    298    -89       C
ATOM   1514  CG  ASP A 101      -7.430 -10.325  17.951  1.00 10.77           C
ANISOU 1514  CG  ASP A 101     1534   1392   1167     90    265    -50       C
ATOM   1515  OD1 ASP A 101      -8.627 -10.012  18.063  1.00 13.88           O
ANISOU 1515  OD1 ASP A 101     1924   1789   1561    162    362    -44       O
ATOM   1516  OD2 ASP A 101      -7.059 -11.525  17.994  1.00  8.99           O
ANISOU 1516  OD2 ASP A 101     1307   1172    936     94    272    -30       O
ATOM   1517  H   ASP A 101      -6.859  -7.917  15.709  1.00 10.09           H
ATOM   1518  HA  ASP A 101      -7.863  -7.910  18.180  1.00 12.04           H
ATOM   1519  HB2 ASP A 101      -5.889  -9.412  16.968  1.00 17.69           H
ATOM   1520  HB3 ASP A 101      -5.815  -9.224  18.545  1.00 17.69           H
ATOM   1521  N   GLY A 102      -6.503  -5.516  17.804  1.00 22.96           N
ANISOU 1521  N   GLY A 102     3225   2841   2656    189    272   -163       N
ATOM   1522  CA  GLY A 102      -5.955  -4.351  18.460  1.00 26.57           C
ANISOU 1522  CA  GLY A 102     3757   3266   3072    242    302   -197       C
ATOM   1523  C   GLY A 102      -4.581  -3.956  18.005  1.00 15.87           C
ANISOU 1523  C   GLY A 102     2365   1902   1763     32     81   -210       C
ATOM   1524  O   GLY A 102      -4.006  -3.020  18.572  1.00 21.58           O
ANISOU 1524  O   GLY A 102     3175   2593   2430    146    172   -240       O
ATOM   1525  H   GLY A 102      -7.010  -5.333  17.134  1.00 27.55           H
ATOM   1526  HA2 GLY A 102      -6.546  -3.598  18.300  1.00 31.89           H
ATOM   1527  HA3 GLY A 102      -5.912  -4.523  19.413  1.00 31.89           H
ATOM   1528  N   ASN A 103      -4.047  -4.602  16.978  1.00 15.09           N
ANISOU 1528  N   ASN A 103     2249   1813   1673     88    125   -194       N
ATOM   1529  CA  ASN A 103      -2.730  -4.284  16.473  1.00 16.24           C
ANISOU 1529  CA  ASN A 103     2400   1946   1826     83     99   -203       C
ATOM   1530  C   ASN A 103      -2.886  -3.343  15.305  1.00 14.36           C
ANISOU 1530  C   ASN A 103     2128   1683   1644     39     59   -201       C
ATOM   1531  O   ASN A 103      -3.863  -3.406  14.562  1.00 17.09           O
ANISOU 1531  O   ASN A 103     2449   2033   2010    100    121   -184       O
ATOM   1532  CB  ASN A 103      -2.064  -5.546  15.942  1.00 15.82           C
ANISOU 1532  CB  ASN A 103     2291   1928   1794     25     39   -177       C
ATOM   1533  CG  ASN A 103      -1.742  -6.520  17.033  1.00 16.69           C
ANISOU 1533  CG  ASN A 103     2397   2067   1878    -17     -1   -165       C
ATOM   1534  OD1 ASN A 103      -2.429  -7.526  17.194  1.00 10.75           O
ANISOU 1534  OD1 ASN A 103     1624   1331   1129     17     48   -140       O
ATOM   1535  ND2 ASN A 103      -0.708  -6.212  17.820  1.00 32.44           N
ANISOU 1535  ND2 ASN A 103     4488   4051   3788    110     93   -190       N
ATOM   1536  H   ASN A 103      -4.440  -5.238  16.553  1.00 18.11           H
ATOM   1537  HA  ASN A 103      -2.185  -3.889  17.172  1.00 19.49           H
ATOM   1538  HB2 ASN A 103      -2.663  -5.981  15.315  1.00 18.99           H
ATOM   1539  HB3 ASN A 103      -1.236  -5.306  15.498  1.00 18.99           H
ATOM   1540 HD21 ASN A 103      -0.268  -5.485  17.686  1.00 38.93           H
ATOM   1541 HD22 ASN A 103      -0.483  -6.739  18.461  1.00 38.93           H
ATOM   1542  N   GLY A 104      -1.905  -2.496  15.122  1.00 13.41           N
ANISOU 1542  N   GLY A 104     2036   1534   1528     27     39   -218       N
ATOM   1543  CA  GLY A 104      -1.734  -1.842  13.855  1.00 13.50           C
ANISOU 1543  CA  GLY A 104     2031   1526   1572     49     61   -205       C
ATOM   1544  C   GLY A 104      -0.908  -2.718  12.956  1.00  8.88           C
ANISOU 1544  C   GLY A 104     1370    974   1030    -36    -17   -177       C
ATOM   1545  O   GLY A 104      -0.525  -3.824  13.303  1.00  9.08           O
ANISOU 1545  O   GLY A 104     1381   1030   1036    -16     -4   -168       O
ATOM   1546  H   GLY A 104      -1.324  -2.284  15.720  1.00 16.10           H
ATOM   1547  HA2 GLY A 104      -2.597  -1.683  13.442  1.00 16.20           H
ATOM   1548  HA3 GLY A 104      -1.281  -0.992  13.977  1.00 16.20           H
ATOM   1549  N   MET A 105      -0.533  -2.149  11.845  1.00  8.47           N
ANISOU 1549  N   MET A 105     1309    907   1002    -16      5   -165       N
ATOM   1550  CA  MET A 105       0.422  -2.832  11.028  1.00  6.86           C
ANISOU 1550  CA  MET A 105     1052    729    826    -63    -33   -144       C
ATOM   1551  C   MET A 105       1.798  -2.870  11.649  1.00  6.21           C
ANISOU 1551  C   MET A 105      964    654    741   -127    -96   -151       C
ATOM   1552  O   MET A 105       2.664  -3.610  11.182  1.00  6.32           O
ANISOU 1552  O   MET A 105      945    696    761   -114    -83   -133       O
ATOM   1553  CB  MET A 105       0.437  -2.153   9.678  1.00  7.46           C
ANISOU 1553  CB  MET A 105     1119    791    925    -38     -2   -127       C
ATOM   1554  CG  MET A 105      -0.659  -2.688   8.876  1.00  5.72           C
ANISOU 1554  CG  MET A 105      859    592    722    -36     -5   -103       C
ATOM   1555  SD  MET A 105      -0.445  -2.330   7.169  1.00  6.70           S
ANISOU 1555  SD  MET A 105      967    718    862    -15     21    -75       S
ATOM   1556  CE  MET A 105       0.595  -3.726   6.769  1.00  6.03           C
ANISOU 1556  CE  MET A 105      833    674    784    -52     -6    -66       C
ATOM   1557  H   MET A 105      -0.809  -1.389  11.550  1.00 10.17           H
ATOM   1558  HA  MET A 105       0.160  -3.757  10.894  1.00  8.23           H
ATOM   1559  HB2 MET A 105       0.314  -1.197   9.787  1.00  8.95           H
ATOM   1560  HB3 MET A 105       1.277  -2.330   9.227  1.00  8.95           H
ATOM   1561  HG2 MET A 105      -0.695  -3.651   8.983  1.00  6.86           H
ATOM   1562  HG3 MET A 105      -1.494  -2.291   9.168  1.00  6.86           H
ATOM   1563  HE1 MET A 105       0.810  -3.699   5.823  1.00  7.23           H
ATOM   1564  HE2 MET A 105       1.408  -3.675   7.294  1.00  7.23           H
ATOM   1565  HE3 MET A 105       0.118  -4.545   6.976  1.00  7.23           H
ATOM   1566  N   ASN A 106       2.006  -2.146  12.746  1.00 11.13           N
ANISOU 1566  N   ASN A 106     1656   1250   1324    -85    -65   -180       N
ATOM   1567  CA  ASN A 106       3.293  -2.284  13.425  1.00 12.33           C
ANISOU 1567  CA  ASN A 106     1780   1417   1489   -215   -195   -189       C
ATOM   1568  C   ASN A 106       3.437  -3.670  14.050  1.00  9.41           C
ANISOU 1568  C   ASN A 106     1395   1092   1088   -171   -176   -176       C
ATOM   1569  O   ASN A 106       4.545  -4.025  14.461  1.00 12.98           O
ANISOU 1569  O   ASN A 106     1849   1561   1523   -144   -170   -178       O
ATOM   1570  CB  ASN A 106       3.498  -1.148  14.426  1.00 27.36           C
ANISOU 1570  CB  ASN A 106     3800   3269   3325    -83    -77   -231       C
ATOM   1571  CG  ASN A 106       2.565  -1.234  15.580  1.00 26.96           C
ANISOU 1571  CG  ASN A 106     3717   3226   3301   -325   -314   -248       C
ATOM   1572  OD1 ASN A 106       2.954  -1.627  16.689  1.00 41.86           O
ANISOU 1572  OD1 ASN A 106     5708   5119   5079    -64    -93   -265       O
ATOM   1573  ND2 ASN A 106       1.312  -0.849  15.355  1.00 42.53           N
ANISOU 1573  ND2 ASN A 106     5808   5160   5193    -11    -14   -262       N
ATOM   1574  H   ASN A 106       1.447  -1.597  13.101  1.00 13.36           H
ATOM   1575  HA  ASN A 106       4.024  -2.183  12.795  1.00 14.80           H
ATOM   1576  HB2 ASN A 106       4.405  -1.187  14.768  1.00 32.83           H
ATOM   1577  HB3 ASN A 106       3.348  -0.300  13.979  1.00 32.83           H
ATOM   1578 HD21 ASN A 106       1.082  -0.571  14.574  1.00 51.04           H
ATOM   1579 HD22 ASN A 106       0.732  -0.879  15.989  1.00 51.04           H
ATOM   1580  N   ALA A 107       2.400  -4.492  14.015  1.00  8.94           N
ANISOU 1580  N   ALA A 107     1339   1049   1010    -99   -112   -167       N
ATOM   1581  CA  ALA A 107       2.576  -5.881  14.357  1.00  9.17           C
ANISOU 1581  CA  ALA A 107     1339   1114   1030    -87   -112   -151       C
ATOM   1582  C   ALA A 107       3.546  -6.552  13.430  1.00  8.97           C
ANISOU 1582  C   ALA A 107     1262   1111   1035    -84   -113   -125       C
ATOM   1583  O   ALA A 107       4.131  -7.576  13.794  1.00  9.01           O
ANISOU 1583  O   ALA A 107     1240   1143   1039    -97   -148   -107       O
ATOM   1584  CB  ALA A 107       1.264  -6.637  14.274  1.00 10.21           C
ANISOU 1584  CB  ALA A 107     1473   1254   1153    -43    -61   -139       C
ATOM   1585  H   ALA A 107       1.598  -4.268  13.799  1.00 10.73           H
ATOM   1586  HA  ALA A 107       2.897  -5.922  15.272  1.00 11.00           H
ATOM   1587  HB1 ALA A 107       1.445  -7.589  14.319  1.00 12.26           H
ATOM   1588  HB2 ALA A 107       0.700  -6.372  15.017  1.00 12.26           H
ATOM   1589  HB3 ALA A 107       0.829  -6.423  13.434  1.00 12.26           H
ATOM   1590  N   TRP A 108       3.738  -6.024  12.250  1.00  6.08           N
ANISOU 1590  N   TRP A 108      855    740    716   -128   -136   -115       N
ATOM   1591  CA  TRP A 108       4.684  -6.562  11.310  1.00  6.58           C
ANISOU 1591  CA  TRP A 108      872    821    807   -115   -117    -93       C
ATOM   1592  C   TRP A 108       5.936  -5.741  11.415  1.00  6.03           C
ANISOU 1592  C   TRP A 108      782    748    760   -178   -172    -95       C
ATOM   1593  O   TRP A 108       5.963  -4.582  10.976  1.00  7.02           O
ANISOU 1593  O   TRP A 108      929    845    893   -178   -150   -102       O
ATOM   1594  CB  TRP A 108       4.146  -6.497   9.904  1.00  6.51           C
ANISOU 1594  CB  TRP A 108      844    810    818   -101    -82    -83       C
ATOM   1595  CG  TRP A 108       3.173  -7.543   9.691  1.00  5.28           C
ANISOU 1595  CG  TRP A 108      681    668    659    -81    -68    -77       C
ATOM   1596  CD1 TRP A 108       3.453  -8.804   9.385  1.00  4.93           C
ANISOU 1596  CD1 TRP A 108      609    645    621    -70    -64    -67       C
ATOM   1597  CD2 TRP A 108       1.781  -7.437   9.820  1.00  5.29           C
ANISOU 1597  CD2 TRP A 108      706    657    646    -54    -38    -84       C
ATOM   1598  NE1 TRP A 108       2.285  -9.518   9.280  1.00  5.63           N
ANISOU 1598  NE1 TRP A 108      706    732    700    -39    -34    -64       N
ATOM   1599  CE2 TRP A 108       1.236  -8.702   9.571  1.00  5.78           C
ANISOU 1599  CE2 TRP A 108      752    735    709    -35    -24    -77       C
ATOM   1600  CE3 TRP A 108       0.936  -6.409  10.167  1.00  4.67           C
ANISOU 1600  CE3 TRP A 108      660    555    560    -50    -31   -100       C
ATOM   1601  CZ2 TRP A 108      -0.090  -8.952   9.585  1.00  6.48           C
ANISOU 1601  CZ2 TRP A 108      848    821    791    -10      4    -77       C
ATOM   1602  CZ3 TRP A 108      -0.389  -6.644  10.199  1.00  5.25           C
ANISOU 1602  CZ3 TRP A 108      738    629    627    -18     -2   -100       C
ATOM   1603  CH2 TRP A 108      -0.916  -7.906   9.937  1.00  6.00           C
ANISOU 1603  CH2 TRP A 108      809    744    727     -7     13    -85       C
ATOM   1604  H   TRP A 108       3.319  -5.331  11.960  1.00  7.30           H
ATOM   1605  HA  TRP A 108       4.870  -7.489  11.529  1.00  7.90           H
ATOM   1606  HB2 TRP A 108       3.716  -5.639   9.760  1.00  7.81           H
ATOM   1607  HB3 TRP A 108       4.872  -6.614   9.272  1.00  7.81           H
ATOM   1608  HD1 TRP A 108       4.307  -9.150   9.261  1.00  5.92           H
ATOM   1609  HE1 TRP A 108       2.227 -10.348   9.065  1.00  6.76           H
ATOM   1610  HE3 TRP A 108       1.274  -5.569  10.376  1.00  5.60           H
ATOM   1611  HZ2 TRP A 108      -0.431  -9.790   9.369  1.00  7.77           H
ATOM   1612  HZ3 TRP A 108      -0.968  -5.945  10.401  1.00  6.30           H
ATOM   1613  HH2 TRP A 108      -1.834  -8.044  10.001  1.00  7.21           H
ATOM   1614  N   VAL A 109       6.956  -6.299  12.026  1.00  6.85           N
ANISOU 1614  N   VAL A 109      862    877    864   -184   -204    -86       N
ATOM   1615  CA  VAL A 109       8.200  -5.587  12.233  1.00  8.86           C
ANISOU 1615  CA  VAL A 109     1090   1136   1140   -227   -246    -86       C
ATOM   1616  C   VAL A 109       8.738  -5.053  10.910  1.00  7.23           C
ANISOU 1616  C   VAL A 109      843    924    981   -254   -230    -67       C
ATOM   1617  O   VAL A 109       9.286  -3.964  10.817  1.00  7.88           O
ANISOU 1617  O   VAL A 109      930    985   1080   -283   -234    -71       O
ATOM   1618  CB  VAL A 109       9.233  -6.484  12.929  1.00 14.02           C
ANISOU 1618  CB  VAL A 109     1697   1828   1804   -257   -315    -71       C
ATOM   1619  CG1 VAL A 109       9.632  -7.620  12.029  1.00 20.45           C
ANISOU 1619  CG1 VAL A 109     2475   2669   2627   -164   -229    -42       C
ATOM   1620  CG2 VAL A 109      10.433  -5.635  13.302  1.00 18.11           C
ANISOU 1620  CG2 VAL A 109     2216   2343   2322   -256   -320    -80       C
ATOM   1621  H   VAL A 109       6.957  -7.101  12.336  1.00  8.22           H
ATOM   1622  HA  VAL A 109       8.020  -4.833  12.816  1.00 10.63           H
ATOM   1623  HB  VAL A 109       8.856  -6.875  13.733  1.00 16.83           H
ATOM   1624 HG11 VAL A 109      10.222  -8.216  12.515  1.00 24.55           H
ATOM   1625 HG12 VAL A 109       8.834  -8.098  11.751  1.00 24.55           H
ATOM   1626 HG13 VAL A 109      10.090  -7.262  11.252  1.00 24.55           H
ATOM   1627 HG21 VAL A 109      11.000  -6.138  13.907  1.00 21.73           H
ATOM   1628 HG22 VAL A 109      10.925  -5.412  12.496  1.00 21.73           H
ATOM   1629 HG23 VAL A 109      10.124  -4.824  13.736  1.00 21.73           H
ATOM   1630  N   ALA A 110       8.538  -5.810   9.841  1.00  6.77           N
ANISOU 1630  N   ALA A 110      749    883    942   -232   -191    -44       N
ATOM   1631  CA  ALA A 110       9.080  -5.379   8.574  1.00  8.87           C
ANISOU 1631  CA  ALA A 110      996   1148   1228   -206   -128    -26       C
ATOM   1632  C   ALA A 110       8.294  -4.185   8.069  1.00  6.67           C
ANISOU 1632  C   ALA A 110      738    832    966   -279   -165    -30       C
ATOM   1633  O   ALA A 110       8.866  -3.323   7.395  1.00  9.21           O
ANISOU 1633  O   ALA A 110     1066   1135   1300   -259   -108    -19       O
ATOM   1634  CB  ALA A 110       9.036  -6.481   7.530  1.00  9.06           C
ANISOU 1634  CB  ALA A 110      975   1199   1266   -195   -112     -4       C
ATOM   1635  H   ALA A 110       8.107  -6.554   9.828  1.00  8.13           H
ATOM   1636  HA  ALA A 110      10.014  -5.151   8.700  1.00 10.65           H
ATOM   1637  HB1 ALA A 110       9.746  -6.334   6.886  1.00 10.87           H
ATOM   1638  HB2 ALA A 110       9.160  -7.337   7.969  1.00 10.87           H
ATOM   1639  HB3 ALA A 110       8.175  -6.459   7.084  1.00 10.87           H
ATOM   1640  N   TRP A 111       6.996  -4.126   8.351  1.00  8.19           N
ANISOU 1640  N   TRP A 111     1002    999   1112   -192    -97    -51       N
ATOM   1641  CA  TRP A 111       6.250  -2.951   8.001  1.00  6.13           C
ANISOU 1641  CA  TRP A 111      775    698    856   -227   -114    -59       C
ATOM   1642  C   TRP A 111       6.701  -1.787   8.815  1.00  7.10           C
ANISOU 1642  C   TRP A 111      931    783    984   -270   -145    -77       C
ATOM   1643  O   TRP A 111       6.872  -0.680   8.297  1.00  9.10           O
ANISOU 1643  O   TRP A 111     1211    997   1250   -271   -115    -73       O
ATOM   1644  CB  TRP A 111       4.774  -3.144   8.262  1.00  5.28           C
ANISOU 1644  CB  TRP A 111      700    579    726   -204   -107    -70       C
ATOM   1645  CG  TRP A 111       4.007  -1.963   7.920  1.00  9.26           C
ANISOU 1645  CG  TRP A 111     1274   1036   1209   -119    -20    -79       C
ATOM   1646  CD1 TRP A 111       3.505  -1.634   6.682  1.00  6.21           C
ANISOU 1646  CD1 TRP A 111      864    646    849   -169    -56    -54       C
ATOM   1647  CD2 TRP A 111       3.645  -0.924   8.778  1.00  8.24           C
ANISOU 1647  CD2 TRP A 111     1187    864   1079   -164    -67   -103       C
ATOM   1648  NE1 TRP A 111       2.864  -0.447   6.745  1.00  6.19           N
ANISOU 1648  NE1 TRP A 111      911    596    844   -144    -29    -61       N
ATOM   1649  CE2 TRP A 111       2.930   0.024   8.029  1.00  6.31           C
ANISOU 1649  CE2 TRP A 111      955    586    857   -186    -79    -92       C
ATOM   1650  CE3 TRP A 111       3.867  -0.673  10.117  1.00  7.79           C
ANISOU 1650  CE3 TRP A 111     1160    792   1007   -205   -117   -133       C
ATOM   1651  CZ2 TRP A 111       2.428   1.163   8.585  1.00  9.97           C
ANISOU 1651  CZ2 TRP A 111     1494    994   1302   -139    -37   -116       C
ATOM   1652  CZ3 TRP A 111       3.365   0.462  10.665  1.00 10.31           C
ANISOU 1652  CZ3 TRP A 111     1548   1059   1311   -175    -93   -161       C
ATOM   1653  CH2 TRP A 111       2.672   1.389   9.897  1.00 11.55           C
ANISOU 1653  CH2 TRP A 111     1732   1178   1480   -149    -56   -153       C
ATOM   1654  H   TRP A 111       6.542  -4.746   8.737  1.00  9.83           H
ATOM   1655  HA  TRP A 111       6.387  -2.788   7.055  1.00  7.36           H
ATOM   1656  HB2 TRP A 111       4.449  -3.884   7.725  1.00  6.33           H
ATOM   1657  HB3 TRP A 111       4.638  -3.334   9.203  1.00  6.33           H
ATOM   1658  HD1 TRP A 111       3.595  -2.152   5.915  1.00  7.45           H
ATOM   1659  HE1 TRP A 111       2.477  -0.052   6.087  1.00  7.42           H
ATOM   1660  HE3 TRP A 111       4.352  -1.273  10.636  1.00  9.35           H
ATOM   1661  HZ2 TRP A 111       1.933   1.766   8.079  1.00 11.97           H
ATOM   1662  HZ3 TRP A 111       3.488   0.623  11.573  1.00 12.38           H
ATOM   1663  HH2 TRP A 111       2.371   2.177  10.290  1.00 13.86           H
ATOM   1664  N   ARG A 112       6.938  -2.007  10.097  1.00  8.42           N
ANISOU 1664  N   ARG A 112     1111    954   1136   -297   -195    -99       N
ATOM   1665  CA  ARG A 112       7.354  -0.928  10.958  1.00 14.28           C
ANISOU 1665  CA  ARG A 112     1921   1656   1848   -245   -148   -128       C
ATOM   1666  C   ARG A 112       8.670  -0.393  10.495  1.00  9.10           C
ANISOU 1666  C   ARG A 112     1187   1003   1269   -418   -278   -109       C
ATOM   1667  O   ARG A 112       8.869   0.821  10.437  1.00 12.81           O
ANISOU 1667  O   ARG A 112     1706   1427   1734   -374   -212   -120       O
ATOM   1668  CB  ARG A 112       7.524  -1.430  12.371  1.00 14.53           C
ANISOU 1668  CB  ARG A 112     1935   1709   1878   -377   -310   -151       C
ATOM   1669  CG  ARG A 112       7.664  -0.319  13.394  1.00 25.76           C
ANISOU 1669  CG  ARG A 112     3443   3095   3249   -286   -235   -189       C
ATOM   1670  CD  ARG A 112       7.557  -0.850  14.843  1.00 28.93           C
ANISOU 1670  CD  ARG A 112     3862   3517   3611   -308   -297   -210       C
ATOM   1671  NE  ARG A 112       8.011  -2.233  14.941  1.00 31.05           N
ANISOU 1671  NE  ARG A 112     4099   3836   3862   -267   -289   -188       N
ATOM   1672  CZ  ARG A 112       7.433  -3.183  15.669  1.00 27.34           C
ANISOU 1672  CZ  ARG A 112     3607   3395   3385   -361   -407   -188       C
ATOM   1673  NH1 ARG A 112       6.434  -2.915  16.494  1.00 39.04           N
ANISOU 1673  NH1 ARG A 112     5212   4846   4776   -169   -234   -220       N
ATOM   1674  NH2 ARG A 112       7.878  -4.432  15.573  1.00 28.71           N
ANISOU 1674  NH2 ARG A 112     3772   3604   3531   -243   -322   -164       N
ATOM   1675  H   ARG A 112       6.864  -2.769  10.488  1.00 10.11           H
ATOM   1676  HA  ARG A 112       6.678  -0.233  10.944  1.00 17.14           H
ATOM   1677  HB2 ARG A 112       6.747  -1.959  12.611  1.00 17.44           H
ATOM   1678  HB3 ARG A 112       8.324  -1.977  12.415  1.00 17.44           H
ATOM   1679  HG2 ARG A 112       8.530   0.105  13.289  1.00 30.91           H
ATOM   1680  HG3 ARG A 112       6.958   0.332  13.257  1.00 30.91           H
ATOM   1681  HD2 ARG A 112       8.109  -0.305  15.426  1.00 34.71           H
ATOM   1682  HD3 ARG A 112       6.632  -0.811  15.131  1.00 34.71           H
ATOM   1683  HE  ARG A 112       8.710  -2.452  14.490  1.00 37.26           H
ATOM   1684 HH11 ARG A 112       6.143  -2.109  16.569  1.00 46.85           H
ATOM   1685 HH12 ARG A 112       6.076  -3.547  16.955  1.00 46.85           H
ATOM   1686 HH21 ARG A 112       8.532  -4.617  15.045  1.00 34.45           H
ATOM   1687 HH22 ARG A 112       7.513  -5.056  16.039  1.00 34.45           H
ATOM   1688  N   ASN A 113       9.564  -1.257  10.117  1.00  8.63           N
ANISOU 1688  N   ASN A 113     1063    990   1227   -399   -260    -79       N
ATOM   1689  CA  ASN A 113      10.912  -0.866   9.822  1.00 11.98           C
ANISOU 1689  CA  ASN A 113     1451   1428   1675   -364   -200    -63       C
ATOM   1690  C   ASN A 113      11.045  -0.388   8.407  1.00  7.73           C
ANISOU 1690  C   ASN A 113      860    881   1194   -465   -239    -28       C
ATOM   1691  O   ASN A 113      11.879   0.478   8.153  1.00  9.32           O
ANISOU 1691  O   ASN A 113     1064   1062   1415   -455   -191    -20       O
ATOM   1692  CB  ASN A 113      11.848  -2.037  10.028  1.00 11.87           C
ANISOU 1692  CB  ASN A 113     1348   1473   1688   -426   -286    -41       C
ATOM   1693  CG  ASN A 113      12.094  -2.320  11.520  1.00 15.16           C
ANISOU 1693  CG  ASN A 113     1762   1908   2088   -475   -387    -68       C
ATOM   1694  OD1 ASN A 113      11.684  -1.544  12.375  1.00 19.97           O
ANISOU 1694  OD1 ASN A 113     2470   2479   2639   -378   -310   -106       O
ATOM   1695  ND2 ASN A 113      12.753  -3.427  11.818  1.00 26.69           N
ANISOU 1695  ND2 ASN A 113     3222   3408   3511   -318   -279    -58       N
ATOM   1696  H   ASN A 113       9.416  -2.099  10.020  1.00 10.36           H
ATOM   1697  HA  ASN A 113      11.169  -0.152  10.426  1.00 14.38           H
ATOM   1698  HB2 ASN A 113      11.458  -2.831   9.629  1.00 14.24           H
ATOM   1699  HB3 ASN A 113      12.702  -1.841   9.612  1.00 14.24           H
ATOM   1700 HD21 ASN A 113      13.021  -3.950  11.190  1.00 32.03           H
ATOM   1701 HD22 ASN A 113      12.912  -3.625  12.640  1.00 32.03           H
ATOM   1702  N   ARG A 114      10.296  -0.933   7.472  1.00  9.96           N
ANISOU 1702  N   ARG A 114     1159   1170   1456   -370   -139     -7       N
ATOM   1703  CA  ARG A 114      10.568  -0.699   6.077  1.00  9.14           C
ANISOU 1703  CA  ARG A 114     1017   1070   1384   -407   -122     29       C
ATOM   1704  C   ARG A 114       9.446  -0.044   5.317  1.00  8.40           C
ANISOU 1704  C   ARG A 114      989    936   1267   -357    -64     32       C
ATOM   1705  O   ARG A 114       9.646   0.314   4.183  1.00  8.01           O
ANISOU 1705  O   ARG A 114      924    882   1236   -373    -38     63       O
ATOM   1706  CB  ARG A 114      10.901  -1.980   5.304  1.00 12.03           C
ANISOU 1706  CB  ARG A 114     1313   1493   1763   -405   -124     55       C
ATOM   1707  CG  ARG A 114      11.658  -3.034   5.988  1.00 23.42           C
ANISOU 1707  CG  ARG A 114     2757   2972   3169   -240     -1     48       C
ATOM   1708  CD  ARG A 114      13.124  -2.792   6.037  1.00 15.62           C
ANISOU 1708  CD  ARG A 114     1667   2011   2256   -396   -124     70       C
ATOM   1709  NE  ARG A 114      13.741  -2.274   4.822  1.00  9.79           N
ANISOU 1709  NE  ARG A 114      892   1276   1550   -418    -87    102       N
ATOM   1710  CZ  ARG A 114      14.501  -2.970   3.991  1.00  8.46           C
ANISOU 1710  CZ  ARG A 114      668   1149   1397   -398    -46    130       C
ATOM   1711  NH1 ARG A 114      14.563  -4.274   4.053  1.00  8.62           N
ANISOU 1711  NH1 ARG A 114      668   1205   1401   -330    -21    129       N
ATOM   1712  NH2 ARG A 114      15.256  -2.316   3.139  1.00 10.97           N
ANISOU 1712  NH2 ARG A 114      976   1463   1728   -386     22    151       N
ATOM   1713  H   ARG A 114       9.622  -1.446   7.623  1.00 11.95           H
ATOM   1714  HA  ARG A 114      11.351  -0.126   6.073  1.00 10.96           H
ATOM   1715  HB2 ARG A 114      10.062  -2.380   5.025  1.00 14.43           H
ATOM   1716  HB3 ARG A 114      11.423  -1.727   4.527  1.00 14.43           H
ATOM   1717  HG2 ARG A 114      11.341  -3.103   6.902  1.00 28.10           H
ATOM   1718  HG3 ARG A 114      11.514  -3.873   5.524  1.00 28.10           H
ATOM   1719  HD2 ARG A 114      13.300  -2.148   6.741  1.00 18.74           H
ATOM   1720  HD3 ARG A 114      13.561  -3.634   6.241  1.00 18.74           H
ATOM   1721  HE  ARG A 114      13.600  -1.448   4.629  1.00 11.74           H
ATOM   1722 HH11 ARG A 114      14.104  -4.699   4.643  1.00 10.35           H
ATOM   1723 HH12 ARG A 114      15.063  -4.707   3.504  1.00 10.35           H
ATOM   1724 HH21 ARG A 114      15.248  -1.456   3.130  1.00 13.16           H
ATOM   1725 HH22 ARG A 114      15.757  -2.747   2.589  1.00 13.16           H
ATOM   1726  N   CYS A 115       8.288   0.067   5.882  1.00  6.47           N
ANISOU 1726  N   CYS A 115      795    668    996   -348    -94      3       N
ATOM   1727  CA  CYS A 115       7.133   0.546   5.176  1.00  7.55           C
ANISOU 1727  CA  CYS A 115      993    772   1102   -274    -27      5       C
ATOM   1728  C   CYS A 115       6.577   1.758   5.833  1.00  6.65           C
ANISOU 1728  C   CYS A 115      935    596    997   -318    -67    -17       C
ATOM   1729  O   CYS A 115       6.193   2.692   5.148  1.00  7.18           O
ANISOU 1729  O   CYS A 115     1037    624   1068   -301    -38     -2       O
ATOM   1730  CB  CYS A 115       6.057  -0.515   5.179  1.00  5.34           C
ANISOU 1730  CB  CYS A 115      699    528    801   -252    -45     -3       C
ATOM   1731  SG  CYS A 115       6.632  -1.987   4.324  1.00  5.57           S
ANISOU 1731  SG  CYS A 115      675    615    827   -223    -19     23       S
ATOM   1732  H   CYS A 115       8.132  -0.133   6.704  1.00  7.77           H
ATOM   1733  HA  CYS A 115       7.368   0.742   4.256  1.00  9.06           H
ATOM   1734  HB2 CYS A 115       5.837  -0.752   6.093  1.00  6.41           H
ATOM   1735  HB3 CYS A 115       5.269  -0.179   4.724  1.00  6.41           H
ATOM   1736  N   LYS A 116       6.540   1.758   7.140  1.00  6.62           N
ANISOU 1736  N   LYS A 116      958    579    977   -322    -99    -51       N
ATOM   1737  CA  LYS A 116       6.041   2.889   7.853  1.00  7.30           C
ANISOU 1737  CA  LYS A 116     1111    606   1057   -335   -113    -81       C
ATOM   1738  C   LYS A 116       6.863   4.088   7.460  1.00  7.86           C
ANISOU 1738  C   LYS A 116     1197    625   1164   -385   -114    -69       C
ATOM   1739  O   LYS A 116       8.093   4.032   7.430  1.00  7.54           O
ANISOU 1739  O   LYS A 116     1106    609   1149   -427   -131    -55       O
ATOM   1740  CB  LYS A 116       6.211   2.615   9.319  1.00  8.66           C
ANISOU 1740  CB  LYS A 116     1314    778   1199   -332   -143   -125       C
ATOM   1741  CG  LYS A 116       5.669   3.657  10.167  1.00  9.27           C
ANISOU 1741  CG  LYS A 116     1457    806   1257   -323   -148   -162       C
ATOM   1742  CD  LYS A 116       5.981   3.258  11.604  1.00  9.45           C
ANISOU 1742  CD  LYS A 116     1493    849   1246   -327   -183   -195       C
ATOM   1743  CE  LYS A 116       5.604   4.301  12.538  1.00  8.85           C
ANISOU 1743  CE  LYS A 116     1468    737   1159   -351   -215   -231       C
ATOM   1744  NZ  LYS A 116       5.895   3.937  13.927  1.00 13.05           N
ANISOU 1744  NZ  LYS A 116     2036   1286   1636   -298   -199   -263       N
ATOM   1745  H   LYS A 116       6.801   1.107   7.639  1.00  7.94           H
ATOM   1746  HA  LYS A 116       5.105   3.060   7.662  1.00  8.76           H
ATOM   1747  HB2 LYS A 116       5.757   1.786   9.538  1.00 10.40           H
ATOM   1748  HB3 LYS A 116       7.158   2.535   9.514  1.00 10.40           H
ATOM   1749  HG2 LYS A 116       6.088   4.509   9.968  1.00 11.12           H
ATOM   1750  HG3 LYS A 116       4.708   3.724  10.050  1.00 11.12           H
ATOM   1751  HD2 LYS A 116       5.487   2.454  11.829  1.00 11.34           H
ATOM   1752  HD3 LYS A 116       6.934   3.098  11.693  1.00 11.34           H
ATOM   1753  HE2 LYS A 116       6.098   5.109  12.329  1.00 10.63           H
ATOM   1754  HE3 LYS A 116       4.651   4.466  12.463  1.00 10.63           H
ATOM   1755  HZ1 LYS A 116       5.407   4.435  14.480  1.00 15.66           H
ATOM   1756  HZ2 LYS A 116       5.701   3.079  14.063  1.00 15.66           H
ATOM   1757  HZ3 LYS A 116       6.757   4.070  14.102  1.00 15.66           H
ATOM   1758  N   GLY A 117       6.200   5.168   7.155  1.00  9.21           N
ANISOU 1758  N   GLY A 117     1421    737   1340   -369    -91    -67       N
ATOM   1759  CA  GLY A 117       6.922   6.344   6.814  1.00 10.52           C
ANISOU 1759  CA  GLY A 117     1595    862   1539   -402    -81    -52       C
ATOM   1760  C   GLY A 117       7.504   6.346   5.434  1.00 11.01           C
ANISOU 1760  C   GLY A 117     1623    935   1626   -409    -40      3       C
ATOM   1761  O   GLY A 117       8.250   7.259   5.099  1.00 10.54           O
ANISOU 1761  O   GLY A 117     1548    849   1609   -474    -56     21       O
ATOM   1762  H   GLY A 117       5.343   5.239   7.140  1.00 11.05           H
ATOM   1763  HA2 GLY A 117       6.326   7.106   6.885  1.00 12.62           H
ATOM   1764  HA3 GLY A 117       7.652   6.454   7.443  1.00 12.62           H
ATOM   1765  N   THR A 118       7.168   5.382   4.628  1.00  8.14           N
ANISOU 1765  N   THR A 118     1216    616   1261   -429    -56     36       N
ATOM   1766  CA  THR A 118       7.654   5.383   3.276  1.00  9.35           C
ANISOU 1766  CA  THR A 118     1348    788   1418   -390     18     82       C
ATOM   1767  C   THR A 118       6.497   5.573   2.310  1.00  7.72           C
ANISOU 1767  C   THR A 118     1166    570   1196   -363     23    110       C
ATOM   1768  O   THR A 118       5.324   5.582   2.648  1.00  8.14           O
ANISOU 1768  O   THR A 118     1260    610   1220   -298     35     89       O
ATOM   1769  CB  THR A 118       8.362   4.067   2.986  1.00  8.94           C
ANISOU 1769  CB  THR A 118     1207    816   1374   -424    -12     97       C
ATOM   1770  OG1 THR A 118       7.403   3.062   2.791  1.00  6.82           O
ANISOU 1770  OG1 THR A 118      935    590   1067   -357      5     92       O
ATOM   1771  CG2 THR A 118       9.306   3.731   4.158  1.00 13.27           C
ANISOU 1771  CG2 THR A 118     1733   1382   1928   -429    -17     68       C
ATOM   1772  H   THR A 118       6.663   4.719   4.838  1.00  9.77           H
ATOM   1773  HA  THR A 118       8.278   6.115   3.151  1.00 11.22           H
ATOM   1774  HB  THR A 118       8.901   4.123   2.181  1.00 10.73           H
ATOM   1775  HG1 THR A 118       7.078   2.829   3.529  1.00  8.19           H
ATOM   1776 HG21 THR A 118      10.030   3.164   3.848  1.00 15.93           H
ATOM   1777 HG22 THR A 118       9.680   4.546   4.527  1.00 15.93           H
ATOM   1778 HG23 THR A 118       8.817   3.265   4.854  1.00 15.93           H
ATOM   1779  N   ASP A 119       6.874   5.734   1.078  1.00  7.68           N
ANISOU 1779  N   ASP A 119     1153    569   1194   -358     66    160       N
ATOM   1780  CA  ASP A 119       5.977   5.875  -0.040  1.00  7.68           C
ANISOU 1780  CA  ASP A 119     1173    576   1170   -312     93    192       C
ATOM   1781  C   ASP A 119       5.528   4.485  -0.388  1.00  7.54           C
ANISOU 1781  C   ASP A 119     1120    629   1117   -265     94    184       C
ATOM   1782  O   ASP A 119       5.929   3.868  -1.358  1.00  7.64           O
ANISOU 1782  O   ASP A 119     1103    687   1113   -257    125    211       O
ATOM   1783  CB  ASP A 119       6.757   6.529  -1.168  1.00  9.18           C
ANISOU 1783  CB  ASP A 119     1365    748   1376   -353    118    250       C
ATOM   1784  CG  ASP A 119       6.047   6.466  -2.496  1.00 13.15           C
ANISOU 1784  CG  ASP A 119     1901   1264   1829   -257    195    291       C
ATOM   1785  OD1 ASP A 119       4.789   6.308  -2.513  1.00 11.26           O
ANISOU 1785  OD1 ASP A 119     1674   1030   1573   -239    142    280       O
ATOM   1786  OD2 ASP A 119       6.756   6.528  -3.530  1.00 13.06           O
ANISOU 1786  OD2 ASP A 119     1866   1269   1827   -314    196    338       O
ATOM   1787  H   ASP A 119       7.700   5.769   0.840  1.00  9.21           H
ATOM   1788  HA  ASP A 119       5.195   6.411   0.163  1.00  9.22           H
ATOM   1789  HB2 ASP A 119       6.899   7.464  -0.951  1.00 11.02           H
ATOM   1790  HB3 ASP A 119       7.610   6.077  -1.264  1.00 11.02           H
ATOM   1791  N   VAL A 120       4.619   3.986   0.426  1.00  8.38           N
ANISOU 1791  N   VAL A 120     1239    749   1196   -204     92    145       N
ATOM   1792  CA  VAL A 120       4.180   2.618   0.219  1.00  7.07           C
ANISOU 1792  CA  VAL A 120     1029    645   1011   -197     61    133       C
ATOM   1793  C   VAL A 120       3.399   2.494  -1.052  1.00  8.34           C
ANISOU 1793  C   VAL A 120     1210    824   1134   -130    100    164       C
ATOM   1794  O   VAL A 120       3.303   1.387  -1.601  1.00  7.69           O
ANISOU 1794  O   VAL A 120     1098    793   1033   -124     95    164       O
ATOM   1795  CB  VAL A 120       3.368   2.079   1.411  1.00  7.15           C
ANISOU 1795  CB  VAL A 120     1043    662   1013   -170     37     90       C
ATOM   1796  CG1 VAL A 120       4.254   2.006   2.613  1.00  7.69           C
ANISOU 1796  CG1 VAL A 120     1104    725   1092   -192     33     60       C
ATOM   1797  CG2 VAL A 120       2.192   2.976   1.655  1.00  9.11           C
ANISOU 1797  CG2 VAL A 120     1346    866   1250   -108     62     80       C
ATOM   1798  H   VAL A 120       4.252   4.401   1.084  1.00 10.06           H
ATOM   1799  HA  VAL A 120       4.975   2.065   0.155  1.00  8.48           H
ATOM   1800  HB  VAL A 120       3.033   1.187   1.226  1.00  8.58           H
ATOM   1801 HG11 VAL A 120       3.742   1.662   3.362  1.00  9.23           H
ATOM   1802 HG12 VAL A 120       4.999   1.415   2.421  1.00  9.23           H
ATOM   1803 HG13 VAL A 120       4.582   2.896   2.817  1.00  9.23           H
ATOM   1804 HG21 VAL A 120       1.730   2.680   2.455  1.00 10.94           H
ATOM   1805 HG22 VAL A 120       2.507   3.885   1.773  1.00 10.94           H
ATOM   1806 HG23 VAL A 120       1.595   2.929   0.892  1.00 10.94           H
ATOM   1807  N   GLN A 121       2.840   3.586  -1.548  1.00  9.00           N
ANISOU 1807  N   GLN A 121     1334    865   1219   -120    102    187       N
ATOM   1808  CA  GLN A 121       2.092   3.462  -2.766  1.00  9.67           C
ANISOU 1808  CA  GLN A 121     1433    967   1274    -86    108    226       C
ATOM   1809  C   GLN A 121       3.003   3.084  -3.909  1.00  8.32           C
ANISOU 1809  C   GLN A 121     1242    834   1086   -115    123    257       C
ATOM   1810  O   GLN A 121       2.531   2.562  -4.916  1.00  9.30           O
ANISOU 1810  O   GLN A 121     1378    990   1165    -62    147    272       O
ATOM   1811  CB  GLN A 121       1.345   4.736  -3.033  1.00 12.24           C
ANISOU 1811  CB  GLN A 121     1814   1238   1598    -50    119    252       C
ATOM   1812  CG  GLN A 121       1.029   4.979  -4.453  1.00 13.58           C
ANISOU 1812  CG  GLN A 121     1990   1423   1747    -49     88    299       C
ATOM   1813  CD  GLN A 121       0.093   6.142  -4.646  1.00 20.05           C
ANISOU 1813  CD  GLN A 121     2841   2191   2588    -78     30    332       C
ATOM   1814  OE1 GLN A 121      -0.968   6.201  -4.034  1.00 33.65           O
ANISOU 1814  OE1 GLN A 121     4654   3870   4261     75    206    368       O
ATOM   1815  NE2 GLN A 121       0.502   7.111  -5.481  1.00 28.43           N
ANISOU 1815  NE2 GLN A 121     3953   3236   3614    107    137    309       N
ATOM   1816  H   GLN A 121       2.882   4.374  -1.206  1.00 10.80           H
ATOM   1817  HA  GLN A 121       1.417   2.770  -2.691  1.00 11.60           H
ATOM   1818  HB2 GLN A 121       0.506   4.708  -2.547  1.00 14.69           H
ATOM   1819  HB3 GLN A 121       1.884   5.480  -2.722  1.00 14.69           H
ATOM   1820  HG2 GLN A 121       1.850   5.172  -4.931  1.00 16.30           H
ATOM   1821  HG3 GLN A 121       0.607   4.189  -4.823  1.00 16.30           H
ATOM   1822 HE21 GLN A 121       1.265   7.046  -5.873  1.00 34.12           H
ATOM   1823 HE22 GLN A 121       0.002   7.796  -5.623  1.00 34.12           H
ATOM   1824  N   ALA A 122       4.312   3.272  -3.739  1.00  8.72           N
ANISOU 1824  N   ALA A 122     1278    879   1157   -146    162    265       N
ATOM   1825  CA  ALA A 122       5.243   2.775  -4.722  1.00  8.40           C
ANISOU 1825  CA  ALA A 122     1206    878   1108   -174    188    291       C
ATOM   1826  C   ALA A 122       5.049   1.311  -5.004  1.00  8.80           C
ANISOU 1826  C   ALA A 122     1239    990   1115   -119    206    269       C
ATOM   1827  O   ALA A 122       5.235   0.860  -6.117  1.00  8.66           O
ANISOU 1827  O   ALA A 122     1220   1004   1066   -117    216    291       O
ATOM   1828  CB  ALA A 122       6.666   3.004  -4.242  1.00  8.83           C
ANISOU 1828  CB  ALA A 122     1228    923   1203   -224    211    298       C
ATOM   1829  H   ALA A 122       4.671   3.678  -3.071  1.00 10.47           H
ATOM   1830  HA  ALA A 122       5.101   3.264  -5.548  1.00 10.08           H
ATOM   1831  HB1 ALA A 122       7.283   2.719  -4.935  1.00 10.60           H
ATOM   1832  HB2 ALA A 122       6.789   3.948  -4.057  1.00 10.60           H
ATOM   1833  HB3 ALA A 122       6.814   2.487  -3.435  1.00 10.60           H
ATOM   1834  N   TRP A 123       4.625   0.552  -4.009  1.00  6.73           N
ANISOU 1834  N   TRP A 123      948    745    866   -131    153    224       N
ATOM   1835  CA  TRP A 123       4.450  -0.860  -4.189  1.00  6.62           C
ANISOU 1835  CA  TRP A 123      904    779    834   -123    131    200       C
ATOM   1836  C   TRP A 123       3.298  -1.176  -5.075  1.00  7.87           C
ANISOU 1836  C   TRP A 123     1093    955    940    -73    128    203       C
ATOM   1837  O   TRP A 123       3.262  -2.303  -5.587  1.00 12.93           O
ANISOU 1837  O   TRP A 123     1745   1631   1537     -7    175    186       O
ATOM   1838  CB  TRP A 123       4.264  -1.501  -2.827  1.00  9.95           C
ANISOU 1838  CB  TRP A 123     1317   1203   1260    -71    155    155       C
ATOM   1839  CG  TRP A 123       5.525  -1.347  -2.176  1.00  8.73           C
ANISOU 1839  CG  TRP A 123     1118   1046   1154   -147    128    157       C
ATOM   1840  CD1 TRP A 123       5.839  -0.468  -1.185  1.00  7.80           C
ANISOU 1840  CD1 TRP A 123      997    893   1074   -193    102    149       C
ATOM   1841  CD2 TRP A 123       6.717  -2.007  -2.527  1.00  9.85           C
ANISOU 1841  CD2 TRP A 123     1217   1222   1305   -160    156    168       C
ATOM   1842  NE1 TRP A 123       7.154  -0.543  -0.901  1.00 10.50           N
ANISOU 1842  NE1 TRP A 123     1313   1244   1434   -191    144    155       N
ATOM   1843  CE2 TRP A 123       7.724  -1.484  -1.717  1.00  9.77           C
ANISOU 1843  CE2 TRP A 123     1162   1198   1351   -252    108    172       C
ATOM   1844  CE3 TRP A 123       7.042  -2.991  -3.485  1.00 12.65           C
ANISOU 1844  CE3 TRP A 123     1558   1616   1632   -129    194    174       C
ATOM   1845  CZ2 TRP A 123       9.033  -1.926  -1.781  1.00 17.79           C
ANISOU 1845  CZ2 TRP A 123     2156   2241   2363   -173    216    181       C
ATOM   1846  CZ3 TRP A 123       8.351  -3.411  -3.564  1.00 15.58           C
ANISOU 1846  CZ3 TRP A 123     1883   2012   2025   -142    224    187       C
ATOM   1847  CH2 TRP A 123       9.334  -2.866  -2.724  1.00 17.72           C
ANISOU 1847  CH2 TRP A 123     2117   2271   2343   -181    219    193       C
ATOM   1848  H   TRP A 123       4.434   0.838  -3.221  1.00  8.08           H
ATOM   1849  HA  TRP A 123       5.239  -1.240  -4.605  1.00  7.95           H
ATOM   1850  HB2 TRP A 123       3.571  -1.046  -2.323  1.00 11.94           H
ATOM   1851  HB3 TRP A 123       4.047  -2.442  -2.915  1.00 11.94           H
ATOM   1852  HD1 TRP A 123       5.234   0.100  -0.765  1.00  9.36           H
ATOM   1853  HE1 TRP A 123       7.567  -0.078  -0.306  1.00 12.60           H
ATOM   1854  HE3 TRP A 123       6.391  -3.344  -4.047  1.00 15.18           H
ATOM   1855  HZ2 TRP A 123       9.683  -1.596  -1.203  1.00 21.35           H
ATOM   1856  HZ3 TRP A 123       8.586  -4.065  -4.182  1.00 18.70           H
ATOM   1857  HH2 TRP A 123      10.214  -3.153  -2.813  1.00 21.26           H
ATOM   1858  N   ILE A 124       2.343  -0.272  -5.255  1.00  7.78           N
ANISOU 1858  N   ILE A 124     1126    915    914    -30    133    216       N
ATOM   1859  CA  ILE A 124       1.214  -0.542  -6.119  1.00  7.41           C
ANISOU 1859  CA  ILE A 124     1094    885    835    -14     91    227       C
ATOM   1860  C   ILE A 124       1.223   0.345  -7.317  1.00  8.95           C
ANISOU 1860  C   ILE A 124     1340   1070    989     27    136    272       C
ATOM   1861  O   ILE A 124       0.331   0.254  -8.182  1.00  8.38           O
ANISOU 1861  O   ILE A 124     1288   1018    880     45    103    288       O
ATOM   1862  CB  ILE A 124      -0.130  -0.394  -5.393  1.00  9.13           C
ANISOU 1862  CB  ILE A 124     1315   1091   1062     31     74    205       C
ATOM   1863  CG1 ILE A 124      -0.424   1.047  -5.030  1.00 11.79           C
ANISOU 1863  CG1 ILE A 124     1683   1375   1423     55     85    222       C
ATOM   1864  CG2 ILE A 124      -0.136  -1.263  -4.149  1.00  8.28           C
ANISOU 1864  CG2 ILE A 124     1174    996    978     17     55    162       C
ATOM   1865  CD1 ILE A 124      -1.842   1.200  -4.663  1.00 11.74           C
ANISOU 1865  CD1 ILE A 124     1672   1363   1425     78     41    217       C
ATOM   1866  H   ILE A 124       2.331   0.504  -4.884  1.00  9.34           H
ATOM   1867  HA  ILE A 124       1.283  -1.466  -6.407  1.00  8.89           H
ATOM   1868  HB  ILE A 124      -0.828  -0.685  -6.001  1.00 10.96           H
ATOM   1869 HG12 ILE A 124       0.123   1.310  -4.273  1.00 14.15           H
ATOM   1870 HG13 ILE A 124      -0.236   1.619  -5.790  1.00 14.15           H
ATOM   1871 HG21 ILE A 124      -1.048  -1.527  -3.953  1.00  9.94           H
ATOM   1872 HG22 ILE A 124       0.408  -2.050  -4.311  1.00  9.94           H
ATOM   1873 HG23 ILE A 124       0.229  -0.755  -3.408  1.00  9.94           H
ATOM   1874 HD11 ILE A 124      -2.043   2.144  -4.567  1.00 14.09           H
ATOM   1875 HD12 ILE A 124      -2.393   0.814  -5.362  1.00 14.09           H
ATOM   1876 HD13 ILE A 124      -2.003   0.741  -3.824  1.00 14.09           H
ATOM   1877  N   ARG A 125       2.164   1.227  -7.375  1.00  9.00           N
ANISOU 1877  N   ARG A 125     1354   1047   1018    -14    156    308       N
ATOM   1878  CA  ARG A 125       2.221   2.201  -8.437  1.00  9.15           C
ANISOU 1878  CA  ARG A 125     1410   1048   1019    -28    165    362       C
ATOM   1879  C   ARG A 125       2.530   1.485  -9.729  1.00 10.26           C
ANISOU 1879  C   ARG A 125     1571   1234   1096     -3    196    379       C
ATOM   1880  O   ARG A 125       3.394   0.618  -9.787  1.00 11.25           O
ANISOU 1880  O   ARG A 125     1673   1389   1212     -8    236    366       O
ATOM   1881  CB  ARG A 125       3.306   3.216  -8.101  1.00 11.55           C
ANISOU 1881  CB  ARG A 125     1725   1301   1361    -61    207    392       C
ATOM   1882  CG  ARG A 125       3.520   4.310  -9.143  1.00 14.66           C
ANISOU 1882  CG  ARG A 125     2172   1660   1740    -42    262    453       C
ATOM   1883  CD  ARG A 125       4.464   5.388  -8.625  1.00 14.24           C
ANISOU 1883  CD  ARG A 125     2115   1549   1746   -112    268    474       C
ATOM   1884  NE  ARG A 125       3.883   5.991  -7.448  1.00 13.32           N
ANISOU 1884  NE  ARG A 125     2004   1383   1676   -118    235    447       N
ATOM   1885  CZ  ARG A 125       4.486   6.143  -6.291  1.00 12.81           C
ANISOU 1885  CZ  ARG A 125     1906   1291   1671   -188    202    415       C
ATOM   1886  NH1 ARG A 125       5.754   5.829  -6.120  1.00 12.49           N
ANISOU 1886  NH1 ARG A 125     1832   1266   1650   -215    244    415       N
ATOM   1887  NH2 ARG A 125       3.803   6.647  -5.274  1.00 17.03           N
ANISOU 1887  NH2 ARG A 125     2477   1778   2215   -128    219    383       N
ATOM   1888  H   ARG A 125       2.803   1.295  -6.804  1.00 10.80           H
ATOM   1889  HA  ARG A 125       1.382   2.676  -8.544  1.00 10.98           H
ATOM   1890  HB2 ARG A 125       3.068   3.653  -7.268  1.00 13.86           H
ATOM   1891  HB3 ARG A 125       4.147   2.744  -8.001  1.00 13.86           H
ATOM   1892  HG2 ARG A 125       3.909   3.922  -9.942  1.00 17.60           H
ATOM   1893  HG3 ARG A 125       2.669   4.724  -9.355  1.00 17.60           H
ATOM   1894  HD2 ARG A 125       5.318   4.995  -8.390  1.00 17.09           H
ATOM   1895  HD3 ARG A 125       4.588   6.072  -9.302  1.00 17.09           H
ATOM   1896  HE  ARG A 125       3.074   6.274  -7.510  1.00 15.99           H
ATOM   1897 HH11 ARG A 125       6.212   5.515  -6.776  1.00 15.00           H
ATOM   1898 HH12 ARG A 125       6.124   5.939  -5.351  1.00 15.00           H
ATOM   1899 HH21 ARG A 125       2.978   6.868  -5.378  1.00 20.43           H
ATOM   1900 HH22 ARG A 125       4.184   6.752  -4.511  1.00 20.43           H
ATOM   1901  N   GLY A 126       1.785   1.860 -10.754  1.00 11.72           N
ANISOU 1901  N   GLY A 126     1804   1424   1223     38    195    410       N
ATOM   1902  CA  GLY A 126       2.011   1.278 -12.041  1.00 12.69           C
ANISOU 1902  CA  GLY A 126     1954   1589   1278     57    216    427       C
ATOM   1903  C   GLY A 126       1.396  -0.081 -12.212  1.00 12.99           C
ANISOU 1903  C   GLY A 126     1980   1678   1279     61    167    381       C
ATOM   1904  O   GLY A 126       1.683  -0.748 -13.213  1.00 16.21           O
ANISOU 1904  O   GLY A 126     2424   2119   1615    106    213    381       O
ATOM   1905  H   GLY A 126       1.154   2.444 -10.721  1.00 14.06           H
ATOM   1906  HA2 GLY A 126       1.638   1.863 -12.720  1.00 15.23           H
ATOM   1907  HA3 GLY A 126       2.966   1.195 -12.186  1.00 15.23           H
ATOM   1908  N   CYS A 127       0.557  -0.513 -11.268  1.00 12.46           N
ANISOU 1908  N   CYS A 127     1878   1612   1243     66    117    338       N
ATOM   1909  CA  CYS A 127      -0.125  -1.803 -11.340  1.00 14.89           C
ANISOU 1909  CA  CYS A 127     2166   1956   1537     63     57    293       C
ATOM   1910  C   CYS A 127      -1.542  -1.646 -11.861  1.00 25.02           C
ANISOU 1910  C   CYS A 127     3510   3245   2749    214    107    296       C
ATOM   1911  O   CYS A 127      -2.149  -0.600 -11.660  1.00 24.28           O
ANISOU 1911  O   CYS A 127     3391   3129   2704    142      8    327       O
ATOM   1912  CB  CYS A 127      -0.202  -2.424  -9.942  1.00 13.28           C
ANISOU 1912  CB  CYS A 127     1930   1746   1371    101     99    244       C
ATOM   1913  SG  CYS A 127       1.357  -2.645  -9.170  1.00  8.40           S
ANISOU 1913  SG  CYS A 127     1264   1120    806     26    109    230       S
ATOM   1914  OXT CYS A 127      -2.139  -2.560 -12.448  1.00 21.90           O
ANISOU 1914  OXT CYS A 127     3092   2891   2339    128    -19    277       O
ATOM   1915  H   CYS A 127       0.363  -0.066 -10.560  1.00 14.95           H
ATOM   1916  HA  CYS A 127       0.371  -2.385 -11.937  1.00 17.87           H
ATOM   1917  HB2 CYS A 127      -0.733  -1.844  -9.374  1.00 15.94           H
ATOM   1918  HB3 CYS A 127      -0.623  -3.295 -10.012  1.00 15.94           H
HETATM 1919  N   NO3 A 201       1.623 -26.169  10.934  1.00 10.25           N
ANISOU 1919  N   NO3 A 201     1426   1071   1398     62     34     87       N
HETATM 1920  O1  NO3 A 201       1.862 -27.236  11.575  1.00 13.75           O
ANISOU 1920  O1  NO3 A 201     1920   1473   1832    141     95    112       O
HETATM 1921  O2  NO3 A 201       0.517 -25.976  10.429  1.00 12.05           O
ANISOU 1921  O2  NO3 A 201     1669   1291   1618     76     89     63       O
HETATM 1922  O3  NO3 A 201       2.537 -25.323  10.855  1.00 11.86           O
ANISOU 1922  O3  NO3 A 201     1618   1311   1578    131     62     82       O
HETATM 1923  N   NO3 A 202      -1.426   2.770  -1.593  1.00  8.37           N
ANISOU 1923  N   NO3 A 202     1248    826   1105     -4      8    168       N
HETATM 1924  O1  NO3 A 202      -1.803   3.898  -2.079  1.00 12.95           O
ANISOU 1924  O1  NO3 A 202     1889   1365   1666     96     85    196       O
HETATM 1925  O2  NO3 A 202      -2.267   1.866  -1.535  1.00  8.54           O
ANISOU 1925  O2  NO3 A 202     1258    886   1100     76     43    150       O
HETATM 1926  O3  NO3 A 202      -0.253   2.642  -1.161  1.00 12.46           O
ANISOU 1926  O3  NO3 A 202     1785   1337   1613     26     85    152       O
HETATM 1927  N   NO3 A 203       9.320   3.541  14.030  1.00 13.49           N
ANISOU 1927  N   NO3 A 203     1918   1424   1782   -517   -387   -230       N
HETATM 1928  O1  NO3 A 203       8.729   4.603  13.724  1.00 10.69           O
ANISOU 1928  O1  NO3 A 203     1631   1011   1419   -456   -311   -244       O
HETATM 1929  O2  NO3 A 203       8.661   2.453  13.943  1.00 18.14           O
ANISOU 1929  O2  NO3 A 203     2527   2041   2324   -385   -287   -222       O
HETATM 1930  O3  NO3 A 203      10.490   3.519  14.479  1.00 23.06           O
ANISOU 1930  O3  NO3 A 203     3138   2649   2973   -437   -318   -239       O
HETATM 1931  N   NO3 A 204       9.735  -6.472  -5.841  1.00 13.09           N
ANISOU 1931  N   NO3 A 204     1489   1810   1673   -174    229    189       N
HETATM 1932  O1  NO3 A 204      10.585  -5.692  -5.325  1.00 29.19           O
ANISOU 1932  O1  NO3 A 204     3554   3839   3696      6    439    207       O
HETATM 1933  O2  NO3 A 204       8.870  -6.011  -6.643  1.00 14.31           O
ANISOU 1933  O2  NO3 A 204     1741   1945   1751    -36    345    189       O
HETATM 1934  O3  NO3 A 204       9.726  -7.679  -5.509  1.00 16.74           O
ANISOU 1934  O3  NO3 A 204     1994   2275   2092     -4    348    153       O
HETATM 1935  N   NO3 A 205      -5.140 -15.121  -3.588  1.00 18.12           N
ANISOU 1935  N   NO3 A 205     2304   2377   2205    -66   -144   -134       N
HETATM 1936  O1  NO3 A 205      -5.791 -14.310  -4.321  1.00 26.50           O
ANISOU 1936  O1  NO3 A 205     3389   3455   3226     20    -95   -126       O
HETATM 1937  O2  NO3 A 205      -3.921 -15.376  -3.858  1.00 13.80           O
ANISOU 1937  O2  NO3 A 205     1788   1819   1635    -42   -106   -141       O
HETATM 1938  O3  NO3 A 205      -5.730 -15.669  -2.613  1.00 19.72           O
ANISOU 1938  O3  NO3 A 205     2495   2567   2431    -40   -109   -138       O
TER
HETATM 1939  N   NO3 A 206      -4.346  -2.458  -8.311  1.00 31.23           N
ANISOU 1939  N   NO3 A 206     4143   4019   3704    201    -23    198       N
HETATM 1940  O1  NO3 A 206      -4.980  -2.116  -9.351  1.00 29.88           O
ANISOU 1940  O1  NO3 A 206     3970   3868   3515    161   -115    225       O
HETATM 1941  O2  NO3 A 206      -4.180  -3.678  -8.050  1.00 24.88           O
ANISOU 1941  O2  NO3 A 206     3287   3240   2928     89   -109    164       O
HETATM 1942  O3  NO3 A 206      -3.886  -1.584  -7.508  1.00 29.18           O
ANISOU 1942  O3  NO3 A 206     3863   3726   3500    126    -57    213       O
HETATM 1943  O   HOH S   1       1.585 -14.817   6.035  1.00  5.08           O
ANISOU 1943  O   HOH S   1      591    675    664     10     20    -50       O
HETATM 1944  O   HOH S   2      -0.195 -16.910   1.019  1.00  7.67           O
ANISOU 1944  O   HOH S   2      971    984    958     12     29   -109       O
HETATM 1945  O   HOH S   3       4.145 -15.179  -9.169  1.00  6.44           O
ANISOU 1945  O   HOH S   3     1027    936    481    144    228   -114       O
HETATM 1946  O   HOH S   4       2.012 -17.193   2.496  1.00  6.34           O
ANISOU 1946  O   HOH S   4      777    815    816     41     50    -84       O
HETATM 1947  O   HOH S   5       2.522 -13.044  -8.871  1.00  6.73           O
ANISOU 1947  O   HOH S   5     1041    987    528     96    151    -69       O
HETATM 1948  O   HOH S   6      13.991   0.586   9.776  1.00 11.68           O
ANISOU 1948  O   HOH S   6     1291   1403   1743   -518   -280    -37       O
HETATM 1949  O   HOH S   7      -2.050 -17.708   3.004  1.00  6.74           O
ANISOU 1949  O   HOH S   7      837    844    877    -19     13   -102       O
HETATM 1950  O   HOH S   8       4.195  -6.978 -10.437  1.00  8.31           O
ANISOU 1950  O   HOH S   8     1238   1205    715     65    250    141       O
HETATM 1951  O   HOH S   9      -0.483 -19.847  18.086  1.00  8.04           O
ANISOU 1951  O   HOH S   9     1213   1005    834     58     59    132       O
HETATM 1952  O   HOH S  10       7.521 -19.773  -2.999  1.00 11.04           O
ANISOU 1952  O   HOH S  10     1414   1424   1354    223    259   -112       O
HETATM 1953  O   HOH S  11      -3.128   3.875   4.920  1.00  7.41           O
ANISOU 1953  O   HOH S  11     1220    577   1019     92     67    -15       O
HETATM 1954  O   HOH S  12       6.283 -25.576  10.464  1.00 11.87           O
ANISOU 1954  O   HOH S  12     1551   1350   1608    244     24    110       O
HETATM 1955  O   HOH S  13       1.713 -22.417  17.306  1.00  8.93           O
ANISOU 1955  O   HOH S  13     1314   1073   1006    104      6    181       O
HETATM 1956  O   HOH S  14      -6.554 -17.187   8.298  1.00  8.29           O
ANISOU 1956  O   HOH S  14      965   1055   1130    -60     76    -27       O
HETATM 1957  O   HOH S  15       0.145 -13.953  -9.540  1.00  8.17           O
ANISOU 1957  O   HOH S  15     1279   1164    660     80     47   -122       O
HETATM 1958  O   HOH S  16      -5.064 -22.350   0.882  1.00  9.97           O
ANISOU 1958  O   HOH S  16     1322   1143   1322   -123    -47   -182       O
HETATM 1959  O   HOH S  17       2.837 -14.255  17.817  1.00  8.96           O
ANISOU 1959  O   HOH S  17     1303   1200    902     21   -111      4       O
HETATM 1960  O   HOH S  18      -4.243 -21.390  23.249  1.00  9.39           O
ANISOU 1960  O   HOH S  18     1579   1173    816     65    280    274       O
HETATM 1961  O   HOH S  19      -3.296 -11.260  -8.641  1.00  9.48           O
ANISOU 1961  O   HOH S  19     1364   1353    885     51    -92    -57       O
HETATM 1962  O   HOH S  20       7.559 -22.860  15.670  1.00 10.51           O
ANISOU 1962  O   HOH S  20     1355   1333   1305    222   -140    203       O
HETATM 1963  O   HOH S  21      -2.154 -26.059   5.086  1.00 11.02           O
ANISOU 1963  O   HOH S  21     1538   1128   1521    -47     56    -97       O
HETATM 1964  O   HOH S  22      -6.024   3.605   3.006  1.00  9.84           O
ANISOU 1964  O   HOH S  22     1457    944   1337    221     74     56       O
HETATM 1965  O   HOH S  23       2.941 -21.382  -1.244  1.00  8.69           O
ANISOU 1965  O   HOH S  23     1207   1028   1064    115    118   -171       O
HETATM 1966  O   HOH S  24      -9.134  -3.908  -1.176  1.00  8.76           O
ANISOU 1966  O   HOH S  24     1023   1163   1140    182    -84     80       O
HETATM 1967  O   HOH S  25      17.250 -15.356  17.783  1.00  9.82           O
ANISOU 1967  O   HOH S  25      839   1584   1308     41   -570    166       O
HETATM 1968  O   HOH S  26       2.131 -24.279  19.268  1.00 13.92           O
ANISOU 1968  O   HOH S  26     2023   1672   1591    145      3    270       O
HETATM 1969  O   HOH S  27       8.311   1.452   0.833  1.00 15.99           O
ANISOU 1969  O   HOH S  27     2005   1855   2216   -321     77    146       O
HETATM 1970  O   HOH S  28       0.973 -16.405  24.080  1.00 14.12           O
ANISOU 1970  O   HOH S  28     2244   1874   1245     93    -53    104       O
HETATM 1971  O   HOH S  29      -4.305 -21.506   3.243  1.00 10.95           O
ANISOU 1971  O   HOH S  29     1408   1288   1464    -88     -1   -125       O
HETATM 1972  O   HOH S  30      -5.628 -21.828  21.254  1.00 19.74           O
ANISOU 1972  O   HOH S  30     2782   2456   2262     15    318    260       O
HETATM 1973  O   HOH S  31       9.896 -13.126   9.619  1.00 11.99           O
ANISOU 1973  O   HOH S  31     1276   1660   1619    -17   -134     38       O
HETATM 1974  O   HOH S  33       4.947 -25.551   0.460  1.00 11.65           O
ANISOU 1974  O   HOH S  33     1638   1267   1522    227    174   -163       O
HETATM 1975  O   HOH S  34       2.546 -24.717   0.383  1.00 15.35           O
ANISOU 1975  O   HOH S  34     2114   1748   1969    126    115   -182       O
HETATM 1976  O   HOH S  35       7.473 -23.199   3.120  1.00 10.00           O
ANISOU 1976  O   HOH S  35     1245   1187   1367    253    148    -48       O
HETATM 1977  O   HOH S  36      -0.860   5.155   2.147  1.00 16.30           O
ANISOU 1977  O   HOH S  36     2362   1664   2167     -0     59     76       O
HETATM 1978  O   HOH S  37       3.306   3.395   5.640  1.00 16.17           O
ANISOU 1978  O   HOH S  37     2284   1699   2160   -192    -15    -34       O
HETATM 1979  O   HOH S  38     -11.431  -1.045   7.973  1.00 13.20           O
ANISOU 1979  O   HOH S  38     1646   1580   1790    342    200    -16       O
HETATM 1980  O   HOH S  39      -1.804   9.091  -4.581  1.00 18.51           O
ANISOU 1980  O   HOH S  39     2792   1834   2405    117    102    386       O
HETATM 1981  O   HOH S  40       3.215 -13.458  24.498  1.00 20.10           O
ANISOU 1981  O   HOH S  40     3005   2658   1972     45   -205      4       O
HETATM 1982  O   HOH S  41       6.720 -15.052  19.196  1.00 18.13           O
ANISOU 1982  O   HOH S  41     2422   2420   2045     29   -284     52       O
HETATM 1983  O   HOH S  42      -7.641 -16.181  10.395  1.00 16.27           O
ANISOU 1983  O   HOH S  42     1967   2084   2130    -40    135     -1       O
HETATM 1984  O   HOH S  43      -8.240 -18.561  -1.362  1.00 11.27           O
ANISOU 1984  O   HOH S  43     1371   1454   1457   -145   -161   -166       O
HETATM 1985  O   HOH S  44       3.653 -22.197  -4.838  1.00 21.12           O
ANISOU 1985  O   HOH S  44     2892   2599   2533    171    182   -239       O
HETATM 1986  O   HOH S  45     -12.086   0.256   5.411  1.00 15.24           O
ANISOU 1986  O   HOH S  45     1875   1829   2087    385    140     44       O
HETATM 1987  O   HOH S  46       3.321   4.889   7.746  1.00 16.22           O
ANISOU 1987  O   HOH S  46     2396   1604   2163   -230    -51   -103       O
HETATM 1988  O   HOH S  47      -5.404 -19.456   1.947  1.00 13.64           O
ANISOU 1988  O   HOH S  47     1705   1694   1784    -93    -37   -133       O
HETATM 1989  O   HOH S  48       3.842   5.443   4.784  1.00 19.85           O
ANISOU 1989  O   HOH S  48     2815   2056   2668   -232      3      4       O
HETATM 1990  O   HOH S  49      -0.981 -22.791  24.243  1.00 15.90           O
ANISOU 1990  O   HOH S  49     2477   1989   1573    122    124    334       O
HETATM 1991  O   HOH S  50      -8.476 -22.602  17.792  1.00 15.56           O
ANISOU 1991  O   HOH S  50     2060   1895   1955    -87    354    222       O
HETATM 1992  O   HOH S  51      11.664 -22.122  15.657  1.00 19.52           O
ANISOU 1992  O   HOH S  51     2319   2585   2512    283   -268    251       O
HETATM 1993  O   HOH S  52      -9.656 -12.229   9.793  1.00 13.22           O
ANISOU 1993  O   HOH S  52     1522   1739   1759     34    156    -12       O
HETATM 1994  O   HOH S  53      -1.980 -17.477  -5.738  1.00 16.51           O
ANISOU 1994  O   HOH S  53     2248   2130   1893      7    -36   -202       O
HETATM 1995  O   HOH S  54      14.152 -20.148   9.323  1.00 12.92           O
ANISOU 1995  O   HOH S  54     1228   1810   1870    276    -88    176       O
HETATM 1996  O   HOH S  55       7.061   1.573  -7.976  1.00 20.69           O
ANISOU 1996  O   HOH S  55     2739   2541   2579   -166    327    387       O
HETATM 1997  O   HOH S  56       3.996  -8.434  16.158  1.00 17.18           O
ANISOU 1997  O   HOH S  56     2343   2195   1988    -80   -176   -118       O
HETATM 1998  O   HOH S  57      -2.935 -15.181  -6.863  1.00 25.82           O
ANISOU 1998  O   HOH S  57     3422   3362   3027     11    -74   -163       O
HETATM 1999  O   HOH S  58      11.590  -9.389   7.138  1.00 22.05           O
ANISOU 1999  O   HOH S  58     2467   2939   2969   -134   -100     51       O
HETATM 2000  O   HOH S  59      -4.498   2.109  -2.428  1.00 15.80           O
ANISOU 2000  O   HOH S  59     2167   1827   2008    162     10    179       O
HETATM 2001  O   HOH S  60      11.299 -14.942   1.429  1.00 22.35           O
ANISOU 2001  O   HOH S  60     2533   2988   2969    117    165     49       O
HETATM 2002  O   HOH S  61       2.145   5.903  -0.025  1.00 14.29           O
ANISOU 2002  O   HOH S  61     2101   1392   1937   -125     85    168       O
HETATM 2003  O   HOH S  62      11.108   1.152   0.262  1.00 24.49           O
ANISOU 2003  O   HOH S  62     2956   2987   3360   -399    107    197       O
HETATM 2004  O   HOH S  63      11.134 -13.326  13.486  1.00 23.84           O
ANISOU 2004  O   HOH S  63     2796   3199   3062    -33   -295     58       O
HETATM 2005  O   HOH S  66       2.678 -12.289  26.485  1.00 16.94           O
ANISOU 2005  O   HOH S  66     2697   2259   1478     44   -190    -39       O
HETATM 2006  O   HOH S  67      -2.118 -13.662  -8.289  1.00 10.19           O
ANISOU 2006  O   HOH S  67     1476   1416    980     41    -50   -123       O
HETATM 2007  O   HOH S  68      -3.494 -23.307  19.738  1.00 14.81           O
ANISOU 2007  O   HOH S  68     2145   1785   1697     26    211    255       O
HETATM 2008  O   HOH S  69       6.860   8.738   2.717  1.00 18.23           O
ANISOU 2008  O   HOH S  69     2603   1733   2588   -409     29    114       O
HETATM 2009  O   HOH S  70      -7.335 -20.578  19.453  1.00 15.11           O
ANISOU 2009  O   HOH S  70     2081   1889   1771    -14    343    201       O
HETATM 2010  O   HOH S  71     -10.914 -22.368  19.418  1.00 21.88           O
ANISOU 2010  O   HOH S  71     2827   2729   2755   -102    476    275       O
HETATM 2011  O   HOH S  72      -3.770 -10.210 -10.701  1.00 23.51           O
ANISOU 2011  O   HOH S  72     3210   3161   2562     76   -116    -19       O
HETATM 2012  O   HOH S  73      10.457 -20.796  -1.122  1.00 21.53           O
ANISOU 2012  O   HOH S  73     2616   2768   2795    306    292    -48       O
HETATM 2013  O   HOH S  74       3.045   0.150 -15.202  1.00 17.21           O
ANISOU 2013  O   HOH S  74     2588   2258   1693     69    266    443       O
HETATM 2014  O   HOH S  75      16.383 -20.761  10.464  1.00 18.51           O
ANISOU 2014  O   HOH S  75     1862   2555   2616    314   -145    216       O
HETATM 2015  O   HOH S  76       1.068 -19.019  -9.301  1.00 16.53           O
ANISOU 2015  O   HOH S  76     2427   2122   1730    105     92   -267       O
HETATM 2016  O   HOH S  77      -9.770 -16.421  14.647  1.00 19.00           O
ANISOU 2016  O   HOH S  77     2347   2446   2425    -14    298     71       O
HETATM 2017  O   HOH S  80     -11.947  -8.246   9.594  1.00 18.05           O
ANISOU 2017  O   HOH S  80     2099   2357   2402    154    204     -6       O
HETATM 2018  O   HOH S  83      -8.384 -19.358  -3.817  1.00 16.28           O
ANISOU 2018  O   HOH S  83     2079   2088   2019   -164   -230   -220       O
HETATM 2019  O   HOH S  85      -8.699  -8.139  -9.371  1.00 17.08           O
ANISOU 2019  O   HOH S  85     2223   2383   1884     98   -312     48       O
HETATM 2020  O   HOH S  86      11.392 -17.981  -1.629  1.00 20.75           O
ANISOU 2020  O   HOH S  86     2421   2756   2706    243    306      4       O
HETATM 2021  O   HOH S  87      -4.811  -1.243  20.030  1.00 26.27           O
ANISOU 2021  O   HOH S  87     3850   3138   2992    151    177   -280       O
HETATM 2022  O   HOH S  88      -1.801 -24.631   2.850  1.00 15.08           O
ANISOU 2022  O   HOH S  88     2042   1692   1993    -38     33   -151       O
HETATM 2023  O   HOH S  89      15.505  -4.896  12.036  1.00 13.02           O
ANISOU 2023  O   HOH S  89     1298   1784   1862   -370   -378     -2       O
HETATM 2024  O   HOH S  90      12.511 -20.005   1.846  1.00 24.66           O
ANISOU 2024  O   HOH S  90     2834   3233   3300    300    222     45       O
HETATM 2025  O   HOH S  91      -2.984 -10.756  23.070  1.00 23.11           O
ANISOU 2025  O   HOH S  91     3397   2960   2421     97    137    -84       O
HETATM 2026  O   HOH S  92       1.653 -24.296  23.131  1.00 24.42           O
ANISOU 2026  O   HOH S  92     3507   3042   2729    163     13    359       O
HETATM 2027  O   HOH S  93       4.822 -27.594  12.426  1.00 11.57           O
ANISOU 2027  O   HOH S  93     1614   1221   1559    239     37    170       O
HETATM 2028  O   HOH S  94      -5.102 -14.220  -6.429  1.00 26.26           O
ANISOU 2028  O   HOH S  94     3421   3428   3127     -9   -122   -144       O
HETATM 2029  O   HOH S  95      11.084 -14.641   5.990  1.00 22.75           O
ANISOU 2029  O   HOH S  95     2566   3038   3038     55     -5     60       O
HETATM 2030  O   HOH S  96      -7.374 -13.146  -5.036  1.00 21.19           O
ANISOU 2030  O   HOH S  96     2671   2817   2561    -23   -198   -100       O
HETATM 2031  O   HOH S  97       9.575   6.104  -3.494  1.00 24.44           O
ANISOU 2031  O   HOH S  97     3199   2770   3315   -414    230    361       O
HETATM 2032  O   HOH S  99      11.937 -18.714   3.926  1.00 17.93           O
ANISOU 2032  O   HOH S  99     1969   2395   2447    218    119     59       O
HETATM 2033  O   HOH S 100      13.161 -21.127  22.195  1.00 21.96           O
ANISOU 2033  O   HOH S 100     2760   3026   2555    261   -541    326       O
HETATM 2034  O   HOH S 102       8.842 -10.790  10.566  1.00 16.59           O
ANISOU 2034  O   HOH S 102     1930   2213   2159    -85   -170     -2       O
HETATM 2035  O   HOH S 103       1.985  -0.451  18.660  1.00 24.47           O
ANISOU 2035  O   HOH S 103     3575   2891   2830   -117   -150   -306       O
HETATM 2036  O   HOH S 105     -12.318 -10.620   8.601  1.00 20.51           O
ANISOU 2036  O   HOH S 105     2337   2702   2751     81    163     11       O
HETATM 2037  O   HOH S 106      13.621  -2.835  -1.551  1.00 19.33           O
ANISOU 2037  O   HOH S 106     2111   2531   2702   -303    225    238       O
HETATM 2038  O   HOH S 107       9.878   1.674  -3.512  1.00 16.89           O
ANISOU 2038  O   HOH S 107     2090   2023   2304   -316    238    294       O
HETATM 2039  O   HOH S 108      -0.406   3.709 -10.431  1.00 19.37           O
ANISOU 2039  O   HOH S 108     2819   2320   2218    100    116    448       O
HETATM 2040  O   HOH S 111      -2.297   4.698  -6.918  1.00 16.72           O
ANISOU 2040  O   HOH S 111     2431   1884   2035    133     57    363       O
HETATM 2041  O   HOH S 112       1.985   6.807   2.112  1.00 25.52           O
ANISOU 2041  O   HOH S 112     3590   2711   3395   -160     59     99       O
HETATM 2042  O   HOH S 113      13.955 -16.494   6.854  1.00 17.86           O
ANISOU 2042  O   HOH S 113     1821   2468   2496    139    -20    121       O
HETATM 2043  O   HOH S 115      -1.338   1.920  -8.365  1.00 24.17           O
ANISOU 2043  O   HOH S 115     3333   2964   2884    101     64    334       O
HETATM 2044  O   HOH S 116      -5.260 -24.300  18.083  1.00 18.94           O
ANISOU 2044  O   HOH S 116     2598   2259   2338    -39    262    245       O
HETATM 2045  O   HOH S 117      12.369   0.205  -1.069  1.00 23.26           O
ANISOU 2045  O   HOH S 117     2719   2907   3209   -383    182    245       O
HETATM 2046  O   HOH S 118       2.986 -11.920  13.555  1.00 12.32           O
ANISOU 2046  O   HOH S 118     1609   1606   1463    -20    -85    -47       O
HETATM 2047  O   HOH S 120       8.525   2.861  -1.355  1.00 20.85           O
ANISOU 2047  O   HOH S 120     2657   2433   2830   -332    147    227       O
HETATM 2048  O   HOH S 121      -8.590 -18.487   6.501  1.00 17.69           O
ANISOU 2048  O   HOH S 121     2100   2240   2381   -120     40    -40       O
HETATM 2049  O   HOH S 122      -3.467 -10.694  20.333  1.00 15.10           O
ANISOU 2049  O   HOH S 122     2260   1935   1542     83    150    -77       O
HETATM 2050  O   HOH S 123      10.843 -23.036  -0.590  1.00 17.03           O
ANISOU 2050  O   HOH S 123     2071   2144   2254    364    292    -54       O
HETATM 2051  O   HOH S 124      11.110 -16.893   1.495  1.00 23.94           O
ANISOU 2051  O   HOH S 124     2751   3171   3172    193    197     38       O
HETATM 2052  O   HOH S 125      12.530  -5.959   8.488  1.00 16.36           O
ANISOU 2052  O   HOH S 125     1754   2179   2282   -286   -201     34       O
HETATM 2053  O   HOH S 126      14.364 -15.645  16.920  1.00 16.98           O
ANISOU 2053  O   HOH S 126     1851   2424   2174     48   -482    154       O
HETATM 2054  O   HOH S 127      14.165   0.430   2.696  1.00 23.65           O
ANISOU 2054  O   HOH S 127     2697   2949   3338   -479     18    153       O
HETATM 2055  O   HOH S 128      -0.158  -4.863 -12.793  1.00 18.14           O
ANISOU 2055  O   HOH S 128     2627   2457   1806    119     69    201       O
HETATM 2056  O   HOH S 129      -3.507 -24.612   0.106  1.00 23.09           O
ANISOU 2056  O   HOH S 129     3081   2724   2966    -94    -25   -225       O
HETATM 2057  O   HOH S 131      -6.605 -16.474  -7.620  1.00 19.24           O
ANISOU 2057  O   HOH S 131     2570   2541   2198    -67   -241   -209       O
HETATM 2058  O   HOH S 132      13.237  -6.535   5.472  1.00 23.15           O
ANISOU 2058  O   HOH S 132     2538   3069   3186   -243    -67     92       O
HETATM 2059  O   HOH S 135      14.537  -3.589   9.415  1.00 21.83           O
ANISOU 2059  O   HOH S 135     2425   2845   3022   -396   -265     19       O
HETATM 2060  O   HOH S 136      -9.662 -19.746   0.578  1.00 19.84           O
ANISOU 2060  O   HOH S 136     2391   2519   2628   -196   -142   -142       O
HETATM 2061  O   HOH S 137      -7.794  -6.509  -7.584  1.00 16.33           O
ANISOU 2061  O   HOH S 137     2104   2233   1866    122   -218     82       O
HETATM 2062  O   HOH S 139      -2.950  -8.589  19.671  1.00 25.37           O
ANISOU 2062  O   HOH S 139     3591   3202   2847     76    109   -140       O
HETATM 2063  O   HOH S 142      -0.220   1.505 -14.384  1.00 24.69           O
ANISOU 2063  O   HOH S 142     3559   3155   2665    130    121    464       O
HETATM 2064  O   HOH S 143       2.492 -10.301  12.546  1.00 19.19           O
ANISOU 2064  O   HOH S 143     2479   2458   2352    -35    -69    -71       O
HETATM 2065  O   HOH S 147       4.202 -25.844  -2.880  1.00 24.22           O
ANISOU 2065  O   HOH S 147     3337   2841   3024    217    194   -258       O
HETATM 2066  O   HOH S 151      -4.310 -26.176   6.669  1.00 11.25           O
ANISOU 2066  O   HOH S 151     1535   1153   1585   -123     65    -55       O
HETATM 2067  O   HOH S 152       0.069   1.988  12.277  1.00 17.38           O
ANISOU 2067  O   HOH S 152     2600   1861   2143    -63    -21   -226       O
HETATM 2068  O   HOH S 154      -1.747   2.658 -15.975  1.00 20.55           O
ANISOU 2068  O   HOH S 154     3092   2638   2078    182     40    519       O
HETATM 2069  O   HOH S 155      -2.155   6.247  -8.801  1.00 24.86           O
ANISOU 2069  O   HOH S 155     3547   2869   3029    163     70    468       O
HETATM 2070  O   HOH S 159       6.366  -8.989  12.826  1.00 14.37           O
ANISOU 2070  O   HOH S 159     1807   1874   1779   -106   -183    -64       O
HETATM 2071  O   HOH S 160      -1.546  -2.620 -15.231  1.00 22.99           O
ANISOU 2071  O   HOH S 160     3338   3074   2323    160     20    315       O
HETATM 2072  O   HOH S 161       0.594   0.530  13.258  1.00 21.16           O
ANISOU 2072  O   HOH S 161     3048   2403   2586    -77    -45   -231       O
HETATM 2073  O   HOH S 162       6.220 -24.867  -3.913  1.00 25.51           O
ANISOU 2073  O   HOH S 162     3438   3086   3166    284    266   -227       O
HETATM 2074  O   HOH S 163      11.123 -11.460   7.501  1.00 16.12           O
ANISOU 2074  O   HOH S 163     1727   2199   2197    -64    -91     51       O
HETATM 2075  O   HOH S 164      -5.758 -26.318   7.643  1.00 19.53           O
ANISOU 2075  O   HOH S 164     2557   2202   2659   -168     80    -22       O
HETATM 2076  O   HOH S 165      10.495 -24.154  21.745  1.00 14.96           O
ANISOU 2076  O   HOH S 165     2012   1988   1684    328   -385    397       O
HETATM 2077  O   HOH S 167      12.044   0.881   3.088  1.00 18.90           O
ANISOU 2077  O   HOH S 167     2203   2288   2688   -451     -4    127       O
HETATM 2078  O   HOH S 168     -10.928  -4.272  15.867  1.00 21.25           O
ANISOU 2078  O   HOH S 168     2827   2644   2603    270    362   -108       O
HETATM 2079  O   HOH S 169      -4.116   0.391 -12.531  1.00 23.95           O
ANISOU 2079  O   HOH S 169     3366   3097   2635    207    -74    365       O
HETATM 2080  O   HOH S 170      -1.213   2.543 -11.716  1.00 24.66           O
ANISOU 2080  O   HOH S 170     3496   3068   2804    138     78    439       O
HETATM 2081  O   HOH S 171       8.772  -0.152  -4.849  1.00 21.16           O
ANISOU 2081  O   HOH S 171     2646   2643   2751   -217    275    287       O
HETATM 2082  O   HOH S 172      10.586 -24.526   7.023  1.00 20.27           O
ANISOU 2082  O   HOH S 172     2432   2515   2753    366     80     89       O
HETATM 2083  O   HOH S 173       4.103 -11.521  22.379  1.00 20.98           O
ANISOU 2083  O   HOH S 173     3042   2751   2178     -7   -255    -62       O
HETATM 2084  O   HOH S 174      -5.429  -2.173  14.867  1.00 30.00           O
ANISOU 2084  O   HOH S 174     3800   3800   3800     -0      0     -0       O
HETATM 2085  O   HOH S 175       2.161   5.685   3.736  1.00 30.00           O
ANISOU 2085  O   HOH S 175     3800   3800   3800     -0     -0     -0       O
END
