# Supplementary material for: AutoLEI: An XDS-based pipeline with graphical user interface for automated real-time and offline batch 3D ED/microED data processing
Source: IUCrJ. 2026 Jan 1;13(Pt 1):105–15. doi: 10.1107/S2052252525010784 (PMC12809502; doi:10.1107/S2052252525010784)
Supplement: Supplementary file 7 [file m-13-00105-sup7.zip › structure files/PDB/lysozyme/20240918_microed_autoleipaper_refine_289_info.txt]

phenix.refine summary

Directory: F:\phenix\20240918_lysozyme_microed_autoleipaper\Refine_289
Version: 1.20.1-4487
Parameter file: F:\phenix\20240918_lysozyme_microed_autoleipaper\Refine_289\20240918_microed_autoleipaper_refine_289.eff


                    start         final
  ---------------------------------------
  R-work:           0.2042        0.2042
  R-free:           0.2352        0.2345
  RMS(angles):      1.53           1.48
  RMS(bonds):       0.024          0.023


REFERENCE:

Afonine PV, Grosse-Kunstleve RW, Echols N, Headd JJ, Moriarty NW, Mustyakimov
M, Terwilliger TC, Urzhumtsev A, Zwart PH, Adams PD. (2012) Towards automated
crystallographic structure refinement with phenix.refine. Acta Crystallogr D
Biol Crystallogr 68:352-67.


============================== Experimental data ==============================

  Resolution range           =  10.530 - 1.100 (1.139 - 1.100)
  Number of reflections      =    34030 (2932)
     after outlier rejection =    34030 (2932)
  Completeness               =  89.40% (78.94%)
  R-work                     =   0.2042 (0.3108)
  R-free                     =   0.2345 (0.3372)
  By resolution bin:
   BIN  RESOLUTION RANGE  COMPL.    NWORK NFREE   RWORK  RFREE  CCWORK CCFREE
     1   10.53 -    2.36    0.95     6708   357  0.1394 0.1773   0.956  0.934
     2    2.36 -    1.88    0.96     6819   355  0.1628 0.1921   0.917  0.899
     3    1.88 -    1.64    0.97     6864   363  0.2078 0.2381   0.848  0.807
     4    1.64 -    1.49    0.97     6895   363  0.2397 0.2813   0.772  0.660
     5    1.49 -    1.39    0.95     6706   352  0.2613 0.2752   0.719  0.720
     6    1.39 -    1.30    0.91     6444   336  0.2754 0.2730   0.686  0.649
     7    1.30 -    1.24    0.88     6193   325  0.2833 0.3042   0.654  0.662
     8    1.24 -    1.18    0.82     5859   308  0.2995 0.3479   0.635  0.501
     9    1.18 -    1.14    0.79     5643   292  0.3010 0.3135   0.593  0.533
    10    1.14 -    1.10    0.75     5322   275  0.3108 0.3372   0.574  0.557

              ----------Residues with poor real-space CC----------             

  atom                   b_iso   occ  2Fo-Fc  Fmodel     CC
  12 residues (including water) with CC(Fc,2mFo-DFc) < 0.8

                 ----------Suspicious water molecules----------                

  Waters in poor density:
  atom                   b_iso   occ  2Fo-Fc   Fo-Fc    Anom     CC
   S  57    O            25.82  1.00    1.47    0.18   -1.14  0.781
   S  86    O            20.75  1.00    1.58   -0.80   -1.41  0.788
   S  92    O            24.42  1.00    1.23    0.18    0.95  0.745
   S  94    O            26.26  1.00    1.22   -0.67    0.19  0.743
   S  95    O            22.75  1.00    1.64    0.72   -0.67  0.791
   S 112    O            25.52  1.00    1.17   -1.14    2.39  0.793
   S 126    O            16.98  1.00    2.21   -0.28    0.58  0.789
   S 135    O            21.83  1.00    1.47   -0.37    2.97  0.788
   S 136    O            19.84  1.00    1.68    0.13    2.07  0.795
   S 139    O            25.37  1.00    1.39    0.12    1.04  0.764
   S 169    O            23.95  1.00    1.78    1.19    0.90  0.758
   S 174    O            30.00  1.00    1.02    1.24   -1.44  0.749

  Poorly ordered waters:    12

=============================== Model properties ==============================

   Number of:
     all atoms      : 2085
     H or D atoms   : 936
     chains         : 3
     a.a. residues  : 127
     nucleotides    : 0
     water          : 143
     other (ligands): 6
   Ligands: NO3:6

============================= Geometry restraints =============================


                        ----------Bond lengths----------                       

  All restrained atoms within 4.0 sigma of ideal values.

  Min. delta:    0.000 (Z=  0.000)
  Max. delta:    0.103 (Z=  6.007)
  Mean delta:    0.023 (Z=  1.535)

                        ----------Bond angles----------                        

  atoms                   ideal    model    delta   sigma  residual   deviation
   A 123  TRP  CA     
   A 123  TRP  CB     
   A 123  TRP  CG        113.60   104.81     8.79  1.90e+00  2.14e+01   4.6*sigma

  Min. delta:    0.000 (Z=  0.000)
  Max. delta:    8.793 (Z=  4.628)
  Mean delta:    1.485 (Z=  0.889)

                      ----------Dihedral angles----------                      

  atoms                   ideal    model    delta   sigma  residual   deviation
   A   3  PHE  CA     
   A   3  PHE  C      
   A   4  GLY  N      
   A   4  GLY  CA        180.00   159.03    20.97  5.00e+00  1.76e+01   4.2*sigma
   A  62  TRP  CA     
   A  62  TRP  C      
   A  63  TRP  N      
   A  63  TRP  CA        180.00  -157.92   -22.08  5.00e+00  1.95e+01   4.4*sigma

  Min. delta:    0.001
  Max. delta:   85.899
  Mean delta:   12.397

                       ----------Chiral volumes----------                      

  All restrained atoms within 4.0 sigma of ideal values.

  Min. delta:    0.001
  Max. delta:    0.281
  Mean delta:    0.111

                       ----------Planar groups----------                       

  All restrained atoms within 4.0 sigma of ideal values.

  Min. delta:    0.000
  Max. delta:    0.134
  Mean delta:    0.017

============================= Hydrogen validation =============================


                ----------H/D atoms in the input model----------               

  Total number of hydrogen atoms : 936
  Total number of deuterium atoms: 0
  Number of H atoms (protein)    : 936
  Number of D atoms (protein)    : 0
  Number of H atoms (water)      : 0
  Number of D atoms (water)      : 0
  Number of H atoms (other)      : 0
  Number of D atoms (other)      : 0

                      ----------Water molecules----------                      

  Number of water                            : 143
  Number of water with 0 H (or D)            : 143
  Number of water with 1 H (or D)            : 0
  Number of water with 2 H (or D)            : 0
  Number of water in alternative conformation: 0
  Number of water without oxygen atom        : 0

                    ----------MISSING H or D atoms----------                   

  CYS A   6  conformer  : HG 
  CYS A  30  conformer  : HG 
  CYS A  64  conformer  : HG 
  CYS A  76  conformer  : HG 
  CYS A  80  conformer  : HG 
  CYS A  94  conformer  : HG 
  CYS A 115  conformer  : HG 
  CYS A 127  conformer  : HG 

============================ Molprobity validation ============================


  Geometry Restraints Library: GeoStd + Monomer Library + CDL v1.2
  Deviations from Ideal Values - rmsd. rmsZ for bonds and angles.
    Bond      :  0.017   0.103   1956  Z= 0.993
    Angle     :  1.193   8.793   3481  Z= 0.611
    Chirality :  0.111   0.281    141
    Planarity :  0.012   0.099    308
    Dihedral  : 12.722  85.899    545
    Min Nonbonded Distance : 1.568
  
  Molprobity Statistics.
    All-atom Clashscore : 7.21
    Ramachandran Plot:
      Outliers :  0.00 %
      Allowed  :  1.60 %
      Favored  : 98.40 %
    Rotamer Outliers :  0.00 %
    Cbeta Deviations :  0.00 %
    Peptide Plane:
      Cis-proline     : 0.00 %
      Cis-general     : 0.00 %
      Twisted Proline : 0.00 %
      Twisted General : 0.00 %
  
  Rama-Z (Ramachandran plot Z-score):
  Interpretation: bad |Rama-Z| > 3; suspicious 2 < |Rama-Z| < 3; good |Rama-Z| < 2.
  Scores for whole/helix/sheet/loop are scaled independently;
  therefore, the values are not related in a simple manner.
    whole:  1.28 (0.80), residues: 125
    helix:  0.50 (0.76), residues: 44
    sheet: -1.05 (1.21), residues: 10
    loop :  1.67 (0.87), residues: 71

                     ----------Asn/Gln/His flips----------                     

   A 121  GLN

=================================== Summary ===================================

  Ramachandran outliers =   0.00 %
                favored =  98.40 %
  Rotamer outliers      =   0.00 %
  C-beta deviations     =     0
  Clashscore            =   7.21
  RMS(bonds)            =   0.0165
  RMS(angles)           =   1.19
  MolProbity score      =   1.40
  Resolution            =   1.10
  R-work                =   0.2042
  R-free                =   0.2345
